# Supplementary material for: Sexual Dimorphism of the Human Tibia through Time: Insights into Shape Variation Using a Surface-Based Approach
Source: PLoS One. 2016 Nov 15;11(11):e0166461. doi: 10.1371/journal.pone.0166461 (PMC5112946; doi:10.1371/journal.pone.0166461)
Supplement: S1 File — (ZIP) [file pone.0166461.s002.zip]

Archive with 9 entries (9 files):
- mean_all_9_10_century.obj
- mean_all_20_century.obj
- mean_all_21_century.obj
- mean_female_9_10_century.obj
- mean_female_20_century.obj
- mean_female_21_century.obj
- mean_male_9_10_century.obj
- mean_male_20_century.obj
- mean_male_21_century.obj
