# Supplementary material for: Sexual Dimorphism of the Human Tibia through Time: Insights into Shape Variation Using a Surface-Based Approach
Source: PLoS One. 2016 Nov 15;11(11):e0166461. doi: 10.1371/journal.pone.0166461 (PMC5112946; doi:10.1371/journal.pone.0166461)
Supplement: S1 File — (ZIP) [file pone.0166461.s002.zip › mean_all_9_10_century.obj]

v 977.504863 -123.620476 49.370640
v 977.132671 -122.343330 50.569200
v 976.476752 -123.678451 49.784138
v 976.586759 -122.939783 50.065077
v 975.235368 -124.097256 49.566986
v 973.831716 -124.422651 49.632690
v 977.164811 -124.161027 49.248061
v 986.874433 -116.308972 49.077312
v 987.177146 -113.723985 50.132777
v 985.502346 -116.056596 52.908844
v 985.769544 -116.961549 51.044764
v 984.854989 -111.504891 59.079730
v 988.063388 -114.653902 45.850218
v 985.736510 -117.593148 49.681401
v 987.301620 -115.947169 47.705536
v 986.840463 -111.375112 53.835484
v 986.215935 -112.675606 55.078769
v 986.369156 -110.438822 58.125875
v 424.214646 -116.431377 -58.173428
v 428.185529 -112.081042 -60.138994
v 424.668833 -113.914589 -59.898467
v 425.554979 -111.751574 -60.392365
v 428.492612 -114.174073 -59.508631
v 420.787190 -113.680660 -60.328773
v 283.591312 -122.621733 -69.981907
v 285.000854 -124.421555 -68.555132
v 413.717757 -84.517514 -46.977839
v -3.277023 -6.001734 -14.534861
v 484.412791 -76.435448 -34.552819
v -2.860886 -183.005613 21.580542
v 744.360432 -69.188210 -6.270001
v 827.305903 -50.600136 7.975003
v 675.622945 -61.153404 1.767947
v 162.050248 -67.840219 -47.430724
v 593.440313 -89.800798 -32.021477
v 390.869016 -91.142395 -53.420352
v 143.210025 -108.548863 20.998673
v 156.286699 -80.565889 17.568529
v 130.612668 -52.541609 -31.326116
v 219.757552 -95.625832 -65.688410
v 216.492450 -94.293515 -64.917023
v 718.280017 -103.981519 39.019902
v 232.144671 -64.805554 -34.709537
v 408.091306 -94.831112 -54.785929
v 243.918811 -133.085799 -28.191439
v 241.596500 -133.146158 -23.551858
v 691.700269 -76.399948 -13.824409
v 377.421441 -123.023931 -26.886968
v 607.743971 -95.015228 -32.963483
v 932.874920 -75.023708 75.530964
v 70.571406 -38.165089 25.310770
v 720.929023 -117.709853 9.767267
v 670.976286 -118.513138 -5.310150
v 168.519060 -68.261940 -47.152275
v 821.117264 -101.850732 -7.327199
v 422.667959 -68.047874 -30.294657
v 309.782480 -71.202111 -38.608225
v 296.145370 -71.399024 -39.402105
v 610.577463 -119.714089 -5.313682
v 489.582507 -121.097787 -28.050773
v 439.867121 -77.791361 -39.425482
v 727.306705 -61.644662 2.400597
v 223.513254 -104.108522 -71.033210
v 215.629793 -103.959453 -71.779602
v 612.290587 -120.365103 -16.483802
v 762.057445 -106.036077 42.573128
v 203.926550 -91.826675 -63.879741
v 265.772285 -88.598335 -57.080563
v 449.358458 -104.362832 -56.428382
v 83.524015 -173.680061 -45.417670
v 426.495687 -84.571427 -46.076721
v 924.161844 -26.697794 18.610864
v 392.209259 -120.532693 -14.756849
v 240.531568 -135.081949 -40.792918
v 807.409364 -73.495787 49.404799
v 676.036405 -76.962924 -15.251993
v 606.204671 -87.185589 30.699161
v 497.845030 -62.515923 -17.176622
v 398.764063 -119.534284 3.938496
v 895.577851 -116.006943 14.341463
v 414.043080 -74.354203 -37.885274
v 30.242528 -3.807985 -8.558662
v 316.393692 -67.735575 -34.062030
v 369.703551 -71.365447 -36.708798
v 999.471442 -88.032966 10.091389
v 908.832970 -91.675136 65.182421
v 727.930188 -103.387948 39.975881
v 996.375539 -39.800458 52.952562
v 998.177358 -85.426934 12.295982
v 778.584860 -92.891240 45.779788
v 993.114908 -112.868001 3.294670
v 986.349848 -102.815272 -4.485391
v 996.066478 -33.004107 38.955389
v 993.161343 -43.345928 47.407017
v 1026.984172 -24.149555 -9.177350
v 1026.681303 -27.335379 -10.377028
v 1025.215260 -28.557422 -11.659197
v 995.162245 -45.917563 -15.439520
v 992.954172 -60.782596 -6.781777
v 993.821602 -66.438836 -4.483427
v 996.768295 -91.049405 0.721654
v 992.719473 -92.694806 -1.533255
v 993.334820 -49.750709 -14.009707
v 991.622470 -55.424074 -11.808817
v 995.038289 -70.503352 -3.241229
v 993.189606 -81.915576 -3.667302
v 993.271593 -85.806815 -2.898234
v 995.680844 -125.991034 10.712128
v 994.339206 -44.201942 -17.401426
v 989.989956 -49.261320 -18.200295
v 994.895093 -79.836926 -2.776028
v 993.433043 -88.266618 -2.303071
v 991.219265 -99.950386 -0.477489
v 990.435961 -56.400354 -12.914608
v 991.393128 -81.718596 -5.104445
v 990.547708 -84.588119 -5.359787
v 989.645156 -52.234883 -16.763314
v 987.629308 -54.334270 -18.228606
v 990.773002 -76.014296 -6.009733
v 991.367915 -89.381427 -3.501678
v 992.016139 -103.172308 1.098772
v 990.671043 -109.187898 0.701231
v 988.724936 -58.707890 -14.351116
v 988.034473 -104.898253 -2.383580
v 988.033936 -80.654361 -9.276430
v 991.670952 -114.012497 2.146502
v 985.648746 -57.610581 -19.367350
v 983.591692 -59.846591 -20.635626
v 984.144808 -63.360910 -19.210931
v 984.652187 -69.816717 -16.729689
v 980.431991 -64.562816 -21.694421
v 981.752831 -83.446110 -15.470805
v 982.051038 -67.815149 -19.937434
v 981.828563 -74.695856 -18.331159
v 971.864102 -77.500113 -21.373589
v 934.895777 -90.592761 -12.627738
v 903.737825 -88.109015 -11.842420
v 885.307288 -89.110853 -11.089896
v 867.107388 -96.157974 -7.442297
v 858.863911 -100.805040 -4.380429
v 1004.298862 -32.432488 -18.367179
v 964.315869 -48.787936 -26.896256
v 968.916408 -51.582548 -26.428524
v 965.972581 -57.460436 -26.693401
v 962.746617 -52.045111 -27.136149
v 960.354620 -55.730271 -27.240895
v 969.712631 -84.177369 -18.965303
v 983.378213 -111.798778 -3.825020
v 979.502732 -118.925411 -1.433006
v 963.295337 -75.804884 -22.897199
v 965.809132 -80.243460 -21.006358
v 966.673678 -87.074427 -17.621799
v 978.015966 -112.796618 -4.665121
v 980.682154 -123.004878 1.112036
v 978.912186 -121.725855 0.101615
v 969.329176 -111.122175 -4.857895
v 964.749124 -96.981291 -11.898419
v 963.924602 -107.178263 -6.016883
v 959.354351 -103.324109 -7.545241
v 956.856282 -106.099473 -5.484711
v 943.127897 -86.720359 -15.801734
v 941.672946 -89.836528 -13.799643
v 945.514348 -93.748500 -11.805418
v 940.912610 -96.319487 -9.634507
v 937.109219 -85.388543 -15.900952
v 930.998313 -81.382503 -17.308771
v 930.628285 -87.122163 -14.248603
v 933.068372 -94.681609 -9.804502
v 926.625369 -76.331485 -18.934000
v 925.006091 -88.473683 -12.913388
v 920.325974 -80.235095 -16.671526
v 929.556840 -90.105325 -12.387715
v 921.916473 -83.341235 -15.418570
v 929.196118 -98.639136 -6.638377
v 926.317494 -93.273745 -10.038931
v 919.004834 -87.643772 -12.886933
v 920.118794 -92.157427 -10.235365
v 924.515606 -99.039630 -5.859463
v 915.260452 -89.083350 -11.802979
v 916.259401 -93.222614 -9.285902
v 915.853010 -101.714704 -2.920726
v 919.465849 -99.917822 -4.686356
v 910.808991 -91.054938 -10.392734
v 913.652301 -98.520552 -5.331373
v 911.219990 -93.855011 -8.585002
v 906.338541 -93.102620 -8.894458
v 909.132003 -98.888220 -4.782241
v 911.775314 -102.659676 -1.814872
v 905.000058 -100.686020 -3.125878
v 899.607553 -89.337630 -11.044597
v 901.455666 -93.238417 -8.696131
v 892.924938 -85.148889 -13.020984
v 897.720097 -95.262479 -7.238374
v 895.188593 -90.624005 -10.230862
v 900.579437 -102.587163 -1.364400
v 891.855424 -91.759833 -9.543755
v 887.697885 -84.537012 -13.193524
v 892.601612 -95.251689 -7.234636
v 895.557089 -100.903268 -2.782923
v 889.776714 -101.388429 -2.380090
v 886.463801 -93.092781 -8.763015
v 881.508224 -84.241057 -13.301852
v 882.698212 -96.725952 -6.356507
v 888.009379 -96.792373 -6.155413
v 880.228208 -89.629047 -10.908607
v 875.933306 -92.323226 -9.523668
v 877.900405 -96.829166 -6.447508
v 880.045862 -103.440772 -0.755604
v 881.647454 -107.134193 3.058834
v 871.866280 -96.020529 -7.303537
v 876.175813 -104.491367 0.105264
v 871.020093 -105.648140 1.018719
v 863.255327 -86.050902 -12.972830
v 864.991429 -89.195522 -11.612233
v 869.466756 -101.601605 -2.949555
v 865.432108 -101.460127 -3.352399
v 859.580474 -88.711543 -12.068398
v 853.005933 -84.487275 -13.826059
v 854.621516 -90.099414 -11.672752
v 861.652541 -95.806705 -8.026389
v 865.364316 -105.140748 0.154386
v 849.562297 -88.228916 -12.769908
v 855.835234 -96.708317 -7.798140
v 861.820875 -106.392201 1.234690
v 850.341363 -91.567919 -11.230006
v 857.111600 -108.251231 2.984903
v 846.386363 -94.076636 -10.150648
v 843.649131 -91.619569 -11.669259
v 850.479212 -104.209520 -1.970199
v 852.260298 -110.727678 5.757361
v 841.002228 -107.188798 0.254939
v 844.560461 -106.611393 -0.040161
v 834.640474 -102.598524 -5.072667
v 835.580205 -108.391887 1.105377
v 777.412916 -95.398871 -16.813083
v 778.015120 -91.470443 -17.639115
v 776.168434 -97.804433 -16.016807
v 771.418806 -98.635562 -16.291615
v 773.419990 -103.930432 -12.515510
v 763.580528 -94.865137 -18.560274
v 769.861793 -95.670104 -17.648503
v 766.098401 -98.806124 -16.971821
v 762.310882 -96.760109 -18.290814
v 764.206801 -107.826323 -10.371061
v 769.540973 -105.247343 -12.013896
v 761.820239 -98.623897 -17.687192
v 763.851801 -103.819884 -14.172074
v 746.955568 -98.219923 -19.831662
v 731.739518 -99.103756 -21.539204
v 721.595583 -99.070914 -22.647281
v 714.599667 -99.377604 -23.378620
v 709.563285 -102.318068 -23.878011
v 693.673726 -101.604070 -25.766704
v 675.691561 -104.211177 -28.075165
v 676.408149 -106.314093 -27.949055
v 658.167852 -107.776372 -30.410077
v 651.997542 -107.046534 -31.235521
v 650.152468 -109.654070 -31.424156
v 634.567450 -111.987767 -33.457885
v 612.594011 -113.318021 -36.741537
v 972.781893 -122.207184 0.696002
v 964.014113 -121.292034 2.694534
v 961.055427 -133.196243 15.793754
v 968.719411 -116.790279 -1.649606
v 964.862656 -123.885622 4.341885
v 856.495444 -120.067070 27.807877
v 851.275068 -118.866061 22.338841
v 948.631164 -78.728675 85.028128
v 948.697507 -89.684889 85.136243
v 745.616801 -111.205265 39.408086
v 755.044860 -111.598468 40.157308
v 775.680592 -112.656974 41.660406
v 801.304313 -112.155616 44.410560
v 931.844064 -96.573983 72.316702
v 926.631966 -82.341938 72.705751
v 930.096569 -82.348214 74.315348
v 937.583535 -97.723199 74.524539
v 929.041510 -87.156075 73.392465
v 937.941443 -91.737341 77.251355
v 939.976772 -95.425620 77.169906
v 942.368202 -94.244231 79.145616
v 942.134791 -77.962741 80.827791
v 942.645488 -91.520944 80.284711
v 942.870011 -85.091195 81.448269
v 941.947389 -81.328384 80.960829
v 946.701928 -83.654654 84.147554
v 952.837291 -87.453941 88.825962
v 956.050666 -86.282717 91.259112
v 965.066355 -93.726468 94.728871
v 966.514860 -91.377983 95.911067
v 762.472643 -85.788609 44.731195
v 771.228060 -93.150631 45.081024
v 781.589058 -88.203605 46.466075
v 959.355975 -126.013863 50.976468
v 987.528182 -120.136007 46.508393
v 772.271666 -86.948707 45.650727
v 763.236257 -91.639880 44.459303
v 999.819822 -68.853947 86.261848
v 994.337994 -95.655929 21.824930
v 993.882397 -75.473340 94.783546
v 994.619696 -84.105185 92.958586
v 998.125319 -72.117226 89.289814
v 998.288251 -80.847900 86.865192
v 998.171385 -63.801623 87.668709
v 999.919060 -76.099782 84.332327
v 997.848145 -57.315888 85.059289
v 1001.816152 -63.983314 81.826721
v 1001.341541 -71.648633 80.365665
v 1002.060127 -60.677761 80.307344
v 999.591681 -51.652007 78.967816
v 996.358503 -46.845142 78.253889
v 1000.566407 -56.606289 81.192531
v 994.256554 -38.584381 72.437004
v 999.439340 -48.759837 76.325120
v 997.332798 -43.151628 73.654363
v 994.962656 -36.399638 69.867563
v 988.680208 -115.272659 43.103498
v 990.052968 -121.021584 41.374430
v 999.037811 -34.284243 62.980372
v 991.721620 -121.764863 36.228657
v 992.932730 -124.287769 34.493641
v 992.222440 -126.735077 36.971947
v 1000.580833 -25.732350 58.414737
v 999.194540 -27.792672 60.028014
v 993.818805 -123.906335 31.867739
v 993.963805 -126.342650 33.220208
v 1003.145603 -26.733398 55.746419
v 1003.616647 -24.196883 56.040948
v 1001.812407 -29.124566 56.794905
v 1006.665606 -21.087906 53.680259
v 1006.682827 -23.485310 53.083316
v 1009.836324 -20.833643 50.348167
v 1009.721624 -11.230896 48.235452
v 1010.917406 -16.049080 49.243265
v 1012.902540 -13.540046 46.581836
v 1012.247825 -7.607731 43.934468
v 1015.213926 -7.913236 41.497642
v 1015.175504 -12.773010 43.281869
v 1014.897107 -3.296344 37.449321
v 1016.309174 -9.402579 40.528117
v 1017.306026 -2.182654 32.884291
v 1017.831271 -5.617137 34.640230
v 993.546135 -41.786507 12.036747
v 997.234617 -39.605967 10.731578
v 1017.958421 0.657491 27.228760
v 1004.341125 -36.646167 9.827073
v 997.036702 -42.103845 5.994442
v 997.748553 -40.902960 7.478646
v 1000.246578 -39.186112 8.253816
v 1019.195713 -22.402084 19.747798
v 1026.885501 -22.300058 13.413965
v 1022.255924 -23.543498 16.761396
v 1027.332638 -23.781955 12.785263
v 988.734109 -95.573716 55.314459
v 987.821581 -101.832206 52.787058
v 998.245741 -49.386161 63.233530
v 998.268851 -72.863011 70.637557
v 998.500867 -77.284676 74.566333
v 993.861007 -91.014964 73.514522
v 997.843096 -59.154408 63.985303
v 993.067341 -86.604347 66.915625
v 995.551731 -48.276852 55.722945
v 994.896066 -55.642158 55.788324
v 989.532877 -93.169163 58.650207
v 992.961740 -49.545368 49.359551
v 993.587108 -66.048941 54.943357
v 993.379653 -61.386628 52.790766
v 993.249294 -73.891933 57.804557
v 993.905697 -45.851625 50.647683
v 991.514175 -65.887954 47.289074
v 991.200396 -74.223601 50.522118
v 988.373426 -95.261827 50.376306
v 987.980401 -99.766037 47.668926
v 988.399923 -96.406659 52.624929
v 987.586220 -105.113658 49.710605
v 989.440285 -47.909109 37.175323
v 990.629629 -63.831264 42.601796
v 989.690299 -63.536705 36.562987
v 1019.416530 -4.125180 26.028904
v 989.026182 -54.481479 35.830878
v 989.009876 -92.584898 37.886187
v 988.472884 -102.895824 40.344642
v 989.405933 -63.388259 33.412455
v 989.821872 -75.250836 36.467014
v 989.639335 -79.249609 37.456545
v 989.534332 -93.402894 34.810482
v 990.121468 -78.618427 33.254244
v 989.926123 -86.037393 33.757645
v 1020.227810 -5.937260 15.034188
v 990.532320 -40.980558 24.223419
v 988.466435 -57.006538 27.540700
v 990.202348 -100.894020 32.055534
v 990.763499 -41.376599 21.163985
v 988.944862 -47.651303 18.017651
v 993.320527 -75.846158 20.482261
v 997.580052 -120.024877 20.634705
v 995.175349 -79.958372 17.397983
v 991.940124 -60.449292 8.675238
v 993.730466 -61.880440 3.152320
v 994.460186 -64.722006 4.150288
v 993.751898 -49.686783 0.721678
v 993.926554 -53.632473 -1.222052
v 994.462225 -61.969558 -2.663200
v 996.691453 -86.273913 77.813835
v 1000.891738 -71.821996 76.544096
v 995.351511 -91.807690 79.524227
v 1000.436226 -64.285015 70.978242
v 996.010911 -85.990251 75.418988
v 996.392925 -80.266048 71.502056
v 994.857254 -86.131963 72.052718
v 998.643507 -44.374797 62.381263
v 999.435235 -54.935117 67.228655
v 991.622379 -97.855787 73.024459
v 990.209263 -100.993421 72.296271
v 991.763784 -91.592232 66.693138
v 994.869484 -78.237784 65.897939
v 992.609162 -82.938790 62.447891
v 997.081524 -56.119346 61.610824
v 995.155949 -60.967469 57.728346
v 994.813669 -70.190819 60.180151
v 993.990962 -75.292926 61.166850
v 991.134371 -85.753926 59.872757
v 991.541674 -89.649929 64.003740
v 990.916740 -94.267082 65.814689
v 998.887642 -37.843812 57.742835
v 988.701514 -102.086424 62.440522
v 996.895089 -43.742532 57.107568
v 991.986085 -78.431013 57.342659
v 990.384536 -87.391815 57.891387
v 998.539826 -35.764747 54.001427
v 1010.019862 -22.647993 48.570902
v 993.703251 -68.883302 56.222957
v 991.283457 -80.271135 55.874516
v 989.057597 -92.461689 54.679969
v 989.523183 -87.061232 52.429045
v 993.170752 -57.699357 51.379668
v 991.788019 -70.176597 50.579638
v 987.508703 -105.648705 56.649507
v 992.306644 -52.840122 48.073684
v 989.015869 -88.290220 49.203138
v 987.419415 -106.234324 52.104301
v 991.559383 -59.646191 46.135803
v 991.113821 -48.487625 43.686833
v 990.785987 -54.115307 43.241379
v 990.577142 -72.856066 46.008312
v 990.544978 -79.164337 51.140453
v 989.865018 -83.219171 50.779326
v 989.322364 -82.934078 44.671749
v 988.479330 -92.997613 43.463215
v 988.800412 -88.437420 43.110395
v 987.760669 -104.927791 46.840349
v 1016.115956 -16.298723 33.710196
v 990.565559 -58.448380 42.227387
v 990.384131 -71.353562 43.523604
v 989.787490 -79.553934 45.922921
v 1013.510880 -22.466102 34.829204
v 990.031334 -74.080563 42.205342
v 1015.320813 -19.412795 31.448583
v 993.630380 -35.631273 36.151832
v 988.350262 -95.784838 43.259672
v 1018.673164 -9.355831 26.599179
v 1016.347830 -18.227451 27.133275
v 998.953224 -31.002712 33.618769
v 991.261181 -39.406004 34.475702
v 989.048191 -88.242692 39.201010
v 995.455933 -33.666061 32.593088
v 993.040306 -36.624329 28.571462
v 988.829083 -50.098161 34.908025
v 989.446474 -59.287326 36.579554
v 989.339792 -83.678322 38.842119
v 1019.539030 -3.274284 20.285159
v 1019.045521 -9.744718 22.960093
v 1019.174836 -11.686928 21.687924
v 1015.428251 -22.496511 25.839921
v 992.074270 -37.664329 31.437244
v 989.628380 -42.570485 30.117270
v 988.723446 -46.890861 32.086220
v 989.853936 -68.636687 36.320787
v 1018.014005 -13.593659 24.770129
v 995.828720 -34.057991 28.348219
v 988.368215 -52.231124 31.856774
v 989.469205 -64.442942 31.251885
v 989.870058 -69.091080 32.467974
v 990.022528 -74.464580 33.601270
v 989.794196 -79.632967 35.555003
v 988.715650 -98.137147 38.929649
v 989.405008 -101.737344 35.124837
v 991.145097 -39.280100 29.093446
v 988.466703 -46.562161 27.849091
v 988.424757 -55.301325 30.965525
v 990.314374 -72.694510 30.489731
v 989.642321 -85.101433 35.569810
v 989.508232 -106.787270 35.267335
v 990.568163 -89.313538 30.871251
v 1019.382459 -3.201111 13.971495
v 995.450258 -36.664771 20.188917
v 992.715412 -38.583451 21.706187
v 989.027218 -60.397477 26.251639
v 1020.354688 -8.866847 17.330539
v 988.103615 -53.012986 27.570731
v 1020.556913 -5.835785 11.963519
v 989.829551 -64.691034 26.228611
v 990.769483 -69.626009 25.503151
v 992.709467 -94.582395 25.473972
v 991.235954 -93.646862 29.444437
v 1022.483043 -8.807187 10.831457
v 995.370889 -37.764870 17.437686
v 992.057642 -40.446770 18.551979
v 996.375412 -131.154002 27.878998
v 993.901580 -39.304750 16.542455
v 990.797780 -67.059647 22.963506
v 992.420471 -85.023654 25.508713
v 998.376032 -127.826065 23.560656
v 997.603442 -130.379260 24.767239
v 989.516572 -50.137382 13.546153
v 988.744745 -54.866357 19.483514
v 989.690777 -60.694247 20.679908
v 992.516082 -76.694242 23.314601
v 993.305815 -81.012969 22.432204
v 998.529779 -125.720514 22.045680
v 988.589260 -51.456366 18.559480
v 999.183754 -117.579369 15.842478
v 996.821946 -122.471462 23.653279
v 1024.996375 -11.144854 6.056502
v 1026.401313 -13.288528 8.896969
v 990.383799 -45.083047 14.824535
v 989.749744 -58.498282 16.932415
v 999.182547 -123.105404 18.555068
v 1026.646791 -13.112670 4.351401
v 998.385647 -116.638341 17.421455
v 997.986463 -100.365366 14.617595
v 1030.866452 -18.824852 3.529975
v 1031.437283 -21.089549 6.201311
v 991.286304 -44.785153 12.223722
v 992.404190 -48.285071 5.240908
v 989.551541 -54.783132 13.959882
v 990.598624 -59.840597 13.911099
v 993.649507 -71.838479 16.550043
v 999.191705 -94.917728 11.384649
v 998.463622 -108.758272 14.320464
v 998.913708 -113.100517 14.527902
v 999.335835 -115.875356 14.266829
v 997.108052 -83.751932 14.288005
v 998.254029 -93.539654 13.806198
v 998.734050 -102.269494 12.067379
v 999.055170 -110.917168 12.353335
v 999.412229 -115.292464 12.264758
v 999.785918 -120.572807 14.894505
v 999.676479 -122.210048 14.502745
v 1031.190000 -19.916798 1.284228
v 990.139489 -52.795520 10.453776
v 998.032594 -79.994153 9.777783
v 998.514139 -96.798990 13.310885
v 999.281672 -97.959423 9.968496
v 998.621188 -110.344776 9.819588
v 998.562569 -114.794318 9.759392
v 1031.946385 -21.336752 2.555908
v 1031.969739 -26.053981 0.552111
v 992.224851 -51.845877 3.595921
v 996.458009 -75.554796 10.684467
v 1000.154270 -90.313131 8.622332
v 999.903340 -93.981980 8.653244
v 998.842297 -101.876053 9.602619
v 998.789071 -104.649805 11.231168
v 998.993508 -110.881553 10.956784
v 994.833783 -45.210511 3.855579
v 992.589482 -53.928561 2.361419
v 999.486316 -96.652857 8.192394
v 998.959464 -99.300084 8.115091
v 998.045261 -109.410371 8.665317
v 996.025298 -69.704537 5.314960
v 1000.365765 -86.927638 7.112186
v 1000.415549 -90.649265 7.058676
v 1030.576801 -22.683090 -3.765865
v 1031.875100 -23.595844 -1.181537
v 1028.520323 -30.199178 -1.821583
v 996.441179 -69.565502 3.323631
v 998.025663 -74.747676 4.738456
v 998.755900 -78.504642 6.454281
v 1000.603024 -85.815108 5.224378
v 1000.610762 -88.577718 5.365384
v 1031.481378 -26.268952 -2.612723
v 993.649964 -57.661432 -0.016043
v 998.424250 -74.996050 2.807485
v 999.855053 -81.286401 5.080688
v 1030.038162 -29.044905 -2.350420
v 994.848032 -64.098399 1.429350
v 1000.473636 -87.625762 3.845030
v 998.626759 -45.027740 -2.994728
v 995.709802 -47.091432 -0.752286
v 995.623902 -49.740596 -3.344463
v 994.835080 -54.478704 -4.886591
v 996.165022 -51.032147 -6.215367
v 999.947586 -45.996978 -8.588616
v 999.573676 -46.424830 -10.136723
v 997.092501 -49.759092 -7.942352
v 992.357960 -67.702445 17.031108
v 996.579906 -69.469159 64.390654
v 1000.721694 -69.080569 73.948681
v 989.381479 -81.529807 40.702738
v 990.911089 -82.649673 29.527005
v 991.294720 -77.911254 27.388867
v 994.555265 -68.435109 8.880075
v 996.916072 -48.138167 -4.479577
v 999.552298 -88.027694 2.313377
v 999.379004 -91.123473 3.406631
v 997.947794 -86.612288 0.169239
v 1027.565636 -31.235733 -4.868020
v 999.569068 -94.216234 5.711995
v 998.788803 -97.517902 6.476897
v 997.240154 -45.077336 -0.377116
v 997.671042 -112.423285 8.270165
v 1031.272314 -25.841465 5.161812
v 1030.727085 -22.192758 8.665859
v 1030.633162 -19.644148 7.403846
v 994.945629 -117.967906 24.649533
v 993.732969 -89.107897 22.583277
v 1015.978114 -20.719569 25.830962
v 1012.973562 -21.103491 41.787891
v 1002.969935 -28.718208 51.197343
v 1005.580302 -25.933989 51.954635
v 1000.103629 -31.813708 51.007232
v 1000.184131 -34.047245 57.888290
v 989.775069 -101.230260 69.530973
v 1000.914636 -57.193322 71.224451
v 999.251448 -77.719846 77.054307
v 1002.166776 -64.733412 76.040569
v 998.304435 -83.540683 80.590650
v 999.882255 -77.061171 78.620235
v 999.504964 -123.740454 17.269827
v 1029.478985 -23.232232 10.625736
v 1025.614460 -18.272723 14.103256
v 1023.256743 -18.581350 16.214240
v 1022.035043 -14.551034 16.593661
v 1020.857474 -20.639503 18.383139
v 1017.946342 1.598294 24.621738
v 1018.360288 -2.000429 30.214080
v 1018.747960 -4.996925 30.769312
v 997.532811 -38.287014 13.131310
v 1007.550169 -15.745225 51.800140
v 1000.030255 -31.938734 60.208839
v 995.615335 -130.399004 30.074242
v 998.931307 -38.195235 65.721844
v 990.556867 -127.696482 39.233169
v 989.467975 -123.468543 42.653146
v 1001.727916 -57.270343 79.212213
v 986.738700 -110.080910 57.097963
v 992.523651 -40.392632 75.339711
v 1002.440426 -64.117453 77.920651
v 994.950774 -73.031453 93.488447
v 995.482590 -68.902127 91.996277
v 666.084786 -106.280301 33.967081
v 974.181292 -121.761494 0.201451
v 984.951491 -116.776095 -1.315086
v 982.828534 -79.478847 -15.944524
v 984.134949 -74.013570 -16.326652
v 986.467452 -62.575971 -16.540409
v 992.076745 -78.206848 -4.959075
v 991.939520 -79.976236 -4.903790
v 990.252305 -61.377103 -10.584719
v 991.325368 -66.564593 -7.346970
v 995.896678 -82.265431 -1.737868
v 995.741224 -34.285201 43.036339
v 993.878705 -37.773317 43.900093
v 987.247891 -74.179677 -11.720626
v 1028.725305 -29.609212 -6.630878
v 996.319704 -68.252947 0.733583
v 999.321789 -78.367644 3.423068
v 997.797079 -100.550803 6.310469
v 998.447319 -94.705798 4.113568
v 996.256387 -114.215302 6.586232
v 995.396715 -118.056150 6.181051
v 1030.818322 -27.916224 0.501555
v 998.215244 -120.038066 9.810072
v 996.504956 -95.913568 17.488425
v 998.308727 -127.528540 16.053877
v 996.983471 -100.083158 16.875762
v 996.530296 -105.338604 18.400436
v 994.993543 -86.255793 19.453811
v 997.459740 -130.588894 20.271014
v 999.037179 -126.703658 20.459312
v 997.376708 -127.174705 25.992999
v 999.693804 -34.776393 18.760505
v 1016.725139 -22.707179 22.959480
v 989.933827 -114.283699 36.345014
v 990.351219 -42.707377 36.891192
v 1016.197488 -15.465374 36.466571
v 992.413556 -40.177256 42.327661
v 991.902039 -44.941121 44.739067
v 1001.260780 -31.062762 56.754752
v 998.730774 -52.704348 65.153531
v 993.081494 -115.397370 27.525673
v 1018.600427 -19.831875 20.975905
v 999.849363 -40.614835 5.638149
v 1019.175525 -1.107335 25.578948
v 995.037684 -40.888443 11.191552
v 1014.801261 -17.476085 40.659310
v 1012.826693 -17.900947 46.174541
v 1011.063124 -21.490973 47.663745
v 994.053957 -105.075850 23.341071
v 1003.079214 -28.608576 53.120946
v 993.366684 -128.796234 34.616323
v 990.572628 -132.128259 35.671060
v 989.209680 -119.471439 43.624024
v 999.226042 -44.274891 71.403830
v 998.197391 -42.077940 71.329527
v 999.150633 -40.131861 66.812021
v 1001.988919 -68.532821 78.699302
v 999.809819 -78.352050 81.152466
v 997.107304 -60.103740 87.214046
v 994.261229 -63.121852 90.451508
v 996.552473 -87.615913 86.470699
v 995.260436 -92.016517 84.294188
v 992.943023 -83.847031 94.954991
v 992.476777 -99.723209 26.394875
v 659.821579 -107.721053 32.905304
v 654.229207 -105.945780 33.054379
v 725.268496 -110.676351 37.717374
v 963.371912 -118.607887 1.027213
v 966.410177 -113.157415 -3.165377
v 996.576908 -121.759310 8.526982
v 998.368085 -82.037351 0.119927
v 995.570648 -68.507552 -2.262160
v 998.928104 -44.767208 -13.676990
v 999.220685 -46.183278 -11.534278
v 993.596627 -36.483894 39.955547
v 999.206828 -30.512985 36.309878
v 996.578133 -96.670646 3.080762
v 989.275561 -71.775599 -8.922663
v 996.014778 -51.021708 -9.180862
v 998.344436 -79.668887 -0.061659
v 1001.739942 -42.228709 -0.895644
v 998.965770 -42.366965 2.759428
v 1029.592142 -28.714170 1.668368
v 993.572571 -44.809506 6.882963
v 1030.587047 -26.854582 4.891173
v 997.701429 -109.661463 16.628164
v 1030.535795 -24.690117 8.359358
v 1022.919298 -13.404654 14.946488
v 1019.136903 -16.428958 20.785089
v 1020.370874 -11.415573 18.410460
v 1016.403516 -11.723597 40.540059
v 1001.549748 -30.737432 54.374200
v 999.577639 -39.584627 64.086653
v 1001.964734 -56.883233 75.160092
v 997.284830 -86.453223 80.170355
v 994.326670 -57.236326 -4.553290
v 987.946797 -110.309112 45.140260
v 1015.016648 -19.121896 34.352558
v 1029.708790 -26.625621 7.253418
v 1027.010641 -17.108716 12.050930
v 1018.871102 0.097621 21.683590
v 1017.001935 2.816470 22.747964
v 1016.949866 -14.211536 32.272603
v 997.091345 -114.283342 19.239557
v 1003.645934 -20.590195 55.648440
v 1002.642626 -15.085949 53.774635
v 991.227464 -116.855168 33.322596
v 999.445937 -42.381716 67.789825
v 999.690153 -45.518176 69.145201
v 1001.405996 -53.398700 75.454762
v 999.946806 -48.616403 74.987363
v 1002.266041 -60.065528 78.889237
v 997.940616 -84.873347 84.549426
v 993.461059 -94.679348 83.470926
v 995.997744 -91.331362 82.462277
v 740.830969 -110.074442 39.470174
v 986.025624 -118.528851 -0.081887
v 986.759503 -77.966179 -11.678937
v 996.549867 -78.146325 -1.933995
v 994.060169 -56.770856 -6.670830
v 995.274264 -50.440946 -11.189034
v 1020.620815 -34.563208 -12.553788
v 986.637676 -69.596062 -13.682253
v 994.751533 -53.513733 -8.711207
v 999.030494 -121.344262 11.765146
v 994.248123 -100.554332 22.450417
v 997.072058 -128.899138 27.416637
v 991.683095 -108.466413 28.823000
v 1018.298617 -7.476094 33.424216
v 1000.816080 -50.943301 75.341266
v 995.257700 -91.000932 19.443286
v 1001.125034 -53.191286 77.200520
v 1000.484415 -49.434532 73.599160
v 995.168169 -65.216679 90.878765
v 970.871350 -130.561068 47.217344
v 971.486163 -115.952289 -2.696648
v 986.769844 -116.310725 -0.702555
v 988.052937 -74.573958 -10.222915
v 989.473630 -75.748101 -7.675906
v 989.406285 -78.704796 -7.642293
v 1025.390575 -21.982637 -9.644378
v 995.671364 -52.386596 -7.471797
v 993.251947 -57.312565 -8.077200
v 1001.277007 -43.712502 -5.000690
v 1029.246889 -25.608629 -7.168955
v 987.454835 -106.562039 63.245705
v 988.146668 -125.034153 43.510801
v 987.898305 -77.268481 -10.089848
v 989.546165 -67.023849 -9.567383
v 988.691278 -64.059909 -12.001963
v 1001.716992 -55.422494 77.514099
v 969.835887 -131.556283 47.318675
v 999.431847 -79.778314 1.701866
v 997.115652 -72.842367 -0.981042
v 1000.006671 -33.847132 60.568770
v 1000.047979 -84.737820 2.201946
v 1000.471240 -83.825111 3.656865
v 999.746604 -36.422723 61.968860
v 998.281289 -85.552068 0.234242
v 999.684763 -45.617427 71.265324
v 994.354385 -63.595736 -3.618537
v 987.845580 -117.771412 46.291395
v 996.057979 -67.623168 -0.518086
v 988.544229 -120.028829 45.228455
v 1002.169618 -57.662078 76.989463
v 988.342382 -121.680915 45.125277
v 967.803603 -122.040489 1.922957
v 981.011480 -93.916539 -11.806427
v 996.736599 -36.124121 49.705082
v 994.579627 -111.103748 22.990834
v 988.076457 -107.353184 43.386445
v 997.526509 -63.427150 64.026128
v 674.611208 -117.226142 16.742098
v 358.676402 -94.688991 -57.610909
v 190.410940 -127.709089 -80.576276
v 93.673322 -167.365378 -45.686252
v 741.810724 -90.295196 42.555305
v 657.896644 -118.940136 -7.112850
v 669.823033 -96.268559 -26.798941
v 350.629943 -119.033944 7.776460
v 851.692154 -59.257392 -7.547973
v 334.417552 -72.711835 -39.385523
v 419.476490 -87.185418 -48.628160
v 272.983898 -93.275405 -60.397934
v 428.968900 -89.800622 -49.822785
v 383.355837 -120.390325 -7.221508
v 387.573391 -120.195618 0.246954
v 103.405831 -59.369403 -45.779054
v 286.290875 -127.220268 -65.257001
v 947.556147 -113.216167 1.434822
v 215.578846 -85.559910 -57.551147
v 968.020909 -27.786120 -19.447297
v 430.763591 -118.101854 2.137071
v 435.843128 -118.158727 -1.642247
v 866.535573 -80.609847 57.266277
v 722.899138 -59.346342 34.559192
v 304.680323 -87.144366 -54.252817
v 245.351486 -104.067620 -69.065777
v 238.839399 -100.353404 -67.456402
v 178.721156 -77.164329 15.580964
v 332.676222 -126.641595 -35.019860
v 61.642381 -194.324797 -18.153816
v 409.089245 -71.094531 -34.697570
v 369.864355 -124.120816 -47.243392
v 240.794208 -74.476423 -45.533852
v 64.256892 -32.192743 -36.122858
v 57.999823 -28.606357 -38.263477
v 504.703392 -63.048856 -17.417897
v 211.821455 -90.805171 -62.385453
v 311.784310 -103.102597 -64.623220
v 411.292142 -122.607465 -34.681224
v 117.107500 -156.955252 -43.017291
v 220.887039 -135.666103 -18.571236
v 292.762842 -90.683045 -57.562829
v 140.961674 -101.174568 21.456001
v 333.494343 -125.128878 -28.176531
v 394.470508 -78.982008 18.308046
v 263.613672 -114.434642 -71.584623
v 271.489999 -115.337640 -71.299025
v 264.286279 -107.669518 -69.288142
v 228.004240 -75.969723 -48.014976
v 799.963318 -118.086037 24.999921
v 646.667655 -69.844179 29.717341
v 345.355070 -124.292046 -26.979618
v 353.879716 -121.231614 -59.483733
v 628.855863 -119.851197 -12.228200
v 350.810427 -122.395221 -4.995169
v 300.416735 -105.920425 -66.520864
v 498.402729 -117.669974 -1.032911
v 465.536301 -119.933243 -17.144264
v 114.446715 -145.867822 8.441921
v -4.201747 -182.806257 4.477667
v 95.618654 -166.349377 -20.362030
v 715.986704 -65.451248 36.584417
v 244.834643 -107.596589 -70.752867
v 797.861964 -117.858118 20.509622
v 154.673612 -150.913475 -75.496697
v 585.455503 -85.178915 -30.204936
v 408.503080 -119.005343 4.264010
v 596.796891 -63.188449 -8.243038
v 542.810482 -72.356361 -24.950008
v 171.165042 -133.033974 5.682897
v 177.259959 -122.002607 13.790227
v 288.413442 -127.925232 -25.405678
v 214.793344 -114.970607 15.666901
v 696.937085 -80.621671 -16.760038
v 182.122690 -77.262504 15.602999
v 290.994689 -127.267985 -19.608619
v 334.381580 -94.841081 20.684086
v 111.136507 -61.277223 -46.370629
v 283.313653 -96.352973 20.833292
v 551.010406 -119.656949 -8.477323
v 779.869481 -61.345412 0.063771
v 301.857687 -128.063836 -32.708658
v 645.925303 -92.389324 -27.603735
v 325.266906 -77.382012 18.092913
v 549.231747 -87.377015 -35.983471
v 264.405844 -73.502729 -43.131519
v 261.649018 -133.798921 -45.349073
v 1.835946 -31.339851 26.099042
v -1.533513 -53.357587 14.199850
v 2.688403 -19.148672 30.195940
v 61.846348 -108.688012 32.596971
v 209.804259 -137.080668 -18.087969
v -14.221472 -74.522464 -11.124538
v -16.073466 -75.524287 -1.383901
v -20.304338 -79.366307 7.063906
v -21.517362 -80.933523 9.368180
v -16.513763 -76.285190 3.596040
v -7.232080 -67.853734 -7.734671
v -11.079168 -70.909683 -27.542512
v -18.487770 -78.556310 -12.510054
v -22.405912 -79.866501 2.603297
v -23.345624 -81.297153 6.350335
v -11.540801 -71.917707 -25.902320
v -11.148928 -71.998095 -18.720389
v -13.473307 -74.735417 -23.841210
v -14.082921 -75.025703 -17.334338
v -23.233930 -80.369392 -1.754185
v -15.888684 -75.468996 -6.974757
v -13.535925 -73.813632 0.490732
v -5.864749 -64.984120 -18.665614
v -9.314117 -70.047788 -7.217684
v -14.733373 -76.257777 9.399990
v -10.238445 -53.467900 -70.966187
v -8.220154 -68.924398 -13.697066
v -8.900912 -69.150230 -20.668677
v -11.746785 -74.520029 11.584684
v -10.142805 -70.877971 -0.851873
v -7.057992 -67.625125 -3.364466
v -11.080505 -75.793099 15.223035
v -10.399962 -43.353931 -65.102868
v -8.449250 -39.254415 -65.389963
v -11.177723 -44.940511 -63.234840
v -7.739945 -69.427902 9.339785
v -6.354758 -67.505303 10.739987
v -7.565691 -70.937527 17.689246
v -6.314290 -66.764405 2.579575
v -7.737637 -43.777075 -68.753503
v -9.169445 -37.272244 -62.211560
v -5.223001 -65.037239 4.157798
v -6.931026 -36.891542 -65.045513
v -6.106551 -33.960272 -63.419270
v -7.980252 -35.009285 -62.473587
v -6.973088 -30.711419 -59.717329
v -8.410361 -32.629476 -58.136271
v -3.712589 -28.551150 -60.098208
v -5.839930 -28.669133 -59.018304
v -7.459295 -26.512654 -52.579629
v -6.894670 -26.928197 -55.728784
v -5.397720 -25.533274 -56.250346
v -6.993504 -24.499838 -51.862717
v -5.655200 -23.489885 -53.657442
v -5.857894 -20.021850 -49.202290
v -6.558653 -21.146585 -48.733626
v -4.481500 -17.734597 -48.211951
v -5.703214 -15.965291 -43.432850
v -1.921215 -7.895249 -33.639755
v -1.130190 -5.934487 -30.166243
v -3.647282 -6.680609 -26.491050
v 1.843652 0.646531 -15.483515
v -0.522484 0.050496 -12.551009
v 4.387186 2.385779 -10.107046
v 10.932848 -3.438193 -28.613501
v 11.821369 -2.628344 -26.653118
v 2.111486 2.081349 -4.858486
v 3.216022 2.474540 -0.390481
v 2.417700 1.764606 2.638127
v 3.850556 2.185266 5.052967
v 3.767972 1.397203 9.330625
v 2.260225 0.325938 7.924653
v 3.632517 -2.315458 18.979185
v 4.022672 -11.328282 32.037674
v 4.644310 -7.489062 29.499921
v 3.984214 0.285020 13.746683
v 3.546406 -5.919061 24.156360
v 70.328619 -23.577249 2.468752
v 19.069960 -7.444454 32.185105
v 30.523939 -13.994149 27.272885
v 24.858724 -22.319541 43.762855
v 26.850335 -19.676313 38.678304
v 75.505119 -26.381279 -3.311114
v 77.181802 -29.109643 3.224828
v 76.340728 -35.119490 15.565181
v 87.630737 -37.339163 6.309383
v 97.600571 -41.677549 4.599915
v 27.022769 -9.444397 24.191983
v 28.116020 -7.618746 18.558557
v 22.868797 -7.626923 26.920168
v 21.274451 -8.669827 31.155577
v 18.678166 -11.676254 39.000024
v 23.854231 -11.059385 30.882307
v 24.167355 -14.074354 34.770988
v 21.092015 -11.623862 36.060344
v 20.361472 -13.719626 39.759359
v 27.818056 -11.550406 26.444620
v 27.932645 -13.224809 28.935892
v 20.158451 -18.206523 44.876531
v 25.986209 -15.136392 33.885773
v 17.989107 -18.974474 47.265128
v 23.724438 -18.995913 41.630616
v 20.870835 -26.667864 50.505879
v 17.363544 -27.522545 53.050572
v 53.036046 -13.461689 15.590317
v 51.642296 -14.954980 20.787099
v 25.250421 -26.291522 46.770096
v 29.914475 -26.647676 43.077588
v 28.422867 -30.165282 47.036946
v 66.662681 -19.351847 -3.381870
v 53.103279 -15.398116 19.976823
v 63.180289 -20.738264 12.340628
v 56.350029 -17.897862 19.851151
v 64.154222 -19.007073 5.400636
v 58.392152 -16.984986 14.107517
v 56.134620 -20.392836 24.789558
v 52.814312 -18.271383 25.894488
v 69.976237 -22.735311 0.068757
v 55.292029 -20.304846 25.990452
v 52.487148 -20.660082 30.110249
v 72.749108 -24.174753 -4.695179
v 60.477287 -23.216450 21.933626
v 61.987343 -21.449944 16.193395
v 60.612379 -24.833811 24.100122
v 51.445865 -25.272255 35.966301
v 77.708269 -27.690282 -7.411394
v 66.863191 -23.144564 9.798942
v 71.381633 -26.199754 7.436514
v 58.939064 -28.587100 30.546194
v 51.057789 -32.125342 42.042331
v 81.847641 -31.738861 1.458141
v 76.563780 -30.374070 7.553316
v 81.426108 -33.731256 7.160314
v 83.755487 -36.828769 9.835666
v 81.045387 -38.643218 15.176871
v 88.862419 -44.039775 14.585730
v 84.756993 -39.744105 12.976697
v 97.367701 -39.931339 1.280729
v 40.243847 -135.513477 40.625099
v 55.405616 -113.330183 34.214805
v 48.103526 -117.359546 36.838513
v 78.554108 -45.320021 23.783415
v 52.976270 -49.800282 47.591118
v 58.016976 -53.638014 43.008606
v 88.484592 -59.263160 23.514711
v 75.185640 -62.631884 31.563336
v 71.767930 -61.746820 33.726236
v 72.609071 -66.043754 33.468164
v 64.457143 -67.303694 39.004913
v 50.337657 -66.507008 50.701872
v 53.423809 -68.499198 47.889034
v 76.761177 -67.088562 30.948617
v 70.245213 -71.776725 34.994506
v 56.931878 -75.082621 44.329004
v 46.601922 -75.186750 53.797452
v 49.961459 -81.566337 49.531440
v 62.950742 -80.998923 38.727185
v 50.973576 -86.850955 47.036943
v 53.785629 -88.407842 44.080058
v 46.202862 -93.308890 49.240026
v 57.770234 -89.540142 40.651403
v 53.372878 -98.104573 41.205293
v 52.791092 -105.510405 38.605581
v 49.837213 -112.514306 37.568792
v 39.089573 -121.083696 41.572450
v 36.306647 -131.528987 43.265266
v 56.918187 -125.093631 30.534681
v 71.136497 -130.412704 24.313935
v 66.003223 -133.124396 25.735762
v 29.288331 -138.089653 51.244733
v 92.145270 -133.687036 19.025861
v 75.955751 -135.807414 22.296118
v 91.383340 -138.961607 17.931670
v 73.910921 -140.022024 22.532242
v 42.833176 -142.433961 40.883119
v 88.292963 -148.871265 15.501877
v 91.827736 -149.726696 13.819209
v 81.192712 -148.656599 18.208601
v 77.928033 -150.654536 19.007948
v 88.578878 -152.188961 13.848001
v 71.108069 -156.789153 21.085441
v 68.274535 -153.331612 23.866591
v 62.266286 -156.983851 28.040432
v 54.411757 -154.213752 36.718628
v 73.619277 -156.193515 19.641351
v 57.437335 -154.941959 33.169666
v 67.795549 -156.790060 23.474034
v 55.247761 -163.904347 34.118489
v 47.641989 -163.826251 46.141583
v 45.660827 -170.489342 46.323647
v 56.767148 -172.114953 28.910470
v 51.571234 -173.848030 35.801775
v 61.613000 -179.721986 18.304019
v 67.852965 -30.430964 20.225097
v 73.293257 -31.123683 13.721495
v 70.854627 -32.779355 19.113173
v 22.342592 -34.422808 53.610618
v 59.187758 -35.011876 35.718440
v 65.812216 -40.857421 32.047024
v 68.108316 -48.325726 33.588857
v 55.114872 -44.135887 43.966727
v 74.974309 -44.992611 26.491285
v 58.684501 -47.004757 41.243192
v 63.135745 -47.587314 37.425325
v 53.251489 -46.916956 46.745645
v 48.698158 -50.789175 51.316107
v 63.909585 -49.978037 37.465698
v 55.138664 -49.370434 45.287734
v 82.163855 -45.882569 21.300875
v 74.591850 -51.170701 29.776576
v 67.571566 -49.839657 34.471267
v 59.213120 -49.273341 41.365123
v 81.428424 -50.560384 24.691785
v 51.801666 -54.120847 49.129109
v 50.084911 -58.769378 51.049402
v 74.526534 -53.775685 30.722943
v 68.043717 -54.045101 35.197066
v 65.075244 -53.375289 37.252551
v 57.453418 -58.540205 43.781589
v 78.860514 -53.892390 27.768609
v 66.593656 -58.453090 36.867790
v 63.948940 -58.839047 38.730487
v 75.270431 -57.596519 30.992108
v 71.812645 -58.834728 33.429662
v 84.931593 -56.800590 24.857725
v 79.072228 -56.477297 28.387380
v 46.833985 -65.396745 53.713443
v 83.815743 -59.199628 26.074896
v 68.231682 -63.742226 36.303083
v 42.535310 -68.277061 56.482012
v 81.982260 -62.926727 27.587701
v 58.922778 -64.886362 43.024400
v 81.420045 -67.936351 28.425675
v 43.132282 -72.503354 56.286862
v 50.336217 -72.879303 50.602127
v 58.941685 -69.138153 43.061198
v 55.172306 -72.091535 46.163246
v 38.569064 -76.654297 58.559355
v 67.566637 -76.256575 36.348184
v 64.872849 -70.602324 38.666218
v 61.909232 -73.697609 40.620216
v 42.614665 -75.405891 56.597576
v 42.862103 -83.128418 55.558097
v 60.175347 -78.254813 41.164492
v 79.113948 -75.531609 29.911854
v 77.898318 -80.511909 30.440990
v 73.771796 -78.079693 32.512219
v 68.753793 -82.680918 34.899543
v 56.596853 -82.074583 43.319380
v 40.978089 -81.582837 57.193305
v 58.849790 -82.879118 41.347027
v 45.625516 -83.277187 53.282743
v 61.438814 -85.924354 38.925816
v 44.317815 -91.044033 52.001931
v 49.686524 -94.174034 45.701787
v 55.244358 -92.008813 41.821466
v 62.204231 -98.713863 35.451841
v 45.199286 -98.523179 47.872479
v 43.564210 -98.238214 49.555988
v 57.684341 -97.701201 38.404066
v 51.201421 -99.606872 42.244059
v 39.185686 -99.498383 52.889894
v 66.424420 -97.828090 33.550786
v 45.624933 -104.576695 44.405922
v 40.968445 -103.104618 49.501857
v 56.169294 -100.636849 38.377687
v 56.461370 -104.169148 36.861152
v 64.404397 -105.004929 32.538988
v 66.353892 -107.125102 31.170088
v 54.663599 -110.886624 35.442550
v 46.201343 -110.636739 40.779904
v 43.447073 -117.005779 39.829822
v 37.108693 -118.472813 43.931830
v 29.213618 -122.219811 49.378615
v 56.187429 -118.208074 32.397050
v 37.966603 -127.055995 41.630980
v 33.206585 -122.059855 46.077136
v 47.027577 -120.804330 36.489973
v 60.954845 -129.636893 28.119444
v 51.068533 -125.895636 33.263016
v 69.419422 -124.219314 25.916638
v 56.621075 -131.691129 29.843056
v 28.789902 -133.466163 50.373614
v 54.620907 -129.237585 31.054714
v 35.141982 -136.960701 45.790617
v 52.472635 -134.518542 32.017461
v 34.850201 -140.056589 47.169215
v 57.372716 -136.055822 29.435274
v 30.571354 -143.640844 51.521333
v 64.397271 -135.981183 26.217576
v 69.241919 -138.635302 24.268089
v 24.659810 -148.570826 55.499237
v 71.982820 -136.590618 23.445617
v 36.668574 -143.079425 46.621049
v 39.528796 -144.997781 44.938991
v 87.396402 -140.282456 18.557281
v 37.602539 -148.069977 48.251264
v 81.871375 -139.273750 20.207044
v 75.737387 -145.537553 21.114427
v 65.757601 -141.357849 25.681963
v 63.923699 -143.279271 26.685601
v 85.929940 -145.217258 17.590127
v 78.252053 -141.835906 20.845428
v 77.462960 -147.624371 19.978008
v 63.785947 -146.518706 27.008650
v 82.196539 -144.704332 18.923299
v 69.488205 -142.313083 24.033211
v 70.691637 -147.648885 23.117698
v 67.531846 -145.590424 24.862278
v 65.100980 -149.454221 26.357536
v 71.859143 -146.407540 22.666203
v 69.114995 -151.057344 23.673398
v 80.796948 -152.600456 17.060530
v 73.932926 -153.120623 20.391733
v 72.312386 -150.874382 21.825127
v 59.504745 -149.945125 30.641349
v 77.176182 -153.705106 18.455324
v 58.940172 -152.880077 31.545306
v 62.363154 -154.467685 28.280287
v 71.135453 -159.660160 19.946774
v 63.403033 -160.684062 26.094770
v 56.526754 -159.450352 33.740565
v 53.870987 -158.815509 37.586776
v 51.288786 -159.960485 41.382429
v 78.372303 -162.296918 13.424264
v 64.046524 -159.991396 25.707684
v 47.539696 -158.481732 46.878367
v 75.953670 -158.091529 17.368861
v 57.983309 -163.137019 30.917339
v 67.058260 -164.292513 21.265461
v 60.892166 -164.134192 27.285833
v 81.251303 -162.529768 11.200839
v 70.739070 -162.957539 18.786707
v 57.875639 -166.479531 29.775943
v 59.950794 -165.926057 27.581503
v 64.899567 -164.489038 23.227030
v 66.074575 -169.360791 19.653512
v 63.329491 -170.928788 21.741825
v 59.764610 -170.810495 25.716410
v 53.499675 -171.569053 33.715489
v 49.616556 -173.115473 39.197001
v 51.084956 -168.087709 38.833468
v 63.015123 -174.185334 20.302805
v 66.560439 -175.454030 14.869687
v 61.559767 -170.599753 23.794427
v 54.000727 -176.737918 30.881640
v 46.003346 -177.999727 42.757745
v 65.100930 -176.939255 15.604954
v 63.277283 -175.979333 18.801558
v 65.907279 -180.667839 10.942566
v 54.989416 -180.382043 27.646604
v 58.902933 -186.552746 16.678783
v 53.478017 -181.104517 29.561717
v 50.789103 -182.995155 32.997719
v 86.079864 -133.547085 20.193282
v 72.532342 -82.968294 32.849582
v 104.230414 -148.232352 10.191997
v 92.746025 -154.886649 10.250698
v 104.327648 -158.872956 -3.858140
v 103.083656 -160.557394 -7.580213
v 92.508398 -166.418946 -8.165264
v 87.212617 -163.435448 5.799052
v 98.842968 -165.136229 -30.228377
v 96.969389 -166.026451 -27.026054
v 89.173783 -170.491122 -21.447449
v 83.392874 -172.494626 -7.977248
v 84.585414 -173.329999 -17.130880
v 84.831244 -172.536911 -13.249205
v 73.465162 -174.305851 7.251016
v 87.641543 -171.608653 -34.388296
v 83.313103 -174.925105 -25.118920
v 77.764242 -179.333237 -31.680655
v 74.411365 -181.200014 -11.646841
v 64.562542 -187.072686 2.661158
v 73.519831 -183.627386 -25.674971
v 62.742967 -190.924686 -1.906582
v 65.475286 -191.133362 -18.090899
v 97.840101 -148.512448 12.310229
v 92.162931 -158.316265 7.686245
v 97.713822 -161.952266 -3.099309
v 93.576847 -159.705210 5.175264
v 92.421875 -164.143951 -1.013732
v 97.416026 -163.743259 -8.737027
v 98.720400 -163.575510 -11.269776
v 87.344096 -159.231592 9.828697
v 93.335249 -165.221002 -5.579160
v 87.969505 -167.015860 -1.170243
v 92.825159 -167.092342 -12.790881
v 84.794683 -169.110498 -0.787744
v 93.515058 -167.463623 -19.156742
v 89.313198 -169.812137 -15.971344
v 85.137530 -170.515196 -5.520108
v 85.796593 -170.814548 -8.373096
v 92.207063 -168.767908 -33.170115
v 91.177836 -169.378024 -26.476427
v 81.626506 -174.599743 -11.461586
v 76.830109 -176.406808 -2.212286
v 82.059713 -172.871625 -5.476281
v 83.062977 -175.055540 -21.683562
v 78.575785 -175.836072 -5.231436
v 73.716531 -179.826508 -3.195630
v 75.748618 -179.056781 -7.622829
v 86.105084 -172.416699 -37.809032
v 68.251968 -179.727448 8.119046
v 81.530477 -175.279539 -14.750531
v 66.716174 -182.480071 6.747330
v 76.425667 -179.792874 -15.096706
v 72.606877 -182.612159 -9.365702
v 77.266240 -179.562533 -19.612577
v 43.284234 -189.438690 40.542047
v 69.747900 -184.692722 -5.631042
v 69.634308 -181.961213 1.773327
v 64.184580 -186.345704 5.028514
v 60.837313 -185.841633 13.464563
v 60.564605 -186.944338 12.302580
v 47.415887 -191.720805 34.216229
v 45.613779 -192.653239 36.217271
v 81.527997 -176.282841 -28.114959
v 58.967720 -188.370925 13.498069
v 57.514224 -190.330555 13.349877
v 50.515635 -192.470178 28.486619
v 47.077386 -196.890421 28.336360
v 45.033911 -193.825190 36.191890
v 74.400421 -182.445859 -20.760457
v 72.657686 -183.784352 -16.443936
v 63.651034 -189.221744 0.266776
v 59.251506 -189.376335 10.717329
v 47.465216 -194.538739 31.437924
v 72.971667 -184.076622 -28.428365
v 65.065482 -189.084287 -3.543492
v 61.993460 -187.991006 6.827377
v 51.105633 -194.282716 24.277943
v 68.543733 -188.492499 -21.676780
v 67.511849 -188.699488 -14.282933
v 69.931777 -185.910532 -11.997608
v 58.772732 -190.994642 8.509445
v 61.265937 -193.726077 -7.645464
v 64.339022 -191.541586 -11.838733
v 61.022624 -194.741660 -13.676653
v 51.093003 -198.192912 6.295416
v 58.014248 -196.153249 -6.288468
v 56.598138 -195.874437 0.413764
v 54.025765 -197.666749 1.466686
v 45.521419 -200.636861 10.517740
v 50.731154 -198.575399 -45.357087
v 51.139635 -198.644346 -39.355448
v 101.977843 -144.142048 13.314230
v 89.528170 -168.868672 -11.269540
v 207.490792 -141.177408 -58.705571
v 227.939899 -134.610666 -16.962974
v 224.657822 -133.558085 -8.339030
v 215.023181 -138.806818 -47.332845
v 213.790300 -139.690968 -52.560459
v 203.594765 -141.294008 -55.487818
v 26.483001 -208.394331 -17.961902
v 313.911570 -129.138395 -48.330900
v 310.588106 -129.519424 -45.953976
v 308.468359 -129.599828 -49.517054
v 299.769490 -130.532473 -48.359335
v 239.873888 -132.567850 -11.421918
v 208.807737 -139.078626 -44.243769
v 194.110427 -139.446225 -19.173913
v 205.439937 -139.943215 -47.700470
v 25.936015 -208.674387 -12.546384
v 221.841630 -136.329418 -33.521831
v 207.500426 -136.964470 -14.905888
v -9.821923 -144.293553 -5.361911
v -12.639071 -138.644841 1.206986
v -12.099191 -138.481434 7.483930
v -12.717697 -138.372502 -9.383564
v -20.857203 -127.045461 -1.661732
v -2.634614 -126.866286 -36.990059
v 1.350076 -75.900670 44.715494
v -21.618053 -96.669579 0.504834
v -0.537996 -204.342333 11.345726
v 1.403344 -194.083954 33.424110
v -1.971511 -202.604419 12.669225
v -1.175057 -196.679994 25.218630
v -1.717429 -204.881100 3.503863
v -1.567872 -204.327521 8.378110
v -2.530862 -196.126015 19.658901
v -1.689545 -199.132930 20.328046
v 16.514845 -203.178323 -37.734215
v -3.267675 -203.759424 -5.287996
v -3.514842 -203.632370 -1.059488
v 6.457416 -202.788900 -30.376950
v 0.707031 -205.201916 -10.954555
v 6.355921 -201.320168 -33.848187
v 4.087521 -202.505166 -28.222509
v -4.055307 -202.272771 -12.905159
v -2.700188 -203.879518 -7.955234
v -3.310006 -203.090025 -12.156003
v 4.196407 -201.426985 -30.961389
v 2.206374 -199.368488 -33.092768
v -2.921038 -202.798263 -15.278197
v -0.061535 -200.213929 -29.043456
v -2.904732 -202.270978 -18.328599
v -5.092502 -200.191227 -14.021254
v -4.474755 -201.182394 -15.841694
v 5.803253 -199.949489 -35.871138
v 2.988389 -197.372140 -37.387736
v -2.042749 -200.886448 -24.444815
v -3.097310 -200.632046 -22.292082
v -4.841914 -200.404440 -16.972822
v 0.755829 -197.906586 -34.286634
v 0.697672 -199.056878 -32.213845
v -4.865773 -199.558035 -20.562286
v -2.455055 -196.478277 -33.398375
v -1.873491 -199.686271 -27.716203
v -0.495788 -195.393914 -37.293782
v -0.282026 -193.809962 -39.846809
v -7.048630 -137.668553 34.217189
v -8.760801 -144.833042 4.728170
v -9.186644 -137.163656 28.316429
v -10.255805 -139.564544 16.690863
v -10.925649 -141.172150 2.520036
v -11.694329 -138.287119 12.248706
v -11.393012 -136.842487 19.833754
v -10.497596 -133.152785 30.616723
v -9.799710 -142.925544 3.911722
v -13.290123 -131.955835 24.507401
v -8.320646 -147.841676 -11.556510
v -8.450932 -147.413493 -6.249606
v -12.709462 -135.956806 15.966814
v -12.736349 -129.242757 30.051773
v -8.358588 -147.146727 -15.195238
v -10.929162 -141.382700 -12.242781
v -9.900862 -144.014558 -10.512844
v -11.092525 -141.682050 -3.183533
v -13.461983 -137.802437 -3.688441
v -15.958750 -130.551018 18.308757
v -11.905414 -140.236667 -7.022686
v -15.901782 -133.519187 -6.513361
v -20.400141 -125.607714 13.121124
v -14.139244 -136.449489 -6.732442
v -17.805618 -131.543714 -0.541914
v -20.669185 -127.314631 6.466182
v -20.833794 -123.025616 14.977176
v -19.428997 -129.214672 -1.376686
v -22.676795 -124.833231 1.615319
v -20.737597 -126.360009 10.052317
v -19.038232 -129.796162 3.445366
v -1.909761 -132.527549 -43.328849
v -3.624376 -122.287983 -29.712871
v -2.281719 -126.770459 -34.072185
v -5.411822 -120.006763 -27.785489
v 3.823604 -136.271646 -67.070708
v -2.203110 -130.726474 -42.010944
v -2.958235 -127.212365 -40.899838
v -4.379197 -121.858956 -34.352649
v -3.199970 -124.244156 -34.023092
v -4.225193 -121.097205 -30.230143
v -8.902669 -118.427350 -21.749778
v -12.630330 -115.122455 -17.436229
v -4.821207 -121.866621 -39.087149
v -0.368763 -74.604646 41.840241
v -3.442648 -126.075436 -43.158092
v -9.051266 -115.974212 -25.470381
v -1.233624 -75.725559 36.790049
v -6.873978 -117.531093 -30.072127
v -8.534571 -115.625766 -27.968688
v -6.345889 -118.553804 -34.786616
v -7.981915 -115.647905 -30.418556
v -5.540920 -121.319755 -45.257950
v -7.018868 -117.633990 -37.796507
v -7.074607 -118.191379 -42.898327
v -7.739384 -115.776019 -35.634193
v -19.780387 -94.730506 -9.324366
v -5.675626 -158.211867 -18.187474
v 2.622971 -27.017399 41.084188
v -5.425615 -191.661769 -13.204579
v -4.982430 -194.666156 -5.865042
v -5.638966 -184.883513 -20.238079
v -5.015053 -189.742089 -6.649967
v -3.839547 -194.647463 9.045034
v -6.555258 -183.745486 -37.057906
v -5.185485 -184.178532 -12.328428
v -4.318187 -177.306973 -1.972877
v -6.052856 -178.185508 -36.210458
v -5.768936 -176.440926 -32.887206
v -4.756584 -179.467154 -8.656911
v -2.214762 -178.247440 27.647976
v -4.680181 -173.817026 -11.131360
v -4.130081 -168.713520 -1.488985
v -4.191176 -174.682531 -1.739485
v -3.627664 -169.937134 8.813976
v -2.794216 -176.156961 23.063577
v -5.146784 -165.417917 -30.021218
v -5.221143 -169.018588 -26.768673
v -5.172769 -165.860156 -26.388682
v -5.061507 -164.549077 -18.446144
v -4.750372 -160.963527 -2.063433
v -4.815508 -162.626555 -6.967858
v -3.934013 -162.294446 10.183143
v -4.044331 -162.935367 -47.162233
v -4.620812 -161.940139 -38.691178
v -4.389792 -156.662493 -38.504426
v -5.246005 -161.156942 -27.810070
v -5.568911 -158.698814 -13.684661
v -5.536034 -158.541736 -11.565281
v -4.363290 -158.680117 10.443375
v -3.730821 -161.338258 15.812330
v -6.282745 -154.717373 -17.867668
v -5.359986 -154.837870 6.067366
v -5.020072 -157.385395 -32.442964
v -7.036091 -151.762557 -14.166747
v -7.068595 -151.725034 -10.593955
v -2.849048 -158.599723 29.612089
v -5.528472 -155.488376 -29.018927
v -1.847040 -153.591628 37.478400
v -4.056706 -147.393045 33.530120
v -2.192205 -148.070962 -47.696281
v -2.829806 -150.272840 -46.257591
v -2.144534 -145.446390 40.694255
v -6.625407 -146.138810 -29.603187
v -0.315182 -138.257127 -54.765992
v -7.481930 -142.856638 -27.828652
v -1.992631 -131.433765 -49.991071
v -15.985259 -123.550680 -12.420506
v -21.261680 -121.099929 -7.064346
v -20.145233 -109.368232 14.623102
v -10.256233 -111.109235 -38.847368
v -20.017685 -104.675983 5.568533
v -9.530119 -110.276823 -50.201995
v -8.837299 -107.910039 -55.331520
v -23.551706 -92.659343 11.671871
v -6.796365 -98.725661 -68.291555
v -11.375583 -77.168528 -66.725507
v -16.049695 -76.092147 -53.510641
v -3.096863 -65.440438 38.874145
v -12.413507 -67.673764 -41.091924
v -2.862387 -59.335654 33.528583
v -5.515839 -61.033353 -25.548096
v -1.106865 -51.829099 5.983947
v -1.455608 -52.851978 26.872130
v -13.084745 -57.108521 -61.680446
v -13.022814 -56.830496 -58.193463
v -0.523390 -47.794308 3.851337
v -0.623604 -49.236810 36.326066
v -10.744673 -58.069542 -44.584408
v -7.148701 -48.245020 -38.969910
v -1.776081 -49.611809 -18.707027
v -0.419893 -46.598466 9.184101
v -0.261847 -46.526953 46.506390
v -6.869266 -51.619679 -36.865484
v -0.668755 -47.246971 -9.240145
v 0.317752 -37.423167 6.752673
v 0.388488 -41.797794 19.182302
v 1.051777 -38.553957 25.591446
v 0.599824 -41.458385 46.955263
v -4.990507 -44.064069 -33.216797
v 1.153040 -32.046365 15.428162
v 1.273413 -35.192542 22.002044
v -5.846516 -36.385808 -36.854310
v -3.578115 -36.533000 -27.656365
v -3.042183 -33.703953 -24.499069
v 0.122847 -35.685787 0.738484
v 1.912182 -32.340987 37.815480
v -4.048562 -33.022914 -28.858614
v 0.908460 -23.122121 9.003051
v 1.198065 -28.153874 13.446810
v -7.652433 -30.671651 -47.687272
v -5.463900 -28.627398 -34.527977
v -4.791755 -24.435766 -29.751526
v 1.801468 -23.782005 19.101757
v -6.820557 -27.220886 -42.952508
v -6.105201 -24.091117 -38.000757
v 1.296672 -21.503667 12.855775
v -4.298425 -14.375983 -22.302989
v -2.576196 -13.453293 -11.911121
v -2.980139 -10.577429 -12.889060
v 3.182349 -15.966129 32.278368
v -6.209520 -188.514038 -37.035279
v -5.387479 -188.182074 -39.706672
v -6.304402 -190.090107 -34.250706
v -4.358746 -190.979408 3.143553
v -4.052398 -186.980627 -43.138441
v -3.934245 -190.253387 9.094943
v -3.020347 -183.705232 -47.067169
v -6.338847 -184.977026 -39.649180
v -6.427724 -187.865818 -36.478076
v -6.522996 -187.531862 -32.770164
v -1.919052 -181.729145 -49.427844
v -4.904773 -183.997749 -44.318267
v -6.470640 -184.544486 -38.710632
v -4.651490 -182.016900 -46.005965
v -6.127260 -181.793360 -42.701697
v -6.428571 -187.009153 -31.029162
v -4.690198 -184.396567 -3.385835
v -0.444911 -180.891930 -51.161899
v -4.127743 -179.727254 -47.921575
v -6.337509 -184.279936 -31.832548
v -5.428283 -179.137571 -20.384629
v -2.438715 -185.320227 24.230976
v -4.639954 -181.238626 -5.230015
v -4.106932 -176.991106 1.392715
v -2.078964 -177.997855 -50.906229
v -1.920132 -180.117452 -50.235092
v -5.734436 -179.261355 -45.024318
v -5.507959 -178.413942 -22.899107
v -5.921389 -175.710317 -40.961268
v -6.266441 -179.239151 -39.031248
v -5.668280 -174.015242 -37.118434
v -5.299107 -183.135602 -15.149295
v -4.956767 -177.748520 -13.195249
v -3.331645 -179.779935 16.662276
v 0.043236 -175.086980 -53.524021
v -5.584869 -174.603669 -45.126368
v -5.824438 -175.218656 -42.851143
v -4.343920 -174.496025 -49.347752
v -4.638170 -178.652777 -47.556472
v -5.450539 -171.944872 -33.002166
v -5.228532 -168.096887 -30.691099
v -3.789575 -173.892300 5.356877
v -3.495973 -172.676296 11.504591
v -5.179766 -176.022522 -47.214622
v -4.751606 -168.089096 -46.512930
v -2.673548 -168.461103 25.577732
v -1.691465 -173.796862 31.961153
v -1.993432 -170.511468 -53.047528
v -4.033268 -171.213915 -50.328221
v -4.830975 -171.661091 -48.136559
v -5.072398 -169.169041 -21.270538
v -4.355194 -166.695970 -4.246844
v -3.224732 -170.563335 16.949216
v -2.244998 -168.342729 29.599549
v -4.567069 -167.811016 -9.404761
v -2.597086 -168.477010 -52.664393
v -3.793456 -165.871662 -50.201763
v -5.314379 -170.823356 -43.400824
v -4.778108 -164.420199 -39.352589
v -4.952507 -167.118335 -17.838473
v -3.285806 -159.036010 25.180173
v -2.656239 -164.499663 27.438289
v -1.378248 -163.301793 35.978837
v -2.040653 -165.351228 -53.771566
v -3.459354 -167.206357 -51.321628
v -4.530925 -165.142099 -45.217135
v -5.215540 -162.867721 -21.166461
v -4.007876 -166.051480 3.086455
v -4.931859 -164.375888 -34.970571
v -5.074039 -160.732781 -31.074898
v -5.002906 -162.833475 -12.088300
v -4.639327 -159.794908 3.056439
v -1.858539 -165.785245 32.853160
v -4.343496 -162.623782 -44.190870
v -2.345648 -162.537592 -53.174896
v -4.803653 -158.865469 -34.535005
v -3.942925 -158.669920 17.500093
v -2.876975 -153.243257 33.461310
v -5.654873 -156.620562 -26.398355
v -5.261942 -157.398981 -0.778104
v -4.976359 -155.959686 8.377998
v -2.266955 -160.951550 32.214985
v -0.955000 -160.198426 -55.111447
v -3.280807 -160.369792 -49.566131
v -3.158094 -156.139271 -47.501673
v -3.682121 -157.751808 -45.644097
v -5.488832 -152.170871 13.346436
v -3.657816 -151.797897 30.742687
v -0.383502 -159.895260 40.543477
v -6.545568 -151.420882 1.643619
v -4.526985 -154.789151 18.319182
v -3.806584 -154.257380 26.621675
v 0.669292 -153.913586 -56.723500
v -0.165922 -156.013562 -55.722797
v -2.506474 -152.918883 -48.549635
v -3.699508 -150.484499 -42.519609
v -4.698151 -154.596051 -35.749765
v -5.245966 -153.683694 -32.335804
v -6.158157 -150.578527 10.093360
v -1.818977 -158.256084 -53.059328
v -4.088792 -152.073768 -40.206127
v -4.837783 -151.579183 22.450527
v -3.229810 -149.705770 34.701835
v -0.774835 -153.043957 -53.852761
v -4.794482 -150.488445 -35.878058
v -6.262177 -151.782053 -26.704136
v -1.032973 -151.047011 41.049746
v 4.338951 -150.526314 -62.033451
v -7.210927 -147.735815 -24.908640
v 1.689005 -149.115968 -57.705266
v 1.733201 -150.909443 -58.075430
v 1.295673 -149.750333 -57.001921
v -1.228957 -147.473262 -50.571093
v -4.397130 -147.665431 -37.977450
v 2.454305 -148.358380 -59.420309
v -3.889832 -146.432580 -40.222801
v -5.395616 -147.536025 -33.743736
v -5.793948 -143.896276 -33.262889
v -6.779976 -147.725263 -27.713367
v -0.541554 -147.604484 -52.662013
v -1.727903 -145.881058 -48.482247
v -2.940789 -147.364654 -44.698584
v -4.873235 -145.481159 -36.417187
v -7.861407 -143.084959 -26.135920
v -5.646632 -142.558516 32.970316
v -3.966060 -143.235795 37.422114
v -6.591618 -140.378554 -31.006589
v 5.595165 -143.043747 -66.105116
v -0.422861 -142.972484 -52.597753
v -2.310087 -141.674054 -44.039749
v -10.658617 -138.539026 -18.483365
v 7.616803 -143.766688 -67.899402
v 3.713523 -143.979344 -63.182438
v 2.145666 -140.642862 -61.465532
v -3.451610 -143.402723 -41.077779
v -4.324245 -144.591377 -38.476110
v -4.308748 -140.257284 -36.828623
v 0.972335 -141.237843 -58.018837
v -5.755793 -139.349715 -32.767976
v -6.965201 -138.233915 -29.952300
v -9.114339 -135.862722 -24.658062
v -10.717458 -134.992445 -20.799208
v -1.051306 -139.021549 -50.458266
v -0.955214 -143.794351 -50.672377
v -2.967477 -139.411970 -40.331490
v -3.955883 -137.105907 -34.957387
v -6.575417 -135.157387 -29.113963
v -10.915255 -135.814025 -19.829464
v -0.932877 -136.642224 -52.784647
v -3.559989 -137.607719 -37.003784
v -4.070362 -133.980554 -32.263496
v -10.776002 -132.579576 -21.204639
v -13.231902 -133.547732 -14.940045
v 4.244080 -138.221062 -66.425516
v -2.702094 -130.663747 -32.347579
v -4.672383 -130.437346 -28.262404
v -8.910566 -132.520364 -24.311142
v -9.307387 -130.110546 -22.362404
v -12.266813 -130.581237 -18.331929
v -12.047115 -132.641151 -18.449494
v -1.434171 -131.706373 -55.357941
v -3.830693 -128.755005 -28.135409
v -6.810558 -127.925381 -23.635674
v -10.809363 -127.701287 -19.084228
v -14.549393 -126.861258 -14.343847
v -15.138032 -130.121400 -12.679423
v -1.621476 -132.836419 -52.679488
v -6.348729 -125.900506 -22.791203
v -12.516178 -126.497274 -16.779396
v -23.172046 -121.567572 -3.610233
v -6.087997 -123.865520 -22.904415
v -8.828372 -124.645822 -19.627864
v -17.288406 -126.851175 -10.392532
v -0.721953 -133.114941 -57.892497
v -2.241063 -127.856716 -56.940959
v -3.509280 -124.335795 -53.843509
v -18.087682 -123.006515 -10.333907
v -20.105076 -123.598256 -7.685266
v -9.100652 -122.871331 -18.973104
v -10.828725 -122.591332 -16.967333
v -14.289013 -122.715838 -13.846802
v -10.603473 -121.286555 -17.214744
v -23.475536 -119.606379 -4.034565
v -24.778236 -119.706456 -0.460917
v -15.741666 -118.719959 -11.840082
v -17.353157 -117.517100 24.234818
v -15.970949 -122.955312 27.765766
v -4.335014 -122.229094 -52.748475
v -13.742194 -118.166910 -13.905652
v -20.564439 -118.429231 -7.723900
v -22.272675 -116.559726 -5.483830
v -25.213234 -117.556999 6.837404
v -15.416571 -116.657348 29.376532
v -5.167959 -121.375917 -49.991493
v -7.412424 -117.529690 -47.362620
v -16.519747 -116.164109 -10.960735
v -16.876574 -114.894813 24.541979
v -15.743611 -112.614880 25.991402
v -4.260790 -121.251260 -57.358472
v -5.195907 -119.714557 -52.705334
v -7.021227 -118.712313 -46.513343
v -15.094759 -114.460031 -13.034133
v -23.644332 -113.763856 8.144393
v -6.994668 -116.929956 -49.984479
v -8.660002 -115.362299 -44.296875
v -18.013404 -111.750449 -8.675939
v -22.826910 -113.521687 10.161696
v -5.530551 -118.603959 -53.423239
v -15.257888 -110.377128 -14.629717
v -16.345308 -110.704318 -11.766783
v -17.193074 -109.104314 -9.703675
v -18.388787 -110.333965 -7.619103
v -20.710029 -107.031754 10.664031
v -22.169820 -110.128462 7.239019
v -21.555997 -110.168936 10.425556
v -20.470542 -107.228707 12.632084
v -5.212233 -118.821650 -56.119865
v -7.801316 -114.500837 -51.267573
v -9.455791 -113.010279 -44.704641
v -9.647855 -112.099093 -34.117439
v -5.862530 -116.239369 -60.772423
v -6.899688 -114.693587 -56.541061
v -7.077335 -114.916441 -54.259310
v -8.526817 -113.926486 -47.786265
v -11.001205 -109.422559 -42.216901
v -10.766479 -109.638432 -36.196893
v -10.291759 -110.775134 -32.374647
v -14.027665 -107.792704 -21.813542
v -16.319748 -108.234876 -11.851623
v -17.510328 -107.482668 -7.748005
v -18.419835 -108.051792 -5.359549
v -20.784693 -109.040720 -0.466975
v -19.303488 -105.926219 1.850043
v -20.391071 -107.781734 1.910197
v -19.499711 -105.598702 3.762319
v -20.606815 -107.704188 3.795333
v -20.141162 -106.017943 6.137835
v -20.855727 -107.517181 5.737937
v -20.395128 -104.965801 7.285339
v -20.565395 -106.436877 7.923127
v -20.053280 -106.228792 14.725386
v -19.352898 -107.345851 17.184717
v -8.030685 -112.858204 -53.815552
v -9.124895 -111.883871 -49.688146
v -9.863130 -110.613428 -48.352386
v -11.498342 -107.693769 -36.263647
v -11.316162 -108.498194 -31.326520
v -15.823551 -106.700860 -13.545230
v -18.381184 -103.827974 -1.189601
v -18.703960 -104.677450 -0.286207
v -19.144573 -104.381419 2.172035
v -19.530790 -104.363076 3.729267
v -20.660863 -104.847655 9.532129
v -4.277029 -114.863506 -68.394325
v -7.726174 -112.522025 -57.101411
v -8.579503 -111.224621 -53.694166
v -9.867301 -112.429180 -43.203800
v -12.508407 -104.239499 -37.687344
v -11.515011 -108.949792 -29.608420
v -12.597271 -104.372181 -31.648206
v -12.911187 -109.454258 -24.013782
v -16.172827 -103.409130 -11.520168
v -18.951444 -103.354801 0.812018
v -21.099586 -102.385269 9.713319
v -20.588369 -104.687061 12.209237
v -20.467324 -103.349631 14.805013
v -19.505259 -104.538273 17.920110
v -4.351039 -111.877930 -70.247905
v -7.065359 -112.048814 -60.927736
v -11.249023 -108.234379 -45.104170
v -14.499754 -104.913280 -23.006399
v -16.571806 -103.350330 -8.592677
v -17.494748 -102.744188 -3.993776
v -21.194370 -101.483802 7.950828
v -8.313760 -110.190941 -56.932421
v -10.102259 -108.065100 -49.717400
v -11.808454 -106.376634 -33.342393
v -12.625145 -103.562768 -33.422821
v -13.440051 -103.804367 -28.512569
v -16.610162 -100.297543 -9.501400
v -19.888462 -101.749440 2.606806
v -21.092047 -101.136061 13.409424
v -7.878922 -105.900281 -61.119321
v -9.376488 -108.371596 -51.964469
v -10.788840 -108.256842 -47.415221
v -12.244715 -105.079809 -44.641440
v -12.339730 -104.811391 -43.073725
v -15.526690 -103.392113 -18.134409
v -17.380733 -100.777580 -4.861180
v -20.612885 -99.673986 16.666353
v -5.352972 -110.466937 -68.690957
v -6.840981 -108.867597 -64.473229
v -12.053602 -104.874309 -45.933187
v -12.486290 -103.039086 -46.003620
v -12.804071 -103.248514 -38.901848
v -12.108015 -105.340138 -35.336197
v -13.502042 -101.943318 -31.129423
v -21.910318 -98.757912 10.827095
v -21.633204 -96.688288 14.874200
v -3.844439 -103.363552 -74.844091
v -8.736517 -104.159450 -57.771571
v -9.222220 -106.052694 -54.823057
v -10.521093 -104.733781 -51.048842
v -13.960369 -98.696805 -36.089112
v -13.333987 -101.411952 -39.265971
v -13.326630 -100.914002 -35.917402
v -14.866083 -100.089451 -27.180103
v -16.293866 -100.207012 -16.232634
v -3.113931 -109.581817 -73.603575
v -6.795593 -103.864252 -67.353415
v -11.170035 -104.206640 -48.564419
v -13.082667 -99.774950 -47.046213
v -13.620080 -100.289010 -34.080368
v -13.505822 -100.824196 -43.765545
v -13.252050 -101.241206 -44.841738
v -14.246442 -98.049958 -39.322302
v -3.170793 -98.929435 -76.607563
v -8.282244 -99.628966 -61.903884
v -18.204400 -92.556110 -22.627042
v -20.966109 -90.146074 -16.619132
v -4.690157 -97.725940 -73.991271
v -14.828060 -94.490763 -46.779315
v -14.382319 -97.686130 -41.959227
v -15.069134 -95.396909 -43.747405
v -15.488594 -94.278845 -38.565441
v -26.250675 -89.096404 2.632896
v -25.678680 -88.971277 6.937605
v -1.258820 -98.714530 -78.736029
v -2.361298 -99.269002 -77.553752
v -16.488510 -91.464656 -38.920588
v -17.446224 -90.656713 -29.554661
v -23.966276 -88.070590 -11.777741
v -26.891459 -86.428253 -2.137720
v -25.084659 -87.205549 9.353666
v -16.430145 -90.141629 -45.521760
v -18.646471 -88.959132 -24.764478
v -19.720216 -87.339333 -21.369561
v -24.125737 -86.415552 -11.657620
v -26.227367 -88.082140 -4.872075
v -26.302138 -86.116482 -5.698814
v -26.173470 -84.870902 5.146522
v -25.351799 -84.778727 7.546981
v -4.458298 -93.531663 -75.192368
v -14.771024 -93.259915 -48.377982
v -18.093756 -86.327589 -28.645832
v -24.790996 -84.698977 -9.088938
v -15.613759 -90.517973 -48.208632
v -17.339758 -84.866266 -35.423922
v -17.365409 -87.750706 -35.314930
v -21.761813 -87.441542 -16.401865
v -22.300225 -83.830066 -13.741650
v -25.653932 -83.180813 -4.101631
v -26.717636 -84.863558 -2.548995
v -17.078588 -86.612354 -42.136225
v -17.744010 -83.864376 -28.616795
v -4.879140 -91.335146 -74.773833
v -13.139539 -90.515163 -54.465945
v -13.232981 -86.883930 -56.725466
v -15.955688 -88.082100 -49.019738
v -17.124970 -84.000581 -40.489817
v -10.765668 -86.640739 -61.762689
v -15.485932 -84.435623 -53.297773
v -15.868743 -85.463991 -51.272292
v -16.692266 -80.503257 -40.744262
v -13.610255 -83.717505 -58.351539
v -14.615332 -85.812226 -54.681623
v -16.931481 -80.910313 -46.895721
v -6.006115 -74.220768 25.030725
v -7.161664 -74.269063 21.786653
v -11.516810 -81.496706 -64.065753
v -13.543781 -81.734571 -59.955490
v -16.297440 -78.512484 -42.728621
v -14.662090 -79.664086 -58.727606
v -16.164745 -79.253836 -53.396758
v -16.463751 -77.967989 -46.723801
v -15.733303 -77.461109 -38.845139
v -6.027505 -69.789734 24.827720
v -5.622105 -71.688709 27.251897
v -6.644231 -70.239782 21.804979
v -4.192738 -69.016475 33.131857
v -13.470978 -71.439263 -39.291255
v -9.235088 -75.962371 -70.953668
v -8.981652 -79.383857 -69.964455
v -15.340639 -74.014650 -45.804675
v -4.749932 -67.812921 30.459499
v -3.714862 -66.935275 35.407902
v -13.697641 -73.474952 -64.064225
v -14.558926 -74.520712 -61.393478
v -15.140018 -72.638421 -58.806051
v -11.123378 -69.505496 -32.328540
v -4.340543 -63.581229 27.123884
v -1.707180 -63.535457 50.188478
v -1.655496 -67.459184 48.335294
v -12.329142 -72.912635 -66.901904
v -15.225787 -71.318301 -53.208500
v -10.365356 -65.770215 -36.139681
v -14.455180 -67.784211 -52.190866
v -15.709071 -73.950116 -50.277190
v -7.772091 -63.111735 -30.855024
v -2.433397 -58.685325 -1.361837
v -2.546193 -57.845877 11.943624
v -3.911763 -62.202075 15.444971
v -2.386047 -58.680671 39.007130
v -11.303827 -70.142464 -69.666334
v -14.007923 -63.934271 -59.762123
v -15.144593 -70.945007 -56.442159
v -3.760636 -58.035923 -22.154644
v -2.553049 -57.572768 18.373382
v -7.722731 -71.072594 -74.336240
v -13.578657 -67.414444 -46.771524
v -10.151022 -62.762224 -38.998329
v -2.200473 -56.496427 -14.776349
v -2.145652 -57.502720 -10.899693
v -2.338107 -57.839007 2.787514
v -2.265586 -56.265999 22.521347
v -2.015690 -57.624353 43.622756
v -2.440160 -65.418713 44.327744
v -8.468175 -55.415018 -39.513086
v -2.670301 -57.774562 27.043840
v -2.126873 -60.669495 46.763121
v -0.511966 -62.956984 54.319912
v -13.243665 -67.925061 -66.300221
v -6.975997 -60.051676 -31.726121
v -4.673161 -57.577131 -26.309547
v -2.180123 -53.399252 -18.679393
v -1.267593 -52.871093 -11.078386
v -1.738983 -56.294007 -6.231958
v -11.740800 -65.976862 -69.778372
v -13.830912 -64.726014 -62.823622
v -13.989205 -63.724007 -56.122476
v -12.342331 -62.159268 -47.092957
v -1.326739 -54.064970 -1.820837
v -9.832032 -62.025518 -72.592458
v -1.385090 -50.273862 -15.518778
v -1.152842 -52.562383 2.232058
v -1.462317 -53.118543 32.728550
v -10.247839 -59.478259 -42.069405
v -0.709263 -49.805313 -3.133287
v -0.719671 -48.801033 17.260631
v -0.612963 -48.510410 21.564611
v -1.509624 -53.005651 22.582008
v -12.975524 -57.681169 -64.470783
v -13.702446 -62.363424 -55.041214
v -13.300127 -61.259891 -53.043629
v -5.409229 -52.221698 -32.181916
v -4.657120 -53.267229 -29.231261
v -3.048725 -53.318665 -23.147458
v -8.690450 -51.941880 -41.959791
v -3.424956 -45.453493 -27.380649
v -2.458351 -50.974423 -21.774532
v -0.006007 -42.158698 5.966009
v -0.512633 -48.398326 26.093293
v -0.191818 -47.081012 32.195060
v -0.700810 -51.085182 50.929828
v -11.387213 -54.622423 -49.327907
v 0.244636 -40.568096 11.006054
v 0.575344 -42.748367 33.391220
v -12.261415 -52.063007 -65.045372
v -11.659754 -47.131862 -61.992878
v -11.766291 -50.451674 -54.981929
v -12.228630 -54.340324 -53.706688
v -2.063482 -44.848941 -21.481379
v -1.108683 -39.811250 -15.286776
v 0.687943 -37.436556 14.636726
v 0.356986 -43.965175 28.879342
v -9.772845 -46.747156 -48.138994
v -8.616242 -42.274695 -46.021483
v -3.036954 -40.326578 -25.961157
v -0.499396 -39.658823 -9.370418
v 0.441063 -42.987485 39.824816
v 1.194166 -38.653530 34.357564
v 1.681828 -33.966452 41.856779
v -5.973425 -41.193017 -36.905571
v 1.745696 -34.254365 33.089884
v 1.231208 -37.695106 38.715383
v -9.879161 -39.205833 -55.371290
v -9.652178 -41.298695 -51.572229
v -1.816309 -40.437517 -20.024122
v -4.633231 -38.691994 -32.200591
v -0.673385 -34.343470 -9.827461
v 0.666841 -34.147625 10.280394
v -6.428646 -33.876134 -39.521887
v -7.086763 -37.740966 -41.705735
v -5.355757 -33.147858 -34.608884
v -1.404896 -32.782325 -14.933830
v -8.515763 -37.219686 -48.755691
v 0.036682 -31.943039 -0.794167
v 2.190026 -25.718276 25.977240
v 2.096473 -29.980062 31.710517
v 0.814754 -28.741936 8.825487
v 1.518825 -28.704710 17.954106
v -7.271358 -31.726926 -44.637986
v -6.254721 -28.482016 -39.002266
v -3.112538 -26.312854 -21.616190
v -2.528465 -27.856787 -19.319156
v 1.731136 -29.546736 21.745950
v -0.488978 -21.532743 -2.862045
v 2.032897 -18.311526 21.066494
v 2.246785 -21.691809 24.835818
v -4.025045 -22.866636 -24.917690
v -1.804647 -19.778772 -10.752469
v -3.345339 -19.609639 -19.490922
v 1.597526 -16.207607 16.184741
v 1.083100 -16.657542 11.190945
v -5.138435 -19.838340 -30.357703
v 2.515916 -13.060246 25.134370
v -0.316888 -12.632938 2.161978
v 0.383667 -8.666044 7.585957
v 1.085697 -9.679535 12.459098
v -4.261734 -9.822267 -20.703951
v -0.921608 -13.522967 -2.116629
v 1.674411 -11.491149 17.058977
v -6.010385 -191.244213 -22.432997
v -5.603492 -177.475803 -26.122710
v -0.189370 -27.039057 -2.273947
v -0.893332 -50.058511 10.321779
v 2.256063 -28.588188 35.313636
v 0.535379 -17.860539 6.297433
v -0.304802 -34.647694 -5.965837
v -0.146933 -40.066760 -3.657670
v -5.772472 -155.890681 -4.378797
v 0.068854 -43.004426 13.485295
v -5.925843 -184.403484 -25.674136
v -1.783006 -25.642559 -13.814516
v -6.016916 -154.981627 -23.779657
v -5.002410 -174.546697 -16.698095
v -4.309458 -184.523785 3.601923
v -1.769956 -7.048528 -4.924195
v 0.186701 -3.057034 5.038913
v -1.139042 -8.276753 -1.481543
v 1.960235 -8.670303 18.833959
v -5.109556 -11.438691 -27.153063
v -6.453932 -22.287994 -40.901286
v -8.463708 -32.833331 -52.592771
v -3.181621 -61.059104 -6.932320
v -3.075333 -59.756637 -14.853586
v -3.121734 -58.320487 -18.422863
v -3.175468 -69.740382 37.270877
v -13.812508 -73.939533 -34.801900
v -2.164363 -72.415641 39.079432
v -17.023029 -81.231709 -28.968683
v -11.161070 -87.938832 -59.936678
v -19.536670 -82.478613 -18.668493
v -25.903215 -83.023445 2.292401
v -26.544124 -86.295431 4.241984
v -17.499881 -88.969778 -31.933450
v -6.537494 -95.192801 -69.753754
v -24.111043 -89.299176 -10.291135
v -16.627939 -91.476150 -35.574931
v -13.508061 -93.624676 -51.316821
v -19.552612 -89.709895 -20.959759
v -18.459411 -90.887970 -23.810031
v -26.079336 -89.447267 -0.821011
v -10.999415 -101.091278 -52.027573
v -8.172441 -102.334967 -60.687738
v -14.811815 -97.934056 -31.493839
v -11.399047 -102.817135 -48.829830
v -19.428874 -107.238704 -1.163775
v -14.465974 -109.681931 -18.160956
v -10.469467 -110.450675 -37.485602
v -25.487940 -117.270388 4.528566
v -3.350766 -123.381694 -59.254763
v -4.310814 -120.334171 -60.162120
v -24.642613 -115.207759 0.724785
v -1.951145 -122.030561 -66.129195
v -3.010703 -125.062853 -57.551168
v -25.046706 -119.831688 6.470762
v -25.414691 -119.109222 4.161394
v -25.344815 -118.572027 1.664109
v -17.939838 -122.068390 22.460445
v -5.396214 -122.481803 -24.323974
v -3.192094 -127.687532 -28.898125
v -1.372502 -128.544975 -60.548264
v 5.335086 -140.734666 -66.562408
v -9.971405 -138.723210 -20.768551
v 3.332701 -149.551483 -60.866718
v -0.330639 -150.031333 -53.763132
v 0.570695 -147.296781 -55.285897
v 6.890539 -149.975566 -64.642700
v -4.961673 -148.469671 27.881280
v -6.505460 -146.822464 19.827820
v -7.418379 -149.278678 -19.345296
v -5.858733 -193.184360 -31.221525
v -6.167656 -190.415792 -34.783220
v -4.261840 -198.296750 2.744183
v -4.993415 -197.657595 -6.486247
v -5.460809 -197.635723 -13.153144
v -5.669759 -191.709790 -16.636568
v -6.205310 -191.318709 -26.722982
v -6.137772 -192.469747 -28.738347
v -5.548349 -195.641637 -27.646325
v -5.462097 -192.355162 -34.504522
v -14.387881 -97.024737 -45.416310
v -8.825635 -114.608898 -41.935990
v -1.929747 -125.244853 -63.089845
v -6.022709 -148.971056 17.641646
v -8.069962 -96.433123 -64.128145
v -9.214056 -96.710197 -59.485939
v -11.542613 -95.306558 -54.563601
v -2.746520 -116.784029 -69.880226
v -18.048134 -96.702416 -11.432504
v -18.733945 -94.311056 -16.684220
v -21.319670 -99.695368 4.798228
v -2.710173 -127.561697 -51.174569
v -0.187371 -73.291323 46.686346
v -1.478186 -72.386180 42.227731
v -2.289683 -130.606378 -45.806186
v -2.366628 -134.555015 -39.456544
v -9.876080 -141.114293 12.684769
v -0.181159 -189.832391 -44.760681
v -0.298608 -192.505545 -41.556212
v -4.543268 -197.934750 -26.311440
v -0.183412 -202.244004 -23.603652
v -4.251753 -202.073828 -3.537085
v 0.218936 -177.386377 38.704543
v -2.302952 -204.029946 6.215466
v 4.664168 -205.893388 12.504105
v -18.029647 -98.375036 -5.837235
v -7.584950 -146.034829 11.638592
v 29.355768 -207.998335 -14.609072
v 52.740936 -191.510535 24.738166
v 48.871923 -191.207689 32.228467
v 60.210091 -183.482262 17.367816
v 60.798427 -183.839926 16.027243
v 49.457069 -182.782071 35.261966
v 76.453692 -163.929707 13.755092
v 79.001792 -158.486866 15.285815
v 51.250622 -154.059679 40.639836
v 82.921941 -153.505173 15.717931
v 59.930655 -142.344980 28.786386
v 37.985965 -141.316564 44.573201
v 67.847812 -39.215449 29.025947
v 85.739482 -45.713338 18.547719
v 50.364200 -41.336542 47.291937
v 53.529413 -30.594700 38.834333
v 71.584699 -27.843032 10.677970
v 55.787827 -23.007097 28.980847
v 63.124464 -23.821827 18.365477
v 18.612064 -31.827195 54.420380
v 2.696210 -2.479074 16.198269
v 0.809573 -0.322184 3.565332
v 0.375305 0.460331 -1.335585
v 1.726121 -35.194010 47.158220
v 0.395981 1.136640 -5.849861
v -0.652224 -1.059810 -17.636190
v -3.090090 -4.872985 -23.513761
v -11.252076 -49.908346 -67.770675
v -11.856351 -53.693229 -68.289307
v -20.482730 -79.048492 -7.308983
v -0.361309 -5.329622 3.198130
v -6.327636 -18.478362 -40.276388
v -12.645140 -60.909260 -68.036080
v -11.949449 -61.104778 -69.797180
v -3.346400 -60.908891 2.752114
v -3.350486 -61.368897 -2.899589
v -3.794137 -62.291596 -11.048659
v -4.549995 -62.990723 -16.514768
v 0.011029 -69.361403 52.388298
v -11.034874 -83.937157 -63.454015
v -9.559499 -85.389955 -65.995067
v -6.735693 -87.200932 -71.816924
v -16.981754 -82.219254 -33.501828
v -16.809030 -81.594298 -38.193399
v -8.817639 -90.360844 -65.002289
v -23.730671 -81.407065 -5.414356
v -23.461311 -81.955932 -7.939379
v -21.549084 -82.156620 -13.020890
v -21.950065 -92.749270 15.500257
v -25.022206 -91.730448 2.050254
v -17.040333 -93.261829 -27.561472
v -10.191790 -103.225516 -53.184677
v -17.381224 -97.102772 -16.673584
v -16.542560 -98.732214 -19.093667
v -19.833396 -97.436490 18.873423
v -18.766030 -101.841413 -0.583696
v -5.883592 -113.795881 -64.399964
v -21.065256 -107.912606 7.722275
v -11.100951 -111.137924 -27.601774
v -21.619986 -109.636574 1.197648
v -14.805544 -112.603512 -14.457407
v -21.297998 -112.224025 -4.127600
v -23.133938 -111.504566 4.334987
v -23.778842 -116.535855 -3.035133
v -6.966778 -121.619473 -21.930056
v -10.243012 -120.379608 -17.832613
v -20.069667 -126.094790 -5.951054
v -1.765526 -130.187714 -36.146003
v -2.961282 -136.231905 -38.309689
v -1.478037 -143.173183 -48.333509
v 5.294752 -148.045780 -63.743452
v 2.624198 -146.833512 -60.055282
v -3.051887 -191.843932 17.771471
v 2.935137 -10.935486 26.829118
v -2.334749 -69.482078 41.892577
v -19.946026 -109.291038 -3.190749
v -11.730966 -137.927111 -15.216135
v -23.034701 -95.409482 3.368273
v -12.004187 -114.126633 -20.422181
v -2.713054 -127.438925 -49.300382
v 1.564208 -134.152091 -64.419078
v -0.256345 -72.140326 48.613308
v 0.445671 -132.796189 -62.803356
v -4.369825 -122.446344 -26.821497
v -1.771699 -130.757871 -38.443459
v -1.665026 -134.085591 -47.102493
v -24.133665 -122.429336 5.009032
v -1.620782 -137.023837 -45.894622
v -24.037035 -121.370781 8.348293
v -19.560275 -128.330772 -3.942854
v -18.561959 -128.845278 -6.145334
v -15.898352 -131.157246 -10.248089
v -15.770635 -132.662139 -8.752699
v -16.027217 -128.141532 22.618613
v -7.662600 -148.705590 -1.036628
v -7.021502 -151.321913 -5.213247
v -2.764703 -194.641228 -36.008826
v -3.587479 -192.865258 -37.251326
v -3.747093 -196.873136 -30.427935
v -5.324664 -198.669196 -20.253753
v 1.471264 -201.594784 -27.624572
v -1.328133 -191.664385 28.452727
v 9.089719 -203.925301 -30.743295
v -23.895250 -122.172536 -0.621235
v -15.445257 -126.097268 26.870745
v -8.442805 -142.118708 19.869058
v 14.571712 -207.316656 -24.325832
v 10.274689 -205.809648 -25.609711
v 226.108777 -132.761593 -6.395683
v 54.258085 -191.405080 21.552733
v 62.689803 -183.249744 13.362924
v 71.872036 -180.854289 -1.052814
v 81.903500 -166.562925 6.886787
v 95.547010 -146.786857 13.989803
v 67.873481 -167.292845 18.968605
v 54.703917 -187.770160 24.058197
v 63.957802 -180.644521 14.026533
v 67.971805 -177.549536 11.096885
v 66.691684 -172.396680 17.045459
v 96.281824 -138.206495 17.072546
v 45.681850 -142.637324 38.610528
v 33.042164 -132.575165 46.451782
v 40.609777 -111.601724 44.520708
v 58.060455 -40.995012 39.814676
v 60.851395 -28.917336 28.312798
v 92.061742 -144.008744 16.184417
v 51.502643 -132.416260 32.537353
v 76.419013 -41.724983 22.812490
v 69.464404 -27.935456 14.351263
v 94.982637 -52.629861 17.286095
v 55.731497 -38.250952 41.172831
v 56.771720 -32.877941 37.023412
v 62.225136 -35.623210 32.663373
v 55.994529 -25.817937 31.754032
v 4.443807 -17.150136 39.493079
v -5.949631 -15.006254 -39.781589
v -9.012571 -34.450102 -57.002262
v -4.148159 -62.796561 7.795213
v -4.484653 -63.818353 -6.840222
v -20.761929 -82.997529 13.821762
v -12.473208 -72.610165 -30.016290
v -22.004633 -88.416326 15.153613
v -23.439495 -82.370821 8.679653
v -16.624923 -78.299239 -19.076313
v -3.273118 -202.197334 6.647580
v 1.857054 -3.465830 14.227684
v -3.201964 -4.255307 -16.911197
v 2.447322 -6.877269 20.646500
v -7.309958 -25.436113 -50.651877
v 3.236010 -23.504537 41.032085
v 3.058797 -27.834470 45.496991
v -10.839088 -42.735801 -61.156882
v 0.437538 -44.503826 51.342058
v -5.026354 -62.100258 -21.810067
v -3.415121 -71.634228 35.100088
v -16.752894 -79.271077 -22.186828
v -17.938967 -81.678241 -23.074940
v -14.783401 -96.169927 -36.460891
v -23.343765 -85.894273 12.447732
v -23.121213 -92.719461 -4.087852
v -24.559906 -92.061982 -0.397440
v -9.673020 -100.803083 -55.628249
v -21.401254 -92.412408 16.429167
v -14.899747 -96.387034 -34.305855
v -16.344845 -98.206264 -22.017475
v -16.080185 -97.275644 -25.868595
v -22.377445 -97.596801 6.689875
v -17.260082 -99.172503 -7.445486
v -9.226087 -114.000402 -29.029833
v -8.526187 -114.386697 -33.251910
v -9.076763 -113.572456 -36.694151
v -11.662873 -117.198643 -17.374627
v -5.845123 -120.826106 -47.164223
v -24.453924 -119.544212 8.806218
v -24.783672 -120.931866 1.613899
v -0.246435 -132.461928 -60.752574
v -2.162976 -130.411951 -33.972599
v 0.340151 -138.017902 -57.606294
v -1.236445 -137.632357 -49.365234
v -1.815970 -140.118481 -45.506983
v 1.314083 -4.797522 12.589762
v -3.598316 -74.837614 31.576458
v -10.236926 -142.062441 -15.200256
v -6.827551 -93.209913 -69.370810
v -10.015202 -92.286925 -60.376554
v -16.881708 -98.616167 -14.660229
v -20.217011 -99.559766 1.065473
v -8.736666 -114.399873 -38.935513
v -10.885942 -112.477942 -26.154435
v -4.184120 -123.408186 -50.936003
v -10.014348 -114.331781 -25.616342
v -7.017819 -120.511849 -22.773476
v 1.349503 -138.191788 -60.798758
v 2.756150 -138.881909 -63.468616
v -2.163515 -127.785827 -33.038084
v -13.549508 -135.829560 -11.422104
v -18.054602 -126.747514 18.548718
v -9.144718 -142.885347 -20.026427
v -7.497155 -145.120733 16.608301
v -0.896506 -187.751721 -46.045342
v -4.229342 -190.110180 -39.685512
v -5.778503 -195.849651 -24.159452
v -5.143647 -195.920564 -28.829472
v -5.148507 -197.900333 -23.517680
v -5.612465 -197.475452 -16.321424
v -4.377986 -202.042516 -7.295889
v -4.358133 -202.076615 -8.960472
v 2.596150 -202.561353 -26.418257
v -0.715575 -180.243352 34.749923
v -0.851423 -184.815609 32.857975
v -1.822473 -193.416670 25.425418
v -2.465363 -192.566849 21.995664
v -2.691284 -199.259285 15.747725
v -2.714383 -200.789467 13.212250
v 7.064413 -204.822428 -24.096320
v 53.156332 -189.959568 25.442782
v 48.720944 -189.621663 33.370425
v 58.446186 -187.876699 16.040550
v 76.553376 -175.828491 -0.256558
v 70.758158 -166.713276 16.687143
v 75.642770 -168.039367 11.236278
v 80.750111 -166.045503 8.501400
v 46.186676 -187.633384 37.903713
v 64.895519 -183.800912 8.168999
v 72.357892 -179.211926 1.397347
v 73.589034 -164.014316 15.943893
v 58.629833 -144.812219 30.051332
v 45.683450 -132.195861 36.091115
v 36.846950 -102.733178 53.349933
v 38.318879 -107.934609 48.926555
v 93.354966 -56.525156 20.044726
v 86.045550 -51.634511 22.095589
v 16.263032 -36.601582 57.206540
v 27.508468 -38.712656 52.389850
v 55.781067 -151.207408 34.389848
v 70.823867 -41.867065 27.987810
v 18.942995 -44.566141 58.281874
v 4.985582 2.799299 -6.228012
v 3.775004 -14.828895 34.358479
v 4.289221 -21.697771 43.670600
v -0.950865 -0.449315 -7.139137
v -0.853587 0.019101 -10.514439
v -1.531725 -0.992862 -14.572829
v -6.150049 -18.338007 -45.898826
v -6.497326 -19.174317 -44.767467
v -11.550267 -49.008667 -66.279785
v -25.130523 -82.912848 5.646639
v -18.852021 -80.049744 -15.782659
v -7.746410 -65.732108 -26.273246
v -1.762300 -1.179756 -11.707236
v -5.134426 -10.901989 -33.006119
v -2.736949 -72.999929 36.207463
v -25.553355 -82.488548 -1.165231
v -11.147366 -93.169114 -56.968975
v -8.602199 -100.374467 -59.328418
v -4.668543 -118.293010 -62.448514
v -3.550623 -120.931529 -62.752790
v -14.402149 -111.464423 -16.549322
v -22.774601 -112.290610 -0.951438
v -25.073204 -120.415325 3.656627
v 0.729219 -131.076525 -65.166215
v -2.885590 -125.646888 -29.805511
v -7.590207 -147.268715 6.113083
v -3.903983 -201.781919 1.844457
v -9.624506 -67.776556 -29.682784
v -2.535766 -76.421028 31.840146
v -23.332022 -95.146831 6.607639
v -24.787949 -90.579560 -4.952525
v -21.927353 -91.168989 -12.866732
v -20.490191 -96.015405 -3.732397
v -17.660456 -99.604336 -5.136552
v -12.605149 -112.488418 -20.987731
v -5.106392 -199.975167 -11.385604
v 11.410561 -206.933299 -22.288379
v 67.910452 -171.491824 16.291635
v 55.865052 -152.498705 34.686278
v 64.137830 -26.319613 20.450090
v 65.220824 -23.881503 14.541996
v 66.149798 -33.292199 25.726578
v 18.489278 -5.767044 29.868194
v 24.103325 -40.917759 55.052132
v 3.644970 -22.256691 41.781754
v -0.516735 -1.104076 -1.523231
v -3.572520 -5.255698 -19.325382
v -22.592802 -110.835192 2.360181
v -18.526328 -80.880451 -18.921452
v -12.921951 -97.475869 -49.695647
v -19.681394 -91.950846 -17.890752
v -12.711279 -98.928352 -48.874348
v -16.562861 -92.253030 -33.317659
v 1.967319 -144.290743 -59.584461
v -1.942006 -188.810281 -43.838859
v 51.055564 -189.887153 29.244018
v 56.575033 -188.911498 19.188981
v -2.604961 -3.228023 -18.907112
v -13.948189 -75.336778 -27.503416
v -15.384290 -77.696166 -31.270365
v -5.743909 -17.006594 -33.968906
v -5.814857 -13.668821 -34.929842
v -5.651055 -12.943257 -35.817095
v -2.511910 -125.247271 -59.870167
v -17.285075 -95.865526 -20.879408
v -6.184697 -16.438429 -40.280318
v -4.451515 -7.509327 -24.265339
v -9.437110 -101.993309 -55.703736
v -19.953653 -80.110577 -12.626026
v -21.789900 -109.171846 4.187480
v -24.828917 -81.708917 2.143096
v -4.702973 -8.383511 -26.882495
v -4.694453 -8.888660 -29.820379
v -5.350731 -11.092197 -30.886406
v -20.921761 -92.778491 -12.282716
v -6.819413 -56.930418 -33.857747
v 234.466287 -132.853264 -9.607573
v 96.470775 -129.289854 19.228423
v -16.781734 -132.325964 6.615367
v -1.452725 -58.179966 51.109750
v 77.654888 -33.179814 11.177088
v -4.909038 -183.191631 -8.433997
v -10.082916 -138.090007 22.500741
v 200.773485 -137.811048 -14.513690
v 51.612152 -140.632701 33.513304
v -4.452111 -173.920673 -7.098172
v 76.685124 -39.692648 20.603268
v 241.696785 -132.830843 -16.364144
v 76.295734 -174.473124 2.816129
v 81.894032 -171.021800 -0.060062
v -3.684634 -179.828189 11.154043
v 95.264600 -61.452733 20.828839
v -6.214680 -66.174595 -15.138911
v 230.857808 -134.542331 -21.993155
v 626.854658 -82.067153 31.610169
v 267.520787 -129.968082 -22.134745
v 729.858510 -116.249275 28.122189
v 806.945834 -86.825693 49.141551
v 658.997692 -71.186658 -11.172165
v 670.832432 -84.889732 36.063702
v 593.789221 -94.334100 -34.299887
v 664.857804 -80.550419 34.964300
v 621.370439 -99.581280 -33.229014
v 975.121804 -71.038622 95.049057
v 109.726796 -98.611333 -77.164069
v 882.488087 -68.885970 59.708460
v 784.019671 -116.886520 34.174707
v 117.665796 -120.822034 19.077282
v 796.001124 -75.227230 48.228054
v 556.230532 -120.225514 -12.620041
v 162.710693 -94.762428 21.156956
v 335.194895 -123.309909 -12.174798
v 383.997730 -122.056614 -22.716174
v 923.342856 -36.530029 55.889450
v 923.058774 -41.288906 59.115792
v 771.227220 -62.823424 -0.892794
v 200.535886 -108.437236 -75.862751
v 741.739115 -117.258717 22.775355
v 371.475445 -123.931104 -30.847212
v 362.249780 -60.133732 -18.246248
v 879.048375 -41.012846 45.226006
v 551.703931 -82.838067 -32.634062
v 207.300512 -116.275731 15.282477
v 211.716864 -111.871399 17.496728
v 288.654822 -59.596743 -18.397234
v 666.790367 -89.315908 35.904949
v 970.133560 -25.574267 -18.394499
v 39.371459 -189.057732 -59.981938
v 314.916675 -80.414137 -47.933885
v 430.771422 -100.037208 -56.057787
v 142.961270 -73.849956 -54.613966
v 135.804910 -70.980550 -52.870586
v 133.347107 -134.976754 11.155089
v 161.223622 -98.218803 -73.077989
v 797.047691 -117.546628 33.296683
v 383.469986 -123.533125 -44.717637
v 490.352972 -107.204133 -52.907351
v 130.933805 -99.206912 21.681420
v 135.485984 -101.012554 21.525157
v 879.140461 -74.280981 59.541880
v 145.228123 -140.762704 -87.052161
v 487.500724 -62.801204 9.136405
v 900.455834 -70.750088 63.920631
v 350.769221 -122.268136 -14.114074
v 767.333840 -78.657721 -14.182956
v 336.354458 -89.416395 -54.897653
v 231.294178 -59.417893 -23.346509
v 678.661944 -71.697557 -10.293038
v 210.278756 -66.446746 -39.690402
v 261.348990 -130.848774 -25.586994
v 248.429964 -106.008942 -69.758613
v 325.395567 -124.056097 -15.690121
v 151.957986 -144.197285 -5.480327
v 617.840356 -90.515188 31.849795
v 394.936410 -123.290259 -40.073368
v 149.320353 -98.466498 -74.187789
v 273.068645 -61.964541 -26.211102
v 857.284782 -61.154566 53.863271
v 595.720369 -117.007698 11.097736
v 675.045635 -94.331060 -25.610063
v 603.929872 -120.489587 -15.636974
v 687.852296 -118.019264 10.413286
v 571.826600 -113.931731 19.158179
v 285.645522 -78.727362 18.800834
v 788.435268 -74.282017 47.291782
v 361.963348 -74.568333 16.515972
v 477.685484 -67.138035 -25.464963
v 746.991396 -117.306045 10.603738
v 766.461815 -71.981274 44.506070
v 177.267244 -83.975837 -59.486490
v 297.367944 -126.617140 -17.145093
v 111.426347 -78.056858 -60.982700
v 261.509377 -77.329843 -47.137787
v 414.113588 -121.572715 -24.367525
v 656.424452 -93.623031 -27.086998
v 564.618506 -68.958450 -18.992251
v 443.524922 -119.666086 -14.929787
v 417.411180 -67.088035 -29.334834
v 268.633017 -71.479012 -40.723431
v 481.797165 -85.498205 -42.002794
v 430.300029 -118.825038 -8.265214
v 356.463228 -69.278793 13.769381
v 601.047955 -69.591424 -15.516722
v 938.779481 -40.260578 64.982475
v 259.613479 -130.820257 -17.258863
v 833.028355 -107.870895 48.516295
v 934.437295 -38.929538 -12.716373
v 848.359747 -62.578698 52.932812
v 919.924332 -38.708643 56.152389
v 883.076432 -103.636515 55.443495
v 832.746310 -103.311509 49.486484
v 398.505921 -89.397872 -51.712241
v 892.018288 -106.764134 2.788322
v 906.593655 -59.729643 63.048321
v 702.424835 -53.446433 23.733470
v 710.860127 -53.130205 25.054462
v 806.479937 -46.052223 32.496719
v 858.831247 -39.854721 34.147951
v 879.464805 -37.391742 37.912254
v 892.323355 -34.220735 35.364665
v 891.414344 -35.267690 39.055890
v 969.727387 -2.252030 37.050173
v 833.923897 -42.834650 28.255213
v 1003.980320 5.841250 28.990459
v 939.694726 -19.339242 20.987220
v 1004.754985 5.958838 23.061012
v 805.817781 -47.808193 37.873994
v 946.419493 -13.138677 43.962329
v 947.923630 -12.231808 46.182393
v 951.324932 -10.365231 47.375202
v 276.259405 -58.715180 -9.011779
v 281.413038 -58.960838 -6.852909
v 760.315310 -51.852493 34.316442
v 792.292322 -48.398486 35.458034
v 822.106716 -47.411653 40.986356
v 829.002508 -44.830223 38.194554
v 838.806404 -43.622478 38.380483
v 840.908539 -44.326268 40.454302
v 939.348493 -17.586471 42.253365
v 694.542024 -54.082693 23.770450
v 788.163336 -48.003832 32.718494
v 801.402582 -47.105274 34.788867
v 822.011304 -45.410724 37.324622
v 899.850317 -33.702154 40.653195
v 923.330499 -25.599328 40.181577
v 940.867176 -16.636313 42.098554
v 952.879132 -9.452314 43.779644
v 960.301577 -5.976832 43.945636
v 963.338224 -4.727098 41.222996
v 970.324173 -2.382858 43.540668
v 561.734834 -58.808807 8.921644
v 672.809082 -56.527413 23.767805
v 687.567448 -54.404431 22.896624
v 721.610753 -53.068638 27.888235
v 810.789711 -46.192483 35.452588
v 839.605026 -42.216724 32.963813
v 850.864296 -41.273722 35.865029
v 899.452523 -32.812289 36.885119
v 930.125694 -22.336752 39.236587
v 943.738832 -14.966666 38.947803
v 959.607883 -6.412694 40.078486
v 284.904602 -58.725302 -10.218677
v 677.291108 -55.357952 22.744687
v 777.616585 -48.660457 30.450197
v 788.431029 -47.635398 30.083620
v 797.921537 -46.764884 30.908766
v 822.151404 -44.669092 34.825944
v 827.145690 -44.150349 35.309051
v 843.728817 -42.534490 37.080564
v 870.294038 -38.414235 35.602641
v 921.363952 -25.877460 36.783770
v 939.652635 -17.276907 37.927735
v 954.243017 -9.045664 39.039044
v 412.877047 -57.770895 -2.192685
v 781.561393 -48.187597 27.968732
v 794.340573 -47.060793 28.038078
v 832.687688 -43.138183 33.429474
v 912.148357 -29.008769 35.561283
v 927.358904 -23.310650 35.071338
v 935.962418 -19.256084 35.541613
v 956.293656 -8.183632 36.948577
v 284.208024 -58.866608 -14.000888
v 807.009323 -45.817208 30.721486
v 817.029319 -44.856587 32.366709
v 860.577870 -39.309429 29.784005
v 860.975560 -39.379745 32.545771
v 880.299375 -36.525181 34.595392
v 936.457947 -19.060571 33.729808
v 945.518862 -14.282064 34.498004
v 978.007277 0.713303 35.560904
v 786.415761 -48.056627 25.006565
v 804.144604 -46.113593 28.092681
v 812.201211 -45.285197 28.209438
v 826.138778 -43.726362 31.444436
v 851.124102 -40.666875 32.139652
v 871.066862 -37.908852 33.146094
v 879.893197 -36.266009 30.037170
v 891.126673 -34.161717 32.640373
v 902.215742 -31.632235 33.578008
v 921.278832 -25.756035 34.335271
v 959.530350 -6.889401 33.747887
v 964.033908 -4.640971 35.474660
v 971.385470 -1.623801 33.657084
v 985.447797 3.224888 32.048732
v 869.346586 -38.050770 31.379576
v 952.408098 -10.643332 32.647758
v 978.935023 1.247318 30.767356
v 991.666879 4.964536 29.215773
v 913.127417 -28.466372 32.032450
v 912.420646 -28.885608 26.870741
v 921.266383 -26.032603 26.676671
v 925.524146 -24.233232 28.687286
v 955.040755 -10.023936 26.356962
v 1011.309249 4.494725 29.089503
v 930.975379 -22.412287 25.450897
v 939.998792 -18.148677 26.215830
v 1001.938733 6.005799 27.330107
v 1005.854699 5.990065 25.949308
v 930.019777 -23.567129 21.744369
v 955.503250 -10.117136 23.899978
v 1011.042867 5.317728 21.639445
v 956.523823 -10.656554 17.776689
v 973.630999 -2.698720 16.104504
v 1002.256615 5.842892 21.796607
v 970.398834 -4.885333 13.604520
v 952.673943 -13.625653 15.183968
v 333.733007 -80.887433 -47.778989
v 398.987942 -82.550545 -46.342535
v 343.881236 -80.538254 -47.108861
v 992.909921 0.687091 5.571574
v 967.454480 -8.928297 7.017888
v 973.405540 -5.067411 9.117086
v 984.951597 -3.600844 1.808063
v 900.356880 -32.616332 23.469395
v 790.717886 -49.163495 19.187737
v 871.329586 -39.637355 18.257580
v 915.799790 -31.835999 12.173119
v 989.298498 -5.026836 -4.172340
v 1005.696632 -1.233391 -1.014489
v 396.088843 -63.546758 -24.964805
v 392.758252 -66.060949 -29.044406
v 777.415695 -52.748467 13.189625
v 787.811374 -51.362013 14.450020
v 781.439628 -51.265085 15.698274
v 794.289906 -52.600549 10.908362
v 885.962970 -38.744627 13.214552
v 1010.108911 -5.302990 -4.129584
v 398.686137 -67.263816 -30.473511
v 845.626171 -45.664335 12.646897
v 969.506218 -15.355490 -5.263073
v 974.134338 -13.940037 -6.715703
v 823.154119 -49.956105 10.059958
v 857.994371 -45.162294 9.819765
v 941.918527 -26.903723 0.178844
v 983.519758 -11.494703 -10.427004
v 871.219681 -43.718455 8.361805
v 936.805563 -32.042799 -4.105501
v 955.705209 -24.714303 -7.867601
v 976.631010 -15.601674 -10.931520
v 904.386242 -40.598174 1.309420
v 1015.629829 -14.159898 -10.559827
v 792.921923 -58.504805 2.127534
v 902.218174 -44.831647 -4.028433
v 1000.060739 -14.569180 -17.187266
v 775.728115 -64.016235 -2.555623
v 953.079433 -28.487264 -11.200575
v 961.646483 -24.882414 -12.671768
v 860.988270 -55.885094 -6.002592
v 928.407568 -39.404765 -9.459509
v 945.852448 -33.988023 -13.621796
v 950.393585 -32.465603 -14.678933
v 919.049532 -43.780931 -9.956069
v 954.138727 -36.100665 -21.034672
v 968.578093 -3.574259 24.219731
v 995.712983 3.690827 13.167471
v 995.556837 2.529192 9.088903
v 981.509402 -2.235240 7.507949
v 991.694767 1.145987 7.633396
v 1003.119862 0.873395 2.066701
v 1003.060013 2.240913 5.641121
v 1010.974614 2.672115 10.213632
v 1007.496747 3.407366 10.381010
v 963.532600 -12.058435 4.755564
v 985.031357 -2.864175 3.177631
v 998.241389 0.883651 2.812701
v 1007.559412 -0.033442 2.295913
v 906.993071 -31.319810 21.699515
v 982.391612 -5.050849 1.174773
v 990.570897 -3.094228 -1.346215
v 1014.615399 -1.319913 5.107392
v 928.232677 -25.974162 15.856544
v 972.923155 -9.456191 1.237627
v 1008.337116 -1.338086 0.448746
v 1017.951605 -3.812153 5.333607
v 884.799279 -38.208296 15.213556
v 959.022538 -12.512347 8.554157
v 968.317899 -10.324680 3.640084
v 1012.390135 -1.032094 3.725407
v 800.609682 -47.446554 21.968090
v 808.071028 -46.634546 22.351039
v 902.738204 -33.937161 16.187437
v 910.953906 -32.621179 13.856766
v 958.795609 -15.045168 3.925043
v 981.016612 -7.556635 -2.017514
v 1013.109392 -2.852329 1.499894
v 1018.250055 -5.180081 3.542532
v 882.827277 -36.280199 23.708957
v 942.978474 -21.602202 9.161711
v 947.738610 -19.701662 7.490394
v 961.276698 -14.270164 2.949053
v 964.807340 -12.787517 2.411055
v 969.137883 -12.650029 -0.961226
v 1001.259884 -0.309416 -0.791000
v 1017.448876 -6.407969 0.753466
v 776.854558 -50.712296 17.801726
v 794.613331 -49.511287 17.381331
v 810.936564 -47.371694 18.986175
v 815.233810 -46.365196 20.702721
v 850.270184 -42.499621 19.159146
v 894.493591 -35.403459 17.597164
v 895.927634 -35.965555 14.962676
v 928.393757 -28.098703 10.300017
v 933.104085 -26.211518 9.914112
v 937.460508 -24.814271 8.340552
v 946.282495 -22.033955 4.518095
v 952.860098 -17.720742 5.350189
v 965.356773 -14.699362 -1.103877
v 996.006639 -2.745098 -4.405362
v 807.477940 -48.485925 16.942423
v 823.165032 -45.769391 19.773823
v 834.031687 -45.775766 16.076605
v 830.909490 -44.997789 19.309074
v 960.671054 -16.191884 0.437372
v 976.826119 -9.392234 -1.793767
v 984.892377 -8.112787 -6.134335
v 1002.601839 -4.160285 -6.938213
v 798.534967 -50.733268 13.799544
v 818.863425 -47.058380 17.479830
v 824.998323 -46.887736 16.101216
v 841.750886 -44.546437 16.560715
v 852.516732 -43.605960 15.087038
v 856.301849 -42.695845 16.046556
v 953.268782 -18.515611 3.530678
v 981.008171 -10.226529 -6.464492
v 1006.444359 -4.120482 -4.991146
v 816.919843 -48.837724 13.733131
v 837.523371 -46.250451 13.826192
v 956.379051 -19.896426 -1.418157
v 971.702590 -13.010918 -3.470896
v 996.542578 -5.985665 -9.825237
v 999.335154 -3.489207 -6.551556
v 1013.520926 -6.428998 -2.950918
v 1018.187470 -8.309449 -1.112575
v 824.853249 -48.203890 13.114239
v 851.002871 -47.595358 7.272464
v 858.833768 -43.460177 13.165894
v 863.383143 -42.039447 14.906841
v 875.403049 -41.241486 12.030250
v 882.351457 -39.621430 12.824997
v 893.675113 -38.297871 10.489673
v 905.933943 -36.614306 7.888948
v 900.142822 -36.985859 10.147434
v 928.322888 -30.756788 4.763271
v 1000.203392 -8.359167 -12.446529
v 388.495078 -67.099557 -30.666488
v 832.898277 -47.929969 11.556920
v 868.358563 -43.099760 10.575125
v 876.121732 -42.714353 8.644912
v 882.512687 -41.733898 8.212341
v 925.376966 -33.472223 1.910107
v 961.214992 -19.970732 -5.441764
v 986.638756 -8.659472 -8.451779
v 806.510357 -52.752570 8.543700
v 915.978457 -35.068961 5.147593
v 969.738869 -17.322464 -8.224969
v 995.272745 -8.108586 -12.315550
v 1004.902926 -7.321019 -9.626246
v 1013.483110 -9.768409 -7.099716
v 1017.544799 -12.568422 -7.413569
v 904.856271 -38.479225 4.778487
v 912.392357 -37.467812 2.748555
v 934.754688 -30.557775 -0.034071
v 965.000154 -18.925268 -6.908727
v 980.945248 -14.764618 -12.989166
v 472.751576 -66.864213 -25.483722
v 781.166463 -55.088348 8.565258
v 792.883032 -55.599795 6.164991
v 802.131790 -55.542600 4.869290
v 989.443476 -10.761056 -13.306694
v 782.620696 -57.088286 5.329847
v 964.196330 -21.163810 -9.415903
v 972.380778 -18.149757 -11.287714
v 986.157309 -13.168108 -14.428631
v 995.384931 -10.963833 -15.261435
v 1002.461488 -9.910997 -13.158623
v 1008.762085 -10.282931 -10.572498
v 1012.197010 -9.905618 -8.120929
v 783.663557 -58.907081 2.694209
v 867.510729 -49.553063 0.149192
v 888.384852 -42.657416 4.260411
v 916.752518 -39.290369 -2.556846
v 930.193831 -34.299780 -2.852789
v 960.147442 -24.214550 -10.672961
v 968.297425 -20.639619 -11.754704
v 1018.926760 -15.077339 -9.255029
v 789.951647 -61.455001 -1.078295
v 821.442578 -54.020000 3.772564
v 973.025190 -19.518001 -13.556204
v 989.344602 -13.208197 -15.971497
v 1006.190801 -14.780329 -15.359217
v 1012.275048 -14.232573 -12.394578
v 465.052391 -74.241692 -34.154497
v 828.164257 -54.129196 2.312663
v 860.986850 -50.405858 0.589681
v 920.310219 -36.895034 -0.711173
v 956.203948 -28.944594 -14.132130
v 967.078184 -23.446179 -14.442930
v 987.484844 -19.870621 -20.199875
v 992.928691 -15.012474 -18.110984
v 997.510799 -13.739749 -17.187019
v 873.939506 -49.312639 -1.135954
v 899.211469 -43.460270 -1.011054
v 923.390240 -38.595047 -5.174179
v 926.201132 -36.784248 -4.122009
v 978.964161 -17.943259 -15.408996
v 982.872919 -17.974390 -17.516240
v 956.695675 -30.599927 -16.474697
v 860.208412 -52.011229 -1.362950
v 879.924090 -48.787804 -2.089615
v 913.461608 -42.822525 -6.055991
v 919.305025 -40.992577 -6.416209
v 279.313891 -83.725590 -52.292359
v 964.857596 -27.289733 -17.449428
v 976.027635 -24.985789 -20.160895
v 975.329145 -21.820777 -17.405010
v 980.582932 -21.921541 -19.636978
v 387.199130 -84.923181 -48.971860
v 933.109204 -42.913231 -16.773493
v 926.392376 -42.566268 -12.538115
v 943.363935 -40.869077 -20.326261
v 392.712626 -84.732168 -48.502195
v 399.166518 -85.131195 -48.440194
v 963.386948 -33.010724 -21.889542
v 978.404590 -4.902132 4.741135
v 912.383374 -45.885504 -9.492470
v 391.933868 -76.368165 -41.154030
v 397.342427 -80.283231 -44.489955
v 884.660161 -49.051439 -3.662058
v 276.412567 -79.174301 -48.235580
v 337.698891 -82.805632 -49.371711
v 817.308442 -50.450807 10.445991
v 338.753190 -77.246563 -44.078339
v 388.372174 -79.740262 -44.495925
v 377.838112 -73.784992 -39.130945
v 399.712684 -65.198883 -27.494232
v 398.787255 -70.319849 -34.323868
v 334.016522 -76.182224 -43.135863
v 814.806721 -53.431770 5.874006
v 811.351307 -50.393852 11.860565
v 894.333674 -45.519089 -2.146597
v 869.424414 -46.556690 3.987561
v 1013.585841 -23.766195 -16.567039
v 989.857129 -31.658894 -22.188889
v 994.907186 -28.906475 -21.181944
v 943.628569 -52.890153 -25.842113
v 885.544265 -60.850790 -14.136862
v 820.244966 -68.581254 -10.886972
v 849.232920 -68.438539 -13.473879
v 895.086504 -66.501685 -16.759951
v 907.010037 -70.087566 -17.942313
v 895.964416 -71.032972 -16.756179
v 821.538532 -77.972712 -15.267020
v 840.032960 -80.039486 -15.123698
v 1011.375739 -20.830482 -16.622344
v 999.877243 -21.178428 -19.783962
v 1008.414871 -21.900850 -17.742161
v 1015.731789 -20.693022 -15.102716
v 996.480974 -20.607159 -20.410250
v 1004.835392 -23.504783 -18.854484
v 1015.414705 -22.253642 -15.677805
v 1010.083658 -23.179788 -17.524422
v 993.790881 -22.680997 -21.268260
v 999.114610 -22.597109 -20.160063
v 1002.201855 -27.790670 -19.417450
v 989.072659 -23.707437 -21.828936
v 985.715508 -27.660616 -22.702547
v 988.974233 -28.893594 -22.478502
v 980.270652 -33.074433 -23.760641
v 982.917061 -33.771998 -23.520439
v 971.547055 -32.183109 -23.267176
v 972.096611 -35.082062 -24.380595
v 973.291706 -37.041005 -24.819804
v 963.526519 -38.846104 -25.009048
v 978.070406 -36.178441 -24.334700
v 983.742371 -37.436052 -23.344505
v 981.349595 -40.031949 -23.818949
v 974.907894 -39.294283 -24.991830
v 986.004759 -40.962632 -22.497877
v 972.156569 -44.227796 -25.662084
v 987.697808 -45.506840 -21.228577
v 938.215165 -47.091970 -22.618556
v 980.921409 -45.131357 -23.793798
v 951.389516 -45.498184 -25.814768
v 936.329028 -49.782546 -23.167466
v 977.667770 -46.986530 -24.594089
v 934.682563 -54.286718 -23.810567
v 945.539175 -47.066728 -25.026776
v 954.288096 -51.299115 -27.180175
v 977.532945 -51.286991 -24.500140
v 900.565412 -56.146271 -14.705042
v 911.927547 -55.139812 -17.363532
v 929.916122 -54.361731 -22.459975
v 905.555737 -57.830749 -16.808552
v 912.513780 -57.713557 -18.524944
v 851.965152 -61.686665 -9.691723
v 894.566794 -59.185522 -14.927732
v 923.995529 -56.650603 -21.264069
v 939.801193 -55.870989 -25.146838
v 950.728254 -52.325061 -26.909972
v 784.103926 -68.745297 -7.720076
v 903.494281 -60.186204 -17.104645
v 914.059798 -63.615875 -19.539463
v 912.680312 -60.560077 -19.100830
v 925.276229 -59.136005 -21.850503
v 933.472169 -59.072134 -23.716525
v 929.982388 -57.853314 -22.907160
v 873.328059 -63.128438 -13.426256
v 874.781806 -65.067378 -14.376664
v 894.224707 -61.426357 -15.726183
v 889.583900 -64.254393 -15.816555
v 947.214382 -55.775824 -26.447873
v 805.905168 -65.819738 -7.242407
v 851.996787 -64.881554 -11.931114
v 861.570726 -66.788417 -13.847174
v 904.110704 -62.895717 -17.724962
v 931.391789 -62.449165 -23.043694
v 789.293152 -71.103052 -10.067957
v 827.955660 -70.198246 -12.686073
v 831.981471 -67.598227 -11.510639
v 868.120909 -66.347790 -14.272996
v 883.878397 -64.361125 -15.179739
v 895.096724 -64.600487 -16.574627
v 794.343111 -73.267963 -12.009583
v 803.918980 -72.094597 -11.852050
v 832.744212 -70.683873 -13.320466
v 838.472837 -70.405851 -13.587084
v 865.441561 -69.171040 -14.831130
v 877.634426 -68.181769 -15.366500
v 886.313023 -67.906794 -16.048505
v 905.314601 -65.392506 -18.059703
v 848.030115 -70.816053 -14.212116
v 854.530558 -69.616550 -14.286392
v 813.751785 -74.303525 -13.731090
v 838.143727 -73.280101 -14.551637
v 856.408908 -72.247438 -14.865522
v 901.165348 -73.278096 -16.881972
v 849.210810 -72.738952 -14.700571
v 968.128004 -65.138846 -25.327495
v 972.125980 -68.408978 -23.929502
v 971.535013 -62.787741 -25.050882
v 800.536198 -76.971981 -14.378251
v 810.475638 -76.478962 -14.554703
v 832.383423 -73.514156 -14.411879
v 833.866659 -74.978471 -14.847828
v 837.764680 -76.158318 -15.100841
v 842.022037 -76.315491 -15.115558
v 849.088096 -76.674259 -15.110322
v 853.580115 -76.728070 -15.075535
v 863.796707 -76.465606 -15.088196
v 778.169735 -78.827857 -14.594717
v 819.601677 -75.867495 -14.690064
v 870.637307 -72.839014 -15.340738
v 908.285779 -74.967323 -17.183605
v 783.052259 -81.094787 -15.758108
v 802.616120 -81.682861 -15.979898
v 808.715829 -78.690577 -15.280457
v 828.009047 -76.838633 -15.146644
v 824.136826 -81.917946 -15.449588
v 826.108061 -85.839454 -14.872971
v 831.899423 -79.043835 -15.289975
v 897.797385 -75.174967 -16.230072
v 786.981013 -84.237164 -16.718524
v 379.207150 -108.277150 -63.339974
v 393.185852 -102.968082 -60.293892
v 394.088373 -107.787467 -62.207321
v 815.912633 -78.384297 -15.312320
v 766.339651 -85.371793 -17.399375
v 794.417609 -83.891929 -16.499967
v 903.655072 -82.071836 -14.623221
v 304.974716 -111.990599 -68.610219
v 385.341222 -107.929521 -62.844886
v 402.756347 -107.363366 -61.454253
v 772.924809 -86.102450 -17.487811
v 781.307570 -87.791588 -17.472812
v 793.082630 -78.847654 -14.993430
v 954.025803 -91.036405 -14.361495
v 208.054103 -137.793986 -74.041494
v 970.352738 -91.875637 -15.074055
v 204.150671 -139.925800 -72.351231
v 750.410519 -100.071700 -18.698499
v 810.827843 -104.038152 -6.729293
v 797.732739 -105.653005 -7.060441
v 974.586126 -106.552774 -7.698256
v 979.463385 -106.220133 -7.338099
v 798.764348 -112.556544 2.498525
v 942.081512 -108.509135 -1.154499
v 953.544679 -120.408801 5.832167
v 953.942228 -125.824146 11.101984
v 940.197828 -60.643379 -24.924692
v 953.996771 -65.107270 -25.945450
v 935.258581 -64.878363 -23.442148
v 944.060627 -65.714999 -24.649894
v 940.672578 -71.054549 -22.734530
v 953.067978 -68.225476 -25.126096
v 923.890353 -73.675046 -19.436583
v 947.432868 -75.898518 -21.807094
v 931.542288 -75.693049 -19.872110
v 958.631817 -77.455514 -22.070392
v 939.522796 -76.750619 -20.480282
v 952.721285 -75.891627 -22.348674
v 890.190016 -77.417216 -15.452389
v 939.606373 -80.992808 -18.500458
v 951.635522 -81.003517 -19.821358
v 945.722203 -84.616555 -17.298695
v 383.515817 -118.852474 -58.832869
v 396.754784 -115.530880 -61.134544
v 952.171997 -87.519913 -16.275652
v 496.722029 -113.314836 -53.203479
v 496.059956 -115.540840 -52.909114
v 413.437357 -118.241377 -56.688598
v 485.621902 -115.541992 -54.035554
v 489.504017 -117.474350 -52.359676
v 502.720026 -114.082483 -52.429214
v 957.222007 -86.746823 -17.203389
v 253.380261 -128.045112 -71.997552
v 277.503819 -125.884473 -68.767206
v 276.456259 -123.607189 -70.584838
v 302.373255 -122.442707 -67.032007
v 433.246266 -118.757054 -54.111718
v 477.194062 -118.287743 -52.250127
v 483.912838 -118.266513 -51.866390
v 485.514161 -117.247477 -52.934729
v 504.797472 -115.810405 -51.850140
v 508.378648 -117.243024 -50.699949
v 263.816586 -125.086438 -71.858948
v 464.612613 -118.026325 -53.399415
v 511.410286 -119.346453 -47.931167
v 825.450931 -89.810424 -13.796636
v 208.388691 -133.743484 -76.650662
v 259.489258 -127.230358 -71.375882
v 268.289899 -126.360745 -70.284129
v 294.957430 -125.084421 -65.906072
v 301.583152 -124.593169 -65.028033
v 306.019248 -124.091885 -64.653765
v 489.371479 -119.238589 -49.728174
v 540.057284 -116.955622 -46.914686
v 212.989169 -133.670788 -75.970241
v 806.108634 -92.749738 -14.478468
v 816.108433 -92.664746 -13.532356
v 975.639104 -92.863554 -14.205208
v 204.650922 -135.984604 -76.215495
v 212.533640 -135.294529 -75.143063
v 218.812639 -133.964440 -74.794372
v 789.584135 -97.308903 -14.442040
v 793.840263 -92.881203 -15.732683
v 806.993426 -94.319351 -13.741673
v 826.885753 -96.166786 -10.687885
v 977.335745 -90.108485 -15.069977
v 976.838422 -96.444858 -12.346124
v 202.827031 -137.735502 -75.388678
v 816.104224 -95.398943 -12.237460
v 821.594332 -94.068903 -12.358818
v 194.367235 -138.772937 -76.440920
v 199.953398 -139.238055 -74.730525
v 213.364295 -137.137665 -73.242208
v 793.269928 -95.558820 -14.793581
v 798.734087 -96.551329 -13.637373
v 816.992782 -97.655473 -10.827028
v 833.199956 -96.101210 -10.103046
v 159.294240 -144.659449 -81.209140
v 808.302655 -96.120733 -12.730422
v 979.517312 -98.499854 -10.643980
v 758.908537 -104.843477 -14.208027
v 823.388373 -96.839805 -10.643573
v 810.003405 -100.961800 -9.431000
v 825.163159 -102.926031 -5.886638
v 974.306642 -97.757681 -11.971267
v 754.830930 -106.788934 -13.179382
v 754.698193 -108.597470 -11.270821
v 945.455868 -103.733840 -5.244231
v 787.779049 -105.864743 -8.398157
v 978.751859 -102.039330 -9.330787
v 979.840062 -102.890716 -8.639574
v 981.593819 -102.028638 -8.244595
v 932.550387 -107.424967 -0.252722
v 981.427274 -106.022920 -6.779962
v 801.977185 -109.004104 -2.510485
v 791.417426 -109.655917 -3.323775
v 918.791674 -106.273727 0.740198
v 980.064953 -110.187033 -5.539892
v 795.912444 -111.121649 -0.418751
v 905.844987 -111.001519 6.873505
v 913.710327 -107.638710 2.567338
v 919.385801 -109.735301 3.987060
v 924.637228 -106.619379 0.279766
v 925.099814 -113.461077 6.986536
v 953.395282 -111.150574 -1.511699
v 938.841531 -112.686391 3.100468
v 911.923068 -111.133128 6.419161
v 931.322793 -113.141786 5.310628
v 822.837643 -115.049358 10.551490
v 934.446865 -115.698536 7.217622
v 952.197018 -114.081707 0.945480
v 829.120249 -113.135109 7.351313
v 940.026461 -117.050966 7.046635
v 948.344333 -120.016977 7.358559
v 859.744440 -117.667463 18.423603
v 874.302839 -119.165620 21.636664
v 948.000454 -121.892538 9.447533
v 961.384319 -126.538583 8.136370
v 973.718368 -127.502600 4.328665
v 989.913483 -126.881127 7.545237
v 946.323778 -79.016310 -20.286618
v 901.309515 -117.661520 16.433656
v 346.731785 -121.140646 -60.819353
v 282.478973 -131.628097 -43.298912
v 1006.091479 -29.326124 27.823361
v 290.175370 -130.760553 -41.709325
v 419.280588 -121.747327 -26.530870
v 814.224950 -111.560507 3.001497
v 983.124515 -137.144224 18.678319
v 896.531831 -122.472294 26.816590
v 894.435497 -119.880201 21.242037
v 912.368336 -123.106381 24.158801
v 935.283537 -126.252365 21.304586
v 782.654013 -117.754040 24.129226
v 924.557445 -123.809074 21.637573
v 975.171352 -139.281988 20.357044
v 275.328384 -128.983437 -16.007679
v 927.063204 -127.474094 27.695649
v 935.203585 -129.020382 26.400798
v 976.139263 -140.740375 23.819338
v 936.208222 -131.145613 30.359870
v 953.531294 -139.142252 33.212011
v 1018.147845 -36.320400 -6.149774
v 1015.702771 -37.789001 -9.575934
v 1004.831144 -42.566666 -9.565615
v 1010.591442 -39.952882 -10.067597
v 1013.856559 -38.404901 -7.613606
v 1012.786454 -38.004385 -2.735366
v 1009.508755 -37.951333 1.851257
v 1008.122097 -38.757827 1.312627
v 274.899898 -132.224852 -58.126435
v 283.654875 -130.992226 -58.143945
v 1010.206312 -31.819891 16.687740
v 263.858364 -133.972203 -56.769815
v 1013.678847 -29.637703 19.430845
v 267.363070 -133.820476 -52.503455
v 277.012160 -132.563254 -54.492643
v 276.696191 -132.793625 -50.826624
v 287.728732 -131.600388 -47.141766
v 286.213220 -131.811815 -50.567980
v 298.863174 -130.572902 -46.259240
v 1005.747858 -31.046522 22.826058
v 419.311699 -122.110705 -30.215865
v 1006.181240 -27.742387 33.659080
v 811.219823 -113.613495 6.290091
v 982.642821 -129.623968 7.024793
v 1008.376974 -25.518961 40.871179
v 877.487940 -117.221779 17.282552
v 984.121457 -132.447288 11.060285
v 908.110657 -122.319022 23.734905
v 912.311767 -119.199720 17.249787
v 975.164104 -133.000718 9.933690
v 978.206849 -137.734780 17.921532
v 985.909873 -135.301862 16.832924
v 991.540577 -132.525601 15.951542
v 295.660252 -126.969337 -22.772422
v 739.164556 -117.579415 16.662627
v 765.262244 -117.580536 18.277529
v 883.578846 -120.903834 25.229147
v 973.714170 -135.880005 14.127833
v 988.714031 -135.372170 19.313969
v 889.847213 -122.604641 29.111286
v 898.527582 -121.873593 24.908491
v 908.422802 -124.136066 27.645702
v 967.835947 -136.449650 16.280554
v 283.971192 -128.021671 -15.941771
v 292.004065 -127.247361 -12.658979
v 348.064586 -122.389763 -11.086030
v 882.735339 -122.609362 32.289204
v 973.087730 -140.310593 22.438403
v 984.877048 -137.326474 20.323650
v 299.522271 -126.581057 -9.168224
v 303.600076 -126.121438 -11.223203
v 310.476138 -125.588074 -8.526276
v 357.321482 -121.926931 -6.002191
v 920.224975 -126.451943 28.734852
v 967.907877 -139.379824 21.153234
v 984.863705 -138.359452 23.167253
v 250.093873 -131.792100 -15.288990
v 281.022095 -128.364031 -11.909889
v 902.061049 -124.472920 30.829660
v 911.539204 -126.506765 32.861842
v 981.263649 -140.491198 25.786680
v 912.616967 -127.217452 34.636753
v 919.086883 -127.656451 32.372629
v 926.662594 -129.516901 33.040697
v 966.043854 -142.680941 29.734136
v 290.587403 -127.347814 -7.640469
v 944.463830 -133.538828 29.261171
v 950.902456 -135.348424 27.342185
v 949.427431 -137.813004 34.685756
v 969.719471 -141.102597 24.428503
v 988.040801 -101.763973 75.463659
v 987.658917 -104.393806 70.400284
v 985.435308 -103.609461 73.283650
v 989.162005 -102.144121 73.446021
v 986.675393 -100.991421 77.629503
v 987.287734 -98.940085 80.911975
v 879.625292 -113.922048 11.633108
v 261.880304 -130.632129 -22.212504
v 980.109894 -133.025793 10.543445
v 773.052980 -117.643362 22.018429
v 858.865618 -113.250268 9.882487
v 917.244080 -121.124680 19.238064
v 266.278248 -130.029265 -16.603544
v 919.353701 -123.485092 22.818656
v 960.706994 -136.549442 20.879665
v 291.915219 -131.236947 -47.307383
v 295.215329 -130.326173 -41.465977
v 257.434118 -133.808290 -42.990598
v 251.485262 -131.051450 -9.402877
v 271.587530 -132.340394 -41.944076
v 529.676234 -118.447740 -2.806892
v 819.965636 -118.605043 26.567662
v 798.838901 -117.981131 28.860283
v 789.436378 -117.505402 31.283011
v 874.303551 -121.838293 42.345190
v 882.409242 -123.247647 39.641279
v 895.934463 -124.651361 42.504233
v 806.483212 -117.871595 33.565652
v 813.717095 -118.060171 34.703850
v 853.044028 -120.065138 39.111096
v 864.966660 -121.109153 39.244893
v 857.476035 -117.928655 46.373104
v 754.828935 -116.176179 32.378428
v 454.365873 -117.049821 7.094685
v 578.443140 -113.064366 21.433717
v 563.304099 -112.563786 21.304605
v 967.240138 -111.251910 64.225208
v 937.479183 -104.654756 67.981666
v 977.474880 -142.882536 32.172795
v 978.030676 -142.523941 34.106956
v 981.686339 -139.600119 35.070744
v 973.267777 -143.849587 36.215825
v 974.795562 -143.169936 37.039581
v 982.022662 -140.759507 31.647877
v 986.033607 -137.690110 31.960776
v 970.532024 -143.985212 38.545617
v 983.359471 -137.348554 36.315038
v 966.497411 -143.392833 42.347976
v 972.099244 -143.661515 38.578877
v 973.657299 -142.533598 39.504733
v 978.887790 -140.492471 37.161989
v 961.740147 -143.013191 43.908213
v 971.494466 -142.418459 41.289730
v 959.134853 -142.325765 44.386354
v 960.371045 -142.428111 44.712479
v 525.266386 -119.096322 -7.264463
v 953.662958 -140.472010 43.890705
v 817.187028 -118.467829 31.504323
v 910.364756 -127.381833 39.839371
v 830.105365 -119.016622 29.046374
v 840.917859 -119.493720 33.150827
v 868.041548 -121.509633 37.508640
v 903.165344 -124.919197 44.083815
v 825.007623 -118.804099 30.723133
v 837.053402 -119.190579 35.514632
v 910.500313 -126.133580 44.234847
v 855.171339 -120.375974 36.486972
v 887.608917 -122.920883 44.467466
v 894.463841 -122.403747 46.713863
v 924.518321 -129.399226 43.348779
v 866.193466 -120.071988 44.720513
v 882.471926 -122.714178 43.048816
v 877.299610 -120.883589 45.734563
v 1015.087755 -35.163855 2.615722
v 469.117812 -117.711253 -1.810306
v 850.008719 -118.896396 43.494588
v 861.443529 -119.817439 44.162400
v 855.732023 -118.711416 45.044384
v 870.566843 -120.450170 45.092194
v 888.538736 -118.604645 49.243892
v 883.230823 -121.178660 46.363818
v 890.628432 -121.338935 47.370919
v 899.716162 -120.195297 49.355077
v 972.325322 -121.905677 51.570957
v 850.772780 -117.785303 45.650078
v 864.455531 -118.879346 46.231855
v 879.520298 -118.635890 48.208752
v 968.776429 -121.557227 52.555139
v 978.058229 -120.862430 51.334932
v 806.725612 -117.231368 37.947219
v 821.449987 -117.525305 40.358365
v 828.734609 -117.370641 42.376173
v 840.410538 -118.609267 41.753290
v 964.815275 -121.402090 53.580762
v 967.550009 -120.674276 53.760180
v 975.283176 -120.842659 51.869811
v 976.320354 -120.093703 52.365135
v 803.792159 -115.988756 40.933864
v 813.342660 -117.364855 38.964951
v 821.058719 -116.482814 42.733148
v 827.581773 -116.614043 43.617991
v 835.301079 -117.461804 43.414466
v 838.509289 -116.604673 45.309301
v 979.429692 -119.314865 51.830725
v 749.854997 -115.262168 34.892107
v 811.700953 -116.423258 41.314490
v 811.935690 -115.578507 42.777020
v 973.753210 -119.187111 54.029278
v 973.376858 -119.851629 53.441062
v 977.349063 -118.669293 53.656350
v 979.504112 -117.867784 54.124572
v 921.125002 -113.468678 56.079518
v 967.599312 -119.484317 54.930093
v 975.951311 -117.611560 55.106505
v 982.118839 -117.753245 53.443789
v 579.042666 -115.220396 16.276452
v 977.073390 -116.799461 55.765706
v 952.537391 -117.064375 56.722824
v 959.453260 -116.249439 58.195244
v 964.643624 -115.880138 58.715687
v 971.626634 -115.755496 57.839741
v 584.045528 -114.834853 17.806505
v 946.292888 -114.378112 58.554882
v 957.969233 -113.927246 60.575124
v 976.469131 -114.074589 58.987317
v 581.305356 -112.167130 23.095315
v 935.718273 -111.510897 60.006161
v 963.419005 -113.581919 61.214265
v 423.178336 -117.772722 9.358300
v 566.626462 -110.940867 23.559020
v 575.060687 -111.495100 23.546264
v 575.766949 -110.370770 24.721305
v 942.925171 -107.369950 66.189190
v 577.894363 -110.899196 24.374857
v 957.221980 -109.653651 66.134933
v 971.720402 -113.296871 60.912791
v 973.813147 -114.730425 58.651156
v 974.651690 -112.524968 61.420544
v 977.790381 -112.083563 61.413192
v 982.427441 -112.343711 59.708949
v 951.218035 -108.379299 66.680620
v 969.272257 -109.258850 67.087616
v 971.759743 -109.912622 65.837810
v 981.374975 -109.063741 65.390718
v 959.117092 -106.708498 70.430649
v 932.354793 -105.003216 66.130050
v 954.090570 -105.956871 70.783845
v 973.339566 -108.167678 68.243070
v 976.649375 -108.580362 66.968668
v 980.341149 -107.004837 69.172379
v 970.641762 -106.087246 71.788452
v 937.322629 -102.880690 69.922260
v 948.238701 -102.911451 74.091138
v 958.137615 -105.202398 72.812598
v 967.009227 -107.798949 69.346355
v 975.394657 -106.441772 70.851160
v 962.980395 -105.072170 73.577693
v 978.849192 -105.194641 72.472076
v 944.896392 -102.365420 73.547213
v 950.885553 -101.623048 77.366189
v 957.073974 -103.830052 75.193983
v 973.642155 -102.943842 76.514013
v 980.011647 -104.096850 74.084334
v 952.381848 -100.313726 80.393536
v 955.122632 -102.216964 77.956000
v 977.464548 -101.548438 78.177773
v 955.473267 -100.118636 82.923045
v 959.916306 -102.270410 79.175776
v 952.172460 -97.179587 84.396031
v 956.310903 -97.890502 87.170319
v 982.771175 -97.864071 84.255764
v 958.424637 -98.835973 87.446851
v 960.866746 -99.195113 88.037865
v 968.113803 -97.582954 92.310439
v 972.508592 -97.284683 92.153755
v 976.984508 -96.710971 91.675214
v 981.415732 -96.399490 89.231762
v 984.176917 -94.207771 92.394657
v 978.027019 -95.307564 93.881165
v 978.793260 -92.803462 96.250762
v 951.168080 -113.477234 60.268071
v 939.190200 -109.501391 62.877031
v 823.412315 -118.475913 35.112714
v 858.425730 -82.166168 55.919267
v 838.503776 -102.571313 50.162413
v 859.972185 -103.572854 52.164676
v 790.204946 -100.508016 46.071797
v 880.526956 -93.156839 57.968900
v 820.462198 -94.842587 49.641078
v 976.496655 -131.999642 45.197031
v 892.766286 -111.329539 53.889762
v 778.703609 -104.095106 44.477777
v 797.376685 -102.838626 46.406049
v 781.390976 -101.101864 45.160821
v 797.719603 -100.026226 46.838688
v 804.785619 -101.171460 47.308475
v 870.778250 -95.555249 55.743646
v 606.112647 -105.541593 29.436278
v 615.732330 -106.309272 29.902337
v 802.960476 -94.434992 47.984782
v 887.409000 -90.088386 59.926612
v 895.824723 -82.279808 62.880383
v 909.972774 -85.150566 66.356197
v 825.671420 -86.990234 51.165875
v 865.393651 -86.623969 56.443112
v 873.943104 -81.268156 58.464024
v 891.367945 -80.303970 61.999084
v 856.191504 -79.330486 55.776140
v 406.667385 -96.974273 21.037930
v 965.396082 -138.516875 46.566240
v 971.032784 -140.470886 43.315668
v 960.484053 -134.978907 48.432975
v 957.829865 -134.014064 48.829452
v 967.521463 -134.447033 47.394430
v 965.969572 -132.995414 48.271948
v 973.880387 -132.768253 45.682514
v 975.101564 -133.273153 45.006292
v 948.898877 -134.204926 47.744693
v 946.204951 -130.603785 48.688617
v 974.938432 -130.730650 46.337603
v 979.303990 -126.768821 47.453133
v 942.332652 -131.371462 47.692225
v 949.487675 -129.627369 49.490241
v 982.752766 -129.823188 43.972077
v 936.720343 -124.489364 50.171109
v 984.586387 -123.234517 47.248202
v 948.944592 -126.488879 50.646348
v 979.122017 -125.319453 48.411895
v 945.970655 -123.860236 51.627392
v 952.683094 -125.608061 51.316057
v 941.445117 -122.915491 51.608797
v 928.714509 -118.214891 53.133693
v 933.109553 -118.897526 53.163690
v 934.575780 -120.943417 51.963824
v 945.777373 -120.339974 53.640257
v 918.238044 -119.389584 51.502383
v 940.604113 -115.469239 56.732004
v 873.857197 -115.659424 49.428280
v 874.523572 -110.986501 51.564608
v 881.349915 -109.617028 52.929918
v 915.573627 -108.529053 59.416677
v 903.628133 -108.290943 57.355752
v 882.543650 -107.405516 53.992570
v 909.809342 -107.467334 59.124019
v 920.932227 -107.754132 61.043645
v 871.282032 -108.075028 52.225062
v 889.224406 -108.185224 54.748407
v 901.394140 -106.042437 58.084255
v 851.664657 -105.730705 50.712393
v 852.725248 -101.022697 51.967537
v 859.633917 -108.429939 50.787967
v 896.856512 -102.351713 58.687189
v 868.091409 -100.663956 54.042630
v 866.528390 -103.909664 52.894349
v 914.915438 -103.094681 63.092753
v 904.982061 -101.861709 61.074524
v 790.438461 -105.764247 45.269188
v 889.511617 -100.895266 57.624180
v 904.893516 -97.691220 62.605818
v 849.664033 -102.049849 51.388685
v 879.256586 -99.216433 56.182345
v 873.405482 -100.338232 54.909418
v 862.375838 -98.585137 53.769822
v 896.828951 -94.866700 61.160902
v 769.179128 -103.989389 43.582340
v 851.860895 -97.463894 52.676605
v 857.900547 -96.170287 53.720138
v 865.683008 -94.774409 55.111276
v 885.801883 -96.608011 58.155595
v 844.612702 -96.350103 52.024498
v 845.426314 -102.383191 50.875756
v 850.963267 -92.167980 53.543731
v 853.977906 -94.842613 53.474351
v 876.638619 -90.483415 57.791360
v 554.614114 -110.545396 23.187823
v 557.357769 -109.159058 24.377314
v 891.261545 -89.162118 60.911618
v 913.288439 -87.736568 67.121933
v 918.690926 -88.952724 68.900674
v 545.144790 -109.878124 23.132858
v 554.506252 -107.863293 24.864502
v 599.321730 -105.979690 28.802232
v 893.625987 -86.735956 61.805568
v 874.033338 -84.735096 58.163130
v 899.643059 -86.883967 63.238422
v 476.335876 -108.463081 20.196609
v 490.961780 -106.076147 21.820443
v 502.760141 -105.963078 22.491303
v 844.545363 -83.902745 53.774519
v 887.509540 -86.674087 60.495598
v 904.041287 -80.821861 65.011749
v 910.437330 -80.949318 66.821855
v 977.657815 -80.580363 98.232127
v 984.244218 -80.061613 98.397577
v 789.777860 -87.450145 47.362010
v 820.925279 -82.303148 51.027334
v 828.083520 -82.597863 51.844841
v 897.906742 -78.334907 63.604308
v 898.849229 -75.183230 63.826085
v 908.651917 -76.201449 66.438077
v 913.896192 -77.603497 68.038193
v 834.626941 -80.947568 52.730446
v 838.360361 -77.776421 53.328720
v 873.742430 -77.497602 58.598989
v 888.080573 -75.666326 61.347196
v 889.326993 -78.079760 61.607432
v 913.279058 -72.874545 67.719733
v 917.666885 -73.375234 69.187961
v 791.710763 -82.576856 47.851265
v 845.509300 -77.716454 54.302575
v 859.016044 -75.472770 56.240588
v 868.117398 -74.359107 57.628784
v 897.216115 -71.802944 63.238923
v 791.779587 -79.586405 47.905135
v 908.901833 -71.725597 66.301869
v 402.799935 -102.458469 19.733622
v 843.186005 -108.944408 49.101641
v 759.696172 -101.714180 43.051286
v 807.615894 -92.433207 48.660652
v 834.507484 -86.049533 52.289201
v 831.441277 -92.598001 51.124890
v 845.609550 -80.632900 54.198169
v 796.617319 -88.527041 47.947037
v 813.899768 -95.668155 48.891704
v 815.997170 -85.722413 50.210498
v 814.925924 -88.995233 49.777572
v 838.343717 -94.397733 51.654779
v 843.053098 -89.473608 52.932210
v 792.847519 -96.664374 46.777568
v 811.676531 -82.583151 49.960530
v 921.776250 -51.702707 64.589506
v 960.799538 -11.891793 53.143144
v 872.107809 -63.488324 56.805706
v 854.058532 -67.641829 54.838689
v 889.995617 -52.462411 56.063546
v 970.652178 -70.953555 94.061924
v 968.054963 -78.993372 95.900371
v 962.999828 -70.789685 91.168988
v 965.421187 -73.582851 93.377217
v 972.293331 -59.730883 89.200193
v 973.674630 -53.523129 86.352902
v 930.434785 -64.601876 72.666087
v 944.544771 -58.329582 77.035633
v 949.039799 -54.550573 77.667378
v 953.256832 -52.209696 78.642112
v 921.896641 -55.452624 66.306807
v 955.566882 -47.888658 77.741898
v 857.470052 -64.708431 54.781286
v 864.825490 -65.859561 56.167100
v 897.101550 -55.806595 59.105273
v 906.310557 -55.426293 61.327717
v 914.031910 -57.872046 64.560408
v 915.480320 -53.145753 63.091403
v 937.511689 -45.377078 67.653308
v 966.047920 -38.338968 76.003441
v 977.076903 -37.617907 76.569900
v 831.218579 -64.115103 50.925826
v 903.413554 -50.629632 58.318721
v 782.666454 -65.863580 45.269290
v 788.887280 -63.733968 45.515240
v 790.294171 -60.614994 44.728358
v 921.048826 -48.691865 62.795133
v 808.157661 -57.755249 46.015869
v 852.034302 -53.731385 50.282198
v 928.038046 -39.322235 59.774252
v 944.429492 -38.528533 66.411722
v 772.149539 -59.209734 41.749339
v 787.754287 -55.763555 42.299525
v 844.099151 -53.863422 49.207239
v 831.081625 -49.534548 44.669082
v 861.224838 -47.577908 47.934329
v 886.816569 -43.628604 50.009714
v 890.039622 -41.977764 49.385080
v 902.576455 -42.917899 53.650061
v 910.805939 -36.559969 50.892844
v 956.297707 -24.950351 59.894571
v 906.122103 -36.133511 48.494503
v 903.633974 -35.074718 45.867731
v 935.179506 -31.036411 57.115534
v 993.805595 -20.776067 59.445983
v 944.900683 -27.936933 58.891875
v 966.498961 -21.233320 58.523145
v 909.104853 -32.838772 45.063476
v 932.194788 -28.753055 53.851575
v 982.709193 -15.637807 55.405496
v 990.882225 -15.407784 55.586146
v 970.646793 -10.762611 52.276384
v 972.432315 -16.026762 55.323154
v 977.726620 -10.029127 51.245950
v 965.645311 -10.540277 52.433505
v 990.226071 -11.070244 51.865052
v 967.912072 -5.749591 49.056615
v 997.838975 -1.547733 42.681379
v 992.188062 -0.470646 42.739845
v 1000.774339 -0.107005 40.782213
v 965.478173 -76.892524 94.518109
v 961.522420 -75.197562 92.197144
v 958.295247 -75.517173 90.486223
v 967.312951 -69.208556 92.328492
v 972.116390 -68.611053 93.440081
v 976.534889 -66.393112 93.287163
v 956.501814 -69.626247 87.168775
v 965.731442 -66.009233 90.310315
v 979.511800 -68.275084 94.550571
v 962.682639 -67.762459 89.726017
v 958.828849 -64.309315 86.311834
v 968.213382 -66.580841 91.462465
v 976.117580 -61.688089 90.896349
v 980.938522 -64.795525 93.058468
v 949.681284 -70.142493 83.420518
v 967.314068 -63.629555 89.755786
v 971.171516 -63.424346 90.686753
v 967.088313 -60.439767 88.123910
v 949.016886 -66.591194 81.969544
v 955.543321 -63.720822 84.361456
v 983.109601 -61.211168 91.369338
v 935.257948 -69.170472 75.890807
v 939.818321 -68.705281 77.961441
v 944.679409 -70.649664 80.903485
v 969.218888 -57.813698 87.519709
v 945.688088 -64.489324 79.674170
v 966.377600 -58.945043 87.137300
v 973.461054 -57.822538 88.503872
v 981.644474 -55.394298 88.011496
v 933.816782 -63.528831 73.830199
v 958.089185 -60.811279 84.439095
v 988.609452 -53.198255 86.163150
v 984.349747 -54.007675 87.093796
v 930.329488 -68.726484 73.533947
v 954.649911 -54.901191 80.436889
v 959.404410 -57.290652 83.572210
v 967.843498 -52.770408 84.809388
v 977.931917 -56.879570 88.605595
v 949.652606 -60.042419 80.063494
v 963.115679 -54.689989 84.022740
v 977.614009 -49.083141 84.347307
v 982.435580 -50.917520 85.354561
v 986.388189 -51.626218 85.448942
v 958.706776 -53.684859 81.821789
v 969.144689 -48.440228 82.946978
v 989.357353 -51.453426 84.894576
v 930.738016 -58.287873 70.815362
v 964.126825 -50.541824 82.571486
v 986.813347 -47.442104 82.788151
v 961.099828 -49.683995 80.972501
v 969.656303 -45.026746 81.121058
v 980.048394 -47.404517 83.347217
v 982.041120 -44.190267 81.110730
v 918.555586 -60.436853 66.973015
v 934.509075 -58.909051 72.643993
v 937.337243 -56.846349 73.115521
v 974.015609 -48.431942 83.762759
v 971.675520 -44.427305 81.092869
v 862.410581 -71.725586 56.585743
v 958.551668 -49.402397 79.834374
v 958.639743 -46.762592 78.520635
v 964.830402 -45.619525 80.157585
v 967.363078 -42.864962 79.362725
v 984.819861 -43.726947 80.532932
v 848.109386 -70.094053 54.327642
v 887.765361 -63.913489 59.795305
v 897.685694 -63.152141 61.797727
v 910.736378 -63.186075 65.270542
v 936.533353 -51.432352 70.405227
v 975.938955 -44.070848 81.074118
v 960.040297 -42.927823 76.942555
v 973.797379 -39.924215 78.236014
v 977.227837 -43.428943 80.689116
v 814.722950 -70.800268 50.004855
v 888.339794 -60.909837 59.064550
v 932.841141 -51.515300 68.864775
v 942.698806 -48.380467 71.668367
v 943.932037 -45.264105 70.533853
v 956.431593 -43.376027 75.671973
v 962.567985 -44.284650 78.647178
v 969.673497 -41.857903 79.221480
v 978.019687 -40.289663 78.565858
v 813.826997 -66.677767 49.248688
v 896.891773 -59.551537 60.493909
v 937.237231 -48.174525 69.076816
v 963.758176 -41.122137 77.245949
v 979.916769 -39.549132 77.947287
v 984.629430 -38.357018 76.507884
v 784.204582 -68.836511 46.087561
v 834.478298 -66.600661 51.893835
v 841.780238 -66.087343 52.799557
v 879.727149 -63.898069 58.241459
v 950.665305 -43.313603 72.765660
v 956.508732 -41.699821 74.691212
v 872.065866 -57.888054 55.094027
v 889.371116 -58.135412 58.333129
v 954.918121 -39.741894 72.515838
v 988.943935 -36.645018 73.905344
v 759.969936 -72.540976 43.852980
v 753.013471 -69.707685 42.551864
v 847.539562 -59.535512 51.937477
v 866.099973 -61.168558 55.232158
v 948.846862 -40.938917 70.275504
v 957.533812 -39.400622 73.584710
v 960.875066 -39.359422 75.029631
v 979.673161 -35.060186 74.304850
v 983.980458 -33.241085 72.186865
v 988.459986 -38.829848 75.956214
v 798.892272 -62.989344 46.559765
v 816.276388 -62.010786 48.451965
v 820.597815 -65.270071 49.808288
v 980.675942 -36.754234 75.644885
v 777.716676 -63.757221 44.094458
v 854.398802 -57.963270 52.409089
v 977.228835 -32.625455 71.985262
v 836.494471 -59.499250 50.348272
v 858.822264 -56.312307 52.422394
v 869.284594 -54.624335 53.319682
v 881.489344 -54.104777 55.120325
v 961.201086 -34.732383 71.373547
v 986.991977 -32.703327 71.044771
v 780.946873 -61.965422 43.949420
v 801.656637 -58.610017 45.487291
v 815.838937 -58.057651 47.125376
v 829.131980 -59.556588 49.383811
v 829.968161 -54.853700 47.691815
v 839.794716 -55.001544 49.128918
v 860.125270 -53.536684 51.402575
v 894.517755 -48.613990 55.109359
v 949.766229 -32.947261 64.337530
v 950.009373 -36.306923 67.293395
v 971.054425 -29.339865 67.984712
v 977.190075 -30.770595 70.129774
v 978.516108 -31.344278 70.682994
v 986.536712 -29.849039 68.457730
v 774.754693 -61.015156 42.819281
v 788.080723 -57.873931 43.367253
v 871.454521 -52.076530 52.430827
v 917.249267 -43.813515 58.699211
v 954.591500 -33.861546 67.424654
v 957.202353 -34.804195 69.611407
v 977.018335 -28.638775 67.836552
v 989.331392 -29.460651 67.421243
v 802.930997 -55.668909 44.389966
v 821.438550 -53.478236 45.841428
v 835.183612 -51.939198 46.902863
v 842.015254 -52.103067 47.987680
v 849.425770 -51.916573 48.957991
v 858.472333 -51.321653 49.990488
v 865.056722 -49.021065 49.613117
v 903.755937 -45.893579 55.885373
v 936.185561 -38.333922 62.517869
v 941.289731 -34.225031 61.840672
v 963.449131 -29.885078 67.005479
v 973.622266 -30.609989 69.523487
v 797.883397 -54.010589 42.765379
v 957.337232 -30.146269 64.940086
v 964.405608 -27.190942 63.810086
v 969.278307 -31.027824 69.955492
v 971.464550 -28.393140 66.867574
v 812.811176 -54.525659 45.175668
v 820.371356 -52.060480 44.851190
v 828.991894 -51.638632 45.840982
v 851.000755 -49.629199 47.761306
v 873.012050 -47.230078 49.774051
v 880.447118 -42.931777 47.776756
v 932.844787 -34.434460 58.448921
v 937.813637 -33.584510 59.962088
v 975.750412 -28.755009 67.857851
v 551.589960 -66.898716 17.656122
v 879.755631 -46.408961 50.537708
v 955.407188 -28.899830 62.996201
v 967.648136 -27.203533 64.558565
v 969.638486 -28.147641 66.270610
v 978.499842 -24.842880 63.449876
v 979.623967 -27.648327 66.754270
v 558.219211 -65.341931 16.934953
v 818.517856 -50.093791 43.116392
v 842.044083 -49.253206 46.117030
v 847.403329 -48.191073 46.147066
v 873.350352 -44.804608 47.876381
v 895.169019 -41.068457 50.012404
v 961.625296 -27.248695 63.151200
v 967.402384 -25.820435 62.774694
v 973.445538 -26.411943 64.706942
v 845.353083 -46.665323 44.414366
v 905.729939 -37.605135 50.051136
v 909.159046 -41.049642 54.193686
v 936.972966 -31.964268 58.535170
v 940.151280 -29.315727 58.110175
v 945.942010 -30.194173 60.699547
v 958.214735 -27.164468 62.194166
v 962.248784 -24.784938 60.747676
v 977.883714 -21.831868 60.266664
v 983.612056 -25.096719 64.153907
v 992.283688 -23.623310 61.908734
v 889.353893 -39.474092 46.475116
v 921.245539 -33.921073 52.702281
v 929.498637 -32.545645 55.560516
v 939.766328 -26.147403 55.981234
v 952.742636 -27.057084 60.589403
v 970.621028 -23.305942 60.739465
v 972.654346 -22.211891 59.993544
v 983.322492 -21.193776 60.343445
v 913.205058 -33.270451 48.113446
v 929.415976 -28.305658 51.635856
v 942.865877 -22.940069 55.300717
v 967.478937 -23.206577 60.185206
v 971.667131 -20.455887 58.357653
v 985.023064 -20.307961 59.650406
v 989.931365 -19.556160 58.990832
v 936.434557 -23.768496 51.907352
v 938.368095 -24.956353 54.423741
v 950.075876 -24.760931 58.417983
v 982.134419 -19.216842 58.421430
v 920.736866 -29.162797 46.539461
v 921.663798 -30.779391 49.516321
v 920.763336 -27.956278 44.117974
v 929.688383 -24.946604 47.303688
v 946.775402 -21.464807 55.779654
v 949.874510 -16.739433 53.919811
v 958.683019 -21.058157 57.750160
v 963.807144 -16.516279 55.631388
v 940.584503 -21.591272 52.884670
v 950.940391 -20.684331 56.392201
v 954.304306 -22.072637 57.719642
v 984.925138 -17.799826 57.391699
v 925.019826 -27.305175 46.918735
v 942.366463 -21.127279 53.645965
v 979.349015 -12.718751 53.045475
v 940.793733 -18.068738 48.457408
v 985.833599 -11.706320 52.328240
v 945.946068 -14.534061 49.358798
v 947.223028 -15.780779 51.983930
v 953.868334 -15.657158 54.355620
v 983.171470 -9.568895 50.615143
v 995.371793 -8.214696 49.174774
v 997.020090 -10.287974 50.926055
v 955.722185 -13.173552 53.313114
v 967.334936 -8.028270 50.879427
v 991.240242 -8.047199 49.138845
v 1000.133327 -11.226454 51.420194
v 970.757347 -5.811354 49.106059
v 986.623973 -3.957749 45.961392
v 965.605313 -5.745296 48.696077
v 976.019464 -4.782228 47.871447
v 974.831054 -6.175958 49.021629
v 981.706521 -5.419726 47.596098
v 988.369105 -5.262790 46.689877
v 972.253400 -2.704847 46.124851
v 975.826023 -2.367904 45.918761
v 981.105800 -2.964133 46.072654
v 993.693408 -3.343725 44.759930
v 1004.128086 -5.310056 45.127616
v 979.650446 -1.020323 44.399080
v 984.581119 -0.166773 43.345611
v 976.713640 -0.701061 43.152899
v 980.942020 0.180479 42.724544
v 987.032289 1.036472 41.844922
v 1002.389245 2.669219 37.496076
v 994.335649 2.132011 40.049173
v 987.603737 2.491936 39.384455
v 996.646495 3.010997 38.602894
v 922.738183 -44.806259 61.196049
v 977.592388 -19.632727 58.250856
v 930.926759 -48.026517 66.252073
v 893.491849 -45.564258 53.067996
v 991.919305 3.089989 38.952912
v 960.923295 -6.927492 48.845862
v 953.006070 -9.645552 47.941256
v 956.360431 -9.481995 50.382233
v 946.643134 -13.755366 48.890152
v 932.816574 -21.809703 44.008946
v 852.145886 -43.103137 41.086881
v 860.105800 -42.767816 42.557630
v 856.533024 -46.168225 45.909476
v 554.804027 -64.012840 15.280733
v 806.381548 -53.314022 43.582983
v 978.023832 -34.896059 74.180699
v 806.407596 -68.815232 48.722452
v 793.704598 -70.517444 47.494913
v 832.113691 -70.955500 52.224819
v 959.503218 -78.989795 92.323752
v 845.773893 -44.655070 42.081655
v 818.230189 -73.911798 50.726161
v 903.412281 -63.141125 63.225796
v 405.132544 -93.470615 21.248397
v 547.392948 -111.131496 22.239363
v 923.471488 -121.363801 50.524147
v 959.928396 -138.707420 47.429407
v 939.450592 -117.217351 55.152278
v 838.843928 -75.256414 53.384639
v 979.901828 -97.420817 87.112155
v 981.075809 -100.640911 79.287322
v 981.734781 -103.914223 74.087530
v 940.652784 -113.771832 58.407051
v 1018.046569 -32.440152 7.216318
v 1019.822438 -29.538885 13.691320
v 979.963440 -116.345620 55.857657
v 815.536272 -114.485369 44.424429
v 871.007290 -118.805401 47.194217
v 863.465043 -117.542908 47.410401
v 936.110024 -132.056839 45.255433
v 940.767259 -133.393467 45.844500
v 903.012176 -126.186351 39.683881
v 757.291789 -117.559511 20.698994
v 948.308023 -138.411036 42.504385
v 976.318197 -138.431781 41.611030
v 966.977416 -143.939286 33.801368
v 973.514643 -143.789910 33.548096
v 981.023296 -141.479706 30.706421
v 930.085195 -103.133556 67.216522
v 845.549044 -119.629550 36.897001
v 881.292115 -118.600565 19.905978
v 824.721286 -109.713035 1.587447
v 940.893519 -135.221786 38.079379
v 962.719071 -142.198818 30.812188
v 901.295845 -125.818675 37.243904
v 905.120322 -126.102826 35.085103
v 948.059498 -129.769329 19.751459
v 977.004686 -134.439889 12.039352
v 843.023350 -115.942775 13.956142
v 803.653206 -113.510460 5.079460
v 1011.913224 -25.722223 31.195200
v 1007.255022 -40.504806 -3.575754
v 1018.226254 -35.836439 -3.934475
v 1001.765477 -44.085320 -12.074503
v 1008.385842 -40.918669 -10.934291
v 1005.300581 -42.218176 -11.435467
v 274.868354 -129.062066 -20.040653
v 838.550242 -113.297750 8.498575
v 1013.144514 -32.498729 12.125875
v 900.243697 -110.968112 7.237933
v 197.238837 -141.182150 -73.133780
v 517.060721 -119.807379 -46.568081
v 831.626142 -90.182734 -13.170781
v 257.332136 -125.620621 -72.566604
v 482.993636 -116.911952 -53.435607
v 948.076531 -59.821744 -26.221756
v 967.968955 -60.069781 -26.144633
v 1007.596768 -40.691746 -12.982293
v 401.733427 -109.481335 -62.048058
v 384.881811 -111.453229 -63.536704
v 195.773267 -121.781522 -79.848243
v 384.145891 -100.897574 -59.829089
v 878.818463 -73.931699 -15.545803
v 957.029637 -59.780378 -26.963732
v 940.304502 -58.258461 -25.152130
v 814.027219 -64.341400 -6.868678
v 873.317155 -60.278086 -11.913575
v 920.816005 -54.200834 -19.649899
v 979.553219 -28.192444 -22.574190
v 198.394079 -124.498100 -79.534905
v 276.683507 -75.991009 -45.109719
v 792.735961 -64.018434 -4.098954
v 848.392478 -53.698518 -1.158012
v 1024.000709 -16.207659 -5.816716
v 786.767919 -48.790558 21.458958
v 919.761377 -29.586409 14.574451
v 891.954615 -34.650000 22.675848
v 865.131626 -39.713523 21.624989
v 833.140346 -43.585055 23.433697
v 938.071485 -23.299551 11.194287
v 990.137017 1.968291 11.067319
v 1015.667036 3.412993 18.223978
v 975.491103 -0.643837 22.903864
v 978.512250 0.690406 23.515991
v 314.047143 -85.670696 -52.673101
v 813.210554 -56.073710 2.352649
v 936.742889 -27.175541 4.247684
v 1012.729502 3.646408 14.281208
v 973.919878 -3.229931 13.549588
v 960.163336 -9.055146 16.613589
v 965.266359 -6.667195 16.299704
v 971.908809 -2.702304 20.147478
v 961.975668 -7.690295 18.937196
v 996.119139 5.594337 24.803060
v 870.439669 -38.136879 25.605268
v 821.042831 -44.382045 27.477205
v 779.167440 -48.511686 25.929698
v 957.111255 -7.370689 43.983730
v 982.658947 2.453533 25.812732
v 950.068136 -12.650852 26.742785
v 1006.969738 2.690498 35.593050
v 985.777031 2.319027 38.993178
v 968.495773 -3.545285 46.428080
v 950.908839 -11.030820 48.929957
v 948.820385 -12.626875 49.575275
v 942.059121 -16.111599 45.086225
v 933.506213 -23.514416 48.907864
v 914.051839 -30.649844 44.192158
v 853.094962 -41.908901 38.842178
v 888.779538 -37.359055 42.832034
v 865.216169 -44.242322 45.627327
v 881.538997 -38.987395 42.884032
v 809.050812 -50.740725 42.136349
v 970.932455 -34.342420 73.644909
v 840.010903 -68.822835 53.012234
v 846.302695 -73.401021 54.347928
v 876.331719 -66.914850 58.267901
v 906.533388 -66.541328 64.856871
v 956.616601 -80.048931 90.774474
v 960.620524 -82.138284 93.644679
v 813.968481 -78.897926 50.340521
v 911.298155 -66.479633 66.229501
v 583.430412 -108.513537 26.558678
v 912.860669 -112.693945 55.909945
v 900.836657 -112.665813 54.448829
v 932.447210 -116.090198 55.277572
v 914.076934 -116.964063 53.024705
v 977.099703 -137.038988 42.040015
v 957.703762 -138.007267 47.729994
v 872.548578 -71.637910 58.199214
v 925.086797 -117.561476 53.275349
v 930.457783 -124.282538 49.501193
v 930.386880 -127.285687 47.646120
v 963.344515 -99.394474 88.404754
v 984.867172 -95.831018 88.274930
v 983.823550 -101.782838 77.169846
v 969.356631 -101.419222 81.004326
v 963.507783 -102.265909 79.483750
v 982.807929 -116.433824 54.668459
v 927.249283 -109.145285 60.884881
v 1020.226449 -32.821932 3.254323
v 870.594480 -117.208220 48.297186
v 906.736876 -119.053248 50.888820
v 1013.834039 -37.077403 -1.185843
v 935.250626 -129.689945 47.025860
v 915.667935 -127.893370 42.126613
v 903.799162 -125.907964 41.923796
v 947.163768 -135.233360 46.746870
v 949.531751 -137.464960 45.931304
v 945.398254 -135.996473 45.227163
v 541.284313 -119.242945 -6.583030
v 534.576679 -119.470658 -8.862805
v 962.656228 -142.170896 45.002029
v 966.966379 -142.682870 43.225226
v 968.749738 -144.345493 37.167946
v 987.019256 -138.019958 28.606281
v 980.136315 -141.728911 29.380781
v 988.113700 -137.368562 24.950338
v 536.382893 -118.714316 -3.777155
v 863.845647 -113.259921 10.166958
v 974.049786 -98.400756 88.218451
v 283.657707 -127.868839 -6.971051
v 273.955564 -128.971279 -9.449460
v 982.342643 -140.558972 27.832832
v 881.599435 -122.999839 36.028814
v 876.030555 -122.060383 33.174811
v 987.105254 -132.747629 13.141753
v 807.434061 -110.872718 0.962293
v 202.698719 -140.922378 -70.888633
v 265.831147 -132.686407 -61.373367
v 842.636511 -113.196443 8.674630
v 817.648265 -109.911229 0.948162
v 810.776236 -108.293809 -2.122270
v 558.905964 -116.682927 -44.279522
v 261.879451 -123.607535 -72.597441
v 478.405032 -116.508309 -54.152190
v 381.217008 -113.727498 -63.443806
v 975.908863 -68.509536 -22.820693
v 281.201787 -127.431160 -66.225320
v 929.230610 -66.403345 -22.049964
v 397.905073 -111.616166 -62.526508
v 379.925817 -110.073168 -63.750517
v 875.431003 -69.244198 -15.351572
v 915.699953 -65.901155 -19.701878
v 884.587860 -58.403687 -12.695658
v 823.785341 -62.569376 -6.555592
v 928.681254 -49.823477 -20.310792
v 948.316321 -44.152217 -24.566321
v 976.818922 -31.821183 -23.572267
v 1001.485555 -18.761113 -18.755856
v 924.595317 -62.257713 -21.667163
v 891.027152 -57.686008 -13.493303
v 899.056199 -53.321987 -12.318963
v 931.697220 -46.899918 -19.717736
v 955.827632 -37.330915 -22.710905
v 939.799165 -41.513616 -19.073810
v 905.438737 -51.708016 -12.969184
v 891.960161 -52.552607 -9.615796
v 985.085157 -22.490545 -21.069146
v 1015.698762 -18.048180 -13.759830
v 838.637311 -54.119685 0.240514
v 876.207955 -37.848626 21.826635
v 960.928599 -12.445388 6.547150
v 990.602895 3.346424 15.954220
v 984.698699 2.277693 19.232973
v 972.466270 -1.350830 28.229097
v 982.676069 -25.013841 -21.746851
v 867.666091 -52.356121 -3.503337
v 993.190278 3.262556 13.130472
v 1009.772667 4.726495 16.447397
v 967.936877 -4.750369 19.352550
v 959.589387 -8.254997 22.097941
v 948.480386 -14.463402 21.901645
v 999.487602 4.912534 34.535445
v 959.995236 -7.142695 28.470870
v 906.140651 -30.484854 31.240977
v 836.536908 -42.793454 25.531706
v 810.507820 -45.814063 25.143139
v 940.970770 -16.949046 31.896346
v 954.601213 -8.626428 46.247242
v 935.028665 -20.202465 42.356065
v 1000.632355 4.200305 35.807315
v 995.078329 4.451045 36.177629
v 981.029470 0.720112 41.272395
v 978.490096 0.362035 40.246790
v 958.443866 -7.078789 47.019235
v 948.964499 -11.851655 48.086849
v 935.920936 -20.904491 46.929810
v 925.998689 -25.186130 43.197722
v 800.247535 -51.621223 41.420088
v 899.163043 -67.272865 63.072737
v 958.198642 -81.504155 92.168762
v 854.468086 -71.381431 55.360829
v 864.690320 -68.914270 56.653125
v 854.257007 -73.792415 55.495212
v 887.654350 -70.819338 60.977929
v 966.617289 -82.008661 96.141451
v 920.423045 -95.455926 68.241325
v 926.101279 -106.088783 63.548674
v 932.930713 -113.858847 57.226763
v 920.263642 -115.815523 54.238316
v 963.555479 -121.818559 53.326836
v 919.665741 -125.042116 47.486250
v 953.004266 -138.225597 46.804026
v 960.714448 -140.846396 46.357548
v 974.306942 -101.242751 79.583823
v 985.180555 -109.655327 61.953492
v 294.389611 -126.721953 -4.521832
v 1019.054545 -27.867092 17.098486
v 918.097300 -110.767139 57.981999
v 852.984211 -114.662169 48.099975
v 845.196879 -119.715874 31.104865
v 987.262530 -137.981812 26.430312
v 927.428927 -122.881466 18.997675
v 983.478246 -105.888725 70.160031
v 908.014642 -127.017751 37.977976
v 929.269826 -118.552271 12.074981
v 992.513670 -129.746848 12.360532
v 915.897690 -115.712475 11.451225
v 1015.562912 -27.503080 21.174067
v 543.552123 -118.356576 -0.801954
v 1011.493937 -24.710796 35.904262
v 1017.172000 -29.331433 16.664453
v 399.279136 -113.544334 -62.048852
v 968.104572 -128.748904 7.070993
v 979.867111 -125.749086 2.924921
v 936.578587 -119.834247 11.338259
v 833.809137 -115.287146 11.959676
v 906.246802 -113.472165 9.859303
v 803.263639 -111.153714 0.786100
v 273.260308 -121.386152 -71.735873
v 389.674864 -115.534570 -61.758485
v 382.247124 -112.213803 -63.705291
v 923.961680 -66.521369 -21.075920
v 831.990035 -84.535682 -14.812316
v 954.609955 -54.033434 -27.266965
v 304.260744 -117.660523 -69.239602
v 389.503335 -111.801226 -63.179438
v 887.552133 -73.293460 -15.982061
v 919.675900 -70.034629 -19.731948
v 940.032602 -44.349528 -21.634022
v 951.061956 -24.430266 -3.714402
v 971.809263 -29.428735 -21.867187
v 912.395156 -49.849661 -13.809105
v 874.710807 -51.540411 -4.186058
v 869.289529 -53.790292 -5.513340
v 991.547851 -19.994652 -20.651700
v 996.593662 -15.853730 -18.522082
v 831.703745 -56.019674 -0.841999
v 949.394791 -22.321312 0.990634
v 838.618406 -43.495266 20.982055
v 866.034042 -39.108279 23.774298
v 802.544572 -46.744533 24.246408
v 952.429101 -16.312215 8.709228
v 778.298477 -49.112771 22.737982
v 966.384028 -5.211314 20.849151
v 978.425937 0.072571 19.304624
v 981.329708 -0.707543 11.749277
v 946.592177 -17.327793 14.882360
v 1013.331191 4.505831 18.640944
v 1000.773821 5.200221 17.647803
v 960.691243 -10.891714 10.231297
v 984.044732 1.165613 14.961584
v 950.670003 -15.931575 12.110577
v 989.121648 4.404103 27.009560
v 945.731105 -14.963483 27.518431
v 992.789314 5.000742 31.901846
v 966.981466 -3.693884 29.918976
v 896.519297 -32.857857 30.750707
v 850.465246 -40.662916 29.629902
v 947.047161 -13.661927 31.927415
v 965.223669 -4.197167 44.691599
v 812.319370 -48.599126 40.505040
v 938.396633 -18.537609 44.677030
v 803.591208 -49.399952 39.794352
v 820.948992 -44.856271 24.311816
v 992.666022 4.552760 35.000475
v 974.815677 -1.492282 44.486119
v 909.175494 -31.609037 42.417158
v 909.638499 -30.564718 39.551302
v 897.117592 -35.525698 43.355203
v 864.675320 -40.542937 39.664461
v 975.356964 -33.243593 72.580953
v 974.894344 -35.621842 74.958907
v 953.493968 -74.368127 87.070516
v 834.355100 -45.668446 41.110197
v 840.212660 -47.087504 43.947594
v 888.080975 -67.016296 60.522335
v 570.987576 -107.701636 26.043592
v 577.578263 -108.734733 26.001491
v 814.195160 -111.365600 45.955777
v 927.271503 -115.780472 54.875823
v 947.180158 -118.231927 55.218258
v 965.350445 -140.002323 45.902737
v 985.346696 -108.119336 64.611706
v 909.183961 -121.835429 48.800278
v 854.519332 -120.285906 32.310158
v 976.036973 -142.711643 29.684042
v 967.617002 -98.920734 89.661665
v 862.069251 -114.782817 12.589346
v 902.125146 -113.761609 10.619037
v 874.463806 -113.001080 10.210428
v 977.726615 -99.932449 81.116249
v 890.688202 -124.052151 35.440990
v 888.527289 -124.020900 37.637721
v 994.790568 -131.594676 17.409191
v 938.385020 -124.400375 16.843590
v 985.454671 -131.029332 9.760830
v 947.857705 -138.317661 39.646477
v 970.257415 -134.373723 12.420070
v 920.740698 -114.967075 9.581809
v 890.724842 -113.941174 11.509780
v 276.708158 -129.953027 -63.589178
v 557.173269 -115.264472 -44.872955
v 378.412093 -112.158981 -63.984303
v 861.954499 -60.004047 -9.972104
v 924.023420 -49.252813 -18.007057
v 962.236822 -36.552260 -23.820618
v 918.026026 -48.440582 -14.782721
v 916.367087 -51.127511 -16.373991
v 853.200139 -54.885021 -3.370986
v 814.781268 -60.024931 -2.654550
v 857.705635 -40.243832 24.198635
v 849.569547 -41.375498 23.914784
v 890.346679 -34.407379 26.354514
v 899.518924 -32.372353 26.433289
v 964.305423 -7.797562 13.828335
v 977.711195 -0.731382 16.728732
v 818.617905 -56.947224 0.333642
v 1007.174558 4.201464 13.135051
v 988.731987 3.827433 21.795277
v 880.724175 -36.410712 25.393423
v 907.217252 -30.584864 25.317574
v 956.144705 -8.593250 33.446998
v 971.080327 -2.257027 25.355418
v 920.248888 -27.376918 41.904068
v 815.134069 -47.092267 38.936826
v 972.407537 -33.849232 73.184022
v 914.474255 -125.158472 46.511338
v 983.995182 -139.776840 29.323465
v 974.456544 -129.945169 6.484472
v 884.042804 -52.638056 -7.586590
v 963.443114 -5.857378 25.242357
v 933.045078 -23.539612 17.175109
v 912.230153 -30.294128 41.589184
v 973.629512 -100.055553 82.794828
v 279.704588 -129.940234 -62.555385
v 841.990636 -58.177402 -4.913785
v 893.296064 -111.908725 8.701466
v 389.394292 -113.440827 -62.865893
v 965.243939 -4.484365 46.161485
v 793.660855 -47.430845 25.050512
v 405.752325 -113.201546 -61.631846
v 985.083672 -112.706773 57.099933
v 401.579139 -111.577073 -62.224480
v 275.173807 -118.931714 -71.635860
v 967.893093 -123.026030 51.641375
v 958.353156 -140.832845 46.251051
v 974.727468 -31.947557 71.062591
v 384.926454 -113.730964 -63.118889
v 953.478640 -139.751177 45.334042
v 973.571975 -31.982949 71.048210
v 982.125033 -114.156923 57.504671
v 954.568236 -139.122165 46.637843
v 829.146763 -48.351221 43.334980
v 272.384919 -119.803758 -71.895692
v 964.202031 -122.532803 52.627109
v 945.068694 -131.358573 24.428151
v 267.819448 -129.703537 -11.370851
v 259.536192 -130.337849 -9.838300
v 825.619056 -78.138565 51.727040
v 880.238687 -84.248038 59.339500
v 576.283632 -78.502647 -26.494118
v 879.058134 -58.112077 56.326210
v 794.328155 -67.931411 47.144347
v 879.878711 -78.890845 59.663746
v 820.060429 -59.956377 -3.380428
v 912.445459 -51.419021 61.314545
v 935.506849 -36.818163 -10.441766
v 889.245444 -39.745132 9.419710
v 895.888979 -40.502283 5.124655
v 911.619199 -45.772463 58.066076
v 905.170376 -34.522355 13.046265
v 848.801670 -55.511561 50.624107
v 823.145310 -57.901984 48.026876
v 929.564226 -44.906124 63.901524
v 922.084456 -30.598066 10.109686
v 885.952216 -116.184908 15.136725
v 822.731432 -74.217953 -14.234022
v 390.425916 -69.950056 -34.256343
v 478.628929 -118.337158 -6.403134
v 838.497638 -48.152299 9.673456
v 936.666469 -34.608087 -7.979517
v 940.642796 -34.639572 -10.887303
v 802.230683 -105.738836 -6.293790
v 379.913072 -78.021931 -43.320946
v 825.589477 -67.199463 50.838041
v 345.406325 -78.150243 -44.789094
v 799.451548 -53.124610 9.132489
v 884.173776 -46.524504 -0.316875
v 913.826640 -28.953366 23.629932
v 913.471632 -30.168792 18.898597
v 377.658810 -68.737609 -33.236696
v 801.233927 -78.805767 48.932127
v 824.512690 -62.630830 49.671734
v 996.078546 4.955177 19.462067
v 754.120030 -116.780480 28.810970
v 842.247290 -49.964871 5.507448
v 841.307110 -62.286441 -8.628801
v 946.825696 -37.229371 -18.377413
v 941.950690 -53.747289 73.910488
v 941.236274 -62.853681 77.040487
v 765.419739 -65.583549 -3.453842
v 352.562756 -72.026484 -37.990786
v 188.749987 -131.060168 4.727785
v 181.599491 -131.460163 5.471446
v 435.985795 -95.624699 -53.126586
v 160.260722 -91.834858 -67.367904
v 287.658510 -87.528967 20.705070
v 532.993286 -121.617139 -33.561165
v 596.526379 -71.190927 -17.690942
v 636.900156 -119.602774 -9.214649
v 365.412982 -60.848954 -20.221556
v 83.753857 -126.126806 21.963900
v 590.266900 -121.002637 -27.124798
v 216.499796 -74.882979 -48.081352
v 332.008033 -70.228068 -36.581909
v 416.653655 -120.876930 -20.185974
v 637.382234 -100.075139 32.863378
v 530.745439 -65.922266 -19.073844
v 661.263115 -118.862266 -1.215876
v 65.667989 -43.918317 -47.173022
v 59.982314 -38.285646 -46.725405
v 118.620865 -101.643633 22.280137
v 168.273873 -144.266608 -24.156887
v 402.689706 -120.067371 -13.297393
v 273.724385 -131.273984 -37.353013
v 88.504200 -79.012152 26.364578
v 567.111562 -108.150369 -42.706901
v 369.788121 -76.172188 -41.934576
v 260.569052 -90.376465 21.128413
v 502.808105 -72.601274 -29.283194
v 195.101782 -110.107442 -77.314308
v 139.848118 -150.255780 -46.131556
v 161.976192 -76.389028 15.635560
v 569.541828 -88.481999 -34.188790
v 499.649886 -116.255036 8.146820
v 632.135179 -89.695441 -27.674645
v 157.689721 -145.165815 -14.603321
v 471.440687 -120.145727 -18.643844
v 164.223339 -92.472223 -67.660990
v 508.738920 -117.360140 1.692570
v 748.941351 -79.736006 -14.649835
v 90.464331 -47.374044 -35.333141
v 123.049095 -92.379204 21.871143
v 110.298531 -91.100048 23.087558
v 122.148762 -80.160234 19.964541
v 112.610751 -115.183476 20.617448
v 404.750238 -59.562932 -15.744646
v 317.554794 -82.500302 19.659736
v 201.394801 -90.581622 21.462093
v 737.380359 -117.448000 10.137788
v 46.261682 -148.739226 41.573545
v -8.567298 -111.022201 35.625855
v 26.950420 -55.553070 58.090232
v -14.146796 -79.802273 15.985703
v -13.349949 -82.546239 17.785811
v 35.259295 -57.970397 56.342134
v -15.802783 -83.415297 17.008829
v 29.683299 -45.792490 54.269424
v 31.434102 -42.202770 52.060341
v 43.569635 -44.813345 51.186542
v 38.932879 -47.173338 52.483516
v 35.994821 -47.189313 52.688013
v 36.136202 -43.424900 51.023867
v 7.800416 -34.788849 57.225938
v 12.052478 -25.124869 53.254329
v 13.706329 -28.559716 54.891670
v 40.276116 -42.824290 50.276698
v 45.566121 -42.952337 50.039289
v 8.236956 -22.845764 50.762495
v 10.133494 -25.534954 53.281414
v 40.799155 -35.283272 46.312939
v 48.127113 -37.443376 46.598263
v 9.489439 -22.880805 51.370811
v 43.987836 -40.105767 48.767312
v 11.199879 -14.756091 45.218522
v 12.994259 -19.498880 49.509904
v 41.468362 -32.596514 44.272178
v 11.854213 -16.951998 47.398023
v 33.734381 -30.103302 43.914963
v 45.184009 -34.786701 45.751553
v 14.875440 -14.665733 44.991392
v 45.533904 -29.287922 41.659265
v 9.346364 -13.939508 43.610143
v 12.020460 -12.313823 42.684612
v 14.034499 -12.442495 42.759030
v 39.870361 -29.863348 42.018508
v 47.667221 -30.982843 42.727259
v 34.757960 -26.656479 40.109015
v 48.699616 -28.251344 40.249643
v 39.037763 -26.566336 38.915368
v 118.775024 -63.595536 13.909956
v 124.592847 -65.748167 13.771689
v 7.485115 -9.693332 37.256443
v 8.771380 -11.454668 40.309246
v 34.694941 -22.664385 35.750034
v 46.858457 -24.680098 36.813070
v 120.253087 -60.825363 12.011359
v 32.560931 -20.605033 34.425415
v 37.056981 -22.368275 34.515605
v 113.231061 -60.230929 13.614308
v 126.938682 -63.768239 12.217277
v 136.354161 -64.461048 11.040349
v 127.728908 -61.448973 10.624481
v 35.611772 -20.196162 32.134287
v 111.863063 -54.921706 10.894446
v 8.195275 -5.187932 31.915145
v 9.958281 -4.850045 32.437355
v 12.717267 -4.751430 32.623465
v 35.437326 -17.708799 28.950262
v 97.753858 -50.102479 14.155153
v 127.720510 -57.839361 8.061263
v 138.758467 -62.907341 9.612250
v 39.289673 -20.304839 31.335041
v 43.797229 -19.772811 30.701961
v 106.575793 -54.010865 12.428263
v 136.707415 -61.019908 8.582548
v 159.831417 -66.994871 10.141606
v 187.679422 -67.996145 9.455338
v 37.947997 -17.119497 27.251238
v 131.513646 -56.926490 6.399912
v 143.844819 -61.576224 7.804122
v 162.084030 -61.466384 5.305945
v 173.516068 -64.452847 7.099706
v 179.899848 -68.126721 9.875705
v 104.192938 -50.635329 11.060806
v 119.739662 -53.398370 6.812033
v 125.381201 -55.325390 6.667621
v 189.365510 -65.397647 7.047757
v 208.455218 -72.183277 12.725628
v 214.363026 -70.535600 11.517790
v 227.252743 -72.914957 14.008709
v 7.327683 -2.484998 26.360629
v 48.682265 -18.732475 29.200663
v 153.855619 -59.254696 4.203221
v 9.521661 -2.019610 27.139983
v 34.490773 -14.388402 24.694210
v 47.846068 -16.288205 25.145925
v 113.608829 -51.096069 7.058361
v 197.458716 -66.890295 8.181270
v 220.265359 -71.889393 12.883407
v 42.279998 -16.126444 25.206703
v 111.695661 -47.711118 4.383622
v 132.052542 -52.168054 1.486107
v 152.757989 -56.744249 1.703835
v 164.130789 -59.385110 2.870969
v 195.579367 -64.572042 5.915086
v 232.182982 -70.440970 12.107583
v 33.967382 -11.123757 19.449905
v 43.407562 -14.826790 22.812751
v 116.074575 -49.313928 4.175317
v 117.062595 -47.750340 1.778735
v 122.329972 -51.151563 3.688110
v 124.287344 -49.336796 0.739211
v 159.211915 -57.307054 1.192674
v 175.000293 -61.808091 4.317229
v 173.981160 -59.690187 1.983756
v 192.478039 -62.540043 3.783459
v 205.651568 -65.258539 6.360088
v 207.631622 -67.642123 8.769617
v 222.181205 -68.758720 10.096077
v 227.692270 -66.890778 8.279131
v 235.417019 -68.595243 10.455677
v 39.258887 -12.797231 20.013866
v 173.792101 -57.944609 -0.330287
v 198.476287 -63.228568 4.261495
v 216.413741 -67.309373 8.498709
v 221.881327 -65.688660 6.750114
v 252.450429 -71.019442 13.776361
v 256.559646 -70.276498 13.314331
v 35.013988 -9.816294 15.865578
v 185.318230 -59.664674 0.623664
v 201.735410 -61.092999 1.223416
v 215.814518 -64.191396 4.880215
v 223.741300 -64.145145 4.761705
v 268.423421 -71.527454 14.862438
v 177.312663 -57.953647 -0.845775
v 241.265780 -67.029481 8.963654
v 277.115118 -72.546882 15.779216
v 260.497100 -68.392267 11.579413
v 234.327163 -64.958255 6.011277
v 271.037996 -69.484272 13.160142
v 276.074050 -67.715189 11.621114
v 266.076971 -66.811334 10.001339
v 291.042386 -68.875498 13.495310
v 243.081993 -62.486951 2.293470
v 249.707196 -66.859615 9.142247
v 300.542617 -70.394804 14.812469
v 258.744491 -63.801448 5.150865
v 296.190849 -66.460504 11.461073
v 279.280043 -65.454265 8.955706
v 287.326195 -65.883751 10.157040
v 303.289397 -67.907425 13.038656
v 283.750692 -63.639303 6.381607
v 294.381081 -64.323983 8.413038
v 306.335832 -66.460331 11.839711
v 301.824606 -64.102675 8.609780
v 314.368791 -65.868242 11.575800
v 320.690959 -65.378713 11.189090
v 312.656303 -64.984144 10.546958
v 309.184733 -62.712090 6.817938
v 325.027532 -65.945456 11.745784
v 313.861593 -63.488567 8.558262
v 319.168420 -63.947806 9.556697
v 326.720520 -64.239572 10.043299
v 350.201748 -66.593956 12.054758
v 330.415681 -63.616633 9.335514
v 331.820948 -65.925238 11.690697
v 337.660943 -62.488625 7.819702
v 344.249347 -64.711039 10.586448
v 352.727571 -65.595691 11.258239
v 338.642267 -64.049168 9.861005
v 349.825052 -63.550180 9.359972
v 354.664949 -63.362818 9.109867
v 360.280475 -63.430378 9.137541
v 374.934022 -64.251397 9.598184
v 372.043878 -60.434997 4.814858
v 386.048899 -63.650614 8.858454
v 404.856960 -66.430353 11.108243
v 393.497102 -64.191870 9.261027
v 413.060066 -66.662040 11.294940
v 376.231074 -61.764665 6.868850
v 433.507035 -68.361162 12.979226
v 428.909169 -71.344772 14.996725
v 411.783772 -63.690851 8.543978
v 419.403382 -64.769868 9.637346
v 428.445544 -64.517166 9.470332
v 445.513927 -66.034109 11.252727
v 469.468435 -68.760283 14.323748
v 476.346157 -70.987050 16.182065
v 433.858104 -65.139968 10.146559
v 442.211372 -62.566186 7.526335
v 464.691616 -66.284289 12.027354
v 495.403170 -68.393019 14.989231
v 496.216426 -70.017543 16.287223
v 457.390058 -68.316553 13.514772
v 518.478242 -71.819865 18.844486
v 459.472940 -64.160863 9.758616
v 525.107038 -72.698098 19.840554
v 483.320025 -66.284175 12.670430
v 490.554030 -65.750732 12.445351
v 512.367103 -69.674374 16.920374
v 530.910632 -71.715098 19.595584
v 474.571156 -65.243369 11.346133
v 496.038255 -64.885613 11.833135
v 503.930847 -66.337619 13.634705
v 511.550459 -65.518421 13.296237
v 518.665980 -67.092594 15.213706
v 521.315284 -64.249364 12.654328
v 598.196476 -70.976870 25.096746
v 559.549872 -68.895819 19.980338
v 568.466511 -67.807526 20.028011
v 576.117238 -66.800796 20.013565
v 585.611958 -64.416881 19.028559
v 601.097522 -66.366116 22.392342
v 567.792045 -65.647481 18.171196
v 570.242540 -64.021338 16.909015
v 592.243189 -65.285940 20.521211
v 598.929617 -62.426156 18.693958
v 610.891522 -63.499149 21.238497
v 623.842703 -63.884836 23.262536
v 633.058829 -66.752438 26.458027
v 652.354335 -63.732658 26.951762
v 658.521963 -60.757999 25.645806
v 669.844606 -61.652862 28.027841
v 635.971320 -61.100456 22.574366
v 656.636512 -61.974951 26.304705
v 660.616357 -58.835701 24.258799
v 677.682911 -58.627106 26.930894
v 705.967974 -62.051868 33.585275
v 719.768887 -61.376574 35.224275
v 729.894423 -61.264905 36.663285
v 733.647020 -55.793464 33.765389
v 740.863427 -55.378675 34.644118
v 746.545742 -58.522008 37.717457
v 750.052377 -54.421412 35.415182
v 753.004729 -55.878427 37.079833
v 1.205668 -113.247511 44.123030
v -10.981625 -93.984115 26.054129
v -14.889753 -86.939782 19.431860
v 14.814922 -22.699541 51.407451
v 35.856915 -31.408470 44.216977
v 11.201985 -8.922378 38.196348
v 42.912864 -22.382446 34.075480
v 141.373373 -65.259679 10.838585
v 146.623055 -64.940217 9.950166
v 148.556363 -67.222738 11.302382
v 120.681988 -57.272061 9.557983
v 150.231986 -64.201856 8.982980
v 161.101866 -64.428378 8.070792
v 201.105775 -71.572567 12.097599
v 210.823294 -76.188059 15.675260
v 152.715489 -61.916614 6.831673
v 191.994904 -72.477455 12.737272
v 194.686285 -68.487441 9.673170
v 103.686004 -47.166472 8.057144
v 137.649443 -54.760696 2.804706
v 137.750653 -58.366865 6.228667
v 179.607013 -65.221939 7.408623
v 235.623622 -72.731551 14.244068
v 146.552059 -58.091986 4.272172
v 184.691151 -62.871980 4.718110
v 243.566930 -70.988115 13.239997
v 182.101303 -60.730208 2.382406
v 195.056787 -60.409784 0.742079
v 250.391485 -68.627950 11.291916
v 222.998299 -62.419870 2.242120
v 243.280170 -64.936113 6.238393
v 304.426430 -65.251887 10.393736
v 317.055739 -68.878071 13.903727
v 364.528009 -64.089003 9.680662
v 375.833142 -67.440194 12.237876
v 432.507779 -62.139922 6.887645
v 479.843952 -68.466711 14.443485
v 529.586806 -65.093144 14.117414
v 591.200877 -69.375442 23.408083
v 606.207182 -69.339627 24.960179
v 661.102268 -64.438273 28.587995
v 695.965868 -62.844845 32.589502
v 706.688809 -65.612767 35.400203
v 719.440301 -58.244536 33.299595
v 765.843225 -60.981798 41.627231
v 168.528426 -65.120713 8.068395
v 175.408689 -69.617058 11.188339
v 386.642730 -66.647191 11.456932
v 120.896144 -69.810397 16.386994
v 94.380735 -46.407135 13.143867
v 399.672452 -70.684535 14.199513
v 127.766313 -53.627909 4.370223
v 83.809029 -80.474566 28.073172
v 125.066464 -125.611533 17.123524
v 262.605668 -79.239760 18.917984
v 247.273889 -85.058766 20.422879
v 383.530168 -75.925783 16.985683
v 95.727989 -71.325099 22.972313
v 295.533510 -92.355723 20.922963
v 479.157757 -85.883759 22.581081
v 78.408769 -111.060709 26.505736
v 749.450113 -85.854208 43.469890
v 119.546694 -108.035130 21.533682
v 345.395811 -80.611347 19.012824
v 470.766482 -88.691001 22.746233
v 634.513710 -82.186777 32.322969
v 83.837288 -114.092342 24.596694
v 257.259890 -94.809517 21.283461
v 110.919496 -112.318604 21.332454
v 646.934888 -80.097549 33.072616
v 87.871144 -91.634034 27.016798
v 145.320611 -103.594755 21.407298
v 690.346292 -87.137895 37.940984
v 449.230909 -93.374348 22.296361
v 131.957892 -112.022967 20.424612
v 708.601154 -100.254729 38.736318
v 151.863630 -97.891447 21.334999
v 732.567289 -76.167394 41.369478
v 715.503390 -78.607505 39.819002
v 700.137211 -73.460088 37.245357
v 687.319859 -77.065278 36.611293
v 689.778654 -72.656771 35.840820
v 680.468421 -71.614305 34.393989
v 727.836786 -80.728287 41.286751
v 707.626441 -76.935961 38.769846
v 707.857459 -84.266199 39.483641
v 664.055941 -76.642073 34.063934
v 726.821980 -88.775920 41.250408
v 719.590562 -85.940701 40.642781
v 625.897139 -78.035971 30.587930
v 618.853711 -77.173511 29.677533
v 714.745203 -92.237189 40.000281
v 707.314230 -89.296528 39.446446
v 641.347724 -83.381243 33.125210
v 722.412309 -94.095895 40.584739
v 720.023836 -100.062453 39.773132
v 716.150613 -97.336731 39.736134
v 697.853080 -90.308349 38.618271
v 677.821895 -91.378713 36.837067
v 590.092453 -85.236360 29.185515
v 698.917852 -96.641133 38.308965
v 694.694717 -99.537912 37.645706
v 672.143537 -95.305106 36.199297
v 629.019765 -87.822750 32.563700
v 638.172166 -92.440083 33.429863
v 601.245803 -91.869159 30.635197
v 557.441154 -81.362492 25.951338
v 630.630832 -94.107393 32.819353
v 565.519988 -86.123722 27.549165
v 514.838290 -79.031700 22.390109
v 502.586525 -80.972544 22.399445
v 654.929951 -97.682834 34.564995
v 643.394665 -95.950072 33.738445
v 609.347476 -91.028539 31.228907
v 608.759139 -95.517441 31.160948
v 583.093251 -91.789086 29.352442
v 518.260382 -86.138062 24.543260
v 488.020168 -84.774119 22.740415
v 459.793115 -79.639958 20.043676
v 406.577261 -75.727843 17.056651
v 602.110928 -101.015739 30.164549
v 586.167937 -96.314647 29.488958
v 583.974447 -98.992985 29.094502
v 556.530389 -96.162556 27.476246
v 532.384567 -92.466323 26.009979
v 447.823608 -81.931504 20.445315
v 7.410324 -51.816849 60.870969
v 567.292604 -100.459470 27.740536
v 554.551000 -100.422958 26.905271
v 549.288817 -98.137294 26.849502
v 482.642674 -92.150106 23.513870
v 429.435159 -83.401844 20.352463
v 525.396939 -100.609030 25.050148
v 510.663669 -94.239272 24.823326
v 463.039306 -87.311435 22.260024
v 435.502745 -88.383323 21.488843
v 434.845914 -85.110524 20.897703
v 344.088018 -75.279163 17.073013
v 507.298935 -96.899179 24.522696
v 457.456841 -95.222611 22.528224
v 460.457620 -91.414454 22.645291
v 447.207603 -89.354720 21.986248
v 425.186015 -88.356973 21.243873
v 487.691715 -100.959023 22.995849
v 437.812920 -92.328699 21.936154
v 12.714290 -67.656138 59.997812
v 443.200161 -100.206173 21.395497
v 462.501660 -104.427825 20.991924
v 449.157548 -102.016278 21.164648
v 420.051665 -97.819743 21.195954
v 380.683724 -92.526229 20.896509
v 337.272156 -89.700107 20.624861
v 417.408019 -100.512015 20.624867
v 293.415256 -87.004539 20.606415
v 115.710594 -69.707663 17.340711
v 372.592874 -97.817494 20.394346
v 364.878046 -96.514081 20.569993
v 261.502967 -84.174436 20.302810
v 244.419966 -81.833576 19.463334
v 335.179488 -97.742932 20.258679
v 327.309890 -96.117405 20.574129
v 318.945926 -94.142951 20.772678
v 309.668231 -91.832934 20.824832
v 123.833763 -76.862004 18.737298
v 109.197584 -79.004984 21.467311
v 333.597080 -100.267526 19.660004
v 96.866072 -80.262660 24.236216
v 313.493780 -97.381853 20.445832
v 122.796611 -83.888709 20.793607
v 91.527777 -84.916759 26.027159
v 85.083234 -84.609194 27.812451
v 158.164535 -87.669442 19.602095
v 152.958741 -86.266842 19.373168
v 113.938129 -85.161521 22.049944
v 28.130079 -87.895612 60.043452
v 263.143372 -96.732007 21.074476
v 82.155508 -88.658661 28.730226
v 6.777707 -89.955829 40.708771
v 235.392609 -98.232551 21.386201
v 195.225568 -97.876686 22.254267
v 191.269499 -97.449257 22.285906
v 10.212908 -94.058105 46.055498
v 224.625487 -99.468837 21.421306
v 143.184860 -96.793961 21.235456
v 132.158688 -95.749955 21.515110
v 123.670518 -95.947949 21.996621
v 105.688922 -95.934514 23.736299
v 14.847876 -96.812403 51.275509
v 201.364842 -103.795143 21.020092
v 101.567280 -101.722565 23.905655
v 90.088330 -96.648317 26.256460
v 22.425955 -100.028966 56.176130
v 202.462192 -106.107533 20.254659
v 23.109744 -102.586547 55.852366
v 88.175069 -108.269500 25.014758
v 13.327309 -108.874669 50.902214
v 100.450115 -110.359275 22.723582
v 99.047163 -113.700094 22.153854
v 4.690214 -114.037560 46.865139
v 124.882854 -119.208092 19.077426
v 83.370857 -118.853141 23.581830
v 3.044372 -116.721946 47.209172
v 87.281737 -122.987742 21.881513
v 75.713866 -117.395208 25.727922
v -1.379110 -126.980969 48.106046
v 4.359754 -126.570159 51.819673
v 9.000203 -137.191825 56.013520
v 0.565653 -143.254812 47.401216
v 10.952255 -141.692042 56.982044
v 13.838172 -152.486239 57.320562
v 18.370470 -155.013173 56.522698
v 6.342097 -154.374458 53.918805
v 742.252181 -69.612293 41.260370
v 744.089086 -72.267704 42.027960
v 724.510837 -71.099351 39.486731
v 733.133303 -72.353686 40.797065
v 705.708511 -71.256252 37.301657
v 696.810464 -68.474842 35.298932
v 724.396272 -74.614185 40.210633
v 723.958402 -76.927061 40.524597
v 717.908914 -75.450133 39.633821
v 708.485337 -73.815477 38.276467
v 698.713960 -77.159955 37.846239
v 685.303455 -74.363563 35.781241
v 677.187960 -74.845077 35.016632
v 657.571010 -75.114372 32.930032
v 650.469610 -73.475701 31.627577
v 681.228908 -79.531146 36.417759
v 637.236164 -75.176721 30.840064
v 694.852115 -80.590209 37.934137
v 690.087664 -83.932187 37.784127
v 639.481953 -78.298760 31.957543
v 623.334582 -74.408793 29.164347
v 715.649161 -87.569498 40.263049
v 674.713459 -77.616365 35.409009
v 657.418398 -82.069626 34.452873
v 659.679588 -86.100777 35.125815
v 570.486411 -76.543026 25.256299
v 561.845668 -78.136892 25.211382
v 614.181733 -83.685751 30.855049
v 593.814836 -79.265214 28.127909
v 582.597454 -78.179310 26.872152
v 11.897885 -36.024042 58.153458
v 694.095448 -93.636503 38.141095
v 586.722323 -81.163774 28.082788
v 568.005140 -82.509163 27.026561
v 728.221108 -97.946297 40.708978
v 617.518623 -86.504288 31.517114
v 534.492906 -78.920510 23.539057
v 10.078158 -39.765265 59.359454
v 7.037050 -38.664990 58.449183
v 642.425650 -90.126597 33.766509
v 542.316080 -82.175341 25.119195
v 504.440632 -75.524650 20.165447
v 530.915631 -82.150884 24.382420
v 488.426843 -75.758667 19.454555
v 5.493841 -37.993509 57.450082
v 662.440999 -96.030074 35.325869
v 651.515051 -94.775522 34.477650
v 624.020683 -91.709987 32.339285
v 577.812226 -91.013368 28.954848
v 554.727227 -84.203745 26.445535
v 518.615100 -83.558293 24.007014
v 484.860290 -78.174392 20.446925
v 11.278544 -44.035128 60.282302
v 7.675483 -46.583104 60.509059
v 635.164263 -97.129145 32.994174
v 556.896594 -87.232703 27.117504
v 535.120933 -87.227650 25.702981
v 537.565873 -83.292733 25.107305
v 511.234479 -81.563135 23.053905
v 498.659780 -78.014198 21.075014
v 620.351781 -95.884479 31.991767
v 604.133912 -97.710343 30.702597
v 11.138957 -48.775961 60.820037
v 630.342628 -97.367080 32.624316
v 590.979126 -92.790978 29.907501
v 580.174986 -94.494281 29.164400
v 569.409384 -95.815737 28.358160
v 564.787684 -91.900793 28.075127
v 480.932398 -82.410924 21.802252
v 456.606171 -84.514527 21.431834
v 435.388464 -77.664091 18.504114
v 13.836065 -50.539692 60.554138
v 623.944020 -100.588515 31.813226
v 559.321964 -94.117759 27.731578
v 525.588910 -89.199232 25.382828
v 473.023871 -84.690869 22.060629
v 435.662276 -80.024985 19.442341
v 44.922695 -48.217372 52.237495
v 4.173701 -49.309827 59.746536
v 613.391679 -100.443637 31.057129
v 520.657503 -92.172333 25.328004
v 509.587350 -90.013632 24.604424
v 494.112936 -88.974842 23.760187
v 505.091761 -87.736395 24.084550
v 17.936331 -56.181528 60.638053
v 562.264712 -97.961242 27.712884
v 443.267458 -84.652723 21.033840
v 425.379323 -80.083498 19.240952
v 402.452049 -79.050120 18.419242
v 11.575248 -55.266729 60.781625
v 542.717698 -95.480162 26.624527
v 453.225855 -88.473281 22.076741
v 17.143221 -58.056734 60.920530
v 416.278846 -81.454246 19.496615
v 378.801213 -78.682461 18.174168
v 351.802281 -77.267058 17.810277
v 14.186355 -58.816707 60.873182
v 9.709453 -61.099799 60.423325
v 8.033757 -57.800366 60.544602
v 5.053346 -57.276762 60.014506
v 497.809411 -93.494640 24.180673
v 491.278121 -93.672716 23.894565
v 417.879454 -85.653105 20.620737
v 335.609418 -74.503205 16.824990
v 22.289933 -60.327985 60.312654
v 18.767105 -64.316083 60.944920
v 14.553572 -61.470003 60.794588
v 7.449851 -60.544303 60.091453
v 563.708388 -104.707481 26.594661
v 554.711323 -103.728428 26.257404
v 483.932073 -96.741765 23.422180
v 367.529665 -79.653373 18.556771
v 343.371883 -77.879841 18.137252
v 331.876815 -77.251077 17.989518
v 25.303778 -57.499936 59.112665
v 3.803007 -63.105208 58.418107
v 3.594405 -59.215593 59.132295
v 514.393135 -99.362632 24.613122
v 467.687597 -93.950375 22.945689
v 467.770284 -97.702154 22.669580
v 423.793556 -91.482555 21.535307
v 411.075924 -90.455789 21.197803
v 367.489700 -82.518516 19.371832
v 20.249960 -62.774128 60.792485
v 508.170214 -101.436677 23.940168
v 477.765486 -95.116456 23.274488
v 385.009395 -83.668039 19.671263
v 25.254919 -65.715688 60.612422
v 22.096617 -64.722069 60.752463
v 501.882830 -99.568325 23.944739
v 476.894400 -99.645957 22.758135
v 445.661234 -96.001302 22.080641
v 294.523260 -75.949709 17.791194
v 280.781115 -75.302300 17.355863
v 16.115899 -70.011436 60.387265
v 12.078115 -65.367491 60.213565
v 6.558983 -64.944463 58.837827
v 2.308440 -64.766535 57.335358
v 1.751131 -62.991624 57.376396
v 448.903783 -97.928082 21.966624
v 420.671844 -94.118768 21.510758
v 378.530473 -86.161137 20.193321
v 281.511888 -77.919358 18.477692
v 36.781263 -64.674426 57.506919
v 7.431486 -66.795087 58.650218
v 437.982673 -98.786331 21.503720
v 427.195932 -95.768488 21.575495
v 276.239909 -76.085863 17.691160
v 25.717812 -67.415139 60.784896
v 25.488656 -72.207874 61.159361
v 20.042725 -71.732209 60.672822
v 12.311033 -68.976687 59.601982
v 4.102857 -70.390492 56.464453
v 487.329536 -103.375149 22.438034
v 464.670946 -101.447250 21.882590
v 454.629643 -100.215693 21.782399
v 34.941728 -72.696262 59.556932
v 8.454758 -69.753016 58.445905
v 3.776405 -67.471569 57.445367
v 1.666184 -68.897998 55.179561
v 425.756717 -99.968586 20.941002
v 354.995470 -91.944891 20.758981
v 327.917267 -83.760157 19.862253
v 28.641069 -72.059273 61.038335
v 24.810538 -74.042630 61.366596
v 431.388189 -102.356044 20.506913
v 373.561313 -94.562197 20.804929
v 371.183669 -91.650647 20.818756
v 321.830892 -86.919267 20.429295
v 255.024508 -81.626808 19.574021
v 30.059648 -74.850084 61.232533
v 11.708077 -71.958065 59.298208
v 8.241625 -71.491602 57.972315
v 439.560367 -103.215006 20.504607
v 406.030614 -99.532322 20.592471
v 346.519877 -90.387255 20.663471
v 240.883203 -78.127419 18.044651
v 234.822223 -79.998145 18.743785
v 223.315140 -77.351477 16.947220
v 107.973035 -72.196830 19.893277
v 107.872328 -74.315211 20.522927
v 100.867863 -70.749793 21.282895
v 28.153571 -76.888677 61.648485
v 421.712518 -102.568818 20.173301
v 414.948262 -103.226625 19.784813
v 381.314250 -97.117359 20.603539
v 374.320605 -100.550009 19.795706
v 344.325227 -97.447793 20.347377
v 322.497514 -90.413941 20.718097
v 227.061460 -81.912690 19.310957
v 227.824507 -80.410227 18.757017
v 222.059710 -80.313724 18.451618
v 216.105333 -80.610703 18.389501
v 121.482506 -72.778065 17.542782
v 91.571756 -72.504671 24.542966
v 30.800794 -77.507015 61.208153
v 13.686746 -75.474429 59.355049
v 14.314927 -74.580662 59.696586
v 113.775511 -76.086599 19.920332
v 13.136217 -76.318446 58.831639
v 413.624698 -105.733171 18.789372
v 354.505061 -95.535226 20.661294
v 301.573692 -89.582487 20.806308
v 232.391582 -82.552858 19.644649
v 218.254933 -82.882406 19.462674
v 201.798615 -80.085518 17.555023
v 141.080394 -80.202854 18.224706
v 20.771466 -79.018236 61.242414
v 253.718551 -88.270035 20.950239
v 232.481718 -86.097819 20.633164
v 212.801675 -82.299587 19.019182
v 186.844015 -83.833076 18.657691
v 130.814669 -79.335828 18.797587
v 101.295594 -74.991756 22.197659
v 22.758579 -81.560469 61.324777
v 349.147149 -103.176152 18.852231
v 354.053213 -100.155595 19.780786
v 344.515340 -100.677846 19.627473
v 245.565065 -88.386965 21.003691
v 241.615169 -84.699116 20.273895
v 238.944738 -84.513476 20.273826
v 217.652809 -89.461434 21.248859
v 207.896429 -82.587645 18.982123
v 133.968236 -81.865171 19.273133
v 27.087457 -80.646817 61.649985
v 20.718356 -83.358635 60.262443
v 364.533419 -101.640210 19.386961
v 366.920048 -103.902879 18.635175
v 319.662577 -99.031966 20.033984
v 240.591169 -88.606538 21.047049
v 225.125350 -88.446350 21.070489
v 221.908063 -86.108356 20.504524
v 357.436729 -104.158992 18.468159
v 361.101837 -106.254745 17.571896
v 340.154613 -102.768503 18.971168
v 252.077252 -95.700449 21.330568
v 231.792223 -88.707232 21.107134
v 209.627464 -87.828463 20.832656
v 203.532534 -86.733424 20.360893
v 155.824188 -83.647920 18.584265
v 140.702443 -84.758388 19.553648
v 134.668725 -89.904121 20.825002
v 137.794983 -82.168600 19.068714
v 106.125824 -83.639962 22.913308
v 25.969833 -82.746798 61.384062
v -7.905898 -80.163298 20.666629
v 329.673470 -102.937273 18.899911
v 328.177595 -101.095911 19.429795
v 319.164160 -101.532237 19.316397
v 308.819224 -100.737551 19.606503
v 238.254743 -91.127439 21.319019
v 175.872286 -85.845290 19.167298
v 147.209828 -85.824264 19.476284
v 148.654496 -82.915179 18.643426
v 96.171306 -82.781759 24.727381
v 31.081038 -85.542195 60.256819
v 8.673769 -85.325805 44.028225
v 3.635688 -84.198243 33.537341
v 0.586174 -82.163196 30.350217
v -1.593062 -81.954973 27.725817
v -2.843735 -80.039658 26.857188
v 314.881188 -103.235036 18.803232
v 301.866022 -100.618363 19.701155
v 205.313321 -93.022309 21.949336
v 196.616697 -90.018678 21.197550
v -3.549819 -82.020025 25.467649
v 305.705173 -102.586798 19.016538
v 228.680826 -96.183662 21.639099
v 96.972374 -89.303677 25.041349
v 12.170627 -87.941815 49.224187
v 0.971350 -83.715460 30.627646
v 0.588061 -85.596109 30.681406
v -6.688061 -82.039506 22.242248
v 298.804149 -103.366316 18.827924
v 288.787524 -101.469200 19.682328
v 277.063935 -100.572061 20.208753
v 117.122370 -90.248005 22.262811
v 19.321041 -88.497528 57.475322
v -4.270847 -88.718119 27.941151
v -2.149647 -83.646957 27.425069
v -5.798792 -84.153413 24.037555
v 271.796892 -101.561244 20.042692
v 260.184532 -100.876173 20.469228
v 212.855598 -93.311242 21.833858
v 207.605472 -95.047753 22.053712
v 196.434346 -94.621611 22.149119
v 127.509233 -90.311368 21.350368
v 34.543162 -91.691502 57.902092
v 22.762586 -89.731576 58.848809
v 12.439537 -90.260862 48.922624
v 8.004437 -87.436100 42.211714
v -0.124764 -88.305065 31.273885
v -4.403284 -85.663051 26.139245
v 268.458303 -99.701160 20.563680
v 257.000986 -102.571964 20.080684
v 212.161781 -95.898454 21.907481
v 180.378123 -92.611544 21.339077
v 101.411999 -90.923471 24.316067
v 36.569067 -94.371033 56.425653
v 29.896254 -93.643235 58.384754
v 27.078539 -92.020583 58.969611
v 18.684332 -92.566043 55.692638
v 15.651679 -93.272816 52.422167
v 10.497930 -90.748096 46.282165
v 3.716028 -89.437482 35.714387
v -7.780140 -86.092450 23.657883
v -6.702380 -90.890452 27.278043
v 251.986229 -101.398220 20.469487
v 185.528715 -95.246256 22.099981
v 112.442001 -94.853699 22.957609
v 82.190581 -94.810797 28.274132
v 32.612359 -93.959340 57.838631
v 22.363010 -93.019651 57.686800
v 255.241978 -104.803380 19.364720
v 247.369759 -102.403841 20.317166
v 247.081744 -100.184846 20.852330
v 233.749064 -101.751860 20.759666
v 201.476919 -95.426014 22.209427
v 184.411307 -96.883483 22.210803
v 175.863513 -98.389759 21.991275
v 167.655191 -96.876011 21.603528
v 97.966804 -95.556690 24.885768
v 25.702291 -96.297857 57.804784
v 16.586950 -95.128824 53.177888
v 241.429733 -101.077467 20.771714
v 238.776856 -104.211221 19.955005
v 217.281126 -99.810262 21.520475
v 207.481970 -99.908252 21.719497
v 201.694637 -100.586383 21.753382
v 161.369651 -97.974651 21.540403
v 26.690867 -94.452744 58.318602
v 19.796221 -94.760716 55.982228
v 10.649350 -98.537161 47.180648
v 219.178503 -101.258075 21.220746
v 191.595961 -102.267259 21.732187
v 167.683358 -99.272809 21.808484
v 18.662273 -97.113252 54.668481
v 5.757465 -96.548592 41.539307
v 217.954871 -102.606134 20.902274
v 204.782039 -102.698920 21.217518
v 195.174214 -105.087043 20.922140
v 186.343086 -100.625170 22.107107
v 184.507545 -102.120605 21.898557
v 179.501030 -99.838246 22.094623
v 176.430380 -102.545177 21.957049
v 159.440957 -101.191545 21.654197
v 114.346478 -98.366176 22.746762
v 108.444362 -100.336046 23.240412
v 78.896249 -99.011449 28.672250
v 30.277099 -101.685684 56.571667
v 26.505327 -102.549950 56.532444
v 16.321608 -101.339442 52.516086
v 8.506493 -103.271264 46.205507
v -2.637075 -95.813033 32.322934
v 183.860621 -104.236167 21.524727
v 165.383664 -103.215909 21.770012
v 113.521604 -103.961499 22.452426
v 100.772552 -97.801909 24.337763
v 85.122844 -98.754841 27.119310
v 190.880620 -104.255614 21.319173
v 181.895026 -105.837468 21.246742
v 154.976720 -104.974164 21.465918
v 151.263914 -104.554981 21.446296
v 138.011274 -105.728102 21.292368
v 18.938177 -102.884259 54.058404
v -9.038986 -97.934774 28.607667
v 171.764103 -103.726797 21.828202
v 161.548929 -105.486487 21.551545
v 155.485468 -107.509139 21.242014
v 12.958020 -101.661643 49.826969
v 5.742178 -103.389648 43.670777
v -15.116871 -96.983306 24.131448
v 182.464575 -108.559320 20.458217
v 176.142725 -106.484449 21.316812
v 172.172150 -108.983744 20.774549
v 158.482964 -112.375861 20.135968
v 124.064151 -105.466410 21.644322
v 95.224389 -105.111433 24.373945
v 91.287501 -101.756089 25.508931
v 87.704094 -103.467769 25.920513
v 81.355500 -101.924747 27.560525
v 75.250202 -98.955384 29.818904
v 147.999439 -107.171433 21.207017
v 133.498599 -108.002085 21.077963
v 104.621157 -104.299103 23.268360
v 28.875368 -106.112105 55.451913
v 11.239409 -106.379520 49.188762
v 16.009023 -105.156847 52.263150
v 3.627336 -110.058068 44.061672
v -16.656234 -102.123564 23.790930
v 148.255285 -111.563986 20.467750
v 77.078393 -105.701965 27.984008
v 21.749631 -106.577242 54.665293
v -14.733631 -103.091926 25.957491
v -15.681298 -104.375034 25.078450
v 164.500941 -107.844611 21.228581
v 161.575161 -112.839756 19.886603
v 117.322124 -111.019839 21.170655
v 81.576381 -106.646197 26.656471
v 24.804966 -107.478028 55.129172
v 163.093740 -115.332510 18.779878
v 153.384768 -112.094087 20.284946
v 124.818188 -114.008428 20.248933
v 125.873577 -110.533795 20.876039
v 17.334510 -110.092836 52.779834
v 159.283048 -116.786809 18.347407
v 25.371331 -112.147868 53.806683
v -15.731727 -109.502109 24.840825
v 152.118554 -115.527849 19.240331
v 86.306544 -110.769491 24.831934
v 17.188868 -115.465127 52.704674
v 13.490965 -114.425546 51.479685
v 6.917555 -113.317462 47.837488
v -16.848952 -112.888130 23.552426
v 103.377926 -113.667704 21.676813
v 105.637210 -116.359680 20.861476
v 91.547713 -113.542151 23.307910
v 23.049611 -111.708939 53.965918
v 133.473962 -121.280310 18.007702
v 25.138430 -117.113057 52.540280
v 6.975185 -116.174029 48.838522
v 12.049927 -120.029329 51.991021
v 140.002035 -121.872606 17.283569
v 92.332106 -121.206761 21.413882
v -4.647870 -120.093333 44.468949
v -9.511961 -122.589985 39.997141
v -10.364043 -119.192257 38.895991
v 135.015282 -124.286232 16.661459
v 18.566105 -120.722478 52.806355
v 7.378424 -120.532250 50.870961
v -6.830101 -120.721184 42.818044
v 155.658815 -126.335632 13.147483
v 100.292609 -121.954692 20.236141
v 21.792698 -122.506193 52.535703
v 18.261671 -123.113416 53.002909
v -0.261485 -125.016205 48.740009
v 150.726449 -126.740970 13.496918
v 142.005381 -127.067175 14.382733
v 11.702689 -122.059089 52.506855
v 138.040403 -128.676482 14.067793
v 16.553848 -125.192068 53.409825
v -5.136112 -125.754895 44.540108
v -3.228305 -126.069186 46.418588
v 80.486612 -122.786496 23.309561
v 24.154683 -123.285120 51.874553
v 25.733485 -128.135460 51.344447
v 8.296566 -127.069920 53.544251
v 73.579082 -128.797683 23.874139
v 75.641133 -124.473653 24.134227
v 21.931230 -126.605345 52.705065
v 18.677949 -129.784006 54.097538
v 17.506573 -127.803388 53.910448
v 11.748912 -124.729446 53.378867
v 11.574120 -136.516699 56.534215
v 3.062489 -132.827384 52.033765
v 0.261330 -132.256656 49.420192
v 81.899718 -130.881320 21.525792
v 26.319018 -132.074802 51.630971
v -6.073728 -129.306110 42.347439
v 14.009480 -133.189936 55.959053
v 9.784532 -131.441279 55.205920
v -1.261249 -131.794470 47.766023
v 5.962540 -137.283120 54.486989
v 0.692052 -131.628092 49.918914
v -0.838330 -137.492950 46.801120
v 4.565475 -138.544922 53.364001
v 1.619874 -139.504425 49.869886
v 3.531996 -139.140320 52.279118
v 5.782252 -141.767773 54.369951
v 18.154982 -144.961252 57.249943
v 7.665185 -140.280389 55.710847
v 8.443527 -147.765711 56.131326
v 15.253842 -143.344351 57.532774
v 17.192644 -147.318061 57.441701
v 21.183633 -146.992783 56.522683
v 3.651678 -143.970674 51.887933
v 2.722135 -147.617267 50.061298
v 12.376834 -147.430890 57.511467
v 20.466580 -149.757235 56.696268
v 16.009722 -150.442059 57.419346
v 5.025151 -148.348400 53.140514
v 10.465456 -154.259530 56.506264
v 8.037244 -154.610408 55.290821
v 2.600920 -154.195030 48.566340
v 23.017269 -156.262218 55.661340
v 4.790739 -153.510093 52.253764
v 15.961025 -155.321865 56.806576
v 7.167442 -160.317960 53.575678
v 3.586485 -159.788412 49.434118
v 17.485360 -160.883817 55.747494
v 28.566843 -160.337009 54.195861
v 23.538932 -162.435861 54.902474
v 20.140914 -163.320320 55.182048
v 14.131051 -161.616807 55.591569
v 10.715554 -158.572915 55.755388
v 5.069732 -159.383465 51.742637
v 3.300767 -164.914441 48.200311
v 42.431964 -158.960581 50.468332
v 38.368740 -157.362787 51.263836
v 25.586923 -154.735348 55.290358
v 5.532757 -168.503385 50.144666
v 13.197386 -166.714649 54.184051
v 39.155049 -163.829388 52.515156
v 17.268988 -168.082060 54.210662
v 25.061614 -164.359816 54.591627
v 25.765949 -166.940280 54.445517
v 15.356581 -164.665328 54.972080
v 4.822394 -165.204493 50.193127
v 3.439324 -171.711259 46.887818
v 33.487540 -163.513205 53.325947
v 21.929918 -167.188922 54.401829
v 1.807720 -171.553263 44.095448
v 18.721651 -170.703922 53.543136
v 9.808902 -170.177277 52.305457
v 14.316609 -170.392445 53.354419
v 7.533314 -170.218581 51.263589
v 27.568122 -171.575640 54.015147
v 25.227112 -170.368518 54.076273
v 20.972695 -173.929169 53.066746
v 17.966676 -176.739306 52.112602
v 13.534694 -174.033989 52.161088
v 705.082599 -80.392977 38.955607
v 736.766379 -80.854284 42.186452
v 438.077100 -95.060823 21.901007
v 95.427531 -111.386198 23.168717
v 139.322674 -112.739727 20.269985
v 699.259070 -86.496615 38.754346
v 110.530533 -109.336067 21.906260
v 93.691392 -96.747729 25.557695
v 474.260619 -91.828562 23.164292
v 129.265771 -115.065282 19.895200
v 739.401226 -84.379015 42.517734
v 578.099983 -84.364598 28.166733
v 655.796117 -92.506366 34.922914
v 731.143192 -84.293230 41.712917
v 269.685543 -81.709209 19.724942
v 733.778100 -92.595503 41.670089
v 135.200083 -115.348977 19.692821
v 720.014813 -82.718809 40.604428
v 296.924756 -95.180339 20.823635
v 306.780526 -96.627936 20.609483
v 132.744489 -92.792119 21.255978
v 681.543680 -84.174264 36.987152
v 149.235550 -94.990743 21.013488
v 507.163979 -84.448466 23.584879
v 113.379089 -154.286116 -1.883623
v 251.595478 -107.612166 18.275700
v 390.860482 -117.669037 10.133952
v 303.537453 -121.183977 5.255519
v 210.084857 -130.527004 1.630265
v 233.130892 -125.717197 4.851133
v 7.609657 -78.468977 51.700912
v 202.832512 -110.774283 18.393156
v 781.210090 -116.292969 36.323930
v 690.770304 -113.574472 31.062863
v 695.218296 -114.948076 28.384028
v 379.936556 -110.336113 15.573707
v 361.871652 -110.805691 14.970956
v 330.534170 -110.352653 15.070952
v 288.613156 -113.494631 13.332305
v 279.381653 -114.427069 12.945372
v 251.628356 -113.577687 14.877505
v 242.823167 -115.623203 13.878183
v 236.632495 -114.911300 14.664401
v 203.105299 -117.753620 14.590072
v 683.381452 -115.656788 24.700492
v 426.827195 -114.386042 14.518147
v 327.998648 -112.419895 13.692584
v 272.346479 -115.472643 12.451293
v 250.858677 -117.414648 12.030893
v 229.286356 -115.971079 14.311747
v 216.999693 -118.783782 13.040802
v 206.821291 -120.726009 12.298139
v 621.634813 -115.370017 19.575774
v 526.675618 -113.024132 19.076831
v 323.166825 -115.788993 10.884444
v 297.261671 -116.565160 10.465904
v 233.553365 -118.429106 12.256338
v 493.043367 -114.023562 16.776832
v 392.742399 -115.643279 12.248047
v 327.029503 -119.560930 6.956040
v 316.996316 -119.753126 6.774024
v 187.193605 -127.153746 8.861880
v 519.799607 -114.875935 14.567532
v 340.842766 -120.061080 6.420625
v 200.730631 -126.777563 7.570109
v 193.482105 -126.897192 8.332659
v 193.975799 -133.522618 0.395811
v 136.160405 -140.463478 6.375613
v 218.350089 -127.733530 4.184884
v 158.824382 -133.263745 7.754927
v 247.978132 -126.811168 1.289134
v 216.225611 -129.502577 2.055262
v 23.949985 -196.502785 37.441924
v 151.792974 -140.287277 1.856972
v 109.073763 -152.396209 4.341941
v 19.050664 -203.840811 19.589755
v 9.816450 -78.785408 54.081934
v 7.269973 -76.336874 54.675927
v 14.851876 -82.308266 56.625748
v 11.321418 -81.329867 53.271513
v 7.923984 -79.909589 49.434135
v -5.424562 -134.944702 40.076665
v 222.899116 -109.514095 18.241397
v 216.929530 -108.990821 18.646391
v 181.196699 -113.274167 18.508233
v 178.240207 -114.110116 18.301657
v 279.337031 -107.657392 17.273436
v 268.060966 -110.964251 15.829645
v 186.556444 -112.560542 18.518452
v 20.114753 -179.249836 51.296746
v 782.184631 -114.830219 40.084514
v 645.873267 -111.197849 29.516739
v 276.837127 -111.170497 15.392307
v 196.295780 -112.654811 17.817695
v 184.031728 -114.563932 17.605300
v 163.129867 -118.824559 16.917508
v 6.385525 -181.767897 46.475552
v 779.940838 -115.607009 38.226329
v 775.657759 -115.495023 37.924261
v 737.845857 -114.351898 35.372586
v 731.411849 -113.337950 36.201621
v 711.018604 -113.516388 33.557280
v 685.329758 -112.549644 32.028369
v 636.655788 -110.286557 29.455252
v 611.760928 -110.657151 27.127316
v 272.747091 -108.671255 16.956427
v 189.815232 -115.461715 16.735170
v 173.058990 -117.065337 17.134998
v 172.071103 -120.668323 15.070350
v 28.720439 -179.714209 51.419280
v 17.501211 -180.470621 50.647516
v 2.893478 -184.400234 41.799263
v 737.332366 -115.383183 32.738484
v 727.103714 -114.709242 33.154232
v 726.492260 -114.102405 34.429416
v 683.861234 -113.432174 30.559893
v 672.234083 -114.005590 28.126428
v 673.835955 -112.955764 30.221510
v 635.216290 -111.352898 28.366407
v 625.969388 -110.221745 28.664701
v 618.538834 -111.857796 26.430331
v 604.116368 -109.730936 27.260769
v 287.334644 -110.307341 15.619199
v 244.910270 -112.004012 16.131509
v 226.470874 -113.255105 16.136878
v 166.290118 -120.024456 15.925459
v 163.596733 -122.205038 14.834202
v 25.824741 -179.799412 51.504024
v 664.430664 -112.993724 29.140010
v 596.129751 -110.219613 26.289385
v 309.586211 -110.242807 15.300804
v 5.436803 -184.898059 44.215014
v 715.632654 -114.818350 31.369396
v 678.070635 -114.674623 27.200021
v 651.657932 -114.063126 25.784451
v 645.464804 -114.095228 25.101065
v 641.685116 -112.951074 26.913637
v 627.834971 -112.577169 26.236115
v 604.730532 -111.413491 25.748536
v 596.135414 -113.971766 20.898830
v 596.046914 -112.268956 23.977387
v 588.660147 -111.132127 24.877505
v 430.408821 -110.391727 17.202886
v 435.691085 -113.088983 15.826952
v 420.594612 -109.978596 17.022171
v 406.511373 -112.977546 14.692167
v 406.082023 -109.884486 16.536951
v 314.551363 -113.069453 13.209115
v 295.025722 -113.364468 13.223815
v 131.216921 -128.937050 14.881865
v 21.251093 -183.750571 49.588703
v 19.533468 -184.858166 48.757503
v 16.500287 -184.858738 48.143923
v 704.778380 -114.635535 30.436372
v 661.183095 -114.336822 26.136500
v 618.202457 -112.752474 25.149689
v 619.391831 -113.968476 23.015739
v 534.908666 -112.140902 20.564796
v 523.183478 -110.981988 21.277487
v 512.467631 -112.009522 19.915666
v 503.075447 -112.055530 19.485208
v 496.382224 -111.990040 19.240984
v 398.226826 -111.845262 15.116061
v 386.852535 -112.800312 14.126320
v 377.443800 -113.168115 13.607790
v 293.012536 -114.734886 12.160644
v 280.815593 -116.780358 10.824416
v 221.802761 -116.805864 14.159997
v 164.327488 -124.922616 13.067981
v 124.340896 -134.752459 13.014426
v 32.446472 -182.398055 49.876119
v 22.666218 -187.559538 47.524669
v 700.574362 -116.017409 25.165851
v 683.856461 -116.686486 20.438838
v 671.463737 -115.461266 24.092167
v 651.518021 -116.022522 20.166190
v 628.575850 -114.817808 21.806492
v 627.968085 -113.801248 24.143954
v 608.157325 -114.680242 20.263199
v 606.046153 -113.481666 22.782848
v 516.012847 -113.280361 18.433575
v 506.361831 -113.025763 18.569277
v 496.717204 -113.035054 18.261630
v 489.826496 -113.013075 18.038276
v 467.154873 -112.550842 17.564077
v 459.708387 -112.797178 17.065262
v 448.613996 -111.941136 17.151904
v 358.389358 -114.855577 11.918672
v 343.585385 -115.277614 11.338870
v 333.973757 -115.203220 11.385341
v 336.553748 -112.811421 13.378574
v 284.373992 -116.188446 11.203832
v 284.362606 -114.940452 12.307644
v 171.853042 -123.508004 13.284132
v 166.837084 -128.468149 10.339010
v 158.295061 -125.022221 13.638940
v 36.118864 -183.719807 48.237326
v 21.213039 -187.727613 47.235538
v 17.401104 -188.035659 46.111163
v 650.426119 -115.262735 22.543623
v 477.258522 -113.052310 17.578115
v 446.470642 -114.257587 15.372734
v 453.810459 -114.772992 15.050367
v 293.297107 -116.223911 10.849509
v 276.135117 -117.121349 10.799621
v 271.401673 -118.161043 10.102931
v 257.587482 -118.913756 10.260714
v 179.124620 -126.959422 10.006146
v 593.841770 -114.980375 18.157886
v 445.969330 -115.159042 14.386044
v 438.305887 -115.082135 14.321008
v 404.943765 -115.707467 12.576959
v 333.977362 -118.724644 7.909612
v 290.694845 -118.503180 8.724274
v 285.569987 -118.373880 9.071376
v 259.050567 -119.918290 9.151252
v 243.198010 -119.456725 10.731973
v 228.793690 -119.869672 11.369303
v 223.738086 -119.592008 11.964880
v 224.019637 -121.340611 10.439132
v 217.443551 -121.257862 11.049543
v 209.306813 -122.572520 10.599636
v 121.607972 -140.504108 10.273234
v 39.957201 -184.717783 46.312109
v 648.633334 -116.615718 17.688804
v 627.691555 -116.414494 16.617042
v 587.524290 -115.853745 14.820122
v 504.470448 -113.808576 17.329049
v 509.267253 -115.066434 13.979981
v 401.846636 -117.194153 10.942272
v 353.216051 -117.487676 9.453573
v 323.633800 -118.221797 8.434588
v 316.277100 -117.109305 9.637044
v 304.894191 -118.232638 8.665639
v 292.984789 -121.028630 5.789230
v 277.452717 -119.907592 7.918634
v 264.448554 -118.420222 10.296671
v 250.618153 -120.632894 9.031353
v 245.513974 -122.015838 7.981464
v 232.412262 -122.754604 8.364024
v 171.559019 -127.375565 10.608930
v 141.915547 -133.254950 10.721023
v 27.263308 -189.818998 45.719794
v 21.484215 -191.336713 44.154262
v 485.288972 -115.661098 12.361609
v 416.526033 -116.571745 12.042821
v 288.104060 -119.569964 7.678799
v 284.294308 -119.411411 8.038117
v 282.586650 -120.814502 6.525499
v 270.950467 -120.908332 7.166182
v 264.932568 -121.839406 6.498939
v 256.652310 -124.835291 3.307300
v 210.926768 -124.828693 8.354574
v 139.623058 -134.363366 10.381366
v 36.293954 -187.590851 45.367881
v 33.303835 -190.842861 43.684309
v 32.264914 -188.320470 46.249842
v 29.969862 -189.452982 45.741938
v 27.469238 -190.788782 44.898086
v 20.652574 -193.304160 41.663567
v 16.687038 -192.411762 41.843948
v 636.893431 -116.439783 17.337872
v 361.928547 -120.560893 5.747488
v 315.405128 -122.216679 3.673069
v 296.365206 -119.113037 7.949073
v 267.321501 -122.999505 4.819040
v 251.121774 -122.527363 6.900129
v 243.919995 -124.124726 5.657404
v 238.532654 -124.987523 5.156916
v 156.977663 -132.486481 8.738968
v 152.589428 -131.374332 10.331367
v 128.391186 -136.403654 11.295983
v 38.632667 -189.941350 42.881904
v 24.424712 -191.243285 44.531540
v 16.976810 -193.552611 40.499456
v 603.321995 -116.335815 14.530715
v 294.626482 -121.844759 4.688757
v 290.280551 -122.585653 3.873450
v 286.138104 -122.343736 4.390720
v 278.408897 -120.911596 6.674497
v 278.400539 -122.695711 4.393354
v 168.072910 -131.175378 7.988641
v 146.777526 -136.740511 7.137603
v 35.952534 -192.312569 41.877228
v 551.185159 -115.595994 12.980773
v 538.772420 -116.133227 10.049579
v 351.709656 -121.012358 5.067371
v 279.553737 -123.842022 2.691853
v 271.708135 -123.918794 3.165369
v 19.989814 -194.819338 39.310250
v 541.731168 -116.770789 7.350711
v 316.324343 -124.008275 0.527247
v 301.666454 -125.142654 -0.838313
v 284.375783 -124.441664 1.467321
v 275.530906 -126.218823 -0.849675
v 165.131494 -134.918077 4.876368
v 154.528549 -135.182298 6.893248
v 128.935658 -141.922998 7.127596
v 125.367352 -143.335749 6.966922
v 109.822342 -149.505242 7.066098
v 29.304054 -193.020964 41.631107
v 289.802424 -124.064868 1.772809
v 266.502238 -125.419495 1.343918
v 159.636131 -137.348812 3.375429
v 151.808256 -138.776062 3.801828
v 143.605201 -139.636273 5.125027
v 41.322186 -190.593779 41.045262
v 25.554270 -194.548251 40.400521
v 24.058269 -195.134974 39.704152
v 21.933774 -197.901750 33.875028
v 18.602869 -198.229472 32.626553
v 224.771423 -129.401602 0.679934
v 183.488375 -135.352076 0.046200
v 120.575799 -147.048388 4.996474
v 27.806249 -194.370436 40.124867
v 282.453823 -126.096956 -1.219712
v 255.811254 -128.090252 -2.011886
v 200.785786 -132.303107 0.771039
v 169.215870 -136.702920 1.740605
v 163.390457 -137.694291 1.930438
v 158.070356 -139.295961 1.237319
v 113.084317 -150.066088 5.006331
v 41.166681 -194.659435 38.293371
v 39.138494 -193.344458 39.502787
v 34.101224 -194.529514 39.738316
v 26.444732 -196.982041 36.983539
v 231.530892 -130.117724 -1.868040
v 241.524971 -129.696017 -2.913427
v 223.087452 -130.638269 -1.166663
v 194.789795 -134.122739 -0.838155
v 186.750168 -135.080676 -0.357625
v 167.347903 -138.168091 0.128473
v 146.576578 -141.639107 1.741752
v 131.755960 -143.494112 4.638207
v 36.845721 -195.800977 37.258400
v 30.795104 -197.628804 35.098778
v 29.409084 -196.026957 37.665081
v 17.289095 -198.906460 31.189028
v 40.145073 -196.456304 36.167244
v 27.630004 -198.252189 34.401724
v 18.068385 -199.467976 29.894279
v 141.734324 -143.851068 0.287595
v 40.498032 -197.551320 33.882617
v 26.194934 -198.864270 33.123865
v 20.792064 -200.301069 28.337288
v 124.610754 -148.995146 0.348297
v 36.938300 -197.254526 34.975251
v 35.228862 -199.000153 31.547408
v 14.889474 -200.842529 27.143966
v 10.117358 -202.333975 24.408572
v 4.574672 -201.017461 26.491915
v 99.692110 -158.759489 1.582058
v 37.914185 -199.279148 30.858890
v 18.579114 -202.064160 23.899629
v 22.277648 -200.888573 27.102018
v 121.188804 -151.183591 -1.478857
v 106.885029 -156.717280 -1.199640
v 107.267536 -154.970035 1.885564
v 23.892943 -201.577079 25.123027
v 18.731898 -200.900341 26.631180
v 7.085398 -202.876565 23.236786
v 14.129741 -203.412076 21.177648
v 10.659170 -203.830105 20.646504
v 20.566126 -202.743311 22.014916
v 18.406698 -202.955714 21.903293
v 6.799450 -203.851187 20.494336
v 5.306051 -204.860519 16.524801
v 21.700819 -205.097283 15.708194
v 7.859078 -206.423624 11.343458
v 38.597981 -205.115054 -31.498076
v 198.592558 -123.045530 11.141718
v 193.164047 -124.315121 10.619312
v 308.510243 -115.089624 11.576750
v 527.061897 -116.800224 6.134034
v 227.752312 -127.931776 2.506031
v 224.901656 -124.821751 6.869439
v 206.149611 -127.824383 5.782435
v 207.292890 -132.570788 -1.224130
v 173.987130 -129.626653 8.452381
v 339.014829 -117.136120 9.574958
v 233.918605 -111.961339 16.563538
v 439.960688 -121.556735 -29.708301
v 174.161125 -142.336486 -16.772899
v 507.077421 -117.947495 -2.082950
v 635.196522 -117.904821 10.364850
v 634.302608 -118.541714 5.996888
v 613.560089 -118.438908 5.191458
v 611.337633 -117.615314 9.756114
v 134.235490 -149.848996 -10.204569
v 130.232750 -153.034208 -32.616850
v 481.774238 -120.882385 -25.234342
v 669.708373 -118.668575 -1.620882
v 567.024771 -119.105840 -2.886403
v 153.406676 -150.361970 -65.278536
v 732.659966 -117.621126 13.336217
v 312.375963 -126.101540 -26.751891
v 130.915414 -152.805896 -37.512364
v 176.949619 -141.119728 -12.345072
v 398.442805 -119.651104 -4.078876
v 372.259635 -122.502813 -23.198831
v 54.239641 -198.620631 -3.542307
v 671.000279 -118.537148 3.942604
v 713.000418 -117.832360 9.020783
v 351.119370 -124.923149 -31.256930
v 106.365270 -160.828087 -18.241970
v 707.056293 -117.834485 11.965971
v 655.547806 -119.051668 -4.119667
v 310.405922 -127.462596 -32.709735
v 678.395273 -118.237991 8.045457
v 646.001362 -119.021757 1.098396
v 44.766141 -199.791715 19.909375
v 15.321990 -205.768205 13.713354
v 12.344384 -207.202845 7.513675
v 9.918797 -207.618607 2.630493
v 42.351938 -203.425257 3.510908
v 44.503246 -203.621597 -6.281075
v 52.000456 -200.765490 -12.484938
v 47.434203 -202.761735 -11.158100
v 41.606611 -204.761239 -12.804021
v 14.943872 -206.625493 -27.411999
v 60.979624 -193.946773 -29.996635
v 142.102485 -147.599877 -9.191446
v 30.092486 -206.332023 -35.401666
v 176.596877 -139.025966 -4.744278
v 161.412859 -143.139062 -8.683281
v 159.686933 -144.264612 -12.034768
v 150.283460 -146.859333 -15.239760
v 140.886618 -149.278587 -16.659381
v 122.013073 -155.345989 -24.952524
v 116.884037 -157.239550 -36.395465
v 150.485481 -147.956218 -39.156659
v 125.810625 -154.098960 -42.699032
v 170.837202 -144.162097 -42.722179
v 156.673771 -146.712801 -42.030430
v 88.058183 -170.426943 -55.528038
v 88.702971 -170.027909 -59.845410
v 376.874332 -120.730396 -6.747363
v 165.297936 -145.068182 -40.876394
v 114.465047 -157.805408 -52.526518
v 389.654159 -120.070308 -5.903619
v 174.097556 -143.734051 -44.791333
v 94.984942 -166.479680 -64.478017
v 133.865523 -151.921060 -50.496357
v 236.929186 -134.538339 -34.394254
v 152.965308 -149.048206 -58.823929
v 463.326254 -118.138185 -5.138913
v 157.779498 -148.725732 -61.084519
v 725.464704 -116.753082 24.589546
v 524.234011 -118.107084 -1.271102
v 435.176003 -120.109517 -17.194704
v 383.205929 -123.002744 -27.867005
v 240.094081 -136.541728 -50.082064
v 171.339192 -146.350540 -59.421888
v 627.103524 -118.660896 4.785125
v 619.677305 -118.255006 6.938839
v 517.079220 -118.282406 -3.061766
v 439.786471 -120.380876 -19.289982
v 231.653659 -137.752269 -52.946198
v 190.480312 -143.867720 -62.017048
v 164.787294 -148.666985 -65.218913
v 726.391567 -117.599174 15.820561
v 717.121607 -117.555038 16.491286
v 676.472813 -117.780821 12.955837
v 651.789796 -118.503600 6.529478
v 617.039582 -118.947172 1.914566
v 559.634220 -119.443703 -6.048266
v 363.466330 -125.094542 -36.670933
v 349.197700 -126.288989 -41.459227
v 315.695546 -129.062769 -45.546890
v 241.058666 -136.855048 -57.203556
v 721.888636 -117.696392 12.888311
v 621.016353 -119.413224 -2.020634
v 381.842869 -123.937671 -34.823568
v 372.889674 -124.548309 -36.801817
v 364.283627 -125.168453 -38.679927
v 339.931588 -126.953945 -40.918288
v 344.250747 -126.665761 -42.340624
v 332.908589 -127.511175 -45.993118
v 321.828323 -128.431306 -47.682554
v 806.541853 -117.941606 20.557352
v 788.101133 -117.486000 17.248538
v 690.160374 -118.214637 6.060110
v 531.270139 -120.146106 -14.341627
v 384.686015 -123.912539 -37.792470
v 346.868560 -126.424723 -43.972310
v 621.803212 -119.981639 -10.824747
v 602.791876 -119.977761 -8.095788
v 785.361334 -116.855351 12.900771
v 589.338528 -120.127510 -9.752829
v 536.711242 -120.976691 -21.275295
v 418.471679 -122.330739 -37.122376
v 650.071707 -119.211961 -7.172365
v 578.592729 -120.928884 -18.914965
v 552.274150 -120.743063 -17.616329
v 514.190044 -121.256486 -27.359049
v 456.978412 -121.461534 -34.621373
v 414.476476 -122.137385 -42.751803
v 714.528011 -116.267770 -4.503934
v 596.584996 -120.541495 -14.903416
v 533.332706 -121.246002 -24.818598
v 440.663439 -121.420813 -42.185450
v 404.887148 -122.346000 -44.553154
v 659.758944 -118.499000 -12.203783
v 636.425475 -119.332062 -18.161631
v 625.329324 -119.703430 -21.159486
v 626.021547 -119.923508 -16.525133
v 561.172362 -121.174264 -22.441842
v 558.930849 -121.520428 -29.198439
v 463.899415 -121.393461 -37.700342
v 423.141785 -121.447187 -45.578687
v 410.282351 -121.484284 -48.130122
v 612.540678 -120.337885 -21.403759
v 603.693068 -120.650001 -22.107510
v 572.675680 -121.380877 -28.266928
v 566.405337 -121.437651 -27.670040
v 491.162902 -121.305486 -39.187777
v 479.155227 -121.298857 -39.050880
v 615.774576 -119.912539 -24.834532
v 482.996472 -121.023200 -42.623951
v 50.593098 -196.800179 17.524907
v 38.000468 -201.591915 19.649949
v 14.455764 -206.377826 11.329106
v 46.460116 -199.296359 17.562658
v 9.375300 -206.718152 9.937190
v 44.941760 -199.890301 15.700343
v 17.868058 -207.725558 6.081749
v 33.412596 -205.340293 8.240834
v 15.516357 -207.880547 4.756004
v 21.953014 -207.445991 7.089475
v 41.235436 -202.874491 8.452802
v 25.982115 -207.660840 4.210244
v 31.713316 -206.220032 5.458453
v 17.814102 -208.133091 3.306144
v 2.737009 -206.602164 -0.374819
v 37.539072 -204.963274 2.729849
v 17.414146 -208.859940 -2.374447
v 7.368290 -207.214158 -0.895916
v 50.797478 -199.606918 2.621514
v 39.228332 -204.837681 -0.260309
v 28.425152 -207.319984 3.058336
v 51.041711 -200.972355 -7.223957
v 8.166973 -206.986694 -12.363309
v 59.268612 -195.819579 -9.896995
v 38.629955 -205.617613 -10.039355
v 5.051209 -205.867217 -15.608984
v 54.704399 -198.933199 -8.388242
v 7.035670 -205.990283 -17.720438
v 58.151180 -196.965424 -12.747658
v 33.982074 -206.921914 -15.803420
v 46.565362 -202.982654 -15.756026
v 51.004045 -201.121667 -16.638751
v 46.082729 -203.060823 -19.202422
v 41.822218 -204.475801 -18.373551
v 55.791489 -198.149665 -22.276278
v 53.341479 -199.905439 -17.018661
v 36.857750 -205.888201 -20.058691
v 53.283432 -199.596717 -22.503855
v 49.712031 -201.430277 -21.655647
v 41.436135 -204.315476 -23.176757
v 62.149140 -193.840649 -23.372416
v 49.200590 -201.478005 -24.507502
v 29.727210 -207.422472 -25.968155
v 44.936002 -202.678879 -29.358393
v 60.217238 -194.973680 -26.375533
v 57.990679 -196.309811 -27.553120
v 15.960387 -205.488269 -32.379222
v 19.140940 -205.614198 -33.938491
v 116.677675 -156.327595 -15.740994
v 21.368915 -205.347892 -35.570460
v 17.229073 -204.643804 -35.286622
v 152.148517 -145.663687 -11.203770
v 131.427704 -151.358075 -14.035988
v 127.796545 -151.850425 -11.029195
v 26.468691 -205.614223 -36.713286
v 59.154826 -194.540652 -33.388775
v 33.530506 -206.158484 -34.831868
v 25.721752 -203.788579 -40.344258
v 69.229720 -186.760854 -33.996876
v 64.428812 -190.774038 -34.274307
v 57.566933 -194.775544 -36.952650
v 117.258761 -156.765276 -20.808501
v 30.951346 -204.600292 -40.301984
v 40.275789 -203.789977 -40.783088
v 32.103503 -205.747573 -37.220158
v 146.280571 -147.615779 -14.401166
v 62.012142 -191.265581 -39.111247
v 46.062588 -201.313470 -43.637368
v 43.680131 -202.376224 -42.942115
v 40.482255 -203.142199 -42.888444
v 36.905862 -202.812736 -44.308028
v 147.672741 -148.192692 -21.805971
v 144.022438 -149.011033 -21.686392
v 66.230173 -188.226457 -38.922846
v 129.551361 -153.119858 -26.709941
v 70.524919 -184.662692 -39.415112
v 70.303937 -184.183984 -43.396374
v 46.996050 -200.291854 -46.574125
v 121.186804 -155.747410 -30.619193
v 113.743387 -158.373448 -36.667065
v 79.283943 -177.174538 -40.415406
v 75.221106 -180.515107 -40.239221
v 65.041129 -188.077595 -44.484899
v 58.482185 -192.583797 -47.526980
v 43.702645 -200.571350 -47.546763
v 146.283047 -148.814828 -27.064924
v 154.008592 -147.089699 -25.438195
v 146.314521 -148.923964 -32.406743
v 123.788167 -154.897556 -36.388686
v 77.501895 -178.201737 -44.127575
v 108.715609 -160.382330 -36.981160
v 158.654420 -146.328755 -30.275099
v 104.630849 -162.021379 -42.280079
v 157.484874 -146.562502 -34.081058
v 160.956784 -145.837205 -37.129623
v 153.885903 -147.283981 -34.977791
v 110.769717 -159.356109 -42.706873
v 107.713700 -160.485562 -48.162181
v 99.641176 -164.180880 -50.199111
v 339.354053 -123.108363 -8.751256
v 175.516131 -143.246155 -36.265855
v 131.996058 -152.340056 -41.573910
v 89.158116 -169.888269 -50.164856
v 113.045077 -158.405252 -46.988636
v 102.960051 -162.590997 -51.147305
v 136.150676 -151.199426 -47.816100
v 369.593760 -121.207643 -3.103132
v 126.739921 -153.675869 -46.502220
v 107.248952 -160.617526 -52.986384
v 129.420077 -153.014552 -49.342758
v 100.227997 -163.977905 -56.578096
v 70.517038 -176.923321 -65.288611
v 404.960103 -119.275536 0.571251
v 364.102867 -121.429970 -11.912051
v 316.799785 -124.936356 -20.233998
v 312.192353 -125.625654 -23.511947
v 142.229469 -149.906769 -49.284386
v 125.291000 -154.308569 -51.514944
v 104.522874 -162.034598 -56.768948
v 92.990506 -167.674447 -57.713403
v 370.401312 -121.057071 -9.102250
v 165.025825 -145.312441 -45.794970
v 155.400744 -147.019340 -46.074737
v 140.933545 -150.317776 -51.308985
v 114.600193 -158.075603 -57.073335
v 97.094933 -165.577053 -58.438359
v 89.012762 -169.495966 -63.581549
v 422.498054 -118.879806 -7.141259
v 180.575896 -142.834136 -45.418644
v 131.423825 -152.844668 -55.053993
v 122.086576 -155.380596 -53.929049
v 109.577178 -159.936042 -56.399103
v 98.026326 -164.967319 -65.406435
v 296.275138 -127.375656 -26.748040
v 173.826127 -144.232273 -49.611002
v 172.825218 -144.126541 -46.979352
v 143.773514 -150.156848 -55.489179
v 183.405870 -142.695576 -47.859696
v 166.623431 -145.269927 -48.556057
v 164.451887 -145.911715 -51.014848
v 137.078775 -151.397084 -54.462025
v 168.642198 -145.150893 -50.343601
v 155.631305 -147.611225 -52.742701
v 134.042087 -152.537267 -58.430347
v 129.819645 -153.462214 -57.638312
v 114.290736 -158.422851 -60.262443
v 179.549237 -143.953222 -53.107465
v 172.172726 -144.825383 -52.082264
v 165.043927 -146.048662 -52.747354
v 140.144415 -151.048390 -57.014372
v 109.140917 -160.425663 -62.753259
v 266.333017 -132.074509 -38.041056
v 263.111534 -132.832835 -40.513003
v 175.255227 -144.240555 -51.221930
v 166.372433 -146.189409 -54.853353
v 147.069945 -149.422138 -54.628567
v 140.434722 -151.812723 -62.980927
v 131.169254 -153.486703 -61.446453
v 126.973263 -154.603251 -63.048891
v 401.942007 -120.932549 -18.939372
v 173.077564 -145.325541 -55.690345
v 176.128437 -145.092241 -56.720147
v 168.546563 -146.284163 -57.090964
v 143.807563 -151.029634 -61.612013
v 134.897253 -152.977544 -64.187660
v 183.623463 -144.008641 -56.554942
v 134.686933 -153.638237 -73.062625
v 128.843743 -154.270807 -69.404775
v 128.717854 -154.315682 -65.685250
v 116.051091 -156.628119 -71.386421
v 341.788725 -125.533272 -31.979619
v 195.144049 -142.644980 -57.602861
v 143.727712 -151.640474 -65.014151
v 136.278457 -153.013748 -66.769446
v 400.305966 -122.095725 -25.678599
v 112.462810 -156.672172 -74.102901
v 684.709829 -117.520375 15.394124
v 645.255255 -117.496678 13.299351
v 625.103805 -118.003505 8.907283
v 589.025188 -118.032927 5.689349
v 587.511385 -118.572294 2.448320
v 513.529915 -118.903713 -7.337281
v 502.216949 -118.527693 -6.130945
v 478.071369 -119.005456 -10.687443
v 360.477167 -124.581979 -31.822326
v 645.836883 -118.119751 9.469868
v 583.029272 -119.242740 -2.483366
v 579.905474 -118.560758 1.722330
v 367.442298 -124.543205 -33.737699
v 125.560402 -154.814996 -70.350632
v 125.693603 -154.009324 -77.391668
v 664.250355 -118.034006 10.594690
v 602.597655 -118.879445 1.566440
v 453.703438 -120.016475 -17.612694
v 390.341952 -122.943756 -29.078170
v 359.065996 -125.197976 -35.275039
v 335.652754 -127.010299 -38.417393
v 327.769441 -127.946505 -42.258394
v 237.741456 -137.224345 -55.129391
v 575.913384 -119.262089 -3.088893
v 499.245132 -119.469876 -12.484165
v 401.447578 -122.893345 -32.547796
v 373.348059 -124.295395 -34.168395
v 384.388300 -123.458661 -31.237145
v 261.823148 -134.450599 -53.518883
v 248.777350 -135.932700 -54.531512
v 232.761470 -137.867959 -57.073157
v 223.247567 -139.101876 -57.944184
v 216.768143 -140.025352 -60.561108
v 664.309248 -118.738057 1.575517
v 651.541906 -118.707093 4.451426
v 641.291361 -118.834510 3.692463
v 569.467219 -119.710454 -6.880315
v 458.039648 -120.732340 -23.070368
v 458.199383 -120.301289 -19.655723
v 451.418533 -120.529917 -21.095514
v 397.850446 -122.840095 -30.563670
v 348.108851 -126.208003 -38.431609
v 332.405899 -127.632436 -43.551730
v 252.423593 -135.266033 -58.444435
v 261.281175 -134.467709 -54.941543
v 252.194476 -135.502885 -56.218482
v 231.796773 -137.942228 -59.756509
v 172.545024 -146.918268 -74.286049
v 170.473197 -148.153488 -71.111324
v 700.730458 -118.012726 7.723591
v 662.082160 -118.420897 6.976932
v 520.914443 -119.612626 -11.416488
v 473.911417 -120.447451 -21.044714
v 440.315589 -120.980588 -23.638204
v 443.697921 -121.176118 -25.852641
v 369.807964 -124.822946 -39.071895
v 241.222048 -136.690967 -59.409043
v 233.198538 -137.438845 -62.522266
v 219.946618 -139.515532 -62.269822
v 629.972846 -119.290391 -0.981296
v 520.624542 -120.142305 -15.493729
v 481.270532 -119.976580 -17.039255
v 471.229973 -120.803721 -24.481200
v 431.080932 -121.658141 -28.557190
v 238.354816 -136.757188 -61.974790
v 372.498955 -124.558006 -42.264592
v 359.291733 -125.519916 -42.166605
v 355.671592 -125.617960 -45.005844
v 337.654694 -126.979408 -47.082776
v 251.360602 -135.042023 -60.742342
v 639.122354 -119.167124 -0.052139
v 639.752081 -119.396178 -3.870420
v 489.185220 -120.137885 -17.944506
v 385.857446 -123.771290 -40.728969
v 365.809542 -124.770294 -45.194153
v 344.806116 -125.639853 -50.726297
v 327.030584 -127.791362 -48.834274
v 251.496558 -134.460385 -63.008194
v 795.117313 -117.290233 16.047748
v 727.988733 -117.197674 4.576269
v 718.978613 -117.563890 5.393044
v 708.468535 -117.832182 5.002626
v 795.788083 -116.413431 11.972721
v 688.534242 -118.215735 0.840261
v 695.338754 -118.109471 3.700181
v 544.755112 -120.566670 -16.566518
v 464.970123 -121.077762 -27.448092
v 458.550797 -121.188909 -28.292658
v 356.952905 -124.126548 -51.872248
v 359.229748 -124.934884 -47.621700
v 337.878042 -126.615492 -49.358894
v 699.396714 -117.725966 -0.706797
v 583.225232 -120.394866 -12.551323
v 783.295364 -116.366024 10.378331
v 751.978331 -116.783730 7.413613
v 682.075872 -118.389432 3.827564
v 770.271840 -116.151624 7.566067
v 752.540276 -116.190296 4.411037
v 558.326910 -120.804409 -17.806863
v 388.301860 -122.737470 -47.573136
v 731.165711 -116.383156 0.499798
v 728.396422 -115.780699 -2.692099
v 692.023185 -117.831741 -2.775104
v 590.707425 -120.934849 -21.136202
v 588.705935 -120.550987 -14.445666
v 583.676976 -120.934670 -19.579247
v 526.142283 -121.145989 -24.254714
v 393.326994 -122.468694 -47.389004
v 368.678316 -123.296814 -51.197655
v 790.184383 -115.536991 8.300294
v 699.407136 -116.825719 -6.531357
v 661.299682 -118.664288 -9.648747
v 571.240014 -121.010107 -19.877800
v 477.040858 -121.347039 -33.860822
v 449.800259 -121.494965 -38.841697
v 435.470895 -121.374307 -43.686830
v 736.535375 -115.630651 -1.288567
v 718.452210 -115.492213 -6.237806
v 721.421009 -115.551810 -5.267011
v 709.607882 -117.018153 -2.380111
v 680.314994 -118.151259 -5.030400
v 674.225744 -117.754995 -10.966772
v 650.300902 -118.967146 -12.744379
v 638.050316 -119.538841 -13.371664
v 447.969018 -121.292896 -42.280847
v 391.469322 -121.270023 -52.426266
v 701.425798 -116.254693 -8.403072
v 671.765888 -118.178504 -8.949162
v 637.432055 -119.446526 -15.869064
v 571.939023 -121.257025 -23.878881
v 525.924521 -121.466771 -29.008661
v 538.984661 -121.502627 -28.461932
v 512.547731 -121.446516 -30.955593
v 488.128963 -121.239457 -30.664170
v 456.200894 -121.184399 -42.353306
v 406.806881 -121.176072 -50.159509
v 399.432970 -121.987031 -48.152419
v 694.471463 -116.735434 -8.664267
v 588.847509 -121.058222 -25.403985
v 504.371189 -121.469487 -36.144912
v 502.187083 -121.422647 -33.014547
v 480.138206 -121.359520 -36.256407
v 452.175773 -121.069726 -43.876743
v 683.929577 -116.730662 -12.310072
v 678.102394 -116.320894 -15.865006
v 658.646550 -118.202165 -14.994050
v 649.749081 -118.601528 -16.512015
v 467.673269 -121.333189 -38.976118
v 716.209484 -114.024712 -10.866985
v 699.332741 -115.372934 -11.948585
v 514.262180 -121.548839 -34.405637
v 588.835489 -120.919510 -29.645488
v 579.166873 -121.232209 -29.685902
v 674.344134 -118.566388 -0.263697
v 173.179920 -143.613518 -27.992007
v 428.119087 -121.863041 -40.064280
v 179.233046 -142.341847 -23.470654
v 165.047305 -145.068804 -29.445892
v 678.724491 -118.377452 -2.607843
v 583.378117 -118.224472 4.082166
v 218.135836 -139.406012 -65.545767
v 523.160674 -121.560407 -31.849956
v 508.671283 -120.383498 -18.772207
v 465.556730 -119.314418 -12.982916
v 135.908138 -150.834484 -18.967155
v 595.808884 -120.278474 -11.415607
v 231.717582 -134.950926 -32.328519
v 445.107727 -118.388370 -6.107979
v 193.827878 -141.429244 -48.333683
v 138.057784 -150.933628 -34.536966
v 598.637518 -120.758853 -20.445048
v 386.194000 -120.808673 -15.574792
v 470.228282 -121.323709 -32.430308
v 185.267652 -139.482534 -10.972535
v 137.211037 -150.961516 -26.277331
v 664.637095 -118.777424 -4.360654
v 596.880276 -119.732982 -5.672834
v 405.992802 -119.359851 -6.511034
v 729.849404 -117.534557 9.148702
v 719.887664 -116.737069 -0.761426
v 713.324866 -117.528525 2.773858
v 317.271950 -125.611487 -25.919920
v 630.012778 -119.702682 -7.496443
v 147.457268 -148.572110 -41.922553
v 294.434076 -128.264095 -30.884003
v 563.527726 -119.932432 -9.331229
v 459.563651 -119.697837 -15.523258
v 321.816560 -124.895536 -59.861505
v 729.498535 -109.859664 -14.873344
v 746.481248 -107.996292 -13.543878
v 25.753974 -195.424468 -51.360710
v 54.084586 -192.890001 -55.919363
v 44.605962 -194.410782 -55.725729
v 46.365770 -193.450011 -56.672815
v 15.313823 -189.412090 -54.141161
v 11.073058 -191.807631 -50.003987
v 69.430943 -184.318046 -47.493660
v 50.156373 -190.755890 -58.657892
v 34.135111 -187.281780 -61.019684
v 72.556881 -181.321591 -52.842658
v 68.465969 -182.699109 -58.043153
v 58.792282 -181.025370 -64.603801
v 43.060831 -179.293989 -66.614816
v 9.844973 -157.368336 -64.081155
v 16.389898 -155.160304 -67.564870
v 91.173132 -162.230841 -73.697068
v 68.069601 -156.374639 -76.966008
v 64.435483 -154.577909 -77.908025
v 48.919163 -149.900608 -79.047255
v 25.226594 -139.303475 -77.725204
v 116.793488 -149.200160 -87.935419
v 94.109252 -148.264760 -91.194901
v 139.174582 -150.928189 -81.321212
v 137.933241 -146.283997 -86.101668
v 332.050666 -124.038465 -58.971254
v 335.988978 -120.961178 -62.863624
v 375.498036 -121.431589 -55.183404
v 654.847954 -116.301204 -24.265011
v 715.754502 -109.716120 -18.169205
v 735.111606 -106.965333 -16.882355
v 26.497187 -201.362756 -44.608780
v 21.733325 -200.031592 -44.470544
v 34.352679 -200.823790 -47.397562
v 31.771437 -196.913617 -51.562928
v 38.141051 -199.004543 -50.172675
v 25.440439 -198.955643 -47.334162
v 4.842764 -194.054790 -43.982589
v 3.166141 -194.569848 -41.994331
v 41.225426 -199.632485 -49.284825
v 12.124892 -194.117247 -47.822131
v 43.103095 -197.391217 -52.139818
v 41.148896 -194.527843 -55.403056
v 40.258870 -196.273528 -53.464088
v 37.569447 -196.948581 -52.536637
v 19.465987 -195.185471 -49.316671
v 50.950142 -196.461139 -52.460462
v 43.494903 -196.870846 -52.793809
v 37.971578 -195.354461 -54.289940
v 33.078613 -195.090479 -53.731284
v 25.425870 -193.632609 -53.153937
v 18.605156 -192.035590 -52.480426
v 8.761569 -191.151446 -49.723506
v 5.115596 -190.763039 -48.110405
v 49.521375 -195.393230 -54.353674
v 32.617708 -192.582632 -56.174913
v 32.528672 -190.382163 -58.202255
v 48.594597 -193.091473 -56.841222
v 42.851718 -192.947227 -57.045555
v 44.837425 -191.668963 -58.195855
v 38.215483 -192.428142 -57.175020
v 37.054473 -190.001833 -59.142047
v 34.530939 -191.335618 -57.674205
v 56.751517 -190.135158 -57.759501
v 26.614457 -189.836950 -57.413424
v 19.930891 -189.063378 -56.198199
v 8.666941 -189.215980 -51.716072
v 7.436833 -187.528779 -52.841032
v 63.845338 -186.085693 -57.304047
v 58.752487 -189.024666 -57.906033
v 7.574145 -185.693599 -54.693106
v 28.671437 -187.482978 -60.051081
v 13.840407 -186.053589 -57.122372
v 11.061706 -184.267280 -57.618012
v 53.403802 -190.739582 -58.220163
v 49.000091 -186.620780 -61.717416
v 20.605622 -184.063150 -61.233260
v 7.517642 -184.428667 -55.616585
v 45.390117 -185.880255 -62.376331
v 25.540460 -186.067677 -60.868255
v 62.877529 -185.151536 -59.456385
v 55.581651 -185.813535 -61.657394
v 70.652508 -182.310700 -54.934077
v 59.586537 -184.674507 -61.499962
v 65.971428 -182.514723 -60.585566
v 45.728245 -183.212102 -64.271237
v 61.736337 -182.582253 -62.649576
v 48.567885 -177.234852 -67.579782
v 76.296809 -177.521151 -58.839489
v 54.602295 -181.315552 -64.927761
v 52.642486 -177.774987 -67.208982
v 13.865393 -166.647593 -62.350414
v 7.975048 -161.855732 -61.696452
v 14.115361 -163.234792 -63.547693
v 5.522604 -160.032482 -60.738750
v 83.328139 -168.090657 -70.331570
v 18.009847 -162.987454 -64.759164
v 12.897023 -157.850943 -65.272705
v 69.889395 -170.238507 -70.367168
v 22.454849 -160.061732 -66.641076
v 72.730406 -171.886153 -69.305071
v 78.334819 -167.054628 -71.736258
v 20.439625 -158.981662 -66.805334
v 17.469583 -158.431509 -66.527517
v 36.046893 -160.516946 -69.747872
v 88.167338 -164.878301 -72.102688
v 83.262433 -165.793992 -72.071784
v 49.785571 -160.440947 -72.604017
v 41.897056 -158.845054 -71.944501
v 73.028910 -165.596249 -72.445470
v 53.869883 -157.844116 -74.746986
v 42.827888 -156.471000 -73.404062
v 36.528948 -156.624154 -71.731728
v 35.060833 -155.113702 -72.159834
v 13.918265 -154.718873 -66.893746
v 81.815499 -164.035706 -73.253527
v 74.729808 -160.788508 -74.686494
v 49.681419 -158.236205 -73.827535
v 37.943366 -154.527565 -73.241923
v 30.642448 -153.068500 -71.970800
v 20.176124 -153.178271 -69.344284
v 66.778784 -159.724889 -74.825891
v 69.441260 -160.619165 -74.513091
v 58.865312 -155.189361 -77.015669
v 28.527210 -155.175608 -70.311196
v 17.716293 -152.261768 -69.188482
v 44.694698 -153.066129 -75.926936
v 34.970428 -152.644936 -73.489949
v 22.397861 -153.352723 -69.797234
v 15.202081 -152.124803 -68.473216
v 94.720019 -160.827026 -74.373444
v 87.153512 -160.410781 -75.484151
v 78.575715 -158.970419 -76.167360
v 73.179502 -158.062102 -76.259693
v 83.030427 -157.807527 -77.670088
v 70.105080 -153.608199 -79.074044
v 24.848686 -148.810827 -72.677796
v 79.668079 -156.588874 -78.436246
v 60.875246 -152.855932 -78.744975
v 54.362988 -153.601141 -77.531718
v 39.197314 -149.484176 -76.744030
v 22.557495 -149.909882 -71.472691
v 15.398732 -148.098273 -70.444010
v 102.871161 -158.760340 -74.604077
v 98.722050 -158.378530 -76.367024
v 90.656759 -158.056867 -77.792202
v 90.481961 -156.103806 -80.399193
v 79.133772 -154.707803 -80.336134
v 35.117193 -149.211590 -75.648839
v 25.229763 -144.839466 -75.109431
v 21.099234 -148.105009 -72.140003
v 20.528975 -144.062090 -74.026249
v 12.194767 -147.333514 -69.430370
v 104.602143 -156.817749 -77.149839
v 44.219760 -148.972693 -78.490819
v 29.047604 -143.427836 -77.189603
v 83.104709 -154.479083 -81.647195
v 66.948206 -150.655058 -80.682078
v 25.132132 -142.430082 -76.306563
v 12.400288 -139.555571 -73.199223
v 109.038975 -154.196958 -81.368736
v 41.323344 -146.417643 -79.352455
v 33.874210 -144.398360 -78.295646
v 112.787945 -154.992908 -78.358356
v 61.499005 -146.721182 -82.393051
v 55.592237 -146.688803 -81.945087
v 48.230506 -145.950638 -81.335218
v 37.835155 -144.973967 -79.298799
v 21.314769 -138.087757 -77.040015
v 102.617505 -155.547667 -80.195085
v 67.302926 -147.014544 -83.358187
v 45.420899 -144.688974 -81.465089
v 121.197325 -152.772876 -82.280288
v 36.010390 -140.792281 -81.168516
v 126.308506 -152.848425 -80.871470
v 34.471533 -137.641040 -81.998007
v 8.582640 -133.610162 -73.473346
v 109.744946 -151.812282 -86.070766
v 104.729870 -149.850850 -89.238298
v 99.976968 -149.847516 -89.707230
v 90.835723 -149.199369 -90.135685
v 127.554127 -151.424406 -83.276004
v 119.445393 -151.755587 -84.435621
v 114.950459 -151.401286 -85.796053
v 122.623547 -151.226370 -84.577643
v 109.823470 -149.524761 -88.797258
v 98.858698 -148.145875 -91.286779
v 85.848471 -144.998234 -92.870220
v 81.190526 -144.820349 -91.882352
v 125.776512 -149.964181 -85.609225
v 119.158623 -147.458655 -89.084575
v 111.907856 -147.947745 -89.815417
v 107.539311 -145.921006 -92.013113
v 93.344675 -147.017011 -92.182963
v 75.702506 -142.499638 -91.510735
v 131.594170 -150.962928 -83.126604
v 100.265445 -146.156395 -92.656021
v 89.700580 -143.154335 -94.279727
v 85.118845 -142.353012 -94.190349
v 81.373391 -142.754947 -93.214003
v 138.401097 -149.148714 -83.654749
v 131.231830 -148.529831 -85.961252
v 122.523419 -147.149916 -88.794456
v 120.387747 -143.716745 -91.355436
v 2.430544 -122.553989 -73.142354
v 4.764739 -119.310728 -76.426755
v 148.489103 -147.699050 -82.228891
v 146.465648 -149.032380 -81.581294
v 143.677688 -147.875217 -83.389057
v 89.896226 -138.563231 -95.998791
v 150.416762 -146.187277 -82.851492
v 154.886748 -146.013441 -81.581585
v 137.549012 -144.302318 -87.410165
v 130.808350 -143.645345 -89.433787
v 145.254906 -144.992876 -84.946022
v 132.591669 -140.599635 -90.407574
v 177.246654 -143.544881 -76.782655
v 186.915471 -141.234299 -76.190135
v 183.736822 -139.078962 -78.386582
v 179.454417 -141.121803 -78.107307
v 189.521056 -138.674137 -77.456839
v 186.534198 -136.949574 -78.881478
v 174.660929 -138.018411 -80.766378
v 233.222441 -136.142777 -67.418020
v 222.430348 -137.227800 -69.770880
v 169.777581 -132.097166 -83.635689
v 188.697515 -133.536946 -79.744897
v 242.801808 -134.244445 -67.546735
v 245.673705 -132.849261 -68.922520
v 227.780281 -132.847559 -73.745828
v 228.975920 -134.316529 -72.076231
v 239.674755 -132.605875 -71.067954
v 240.948508 -130.279661 -72.889998
v 231.708234 -130.713000 -74.342519
v 341.286540 -124.326688 -55.969371
v 327.970514 -122.211734 -62.670256
v 322.542359 -122.723295 -63.046661
v 323.156446 -120.809928 -65.020371
v 328.848248 -120.102979 -64.825228
v 364.385867 -121.299425 -57.479838
v 365.249766 -119.514910 -60.300594
v 443.083681 -118.408787 -54.066430
v 458.364056 -118.125865 -53.612582
v 598.136486 -117.789142 -37.009826
v 600.686673 -118.854834 -34.826501
v 586.836763 -118.664548 -38.120395
v 586.086805 -117.394945 -39.543232
v 603.586409 -117.789812 -35.872842
v 591.485725 -117.523374 -38.486226
v 659.714869 -114.497730 -26.317633
v 673.774485 -113.325453 -24.111554
v 668.644143 -113.477525 -25.315152
v 655.403353 -112.816815 -29.226811
v 650.223583 -112.909708 -30.241297
v 683.099359 -113.194111 -21.705040
v 667.131257 -111.204809 -27.864931
v 664.573164 -113.354580 -26.535948
v 653.711725 -114.367996 -28.093715
v 692.673926 -113.216461 -18.868615
v 737.213944 -111.010114 -11.652916
v 739.756878 -109.062933 -13.718721
v 721.933516 -112.232660 -13.048103
v 698.530174 -111.287513 -20.327433
v 687.184236 -111.132507 -23.409999
v 682.304608 -111.026970 -24.692798
v 677.616235 -111.015794 -25.760508
v 685.971774 -108.200627 -25.901199
v 714.342357 -106.326074 -21.620410
v 690.858016 -108.168471 -25.005275
v 726.167800 -107.425546 -18.264344
v 730.767750 -105.897208 -18.661691
v 708.443286 -108.506247 -21.121804
v 701.377557 -107.221924 -23.508754
v 741.559075 -107.091358 -15.474282
v 720.053670 -106.248777 -20.527398
v 741.409379 -104.427861 -17.742034
v 366.214019 -116.256770 -63.377611
v 43.409258 -135.842038 -85.127154
v 649.192279 -101.107756 -30.522045
v 84.742938 -131.881787 -96.917022
v 76.953726 -134.083694 -95.333543
v 135.893439 -133.844829 -91.574324
v 111.668055 -128.463248 -95.842170
v 79.878572 -123.745611 -96.525399
v 38.321101 -125.262439 -86.608489
v 121.551665 -121.493580 -94.179028
v 36.709028 -115.669132 -86.639465
v 57.851847 -114.583517 -90.463349
v 46.621161 -111.314321 -88.322872
v 42.682499 -118.206170 -87.885258
v 60.643686 -105.457829 -89.185383
v 42.186871 -110.241670 -87.581067
v 13.398661 -114.215772 -80.983302
v 42.080605 -100.131275 -86.843366
v 46.231421 -92.121296 -86.077869
v 359.732496 -108.252142 -64.539907
v 374.916634 -103.102553 -61.513235
v 41.741285 -74.679135 -81.191252
v 435.724337 -106.287384 -58.451983
v 602.226063 -109.601613 -38.164136
v 594.135840 -107.998604 -38.968125
v 613.241378 -103.955931 -35.542879
v 605.926295 -104.824136 -36.696833
v 676.054933 -89.284739 -23.319233
v 694.077550 -92.664882 -23.370601
v 713.237595 -94.507330 -22.617392
v 37.052341 -176.576066 -66.928335
v 31.041008 -178.455266 -65.571985
v 27.007851 -179.291778 -64.628448
v 18.255121 -178.748010 -62.953981
v 12.208768 -177.141410 -60.670447
v 26.628083 -173.569000 -65.177754
v 16.833630 -177.800960 -62.480184
v 13.857212 -178.911558 -61.328432
v 11.276699 -179.855713 -60.088844
v 35.752896 -175.379634 -66.849960
v 14.912428 -175.336801 -61.483370
v 8.984421 -179.039593 -58.997155
v 39.432309 -172.271427 -67.710061
v 20.848716 -175.374498 -63.812695
v 10.456881 -175.530741 -59.881224
v 8.541607 -174.558729 -58.943316
v 41.374355 -170.535296 -68.198380
v 31.537141 -174.053100 -66.009395
v 23.029342 -173.653953 -64.357192
v 21.118668 -173.542320 -63.840749
v 16.690206 -174.095796 -62.080340
v 42.954508 -167.353271 -69.081886
v 34.987941 -171.641832 -66.749845
v 10.459868 -172.285114 -59.915964
v 46.676591 -168.421825 -69.423199
v 30.171079 -171.292891 -65.938380
v 16.788071 -172.171857 -62.157320
v 14.201500 -172.016965 -61.264405
v 8.117027 -171.185973 -59.182137
v 50.555533 -165.380706 -70.787476
v 31.958077 -169.274033 -66.504571
v 23.074213 -165.711525 -64.968630
v 113.395765 -141.520565 -93.285307
v 94.475143 -134.264417 -96.982191
v 87.442068 -133.248674 -96.961572
v 83.391681 -135.955081 -96.045816
v 101.547990 -133.941254 -96.562016
v 111.411750 -135.202749 -95.251147
v 105.516687 -134.324639 -96.042810
v 112.113094 -133.974101 -95.389612
v 104.972648 -131.886546 -96.384058
v 98.224287 -131.134769 -97.134110
v 92.654230 -129.578264 -97.488191
v 55.403358 -130.754653 -87.571523
v 109.967773 -131.154269 -95.895275
v 76.004253 -129.117718 -95.923956
v 114.841464 -131.925364 -95.420633
v 101.622314 -126.202410 -96.758944
v 98.445994 -126.158389 -97.064989
v 125.638239 -130.776570 -94.278692
v 120.064405 -134.750724 -94.568917
v 107.918668 -121.338224 -95.336470
v 85.362932 -125.977321 -97.248740
v 45.413227 -127.136601 -87.568254
v 36.023488 -132.414005 -84.467205
v 153.763936 -131.996698 -87.294525
v 116.215255 -124.522473 -95.283368
v 98.836825 -122.857911 -96.575494
v 56.897840 -130.008679 -88.119560
v 142.430507 -130.429157 -90.373642
v 134.503416 -127.617977 -92.417741
v 89.853899 -128.161768 -97.484501
v 74.869920 -120.787500 -95.340726
v 65.519697 -121.853857 -93.543431
v 57.772602 -122.270578 -90.522751
v 51.411865 -124.968768 -88.491515
v 40.925586 -129.717656 -86.297137
v 126.145019 -124.464985 -93.980761
v 93.366974 -121.871876 -96.688592
v 89.075062 -119.561111 -96.327252
v 86.136283 -121.421628 -96.726229
v 69.797720 -123.501405 -94.775706
v 56.442955 -121.781296 -90.116830
v 54.023891 -127.993689 -88.112178
v 48.019787 -129.576258 -87.279127
v 120.472113 -116.673663 -92.844442
v 95.513175 -118.323238 -95.575710
v 76.539301 -116.541784 -94.725552
v 45.465619 -122.716679 -88.254760
v 29.727045 -123.779419 -84.259002
v 31.569846 -127.208440 -84.368966
v 151.507641 -128.411805 -88.239139
v 142.252149 -123.568719 -90.275493
v 138.780798 -125.772828 -91.289289
v 110.941596 -121.798774 -95.232715
v 107.807213 -118.162017 -94.459337
v 98.421892 -117.337060 -94.955991
v 80.910940 -118.820514 -95.813781
v 69.272807 -117.955410 -94.127238
v 54.979006 -120.187539 -89.548426
v 49.861481 -122.172841 -88.748138
v 35.794936 -121.365470 -86.391821
v 155.738466 -125.361811 -87.289226
v 85.225027 -113.879721 -94.154305
v 39.407695 -122.374776 -87.137036
v 214.972941 -130.439784 -76.746432
v 150.048775 -121.524749 -88.186284
v 130.483853 -121.621229 -92.595921
v 105.377931 -114.891919 -93.441003
v 96.409869 -111.762899 -92.440500
v 90.284050 -115.705140 -94.927591
v 77.769116 -112.756797 -93.265694
v 62.871571 -116.138248 -92.032277
v 57.736200 -118.539947 -90.498081
v 47.088242 -118.718262 -88.520862
v 215.881354 -125.152940 -77.218092
v 129.400826 -117.262735 -91.510876
v 115.877152 -116.096396 -93.138396
v 94.714779 -115.363012 -94.493147
v 66.537832 -113.793579 -92.353795
v 26.596863 -123.710167 -83.285180
v 81.277535 -106.832221 -89.858548
v 71.311942 -113.382166 -92.981599
v 32.212942 -120.353857 -85.481042
v 29.190455 -119.347264 -84.637541
v 225.305000 -123.371969 -76.142163
v 217.166114 -121.448836 -76.964608
v 206.121552 -122.362434 -78.406248
v 156.550061 -118.647871 -86.182824
v 146.413440 -115.691293 -87.308198
v 141.537770 -116.685973 -88.741312
v 55.278537 -115.542258 -89.894716
v 32.613227 -116.050838 -85.502189
v 30.438510 -117.604096 -85.058684
v 25.380777 -116.175712 -83.718082
v 66.613706 -109.280698 -91.000463
v 61.144967 -110.271483 -90.491199
v 58.149837 -109.967916 -89.893533
v 34.391298 -112.341402 -86.035696
v 216.301110 -118.709493 -76.791732
v 200.861554 -116.705540 -78.468909
v 73.746092 -104.813668 -88.914929
v 72.185058 -109.135953 -91.401125
v 39.673854 -114.936330 -87.315739
v 28.317310 -116.382905 -84.453902
v 25.861852 -118.049741 -83.706512
v 20.223607 -115.887154 -82.528950
v 233.282633 -116.227382 -74.485329
v 69.454246 -105.033469 -89.301033
v 52.626110 -114.188022 -89.382135
v 53.443868 -109.905345 -89.133896
v 19.863553 -113.855833 -82.678425
v 250.682303 -120.143165 -73.561778
v 243.482838 -119.206729 -74.047296
v 69.661227 -101.206822 -87.142940
v 64.373589 -103.038840 -88.531721
v 56.431438 -106.928210 -89.028014
v 55.299755 -102.646599 -88.085891
v 37.677067 -107.196021 -86.631296
v 28.514297 -112.631852 -84.280228
v 23.755210 -111.558783 -83.487424
v 51.914498 -107.103416 -88.476454
v 8.412980 -115.701741 -79.256246
v 283.013474 -119.741054 -70.924214
v 255.581120 -114.025551 -72.048768
v 34.383132 -107.035850 -85.906333
v 19.371607 -108.024228 -82.985960
v 8.859451 -111.552768 -80.283696
v 10.704108 -112.354905 -80.597969
v 281.900299 -117.972725 -71.046241
v 224.098421 -117.781016 -75.741812
v 11.487213 -108.644912 -81.283094
v 14.672444 -111.595613 -81.566761
v 6.782524 -113.491823 -79.191549
v 287.812349 -116.762620 -70.577735
v 59.852741 -98.483176 -86.933285
v 49.034737 -95.726571 -86.734346
v 24.669123 -109.160914 -83.644052
v 9.661944 -108.707256 -80.911740
v 6.333991 -110.556323 -79.738719
v 295.801745 -116.024576 -69.979557
v 294.123912 -117.527849 -70.153873
v 290.439814 -116.652645 -70.388862
v 256.159036 -110.274495 -70.855630
v 52.592457 -97.553823 -86.995556
v 36.244165 -101.973080 -86.087323
v 15.243030 -108.860855 -82.153615
v 60.033565 -93.958836 -85.078426
v 55.755718 -96.811052 -86.691715
v 49.466921 -100.555721 -87.448496
v 19.783954 -105.992080 -83.182032
v 7.893904 -107.157434 -80.661940
v 5.321446 -107.781633 -80.034586
v 2.715044 -105.614456 -79.490029
v 295.420553 -111.684311 -68.986245
v 290.505243 -114.547479 -70.033069
v 51.835483 -93.728155 -86.170942
v 28.871451 -100.940777 -84.700333
v 4.518429 -105.883338 -80.114991
v 45.796186 -96.240542 -86.761562
v 30.985297 -101.393391 -85.132213
v 30.970634 -98.753363 -85.119703
v 38.588994 -95.885255 -86.115047
v 36.228399 -97.873347 -85.903206
v 26.856772 -98.814418 -84.481600
v 331.363218 -113.468019 -67.359508
v 319.206975 -111.974591 -67.859341
v 33.026856 -95.685268 -85.302199
v 17.959385 -98.538322 -83.598039
v 333.094994 -112.045662 -67.093683
v 326.157234 -112.312265 -67.570019
v 36.825333 -95.395549 -85.831739
v 24.963803 -96.814177 -84.259271
v 352.959566 -113.456143 -65.701795
v 344.235354 -114.484307 -66.235120
v 33.089092 -93.573562 -85.202768
v 24.706182 -94.858984 -84.299257
v 20.996024 -93.653358 -84.123990
v 357.754357 -112.193125 -65.436958
v 350.940090 -111.148156 -65.809248
v 344.743003 -111.933645 -66.334493
v 337.567163 -110.561851 -66.484901
v 338.745655 -112.336541 -66.760380
v 328.006598 -109.931741 -66.832310
v 44.034115 -88.315887 -85.211698
v 39.821093 -91.072912 -85.691864
v 28.493708 -92.720079 -84.565172
v 358.489448 -110.563581 -65.225252
v 352.315300 -109.364580 -65.319300
v 332.071726 -107.361880 -65.646798
v 37.456733 -88.247936 -85.221966
v 33.187885 -89.227484 -84.930838
v 15.726440 -89.903282 -83.945024
v 20.800155 -91.719371 -84.146539
v 16.686943 -92.386429 -83.898226
v 370.459860 -107.845110 -63.751816
v 348.170775 -102.810300 -62.836919
v 343.789658 -109.799389 -65.919709
v 29.462638 -86.983162 -84.504009
v 25.662811 -90.985052 -84.318233
v 372.595055 -110.484224 -64.293598
v 365.317607 -109.124505 -64.463138
v 51.843418 -84.129524 -82.005903
v 44.935000 -81.930375 -83.106619
v 25.687694 -86.620731 -84.362111
v 22.716926 -88.148853 -84.309449
v 411.249203 -113.875672 -60.950431
v 363.701204 -105.475567 -63.234710
v 49.896773 -81.770212 -81.475778
v 35.477975 -85.590663 -84.780887
v 418.767012 -110.797882 -60.933056
v 413.842264 -112.089428 -61.221975
v 59.928348 -76.638068 -74.420873
v 47.011698 -83.146254 -83.057285
v 40.224238 -82.909865 -84.206858
v 35.978644 -80.270327 -83.880616
v 29.427326 -84.927840 -84.422126
v 22.806876 -85.660875 -84.308319
v 17.701497 -86.399515 -84.162178
v 414.994310 -108.883367 -60.931920
v 58.400499 -79.663003 -76.802297
v 52.713446 -80.081301 -79.504697
v 51.058433 -75.982547 -78.150010
v 37.688980 -77.583708 -83.048030
v 33.729503 -81.476341 -84.206944
v 24.834342 -83.004090 -84.154115
v 21.732851 -83.410498 -84.200132
v 18.515783 -83.850739 -84.119388
v 6.074090 -90.137343 -83.086524
v 416.986389 -107.057715 -60.282389
v 47.228428 -79.109199 -81.255463
v 31.012642 -80.355990 -84.068606
v 13.977290 -85.735139 -83.983493
v 11.594113 -82.960836 -83.767604
v 448.540814 -111.140228 -58.389039
v 443.126052 -112.579218 -58.823609
v 442.707058 -110.795380 -58.883616
v 435.167664 -111.607998 -59.590138
v 31.471201 -76.972681 -83.444992
v 30.870902 -75.801596 -83.207984
v 28.048649 -81.155409 -84.079865
v 25.718508 -80.337364 -83.870555
v 22.254409 -80.148131 -84.008221
v 7.971142 -81.469223 -83.521784
v 25.773274 -77.203861 -83.521738
v 24.013165 -76.876817 -83.472662
v 4.543329 -81.860775 -83.030466
v 17.421569 -80.586464 -84.012333
v 12.768427 -79.213213 -83.640645
v 467.269191 -110.201525 -56.410829
v 27.575442 -74.178604 -83.053950
v 21.871313 -74.387744 -83.071711
v 8.088146 -76.879811 -83.358970
v 476.251652 -108.661625 -55.036919
v 455.636620 -107.868523 -57.058842
v 34.151094 -75.034288 -82.782198
v 533.742296 -112.876170 -48.248119
v 530.128197 -110.743187 -48.482695
v 480.097172 -107.733610 -54.329260
v 33.828452 -69.210278 -80.993470
v 20.779944 -71.421797 -82.573591
v 15.457090 -73.552044 -83.139455
v 6.240628 -74.604628 -82.837709
v 524.312582 -111.222190 -49.403982
v 27.203734 -71.585677 -82.468471
v 10.321057 -75.266335 -83.278926
v 3.599263 -74.068146 -82.249144
v 553.013490 -109.522304 -44.991041
v 546.673125 -110.611780 -46.114107
v 547.759825 -112.177648 -46.189722
v 524.627835 -105.570110 -47.904885
v 29.959603 -69.311838 -81.474267
v 17.910089 -71.164959 -82.638337
v 9.614291 -70.391051 -82.322436
v 5.160443 -72.261046 -82.204793
v 31.628456 -64.723280 -79.679749
v 14.308118 -70.060717 -82.493909
v 0.500357 -70.458875 -80.792546
v 593.629618 -114.415427 -39.495742
v 2.510641 -69.273993 -81.125453
v -3.150762 -69.316470 -78.660020
v 618.211790 -105.068118 -35.209525
v 22.114178 -55.172124 -76.645076
v 12.599629 -55.835430 -76.978418
v 19.030182 -53.062646 -75.727010
v 17.727092 -54.920086 -76.715198
v 13.141108 -54.938205 -76.534773
v 14.604278 -52.132952 -75.494946
v 666.930918 -101.942593 -28.735627
v 17.809735 -41.775560 -69.170416
v 684.733109 -92.580989 -24.096479
v 713.550838 -90.798254 -21.326150
v 706.424666 -95.634148 -23.428333
v 722.362998 -93.593682 -21.768451
v 726.252824 -88.638473 -19.860942
v 755.021522 -93.223629 -19.463266
v 759.888006 -90.802807 -18.926604
v 737.511106 -89.822051 -19.801207
v 739.485417 -88.141268 -19.116878
v 746.544550 -89.905883 -19.436801
v 758.695868 -88.156396 -18.458452
v 750.118582 -86.941217 -18.328063
v 743.676621 -85.600473 -17.902276
v 805.237722 -90.602039 -15.264140
v 758.589277 -79.303984 -14.403258
v 700.575773 -94.898943 -23.668116
v 648.333909 -95.168402 -28.569033
v 232.291775 -120.977275 -75.269307
v 587.269192 -94.997732 -35.397617
v 295.492057 -98.658226 -62.931232
v 491.336873 -93.292711 -46.307458
v 174.234404 -111.635985 -80.823445
v 324.342246 -67.722481 -33.712871
v 63.896053 -35.566801 -40.220164
v 729.221686 -68.425905 -5.388200
v 301.114800 -98.646712 -62.642657
v 132.354424 -55.155956 -34.933274
v 414.133819 -96.709613 -55.516101
v 155.520241 -107.956932 -81.503045
v 157.668526 -110.902665 -82.978399
v 162.688327 -108.632472 -80.945604
v 131.231171 -103.425178 -80.658832
v 125.213224 -99.619856 -76.720836
v 263.056843 -101.506125 -66.387415
v 216.937601 -100.299751 -69.377547
v 211.255910 -101.735153 -70.911076
v 91.819981 -97.107034 -78.498582
v 242.198991 -95.746158 -64.052500
v 142.716337 -96.389887 -72.674290
v 77.061684 -94.173547 -79.872429
v 503.643075 -100.290075 -48.603306
v 424.833840 -99.281261 -56.162549
v 320.769456 -97.126188 -60.851506
v 286.980560 -96.293017 -61.835912
v 224.750029 -94.293022 -64.231060
v 185.776660 -94.778483 -67.982924
v 171.161894 -102.139448 -75.525242
v 166.870082 -98.257785 -72.641952
v 138.917670 -95.671149 -72.135739
v 121.923234 -92.320816 -70.162916
v 91.528734 -90.531139 -73.268933
v 88.149100 -93.257429 -76.038646
v 457.001710 -96.564553 -51.779407
v 256.604379 -94.318008 -62.063837
v 67.581817 -90.031733 -80.256105
v 497.904992 -96.505507 -47.408668
v 448.566549 -94.027261 -51.025911
v 415.000132 -88.987898 -50.317114
v 61.179595 -83.974954 -78.403908
v 552.260858 -93.157057 -38.925960
v 484.071803 -93.226936 -47.035964
v 602.487789 -91.297604 -31.769128
v 571.605102 -93.225084 -36.540746
v 472.214368 -91.091510 -46.877297
v 457.399254 -84.673265 -43.636159
v 197.007277 -85.186551 -58.830205
v 619.066072 -89.341768 -28.902836
v 612.830877 -89.214484 -29.517232
v 433.057897 -84.471953 -45.503981
v 259.716808 -84.306120 -53.680607
v 221.613001 -79.395967 -51.687079
v 195.893177 -82.128309 -56.366405
v 123.451969 -86.233632 -65.324349
v 101.309878 -83.189604 -66.218205
v 90.649232 -81.667215 -67.426695
v 575.816631 -90.683443 -34.646673
v 643.700781 -80.972143 -21.045878
v 636.327556 -86.518691 -25.426975
v 572.993971 -84.047971 -30.938128
v 525.240331 -81.799415 -34.815392
v 175.533826 -79.119981 -55.814579
v 100.225293 -73.931560 -59.812533
v 698.299342 -84.170988 -18.956497
v 485.737137 -80.530071 -37.842572
v 125.895335 -74.191261 -56.370345
v 740.186183 -80.252692 -15.032198
v 719.923975 -79.380345 -14.889907
v 674.624427 -83.890304 -20.379604
v 496.964972 -74.006964 -31.192601
v 206.939140 -73.803071 -48.071393
v 183.542267 -71.485181 -48.606911
v 181.998221 -74.189708 -51.155909
v 162.192580 -69.254069 -48.827480
v 135.887192 -72.493548 -54.124418
v 77.142384 -68.398676 -61.841096
v 738.403852 -76.786457 -12.679785
v 692.778550 -79.215477 -15.982502
v 676.541167 -78.829499 -16.698173
v 645.365990 -75.579672 -16.536881
v 592.744946 -77.446478 -23.743935
v 549.034707 -74.272557 -26.024184
v 222.813644 -72.702453 -45.363746
v 208.586824 -70.981421 -45.110783
v 195.238007 -72.809120 -48.457347
v 160.657985 -71.156167 -50.728450
v 747.779716 -76.636953 -12.555742
v 738.463505 -74.591880 -10.984095
v 703.450926 -77.315806 -14.003028
v 686.042755 -71.137439 -9.324568
v 671.673189 -76.995908 -15.579546
v 581.326941 -73.226360 -21.376043
v 505.516580 -70.460203 -26.857144
v 217.459849 -70.052314 -43.114272
v 205.797672 -68.167152 -42.367187
v 156.240564 -69.213638 -49.360189
v 116.045970 -66.936795 -51.423386
v 762.536279 -72.054779 -9.288940
v 667.237223 -72.061541 -11.392914
v 526.453342 -68.504572 -22.628883
v 524.850236 -64.938893 -18.290402
v 506.041217 -67.559228 -23.530056
v 326.146210 -65.615675 -30.662530
v 143.344707 -64.157819 -45.268444
v 136.907600 -64.279856 -46.129503
v 634.518236 -69.015088 -11.199565
v 495.073368 -64.282300 -20.133783
v 452.703747 -62.475049 -20.441485
v 168.393410 -59.738234 -36.077752
v 143.979355 -61.168897 -41.443346
v 87.704012 -58.628163 -49.437877
v 589.920023 -62.067624 -7.318255
v 556.411459 -61.434292 -9.725934
v 464.142987 -62.447970 -19.665034
v 656.986269 -62.001728 -0.725755
v 99.386432 -57.303564 -44.390784
v 53.912798 -46.656443 -59.106303
v 738.406260 -57.894429 7.425320
v 731.814774 -59.053409 5.870319
v 632.720310 -60.744053 -1.027674
v 120.369819 -54.858545 -36.869587
v 82.370608 -51.555580 -44.235425
v 44.015032 -41.638425 -61.534366
v 44.090434 -44.562509 -63.746166
v 73.646217 -48.056795 -45.420705
v 67.531861 -47.017369 -48.699236
v 770.720700 -55.310762 9.370691
v 22.533471 -36.197372 -64.142941
v 110.960444 -46.913352 -27.227391
v 43.661817 -37.890394 -58.720331
v 31.147651 -33.952429 -60.539288
v 13.419825 -34.903514 -64.977399
v 35.979834 -36.302266 -61.023869
v 103.860418 -44.753100 -25.979257
v 96.486610 -40.504747 -21.666672
v 57.405053 -35.362115 -46.150617
v 26.938849 -25.762466 -53.926241
v 32.573806 -22.122142 -48.017122
v 22.747965 -24.047449 -53.359896
v 33.409985 -19.770721 -44.681651
v 59.144102 -22.865539 -29.900473
v 77.452572 -30.283108 -19.527886
v 61.531044 -22.423683 -26.745453
v 32.548914 -16.170796 -39.947104
v 172.112118 -120.278923 -83.563686
v 167.549374 -116.933302 -83.701939
v 193.864828 -113.004333 -78.538941
v 179.584572 -118.485943 -82.011844
v 172.562262 -115.158334 -82.366547
v 109.699074 -109.096772 -89.418504
v 103.594357 -109.286342 -90.020078
v 99.183653 -107.382827 -88.387604
v 164.333263 -112.138989 -82.536284
v 136.748753 -109.581990 -85.634913
v 132.939838 -110.771162 -87.312688
v 115.823410 -107.396808 -87.115002
v 104.719359 -107.842647 -88.600160
v 183.345334 -112.807039 -79.973795
v 93.176395 -104.761555 -86.230031
v 189.781628 -109.237188 -77.648068
v 181.729400 -108.473337 -78.347472
v 149.478648 -107.948224 -82.357399
v 116.446856 -104.871677 -84.016447
v 132.426465 -106.635106 -83.747241
v 118.462883 -103.607201 -82.154956
v 99.280459 -103.009311 -83.376594
v 222.990788 -107.561750 -72.794227
v 215.170053 -107.846867 -73.792045
v 169.044446 -108.832416 -80.203418
v 138.659680 -105.526767 -81.876600
v 127.088060 -107.950010 -85.968382
v 109.725920 -105.727865 -85.744577
v 105.073103 -103.666159 -83.553137
v 88.183905 -102.895119 -85.069839
v 85.269272 -102.156335 -84.820780
v 274.194301 -102.888527 -66.456316
v 276.084030 -106.139625 -67.902074
v 165.570849 -104.957903 -78.215240
v 147.735869 -105.266416 -80.515109
v 124.573024 -104.121335 -82.154776
v 110.183722 -101.504904 -80.257437
v 106.786790 -100.593528 -79.648495
v 80.948733 -100.363396 -83.882503
v 75.119197 -99.722390 -84.855932
v 268.017890 -104.956059 -67.848909
v 199.067068 -106.071626 -74.863140
v 115.660020 -99.473972 -77.358059
v 97.830312 -100.821516 -81.165967
v 94.957834 -101.464047 -82.279689
v 87.891505 -99.834161 -81.793385
v 113.648535 -97.836542 -75.917214
v 86.520196 -96.277367 -78.830507
v 84.572934 -97.677434 -80.500977
v 290.682655 -101.148570 -64.612611
v 254.049195 -98.483696 -65.142119
v 199.396780 -102.847186 -72.928425
v 165.623424 -101.573945 -75.585354
v 138.146933 -103.589326 -80.140222
v 91.103257 -98.683739 -80.107722
v 76.279106 -97.314872 -82.575457
v 503.302914 -106.159675 -50.952894
v 345.095521 -97.559215 -60.060259
v 275.078540 -99.332297 -64.390011
v 266.879822 -99.247279 -64.818531
v 262.235335 -99.892408 -65.488519
v 246.307793 -99.307278 -66.211333
v 223.443801 -100.274469 -68.719610
v 178.339516 -97.150202 -70.720957
v 177.683718 -99.752593 -72.958299
v 119.950623 -96.671606 -74.081461
v 341.321351 -101.408338 -62.422051
v 318.981596 -100.770701 -63.063749
v 282.305080 -100.053335 -64.435269
v 248.729625 -96.813370 -64.366764
v 235.074173 -97.680617 -65.971185
v 200.933995 -99.926477 -70.757237
v 99.296189 -91.948962 -72.892819
v 81.360618 -92.654930 -77.349615
v 71.694236 -94.663172 -82.170497
v 458.987554 -98.974826 -52.918732
v 437.928658 -99.383811 -55.102306
v 404.127971 -96.462007 -56.060391
v 283.568923 -95.343098 -61.363277
v 229.099999 -99.000609 -67.356392
v 211.886155 -97.273764 -67.685795
v 187.999726 -96.898452 -69.598971
v 190.679049 -100.638471 -72.314102
v 127.282523 -96.756202 -73.697492
v 451.544597 -98.717213 -53.499304
v 130.191421 -94.057543 -71.111934
v 101.480301 -96.373211 -76.218933
v 75.182676 -90.845658 -78.110348
v 477.265669 -97.615890 -50.295399
v 464.256371 -97.264306 -51.455730
v 445.401653 -96.080870 -52.570106
v 443.776977 -98.142540 -53.907227
v 421.897639 -96.170896 -54.602378
v 378.818305 -94.165423 -56.185998
v 372.730880 -95.783163 -57.590931
v 315.958875 -95.719806 -60.171395
v 249.238901 -91.900493 -60.639683
v 209.561877 -94.305945 -65.522931
v 204.511941 -95.632639 -67.061968
v 192.852388 -93.086247 -65.914044
v 196.178877 -96.611294 -68.623134
v 491.425565 -96.058574 -47.892504
v 436.444152 -92.554248 -51.124001
v 369.718013 -90.730712 -54.336644
v 368.022906 -93.972330 -56.686699
v 307.602479 -93.934981 -59.312021
v 154.385593 -92.353905 -68.190363
v 513.635988 -96.956030 -45.782285
v 505.777677 -96.054301 -46.234635
v 482.495043 -96.379580 -49.049287
v 475.459838 -95.408200 -49.231557
v 186.833423 -90.674395 -64.342345
v 169.505439 -93.824737 -68.526073
v 95.461632 -89.532960 -71.770395
v 87.180514 -88.138840 -72.601505
v 73.186694 -87.593144 -76.467465
v 63.180530 -88.653731 -80.900715
v 515.510097 -95.105752 -44.598591
v 479.881790 -88.799775 -44.572261
v 361.532668 -92.529141 -56.017744
v 127.687070 -91.398861 -68.987549
v 116.110728 -91.279130 -69.963836
v 99.911035 -88.946105 -70.509936
v 84.929177 -85.331082 -71.299382
v 79.933184 -88.703920 -75.026523
v 523.467396 -96.527357 -44.352582
v 514.864440 -93.176668 -43.610028
v 500.988116 -94.259855 -45.795737
v 500.274136 -92.577360 -44.890372
v 407.364950 -90.036628 -51.613883
v 367.278892 -88.651811 -52.930258
v 363.066901 -83.418785 -48.921818
v 97.643285 -86.579223 -69.215190
v 93.077097 -86.691175 -70.246662
v 68.397162 -85.819694 -76.896574
v 63.971709 -84.493568 -77.692137
v 587.209152 -99.020004 -37.129153
v 544.470275 -91.235486 -38.880662
v 462.821422 -90.102636 -47.144451
v 370.584115 -84.108871 -49.174564
v 248.124938 -88.283178 -57.709407
v 123.747853 -87.520397 -66.242774
v 113.056203 -85.303643 -65.889258
v 108.461789 -84.284584 -65.817534
v 104.970807 -86.890461 -68.190335
v 521.188357 -92.856633 -42.654777
v 516.620236 -90.851559 -42.024408
v 507.127782 -90.017951 -42.564657
v 497.304519 -89.921058 -43.553063
v 436.501727 -88.740293 -48.447753
v 220.114744 -85.887199 -57.470709
v 140.930730 -87.653166 -65.096418
v 95.543878 -81.654696 -66.316145
v 78.542205 -84.761007 -72.770751
v 71.077049 -81.012779 -72.711832
v 566.183943 -92.283824 -36.732096
v 537.987271 -92.887989 -40.610826
v 534.193469 -88.433045 -38.447060
v 530.453922 -92.148760 -41.123819
v 526.667915 -90.187877 -40.432534
v 208.821763 -86.843990 -59.193142
v 151.045942 -86.727769 -63.661529
v 121.989679 -83.644255 -63.636462
v 82.792121 -81.419488 -69.234045
v 77.231446 -81.190810 -70.727254
v 245.558591 -83.919033 -54.075491
v 224.136842 -83.883242 -55.427513
v 205.499187 -83.184018 -56.359767
v 558.716524 -91.046831 -36.975798
v 542.017851 -86.607847 -36.364973
v 171.029781 -83.053078 -59.284757
v 142.948527 -84.540932 -62.568103
v 106.388229 -80.477460 -63.469561
v 91.502194 -77.295070 -64.158950
v 600.184504 -87.195384 -29.752767
v 535.717521 -85.158692 -36.119115
v 459.015351 -79.704082 -39.547455
v 365.378442 -79.858231 -45.685108
v 118.659107 -80.474517 -61.804143
v 65.440941 -80.152451 -74.265377
v 638.598054 -89.528502 -26.912929
v 560.720530 -85.590189 -33.456889
v 259.762969 -80.870343 -50.567315
v 164.581385 -84.595649 -60.999000
v 168.571678 -79.144684 -56.458979
v 125.392477 -80.386230 -60.971205
v 645.587503 -87.809609 -25.279792
v 549.599931 -85.194416 -34.522322
v 503.467579 -81.969407 -37.212973
v 138.232603 -79.707768 -59.422707
v 637.160941 -84.170047 -23.884149
v 589.755113 -81.380387 -27.120795
v 582.502659 -83.076363 -29.139322
v 582.701823 -85.059401 -30.442108
v 566.702439 -85.195768 -32.473669
v 565.446880 -83.137138 -31.237247
v 472.911362 -80.091166 -38.643860
v 240.868577 -79.717605 -50.545840
v 229.628265 -78.854126 -50.558862
v 667.679156 -82.444388 -19.962726
v 653.017762 -84.644552 -22.675415
v 576.188823 -81.857578 -29.040166
v 452.613083 -77.295386 -37.992027
v 216.920959 -77.852246 -50.744068
v 124.177327 -77.575439 -59.077416
v 116.646417 -77.076772 -59.600780
v 68.639349 -73.167938 -68.403907
v 52.685596 -69.419856 -73.890180
v 48.681755 -73.286121 -77.943036
v 691.273877 -85.182889 -19.972198
v 632.957640 -81.414851 -22.420239
v 510.616180 -80.540277 -35.390166
v 204.807959 -77.965049 -51.993108
v 723.750925 -83.711633 -17.492951
v 658.450836 -81.645630 -20.173589
v 85.358865 -72.296658 -62.127415
v 715.808384 -82.664676 -17.177303
v 611.148996 -79.788918 -23.537408
v 596.826076 -80.298401 -25.511125
v 545.425119 -78.857163 -30.302846
v 503.838016 -77.393987 -33.516428
v 457.132912 -75.353144 -35.843636
v 452.882691 -73.660299 -34.547983
v 91.325676 -69.305814 -58.208493
v 731.933379 -81.559851 -15.989877
v 663.632020 -77.091140 -16.251390
v 666.062345 -79.053903 -17.634580
v 656.401989 -79.288191 -18.613649
v 605.524376 -76.280199 -21.331721
v 577.893411 -74.447982 -22.887003
v 508.603276 -75.483364 -31.391474
v 176.373034 -70.119004 -48.170644
v 147.579696 -72.674098 -53.256249
v 129.796293 -72.004487 -54.260307
v 63.886082 -69.150947 -67.928258
v 727.352727 -76.728223 -12.794628
v 627.004209 -77.614982 -20.143749
v 599.089653 -78.286775 -23.701515
v 601.624357 -74.143017 -19.908246
v 582.083400 -78.570366 -25.880076
v 194.928183 -68.501164 -44.204266
v 153.962077 -72.313539 -52.378464
v 151.347749 -69.233693 -49.867704
v 143.050136 -69.993002 -51.348446
v 125.344354 -69.115377 -52.253159
v 97.099474 -70.720143 -58.002759
v 89.774037 -65.869961 -55.665641
v 82.899157 -68.092075 -59.666822
v 639.097629 -77.012837 -18.379480
v 599.646974 -76.524875 -22.200005
v 514.921823 -75.948228 -31.160116
v 356.420172 -70.593493 -36.213514
v 138.511503 -66.878118 -48.790888
v 95.220150 -66.517481 -54.930344
v 88.116670 -68.488634 -58.386556
v 764.024148 -73.254265 -10.314315
v 748.687812 -73.908993 -10.487363
v 701.601611 -75.472707 -12.574684
v 684.370586 -77.649358 -15.261787
v 636.561420 -75.183120 -17.057192
v 630.278893 -75.653295 -18.131283
v 619.933392 -75.550153 -19.156893
v 611.680230 -75.546333 -20.047890
v 448.799026 -70.498279 -31.561782
v 129.932430 -67.079667 -49.852510
v 15.257232 -63.247595 -80.374049
v 771.089685 -72.432967 -9.966573
v 744.324189 -72.870356 -9.591800
v 529.139701 -71.111488 -25.179833
v 525.430004 -72.468492 -26.903448
v 348.271492 -68.142621 -33.385486
v 355.112328 -68.597329 -33.765654
v 185.308778 -66.284410 -42.905307
v 181.055958 -66.111906 -43.279377
v 170.413868 -66.444823 -44.953066
v 84.642713 -65.347389 -56.781940
v 78.533616 -65.222850 -58.848913
v 74.845097 -64.658877 -59.816716
v 40.130201 -56.872135 -73.643162
v 36.289408 -58.520825 -75.875243
v 23.757284 -63.240305 -79.901134
v 718.432561 -74.064894 -10.802541
v 455.215722 -68.808414 -29.155205
v 355.120670 -66.669264 -31.127290
v 346.031943 -65.093824 -29.102615
v 92.408563 -63.498655 -52.816167
v 71.464051 -67.596144 -63.458737
v 67.146055 -62.703629 -61.940910
v 58.394593 -63.463367 -67.377054
v 46.649627 -57.619231 -70.967991
v 42.643375 -57.517354 -72.912378
v 756.635674 -67.635769 -5.104871
v 706.550849 -71.618177 -8.925217
v 699.996572 -72.194171 -9.709162
v 612.699460 -71.047024 -15.686175
v 520.605329 -69.190075 -23.977871
v 200.702290 -66.520966 -41.090212
v 146.427092 -66.375487 -47.457696
v 128.911834 -64.932606 -47.785223
v 104.557224 -64.275969 -50.711043
v 84.879101 -61.892599 -53.621600
v 75.166707 -61.196674 -56.850595
v 61.091721 -57.988419 -62.171631
v 13.797461 -61.719731 -79.845819
v 722.677268 -71.898125 -8.801721
v 710.498663 -68.241796 -5.425846
v 664.539933 -69.998618 -9.499495
v 651.445601 -70.561797 -11.176455
v 640.375683 -71.823955 -13.495618
v 576.534055 -69.759912 -18.515791
v 363.539101 -67.340456 -31.817966
v 369.760718 -64.898745 -28.080466
v 191.285265 -62.555647 -36.957497
v 94.966259 -61.161173 -49.843348
v 90.526416 -61.073724 -51.042872
v 45.497538 -54.481217 -69.727953
v 7.467988 -61.912188 -79.871612
v 627.694948 -69.340079 -12.255177
v 604.365889 -66.291683 -11.426476
v 585.486625 -70.117081 -17.859895
v 502.923032 -65.904185 -21.709690
v 482.794321 -64.509138 -21.519990
v 484.692606 -66.092014 -23.551711
v 413.293532 -65.025919 -26.619007
v 376.850935 -64.447055 -27.117819
v 202.899836 -63.793098 -37.045855
v 189.346005 -65.192261 -40.974529
v 181.647490 -63.856190 -40.279657
v 159.501679 -61.482192 -39.994712
v 131.379809 -63.211988 -45.537855
v 123.900369 -61.294022 -44.335547
v 104.235808 -62.243801 -48.702909
v 81.207853 -59.995630 -53.175177
v 70.030988 -59.641533 -58.098620
v 56.051762 -56.278883 -64.354646
v 33.729605 -54.496430 -74.562071
v 29.842445 -51.701673 -73.666836
v 1.650898 -57.686901 -77.472592
v 4.238402 -60.303373 -78.959613
v 625.252316 -67.632532 -10.642291
v 613.332100 -68.400945 -12.807956
v 362.048555 -65.120815 -28.592911
v 345.066855 -63.709574 -26.830895
v 340.487806 -66.212051 -30.997307
v 178.806088 -63.099676 -39.631940
v 167.592490 -62.468655 -40.334914
v 154.960290 -64.801563 -44.823051
v 150.747246 -64.201742 -44.555352
v 129.559575 -61.172165 -43.366260
v 120.279057 -63.762499 -47.614565
v 102.326532 -59.928470 -46.646957
v 66.519874 -59.428234 -59.895092
v 52.508067 -55.001696 -65.846875
v 49.380131 -56.631050 -68.811938
v 43.733064 -52.709506 -69.554496
v 35.862030 -54.149345 -73.748756
v 700.109689 -68.280971 -5.760877
v 673.672982 -70.604941 -9.493352
v 654.509429 -67.222965 -7.326319
v 650.571344 -68.784783 -9.383520
v 611.765163 -66.153397 -10.400360
v 590.694618 -69.213254 -16.314794
v 539.013403 -65.077486 -17.093206
v 490.310474 -62.443608 -17.697225
v 209.031580 -62.417051 -33.902761
v 173.365062 -62.498339 -39.580253
v 74.999919 -59.236763 -55.218881
v 55.287038 -52.318969 -62.166944
v 40.912091 -53.586826 -71.437453
v 34.666609 -50.173269 -71.683155
v 688.444486 -67.812007 -5.706921
v 680.265509 -66.102488 -4.175961
v 591.104447 -64.871930 -11.169075
v 586.044181 -65.005853 -11.941873
v 547.241637 -63.778355 -14.395658
v 540.786541 -63.671267 -14.918738
v 530.434503 -63.004324 -14.983673
v 521.254908 -62.586821 -15.191583
v 507.737092 -64.486769 -19.318292
v 153.932296 -61.895160 -41.246884
v 136.232769 -62.072620 -43.540928
v 86.426359 -56.786277 -48.007815
v 79.788060 -56.020212 -50.032901
v 70.341819 -53.032291 -52.299289
v 67.128787 -55.408196 -56.384909
v 51.058811 -51.782307 -64.698695
v 700.856261 -66.291187 -3.540214
v 662.739435 -66.681604 -5.997779
v 653.029593 -62.975307 -2.317988
v 605.634795 -64.010087 -8.411079
v 557.593366 -62.711549 -11.674565
v 557.754002 -64.506317 -14.278549
v 503.364177 -60.769028 -13.521914
v 153.361660 -59.329372 -37.655220
v 145.027243 -57.808039 -36.596120
v 137.771181 -58.604667 -38.845782
v 59.740107 -54.141639 -60.363680
v 48.750056 -51.423396 -65.862254
v 45.851064 -47.555079 -64.983441
v 37.681496 -47.782959 -69.113590
v 36.807566 -51.651412 -71.941608
v 33.337285 -48.392075 -70.926630
v 763.537456 -63.470992 -1.056280
v 753.462218 -62.256112 0.901072
v 736.665872 -65.286072 -2.106607
v 730.848599 -62.957261 0.709522
v 670.856327 -64.940249 -3.386920
v 660.759748 -65.062592 -4.272150
v 538.696080 -62.039540 -12.572268
v 520.922892 -60.747040 -11.932710
v 484.857374 -61.794057 -17.005108
v 460.475038 -60.886369 -16.998222
v 160.929917 -59.260561 -36.441025
v 129.067085 -57.087088 -38.220073
v 124.655307 -58.636674 -41.020284
v 113.421429 -59.427811 -43.835282
v 89.432347 -53.552146 -43.312100
v 77.790604 -55.826245 -50.787451
v 62.329309 -52.099985 -56.977483
v 739.313796 -61.352024 2.535800
v 687.043099 -64.494926 -1.925274
v 677.295323 -63.632015 -1.382213
v 538.137970 -60.366108 -9.560966
v 116.683595 -57.131864 -40.514473
v 106.111387 -54.749670 -39.782132
v 92.417690 -57.406968 -46.574571
v 61.411555 -50.305804 -56.243532
v 57.590290 -50.047659 -58.904957
v 51.393833 -48.171396 -61.989913
v 51.706643 -49.931505 -63.005436
v 40.703427 -49.819748 -69.173834
v 34.947521 -44.796324 -67.995719
v 26.976026 -48.027854 -71.959207
v 748.704131 -60.631823 3.145315
v 688.618400 -62.150537 1.113819
v 665.649249 -63.065665 -1.440782
v 648.549786 -65.955266 -6.369516
v 621.709189 -62.448448 -4.569189
v 612.969145 -61.967545 -4.771734
v 581.451433 -62.499304 -8.861106
v 148.137350 -57.403432 -35.493386
v 140.078768 -55.389785 -33.850114
v 92.246270 -54.410197 -43.223133
v 67.630635 -52.360177 -53.505401
v 47.857285 -45.263020 -62.111545
v 768.282622 -60.151398 2.574876
v 704.294762 -62.453955 1.218836
v 681.225896 -61.592640 1.494622
v 619.942692 -60.998353 -2.599772
v 113.473307 -55.015875 -38.525157
v 26.266236 -42.004912 -67.969463
v 29.527854 -44.848424 -69.439737
v 1.754181 -44.915149 -71.763735
v 701.195818 -59.549912 5.085960
v 669.707861 -60.684120 2.057705
v 649.776539 -59.901128 1.721416
v 116.656039 -52.946772 -35.055150
v 99.556512 -53.275403 -39.533397
v 62.323258 -46.927230 -52.656607
v 31.148185 -40.845489 -66.094118
v 14.659130 -44.007509 -71.003745
v 5.995703 -43.909487 -71.387902
v 753.629715 -59.453586 4.481356
v 743.418150 -59.732373 4.558899
v 643.733330 -60.905116 -0.246989
v 87.873234 -50.743737 -40.636363
v 76.551266 -50.657116 -46.362209
v 55.078898 -44.609642 -56.594781
v 50.692136 -44.363220 -59.603199
v 40.707086 -41.436495 -63.112371
v 29.298080 -41.346154 -66.920215
v 10.804337 -42.181258 -70.039580
v 9.434924 -41.538983 -69.755344
v 3.133623 -40.373862 -69.224785
v 774.844176 -56.637393 6.869292
v 720.659327 -58.070069 7.493033
v 694.765656 -60.446777 3.642828
v 668.342339 -57.149510 7.625919
v 105.545627 -51.564088 -35.734120
v 99.148732 -50.182994 -35.625440
v 78.928194 -50.395947 -44.755673
v 14.786010 -39.842034 -68.332868
v 757.273334 -57.398816 7.191588
v 762.395946 -56.736776 7.841111
v 718.569422 -56.734397 9.677436
v 96.220672 -46.978779 -32.310247
v 92.121357 -51.251817 -39.511686
v 85.040929 -48.782893 -39.558034
v 80.152007 -48.266274 -41.639955
v 55.289743 -40.325267 -52.678029
v 52.450639 -39.819501 -54.537012
v 38.451324 -40.766018 -63.577124
v 81.925274 -47.571063 -39.782176
v 70.276120 -46.798434 -46.469481
v 47.187479 -38.848580 -57.417119
v 39.998033 -37.192940 -60.062521
v 30.578456 -37.724923 -63.839905
v 107.791847 -48.556919 -30.810730
v 60.955815 -41.614369 -49.045873
v 39.656536 -33.545250 -57.046797
v 756.602346 -54.409666 12.201362
v 102.340016 -47.314171 -30.621701
v 75.472782 -45.949999 -41.906192
v 26.354738 -32.847763 -60.571828
v 8.473823 -36.542584 -66.696251
v 79.976951 -44.820683 -37.672528
v 72.460325 -41.308306 -38.955731
v 43.334736 -33.703616 -55.286500
v 0.328600 -34.473370 -65.459791
v 84.201426 -45.014738 -35.437893
v 21.447192 -31.735345 -60.710542
v 17.403628 -33.631783 -63.204267
v 98.897523 -44.574335 -27.705744
v 84.731160 -41.671765 -30.841843
v 77.608781 -41.645384 -35.473107
v 69.021351 -41.132900 -41.584257
v 66.223845 -40.539628 -43.349926
v 42.263392 -30.900737 -53.191186
v 3.639355 -32.326533 -64.090388
v 90.029292 -44.863925 -32.231403
v 49.677261 -36.996826 -54.105567
v 46.999495 -33.917822 -53.170796
v 30.886678 -30.414891 -57.380290
v 7.664210 -30.338653 -62.233858
v 7.793451 -25.695522 -58.649597
v 3.919005 -28.010369 -60.596560
v 78.930780 -40.350857 -32.937976
v 51.283460 -32.169110 -48.240119
v 35.349850 -30.459217 -55.968772
v 29.891152 -27.915787 -55.224350
v 26.361546 -28.228654 -56.437359
v 25.415107 -29.472867 -57.773863
v 20.778181 -26.853882 -56.645225
v 5.919279 -28.503550 -60.969173
v 39.392245 -29.028625 -52.773258
v 5.100245 -26.135136 -59.148531
v 71.851463 -36.379574 -33.795697
v 14.409507 -25.500547 -57.058391
v 10.486082 -22.980786 -55.747589
v 4.484393 -23.817129 -57.222886
v 6.170163 -24.238961 -57.548258
v 91.268464 -43.004969 -28.949912
v 69.436364 -35.882277 -35.430542
v 30.475898 -24.514786 -51.408161
v 34.860320 -27.959006 -53.621740
v 18.170388 -22.849852 -53.599087
v 77.520890 -37.250492 -30.066386
v 34.539374 -24.125498 -49.566066
v 54.128273 -29.796990 -43.269064
v 82.429580 -35.949368 -24.173186
v 76.716635 -34.673601 -27.375432
v 71.914135 -34.709391 -31.783547
v 29.647985 -20.795144 -47.403313
v 26.583247 -22.845027 -50.777182
v 21.862727 -20.415372 -49.672253
v 14.025454 -21.371621 -53.179441
v 85.465965 -37.137893 -23.577561
v 73.357601 -32.515863 -27.722201
v 65.338429 -30.175485 -32.720115
v 54.710208 -25.519883 -37.827956
v 46.992652 -27.755903 -46.954439
v 49.804247 -24.101132 -40.548520
v 44.408287 -24.069691 -44.536593
v 42.122766 -22.564294 -44.158995
v 39.353571 -23.787623 -47.082818
v 84.682777 -34.591881 -19.387462
v 57.213451 -24.646219 -34.262361
v 26.794973 -19.279575 -46.516856
v 79.764428 -33.489971 -22.660450
v 81.101978 -32.371596 -18.854305
v 66.892829 -26.444820 -26.582541
v 60.106296 -26.568107 -33.702655
v 77.178965 -31.675943 -22.490838
v 69.083050 -31.285493 -30.456322
v 63.246853 -25.858437 -29.596875
v 51.887772 -23.063169 -37.395434
v 41.708997 -20.185839 -41.361696
v 22.688683 -17.446866 -45.895659
v 73.705439 -29.406575 -22.952493
v 49.496076 -19.979552 -35.322177
v 45.783406 -21.414653 -40.335863
v 53.502004 -21.941332 -34.380975
v 42.515731 -18.889681 -39.185696
v 35.811763 -15.983086 -38.373206
v 27.675811 -15.930084 -41.806024
v 70.050441 -26.602135 -23.042292
v 55.352958 -20.412520 -30.343930
v 72.943441 -27.426369 -20.557954
v 56.958964 -19.601232 -27.459314
v 51.186392 -18.287731 -31.262244
v 46.160070 -17.140746 -33.906268
v 75.367151 -27.412788 -15.991236
v 46.544570 -15.218937 -30.356225
v 40.283663 -14.681440 -34.039481
v 29.038715 -13.891559 -38.042781
v 72.271666 -25.368219 -16.970579
v 70.380955 -25.287239 -20.266964
v 65.857172 -22.207401 -21.077369
v 63.185327 -21.841622 -23.947517
v 59.102839 -20.410135 -26.367186
v 41.093047 -14.045736 -32.368625
v 74.299604 -25.980002 -13.650244
v 71.763024 -23.932177 -14.101350
v 66.891855 -21.869208 -18.775517
v 59.029956 -18.145416 -22.527220
v 53.471977 -15.110191 -23.293334
v 51.392972 -16.144846 -27.401920
v 19.075184 -9.555405 -36.569906
v 13.157661 -8.579559 -37.031529
v 68.349709 -21.924396 -16.074085
v 48.500375 -14.662507 -27.599470
v 6.343416 -6.217777 -34.508333
v 66.281638 -20.385247 -16.186526
v 63.845829 -20.791868 -21.223072
v 61.044649 -16.878575 -16.657158
v 46.728840 -13.611814 -27.281764
v 49.322718 -12.800410 -23.167175
v 7.311782 -0.172268 -21.174385
v 109.838265 -65.626567 -51.087689
v 535.369724 -72.855605 -26.236841
v 134.498320 -84.103380 -62.905800
v 338.197484 -95.499172 -59.108428
v 747.047648 -57.331555 7.919700
v 151.459499 -80.383588 -58.838623
v 769.248480 -61.644026 0.645695
v 157.197128 -83.706450 -60.827037
v 168.311521 -70.225396 -49.118993
v 351.216346 -89.939242 -54.654328
v 168.562572 -88.086649 -63.551237
v 359.915642 -89.348072 -53.809216
v 446.194885 -83.058548 -43.331977
v 142.355741 -92.061006 -68.641294
v 147.755806 -92.238014 -68.487790
v 327.168545 -92.790539 -57.731309
v 622.446769 -72.200896 -15.754208
v 763.538791 -58.504327 5.159507
v 516.831714 -65.876093 -20.403936
v 322.916369 -92.341711 -57.580724
v 306.410964 -98.063173 -62.043312
v 422.315342 -79.785025 -42.426513
v 131.671237 -77.208970 -58.105563
v 133.215013 -80.226241 -60.184766
v 242.312705 -90.619196 -60.034701
v 471.455954 -85.135393 -42.733025
v 133.905498 -87.447647 -65.451422
v 193.738272 -76.045380 -51.477465
v 185.053993 -76.633601 -52.877865
v 340.242820 -69.807605 -35.758879
v 356.711281 -84.655283 -50.250432
v 348.355932 -84.479569 -50.432944
v 207.783727 -98.936821 -69.323542
v 134.161919 -90.784743 -68.103790
v 449.349576 -80.478959 -40.987634
v 54.436315 -35.936494 -49.315426
v 551.281163 -79.211529 -29.926246
v 612.217163 -92.387823 -31.230167
v 465.030276 -95.111358 -50.133391
v 253.730394 -102.094321 -67.359265
v 447.669836 -76.623225 -37.782099
v 336.189902 -66.756244 -31.942836
v 146.927178 -101.373702 -77.192473
v 321.265099 -78.256822 -45.650044
v 771.991293 -49.015342 26.338728
v 537.821709 -57.712005 2.350001
v 464.573390 -57.474263 -3.880006
v 457.572631 -57.551490 -2.733511
v 384.828597 -59.663318 -16.410250
v 353.718023 -60.488489 -19.467897
v 230.826779 -66.737388 -37.645822
v 246.571508 -64.832626 -33.395204
v 391.371952 -57.962061 -8.039256
v 321.003985 -60.066039 -19.090432
v 309.843349 -59.174409 -15.439334
v 238.911120 -59.685187 -23.042977
v 318.572112 -59.058726 -4.009153
v 296.481849 -58.815537 -12.151095
v 261.889171 -58.553084 -9.906547
v 308.460750 -60.027376 -0.266446
v 157.887249 -53.475837 -25.938066
v 140.705027 -48.842218 -19.411959
v 196.269332 -56.276270 -8.637520
v 115.196107 -44.241594 -19.296352
v 165.156114 -53.618555 -6.175138
v 148.136327 -49.584549 -12.877686
v 137.763443 -47.855999 -16.022773
v 139.806414 -48.862539 -7.656206
v 114.414425 -43.243146 -15.548123
v 35.427955 -5.878223 -13.059085
v 53.910241 -10.632392 -1.570757
v 39.192608 -8.851566 10.066168
v 21.786125 -0.465969 2.400713
v 422.032664 -78.020275 -40.872388
v 758.338125 -50.642768 21.398560
v 752.240923 -50.828778 22.096731
v 445.639146 -68.024759 -28.864534
v 769.838586 -49.499028 23.536069
v 761.765734 -49.887511 24.413250
v 761.244893 -49.799680 25.958277
v 751.047922 -50.567667 24.402466
v 742.779486 -51.160968 22.893059
v 745.670202 -51.213872 21.659249
v 727.213003 -52.572742 18.739006
v 720.016318 -52.794988 18.687391
v 711.595204 -53.285575 17.722668
v 669.787584 -55.767254 10.781812
v 629.842106 -57.346649 4.991550
v 747.869697 -50.906525 28.257238
v 730.200815 -51.791598 22.967888
v 678.165040 -54.367109 15.897819
v 672.332504 -54.739340 14.267160
v 652.459593 -56.404211 8.577016
v 627.930279 -56.735123 6.510165
v 653.091815 -55.942320 9.949416
v 647.757027 -55.490027 11.810974
v 637.770422 -55.913807 9.954768
v 627.178523 -56.104857 9.086055
v 442.689918 -61.680569 -19.564574
v 655.584260 -55.130244 13.847530
v 615.984460 -56.477969 7.242532
v 547.138887 -57.767056 -1.556796
v 542.773669 -58.291616 -4.038746
v 435.340563 -62.009017 -20.493711
v 630.098344 -56.052205 13.757718
v 622.610480 -56.050896 10.839439
v 586.870795 -57.003620 4.227268
v 576.944248 -57.141685 3.261876
v 562.656169 -57.402458 1.575980
v 538.890882 -57.756164 -1.974404
v 518.688428 -58.588958 -6.972224
v 553.974253 -57.493085 0.610101
v 548.651872 -57.548371 2.540233
v 529.347583 -57.923889 -3.436543
v 512.978244 -57.662572 -1.926613
v 512.832834 -57.974806 -5.073429
v 489.295578 -58.180910 -7.822572
v 555.280049 -57.705113 4.814792
v 521.473777 -57.716291 -2.623904
v 477.947903 -58.259931 -9.017306
v 548.778668 -57.876914 4.609696
v 530.151271 -57.694474 0.919348
v 508.725890 -57.659967 -2.715739
v 502.569133 -57.706364 -3.841057
v 494.498147 -57.642657 -2.828700
v 480.150557 -57.604705 -5.229572
v 468.714741 -57.703308 -7.075489
v 463.500756 -57.804410 -8.077432
v 522.107547 -57.766056 0.602363
v 513.722286 -57.971861 1.093358
v 503.057548 -58.034855 0.789898
v 489.146907 -57.619748 -3.564150
v 472.401232 -57.664349 -6.517790
v 451.210036 -57.661317 -7.887298
v 442.572565 -57.558612 -7.139579
v 264.406410 -69.134395 -38.179950
v 535.789529 -58.310398 4.592913
v 530.393527 -59.209265 6.247127
v 507.027925 -58.744120 3.407081
v 459.921353 -57.451027 -5.579676
v 407.166803 -58.838586 -13.268342
v 258.878512 -66.963717 -35.666950
v 250.959998 -66.278467 -35.242999
v 247.334921 -67.870842 -37.649626
v 233.592408 -68.768434 -39.963275
v 470.954252 -57.625931 -2.467063
v 425.542915 -58.069938 -10.052604
v 420.240988 -57.616774 -6.726977
v 411.496364 -57.989131 -9.353651
v 327.683086 -61.314913 -22.448442
v 220.248067 -65.660322 -37.356746
v 463.816387 -57.929039 -0.804564
v 453.100138 -57.497387 -3.479526
v 446.323894 -57.416167 -4.693270
v 441.169408 -57.430901 -4.644906
v 434.368656 -57.443384 -4.611754
v 438.309170 -57.645562 -7.799200
v 386.093885 -58.711302 -12.790031
v 371.415310 -59.341108 -15.470155
v 260.382395 -64.708289 -32.170189
v 241.549033 -66.127962 -35.751574
v 441.628364 -57.681348 -2.158967
v 430.600706 -57.710120 -2.073016
v 425.836474 -57.547743 -6.273478
v 402.655825 -58.204504 -10.263404
v 344.198029 -60.597154 -19.999894
v 424.789708 -57.553836 -3.458203
v 381.702844 -58.316010 -10.433226
v 369.394263 -58.433102 -10.842249
v 355.025026 -59.591109 -16.512243
v 342.921974 -59.777832 -17.476248
v 303.502722 -61.008094 -22.622746
v 241.652788 -63.981228 -32.392603
v 400.013512 -57.772733 -4.750249
v 390.747846 -58.262985 -10.452553
v 362.527843 -58.447486 -10.605303
v 267.121416 -63.064943 -28.837333
v 261.788875 -61.701689 -26.272661
v 257.157717 -62.650400 -28.647865
v 248.783364 -63.321455 -30.598196
v 239.426715 -62.164219 -29.182854
v 389.654152 -57.873472 -5.302775
v 381.915787 -58.156890 -2.540468
v 368.985922 -58.188235 -7.675310
v 340.664863 -59.032978 -14.282492
v 334.736548 -59.604299 -16.906959
v 303.833077 -60.147651 -20.020208
v 263.877781 -60.329558 -22.451765
v 389.380018 -58.126513 -1.784127
v 380.171734 -58.084247 -7.710068
v 349.958601 -58.748408 -12.593720
v 329.093124 -59.280781 -15.645953
v 320.947940 -59.060033 -14.478260
v 270.363167 -61.163539 -24.379655
v 256.455269 -60.597086 -23.825619
v 369.066817 -58.244944 -4.307467
v 353.540385 -58.387239 -9.088040
v 336.500668 -58.518743 -9.210510
v 339.802816 -58.689036 -11.998067
v 330.724761 -58.762106 -12.297469
v 237.272721 -60.918602 -26.648394
v 356.341873 -58.353428 -5.441527
v 347.242329 -58.409449 -7.030476
v 324.926945 -58.743376 -11.857632
v 314.528123 -58.750688 -11.304472
v 304.805126 -58.830835 -12.137612
v 257.707948 -59.171068 -18.749863
v 348.907373 -58.714111 -2.988275
v 318.366320 -58.708127 -8.352811
v 251.239085 -60.104806 -22.882536
v 247.071447 -59.214131 -20.288523
v 195.980136 -58.854507 -29.376528
v 181.393736 -58.659103 -31.940298
v 337.688361 -58.585240 -5.900499
v 334.986787 -58.870302 -3.656064
v 327.856080 -58.757881 -5.809190
v 223.976835 -58.559326 -21.912615
v 181.837908 -56.678239 -27.668627
v 175.865895 -56.607799 -28.685862
v 324.072025 -59.489475 -1.295295
v 310.461945 -58.765649 -8.674642
v 247.931208 -58.409216 -15.648657
v 216.363279 -58.438954 -23.337631
v 201.526388 -57.441189 -24.380605
v 170.457487 -56.406487 -29.463858
v 308.451819 -59.033003 -5.425587
v 303.410409 -59.273668 -4.168806
v 299.029120 -58.927249 -7.113545
v 199.990034 -58.045380 -26.529920
v 183.301311 -55.189976 -22.512331
v 167.722811 -55.065995 -27.028530
v 161.897835 -54.578474 -27.350798
v 266.846445 -58.669312 -14.087012
v 255.076554 -58.428074 -10.899177
v 256.071904 -58.570372 -15.079513
v 237.665671 -57.940727 -14.739918
v 196.783805 -56.203495 -21.291787
v 156.950873 -54.222954 -27.934361
v 136.561028 -51.037398 -27.147404
v 245.591195 -58.133746 -12.282250
v 299.525027 -60.211307 -0.590866
v 256.402024 -59.019103 -6.243925
v 259.535213 -58.713438 -7.980802
v 253.590654 -58.531546 -8.972844
v 247.247602 -58.248381 -10.654697
v 239.940262 -57.960870 -12.245525
v 229.016553 -58.124004 -18.795935
v 224.589228 -57.541048 -16.554107
v 169.590557 -53.951027 -23.126997
v 160.364202 -52.576172 -22.377979
v 148.064588 -53.648965 -29.124733
v 130.867969 -50.619870 -27.992852
v 232.482356 -57.693971 -12.946992
v 229.503459 -57.631468 -11.768643
v 221.344521 -57.247377 -14.168873
v 208.385154 -56.517005 -13.627437
v 180.854143 -54.194419 -17.984699
v 127.188309 -48.581745 -25.130759
v 260.723933 -59.643297 -3.820132
v 236.396178 -58.066156 -9.586011
v 225.642774 -57.621998 -10.440529
v 154.989344 -51.090787 -19.308318
v 230.963950 -58.396678 -7.060968
v 220.591978 -57.316378 -11.605257
v 200.815863 -56.269781 -10.409174
v 200.491853 -55.931919 -13.498191
v 188.607520 -55.030492 -18.572532
v 181.463201 -54.098563 -14.140248
v 175.069624 -53.390648 -15.379902
v 169.329311 -53.221845 -20.134472
v 147.227380 -50.913869 -23.142814
v 140.593753 -50.729301 -25.287855
v 122.264548 -47.878664 -25.265839
v 225.680945 -59.151863 -4.400028
v 212.862640 -56.902235 -11.907719
v 188.299050 -54.812141 -15.810424
v 157.737856 -51.239833 -17.327770
v 134.598630 -48.316988 -21.302875
v 132.403208 -49.126580 -24.452586
v 217.425348 -57.473594 -9.340622
v 212.475430 -57.649890 -7.517265
v 210.100168 -57.036020 -9.690504
v 197.160800 -55.787948 -11.834449
v 186.346447 -54.893168 -10.849927
v 179.595796 -54.042103 -11.846325
v 120.232947 -46.016698 -21.647623
v 213.374284 -58.593529 -4.705491
v 171.394680 -52.963769 -13.465558
v 161.215997 -51.604897 -15.783542
v 133.564640 -47.456278 -18.678905
v 208.552252 -57.997070 -5.636448
v 201.771352 -57.430771 -5.999129
v 184.486468 -55.365957 -7.983835
v 166.541812 -52.358874 -12.633724
v 150.844044 -49.986557 -14.558307
v 157.041009 -51.044078 -12.193495
v 127.052277 -46.521352 -19.369285
v 16.553200 -14.529018 -44.839337
v 5.341045 -14.818628 -47.598016
v 205.415868 -59.070725 -2.639785
v 176.592933 -54.712298 -7.227403
v 166.515151 -52.873293 -9.123998
v 139.475769 -48.097424 -13.643140
v 130.481200 -46.418358 -14.439419
v 126.374143 -45.897525 -16.986390
v 119.441058 -44.899625 -18.570504
v 110.965566 -43.591390 -20.073624
v 1.808998 -13.366837 -45.465404
v 159.990676 -52.035572 -8.664581
v 152.539095 -50.647224 -9.792398
v 120.376245 -44.337032 -12.945989
v 143.994991 -49.113685 -10.489308
v 112.337548 -43.212352 -17.794640
v 152.263076 -51.533695 -6.301167
v 137.792911 -47.879122 -11.355250
v 5.362917 -9.892437 -40.780370
v 3.581189 -7.760838 -37.378657
v 131.714736 -46.844348 -10.047782
v 130.654744 -47.239764 -6.673491
v 113.326076 -42.679208 -12.391188
v 138.612924 -49.252388 -5.543242
v 102.036484 -39.672425 -13.192355
v 97.399409 -38.094876 -12.668201
v 88.183082 -34.902065 -15.177179
v 27.736212 -8.484166 -29.332602
v 121.333119 -44.809928 -8.108539
v 116.289988 -44.094799 -5.558045
v 111.662569 -42.382638 -8.323428
v 105.247353 -40.476928 -11.365676
v 101.124259 -39.168615 -9.631337
v 92.134223 -36.212410 -13.247726
v 20.288085 -8.367534 -33.787732
v 110.650244 -42.621517 -5.064102
v 92.134713 -35.877880 -10.510521
v 85.566973 -33.101379 -13.098435
v 28.666670 -7.828267 -27.262780
v 25.524463 -6.662911 -27.113984
v 16.112322 -5.111893 -30.322239
v 22.036239 -5.869938 -28.014121
v 100.263790 -39.051652 -6.083150
v 56.787384 -13.898673 -15.452711
v 31.665283 -7.608423 -24.495499
v 28.306277 -6.586931 -24.654999
v 103.647197 -41.378580 -1.517343
v 7.445223 -2.493323 -26.813847
v 2.472323 -3.903057 -28.821077
v 57.971487 -13.878208 -12.433866
v 44.522375 -9.281679 -18.599613
v 37.018367 -8.362653 -22.598704
v 34.929423 -6.810939 -18.916997
v 53.539136 -11.009063 -9.752188
v 54.885025 -11.256006 -5.980802
v 46.273002 -8.283478 -4.600241
v 28.096985 -3.390956 -12.706488
v 20.174301 -0.567779 -13.072477
v 58.888709 -14.026396 -10.061857
v 58.716109 -13.389833 -3.224931
v 55.123754 -11.231107 -1.085486
v 46.002780 -8.813750 -13.081478
v 60.526965 -14.621127 -3.814670
v 42.560289 -7.415456 -4.452627
v 39.732654 -6.834045 -9.447662
v 25.199426 -1.929412 -10.116099
v 33.919844 -4.964547 -5.233288
v 37.563248 -6.106046 -3.732560
v 49.491428 -9.612111 5.741729
v 42.938921 -7.603920 -1.457499
v 32.902387 -4.853413 -1.165134
v 38.891979 -7.191774 3.531528
v 10.425109 2.790423 -2.286192
v 33.197161 -5.145888 0.691814
v 27.458029 -2.791128 -2.326023
v 18.459668 0.818127 -2.635540
v 27.076153 -2.759698 0.927579
v 46.149105 -9.111842 6.490571
v 15.498797 1.743599 1.194505
v 43.725572 -9.050420 8.076878
v 7.196008 2.997732 4.930245
v 45.338005 -10.418329 12.043938
v 12.025312 2.420227 5.430985
v 17.258487 0.731969 8.310454
v 14.057967 1.594296 10.494300
v 25.166412 -4.136440 13.401051
v 8.309567 1.937314 14.835483
v 13.777980 0.988380 15.653743
v 9.278412 2.590612 11.421631
v 371.919701 -60.945475 -20.315123
v 186.184074 -56.822263 -26.870369
v 245.732086 -60.800955 -25.397740
v 249.582218 -61.808160 -27.465966
v 222.522061 -62.478496 -31.927542
v 41.984391 -10.464796 13.318418
v 4.146220 2.753409 -3.814164
v 61.813933 -16.549110 -13.555862
v 116.006389 -45.245882 -1.862196
v 156.967593 -54.180084 -2.649800
v 157.230684 -52.780547 -5.264348
v 12.339577 -10.577804 -40.295450
v 171.581352 -54.708223 -5.658500
v 174.772084 -53.816779 -9.733695
v 189.702248 -56.137249 -7.146076
v 18.595329 -13.788045 -42.994818
v 115.234655 -45.550180 -22.805539
v 231.998677 -59.913495 -2.803405
v 3.499968 -18.879567 -52.359390
v 146.273715 -52.019737 -26.342419
v 162.530776 -55.780094 -29.829797
v 174.032794 -57.861420 -31.724407
v 189.184593 -59.213520 -31.480043
v 457.717302 -58.344997 0.588221
v 478.415355 -58.891976 2.413910
v 355.887425 -61.576371 -22.159444
v 396.500453 -59.009138 -14.008901
v 514.121370 -58.863921 4.136533
v 537.873999 -59.185616 6.854791
v 428.120824 -59.009779 -13.692851
v 442.859990 -58.202818 -10.505723
v 468.448415 -58.387909 -10.134899
v 439.946344 -60.995711 -18.346620
v 509.889635 -58.513779 -7.418805
v 611.892977 -57.387676 3.789423
v 642.262239 -56.486333 7.963115
v 327.219824 -82.223970 -49.206447
v 315.573243 -60.409237 1.633701
v 388.213685 -60.619138 -19.118665
v 528.461839 -100.638680 -45.566294
v 12.147692 -5.541086 -32.505593
v 16.727625 -6.774862 -33.148327
v 2.514746 -22.144821 -55.636183
v 101.463745 -42.027598 -21.824370
v 748.456859 -54.656172 12.341099
v 729.730554 -55.320889 12.000848
v 25.016642 -38.978382 -65.861866
v 9.992364 -46.007373 -72.481030
v 41.349806 -46.759797 -66.819879
v 526.809367 -61.673706 -13.100102
v 283.355502 -60.653800 -22.370517
v 17.790550 -49.653757 -73.911988
v 19.993341 -49.359985 -73.388511
v 23.347856 -47.232955 -71.885874
v 421.824868 -61.432165 -19.961798
v 293.415736 -62.506752 -26.455404
v 198.298319 -61.372614 -33.865632
v 322.625686 -63.685339 -27.658820
v 335.088805 -64.546836 -28.618378
v 454.443843 -64.914070 -24.188616
v 6.713583 -63.787038 -80.414873
v 13.064937 -62.013199 -79.991888
v 42.599799 -61.726415 -75.144935
v 23.525008 -65.062577 -80.674533
v 223.543177 -68.403893 -40.558798
v 681.946870 -87.079348 -21.706403
v 90.673168 -85.514723 -69.980322
v 533.828095 -95.306707 -42.404837
v 471.322906 -98.966250 -51.641227
v 69.807146 -92.225723 -81.071582
v 480.301388 -100.195474 -51.289963
v 414.879080 -98.631397 -56.569714
v 179.245396 -103.627401 -75.745338
v 237.690697 -105.286111 -70.320283
v 234.287633 -107.993157 -71.865669
v 261.561967 -104.608850 -68.112289
v 192.191847 -105.606005 -75.462441
v 92.924992 -105.457203 -87.022682
v 87.680285 -107.887885 -90.129505
v 123.894544 -108.806701 -87.342741
v 158.989246 -114.352732 -84.362495
v 89.644138 -36.956492 -19.375229
v 102.872122 -40.821395 -17.712504
v 183.841843 -99.412419 -72.068070
v 750.644847 -83.007415 -16.493254
v 733.544729 -85.839884 -18.307257
v 707.477573 -90.535538 -21.586127
v 688.599326 -91.089200 -23.143539
v 21.690569 -42.750196 -69.221028
v 10.219187 -53.712486 -76.015058
v 24.922874 -56.547399 -77.063521
v 22.186539 -57.771835 -77.718730
v -1.097219 -60.490466 -77.851204
v 586.579410 -103.871161 -38.904797
v 547.853768 -105.540855 -44.683821
v 44.761251 -67.259706 -76.807227
v 38.476077 -70.985539 -80.678659
v 536.964121 -106.273465 -46.425225
v 539.235125 -110.722142 -47.201045
v 485.083174 -105.211367 -52.869418
v 538.791739 -113.580757 -47.599166
v 442.524193 -105.222797 -57.430065
v 476.552643 -112.701508 -55.570632
v 436.209612 -109.800085 -59.364410
v 355.438264 -103.439639 -62.782856
v 46.872352 -86.131396 -84.290640
v 341.958942 -113.380495 -66.570230
v 320.357337 -113.658589 -68.106315
v 320.531181 -115.549343 -68.099494
v 21.752947 -102.612182 -83.585528
v 54.966852 -91.039776 -84.743840
v 24.249487 -106.626652 -83.621637
v 33.328392 -101.395098 -85.594133
v 4.084535 -109.618578 -79.130557
v 243.413077 -115.882526 -73.474255
v 287.135512 -120.296145 -70.383285
v 27.598256 -110.909910 -84.014354
v 236.570917 -118.535421 -74.568074
v 126.031261 -114.458443 -90.956826
v 13.875975 -121.679876 -79.837424
v 111.274190 -115.237609 -93.171267
v 17.118350 -127.267389 -79.563732
v 60.800117 -121.123316 -91.904185
v 25.644892 -129.433382 -81.716160
v 45.636983 -131.087237 -86.755445
v 158.770393 -133.310977 -85.859851
v 145.001000 -133.614895 -89.272083
v 36.702385 -135.399492 -83.647144
v 57.230935 -133.944725 -86.888374
v 91.770279 -140.101152 -95.592149
v 63.518432 -141.934311 -85.323653
v 109.010531 -145.246895 -92.192946
v 15.687641 -169.764700 -62.027397
v 41.917356 -173.031067 -68.029408
v 30.773433 -180.670038 -64.913928
v 6.589700 -50.480815 -74.597150
v 607.162473 -112.562316 -37.660556
v 48.104995 -63.881435 -73.543582
v 568.926090 -110.014536 -42.861060
v 576.951428 -111.538722 -41.928541
v 278.160539 -110.928366 -69.638474
v 17.099488 -117.626858 -81.547348
v 216.686482 -110.522519 -74.696350
v 632.554931 -101.327404 -32.502863
v 726.062997 -111.241937 -13.689396
v 712.672436 -111.177848 -16.953061
v 732.404100 -112.227094 -10.701032
v 779.406164 -113.575911 1.495027
v 677.589316 -114.988675 -19.817137
v 755.354099 -114.982199 0.617016
v 761.683620 -113.415495 -2.132046
v 582.423699 -117.183621 -40.329382
v 594.735514 -116.263002 -38.765024
v 601.784184 -116.490379 -37.408593
v 606.827472 -115.009310 -37.263022
v 665.694795 -115.163984 -23.267379
v 590.879890 -115.982658 -39.509307
v 446.961026 -119.809428 -50.393866
v 316.818523 -121.821752 -65.125576
v 5.631538 -94.036326 -82.646285
v 228.415346 -130.716629 -74.844992
v 176.505915 -132.491401 -82.203411
v 196.284793 -132.161839 -78.906593
v 176.685460 -145.246213 -75.091000
v 95.400804 -146.059444 -92.852717
v 155.353835 -147.820399 -79.998035
v 61.136048 -132.226441 -89.002921
v 48.532160 -136.251078 -85.564544
v 130.402651 -152.926403 -79.347472
v 48.274849 -142.479539 -83.174592
v 29.354193 -139.793726 -79.135324
v 102.060603 -151.769167 -87.209310
v 118.249808 -153.083013 -82.216377
v 98.987281 -156.907550 -78.453687
v 100.290440 -160.981538 -72.522523
v 59.742904 -162.777732 -72.791252
v 35.560090 -164.468579 -68.038343
v 76.552003 -170.594413 -69.709202
v 19.806703 -163.952542 -64.734892
v 17.797360 -167.249940 -63.000592
v 76.743312 -178.033759 -54.635820
v 64.469600 -187.492684 -52.398191
v 5.743357 -186.019912 -53.227384
v 768.032123 -113.651963 -0.389079
v 649.677089 -117.722861 -21.560141
v 104.111366 -151.698524 -87.100069
v 342.650920 -122.534069 -59.362434
v 778.563229 -115.743782 7.307138
v 381.589469 -122.025504 -52.127530
v 587.567585 -120.542881 -33.062318
v 690.177542 -115.805862 -13.480417
v 708.494010 -115.425200 -9.202262
v 733.785563 -113.672958 -7.454796
v 788.823979 -114.731628 5.746806
v 337.852275 -125.843910 -52.623691
v 94.959716 -154.777625 -82.537471
v 119.991257 -155.143559 -75.392803
v 666.151334 -117.557595 14.136435
v 104.706083 -161.593746 -67.722354
v 57.701388 -192.630301 -51.988006
v 57.359449 -193.758437 -44.252525
v 40.645220 -204.250252 -34.942038
v 26.689980 -208.119327 -1.638166
v 42.189225 -200.843991 17.241177
v 33.384206 -202.932576 18.224623
v 38.034466 -201.893516 18.229515
v 32.316488 -202.420513 20.699996
v 628.874035 -119.110300 -24.121574
v 639.248487 -118.793480 -20.960801
v 142.523802 -152.013645 -78.114498
v 93.351562 -165.941972 -68.668996
v 74.183075 -180.715795 -46.055717
v 28.023497 -203.710110 18.306940
v 13.447206 -204.496136 18.225419
v 24.644881 -200.260804 28.982985
v 34.946611 -200.491271 26.951835
v 38.189259 -199.866279 28.939464
v 45.343333 -197.122283 31.100312
v 213.992659 -132.251302 -2.245253
v 145.566193 -144.086332 -1.786578
v 176.588505 -136.435124 0.152376
v 563.501303 -116.245393 11.473555
v 149.452932 -131.545415 10.707386
v 137.511692 -132.397538 11.997996
v 717.381930 -116.233747 26.373536
v 125.641352 -130.655655 14.843039
v 128.919358 -132.799774 13.229048
v 1.730407 -181.780894 40.941416
v 34.963531 -182.182513 49.439711
v 302.566058 -108.285435 16.601691
v 768.897366 -116.479254 33.331732
v 12.135065 -183.200322 48.409649
v 157.251824 -119.806701 16.888374
v 198.260854 -114.313591 16.871333
v 199.174627 -110.448567 18.685119
v 220.201563 -106.737544 19.469644
v 179.092531 -109.796711 20.188334
v 2.947964 -74.201044 52.529126
v 618.768344 -116.861363 13.981809
v 658.065256 -115.684451 21.947137
v 327.335875 -107.595894 16.793404
v 260.708837 -108.911920 17.307709
v 388.952023 -105.595396 18.218906
v 3.649399 -176.458951 45.818126
v 9.671172 -179.454848 49.232376
v 25.855530 -173.988104 53.479937
v -10.582667 -124.651706 37.985402
v 147.674367 -125.749376 14.441885
v -1.383853 -118.158349 45.706785
v 147.033823 -117.417719 18.745366
v -12.712274 -107.733944 28.960657
v 167.379037 -110.258674 20.582631
v 171.884722 -113.529783 19.027438
v -9.294090 -102.261152 29.825247
v 226.671553 -104.356188 20.153172
v 218.047768 -104.165548 20.433455
v 267.662057 -102.593880 19.838085
v 284.341924 -102.477151 19.424288
v 293.217426 -103.826531 18.713560
v 9.958644 -88.777352 45.624386
v 253.468216 -76.238142 17.425493
v 259.396191 -73.728780 16.129948
v 40.604813 -61.986346 56.314461
v 26.821844 -66.124342 60.405403
v 389.829487 -69.569464 13.503623
v 4.854656 -44.182131 59.187235
v 474.737587 -76.927671 19.476584
v 539.896443 -76.803761 23.013822
v 609.985389 -78.180183 29.209323
v 642.539270 -73.794268 30.900538
v 750.365470 -67.429954 41.691053
v -7.034909 -126.585119 42.117448
v 142.652165 -119.567328 18.098259
v 6.122762 -110.694311 46.348050
v 296.119473 -100.495004 19.841060
v 577.774955 -73.422303 24.458989
v 229.401911 -74.549667 15.357802
v 184.982635 -70.303011 11.333155
v 167.632773 -72.897199 13.612512
v 151.606444 -69.849273 12.700618
v 130.018655 -67.483720 13.742634
v 639.240626 -59.583051 21.584264
v 480.592903 -63.814051 10.043327
v 461.878056 -62.269219 7.635324
v 504.507720 -68.671902 15.656828
v 511.970574 -71.840517 18.445273
v 341.979269 -68.844872 13.678331
v 298.669968 -63.011274 6.404309
v 290.660247 -62.382727 4.413012
v 325.647237 -68.743599 13.807203
v 272.336465 -63.730452 5.840185
v 269.788759 -64.760166 7.345494
v 222.772094 -60.995160 -0.131097
v 282.960515 -68.862475 13.141102
v 214.640378 -61.922585 1.715053
v 206.146589 -61.181973 1.041135
v 210.366844 -63.965699 4.701929
v 39.789746 -11.469027 16.902412
v 148.292810 -54.870742 0.375425
v 242.958239 -73.085413 14.953389
v 197.276662 -73.512332 13.453830
v 106.165969 -57.761609 14.816083
v 16.552329 -9.858088 38.414568
v 38.346773 -59.664660 56.258569
v -12.036634 -79.273814 17.114165
v -7.976124 -96.468801 28.770979
v -6.086285 -98.004336 30.528832
v -9.818206 -104.660498 30.361988
v 224.126597 -61.346895 -29.432245
v 10.754669 -0.366913 23.262916
v 45.957812 -11.012171 -22.561682
v 83.726516 -32.590990 -15.194196
v 32.443361 -9.156881 -27.583638
v 146.348700 -51.537866 -4.021705
v 192.453639 -57.616265 -3.888525
v 195.759715 -56.981382 -6.102789
v 199.671356 -57.851189 -4.554898
v 221.740972 -60.000458 -2.052927
v 219.949379 -58.448229 -5.880812
v 124.921361 -50.080088 -28.650035
v 299.553325 -61.340137 2.717639
v 296.168217 -60.169031 -20.379860
v 433.981330 -58.534896 0.794297
v 466.468086 -58.828498 2.014163
v 227.839999 -70.523335 -42.555625
v 448.752159 -59.257911 -13.855095
v 527.546564 -58.701983 -6.506372
v 436.164021 -59.987405 -16.208779
v 451.480510 -60.830321 -17.454037
v 551.261561 -59.143962 -5.729028
v 661.280987 -55.916744 10.181090
v 751.694314 -51.697183 18.878191
v 751.604076 -53.573534 14.252322
v 123.644527 -46.260143 -4.502791
v 132.148407 -49.436897 -2.264917
v 156.038751 -55.942008 -31.554552
v 155.030177 -57.337259 -34.189252
v 58.819764 -16.514929 -19.385907
v 9.388572 -7.972884 -37.086231
v 5.365768 -22.187620 -55.773136
v 118.443526 -48.474389 -27.631633
v 759.111694 -52.867026 15.071469
v 658.440980 -58.920324 3.929998
v 19.206491 -40.064693 -67.740921
v 648.495443 -57.592033 5.657234
v 37.333905 -44.319560 -66.792249
v 138.867434 -53.671964 -31.359151
v 612.120755 -58.914122 0.291128
v 610.034623 -60.159399 -2.203155
v 623.224402 -59.699494 -0.204807
v -7.397860 -57.111243 -74.075455
v 166.410862 -56.963817 -31.475787
v 403.355096 -61.192136 -20.070332
v 428.019618 -61.332772 -19.512647
v 20.337630 -51.494727 -74.709705
v 374.505328 -62.982155 -24.627177
v 24.669359 -54.935041 -76.310597
v 9.873401 -56.356627 -77.373856
v 303.390966 -62.543460 -26.189183
v 9.525720 -59.872582 -79.081643
v 11.401502 -59.197615 -78.729155
v 18.042225 -63.124754 -80.211813
v 25.345640 -62.063110 -79.365469
v 19.578747 -65.762078 -81.099118
v 40.686748 -61.871759 -75.981012
v 51.444222 -87.718336 -83.992890
v 55.659181 -87.081544 -82.474046
v 57.843712 -87.202722 -81.844670
v 60.344055 -81.068280 -76.817094
v 66.207291 -91.575885 -81.893255
v 489.533921 -99.369215 -49.831395
v 73.870905 -101.880825 -86.779977
v 174.187117 -123.323001 -83.474455
v 653.690289 -57.914406 5.351703
v 377.540525 -61.643144 -21.820473
v 206.133463 -109.873375 -75.736128
v 538.945122 -99.205513 -43.548602
v 19.981382 -45.442638 -70.950974
v 11.400854 -49.158212 -74.088858
v 643.386177 -94.635818 -28.869521
v 14.067099 -66.583852 -81.494385
v 600.587020 -112.555819 -38.618618
v 515.629143 -104.990201 -48.952428
v 297.236379 -80.491639 -48.663332
v 514.770532 -111.979331 -50.809306
v 36.021250 -73.629505 -82.110378
v 418.279780 -100.540485 -57.347904
v 456.027518 -111.694612 -57.688838
v 449.358834 -113.245418 -58.177784
v 365.447457 -113.185955 -64.773040
v 365.236285 -111.219452 -64.863554
v 48.076776 -90.944702 -85.730332
v 324.023865 -114.025660 -67.898419
v 13.673356 -101.079731 -82.840975
v 318.722016 -117.010238 -67.971305
v 67.624470 -94.854436 -83.688732
v 65.187491 -99.386804 -86.834347
v 10.658839 -118.794701 -79.381965
v 8.812271 -122.242794 -77.685057
v 247.513649 -123.020630 -74.030377
v 9.032151 -125.632059 -76.851578
v 24.352956 -127.150282 -81.906423
v 154.773316 -136.114474 -86.141158
v 50.463520 -130.330838 -87.223100
v 159.354817 -137.323440 -84.576331
v 133.883992 -136.074759 -91.604634
v 115.393850 -137.881044 -94.275023
v 126.219202 -137.786211 -92.827277
v 136.441640 -139.963165 -89.703779
v 51.243699 -134.513165 -86.246712
v 60.299549 -137.194836 -86.449112
v 54.706014 -138.282109 -85.276784
v 83.759724 -139.289354 -95.172217
v 116.726729 -142.166117 -92.578363
v 58.436036 -138.706347 -85.498357
v 116.376436 -144.420605 -91.534278
v 8.726638 -168.961905 -59.926294
v 22.359158 -167.940804 -64.271895
v 12.481064 -170.619534 -60.912300
v 33.973115 -167.146818 -67.194273
v 36.704729 -169.451007 -67.304553
v 42.654469 -163.591696 -69.999697
v 18.360019 -168.838533 -62.869432
v 51.418448 -172.229626 -69.195689
v 9.700344 -180.802863 -58.910306
v 23.886200 -178.107309 -64.294920
v 582.104484 -113.924378 -41.270654
v 586.189474 -116.016211 -40.259938
v 599.634091 -114.771471 -38.511226
v 631.935047 -117.666807 -28.467097
v 580.467489 -120.451719 -35.527962
v 311.898348 -121.615371 -66.124881
v 235.230631 -128.801027 -74.605188
v 170.794516 -142.666054 -79.242984
v 181.216356 -143.280982 -75.858649
v 78.807494 -139.568379 -94.073268
v 65.070476 -141.066654 -86.544598
v 84.325165 -146.893487 -91.181171
v 65.923022 -143.926828 -85.041935
v 97.830471 -150.919515 -88.512767
v 96.489342 -161.742603 -72.999590
v 91.552089 -163.331489 -72.711019
v 87.866570 -168.924339 -67.171763
v 84.780365 -170.202746 -67.132607
v 75.584963 -176.012609 -63.627504
v 79.086579 -172.465616 -67.147557
v 77.937852 -177.548064 -49.467397
v 29.091616 -185.683445 -61.586262
v 15.290754 -182.521834 -60.682372
v 55.808686 -192.172940 -55.893240
v 53.646286 -195.084919 -53.032093
v 44.826719 -198.262304 -50.925807
v 48.536908 -196.974253 -52.521136
v 36.135263 -201.388758 -46.677013
v 764.034578 -114.702728 1.503185
v 29.428965 -135.248501 -80.990087
v 518.519481 -117.487269 1.729400
v 597.195532 -120.706284 -27.443807
v 419.242577 -120.402837 -51.044776
v 656.444671 -117.704489 -18.722229
v 735.143028 -114.881707 -4.042430
v 412.660093 -120.535288 -51.445664
v 399.595523 -120.541963 -53.283464
v 373.348965 -122.334913 -53.130810
v 762.473019 -115.289498 2.959973
v 801.311978 -115.451354 9.410037
v 366.102949 -123.804231 -50.123263
v 325.675756 -127.417374 -51.765215
v 160.725485 -148.674731 -77.211437
v 225.007469 -138.680928 -62.737870
v 90.069585 -150.470080 -88.694848
v 86.192106 -152.635156 -85.105957
v 633.867201 -117.530702 12.333899
v 667.652679 -117.052977 17.213501
v 499.762271 -117.030475 3.162038
v 69.189317 -174.030621 -68.220327
v 40.612484 -202.340047 -44.835842
v 31.294280 -203.082367 -43.376877
v 32.139456 -207.020383 -25.060805
v 30.711859 -205.960902 8.858845
v 33.533833 -204.868735 11.034423
v 25.118026 -202.994182 20.750300
v 687.532460 -114.686209 -17.335558
v 66.127779 -176.309202 -67.033036
v 325.734753 -124.337678 -2.383952
v 195.855139 -121.232351 12.746695
v 32.988648 -198.808970 32.344421
v 623.505661 -117.485548 11.559671
v 672.337048 -116.328880 20.992493
v 135.727007 -130.287215 13.525034
v 12.569047 -187.105680 46.147292
v 27.983080 -186.134714 48.303683
v 716.061562 -115.463064 29.384188
v 725.041587 -115.912053 28.917499
v 156.083560 -123.272860 14.941719
v 769.587419 -115.860454 35.976372
v 337.204985 -107.735876 16.695694
v 342.361465 -108.668959 16.179621
v 343.111499 -106.359673 17.470979
v 175.759149 -116.007245 17.523807
v 20.924659 -176.292852 52.496004
v 190.116887 -119.892688 14.102783
v 659.614416 -116.403167 19.480752
v 166.103581 -117.058981 17.685054
v 794.884251 -116.794315 37.007823
v 204.586923 -107.899490 19.503384
v 16.238741 -86.786526 55.231879
v 237.683282 -108.236846 18.411173
v -4.010514 -133.980606 43.232118
v 143.286228 -128.610790 13.361238
v 129.268821 -126.180042 16.423055
v 152.060549 -124.075643 14.887522
v 277.818529 -103.179557 19.351231
v 272.647228 -104.355610 19.048555
v 307.675512 -105.224969 18.061699
v -9.665401 -83.829747 20.790429
v 16.760025 -90.027866 54.484084
v 352.145377 -105.875516 17.708823
v 381.834426 -102.757413 19.206200
v 18.520256 -80.161578 60.380123
v 24.605675 -78.998766 61.699044
v 106.496555 -69.990744 19.539119
v 16.097981 -73.189022 60.104361
v 252.157437 -73.778401 15.907547
v 22.753172 -55.781491 59.546663
v 2.123290 -51.090378 58.440217
v 409.816361 -72.680463 15.515233
v 44.610193 -54.855820 54.026193
v 477.367946 -73.864604 17.993233
v 512.576950 -77.223225 21.477591
v 522.737661 -78.159199 22.477898
v 3.857087 -40.853228 57.414725
v 586.207976 -75.792564 26.294036
v 594.705298 -75.882078 27.067845
v 587.677489 -73.947513 25.605757
v 579.010003 -71.533632 23.540742
v 631.517173 -77.886996 31.088268
v 634.432780 -73.253755 29.859181
v 677.317811 -69.285732 33.135619
v 7.131128 -73.028898 56.994111
v 742.635465 -66.142713 40.350531
v 642.912700 -65.944813 27.163495
v 604.753001 -72.291390 26.411118
v 453.517454 -62.205431 7.344468
v 484.935388 -70.827885 16.402110
v -2.313140 -112.903404 41.488387
v 742.123101 -64.058890 39.591343
v 563.176762 -70.170937 21.210592
v 505.902097 -71.130813 17.583417
v 414.962561 -70.930401 14.509404
v 407.176827 -70.053375 13.837446
v 339.029836 -60.710864 4.399326
v 333.266079 -62.349329 7.556697
v 281.777853 -70.970004 14.823895
v 298.627909 -72.581024 16.120408
v 165.102994 -56.923343 -0.335817
v 185.367854 -57.991177 -2.032262
v 11.997624 -1.747882 26.925278
v 139.462946 -69.771347 13.785473
v 134.593551 -74.326430 16.520790
v 41.945783 -36.988235 47.277581
v 39.226605 -36.673009 47.303496
v 39.939122 -48.233600 52.810369
v 41.580521 -58.261604 55.390537
v 3.224196 -47.095599 58.810816
v -19.729186 -87.960123 17.191428
v -19.751104 -84.320790 15.670619
v -16.237808 -94.728369 22.586290
v -12.156969 -108.512551 29.828673
v 45.367877 -153.943865 46.208490
v 215.991651 -61.235868 -30.537998
v 27.385552 -11.564202 -35.042696
v 5.338223 -7.035901 -36.166133
v 33.595461 -11.605097 -31.842130
v 37.168390 -10.804126 -28.361872
v 177.639354 -56.309058 -3.741246
v 184.915525 -56.399419 -5.209772
v 190.522033 -58.793031 -1.342773
v 21.227230 -12.227587 -39.431182
v 106.998652 -43.756986 -22.682465
v 271.024210 -61.899625 2.286391
v 262.460857 -60.506157 -1.258025
v 341.090386 -59.343382 -0.087606
v 421.001473 -60.251786 4.218616
v 310.044140 -61.800975 -24.306117
v 511.780669 -62.475462 9.947407
v 501.455703 -63.565598 10.694846
v 510.667799 -60.360836 6.848545
v 386.647732 -62.441885 -23.206725
v 412.932946 -60.491098 -18.218009
v 487.967740 -59.250545 -11.355805
v 429.886337 -64.260502 -24.569061
v 607.922965 -58.299918 1.250330
v 615.840977 -57.923140 2.691856
v 656.104544 -56.931242 7.459610
v 713.165975 -55.043749 12.843504
v 129.927833 -49.989539 -0.556766
v 421.547350 -60.003597 -16.704969
v 53.585839 -13.951702 -20.604063
v 63.232800 -17.946591 -15.378606
v 96.882520 -38.935570 -17.467669
v 764.176361 -51.384932 17.975306
v 712.845623 -56.012524 10.922822
v 12.586946 -37.286229 -66.790566
v 636.654424 -57.806116 4.415477
v 7.483253 -47.171437 -73.160777
v 30.096499 -47.448100 -71.068287
v 24.554456 -49.470856 -73.212585
v 292.482938 -60.886299 -22.700025
v 25.298002 -51.509582 -74.372236
v 303.053223 -64.874421 -30.400510
v 198.091905 -60.443590 -32.214453
v 1.654584 -60.618672 -78.652486
v 10.175191 -65.621107 -81.191145
v 22.024214 -64.963420 -80.707035
v 46.653786 -59.829118 -72.207651
v 29.884653 -56.393805 -76.289396
v 26.946751 -63.147125 -79.757231
v 37.830556 -62.336613 -77.200297
v 106.076375 -74.448726 -59.162866
v 56.735539 -74.715888 -74.854174
v 63.660892 -77.327814 -73.232502
v 76.347278 -77.763004 -68.637523
v 54.948028 -82.596364 -79.980947
v 58.456570 -89.938849 -83.319831
v 463.431657 -103.663347 -54.700160
v 369.517989 -101.259094 -60.917019
v 508.642262 -105.667677 -50.099728
v 68.776393 -97.194027 -84.858746
v 187.816543 -104.125085 -75.101150
v 84.947669 -104.832761 -87.716039
v 92.519381 -107.843563 -89.538340
v 152.305640 -112.917464 -84.929780
v 105.406785 -112.192578 -92.084593
v 476.034347 -103.356764 -53.211446
v 289.140776 -105.257272 -66.766462
v 718.773199 -87.909365 -19.859015
v 706.525204 -85.576755 -19.299679
v 16.586271 -44.755792 -71.165427
v 554.622097 -105.295639 -43.676063
v 5.090000 -68.301281 -81.377317
v 36.891280 -64.495436 -78.413032
v 41.800562 -64.546523 -76.787103
v 26.381661 -65.660114 -80.739963
v 527.508954 -115.437024 -49.049336
v 60.779173 -74.305285 -72.689524
v 448.340744 -115.014810 -57.565171
v 46.348974 -74.349068 -79.472582
v 350.030588 -100.431809 -61.501351
v 358.282898 -116.280388 -64.132643
v 11.559050 -103.082648 -82.214900
v 9.348157 -105.438716 -81.223545
v 316.537938 -118.361603 -67.682156
v 223.614053 -110.135226 -73.773900
v 26.853621 -105.334088 -84.096158
v 33.036964 -106.004660 -85.529835
v 121.982515 -110.922100 -89.467962
v 114.406395 -112.602466 -91.546909
v 118.840856 -113.447697 -91.493745
v 99.083254 -113.118387 -92.989049
v 31.899830 -129.446217 -83.895809
v 16.215854 -132.850042 -77.555161
v 21.929769 -134.512920 -78.536774
v 59.028971 -132.253736 -88.019515
v 53.924342 -143.691267 -83.237606
v 105.537161 -139.925899 -94.910811
v 59.589923 -142.319209 -84.294211
v 23.096018 -163.796766 -65.409000
v 31.130454 -166.238806 -66.646786
v 57.786732 -171.079898 -69.946917
v 20.187252 -180.411202 -63.132281
v 624.426858 -102.196213 -33.702651
v 88.689424 -111.318581 -92.542517
v 72.161488 -134.771866 -93.707166
v 59.063291 -177.188858 -67.188096
v 64.020093 -175.017269 -68.120081
v 697.462742 -112.902571 -18.088508
v 788.958593 -113.767920 3.430009
v 705.962329 -112.970362 -15.680946
v 815.195827 -116.055448 12.463754
v 697.643858 -114.337482 -15.130473
v 588.033256 -114.164312 -40.358041
v 589.215440 -111.991051 -40.203601
v 644.020152 -117.826265 -23.478820
v 625.118689 -118.799024 -27.300881
v 593.371462 -119.811110 -34.314839
v 328.501094 -116.959443 -66.936317
v 322.547283 -117.891458 -67.184950
v 361.567284 -123.008492 -54.092430
v 229.705165 -127.854632 -75.454074
v 225.277463 -130.317861 -75.428707
v 174.908360 -129.437930 -83.060746
v 235.309134 -135.264847 -68.454091
v 229.714191 -137.533007 -64.996423
v 170.746466 -140.828483 -80.334198
v 184.654739 -144.074489 -73.480968
v 98.517503 -139.717554 -95.693812
v 103.291049 -143.139658 -94.031476
v 155.710382 -149.041233 -78.544076
v 150.797784 -149.150728 -80.117973
v 62.656346 -137.086547 -87.534328
v 11.411561 -130.000342 -76.594486
v 101.116282 -154.532014 -82.501103
v 60.894303 -144.901617 -83.283888
v 94.123909 -164.234928 -70.904070
v 64.393186 -166.891377 -71.585220
v 68.601447 -165.533135 -72.300345
v 48.058080 -162.772000 -71.293031
v 67.919426 -171.899312 -69.622270
v 49.411343 -174.571173 -68.454602
v 46.794797 -176.374721 -67.849297
v 43.864882 -189.403342 -59.816825
v 726.297786 -113.566585 -9.412959
v 739.476416 -112.831689 -7.976923
v 793.054266 -114.606148 6.055735
v 87.838634 -154.036972 -83.260923
v 578.426846 -117.168371 8.846389
v 106.802526 -158.847062 -72.845152
v 558.123004 -117.348618 6.076509
v 577.195703 -116.586172 11.203817
v 81.812481 -174.092279 -59.649015
v 71.345313 -179.361735 -61.195259
v 83.219823 -173.482106 -56.897589
v 46.760949 -199.593359 -48.496978
v 49.466143 -198.048180 -50.286115
v 54.503821 -195.586714 -48.385510
v 218.143796 -134.001631 -7.401683
v 40.064772 -204.618130 -26.345841
v 10.596340 -207.941418 -8.455709
v 41.646551 -202.086588 12.552043
v 42.693743 -199.281386 27.088976
v 668.364213 -117.252943 -15.818416
v 596.558340 -117.734941 7.851036
v 65.130967 -178.749967 -65.174866
v 16.365646 -205.011420 16.314005
v 26.730988 -202.008364 23.577572
v 635.444879 -116.957839 15.148352
v 8.640127 -187.679869 44.228382
v 38.606631 -181.441591 48.811720
v 6.064380 -188.039899 42.625695
v 125.012007 -128.036602 16.148276
v 5.237727 -179.838322 46.303991
v 159.970702 -118.198120 17.554561
v 195.347218 -115.099574 16.602740
v 2.983765 -179.337918 43.955000
v 14.339494 -178.839466 50.770267
v 280.501525 -105.260667 18.405025
v -11.744148 -126.116383 35.247357
v 8.780071 -83.164335 46.077193
v 5.157025 -72.681781 55.956200
v 182.325672 -123.631414 12.199340
v -8.081529 -130.330339 38.702256
v 14.440307 -138.335593 56.993982
v 141.118454 -131.074153 12.227117
v 143.988782 -123.015757 16.358623
v 147.917605 -124.012484 15.389749
v 149.594511 -120.367115 17.241586
v 156.030576 -117.546490 18.211316
v 176.066587 -114.076967 18.491821
v 199.712247 -107.918669 19.699426
v 231.882963 -107.033646 19.082619
v 249.149858 -105.666937 19.176185
v 338.904352 -104.939764 18.134894
v 354.515885 -107.883023 16.691387
v -9.128761 -78.930190 19.384885
v 170.047280 -79.269057 16.698556
v 17.169107 -82.023118 58.782987
v 15.035878 -78.458412 59.201290
v 16.922489 -77.806752 60.194472
v 197.165071 -77.252974 15.807197
v 287.467138 -73.852799 16.758347
v 514.194898 -74.955609 20.446277
v 544.983064 -76.816237 23.383923
v 212.086429 -105.435018 20.167091
v 533.858414 -75.556729 21.991031
v 566.339187 -73.704325 23.573578
v 625.144767 -72.113730 28.409671
v 590.754328 -72.614692 25.234239
v 573.050653 -70.379848 22.269992
v 468.710254 -62.095466 7.565321
v 139.499157 -52.725637 -0.047833
v -3.641896 -116.399633 43.255790
v 629.131964 -69.128231 27.359826
v 540.268785 -72.120122 20.520439
v 523.611051 -74.973807 21.033012
v 421.615203 -62.423359 7.130433
v 288.547398 -71.181726 15.157129
v 197.481075 -58.487528 -2.846154
v 154.134829 -54.210844 -1.900278
v 147.009949 -53.072968 -1.704996
v 245.244966 -75.968339 17.026961
v 240.159964 -74.234975 15.662512
v 36.676619 -49.301747 53.356739
v -4.296367 -93.823865 30.244342
v -7.525306 -105.682450 32.729110
v -0.408219 -110.186549 40.867304
v 6.920782 0.550693 18.396473
v 42.869385 -9.920758 -22.531044
v 166.528733 -55.207803 -3.311680
v 232.784538 -61.069157 -0.336894
v 243.170263 -60.754751 -1.187344
v 250.306687 -59.701378 -3.787149
v 261.975386 -62.287758 2.617428
v 8.376726 -21.705787 -54.853223
v 461.553437 -60.669765 5.409909
v 533.152074 -61.506523 10.252495
v 536.923824 -60.153896 8.518286
v 458.082552 -59.098735 -12.956916
v 473.372666 -58.848113 -11.301105
v 477.497434 -60.437274 -14.926676
v 508.929423 -59.356109 -9.890804
v 623.740628 -58.399864 2.263091
v 745.247157 -53.592565 14.659540
v 91.779872 -37.332809 -18.088219
v 205.655559 -60.124029 -30.234463
v 210.842091 -64.242138 -36.549115
v 174.765700 -105.771033 -77.672024
v 5.246494 -40.033022 -69.086155
v 123.739874 -52.718568 -33.179973
v 636.636479 -58.782386 2.572634
v 3.665862 -49.859292 -74.391305
v 0.724187 -50.925816 -74.595613
v 513.856163 -61.143855 -13.334178
v 530.995743 -59.328741 -7.955817
v 288.440510 -63.093097 -27.872479
v 23.848131 -44.848491 -70.353959
v 5.285867 -56.278076 -77.166350
v 54.238157 -58.948069 -67.188262
v 23.228897 -61.132771 -79.018287
v 27.943571 -59.837394 -78.259233
v 34.333656 -61.498210 -77.841419
v 23.608264 -67.090949 -81.416418
v 229.927841 -110.193458 -73.141993
v 79.838712 -102.416497 -86.096490
v 133.589708 -115.511006 -89.956367
v 98.823870 -110.092365 -90.992147
v 144.560281 -110.562936 -84.944676
v 140.029092 -113.101860 -87.398847
v 0.608892 -54.466037 -75.990689
v 25.589658 -59.116785 -78.120636
v 581.771600 -115.663115 -41.054184
v 359.674256 -114.188012 -65.002923
v 10.856849 -97.321650 -82.952699
v 4.861250 -99.776657 -81.615979
v 340.467455 -114.777577 -66.509483
v 337.828964 -114.879904 -66.701974
v 6.343642 -103.539178 -81.276986
v 323.709846 -116.062249 -67.718889
v 312.321159 -116.159270 -68.741453
v 21.157241 -118.770702 -82.400526
v 6.313913 -123.201525 -76.013028
v 130.386610 -112.488104 -89.039984
v 17.967771 -139.429306 -75.548084
v 144.399602 -136.712994 -88.700693
v 3.083171 -168.557066 -57.229617
v 12.153912 -167.629567 -61.540565
v 30.421844 -163.948711 -66.914376
v 38.402071 -165.622850 -68.360697
v 55.834584 -167.772557 -70.750898
v 64.682950 -168.917449 -70.894118
v 13.284526 -181.163549 -60.618106
v 17.465532 -181.241211 -62.136847
v 21.236456 -181.735098 -62.818788
v 28.292376 -182.029389 -63.907139
v 61.743106 -178.291694 -66.178981
v 363.536361 -114.767782 -64.448863
v 775.996926 -114.835891 4.046064
v 659.962998 -116.786772 -20.940463
v 669.489468 -116.370612 -18.758345
v 461.929426 -120.799497 -45.087553
v 12.341986 -91.254882 -83.594266
v 181.512764 -126.483769 -82.156266
v 175.502814 -126.484534 -83.237059
v 13.042567 -137.108560 -74.645730
v 109.973456 -156.262864 -76.106265
v 115.028600 -155.718013 -75.376065
v 54.673416 -163.512307 -71.960002
v 10.847967 -182.913901 -58.517965
v 61.328332 -188.950354 -55.221874
v 59.807353 -191.230509 -50.847670
v 51.732514 -196.770612 -51.260511
v 53.142463 -196.223140 -50.662765
v 444.318937 -120.514770 -47.938890
v 453.687596 -120.333240 -48.068551
v 242.530538 -135.422049 -64.783407
v 169.555661 -146.546306 -76.317833
v 178.995815 -146.151454 -71.538724
v 56.276295 -193.093058 -53.783747
v 26.766254 -207.264885 6.260423
v 34.404523 -203.762738 14.630476
v 19.441236 -206.457295 11.560574
v 706.519864 -114.348622 -12.636328
v 713.534641 -112.744889 -14.207983
v 239.258479 -105.768352 19.399271
v 184.984198 -136.129812 -1.681225
v 145.258078 -131.418702 11.406519
v 434.592388 -104.914710 19.777594
v 291.005748 -107.478427 17.102303
v 11.744938 -181.080292 49.361158
v 167.666214 -115.134650 18.575063
v 264.609524 -104.445463 19.249816
v 13.006645 -79.034696 57.308677
v 6.100267 -74.859136 55.239227
v 380.768265 -107.456544 17.199237
v 187.901468 -116.818262 16.108736
v 271.038994 -106.312542 18.229767
v 143.117988 -130.102408 12.522527
v 140.171424 -124.907249 15.785308
v -6.139783 -103.550959 32.688573
v 260.328300 -105.616158 18.906389
v 281.022061 -103.052344 19.313941
v -10.998413 -81.860129 18.842405
v 419.271844 -107.939265 17.999342
v 127.989785 -72.205120 16.355942
v 424.729254 -105.727060 19.156781
v 22.602357 -75.752451 61.399258
v 217.789481 -75.154918 15.283074
v 264.613249 -76.472229 17.844640
v 40.557750 -53.645981 54.255560
v 487.093815 -72.992636 17.867487
v 9.960921 -32.992534 56.999849
v 582.067230 -68.776931 22.074542
v 722.164835 -64.866075 37.179095
v 240.007099 -75.978329 16.847063
v 685.426797 -67.086055 33.241142
v 430.685507 -60.682959 4.904827
v 135.970111 -69.359966 13.946995
v 39.970678 -41.070410 49.373577
v -14.754868 -85.271289 18.475621
v -6.501994 -117.362414 41.913715
v 40.183408 -9.829189 -24.318853
v 426.909053 -58.470421 0.603448
v 283.251131 -66.113618 -33.172701
v 662.989984 -56.713113 8.237134
v 10.752241 0.125374 -20.491045
v 9.303490 -0.138358 -21.342027
v 31.950707 -59.661640 -77.587714
v 236.729799 -110.221543 -72.503605
v 164.922042 -127.690060 -85.248954
v -0.357741 -58.084578 -77.287513
v 21.212780 -162.457083 -65.421609
v 35.349195 -183.011557 -64.219269
v 167.441678 -135.281788 -83.321012
v 134.186738 -152.198667 -80.433385
v 67.106972 -162.931742 -73.257413
v 41.838784 -185.187598 -62.922859
v 564.776743 -116.826658 9.166010
v 186.250726 -136.691044 -3.171659
v 32.257245 -200.537916 27.421486
v 195.482527 -119.127525 14.204984
v 330.146930 -105.449182 17.889813
v 316.023746 -107.141640 17.123139
v 322.951598 -104.700412 18.231136
v 170.786384 -115.547417 18.127028
v 725.639306 -55.166591 31.823821
v 650.379902 -58.930181 22.680057
v 14.779172 -7.914338 36.719352
v 282.877544 -62.101997 -26.070070
v 285.642550 -63.700598 -29.173010
v 292.770381 -65.546712 -31.912351
v 27.416554 -56.620142 -76.846610
v 29.111657 -199.453835 31.830671
v 9.240898 -184.225258 46.692472
v 183.193620 -118.082869 15.718073
v 23.631349 -84.168956 60.815449
v 10.451325 -75.566361 57.711228
v 580.090392 -64.988195 18.911926
v 34.628206 -37.338223 48.560460
v 43.577670 -12.425769 -27.479670
v 249.455213 -61.780982 1.121812
v 15.224037 -106.933693 -82.375452
v 20.510896 -166.137894 -64.100662
v 24.453958 -160.927073 -66.292359
v 12.488372 -208.306359 -6.173579
v 19.111285 -76.637816 60.945488
v 19.864180 -74.326215 60.790238
v 14.717072 -9.951444 39.551260
v 158.440257 -131.866422 -86.207690
v 15.106018 -104.701293 -82.653714
v 9.308863 -75.914807 56.804429
v 10.916405 -106.715972 -81.163490
v 21.700821 -164.451666 -64.937407
v 335.687557 -114.487571 -66.972555
v 547.469961 -115.008834 -46.309890
v 20.866179 -62.236258 -79.626270
v 5.322436 -54.445147 -76.238893
v 18.921692 -46.951615 -71.994680
v 433.105086 -59.558150 3.040296
v 322.189246 -124.414832 -1.499558
v 362.680238 -112.723518 -65.043728
v 577.345284 -114.775008 -41.914509
v 20.619513 -46.527363 -71.569981
v 23.837215 -44.125251 -69.869610
v 212.910642 -60.186715 -1.119957
v -9.751663 -78.010816 18.529327
v 214.529265 -134.066701 -6.423320
v 328.571125 -114.837502 -67.513886
v 15.310225 -59.438927 -78.508596
v 15.871978 -56.575914 -77.236978
v 545.281025 -58.866252 -5.502814
v 38.688743 -179.779572 49.641810
v 245.864364 -103.967927 19.874681
v 20.731747 -61.131002 -79.125267
v 26.286123 -160.252428 -67.038626
v 14.911017 -58.449185 -78.055215
v 5.227515 -0.426426 -21.508520
v 288.817612 -66.172266 -33.028077
v 167.438770 -125.603186 -84.811829
v 496.393910 -73.972445 18.895068
v 289.859848 -105.116683 18.215666
v 148.180017 -129.458595 12.245981
v 20.272082 -59.675789 -78.532889
v 490.535423 -117.552602 -0.692530
v 170.409654 -76.611001 -54.307696
v 424.226329 -73.808843 16.374003
v 48.500141 -66.677383 -74.729537
v 626.701035 -90.206281 -28.535192
v 120.113787 -67.094896 -51.016872
v 263.699971 -94.623184 -61.885013
v 411.659583 -116.156499 12.372208
v 413.472064 -111.873113 15.659185
v 110.824188 -159.263524 -67.231770
v 210.540091 -58.716662 -25.789181
v 720.841064 -63.070049 0.634959
v 509.669967 -116.051453 9.388896
v 321.957590 -70.789341 -37.624702
v 430.190628 -96.768885 -54.304173
v 274.319408 -60.063626 -20.877396
v 115.751504 -70.055848 -54.242077
v 575.590307 -98.120533 28.595470
v 276.259499 -85.038066 20.397915
v 556.991450 -121.514218 -32.994031
v 78.886711 -86.026410 29.979560
v 243.453990 -78.571656 -49.317383
v 605.427811 -100.414269 -35.407142
v 457.788482 -97.831260 22.293801
v 427.492345 -92.954314 -52.120477
v 445.250559 -89.398289 -48.175614
v 170.092685 -68.971980 10.960847
v 176.756053 -134.529840 2.779299
v 652.452412 -76.868981 32.878013
v 624.761752 -80.372236 -22.497599
v 528.325959 -120.438914 -17.012016
v 281.770632 -90.232602 20.970013
v 694.821653 -117.765130 13.407561
v 696.435373 -65.229280 33.869946
v 108.318066 -96.529676 -75.419511
v 470.389321 -103.183222 -53.756056
v 627.883158 -71.499782 -14.476803
v 278.956402 -128.843404 -24.926591
v 358.164720 -121.749295 -10.763305
v 392.362589 -75.246192 16.674689
v 616.792507 -78.980369 -22.316262
v 488.047373 -69.689559 -27.605035
v 495.976616 -66.301969 -22.840125
v 171.126328 -93.197275 21.086515
v 393.433870 -123.153694 -42.846772
v 593.040053 -84.830890 -29.085645
v 537.874386 -113.209410 19.012783
v 295.082734 -63.914903 -29.100332
v 376.770278 -83.629517 19.650291
v 452.599665 -121.303453 -29.181133
v 356.550082 -88.970702 20.566143
v 530.166925 -106.394228 -47.402887
v 534.301466 -101.824374 -45.264978
v 216.228351 -115.433039 -76.194235
v 439.570545 -65.370195 -25.690143
v 332.614135 -97.647572 -60.684699
v 401.556815 -72.696320 15.412717
v 392.495749 -119.956264 -7.736159
v 202.967249 -87.621828 -60.349881
v 191.485750 -88.746320 -62.306792
v 715.206220 -77.071949 -13.341124
v 427.447745 -121.993824 -32.876936
v 140.139209 -98.117445 -74.512663
v 134.441882 -99.919959 -76.648831
v 186.416033 -141.443426 -31.513319
v 182.755213 -142.078017 -36.008136
v 596.515154 -66.919280 -13.082809
v 548.532097 -121.542798 -29.052182
v 127.319288 -153.265170 -18.776434
v 445.240911 -108.481503 -58.229869
v 40.174017 -141.237702 -82.049848
v 380.486545 -123.116840 -48.244520
v 311.035764 -83.264350 19.882272
v 246.090483 -80.320111 -50.784542
v 241.718955 -94.364783 21.488404
v 208.931333 -57.302168 -21.504689
v 660.272296 -97.370943 -28.143930
v 426.490412 -106.751747 -59.410218
v 440.857194 -86.599221 -46.505562
v 116.577036 -64.214487 -48.636628
v 423.617228 -63.728809 -24.047638
v 522.307290 -69.950768 17.794001
v 325.521987 -62.754764 -25.791032
v 197.216407 -55.701008 -17.335615
v 739.345706 -97.865432 41.702183
v 365.292840 -70.658872 14.463033
v 160.743155 -76.546171 -55.143351
v 79.231326 -72.474251 -64.056111
v 454.741201 -118.492399 -7.406946
v 143.823396 -88.376281 20.164003
v 563.874610 -120.581052 -15.132405
v 103.509520 -71.424401 -57.216816
v 286.878151 -113.699823 -69.999952
v 208.958002 -112.839488 -76.421613
v 620.371881 -80.731759 30.750858
v 608.443462 -80.879411 29.799954
v 255.323239 -85.773989 -55.198037
v 600.723070 -115.583238 16.873635
v 113.634219 -158.394753 -27.066498
v 464.770006 -86.166043 -44.117603
v 163.756118 -149.494720 -68.447141
v 683.534053 -94.284840 37.198337
v 81.588163 -74.824686 28.737688
v 684.215565 -88.428813 37.405338
v 177.751781 -134.974568 -81.275477
v 155.389856 -97.964985 -73.267757
v 153.185673 -146.826820 -19.678789
v 495.871911 -121.382244 -34.174978
v 684.562696 -97.871044 36.981798
v 268.103022 -87.913757 20.858973
v 479.009276 -121.163233 -29.373502
v 541.785037 -91.188986 26.501460
v 405.651463 -64.021125 8.921090
v 757.095021 -64.756455 -2.150307
v 708.679165 -75.094442 -11.974320
v 689.544510 -72.506062 -10.488603
v 529.924772 -98.753747 25.594898
v 619.938311 -120.125499 -14.584423
v 338.095045 -93.991004 -58.125834
v 466.635496 -117.243410 2.742126
v 352.687432 -115.020520 -65.312836
v 439.867894 -60.208873 4.235551
v 299.514174 -105.993015 17.771347
v 179.845581 -111.972250 19.250410
v 464.641445 -59.691277 3.822303
v 163.893648 -116.910966 17.937572
v 636.445330 -117.963931 -25.918877
v 600.922751 -120.085331 -30.788188
v 575.475961 -116.827775 -41.617658
v 813.094751 -115.083934 9.710767
v 522.195674 -114.878732 -49.851765
v 571.415109 -112.551951 -42.845681
v 567.154458 -114.094547 -43.501868
v 578.985533 -59.597075 -4.080522
v 526.632417 -62.478277 11.012621
v 433.220342 -108.202294 18.370590
v 218.807467 -138.808223 -67.502165
v 442.303503 -114.145269 -58.481379
v 534.328737 -115.926849 -48.036673
v 524.835623 -112.865352 -49.521068
v 309.561947 -63.936992 -28.577293
v 502.515620 -59.914791 5.612565
v 726.662772 -56.841683 33.457657
v 367.618051 -66.269000 11.483412
v 446.108198 -60.734646 5.154814
v 533.392227 -104.061915 24.798022
v 706.962162 -116.485823 23.765522
v 557.211430 -116.674409 9.111025
v 780.983159 -117.382553 29.759645
v 285.225031 -130.070811 -60.220321
v 424.984767 -120.954704 -48.062011
v 169.609470 -144.854794 -77.995453
v 154.384114 -140.037411 -84.842763
v 434.285321 -113.146774 -59.449234
v 559.508274 -110.817758 -44.343814
v 721.562807 -54.477562 13.898482
v 339.721723 -61.516716 -22.518432
v 269.429848 -59.221060 -5.340163
v 298.173843 -59.331425 -16.774999
v 369.178125 -58.465816 -2.159756
v 414.080513 -57.584701 -4.675262
v 316.082859 -61.804006 -24.096997
v 478.652992 -57.771374 -1.496962
v 491.226211 -58.528455 1.994371
v 554.337790 -58.642654 7.581959
v 563.400691 -57.613130 5.828342
v 577.649768 -57.049448 5.050200
v 588.677249 -56.884200 6.968346
v 497.609707 -58.501284 -8.407061
v 507.928836 -58.161407 -6.286724
v 555.942502 -57.937889 -1.873647
v 611.244073 -56.421394 10.200329
v 638.078534 -55.765970 14.413307
v 565.081313 -57.754812 -0.435029
v 596.661490 -57.097119 4.005743
v 604.883950 -56.768724 5.698659
v 664.791840 -54.773868 15.201443
v 685.599269 -53.921838 19.330374
v 311.008397 -75.069272 -42.792836
v 730.022634 -51.998844 21.030810
v 705.600578 -54.504358 14.192968
v 737.845342 -51.780187 20.497894
v 189.087961 -58.066847 -29.104477
v 639.646812 -55.598617 12.124984
v 645.844339 -55.434027 14.834113
v 602.055677 -57.967071 1.579306
v 301.345565 -103.219170 -65.175237
v 740.847770 -54.928533 12.285333
v 708.816369 -58.498447 6.765868
v 570.664847 -61.999141 -9.221323
v 563.865277 -61.413253 -8.937846
v 579.633825 -66.203306 -14.142805
v 552.906262 -64.027097 -14.155270
v 459.658213 -73.429801 -33.795960
v 463.510177 -77.815420 -37.557403
v 560.323301 -81.735051 -30.818621
v 559.750680 -93.934263 -38.375665
v 344.842319 -91.950658 -56.403571
v 499.083453 -110.363438 -52.618324
v 685.107086 -58.874018 5.545454
v 342.801053 -74.608758 -41.195900
v 761.851904 -75.693289 -12.062837
v 805.666436 -84.756377 -16.166288
v 467.673911 -112.283367 -56.556910
v 423.062760 -109.190224 -60.385992
v 416.955666 -112.347514 -60.984771
v 369.123556 -111.991893 -64.635864
v 348.290776 -112.834217 -66.130316
v 315.981408 -112.476848 -68.157639
v 280.820779 -113.967335 -70.387541
v 243.607398 -122.658921 -74.350142
v 745.898294 -111.316789 -9.301626
v 658.063720 -110.904820 -29.801861
v 639.279448 -116.262685 -29.156549
v 623.152049 -118.033711 -30.370218
v 585.435741 -119.516399 -36.951088
v 609.803723 -117.891623 -34.315840
v 616.451514 -119.362965 -28.128019
v 454.871271 -119.493369 -50.869427
v 335.934653 -119.049290 -64.706144
v 309.786780 -126.824818 -59.408659
v 184.489469 -130.520234 -81.149945
v 218.829419 -136.045128 -72.953902
v 306.160308 -126.848140 -28.308443
v 508.185963 -120.958698 -42.924441
v 511.931695 -121.447840 -38.214409
v 504.442317 -121.356160 -39.309624
v 434.312963 -120.967232 -46.750088
v 440.148234 -121.711402 -35.294848
v 255.282972 -135.094273 -51.053241
v 477.291656 -119.591551 -14.569293
v 707.767053 -117.391535 17.857889
v 326.694661 -124.103958 -9.642761
v 419.113998 -121.001901 -48.721130
v 541.350457 -120.111869 -12.975284
v 359.775612 -121.796106 -14.660760
v 540.466140 -120.826167 -19.315444
v 357.540606 -121.405456 4.020633
v 371.053311 -117.051775 10.304080
v 377.738098 -119.099870 8.027834
v 384.329904 -119.782994 6.482506
v 572.981400 -115.889605 13.521223
v 412.306800 -117.484609 10.673049
v 429.140963 -115.384145 13.718294
v 464.319899 -114.056056 16.123134
v 477.068870 -113.918151 16.606781
v 488.685141 -111.929750 18.942430
v 522.716510 -112.044027 20.281084
v 500.870980 -110.238052 20.612346
v 534.696863 -110.725304 21.963361
v 621.747320 -108.613652 29.397866
v 644.261621 -109.365396 30.771587
v 252.188638 -129.020060 -3.314357
v 331.675788 -122.705152 2.473719
v 584.681396 -116.272288 13.064857
v 688.142447 -115.052490 27.269029
v 189.214298 -86.859571 19.904575
v 386.082296 -100.110932 20.058089
v 474.538376 -101.718681 22.244422
v 545.541515 -104.037411 25.583867
v 393.558220 -82.006560 19.285670
v 565.117718 -102.493200 27.227148
v 573.107082 -102.197800 27.835463
v 590.513216 -100.060695 29.437594
v 369.949777 -74.743029 16.520783
v 718.032566 -72.416231 39.051017
v 382.282007 -89.767437 20.738224
v 302.605729 -75.911701 17.731199
v 677.873239 -61.526438 29.147660
v 738.058301 -57.359495 35.668959
v 729.441415 -58.313052 34.938792
v 740.418140 -59.976626 37.566135
v 649.622798 -60.329526 23.918984
v 605.874389 -61.376348 18.529211
v 582.793546 -62.404633 16.686734
v 338.055510 -66.886598 12.346834
v 320.207481 -67.254008 12.782631
v 421.592843 -119.256899 -10.421267
v 555.015277 -111.704047 22.020129
v 747.027592 -117.050286 25.620104
v 555.085703 -113.842217 -45.264935
v 559.522143 -112.964883 -44.596499
v 991.956657 -135.441819 26.644065
v 561.406309 -110.184968 23.938458
v 563.206307 -107.440340 25.622507
v 745.635280 -112.680664 -6.933214
v 550.653987 -61.108740 11.339815
v 390.023877 -109.846733 -63.014596
v 276.780437 -128.009449 -5.083814
v 293.366310 -84.851022 -52.745259
v 268.570225 -117.427738 -71.906391
v 371.570159 -114.173768 -64.007289
v 339.859122 -120.785586 -62.433931
v 517.982350 -117.996985 -49.089065
v 520.787024 -116.372362 -49.716992
v 581.354724 -106.332178 27.371516
v 458.940718 -106.067950 20.293715
v 542.971832 -64.802273 14.928231
v 759.308098 -58.436962 39.552219
v 734.731536 -66.432215 39.426113
v 770.675990 -62.742567 42.905995
v 764.581680 -67.241323 43.384343
v 508.791325 -107.410193 22.304300
v 544.005216 -107.930576 24.147950
v 752.169386 -103.894822 42.043153
v 510.588776 -104.922824 23.221919
v 464.104900 -115.718617 13.247755
v 436.794980 -116.856896 11.322782
v 807.031107 -118.202572 24.427090
v 428.670332 -117.804496 7.943311
v 261.688485 -129.896770 -8.205449
v 766.401198 -117.530884 23.206921
v 744.775392 -115.450334 -0.075828
v 1024.217653 -33.446201 -6.752476
v 290.659910 -129.832553 -37.056593
v 794.589940 -112.880561 2.469662
v 752.027430 -110.404917 -9.432104
v 314.877491 -124.516921 -62.161082
v 291.993019 -128.230413 -61.951738
v 539.184088 -119.349591 -45.024081
v 533.865138 -119.578048 -45.315595
v 503.506144 -118.676850 -49.774058
v 479.732851 -119.346250 -49.975290
v 508.682237 -118.402836 -49.581469
v 513.446611 -116.631515 -50.501234
v 511.088768 -115.089554 -51.277358
v 305.731735 -121.873874 -66.910414
v 492.661794 -116.824850 -52.616221
v 495.212015 -117.965114 -51.363714
v 441.749338 -115.933509 -57.350458
v 408.062004 -117.625097 -58.088577
v 486.988319 -112.972851 -54.385946
v 490.512365 -115.162789 -53.662183
v 461.349918 -116.573101 -55.415286
v 429.964490 -117.865791 -55.945371
v 404.604106 -115.364254 -60.641851
v 401.416577 -117.801446 -58.424874
v 276.498179 -116.915165 -71.294798
v 307.115839 -116.019883 -69.134063
v 784.948736 -86.290593 -17.141673
v 271.870516 -111.373731 -70.161699
v 319.964098 -87.947354 -54.334487
v 377.346799 -90.004255 -53.402398
v 328.005447 -88.455794 -54.465367
v 571.205573 -80.653512 -28.758853
v 559.818704 -76.740848 -26.938292
v 573.472730 -73.390137 -22.424885
v 372.322357 -79.501506 -45.068163
v 473.988582 -63.904125 -21.276347
v 575.340528 -58.032815 9.070876
v 681.536419 -54.147092 19.587897
v 712.486404 -54.417694 28.456347
v 664.332624 -57.199010 23.107178
v 277.801865 -59.383080 -4.496239
v 567.479254 -58.626986 9.282807
v 776.858637 -49.245253 32.857783
v 683.101777 -55.811876 24.763642
v 422.594321 -121.021961 -21.595167
v 268.289531 -79.797250 -49.180829
v 236.652091 -127.747440 -74.710132
v 509.400322 -110.702259 -51.348610
v 183.856092 -110.465669 19.701642
v 239.891808 -125.992730 -74.604804
v 312.879603 -114.588936 -68.672594
v 459.046443 -114.058640 -57.135858
v 524.249406 -60.175380 7.531182
v 396.055451 -61.328551 -20.612072
v 192.897665 -141.693803 -73.974033
v 537.298861 -63.741191 13.323186
v 483.617002 -59.173046 3.299224
v 471.608952 -59.907344 4.355300
v 281.486867 -62.373038 3.807162
v 183.514385 -111.862323 19.095114
v 616.060314 -117.960459 -32.524945
v 675.490058 -56.969534 8.303095
v 507.293139 -61.621758 8.581502
v 316.460959 -61.731818 5.307785
v 286.097723 -60.326058 -0.970392
v 453.776618 -60.358193 4.724205
v 753.197818 -61.970237 40.282789
v 779.617374 -50.160970 35.830307
v 786.799418 -50.368803 37.693755
v 374.961739 -73.912679 16.087757
v 292.375652 -125.961873 -1.791856
v 291.198111 -130.083731 -57.701743
v 431.218780 -120.338623 -49.921233
v 758.664392 -83.459079 -16.649837
v 282.315953 -59.680001 -18.992432
v 326.836663 -86.371194 -52.812725
v 437.833492 -58.053660 -0.644068
v 294.208532 -59.422709 -3.905688
v 272.459252 -58.892077 -15.447565
v 417.690411 -57.991181 -1.030552
v 406.517159 -57.689278 -5.302087
v 527.259212 -58.144319 3.114357
v 582.778664 -57.555147 8.952316
v 595.787115 -56.719477 7.345277
v 605.188181 -56.517777 8.978786
v 672.154496 -54.550599 18.462749
v 576.228705 -57.487428 1.332224
v 559.807283 -58.738817 -3.976050
v 592.083092 -58.150330 0.293781
v 741.683880 -51.097557 24.638955
v 696.284994 -54.501139 14.345999
v 309.972688 -77.548579 -45.356004
v 675.408603 -55.444897 11.749474
v 684.604665 -54.642089 14.139348
v 579.704397 -58.243727 -0.874394
v 755.571613 -50.209261 26.632508
v 767.221297 -53.763340 12.464314
v 735.531370 -55.791473 10.973094
v 602.841610 -60.665515 -3.797036
v 569.796976 -63.830327 -12.098793
v 378.190629 -66.201287 -29.773614
v 463.503408 -68.429253 -28.059798
v 809.304917 -80.417906 -15.692165
v 814.358167 -87.042415 -15.371024
v 461.175695 -112.015670 -57.220239
v 466.983275 -114.613567 -56.217855
v 411.074608 -107.056847 -60.747319
v 413.304543 -115.118197 -60.124505
v 259.214869 -118.039786 -72.644340
v 268.768564 -121.851053 -72.124618
v 258.288732 -121.130552 -73.071651
v 745.629518 -102.635149 -18.146305
v 775.048058 -112.284370 -1.880497
v 632.759549 -115.948785 -31.336156
v 623.512005 -116.425763 -32.939165
v 580.689562 -118.614913 -39.353698
v 532.706581 -120.546844 -43.154667
v 371.944962 -118.868587 -60.255093
v 198.158893 -136.737654 -76.929603
v 187.541048 -142.411657 -74.813751
v 609.824121 -120.271230 -12.960738
v 790.255766 -117.853086 26.802120
v 744.307588 -116.638508 4.865064
v 614.311614 -120.005383 -9.229415
v 813.238969 -117.312563 16.721108
v 248.761105 -133.169408 -67.329093
v 290.979103 -130.672487 -55.638044
v 190.432014 -143.895049 -69.729356
v 697.426447 -117.245712 18.108379
v 735.032053 -117.302168 21.446637
v 313.980641 -125.057845 -17.586636
v 784.942305 -117.788149 21.994092
v 406.462164 -122.339289 -28.641506
v 304.446632 -126.344716 -24.307182
v 336.470104 -123.580705 -2.456168
v 326.950755 -123.220574 1.622900
v 271.783309 -127.690556 -3.393809
v 307.997646 -124.205226 0.627755
v 372.610970 -120.276584 5.915419
v 387.610543 -119.018311 8.162350
v 419.683565 -115.554586 13.239552
v 445.696208 -115.968913 13.068319
v 440.463102 -116.056883 13.050886
v 450.590314 -116.072608 12.766071
v 473.719800 -114.943878 14.955970
v 479.387519 -114.905082 14.988995
v 479.024813 -111.418512 18.879886
v 512.825028 -110.919000 20.811152
v 370.695395 -110.509394 15.280220
v 539.415932 -108.819431 23.428242
v 736.900372 -116.810598 25.836513
v 599.938686 -108.525433 27.757003
v 643.483952 -106.459686 31.992967
v 636.358387 -107.679809 30.950759
v 253.106221 -129.599483 -4.772799
v 266.680629 -127.182724 -1.705677
v 543.083122 -111.640742 21.476689
v 450.699909 -75.102609 17.734214
v 390.576302 -103.059464 19.247845
v 495.486617 -102.640379 23.019534
v 406.987488 -85.670532 20.418320
v 772.970569 -53.916983 38.867314
v 781.711462 -54.017979 40.338372
v 773.199420 -52.578139 37.719365
v 764.011678 -52.996878 36.485324
v 767.493538 -53.990369 38.021847
v 733.843151 -53.677178 31.597573
v 745.244976 -55.684303 35.659005
v 710.137755 -57.986332 31.675313
v 711.372914 -55.985788 30.137758
v 701.585186 -56.694887 29.132603
v 670.167534 -57.618460 24.648601
v 672.112808 -59.595659 26.840348
v 685.155303 -63.812355 31.575149
v 629.244465 -58.322226 18.476966
v 624.808450 -61.001842 20.864132
v 569.624323 -61.208762 13.666608
v 416.426869 -120.327615 -16.883221
v 303.497780 -73.870049 -41.842810
v 464.568310 -116.574488 9.250244
v 463.203898 -66.337730 -25.502357
v 262.842751 -121.669750 -72.722072
v 267.676911 -119.402336 -72.237520
v 563.574419 -116.221760 -43.716215
v 818.948351 -113.752998 7.455762
v 249.118564 -130.544165 -6.409010
v 564.390459 -109.173630 24.808258
v 776.844280 -67.226312 -5.808144
v 394.412486 -100.046168 -58.732791
v 406.211180 -110.936291 -61.876570
v 201.574676 -130.897732 -78.420460
v 696.022103 -55.030018 26.080287
v 557.015014 -60.144553 10.642343
v 690.700796 -55.347297 12.160331
v 381.019691 -115.055486 -62.834736
v 269.767648 -124.065647 -71.421609
v 428.143300 -119.264848 -53.414304
v 301.935015 -126.260775 -5.206740
v 551.202707 -112.110717 21.315580
v 395.131970 -90.493433 20.944395
v 775.652124 -55.815318 40.557681
v 547.010253 -73.589971 21.927510
v 393.740443 -98.335426 20.588339
v 403.726913 -104.905961 18.860445
v 487.090812 -107.041593 21.278095
v 519.658487 -103.165285 24.195269
v 531.178396 -109.558201 22.582866
v 610.038816 -103.360947 30.303547
v 632.613588 -106.292701 31.172966
v 472.063448 -103.857679 21.576731
v 418.687499 -117.330651 10.938418
v 449.443171 -117.211227 6.546791
v 333.979156 -124.239987 -23.685963
v 772.420114 -117.427162 26.824621
v 306.950682 -125.734889 -19.444107
v 740.620104 -116.195572 1.886545
v 431.471670 -121.191614 -24.040668
v 159.603276 -143.038634 -82.071500
v 217.954664 -137.976993 -70.120138
v 571.710235 -119.495935 -39.787997
v 563.444239 -117.767501 -43.020917
v 561.711717 -120.202777 -40.072910
v 254.444770 -132.047272 -67.304275
v 816.924550 -89.507007 -14.562708
v 525.176806 -118.784143 -47.445092
v 500.850705 -117.640165 -51.212046
v 466.633192 -120.257853 -47.604213
v 245.602757 -127.945036 -73.389772
v 377.809234 -119.726629 -58.206870
v 468.821981 -117.459484 -53.923398
v 415.487379 -116.517897 -58.761379
v 434.059655 -114.734298 -58.807778
v 370.771197 -115.859011 -63.193334
v 278.808946 -120.161051 -71.294896
v 188.796457 -122.945462 -80.991226
v 190.880058 -119.637432 -80.402935
v 812.896605 -83.961051 -15.821604
v 766.307947 -80.331220 -15.120079
v 399.960933 -101.471900 -59.121809
v 774.453674 -76.327879 -12.976984
v 305.602335 -114.191596 -69.082221
v 384.839128 -89.817509 -52.828542
v 354.060977 -81.067423 -47.238107
v 576.949047 -60.495620 13.633407
v 410.305811 -58.537626 0.753307
v 701.913880 -55.399347 27.756417
v 764.155185 -50.575485 32.745233
v 284.341558 -59.486090 -3.915018
v 729.989032 -52.719639 29.078243
v 727.069227 -54.064080 30.803474
v 271.981018 -83.534332 -52.437681
v 319.191068 -124.724073 -10.126610
v 546.187208 -116.651609 -46.159053
v 560.429586 -75.037372 23.765138
v 396.002678 -107.603685 17.430149
v 385.920112 -120.438428 -55.605347
v 159.737207 -146.413061 -79.817929
v 527.297670 -117.677458 -48.235926
v 516.907198 -61.124749 8.446218
v 601.879239 -75.021729 27.367779
v 369.199502 -107.866368 16.808183
v 338.972588 -122.425466 2.654677
v 649.289833 -115.971989 -26.805689
v 798.399842 -114.101401 5.621646
v 533.913090 -117.993002 -47.150178
v 499.608681 -61.391290 7.826420
v 276.850102 -59.914505 -2.474957
v 526.665993 -117.797999 0.753447
v 163.341830 -139.229833 -82.874109
v 290.021050 -119.068419 -70.348620
v 440.281225 -112.102661 -59.117197
v 476.850171 -114.713562 -55.245189
v 536.608268 -116.420459 -47.586199
v 544.355682 -114.796610 -46.778778
v 516.043491 -114.563354 -50.697600
v 242.800842 -69.697482 -40.247219
v 239.938608 -71.253888 -42.241709
v 328.718599 -64.146427 -28.210690
v 244.615136 -59.483990 -4.415953
v 618.784257 -60.861763 19.848504
v 639.352633 -57.848040 19.538975
v 643.424155 -58.471749 21.012552
v 794.651502 -49.684872 38.341452
v 333.829999 -60.739215 4.243128
v 648.526763 -101.634025 33.569886
v 440.817159 -106.057472 19.569475
v 455.524722 -108.186887 19.334744
v 547.639675 -117.844937 2.469826
v 450.315323 -116.804226 -55.888551
v 753.181376 -113.405509 -3.844570
v 405.414841 -62.578000 -22.852047
v 454.610952 -59.153531 2.519833
v 434.135654 -68.740558 -30.470796
v 243.026895 -58.338964 -8.982055
v 289.125931 -59.033908 -6.270000
v 292.429807 -58.773012 -10.392156
v 406.269359 -57.922729 -1.750103
v 334.399419 -62.630725 -25.199778
v 490.810611 -57.869195 -0.528782
v 499.803269 -58.662511 2.772514
v 543.805572 -58.391804 5.678735
v 287.758032 -74.038222 -42.621936
v 591.245814 -57.386683 9.932851
v 602.880625 -57.184133 11.583393
v 653.642947 -55.327943 16.809374
v 659.429226 -55.335509 18.521133
v 720.169097 -52.333164 22.024096
v 769.545998 -49.267691 29.578383
v 718.487877 -53.697851 15.880346
v 762.179649 -49.787985 28.574856
v 310.112325 -66.762072 -32.965509
v 772.117740 -67.425064 -5.673472
v 466.278853 -70.781683 -30.527304
v 271.393518 -74.023965 -43.324162
v 471.518404 -75.078653 -34.428974
v 564.983454 -81.164728 -29.860457
v 266.532889 -84.735839 -53.738602
v 406.474881 -99.759626 -57.779994
v 686.532494 -56.729925 9.152016
v 406.781081 -65.584512 -27.749224
v 562.210923 -114.732737 -44.191254
v 290.882638 -81.302179 -49.659795
v 462.786238 -113.563297 -56.936912
v 409.507596 -109.396700 -61.458478
v 415.127368 -113.747633 -60.710458
v 394.677607 -112.993699 -62.604874
v 316.582141 -106.617548 -66.063349
v 293.452765 -121.679914 -69.064808
v 222.292668 -128.926014 -76.137486
v 671.661972 -109.724204 -27.813010
v 660.773006 -112.059923 -28.636908
v 766.395708 -112.173631 -3.713423
v 755.685007 -112.146451 -5.837227
v 555.053849 -118.768208 -43.489076
v 562.308292 -119.130922 -41.913155
v 439.562885 -119.557634 -51.707791
v 372.775265 -120.310828 -57.958185
v 246.192121 -126.020261 -73.933360
v 301.492898 -129.084559 -56.513818
v 457.935900 -117.509870 1.047808
v 737.415502 -116.974649 5.358897
v 257.483739 -132.926677 -64.439297
v 407.541338 -120.661510 -17.896612
v 437.819627 -117.870438 1.985051
v 818.864453 -118.121933 21.009983
v 343.027275 -122.828484 -15.842848
v 416.568825 -118.052641 9.140733
v 396.647925 -118.789516 8.370732
v 455.325944 -115.822887 13.308625
v 465.052251 -114.982860 14.904784
v 441.921771 -109.679139 18.039777
v 489.622671 -110.587949 19.848021
v 525.915230 -109.639667 22.271792
v 585.916285 -110.053590 25.697126
v 592.350300 -107.345770 27.778126
v 613.450958 -109.390269 28.263582
v 633.798377 -108.900664 30.149999
v 737.593017 -113.521607 36.673166
v 387.884013 -95.227611 20.922153
v 482.448913 -105.029876 21.722359
v 457.991159 -76.564380 18.676921
v 681.466875 -101.828696 36.214850
v 583.693394 -103.784866 28.277454
v 711.126132 -63.868063 35.227166
v 760.123836 -56.457218 38.559600
v 759.317357 -53.853479 36.504048
v 751.265101 -52.809275 33.880366
v 719.973424 -56.549847 32.113996
v 711.194962 -60.045890 33.210870
v 701.633493 -59.020883 31.079545
v 693.600146 -59.657754 30.257609
v 678.385262 -57.175725 25.628271
v 457.262713 -70.383898 15.059812
v 316.982251 -62.922374 7.796311
v 331.775879 -69.745792 14.365890
v 407.299591 -67.013903 -29.744842
v 558.792373 -103.967861 -42.688124
v 399.768725 -93.098285 -54.197659
v 282.015873 -130.198544 -35.498645
v 755.099516 -114.481014 37.241729
v 261.732573 -130.631049 -67.236627
v 353.369540 -118.820719 -62.669224
v 563.883514 -112.293736 -43.897504
v 523.529558 -120.933291 -42.333941
v 554.667232 -113.619922 18.906640
v 549.821688 -62.352690 12.877269
v 259.468999 -129.241386 -5.123546
v 349.691828 -121.590874 3.984671
v 288.347534 -126.773214 -3.450802
v 378.584857 -100.329327 -59.892828
v 327.145077 -124.297072 -3.881137
v 692.770156 -56.137540 27.002117
v 799.349374 -86.188635 -16.466369
v 306.794968 -117.415810 -69.034144
v 376.618504 -113.678608 -63.814527
v 787.889591 -92.084432 -16.586789
v 517.878851 -121.089338 -41.746044
v 253.504918 -130.239683 -6.662074
v 759.858691 -116.872129 9.354681
v 463.627918 -108.580754 19.533028
v 787.757385 -53.754722 41.089368
v 792.710624 -52.198711 40.687644
v 768.321564 -56.474036 39.856665
v 773.740036 -68.448202 44.758043
v 761.344230 -64.175260 42.139062
v 396.001892 -94.946778 21.052398
v 406.499582 -107.138565 17.956043
v 464.983003 -110.090311 18.903773
v 536.800900 -106.594208 24.222448
v 547.700580 -106.146924 25.097772
v 597.931841 -103.724783 29.334371
v 640.107522 -104.298914 32.331711
v 593.020518 -108.816475 27.082362
v 442.872924 -116.761493 11.031075
v 795.011896 -115.972788 39.594904
v 274.316487 -129.259461 -23.582052
v 285.153769 -131.439084 -55.379596
v 353.172690 -123.523202 -54.801531
v 569.468170 -116.737905 -42.634645
v 506.695769 -119.479818 -48.088657
v 822.883584 -87.316737 -14.729179
v 812.569097 -89.724761 -14.856237
v 218.753936 -132.708454 -75.496576
v 208.897712 -130.641026 -77.468593
v 406.811977 -118.966389 -56.072257
v 292.088454 -123.483091 -68.028907
v 250.693199 -125.359877 -73.526159
v 250.161407 -123.542326 -73.789780
v 509.742876 -113.586425 -51.592038
v 498.931809 -116.767359 -52.073201
v 415.616726 -119.597684 -53.776216
v 420.475589 -118.455652 -55.750032
v 391.773777 -119.000182 -57.597196
v 491.569382 -110.703993 -53.635946
v 801.347375 -83.960482 -16.336845
v 313.961052 -89.310450 -55.645449
v 700.011999 -55.845004 11.175245
v 772.240401 -50.011867 20.732709
v 743.707500 -51.747562 19.695141
v 578.699303 -58.886506 11.323385
v 721.433545 -54.826561 30.699795
v 272.453266 -58.886734 -7.154962
v 552.872138 -115.479116 -45.488583
v 522.899517 -117.172534 -49.093051
v 319.003726 -108.926224 16.081992
v 743.611370 -114.066008 -4.341127
v 492.817749 -120.330832 -46.425955
v 475.143386 -116.650824 -54.298435
v 236.868806 -58.955965 -5.709200
v 785.200283 -51.955262 39.203624
v 326.720604 -73.319561 16.363657
v 370.267099 -105.341664 18.071211
v 653.648108 -58.833095 23.113947
v 188.189618 -107.402135 20.579677
v 438.536059 -114.824116 -58.415773
v 438.615497 -113.416059 -59.037088
v 472.562378 -113.551623 -55.944657
v 429.900417 -76.251930 -38.712352
v 771.275881 -51.926741 15.745223
v 302.951524 -65.964757 -32.091433
v 235.191820 -72.721687 -44.206290
v 449.854485 -58.209030 0.011907
v 471.928323 -58.353224 0.757931
v 484.268582 -58.184836 0.572989
v 258.813605 -70.979013 -40.671573
v 569.855027 -57.461227 6.308520
v 576.403281 -57.337254 7.031024
v 628.480161 -56.807866 15.756261
v 570.156727 -58.674036 -2.884426
v 738.401326 -51.850654 28.901936
v 688.999344 -53.839280 17.873342
v 694.662649 -53.509050 19.813699
v 698.686262 -53.597322 17.624819
v 710.252149 -52.810963 21.641433
v 721.389863 -52.280172 24.144195
v 577.370273 -60.317395 -5.628296
v 314.000096 -65.072855 -30.312842
v 779.990138 -71.075283 -9.367145
v 492.068538 -113.300017 -53.772738
v 469.727470 -115.496856 -55.539655
v 393.741559 -110.298553 -62.810284
v 298.849223 -115.068897 -69.645701
v 255.653990 -123.558922 -73.255584
v 551.042400 -119.373585 -43.311540
v 359.130379 -119.482924 -61.224039
v 193.791978 -140.148940 -75.486673
v 482.179317 -120.308342 -46.844346
v 804.270631 -116.214110 12.019669
v 768.995148 -116.862388 10.900162
v 806.448742 -117.276445 16.312210
v 268.084511 -131.658944 -63.173929
v 412.059082 -122.461038 -31.881584
v 303.000144 -125.896633 -3.332931
v 538.957458 -117.271735 4.721496
v 429.617708 -116.134234 12.844101
v 430.469589 -117.022656 11.247792
v 690.264389 -116.474171 22.042935
v 623.428231 -106.959404 30.254801
v 187.502943 -111.433711 19.037425
v 617.138796 -103.180537 30.843762
v 419.809667 -75.054953 16.945831
v 553.869071 -72.944452 22.118839
v 732.027635 -63.754686 38.095955
v 685.341654 -60.324239 29.462647
v 634.466480 -58.827259 19.987910
v 599.870345 -60.370033 16.537273
v 593.181124 -62.264408 17.795618
v 563.048566 -60.475257 11.877032
v 254.234051 -77.515680 -47.687817
v 288.884951 -69.087829 -36.942396
v 352.111158 -77.403570 -43.812541
v 275.671112 -121.629601 -71.412677
v 523.430197 -121.353574 -39.383544
v 763.968757 -117.252840 26.636721
v 708.994459 -54.522162 27.885102
v 705.045872 -56.415584 29.468893
v 692.751122 -56.096397 10.578999
v 787.617419 -94.444806 -15.926648
v 798.694511 -90.585541 -15.884054
v 572.767932 -105.197826 27.091448
v 517.874386 -109.374664 21.981894
v 630.482075 -102.847390 31.901254
v 437.523476 -117.676933 5.536120
v 499.746872 -120.241834 -46.539009
v 465.021003 -119.073624 -51.387543
v 307.305596 -106.078377 -66.253917
v 771.215611 -50.871588 35.117457
v 440.619666 -58.740682 1.354137
v 328.190911 -123.696411 0.273048
v 526.009708 -119.851374 -45.648643
v 570.169837 -118.300755 -41.527776
v 341.556296 -119.486034 -63.567385
v 305.852475 -127.864260 -58.307190
v 301.524821 -127.929242 -59.570590
v 574.189318 -118.202226 -40.945143
v 410.901385 -59.955738 3.793478
v 489.713286 -60.717807 6.388358
v 611.280240 -59.950163 17.668212
v 476.691645 -120.740879 -44.829303
v 372.417612 -112.562829 -64.355839
v 376.222589 -59.127555 1.652440
v 416.267979 -59.025402 1.959347
v 550.717035 -59.479309 8.806503
v 601.837042 -58.023437 13.330752
v 652.898541 -56.453880 19.802727
v 665.740964 -55.759074 21.078996
v 304.902938 -76.977612 -44.999783
v 744.234690 -52.196779 31.316852
v 600.542647 -59.288803 -1.535751
v 590.899270 -60.163193 -4.066440
v 430.137377 -110.598262 -60.004518
v 557.539110 -117.861805 -43.862384
v 534.989146 -121.084823 -40.647756
v 460.689415 -116.966835 6.227845
v 268.428572 -133.590440 -49.042757
v 591.447112 -104.997167 28.526873
v 610.465350 -108.062934 28.782318
v 380.718857 -105.084787 18.293062
v 624.628308 -105.230508 30.900394
v 743.920298 -103.254795 41.400411
v 733.753574 -105.523245 40.112196
v 743.106477 -53.545781 33.228868
v 685.656785 -58.211101 27.874805
v 693.214162 -57.394990 28.382843
v 684.816707 -56.783683 26.336777
v 620.571599 -58.085904 16.674179
v 593.300308 -59.676048 14.689885
v 558.092329 -62.192135 13.572525
v 446.752883 -59.396996 2.850746
v 325.026991 -62.302310 7.125162
v 459.014148 -115.140197 -56.658319
v 789.162318 -87.637946 -17.044035
v 310.121063 -117.647817 -68.664936
v 556.029910 -106.287544 25.584856
v 497.120875 -118.864670 -49.957605
v 471.803096 -118.390510 -52.416096
v 400.404184 -119.273417 -56.122052
v 613.935734 -58.773622 16.545550
v 550.178200 -117.801944 -45.033206
v 520.611452 -58.839518 4.624761
v 345.103982 -119.577287 -62.982471
v 652.314081 -57.500759 21.335038
v 644.156339 -57.427272 19.770110
v 373.329343 -120.877361 3.392656
v 246.963816 -72.196878 -42.759484
v 612.877752 -57.348391 13.928554
v 619.103806 -56.670909 13.450995
v 643.399841 -56.343629 17.645642
v 565.545358 -59.947213 -6.088556
v 753.108125 -51.737787 32.523478
v 498.453575 -59.609394 -11.427924
v 700.131459 -54.933970 13.168070
v 300.548078 -118.376865 -69.427437
v 606.248942 -120.284113 -27.016310
v 539.058670 -121.476273 -37.115601
v 539.888118 -117.802855 1.955858
v 460.377999 -74.327928 17.633293
v 604.440773 -59.294651 15.799997
v 446.631820 -72.859206 16.365310
v 473.903857 -119.945320 -48.480008
v 545.156703 -118.217753 -45.442749
v 525.190941 -108.014834 23.013452
v 448.024752 -106.853718 19.540978
v 554.219941 -121.239405 -37.003524
v 417.501608 -76.527822 -39.798609
v 599.465544 -59.068030 14.721965
v 607.616402 -119.465595 -31.054036
v 567.188122 -120.935823 -36.378040
v 552.887197 -120.376488 -41.008516
v 586.186230 -59.130468 12.837354
v 544.903721 -121.225318 -38.755371
v 545.259666 -119.798290 -43.455315
v 622.106796 -59.282179 18.575900
v 636.417212 -57.034849 17.727422
v 572.800883 -116.704660 -42.108076
v 377.548394 -60.637830 5.118019
v 483.114661 -113.742524 -54.785373
v 503.658837 -111.182747 -52.177458
v 571.803704 -114.937459 -42.734664
v 322.648929 -123.536586 1.179035
v 349.318731 -116.977878 -64.632928
v 343.353067 -116.960299 -65.325869
v 367.215313 -113.280516 -64.625411
v 24.754239 -162.557497 -65.992659
v 382.211327 -67.711267 -31.727423
v 857.633981 -41.005014 20.843254
v 375.693780 -69.659188 13.744608
v 295.974455 -104.816230 -66.223493
v 880.635862 -53.493776 -7.624430
v 872.534637 -58.370556 -10.395545
v 179.918744 -72.641393 13.041146
v 805.512380 -118.166224 28.822659
v 358.636338 -63.401533 -25.787614
v 295.276419 -81.221206 19.440044
v 880.251554 -57.746392 -11.375814
v 572.595674 -79.088658 26.385815
v 380.926142 -121.168347 -16.994127
v 519.400779 -80.362492 -34.328759
v 517.649015 -75.348615 -30.346323
v 967.450691 -30.868399 69.388925
v 187.049821 -74.124335 13.835979
v 397.718515 -120.683824 -16.786746
v 907.989860 -115.820136 12.830521
v 955.667315 -22.660815 -4.906655
v 790.068916 -101.966530 -11.439571
v 650.950543 -85.268016 34.223671
v 799.451387 -73.649127 -12.545197
v 565.851218 -65.922769 -15.293957
v 277.931916 -72.775286 -41.699203
v 605.846288 -88.858858 -30.070374
v 486.613256 -72.462367 -30.645114
v 833.790812 -73.140349 52.635092
v 968.757991 -104.486731 74.467557
v 159.635519 -149.961059 -67.434412
v 716.987586 -117.101846 21.089499
v 637.385799 -96.127747 -30.125665
v 550.324607 -92.495799 27.111700
v 158.347385 -102.909057 -77.402665
v 835.578806 -97.793328 50.786592
v 550.018566 -70.111625 19.989293
v 541.140881 -67.153373 16.942333
v 565.956016 -72.353598 -22.314007
v 471.526930 -116.549507 8.214975
v 274.933422 -93.868863 21.071997
v 820.725597 -103.071148 48.446178
v 871.774167 -115.185823 13.596214
v 745.671790 -76.637722 42.810998
v 390.550590 -122.004789 -23.418482
v 143.158379 -149.654657 -38.320393
v 632.239146 -98.577189 -31.652734
v 502.642466 -120.608531 -21.278821
v 266.857665 -130.708074 -30.294617
v 493.605064 -120.825262 -43.978996
v 304.639374 -72.481280 16.057985
v 326.044159 -125.651317 -57.129142
v 840.700347 -61.807975 51.624990
v 352.462165 -122.763349 -20.270426
v 178.690701 -88.138673 -62.804988
v 732.113596 -51.709924 25.611142
v 528.955386 -95.334632 25.804989
v 105.292751 -131.256483 17.512886
v 495.771772 -96.850468 23.939834
v 607.474298 -70.410952 -15.623490
v 843.635812 -54.926918 -1.732419
v 620.162844 -68.001209 25.683786
v 732.648887 -52.849976 17.335034
v 335.995599 -102.991903 -63.459841
v 220.810755 -95.360231 21.757564
v 150.965320 -151.384554 -68.469261
v 665.645699 -93.172507 35.754628
v 871.497704 -40.513308 42.075378
v 514.261881 -119.551674 -11.692757
v 483.370707 -88.459824 23.241288
v 542.822018 -98.575620 26.390875
v 469.539440 -60.743879 -16.112694
v 491.116443 -117.827015 -2.529860
v 468.653087 -72.152799 16.678552
v 854.585542 -113.985049 10.854587
v 517.397662 -121.511395 -37.154371
v 387.071611 -65.360252 -28.207154
v 639.051130 -65.747193 -7.040155
v 441.688668 -74.047148 -35.785901
v 644.146228 -78.372727 -19.005312
v 214.719278 -57.487003 -20.125408
v 795.787463 -60.348919 -0.480924
v 809.311489 -61.873144 -3.865217
v 337.768356 -107.669440 -65.478738
v 692.493202 -57.909461 7.329936
v 549.523507 -119.131383 -4.879424
v 577.640486 -100.128178 -38.811729
v 469.341132 -118.497180 -7.677914
v 365.471794 -97.558752 -59.078768
v 769.996814 -116.978597 30.456710
v 182.308528 -142.318431 -41.014034
v 295.571146 -107.202608 -67.300733
v 947.579786 -109.193040 -1.700359
v 601.504545 -83.153936 29.693198
v 431.524576 -72.327716 -34.734831
v 617.028079 -70.870619 26.947880
v 428.233582 -120.665751 -20.022087
v 471.283358 -116.056020 11.531601
v 546.663337 -87.465497 26.465597
v 825.653706 -74.250029 51.657581
v 820.831081 -70.241757 50.701205
v 528.582829 -68.103943 16.775968
v 832.566504 -111.553009 5.132553
v 623.020768 -86.531724 31.942653
v 669.026239 -118.277732 8.324485
v 745.481545 -116.122655 31.122392
v 270.063246 -96.369143 21.002464
v 280.700877 -100.535661 20.140273
v 148.580011 -99.192445 21.398383
v 514.042867 -120.363549 -18.047205
v 502.568368 -115.232631 13.490062
v 942.430263 -124.957629 15.732582
v 335.529768 -85.931682 -52.134099
v 639.806333 -63.335854 25.002560
v 905.015799 -115.671715 53.168371
v 663.281429 -90.065915 -24.783696
v 580.380490 -95.048696 -36.281395
v 805.718565 -64.854916 47.878320
v 806.435499 -61.207495 47.001503
v 720.883156 -90.496019 -20.847368
v 775.166110 -81.165920 -15.676862
v 347.881088 -61.667851 -22.619545
v 641.042272 -68.402428 -9.863791
v 147.802038 -152.106241 -74.888871
v 167.688395 -142.861403 -12.744051
v 323.113841 -126.293027 -30.926366
v 247.404321 -77.469315 -48.032306
v 113.051179 -87.270120 -67.295135
v 746.542665 -117.570494 16.690399
v 442.858217 -59.470609 -14.643365
v 556.946154 -118.092276 2.157392
v 146.442687 -49.977678 -20.300449
v 956.104071 -133.890330 20.390916
v 727.642930 -74.194827 -10.751793
v 641.195336 -114.784016 23.014859
v 614.806296 -96.952393 -32.991673
v 491.227433 -81.761526 22.076392
v 497.288906 -85.951838 23.409239
v 499.931869 -87.013405 -41.281830
v 487.583220 -118.904144 -9.529444
v 294.058170 -110.719761 15.257827
v 438.823406 -75.358280 17.518496
v 528.430622 -121.537855 -36.467062
v 777.699536 -117.569300 18.154271
v 333.155029 -123.528891 -9.932272
v 385.598540 -98.487842 -58.426270
v 865.846115 -117.723661 18.513746
v 273.781533 -132.919501 -47.373319
v 937.004767 -107.772833 -0.766937
v 939.396584 -102.655455 -5.105992
v 428.442835 -68.664805 -30.731639
v 413.090060 -104.940208 -59.815476
v 47.297200 -202.171199 -0.833882
v 479.788332 -60.884059 6.257943
v 627.541721 -83.796138 -24.606244
v 896.907001 -48.690474 -7.015207
v 959.140843 -31.720155 -19.058898
v 220.794263 -63.934833 -34.678947
v 229.090241 -136.683302 -43.362154
v 499.647758 -120.292517 -18.666598
v 807.750051 -79.591536 49.636385
v 834.963958 -51.464260 4.830711
v 598.939702 -79.811369 28.701463
v 687.173619 -97.157180 -25.522658
v 678.868867 -96.928939 -26.202833
v 35.545393 -206.102232 -4.509337
v 202.120510 -77.364981 -51.750554
v 421.845640 -77.600130 18.181438
v 111.389398 -91.007267 -70.330822
v 112.095256 -94.789324 -73.353718
v 105.248090 -88.130711 -69.055511
v 483.967936 -59.931436 -13.312349
v 268.818797 -59.130711 -17.321669
v 886.867775 -114.759971 51.255925
v 402.399304 -122.933878 -33.773546
v 399.597100 -123.142031 -36.787743
v 420.088076 -121.936809 -42.551961
v 382.844230 -82.245120 -46.980802
v 376.934606 -81.949042 -47.023321
v 186.917388 -90.914002 21.181110
v 491.677756 -120.856127 -24.696403
v 545.807971 -99.897284 -42.934657
v 543.290407 -101.557996 -43.929706
v 837.171945 -84.466745 -14.565309
v 122.193914 -155.231097 -49.820998
v 231.114326 -103.652407 -70.069476
v 147.729442 -72.441124 14.464710
v 114.356071 -83.025788 -64.103648
v 286.944522 -72.201747 -40.671095
v 391.277605 -123.327668 -32.581085
v 532.465506 -83.270253 -35.140506
v 548.705499 -96.893617 -41.232677
v 545.330934 -93.637090 -40.078224
v 381.742625 -86.274403 -50.331837
v 582.468738 -90.872497 -33.910601
v 12.236038 -28.718859 -60.318096
v 284.685002 -130.750617 -39.319645
v 573.004894 -67.141326 -16.004936
v 337.673369 -60.249667 -19.130266
v 574.579270 -92.283870 28.759775
v 685.244599 -117.762877 -6.365472
v 29.769401 -5.127082 -19.038472
v 175.511750 -87.313116 19.649578
v 327.839280 -60.361132 -19.826407
v 943.011849 -104.304364 70.226568
v 525.267959 -82.811787 24.219582
v 357.975928 -75.849028 -42.026735
v 624.371317 -95.660560 -31.383315
v 470.627847 -121.139336 -41.749267
v 663.641951 -60.772448 1.500912
v 558.758857 -100.124189 -41.290642
v 590.143214 -119.223896 -1.928764
v 176.023353 -59.419563 -34.307096
v 391.502654 -110.027252 16.012854
v 352.622038 -112.418772 13.751080
v 657.379323 -117.823492 11.978039
v 725.341137 -68.040565 38.726310
v 294.322598 -96.690637 -61.754450
v 355.670274 -58.765047 -12.744868
v 223.190226 -59.500756 -25.059177
v 336.397652 -110.142887 15.230010
v 162.026823 -122.530419 -85.769595
v 529.648361 -115.877827 10.680113
v 513.141294 -116.813105 5.311138
v 437.845922 -118.621057 -7.500921
v 72.670283 -77.595639 -69.797292
v 929.499639 -108.787807 1.475533
v 782.461330 -65.656972 -4.756799
v 421.539131 -67.829958 12.325283
v 792.052986 -117.892041 22.355224
v 776.139172 -58.970137 3.430609
v 250.063060 -82.472555 -52.530457
v 336.964171 -123.216309 -15.147421
v 103.260739 -67.261931 -53.791060
v 507.166456 -85.043194 -39.125532
v 934.321536 -71.598356 -21.634924
v 588.461411 -117.277866 9.321855
v 519.229843 -95.520246 25.229492
v 58.007575 -161.163209 -73.365344
v 707.157763 -80.951341 -16.462517
v 843.661814 -66.011187 -11.766769
v 873.358104 -39.098300 39.721875
v 640.497589 -62.802198 -3.199785
v 30.554439 -69.497629 60.179407
v 138.450689 -93.114497 21.040679
v 309.434377 -120.742642 5.692432
v 357.291103 -81.639738 19.188756
v 298.022605 -83.211459 -51.124860
v 354.801647 -64.917747 -28.474823
v 496.497589 -104.388619 -51.180030
v 668.758357 -68.318977 31.651433
v 669.148082 -72.437316 33.355643
v 206.635733 -103.748595 -72.661206
v 120.739134 -71.989652 -55.233878
v 112.625375 -72.844083 -56.925405
v 949.166915 -64.941440 -25.483995
v 750.790460 -67.810311 -5.087830
v 748.893830 -63.318881 -0.178904
v 742.247175 -64.179214 -0.980469
v 580.762228 -120.608172 -14.847625
v 795.504708 -100.713669 -11.562459
v 551.053960 -78.233328 24.432026
v 715.923009 -60.706532 3.684813
v 161.243478 -72.439216 13.602042
v 155.537459 -73.360706 14.409783
v 416.123990 -59.099781 -14.220024
v 572.741636 -120.620992 -15.104779
v 328.940447 -98.460060 -61.308188
v 1006.953486 -19.941615 -17.622676
v 777.123917 -117.130246 13.745791
v 332.144111 -123.712817 -18.578974
v 297.588530 -130.627069 -50.832759
v 298.162484 -126.150348 -3.153882
v 364.867532 -121.141651 4.139877
v 344.562448 -122.491260 2.003281
v 403.740684 -118.880403 7.504134
v 271.098833 -128.740144 -6.325555
v 368.879059 -58.850229 0.105857
v 381.915331 -58.570491 -0.017517
v 409.933960 -61.292922 5.752550
v 362.349331 -121.657522 -3.466671
v 99.889761 -126.707823 19.314101
v 24.467834 -159.437042 -67.131364
v 14.867725 -5.125666 -30.943908
v 15.721780 -9.764160 -38.111192
v 4.792831 -166.891854 -58.672666
v 25.141606 -205.945078 12.420680
v 339.814727 -123.078754 0.472873
v -2.594920 -54.186258 -75.310811
v 8.893287 1.259611 -16.933646
v 36.333818 -53.392447 54.618082
v 386.264537 -60.861987 5.347087
v 1.015295 -51.767356 57.091896
v -16.727820 -92.459167 21.415607
v 43.178259 -156.815505 49.241627
v 22.713951 -206.877420 9.454500
v 27.451369 -163.962363 -66.254372
v 48.286008 -153.200351 43.187808
v -10.333291 -91.143831 25.070787
v 6.652382 -20.957862 47.828443
v -2.297404 -139.469859 43.338835
v 38.437592 -200.446309 25.965991
v 33.078049 -201.733916 23.149647
v 36.839858 -205.684009 -27.563518
v 7.335941 -207.331660 -7.994624
v 12.788827 -127.044428 -78.142513
v 10.675705 -18.726150 -51.408556
v 67.606041 -20.298175 -11.834119
v 8.397911 -15.357939 44.415576
v 158.594984 -129.270216 10.867698
v 40.551798 -154.710085 49.531555
v -13.203188 -125.982419 32.374241
v 187.540442 -110.024283 19.665071
v 162.013637 -130.063527 9.800609
v 151.332797 -142.178572 -0.891476
v 36.467648 -205.883577 -22.871358
v 20.455237 -203.620586 -38.475704
v 24.502926 -202.122844 -42.657187
v 78.051946 -146.471674 -89.503479
v 3.569381 -170.715471 -56.907332
v 14.259970 -123.371787 -79.553404
v -3.132698 -31.289858 -62.675281
v 20.983445 -1.554391 12.771231
v 19.179440 0.425887 3.190927
v 21.633858 -1.182468 8.686036
v 52.659395 -10.526301 4.996885
v 7.445113 -1.396649 -24.373947
v 18.424907 -2.785733 -23.711697
v 95.991341 -37.856364 -3.441132
v 23.882784 -4.050707 -22.110845
v 110.504044 -43.835170 -1.136382
v 7.104585 -10.194425 -40.912829
v 17.328727 -12.368042 -41.537462
v 178.151672 -54.853657 -23.135285
v 172.433267 -55.407805 -26.602279
v 274.018752 -65.165112 -32.164699
v 8.690850 0.793336 -18.790686
v 78.640816 -29.575435 -15.561953
v 1.964199 -30.980823 -63.118736
v -1.418044 -39.304062 -68.213342
v -4.229208 -63.404303 -77.102029
v 6.589671 -78.907310 -83.296818
v 4.169322 -79.494103 -82.776343
v 3.849254 -86.420973 -82.932215
v 29.036331 -109.831358 -84.359912
v 69.677709 -128.342369 -94.358791
v 3.867702 -173.542231 -56.549300
v 25.105225 -170.450171 -64.739748
v 22.701652 -170.486467 -64.122699
v 5.073987 -175.263753 -56.988277
v 64.082591 -130.196366 -91.453536
v 72.705300 -138.827768 -92.284255
v -1.653374 -116.525407 -71.821516
v 31.963825 -148.126964 -75.369112
v 3.431538 -188.136826 -49.664388
v 182.353927 -141.306809 -18.979011
v 122.913744 -155.720914 -64.918239
v 118.561057 -156.977806 -63.636114
v 124.211675 -154.914533 -57.633517
v 222.456003 -137.237008 -42.297956
v 55.108300 -197.207853 -32.789577
v 17.647556 -206.509518 -30.154236
v 30.579833 -207.128258 -28.939079
v 19.074918 -207.148304 -28.466798
v 3.783472 -205.861651 -13.826675
v 7.910655 -206.558757 -15.450925
v 26.299543 -208.454970 -5.410253
v 46.896892 -200.983612 5.936288
v 25.671380 -208.168175 0.206706
v 5.625533 -207.009432 2.568534
v 9.556136 -207.274191 6.231223
v 120.706090 -156.063476 -58.871771
v 29.715309 -207.943575 -10.240361
v 28.396496 -205.242432 14.108252
v 1.455109 -202.567285 19.772707
v 14.572164 -199.624961 30.042262
v 283.248415 -127.411485 -4.632832
v 406.409198 -117.955875 9.881126
v 5.925438 -189.847525 41.191156
v 176.517751 -119.169092 15.627443
v 188.317246 -114.200652 17.519244
v 26.367348 -175.351417 53.208195
v 3.877970 -77.962891 46.050232
v 4.986130 -78.135028 47.987876
v 118.622008 -153.405142 -4.795718
v 117.057780 -136.007844 13.773826
v 0.345601 -169.205643 40.999508
v 17.838113 -137.491690 56.355187
v 28.584855 -131.087548 50.043855
v 151.077184 -128.539598 12.413633
v -17.376483 -106.092849 22.344667
v 1.820595 -106.811649 41.098363
v 32.621186 -99.610007 56.559383
v 6.242120 -87.334676 38.788492
v 2.100721 -82.285497 31.911503
v -0.734598 -80.674966 29.336176
v 32.939183 -82.174836 60.355791
v 84.316241 -68.858222 27.036968
v 15.913546 -53.866918 60.718063
v 305.844791 -68.751610 13.758835
v 44.744482 -11.493800 15.244413
v 8.760488 -0.067255 21.786605
v 49.503125 -25.041749 36.728971
v 32.372954 -25.381365 40.033095
v 16.219892 -19.206440 48.483335
v 33.707106 -34.268309 46.956243
v 47.975274 -44.072188 49.713803
v 35.297885 -41.292967 50.178665
v 29.952049 -54.043507 56.614076
v -18.076188 -82.110254 15.288718
v -9.698967 -108.461618 32.600278
v -8.442823 -108.850718 34.013066
v -8.851551 -114.446510 38.167230
v -7.276927 -115.030420 39.801322
v 82.820011 -173.979967 -50.431835
v 338.810976 -123.373084 -19.558724
v 251.940303 -134.944436 -46.898216
v 7.544383 -3.344429 -28.724681
v 41.090489 -148.253136 45.356153
v 50.701030 -11.350211 11.942956
v 49.776026 -44.872366 49.031461
v 51.718547 -144.870671 34.929855
v 403.868024 -59.820501 3.554310
v 3.733440 -204.025863 -22.270038
v 0.597990 -187.501926 -47.807529
v -8.883579 -60.914462 -73.483115
v 1.420100 -43.854375 54.708200
v -23.067748 -83.969723 11.578151
v -21.421691 -84.563493 14.319990
v 52.275512 -12.456133 13.929789
v 10.313429 -204.461313 -30.676131
v 5.005459 -206.703708 6.216879
v 7.587931 -140.969416 -69.105558
v -19.199449 -93.979200 19.396936
v 30.586470 -40.207507 51.430805
v 49.487026 -200.675119 -30.118695
v -2.883498 -203.758805 3.348334
v 0.536577 -185.979332 36.879866
v -14.523449 -114.461018 30.138778
v -6.518678 -84.458806 -73.136102
v -3.297322 -91.077760 -77.502856
v -2.676008 -107.306640 -75.081803
v -3.167862 -102.992299 -75.906172
v -18.739966 -113.055385 19.428674
v -20.313422 -113.233298 15.619203
v -23.535849 -115.763656 10.318806
v -15.522252 -120.912623 29.673027
v 68.056732 -131.546009 -92.986122
v -0.954953 -160.612998 38.404226
v 0.190812 -176.589468 -53.195934
v 0.563713 -177.598195 -53.160505
v 1.238841 -73.957618 49.998053
v 6.596580 -199.049698 -38.299668
v 3.879912 -196.468037 -39.820422
v -0.226152 -186.912376 34.400134
v -0.313315 -204.259625 -14.558506
v 6.025052 -204.709144 -22.774242
v -1.042309 -193.908608 28.229728
v 17.543178 -209.041748 -11.397766
v 8.877478 -198.454284 32.782394
v 222.960960 -134.449789 -11.303137
v 234.563264 -132.481565 -8.228469
v 312.694176 -128.906925 -51.468831
v 204.542939 -140.788227 -52.781829
v 214.067064 -140.302653 -58.543491
v 208.950512 -141.148292 -61.747651
v 195.280582 -140.000640 -30.194426
v 46.105971 -201.707136 -39.657047
v 49.769767 -198.278259 9.405790
v 70.999838 -186.203327 -26.449702
v 79.235804 -177.666748 -36.081162
v 43.240412 -185.571843 42.776077
v 86.039164 -172.210525 -41.207076
v 89.411074 -170.212008 -38.544197
v 126.534582 -151.745764 -8.648004
v 46.418416 -196.007304 31.429568
v 102.828625 -162.983692 -38.295450
v 97.976259 -152.283091 9.759460
v 33.369829 -152.447916 52.086788
v 38.339332 -152.780211 49.890147
v 25.488579 -142.851197 54.375555
v 30.022538 -118.179659 49.922882
v 31.637171 -112.066693 51.725071
v 38.514017 -91.519396 56.213649
v 40.140578 -86.393230 56.650966
v 26.322080 -33.918407 50.947320
v 44.026818 -167.687485 49.714939
v 77.809274 -132.073680 22.289527
v 67.828602 -89.337295 34.511586
v 52.734656 -147.997875 35.617385
v 88.931367 -36.484694 2.844827
v 83.494517 -31.397322 -8.501074
v 88.822818 -34.601266 -3.574529
v 80.982650 -29.978008 -4.804605
v 67.209517 -19.653948 -6.296449
v 56.620443 -12.945929 5.857914
v 59.220863 -14.234947 2.940544
v 24.024559 -5.090375 19.130693
v 64.813546 -17.946839 -1.602183
v 30.764475 -22.527182 38.062905
v 14.839970 -15.486666 -46.644829
v 8.518897 -15.558703 -48.255530
v 5.483636 -10.835768 35.524303
v 4.610163 -26.023920 48.660384
v 0.570113 -25.898487 -58.682731
v -9.219612 -72.875347 14.825448
v 377.632303 -120.285069 5.370614
v 350.240046 -122.492512 0.512051
v 363.443559 -121.547314 2.489580
v 351.450715 -122.133815 2.265437
v 240.353568 -130.473425 -4.354102
v 275.903051 -128.495618 -6.838532
v 262.421908 -128.414884 -3.641903
v 298.952217 -130.088378 -53.701226
v 319.863037 -128.407378 -40.731399
v -20.063910 -91.156801 17.894539
v 186.346484 -137.737793 -5.631832
v 31.834103 -37.054469 49.438676
v 2.567569 -206.100330 -8.432498
v 360.493408 -61.118271 6.024330
v 14.498871 -37.346354 58.045081
v 35.681272 -178.642672 50.939221
v 7.853105 -81.614737 46.016276
v 214.216674 -133.476179 -4.857069
v 43.217356 -200.798655 15.681470
v 31.826457 -204.764988 13.561885
v 21.751050 -208.977700 -3.244577
v 20.110105 -121.655339 -81.643909
v 5.788113 -85.274899 -83.349580
v 2.212268 -0.481960 -19.927651
v 4.946178 -29.154920 51.844162
v 1.112001 -72.691518 51.346296
v 2.264588 -190.232960 37.617759
v 4.289784 -195.032459 35.130114
v -3.095051 -81.787799 -78.415311
v -4.919145 -80.917713 -76.378401
v 0.889349 -20.719284 -54.081432
v 3.551925 -9.891251 -40.778981
v -5.555604 -91.449497 28.335260
v -9.360627 -76.195047 18.241486
v 31.831193 -50.472760 54.976194
v 2.423313 -46.225161 57.747772
v 45.296390 -56.393965 54.082718
v 31.152286 -61.196865 58.210945
v 199.206542 -135.062098 -3.971889
v 2.579555 -98.859563 -81.090627
v -3.915363 -59.762847 -76.448820
v 11.191992 -7.618647 -36.136703
v 7.648254 -4.697954 -31.938267
v 4.503042 -5.062244 -32.115845
v 6.865238 2.719409 8.120651
v 24.556233 -2.854617 9.768037
v 26.232169 -2.709110 4.304935
v 29.416068 -3.965127 2.440879
v 14.950921 0.456097 -15.551204
v 63.817367 -17.035527 -2.708895
v 63.064115 -16.772460 -10.179892
v 52.194763 -11.296845 -14.576442
v 14.848817 -11.864142 -41.462047
v 6.580741 -13.874844 -46.328942
v 359.431289 -59.150239 0.632735
v 396.918315 -58.227575 -0.761173
v 69.452718 -21.568639 -9.187367
v 78.778405 -28.758417 -11.823927
v 0.508616 -22.852288 -56.146363
v -2.635091 -33.397882 -64.367861
v -5.326202 -45.391936 -70.693217
v -1.305691 -73.797414 -80.344669
v 2.477026 -76.229421 -82.095697
v -1.137230 -79.120384 -80.321023
v -4.545619 -84.064332 -76.400143
v 36.159090 -103.697984 -86.125017
v 1.762854 -172.862343 -55.324454
v 3.660789 -180.999109 -54.446835
v 0.849746 -117.126988 -74.226165
v 69.317383 -137.253005 -91.362443
v 2.555090 -126.084037 -71.465309
v 65.088356 -138.800327 -87.959599
v 6.599462 -128.492834 -74.246667
v 72.003186 -152.109755 -80.791008
v 28.721970 -149.714327 -73.367165
v 27.223145 -157.107153 -69.008154
v 4.127935 -185.841725 -52.088281
v 3.779604 -191.823083 -45.903350
v 8.608359 -151.221858 -65.497541
v 146.062307 -145.216396 -4.515714
v 94.750155 -166.691874 -55.196957
v 44.672580 -201.180656 -45.935017
v 50.506619 -198.095810 -49.011627
v 72.718549 -183.412305 -35.602349
v 53.719570 -198.604164 -28.630003
v 67.220743 -189.728990 -24.548916
v 25.562324 -207.395937 -29.179773
v 29.559276 -207.772087 -20.803609
v 18.246294 -208.961829 -15.641701
v 38.961951 -205.590447 -12.531753
v 16.401600 -208.784764 -15.239757
v 18.582171 -209.105132 -6.127610
v 12.882150 -207.970474 2.345083
v 47.848347 -198.736539 12.913377
v 52.603243 -195.042524 18.748634
v 46.837513 -198.714990 23.144839
v 107.288513 -161.068835 -33.364295
v 108.816204 -158.770438 -11.446899
v 10.749645 -205.699336 14.259247
v 10.528511 -205.028595 16.602082
v 3.209917 -200.678547 26.083035
v 142.878315 -144.185266 -0.760412
v 43.758413 -195.032422 36.286342
v 222.667963 -132.330686 -4.464035
v 10.646582 -192.834658 40.488783
v 411.579839 -118.355204 8.562665
v 159.130934 -131.376093 9.252303
v 14.318879 -192.544554 41.392187
v 181.868180 -121.380540 13.791369
v -8.319076 -133.539059 35.302181
v 3.558038 -75.482866 51.778420
v 35.052520 -166.956827 53.633533
v 39.075281 -167.392820 52.909244
v -11.327566 -121.574567 37.764954
v -19.127952 -115.758924 19.269888
v -11.000008 -116.646870 37.268364
v 28.025536 -112.590345 53.111178
v 31.875637 -104.839052 55.130823
v 4.285577 -91.838914 37.763721
v -0.850600 -97.226626 34.592539
v 35.612896 -97.971969 55.824505
v 3.116394 -85.308113 33.022052
v -2.786551 -77.997006 29.313366
v -4.718664 -81.179137 24.094457
v 2.315642 -71.829273 53.868493
v 106.188118 -61.125625 16.380966
v 14.674142 -48.440486 60.173269
v 346.530273 -62.585370 8.196026
v 49.916491 -14.864141 21.790282
v 51.550428 -17.674171 26.035583
v 33.185748 -16.509053 28.656118
v 49.308994 -21.662261 33.242508
v 17.873552 -23.388446 50.451760
v -12.069257 -77.779187 16.117702
v -9.264003 -74.525101 17.163126
v 50.444188 -147.791741 37.394788
v 46.984462 -146.886215 39.688102
v 209.999137 -140.216243 -68.515223
v 263.855800 -129.387013 -6.732972
v 198.398235 -142.460283 -68.546511
v 255.297357 -133.549467 -40.448110
v 409.637618 -119.155703 -4.364027
v 250.305901 -132.043098 -23.645582
v 202.044633 -136.644608 -9.462713
v 56.468575 -148.852515 32.881268
v 1.885224 -204.405364 -18.228983
v 1.704378 -203.079725 -23.526769
v -3.443309 -12.071709 -40.216647
v 2.216892 -6.758386 -35.082655
v 230.238045 -131.322842 -4.032884
v 0.017994 -121.878585 -70.517538
v 2.558659 -186.759923 -50.152389
v -20.996713 -88.313377 16.251817
v 2.011844 -5.351145 -31.978312
v -1.073766 -2.371941 -20.874140
v 49.208399 -47.399387 50.170830
v 43.565999 -119.421342 38.957543
v 102.019485 -137.571327 16.076509
v 193.337563 -135.902662 -3.907135
v -0.387999 -128.779000 -64.479196
v -0.035309 -53.153424 55.066959
v -5.318737 -71.272711 -77.134728
v 1.015996 -87.695415 -81.652701
v -7.865155 -76.696995 20.622392
v -22.411724 -116.598637 12.923270
v -24.452564 -117.566031 9.142275
v 6.551640 -135.738809 -70.797112
v -3.778097 -140.506103 39.778126
v 1.255628 -156.517238 -57.626993
v 1.568022 -158.770622 -57.875580
v -0.616649 -167.621279 38.098202
v -1.122539 -167.003224 -54.594013
v 2.608814 -176.342559 -55.094441
v 0.265902 -182.207133 -51.103165
v -18.222005 -117.962268 21.921751
v -1.222862 -77.926031 32.317529
v 1.801458 -78.158551 39.865227
v -17.507837 -129.387504 15.207316
v 0.828799 -192.295260 -42.855188
v 0.054296 -203.260263 -20.608099
v 10.265363 -203.131803 -33.840613
v 7.746783 -201.179866 -35.523507
v 10.447971 -201.176187 -37.772032
v -2.016996 -195.426096 23.192577
v -1.702999 -205.131839 -0.449845
v 2.684710 -205.202873 13.282252
v 0.630072 -205.016004 10.871900
v 7.645944 -205.966880 -19.027335
v 199.283202 -142.628909 -65.442187
v 20.025944 -208.616584 -20.987219
v 7.005678 -194.438298 37.276475
v 11.120926 -200.443225 28.761043
v 5.325360 -192.734702 38.306017
v 241.978166 -131.616158 -7.818340
v 309.054543 -129.492693 -43.304421
v 205.080615 -138.629901 -32.807951
v 40.643617 -204.348059 -29.032338
v 52.444140 -197.643310 -40.939673
v 65.805237 -190.728260 -27.435685
v 54.663924 -196.055453 4.950708
v 59.491584 -194.308996 -3.721977
v 60.185386 -191.492515 4.006861
v 55.309293 -190.802745 19.888440
v 56.613095 -192.062805 11.383348
v 57.134605 -189.496178 16.798733
v 115.943498 -155.687248 -10.066151
v 48.913427 -200.640887 -33.021429
v 29.179525 -147.935345 53.453946
v 59.965292 -113.588958 32.001706
v 32.952076 -107.215165 53.600625
v 39.712802 -95.397522 54.193252
v 37.179768 -81.253612 59.094088
v 37.007523 -74.252211 59.089266
v 90.346585 -66.770156 24.066376
v 40.512756 -70.331962 57.420944
v 47.668573 -55.578786 52.764261
v 28.046585 -34.790758 50.253906
v 79.941630 -70.343620 29.352544
v 90.858254 -39.987676 7.663514
v 85.396403 -34.414697 2.813928
v 85.841804 -33.317613 -1.878386
v 50.796997 -38.107057 45.627959
v 88.029642 -33.941664 -9.522018
v 51.655078 -29.371167 39.554258
v 50.935430 -22.346088 33.358663
v 51.229494 -20.571292 31.002671
v 65.333528 -18.171160 -6.617600
v 31.669853 -13.482751 25.500128
v 30.036971 -10.600867 22.302042
v 353.667688 -61.577160 6.698300
v 6.109077 1.910528 12.613652
v 10.218893 -2.816329 -27.415310
v -1.062193 -3.827466 -25.271256
v -1.676294 -17.964376 -50.337962
v -2.886759 -20.123658 -52.358852
v -2.853806 -23.823860 -56.113554
v -4.433815 -35.475698 -65.287167
v -2.594660 -100.359257 34.213009
v -2.566003 -108.884849 38.337693
v 214.828525 -135.043140 -9.621695
v 379.336629 -120.576478 3.022989
v 360.417723 -121.850957 0.776135
v 289.106459 -127.197508 -5.189546
v 312.759682 -125.298136 -3.389862
v 403.731703 -58.791504 1.355141
v 191.077490 -108.955896 19.861861
v 325.058118 -124.168043 -18.589171
v 313.175913 -128.233739 -37.008441
v 194.025641 -111.316475 18.600139
v 3.932010 0.468865 -18.250965
v 181.516913 -116.359951 16.812870
v 38.478856 -200.910604 23.281379
v 0.860745 -161.945886 -57.027495
v -6.681466 -47.570743 -71.163107
v 15.681206 -7.007580 -34.030166
v 5.847794 1.984746 -13.848461
v 5.445531 -15.781926 40.790234
v 3.085261 -38.028990 54.863274
v 17.523231 -52.695861 60.255200
v 0.092531 -104.377764 38.439750
v 149.918255 -135.972705 7.146667
v 207.724062 -133.650663 -3.481235
v 16.236677 -208.922923 -6.381660
v 40.654673 -201.582552 -46.317307
v 3.766242 -90.277589 -82.591728
v 30.422528 -9.304096 19.141061
v 44.590614 -13.132809 19.223546
v 365.983990 -62.017588 7.286825
v 3.871502 -93.308849 -82.326352
v 5.996921 3.093954 -1.793000
v 13.650303 -2.582119 28.025028
v 5.930585 2.946812 3.605541
v 32.907029 -7.543459 11.888182
v 48.905350 -10.030391 8.437636
v 12.943513 2.062836 -7.958198
v 7.947321 2.191994 -12.648664
v 18.005079 0.429711 -11.086013
v 14.721403 -0.689783 -20.623525
v 24.293003 -2.313764 -15.053486
v 64.720286 -17.863311 -9.903274
v 26.038454 -4.224723 -20.408149
v 91.094394 -35.359766 -7.305623
v 51.294273 -11.727894 -17.752872
v -2.436734 -13.361661 -43.597552
v 11.097155 -14.122767 -45.721132
v 266.799483 -67.155414 -35.448204
v 62.441534 -16.617157 2.091264
v 12.489323 -4.349576 -30.286486
v 17.828055 -9.552637 -37.094200
v 73.315320 -24.551330 -9.125768
v -6.287496 -40.449467 -67.675613
v 2.008882 -81.692551 -82.170409
v 0.656862 -109.213145 -77.336567
v 30.358965 -110.926284 -84.718981
v 30.783717 -113.633445 -84.927723
v 25.338383 -168.464371 -64.990302
v 3.314114 -179.749586 -54.628318
v 73.609664 -144.643424 -88.920881
v 66.961029 -142.922546 -86.281699
v 69.086382 -145.717512 -85.252688
v 30.981877 -158.697212 -69.187852
v 4.785655 -158.037001 -60.651998
v 23.111155 -157.825394 -67.713546
v 30.849241 -161.621091 -67.788777
v 27.703204 -158.651788 -68.298954
v 3.925791 -182.384883 -53.987556
v 1.244352 -189.309181 -46.665100
v 12.839916 -197.258153 -44.452385
v 218.463435 -137.134804 -37.651761
v 98.742162 -164.751283 -43.585905
v 74.758828 -181.719588 -34.543237
v 108.649863 -160.338540 -24.339199
v 209.192886 -135.273722 -7.974559
v 175.595328 -138.439913 -3.067912
v 119.592935 -154.571985 -11.221333
v 6.145525 -205.423671 -19.220024
v 10.853310 -207.316351 -16.851678
v 9.126471 -207.519919 -3.273247
v 1.575331 -206.012802 5.399987
v 21.623302 -208.009080 2.820841
v 53.250485 -194.951620 12.711357
v 246.756851 -135.730485 -48.995604
v 169.421447 -140.237674 -4.619777
v 4.611677 -202.639481 22.993677
v -1.804360 -200.930878 16.856153
v 127.607238 -150.716206 -5.920767
v 137.958528 -146.444497 -2.597539
v 159.483130 -141.103317 -2.266289
v 160.180412 -139.974944 -0.510001
v 195.224072 -134.764757 -2.164770
v 42.113643 -187.688125 42.726856
v 12.219411 -194.632760 38.707338
v 9.595119 -190.901787 42.157353
v 111.197980 -142.362769 11.781521
v 33.593968 -170.104558 53.882098
v 0.929912 -163.794135 43.516470
v 45.205720 -159.212751 49.206336
v 1.262754 -158.687804 45.103649
v 21.901154 -136.619177 54.881397
v 19.665814 -134.788154 55.245588
v -12.676502 -122.320052 35.439338
v -21.502015 -118.963506 14.939056
v 27.549216 -118.043300 51.454376
v -17.848334 -116.291411 22.430031
v 34.040210 -101.666580 55.416717
v 192.088424 -107.727804 20.248118
v 196.063679 -108.083404 19.819509
v 4.904513 -83.249359 36.126775
v -5.293139 -79.241578 23.993105
v 1.292770 -80.567552 32.434484
v 73.872431 -86.831735 31.983595
v -3.516073 -77.957512 27.663739
v 34.425845 -76.986571 60.166838
v 0.599829 -66.190985 55.197260
v 38.776532 -69.516880 57.799371
v 101.776513 -59.691226 17.478739
v 41.644509 -66.304096 56.581398
v 42.433706 -60.242523 55.627644
v 394.645082 -60.127532 4.109912
v 31.750613 -10.907649 21.030379
v 91.424665 -47.856238 16.329242
v 31.128269 -18.061400 32.331196
v 50.147470 -29.559038 40.716156
v 31.539251 -28.426029 43.590666
v 41.978523 -150.270348 46.028199
v 245.182742 -132.626867 -21.207594
v 210.939335 -140.731037 -64.787143
v 15.563988 -6.012060 33.338062
v 49.098136 -12.072791 15.413994
v 44.351623 -129.118364 36.958190
v 155.576828 -130.361023 10.572798
v 6.707117 -199.953272 29.490041
v 47.529490 -40.658366 48.441492
v -19.059045 -91.732213 19.045806
v -18.190489 -80.468033 13.449128
v 2.331441 -35.703379 51.247976
v 5.969827 2.856239 -6.919574
v 35.708766 -7.034923 6.666814
v -0.581124 -203.464824 13.890462
v 1.258722 -177.720950 41.304954
v 0.387314 -126.554709 -67.815374
v -7.591389 -66.470603 -74.752843
v -5.580178 -76.781460 -76.339147
v -5.320554 -87.253019 -74.917099
v -5.999263 -76.488409 23.854259
v -7.319321 -78.318176 21.421285
v -3.549231 -86.496520 -77.658457
v 1.036491 -97.596051 -80.576408
v -0.563642 -104.275128 -77.985496
v -0.698429 -113.796366 -74.306385
v -13.041149 -118.998284 35.162411
v -0.575011 -175.449869 36.576198
v -18.003911 -108.488555 20.722077
v 2.491272 -75.992535 48.071714
v -13.724258 -135.220318 12.971058
v 79.672771 -148.178757 -88.572435
v 6.369227 -197.239466 -40.808318
v 7.358291 -204.186256 -27.627499
v 0.395445 -189.524849 34.926315
v -0.989188 -205.006910 6.147036
v 3.732743 -206.645235 -4.011533
v 1.389932 -205.736165 -7.296026
v 2.635250 -192.589744 36.206949
v 17.421048 -202.406996 -39.342766
v 200.825926 -142.356337 -62.085332
v 30.641895 -206.768292 -33.005411
v 25.741089 -208.248514 -22.282081
v 200.818375 -140.276601 -46.053074
v 198.128351 -136.514289 -7.209074
v 201.931891 -138.717910 -23.797989
v 204.298518 -139.325485 -41.265783
v 228.862778 -135.130794 -30.025056
v 47.469732 -201.266121 -34.293407
v 48.586694 -200.125672 -42.521002
v 54.053571 -197.197694 -35.900203
v 55.824978 -194.708431 -46.483007
v 55.668135 -195.733532 -38.436270
v 64.486031 -192.064503 -18.894004
v 68.652507 -188.197201 -28.381029
v 71.610639 -185.288024 -29.844059
v 57.487313 -193.524077 5.660021
v 53.457055 -194.408382 14.337918
v 29.296057 -151.008769 53.893777
v 22.070732 -141.043801 55.574114
v 70.643993 -118.743224 26.793447
v 28.568214 -125.921587 49.591808
v 26.451091 -121.950247 51.099737
v 29.387160 -112.260806 52.757392
v 46.547040 -53.033663 52.929174
v 70.891636 -90.973020 32.777906
v 100.159509 -58.032676 17.452755
v 48.869322 -34.568826 44.786662
v 21.407708 -5.831053 25.560122
v 13.430601 -15.089409 -46.366243
v 6.731816 -6.224746 31.912127
v 4.936312 -2.273705 22.138375
v 9.955674 -1.413980 -24.491548
v 2.556463 -2.165486 -24.824159
v 192.107355 -137.056743 -6.278390
v 242.400626 -130.930015 -5.884972
v 348.316612 -59.496403 1.211905
v 307.146779 -128.718216 -55.342927
v 358.657541 -59.923186 3.427440
v 75.414275 -91.029545 30.911839
v 40.834927 -182.104949 47.077372
v 14.917434 -18.135760 -49.658869
v 12.405732 -0.137889 -20.608137
v 42.814442 -203.287472 -37.867907
v -4.105287 -104.724381 34.791126
v 30.908410 -34.574383 48.458067
v 195.675200 -110.148733 19.000889
v -5.021188 -108.284903 36.015616
v 7.080812 -12.775046 40.319190
v -17.541595 -98.481968 22.150686
v -14.205793 -110.745836 27.840603
v 178.731852 -137.440871 -2.180297
v 4.930841 -206.590072 -10.730196
v 204.931263 -134.851767 -5.329901
v 78.050447 -151.629345 -83.762154
v 5.887576 -21.098029 -54.661602
v 44.584815 -62.621971 55.189704
v -9.249651 -116.455176 39.005404
v 191.360224 -111.223843 18.828455
v 18.626057 -10.860354 -38.811020
v 12.160576 0.138041 21.223152
v 27.642558 -6.185100 15.530340
v 31.473959 -6.895428 11.685954
v 21.439381 -0.242544 -4.621975
v 22.775753 -0.778636 -0.053948
v 53.317230 -11.207731 7.055272
v 55.689321 -11.811674 2.868365
v 20.420682 -1.653386 -17.974716
v 48.829668 -11.022576 -19.248251
v 10.638665 -16.459883 -49.017688
v 231.256724 -60.981338 -27.540024
v 14.652229 -8.149462 -36.000141
v -5.722692 -64.378607 -76.231549
v -4.005204 -73.251600 -78.394503
v -3.439561 -76.200253 -78.830019
v 61.160431 -127.247539 -90.876242
v 9.426464 -137.747844 -72.155026
v 71.425533 -148.085619 -84.395978
v 9.901799 -147.079223 -68.174028
v 318.679695 -128.431996 -50.490028
v 313.935889 -129.147621 -43.877145
v 120.893131 -156.221546 -62.315977
v 23.196889 -206.379601 -33.512403
v 33.915654 -206.499492 -27.894146
v 14.859988 -208.218032 -18.766591
v 51.468366 -196.965319 9.850428
v 49.251809 -197.690773 13.688453
v 48.718232 -197.327486 23.292861
v 129.393730 -149.218974 -3.255666
v 233.959842 -131.837131 -6.152564
v 42.647788 -193.166842 38.845664
v 312.714090 -124.966119 -1.705669
v 10.232114 -196.107332 36.541294
v 11.322930 -196.341702 36.357156
v 15.388496 -193.879399 39.887646
v 192.798519 -113.323981 17.690776
v 113.086206 -135.761349 14.639982
v 28.423356 -172.795205 53.880843
v 41.518707 -165.003002 51.989034
v 0.171977 -150.820775 44.115638
v 155.138336 -128.372385 11.960287
v 2.151147 -79.485106 36.385344
v 36.085432 -86.981521 58.547727
v 6.484077 -84.114683 39.676626
v 94.883434 -67.279672 22.374744
v 46.639085 -57.998439 53.656522
v 47.087406 -47.888272 51.431442
v 18.103944 -42.151509 57.992609
v 152.066338 -129.925517 11.405872
v 395.794496 -59.354186 2.571753
v 350.552334 -60.065183 3.337020
v 104.008300 -44.061764 3.861471
v 25.201087 -49.751156 57.245708
v 44.552984 -146.580174 41.510595
v 4.612990 -196.746908 33.487438
v -7.760541 -73.648178 20.248639
v 1.061648 -69.984361 53.741186
v 49.741996 -38.501096 46.487934
v 51.359854 -152.210801 39.483657
v 368.600165 -59.651182 3.010860
v 18.265287 -48.019853 59.260690
v 0.280355 -58.456642 56.335362
v 0.486579 -62.064304 56.228974
v -0.962917 -87.587806 -80.313010
v -2.993015 -88.703357 -78.176120
v -1.345107 -90.014794 -79.731907
v -18.096231 -101.300007 21.742808
v 0.504048 -147.820207 45.734024
v 14.144196 -201.721329 -39.016363
v -0.341991 -194.427110 29.853293
v 4.564579 -206.309694 9.463308
v 315.595298 -127.581703 -55.529474
v 50.345330 -199.551593 -35.403602
v 64.441046 -191.232742 -31.768016
v 58.423060 -194.084091 1.273163
v 95.512914 -166.527196 -41.270155
v 40.008287 -173.245822 51.429531
v 20.220785 -22.199278 48.022637
v 21.626455 -3.836088 20.348388
v -4.043987 -10.483244 -36.437149
v 193.492559 -138.349433 -11.641530
v 383.653367 -59.620224 3.105326
v 110.130365 -132.954267 16.288131
v 13.850760 -16.315721 -48.046016
v 16.261267 -16.517854 -47.474602
v 44.076067 -202.833154 -35.359440
v 35.452597 -206.032498 -32.128796
v 108.270752 -127.953030 18.087533
v 0.934066 -55.000295 57.330618
v 48.781746 -154.985819 43.909012
v -1.777541 -91.537116 31.273586
v 7.816810 -195.847048 36.078906
v 65.425449 -128.037601 -92.753969
v 15.026093 -208.578715 -2.222763
v 15.870704 -0.901607 20.318848
v 18.613102 -0.314489 12.555707
v 27.614813 -4.018441 7.720992
v 32.636100 -5.238564 2.678207
v 14.346981 -2.575164 -25.913666
v 15.350725 -13.902302 -44.180815
v 70.634086 -141.333689 -89.710011
v 332.443627 -123.647761 -0.336383
v 171.920349 -138.356691 -1.640484
v 132.380675 -149.847256 -7.935382
v 24.854570 -206.740997 -32.784142
v 139.281647 -147.324563 -5.614997
v 2.978755 -197.768358 30.813841
v 15.627008 -196.252918 36.090580
v 8.237171 -197.357744 34.382068
v -23.667012 -120.069409 10.617948
v -13.495880 -123.989694 33.129560
v 5.894351 -85.685689 37.843928
v 6.227071 -82.289604 40.734532
v 5.036885 -81.763564 38.423454
v 394.063647 -61.744396 6.553293
v 4.719436 -203.497852 -25.811632
v 16.976809 -3.665556 27.060053
v 4.009293 -132.247060 -69.953664
v 22.205992 -49.149584 58.289231
v -13.474360 -111.869382 29.875897
v -19.274428 -124.204138 17.848002
v -16.523131 -132.179890 9.646351
v 345.449957 -122.851959 -0.314537
v 38.113824 -154.595110 50.613716
v 34.677900 -148.057042 50.221723
v 29.764725 -6.675937 13.398786
v 389.102595 -59.207116 2.194695
v 35.374202 -171.533297 53.377062
v 11.744483 -190.562130 43.062380
v 32.111586 -8.394692 15.198966
v 3.734663 -79.454913 40.716661
v 5.983589 -80.985304 42.237244
v 4.061051 -4.254079 -30.099507
v 12.811303 1.764345 -10.728478
v 50.894121 -10.386319 -13.045245
v 7.111496 1.282894 -17.160943
v 125.921131 -154.633448 -59.449054
v 21.048583 -208.275424 1.417726
v -13.743777 -116.556315 33.069593
v 10.020861 -4.456822 -31.157689
v 37.556364 -175.016969 51.855956
v 30.786512 -176.460137 52.488082
v 7.367257 -207.258212 -4.770955
v 31.557364 -5.611981 6.715185
v 12.545357 -208.129513 -1.406124
v -11.242985 -115.122179 36.173974
v -12.841486 -115.006853 33.802966
v -10.420950 -111.564254 34.212766
v -5.970880 -80.958346 -74.955963
v 1.541623 -65.798156 56.432954
v 37.940481 -169.991143 53.129612
v -0.110158 -92.905053 -80.446131
v -3.019708 -93.612726 -77.508988
v -4.394352 -85.564117 -76.686178
v 1.651593 -58.162095 58.024204
v 2.166654 -95.437278 -81.505667
v -5.476996 -83.863484 -75.239820
v 384.048737 -120.201872 4.618824
v 1.683764 -92.607668 -81.534724
v 0.814978 -59.751460 57.021424
v -4.115938 -76.020680 28.499583
v 28.235568 -160.710331 -67.423568
v 52.975004 -194.089917 20.375205
v 8.323058 -206.949027 8.235187
v 55.361694 -194.273197 8.945192
v -0.951241 -95.105587 -79.544891
v 4.719059 -88.318211 36.550003
v 2.667851 -79.305566 -82.266491
v 14.226622 -13.682227 -44.118396
v 45.485442 -195.100614 34.373144
v 2.209343 -60.383858 58.153187
v 979.215971 -118.670604 52.882720
v 12.132268 -1.353159 -24.056151
v 28.216905 -162.466855 -66.789894
v 13.147111 -3.589253 -28.499478
v -0.056959 -95.015689 -80.199349
v -5.324067 -78.794279 -76.378755
v -14.139410 -77.905266 14.074932
v 40.927045 -174.531161 50.278128
v -1.741717 -104.836361 -76.879627
v 111.983100 -157.749308 -13.152140
v 586.536012 -60.615148 15.044749
v 319.419068 -124.621623 -12.563808
v 350.721031 -124.419549 -28.678142
v 259.999404 -91.368207 -59.610559
v 780.478956 -73.277891 -11.119497
v 786.768526 -76.963895 -13.874152
v 683.129257 -84.950679 -20.412536
v 374.055304 -67.131701 -31.220600
v 448.062001 -69.788488 14.383820
v 365.014073 -85.877959 20.124226
v 372.120429 -88.449344 20.538338
v 729.169852 -117.188825 21.799406
v 287.888020 -91.348913 -58.277797
v 192.384642 -57.018824 -25.712106
v 95.306135 -123.225879 20.580677
v 395.109050 -98.685365 -57.942103
v 87.830736 -130.333159 20.445397
v 524.611935 -85.385469 -37.516697
v 472.488216 -116.974850 4.471599
v 697.206267 -62.774758 0.622846
v 150.953039 -75.589398 -55.286094
v 261.336412 -134.292626 -48.904996
v 379.421783 -116.500664 11.059877
v 153.192362 -93.073796 20.749914
v 515.522708 -108.754989 -50.086327
v 319.866473 -72.998515 -40.226141
v 360.718353 -122.191524 -18.737625
v 199.139330 -130.220016 4.010444
v 193.862522 -142.370697 -54.739162
v 738.819043 -53.217820 15.904944
v 545.237772 -119.734512 -9.626118
v 283.588194 -128.090522 -20.510674
v 263.656401 -133.624881 -58.965962
v 214.589093 -136.746847 -21.247079
v 749.273031 -99.457941 42.413830
v 480.053942 -116.799708 5.120136
v 481.741837 -117.441390 -0.105099
v 532.636657 -67.504362 -20.835591
v -3.964520 -156.054672 -42.401139
v 612.014963 -74.619108 28.135690
v 298.562961 -65.938773 -32.244877
v 169.037853 -141.243371 -7.188303
v 464.751862 -63.984029 -22.127711
v 291.543594 -95.368527 20.843951
v 436.695097 -82.091432 -43.307283
v 669.528789 -68.243886 -7.249411
v 50.021547 -134.753765 33.499841
v 408.865010 -81.357788 19.323169
v 142.807762 -77.265483 -57.252118
v 969.933752 -142.980549 29.396305
v 348.572522 -72.520954 -38.675304
v 474.258977 -80.204348 20.801480
v 187.064203 -141.231517 -27.256892
v 116.562444 -154.982245 -7.804526
v 118.895212 -130.304230 16.004891
v 603.742727 -118.167591 6.173397
v 171.160798 -73.459126 -51.686288
v 343.664049 -92.744564 20.753934
v 359.777740 -81.729043 -47.611610
v 546.479614 -114.221940 17.053403
v 295.861229 -68.196060 -35.503707
v 228.170707 -137.668031 -49.282954
v 100.198184 -141.266827 15.070937
v 332.511506 -93.949094 -58.340323
v 100.843799 -164.024720 -35.339105
v 416.339552 -80.209708 -43.202561
v 493.933130 -81.362112 -37.700844
v 566.112536 -78.323617 -27.524398
v 171.437423 -75.328392 14.824092
v 212.190400 -81.235059 -54.104128
v 319.092666 -109.523415 -67.107650
v 50.294720 -153.727039 -76.762057
v 575.916419 -121.035518 -33.635500
v 916.568383 -113.246473 8.239417
v 142.561919 -72.350749 14.851289
v 140.922822 -75.092155 16.261106
v 349.159962 -86.027303 20.150653
v 764.610523 -117.380292 14.556787
v 385.272688 -94.156344 -55.794278
v 364.557326 -122.033863 -18.764752
v 454.545609 -91.663227 -48.952683
v 816.091292 -102.906425 -7.047497
v 419.165437 -118.506021 4.063607
v 324.533877 -124.730526 -23.462634
v 697.010568 -90.599413 -22.308706
v 362.353211 -124.080057 -29.547840
v 355.278860 -123.503843 -25.132939
v 325.211131 -101.870655 -63.370954
v 118.741194 -156.515428 -27.280192
v 449.658607 -117.509603 2.676970
v 232.154842 -62.419169 -30.512968
v 72.734103 -108.828883 28.537168
v 70.750137 -107.592513 29.464610
v 178.119449 -96.226934 21.904340
v 178.254905 -91.695281 21.001756
v 329.101569 -89.002753 20.590736
v 430.044858 -81.344693 -43.204148
v 548.441126 -65.284945 -16.360809
v 610.702777 -67.084453 24.000664
v 405.921196 -79.659482 -43.408690
v 437.263138 -121.715129 -38.382966
v 697.041185 -116.142475 24.184373
v 898.830843 -80.057748 -15.109426
v 904.961009 -77.551827 -16.197430
v 517.069914 -120.906801 -22.714490
v 557.792774 -73.187970 -24.033495
v 184.349178 -143.098935 -51.796434
v 338.273970 -123.275410 -6.468951
v 507.345689 -119.208674 -10.013833
v -1.276852 -52.573699 42.554977
v 710.055686 -69.098398 37.156641
v 312.857793 -89.524148 20.739724
v 658.086516 -70.814119 31.448474
v 94.020060 -73.974765 -61.089315
v 670.538060 -87.688195 -22.941022
v 666.581856 -84.610678 -21.478108
v 0.242044 -22.973900 2.828403
v 84.370430 -77.060616 -65.755202
v 105.891654 -139.430848 14.524031
v 88.751697 -170.976169 -31.484919
v 73.147970 -74.022826 33.106118
v 620.765739 -68.636453 -12.224109
v 805.007578 -50.751655 12.505811
v 376.171698 -124.385912 -40.779435
v 387.767480 -120.285169 -10.640920
v 393.797832 -85.637596 20.193703
v 101.174763 -153.188445 7.564533
v 115.289472 -74.697508 -57.998747
v 850.325651 -50.002186 3.482937
v 70.813803 -95.259783 32.132708
v 964.537773 -100.810545 83.711762
v 342.723962 -86.054908 -51.970205
v 749.323984 -117.405205 22.121385
v 45.246379 -103.538115 -87.433899
v 806.585881 -59.023968 -0.362856
v 655.627314 -117.174402 15.695139
v 188.883016 -115.638268 -79.981340
v 452.263683 -118.772213 -9.288178
v 453.076214 -119.714215 -15.581097
v 802.433258 -74.673201 48.919028
v 695.492438 -116.913292 20.163130
v 644.287764 -98.299601 33.632131
v 365.283553 -117.697814 9.513202
v 736.317161 -71.601789 -8.467313
v 419.783991 -93.187289 -52.875997
v -0.298164 -44.510189 -2.954946
v 260.493958 -131.682338 -32.444859
v 250.825377 -117.622933 -73.199820
v 534.465079 -77.097408 -30.070074
v 540.130920 -78.550911 -30.653230
v 524.062807 -77.405715 -31.435079
v 368.157838 -123.306055 -26.630179
v 124.944379 -100.691027 21.937611
v 146.337258 -55.308674 -32.461387
v 52.137356 -63.050946 48.995347
v 408.639701 -122.698061 -38.623609
v 70.131918 -99.446388 31.576259
v 540.192806 -69.937698 19.051434
v 550.823291 -70.546576 -22.231334
v 303.695136 -93.120947 -58.904209
v 131.582553 -147.047186 -0.255284
v 136.974663 -120.269875 -90.849162
v 375.954982 -124.009877 -45.145697
v 887.919146 -105.707040 55.540173
v 201.946493 -126.665296 -78.947817
v 207.970588 -127.566735 -78.059888
v -5.268159 -193.246651 -10.250641
v 257.961922 -66.296844 8.837186
v 205.465431 -56.388831 -12.447066
v 206.063349 -56.485179 -17.980571
v 189.876284 -78.376204 16.233219
v 567.992851 -118.101519 3.261549
v 111.646391 -67.425076 17.340636
v 68.684975 -67.371985 -64.491683
v 77.043623 -74.710982 -66.294285
v -3.655747 -193.138509 11.671304
v 195.665519 -83.168488 18.726936
v 448.781838 -121.528158 -33.347764
v 361.312826 -98.276727 -59.712991
v 722.929275 -66.559619 -3.441676
v 177.821241 -145.407841 -59.617656
v 453.508829 -87.047654 -45.754141
v 359.773925 -78.196625 18.087970
v 565.750609 -121.382193 -32.865023
v 423.714239 -73.788771 -36.728035
v 232.040896 -62.788637 2.717226
v 426.123745 -119.987525 -15.790142
v 180.069769 -82.279119 17.878119
v 567.954768 -117.384156 6.896930
v 576.840241 -117.661062 6.381377
v 162.964486 -86.853283 19.345389
v 571.047609 -70.539411 -19.945069
v 119.462759 -142.926840 9.123821
v 619.353093 -66.050643 -9.431133
v 352.100474 -125.357824 -48.786097
v 465.934282 -82.347209 -41.091243
v -7.091145 -142.750120 26.643459
v 360.031328 -65.533779 11.054212
v 458.216543 -93.744395 -49.964589
v 157.049230 -88.755706 -64.877673
v 934.332020 -111.660032 3.188013
v 356.153839 -74.282629 16.444981
v 348.899180 -71.217036 14.994432
v 490.163263 -119.652254 -14.286784
v 494.183899 -118.833790 -8.702704
v 234.849210 -136.915561 -48.869848
v 516.717799 -86.825644 -39.375516
v 316.344743 -76.011988 17.682657
v 210.275321 -79.490838 17.597455
v 606.702225 -119.382641 -2.113502
v 820.544103 -70.586930 -12.239131
v 305.975693 -113.304426 13.066632
v 660.278327 -86.947223 -23.414525
v 238.549782 -133.677205 -26.536326
v 353.324815 -109.783230 15.560464
v 41.541187 -127.496354 38.978387
v 593.656134 -105.380612 -38.425693
v 862.316477 -91.202842 55.277929
v 308.768854 -87.441674 20.588358
v 921.655529 -26.405547 23.458385
v 635.087724 -115.590318 20.104539
v 413.284353 -119.541805 -11.117571
v 118.317814 -126.624112 17.460750
v 674.236734 -65.126013 30.784231
v 417.514804 -62.755208 -22.675431
v 82.256953 -75.212031 -65.026955
v 270.152479 -130.653235 -32.214590
v 47.159783 -137.240821 -85.112616
v 390.855956 -119.949318 3.927353
v 96.432774 -44.103460 9.116695
v 760.388843 -115.877771 4.613593
v 332.010059 -125.761884 -54.941899
v 112.074939 -158.403185 -18.033227
v -0.990332 -30.538505 -10.864209
v 960.556472 -22.012113 58.466229
v 100.549291 -133.328081 17.654137
v 788.822619 -112.088285 0.054264
v 60.210331 -16.020146 7.269179
v 254.855097 -131.598675 -25.440278
v 313.357881 -78.951536 18.724514
v 304.247261 -79.300978 18.913950
v 63.380355 -123.448932 28.152122
v 304.600379 -110.439387 15.251191
v 368.912019 -121.498398 -15.981695
v 209.850309 -137.591251 -24.272985
v 925.081023 -31.752359 52.567445
v 542.336142 -101.888918 25.858088
v 43.884142 -180.368571 44.581596
v 166.611095 -61.100892 -38.473429
v 58.820344 -68.923800 -70.440740
v 53.077028 -72.474821 -75.394942
v 61.621303 -65.371705 -66.688464
v 322.416792 -127.379462 -35.446932
v 492.898039 -115.793906 11.236867
v 597.905200 -97.928720 30.234286
v 317.067793 -76.081317 -43.600029
v 938.364654 -21.292952 16.397533
v 811.494538 -54.289196 5.193195
v 97.036091 -165.040026 -15.180470
v 754.413968 -117.560255 16.047331
v 613.041439 -115.887587 17.146563
v 166.879675 -143.927938 -18.234082
v 491.827317 -98.765106 23.546751
v 729.139900 -57.016460 9.096665
v -11.693652 -72.956154 5.336399
v -9.297023 -70.965019 7.154299
v 231.478217 -83.526508 -54.592350
v -3.507914 -184.081433 14.778193
v 111.531365 -157.133216 -8.849165
v 948.767893 -15.031670 18.423471
v 654.668062 -89.822085 -25.476446
v 958.211131 -63.184689 -26.520018
v 876.526686 -76.761984 -15.150924
v 982.987852 -121.185636 49.015312
v 702.850045 -102.103030 37.990246
v 790.693237 -114.947378 40.962154
v 755.604092 -96.137070 -19.225229
v 764.273718 -114.537839 38.308180
v 814.382453 -113.336018 45.088898
v 644.335582 -112.773861 -31.488607
v 1006.894136 -25.860763 45.086125
v 983.367607 -117.776836 51.847172
v 675.699422 -101.121858 -27.657238
v 641.875680 -101.297548 -31.415380
v 748.386123 -91.742838 -19.757163
v 731.971370 -88.912800 -19.729243
v 738.741198 -92.144471 -20.404069
v 649.592514 -104.563129 -31.253359
v 628.228077 -103.833325 -33.678394
v 700.931023 -105.037569 -24.555500
v 706.415615 -106.307999 -23.073461
v 626.542423 -114.855686 -33.684774
v 639.792568 -112.644956 -32.390868
v 616.316506 -116.518663 -34.487902
v 610.870757 -116.526352 -35.627284
v 653.598416 -112.409534 28.860336
v 687.214520 -111.554262 33.256975
v 703.919294 -113.472334 32.762425
v 672.662153 -111.841572 31.483485
v 696.741004 -111.921826 33.887573
v 693.746169 -112.813242 32.570698
v 706.885885 -112.363511 34.553108
v 661.187007 -99.968360 34.833775
v 671.828405 -98.957361 35.861959
v 639.008131 -104.988106 -32.627370
v 769.744967 -76.117670 45.356164
v 971.437105 -125.983849 49.147610
v 965.990775 -123.084218 51.926902
v 990.597304 -96.385016 83.728884
v 1021.060687 -9.033284 1.308243
v 864.649458 -79.775889 -14.640063
v 977.835587 -126.915781 3.641029
v 870.559889 -121.696336 34.785124
v 858.083912 -116.381230 47.661154
v 1006.919510 4.485871 32.448511
v 836.793392 -116.713449 15.582191
v 896.642675 -125.202585 38.892502
v 963.533513 -143.311610 33.564083
v 989.963807 -94.566989 87.407087
v 959.943397 -122.898046 52.849004
v 1019.600916 -17.727638 -11.329560
v 1021.252457 -21.506125 -12.659819
v 859.143857 -76.762290 -15.060811
v 842.536128 -84.187794 -14.354876
v 1010.953974 -38.360809 -14.226965
v 862.157601 -120.865343 33.595949
v 1016.612233 -0.497402 9.632101
v 1023.392416 -21.134857 -10.896971
v 956.774413 -40.079918 -24.574584
v 832.126000 -117.676261 18.492088
v 1006.078242 -39.528814 1.544475
v 953.681740 -123.263523 52.501098
v 955.914491 -81.881972 90.698337
v 1006.473464 -0.240568 39.191079
v 923.289489 -57.736645 67.712480
v 990.186235 -59.073064 89.584413
v 926.031484 -91.150778 71.441078
v 815.981013 -107.622668 47.121850
v 987.943472 -81.166647 97.900620
v 986.339627 -84.975515 97.917501
v 979.461128 -89.063934 97.831873
v 958.485026 -84.984294 92.807954
v 806.328232 -105.237025 46.787648
v 810.722746 -108.744530 46.401733
v 900.956700 -109.881687 55.983681
v 867.130287 -114.029230 49.598007
v 959.915853 -124.687289 51.667225
v 970.751214 -128.559006 47.951759
v 976.087060 -129.348010 46.829958
v 974.840999 -129.693914 46.819442
v 959.320626 -130.470054 49.750620
v 963.869540 -131.152128 49.015003
v 977.491459 -130.800768 45.554344
v 952.211513 -134.359353 48.320867
v 971.478595 -135.712661 45.476151
v 888.674372 -93.255312 59.583538
v 913.506148 -92.796720 66.446264
v 828.072474 -109.641294 47.672220
v 744.570125 -113.772927 37.140969
v 805.712965 -114.691794 43.086872
v 831.607191 -114.830751 45.984570
v 821.979889 -115.482013 44.245365
v 847.187118 -116.679901 46.416562
v 851.404799 -116.139919 47.211220
v 954.845026 -141.251501 41.953098
v 1011.194983 -34.641799 8.121262
v 957.827156 -141.136842 33.325428
v 943.206347 -134.637411 32.928703
[truncated: 464,279 more chars]
