# Supplementary material for: Sexual Dimorphism of the Human Tibia through Time: Insights into Shape Variation Using a Surface-Based Approach
Source: PLoS One. 2016 Nov 15;11(11):e0166461. doi: 10.1371/journal.pone.0166461 (PMC5112946; doi:10.1371/journal.pone.0166461)
Supplement: S1 File — (ZIP) [file pone.0166461.s002.zip › mean_all_20_century.obj]

v 17.966777 -210.674731 14.679597
v 18.184557 -210.579326 15.853811
v -3.483074 -135.319777 -33.290553
v -1.035418 -131.994662 -35.748100
v -2.720162 -130.824190 -29.428492
v -0.837193 -129.343136 -36.699340
v -1.317195 -127.352118 -34.378147
v -1.143255 -128.998487 -34.211199
v -1.407984 -127.740752 -38.978851
v -3.470520 -132.740912 -30.215492
v -2.089454 -127.306157 -30.287593
v -1.746604 -131.277003 -32.482958
v 3.743895 -116.810877 -79.738958
v 7.876693 -116.399711 -82.484239
v 9.868852 -117.035177 -83.259008
v 5.212482 -116.280484 -80.912362
v 10.134848 -116.068791 -83.633571
v 3.813957 -117.322545 -79.489282
v 5.631693 -118.821886 -80.461511
v 12.520662 -116.728533 -84.281135
v 20.648775 -160.757177 -74.005577
v 25.822588 -166.587987 -72.344361
v 25.901259 -159.723936 -75.650545
v 24.016448 -166.429185 -72.163936
v 28.466413 -165.774881 -73.097775
v 20.169493 -166.727034 -71.380031
v 20.558011 -163.781224 -72.509456
v 25.991487 -161.539865 -74.747064
v 28.496868 -161.103514 -75.428207
v 28.381135 -164.819738 -73.452592
v 23.579135 -164.700257 -72.679899
v 19.899417 -211.023149 14.656862
v 17.393159 -210.350597 15.375411
v 18.915456 -209.940118 17.777276
v 17.073577 -210.609954 15.524242
v 19.752248 -210.514956 15.089806
v 23.112396 -210.864154 16.169646
v 16.942303 -211.253720 13.731750
v 16.802903 -210.764964 14.753093
v 20.799260 -210.767430 16.134746
v 24.970510 -211.590092 14.797770
v 21.104915 -211.292160 14.957668
v 18.919896 -211.245249 14.342567
v 21.062418 -210.863130 15.040890
v 19.145428 -210.053183 15.813874
v -17.805566 -88.683522 19.725999
v -15.599644 -85.502824 20.159830
v -16.210247 -82.898595 18.477881
v -15.477804 -84.222512 19.689960
v -16.234959 -88.195026 20.860216
v -12.734686 -83.595803 20.633304
v 0.865985 -48.474938 60.748772
v -0.449850 -46.988522 57.771087
v -0.457137 -44.959151 56.591158
v -0.544901 -52.097628 59.222688
v 4.836560 -9.846045 41.275171
v 4.261265 -9.063415 39.548633
v 5.902239 -8.151651 40.574394
v 4.435915 -6.839090 36.672818
v 3.878923 -14.287432 44.263608
v 3.405515 -7.637972 35.794123
v 6.212147 -5.712517 37.181845
v 4.965852 -5.755214 35.758791
v 3.864376 -6.722916 35.425691
v 6.171142 -6.791732 39.000752
v 40.614370 -93.311718 -87.716143
v 34.262749 -95.547976 -87.699039
v 39.327857 -100.411279 -88.737356
v 36.394801 -99.604115 -88.474610
v 32.105662 -98.835245 -87.741601
v 43.235740 -93.292146 -87.769052
v 35.616244 -97.081552 -87.925849
v 31.963236 -96.717502 -87.580435
v 39.989057 -98.117131 -88.362627
v 971.773863 -144.161361 31.347812
v 973.284833 -144.603010 30.610625
v 973.267277 -145.791797 29.583869
v 977.709307 -144.499592 28.541636
v 974.991731 -144.985965 29.706370
v 975.330881 -145.214647 28.997357
v 972.491191 -145.262649 30.239991
v 973.462487 -145.365719 30.099919
v 976.671560 -144.686959 29.001420
v 1005.080807 -51.506582 69.653792
v 1007.002021 -49.233378 64.010759
v 1006.441161 -46.549230 63.719665
v 1006.721867 -48.011948 61.854107
v 1008.733886 -58.245140 69.410734
v 1007.909734 -57.156932 70.887226
v 1007.259663 -53.672100 68.389051
v 1007.818986 -54.757438 65.793574
v 1007.476075 -53.159962 67.123104
v 1007.444492 -52.155170 65.814499
v 1002.245980 -138.191270 9.797888
v 1005.803247 -134.327995 8.935247
v 1004.534972 -136.098854 7.729928
v 1005.776082 -133.073558 10.035814
v 1000.951866 -138.621674 6.840652
v 1004.524947 -135.567085 12.504946
v 1006.663654 -131.590084 4.664175
v 1005.742404 -133.055136 4.055559
v 1006.595594 -130.917942 6.403328
v 1015.808198 1.947013 17.762357
v 1012.756993 -5.356109 40.141100
v 1013.863140 -2.672430 37.576136
v 1012.200208 -0.380432 35.876815
v 1014.332052 1.081267 31.881186
v 1018.114151 0.497733 28.901626
v 1018.680930 0.351862 23.965009
v 1012.105709 3.079872 21.439691
v 1015.980247 -1.520735 35.132212
v 1015.371765 2.396487 21.353258
v 1018.490573 -0.077170 19.275089
v 1019.815912 -4.166254 33.837037
v 1019.812204 -2.351718 31.713061
v 1014.077938 2.388132 27.074317
v 1017.522732 -0.389446 32.182344
v 1031.526156 -28.575104 -8.207187
v 1031.251454 -27.306873 -12.516687
v 1035.324745 -24.647161 -3.836059
v 1033.968756 -19.248483 -6.319506
v 1033.954023 -21.202132 -8.213520
v 1029.765834 -29.684229 -12.001012
v 1035.276617 -23.130280 -5.981647
v 1031.646030 -27.479350 -11.895930
v 1030.056360 -29.045580 -12.685997
v 1027.225063 -31.710511 -11.236239
v 1035.672308 -21.677926 -4.564283
v 1032.955054 -25.183007 -10.676345
v 1027.351839 -29.541816 -15.023827
v 878.260345 -100.236737 51.824294
v 563.793635 -88.234240 27.602108
v 391.797665 -103.669084 -57.789562
v 497.677523 -106.545582 24.129695
v 376.658151 -125.541705 -48.017739
v 585.189021 -125.016086 -6.765486
v 809.474126 -106.973128 -12.726952
v 95.011248 -39.825691 -22.272905
v 366.809623 -112.003144 -63.150059
v 475.993871 -122.017642 2.424433
v 653.838211 -90.009951 33.828280
v 833.135232 -122.585328 11.250065
v 832.720940 -121.422795 7.736012
v 651.372017 -67.369702 28.189907
v 158.292429 -123.529482 -87.651795
v 743.231517 -77.321266 -8.661957
v 476.797243 -84.021854 23.493629
v 825.658522 -115.429213 41.375146
v 755.175594 -111.997966 38.491223
v 613.247656 -123.479266 7.867438
v 620.722897 -122.789520 11.652627
v 655.520269 -124.199927 -9.338357
v 531.611747 -68.351347 -13.982472
v 885.832295 -116.146974 -0.067360
v 674.734682 -68.715030 31.473721
v 720.705359 -71.118142 37.541400
v 573.257721 -94.241476 28.604935
v 0.452829 -30.856651 -12.555290
v 948.858644 -40.329312 -23.971972
v 98.704681 -113.353369 27.123177
v 794.691952 -76.469417 -11.554798
v 757.874084 -123.319021 13.345009
v 758.495477 -90.556366 42.473834
v 492.757314 -84.523907 24.025439
v 606.976802 -86.955528 -23.745001
v 292.908278 -64.365989 -24.807979
v 188.755293 -144.508456 -32.183777
v 387.610586 -118.927478 -58.912999
v 1.684572 -31.151343 7.416205
v 892.090991 -122.280550 8.471102
v 289.717529 -73.325111 -36.713821
v 269.516243 -133.884182 -24.414418
v 865.368231 -94.168968 -16.780554
v 703.719146 -82.614035 -13.566196
v 534.170076 -107.491143 -45.063603
v 681.303524 -82.952428 35.577140
v 376.961639 -63.342588 -18.380991
v -6.227484 -50.680602 -39.763824
v 787.979128 -105.518824 42.149028
v 956.412143 -135.977913 6.289805
v 340.315904 -79.051976 -39.760520
v 998.594344 -115.211877 -13.762243
v 794.017512 -90.998410 45.301694
v 589.504419 -63.713000 -0.406578
v 931.808911 -89.772778 -23.092499
v 319.550465 -128.719365 -13.166690
v -1.248821 -168.550745 25.420058
v 916.091491 -57.341049 59.266732
v 359.864955 -60.736126 -14.191291
v 479.430414 -121.662209 8.558571
v 329.394528 -77.052189 -38.249355
v 879.816386 -110.665509 -5.894076
v 354.969341 -129.058050 -38.032122
v 345.630921 -117.011354 14.834109
v 654.927756 -93.464817 -24.250604
v 598.058206 -79.353734 -18.149011
v 862.768919 -112.596657 44.746016
v 162.350258 -125.385334 18.488969
v 909.659298 -116.526404 48.001293
v 115.700943 -91.565116 -70.358750
v 453.727954 -107.154201 22.578287
v 892.223606 -63.460494 55.654735
v 287.092739 -78.439560 -42.358494
v 404.831275 -126.259909 -37.014515
v 381.985919 -127.415425 -37.642804
v 633.369547 -70.991313 27.848622
v 398.879022 -115.531391 16.799464
v 71.719961 -20.909441 7.944493
v 996.462935 -75.531343 21.191419
v 785.848227 -63.522400 4.267204
v 728.563238 -99.728142 39.051560
v 406.702514 -124.486895 -45.366180
v 813.649022 -60.831970 44.667482
v 729.878956 -114.715778 35.977174
v 468.296373 -117.525711 18.541991
v 232.025633 -129.263553 8.561428
v 971.692373 -98.864918 -25.598474
v 165.661949 -140.429038 6.719966
v 63.953363 -184.877599 19.183632
v 740.478679 -113.655327 37.056281
v -0.266794 -168.895684 36.188693
v 0.680883 -19.114665 -0.916198
v 1.417210 -26.321546 2.479762
v -5.254940 -182.630041 -27.440000
v -4.351323 -175.139944 -20.163089
v 1.308766 -17.243860 8.712459
v 1.919195 -30.425124 17.256269
v -20.954602 -80.106307 6.823590
v -11.974771 -74.866208 -14.613306
v -13.314392 -75.199018 6.417096
v -16.783144 -77.649233 8.613860
v -13.226125 -75.017056 2.062707
v -13.333776 -75.177509 -2.193140
v -10.581818 -73.106998 8.538292
v -10.209663 -72.835276 -21.104929
v -8.514643 -71.190600 6.353220
v -5.721662 -56.212641 -74.675527
v -8.632499 -43.924908 -67.116972
v -7.017334 -42.537053 -68.336137
v -3.915177 -42.565604 -70.482284
v -8.105324 -40.960378 -66.062535
v -6.867768 -32.906335 -61.469769
v -5.798425 -34.460752 -64.261607
v -5.739867 -29.137634 -59.169421
v -6.674679 -29.776288 -57.894312
v -5.369346 -26.055540 -56.015191
v -0.532612 -20.133993 -53.868840
v -5.118071 -22.904037 -52.331468
v -3.276675 -25.694867 -58.210849
v -4.272844 -22.216621 -53.023195
v -4.946423 -21.198060 -50.276539
v -2.327272 -19.221832 -51.192330
v -3.868402 -15.880672 -44.396189
v -4.499393 -15.606509 -41.047963
v -2.676150 -11.475875 -38.728333
v -3.833374 -13.084807 -38.918171
v -3.594825 -10.131960 -34.488296
v -3.779227 -10.176742 -32.286134
v -2.715964 -8.123287 -32.910640
v -2.631622 -8.756472 -34.568852
v -2.766881 -7.256841 -28.780554
v -3.481634 -8.804825 -28.270881
v -1.482881 -5.830329 -28.228721
v -3.455265 -8.784346 -26.544790
v -2.863980 -6.044186 -24.070486
v -1.466395 -3.308181 -19.035702
v -2.159311 -4.319268 -15.934124
v -1.488143 -2.765687 -9.521193
v -0.807367 -1.131770 -4.632397
v 0.016811 -1.388147 4.766015
v 0.212158 -4.479812 10.099184
v -0.943437 -1.338988 -6.747163
v 1.187098 -2.266782 14.215715
v 1.277057 -2.619786 16.561779
v 0.992337 -3.937526 18.130876
v 2.676493 -3.724842 25.406098
v 2.317379 -1.301665 17.994297
v -0.040075 -0.505706 1.193558
v 6.169580 -11.177174 -44.718178
v 8.812332 -8.167675 -40.920628
v 7.682512 -3.080110 -31.836522
v 37.607201 -3.772711 1.411236
v 44.798342 -7.793882 14.404572
v 64.610886 -16.482379 -12.522774
v 72.748099 -20.179207 -1.277215
v 75.640018 -22.286037 -2.152452
v 67.080666 -18.903656 13.386312
v 28.454380 -2.729537 12.652547
v 15.554852 -0.571576 26.070618
v 20.806758 -2.908218 24.331014
v 41.263846 -5.241863 6.255318
v 55.257006 -10.617388 -11.853600
v 50.275584 -6.966597 0.710823
v 45.154447 -6.992115 11.486009
v 59.965338 -12.188441 -7.115894
v 37.798903 -6.421234 14.335313
v 42.141775 -8.644201 17.822899
v 65.739277 -16.566861 -9.968405
v 61.327584 -12.547460 -3.490550
v 64.057349 -14.738299 -6.799884
v 52.152757 -8.586021 12.130950
v 69.535653 -20.362591 -13.622147
v 69.217660 -17.980746 -5.164264
v 66.697939 -16.036759 -1.439513
v 71.866340 -20.729484 -9.472394
v 64.585366 -14.610923 0.967031
v 67.513020 -17.435550 7.371044
v 46.528257 -13.909177 29.699762
v 68.811357 -17.478393 0.724871
v 72.872349 -20.626359 2.779593
v 64.897241 -16.799723 12.394924
v 64.787717 -20.286825 21.214309
v 70.297811 -21.537583 13.365649
v 48.934734 -18.353714 36.220395
v 79.365224 -25.089050 0.251526
v 79.009549 -25.213656 2.722246
v 84.920630 -28.600129 -2.737425
v 81.852271 -26.838748 0.827529
v 64.796282 -22.166403 24.545912
v 51.164698 -157.231504 45.676695
v 46.208601 -151.035730 46.587165
v 48.165339 -150.018997 44.194418
v 49.560087 -150.294930 43.158978
v 43.911807 -143.806496 44.861888
v 60.853232 -63.187596 48.491513
v 57.088015 -56.736646 50.715355
v 49.971311 -51.916651 56.239036
v 63.937255 -59.254245 45.912410
v 59.465846 -52.680733 48.210322
v 61.941670 -56.540176 46.975497
v 54.381464 -55.977850 52.860976
v 69.109202 -43.548089 38.801392
v 60.599635 -33.429190 41.696808
v 66.397336 -36.590453 37.956731
v 55.366837 -31.482181 45.446461
v 61.768017 -35.905341 41.929329
v 63.590351 -34.193055 39.225371
v 55.812237 -29.775051 43.888698
v 59.404620 -31.111377 41.401041
v 58.698879 -25.907916 37.521553
v 66.694509 -31.574714 34.002827
v 62.959992 -30.003210 36.723624
v 63.632063 -25.927547 31.656478
v 61.152591 -22.374887 30.547827
v 51.100929 -14.827813 30.185167
v 57.581893 -16.765688 26.676318
v 52.072256 -13.579620 27.006266
v 29.587347 -15.048781 35.395165
v 23.132326 -9.809758 34.543714
v 54.216456 -155.447077 41.596215
v 55.784285 -51.913096 51.173210
v 57.375564 -34.159275 45.123566
v 59.024064 -29.608882 40.563649
v 60.354238 -25.121259 34.856226
v 56.393772 -14.770359 24.431710
v 42.988826 -103.744016 54.184626
v 39.543936 -115.087663 50.756204
v 32.455254 -111.968449 56.213291
v 66.931398 -174.008449 24.203193
v 51.868859 -168.359552 45.178755
v 44.787888 -174.860287 50.842811
v 35.226604 -177.023371 57.533950
v 46.795705 -186.700355 41.804457
v 39.726925 -185.903568 51.789074
v 49.891316 -197.258538 29.992522
v 51.054816 -200.301544 24.135638
v 62.318645 -47.111398 45.122207
v 29.103098 -42.367761 58.324140
v 52.212878 -63.498423 55.648991
v 47.044457 -65.092321 59.578031
v 52.489230 -70.250959 56.119930
v 50.340560 -79.589405 56.969241
v 42.968190 -80.286679 61.672075
v 43.306744 -89.107003 59.724363
v 47.390867 -103.556037 50.570957
v 44.655938 -96.413352 56.419293
v 46.996559 -113.805423 45.591771
v 36.389586 -107.336804 56.866918
v 42.965011 -108.388054 51.818331
v 38.303780 -112.461648 53.201283
v 66.594974 -144.441561 30.814038
v 83.415271 -175.015443 6.160676
v 85.910574 -170.858456 9.412180
v 88.583438 -169.084815 9.154232
v 70.939731 -168.701327 23.490569
v 76.585764 -166.265680 20.486831
v 64.290206 -153.391510 32.727639
v 69.907813 -162.267535 27.142782
v 78.987597 -169.610454 16.266966
v 74.629193 -171.304019 18.592721
v 71.026579 -172.194456 21.283520
v 66.246500 -161.757122 30.382142
v 78.912594 -174.499122 11.758854
v 80.145077 -177.442115 6.768388
v 74.124620 -174.544002 16.374314
v 66.190531 -170.360749 27.016719
v 71.172354 -180.570039 13.911394
v 74.099713 -182.470579 7.773182
v 63.292719 -174.692538 27.917335
v 59.850343 -176.633442 30.923178
v 56.404675 -172.001891 37.638564
v 57.793354 -170.693076 36.657407
v 54.591800 -167.564012 41.935640
v 52.155673 -164.450157 46.094568
v 63.751953 -177.948348 25.400650
v 66.638936 -179.961285 20.098599
v 52.055299 -171.032827 43.514871
v 47.291101 -166.761592 51.290145
v 55.591770 -174.823516 36.833636
v 60.546134 -181.806691 26.547340
v 71.953567 -186.781729 4.395724
v 70.255329 -186.747365 7.510536
v 67.102151 -184.093752 15.683648
v 62.588245 -182.059530 23.711303
v 57.740954 -179.528772 31.368423
v 48.475782 -171.771890 47.503358
v 53.653291 -180.020333 35.600004
v 51.354163 -176.625548 40.730070
v 48.427461 -175.188312 45.693077
v 65.427637 -190.429551 10.172178
v 44.432487 -169.850328 53.253136
v 71.228243 -192.857560 -29.284133
v 49.103589 -178.822902 42.633660
v 74.086091 -190.475541 -27.167263
v 62.985786 -192.756041 10.866459
v 51.349354 -179.385927 39.085094
v 70.149748 -193.266012 -32.246711
v 60.306205 -191.211527 17.856912
v 47.560461 -183.120428 42.532090
v 69.491507 -195.093774 -23.970798
v 60.833350 -195.099140 11.151477
v 51.349799 -184.644572 35.962100
v 50.929989 -189.922156 33.299583
v 60.657900 -196.784589 8.356420
v 55.624774 -195.833894 20.071805
v 58.541883 -189.571816 22.135609
v 55.437855 -192.357971 24.131075
v 67.827239 -196.008544 -28.511082
v 48.824665 -192.037341 35.560352
v 59.572074 -195.495064 13.156341
v 53.803194 -196.727273 22.592679
v 46.441190 -195.673285 37.252721
v 63.513896 -200.006116 -25.716630
v 60.506615 -202.500308 -18.207947
v 52.191824 -195.070168 27.359504
v 36.916232 -187.909876 53.008505
v 41.908842 -188.811708 47.625666
v 45.525645 -203.052616 33.513410
v 43.374056 -200.445663 38.542877
v 39.220404 -191.499613 49.136602
v 52.482157 -206.368318 -5.815671
v 48.122461 -203.798059 25.909887
v 47.318653 -203.666628 28.753185
v 39.925980 -199.769422 42.840279
v 52.146305 -206.874925 -10.155176
v 50.411919 -207.001905 -2.489299
v 36.936989 -193.758258 49.599830
v 44.538706 -204.034702 33.503011
v 38.815143 -202.248085 41.498184
v 47.552240 -208.558963 -5.527625
v 43.347648 -181.294571 49.658551
v 29.845737 -205.693149 35.524487
v 295.942926 -126.678784 5.511747
v 198.985714 -133.174552 8.551521
v 186.545998 -136.273671 7.127371
v 57.310584 -204.381257 -15.359763
v 31.338185 -204.983978 37.828256
v 25.739431 -205.952416 33.285038
v 24.124841 -204.664573 36.356753
v 18.601112 -204.423250 34.691669
v 23.876191 -210.229017 17.656151
v 20.962674 -209.822328 17.838304
v 15.040689 -206.994350 27.969937
v 21.390991 -210.405075 15.742506
v 19.899800 -209.874914 16.497847
v 13.820131 -204.543037 33.577288
v 12.113001 -201.934881 37.846912
v 15.493037 -211.646987 12.136052
v 11.206559 -204.687006 32.841461
v 17.533947 -212.511303 9.169548
v 17.319053 -214.046278 0.073818
v 8.700830 -211.901467 8.591850
v -5.412182 -136.897849 40.257853
v -14.572071 -135.996763 8.207859
v 3.644792 -206.571409 25.249633
v 0.979744 -201.441220 31.044057
v 1.137933 -199.389669 33.752784
v -0.149496 -204.326412 23.826011
v 3.519096 -205.092945 28.182622
v -0.173583 -199.678766 29.758435
v -0.489833 -204.966490 21.373702
v -0.565876 -201.709755 26.445410
v 0.372357 -191.588471 35.670892
v 1.889982 -186.922263 41.425058
v -1.781657 -206.580863 13.511902
v -1.089156 -206.332238 16.763815
v -1.030943 -203.637198 21.965689
v -1.811984 -209.329995 2.327329
v 0.696173 -209.995857 8.068340
v -2.378885 -206.945984 9.246781
v -2.527692 -207.133793 6.911844
v -3.307818 -207.824935 -1.968185
v -2.788253 -208.534057 0.072350
v -3.083571 -208.425224 -4.052587
v -3.655496 -207.492662 -5.719669
v -3.052952 -208.544746 -7.801307
v -3.819568 -207.364293 -10.636824
v -2.498281 -207.011383 -19.983164
v -3.493788 -207.661158 -12.549421
v -3.917849 -206.735190 -16.997386
v -4.287113 -205.494746 -20.046645
v -0.532707 -202.812390 -32.564653
v 0.236706 -198.554250 -40.405667
v -0.210972 -200.281860 -37.340665
v 3.909497 -194.213912 -49.842951
v -5.170727 -144.611961 30.624715
v -8.665525 -133.549293 35.603569
v -6.768530 -137.155340 36.483258
v -10.113902 -135.794902 27.804813
v -14.762804 -132.071158 19.487401
v 3.619497 -76.118650 52.390233
v -14.229979 -137.803310 0.121349
v 6.064375 -79.391705 48.640343
v 5.495399 -78.448358 50.374839
v -15.096666 -134.073239 13.284993
v 2.770492 -72.620023 57.117040
v 1.032486 -73.613633 52.787742
v 0.559313 -75.116229 43.058326
v 0.904539 -74.462373 47.547027
v -19.905972 -129.648530 6.776644
v 0.119437 -75.005322 41.368268
v -0.817385 -74.995299 37.852093
v -1.494364 -72.480122 44.372695
v -3.252205 -72.359983 36.906170
v -4.721339 -73.986904 29.674015
v -5.274697 -72.008159 30.160518
v -21.798877 -99.591317 11.847250
v -1.572257 -169.371179 18.550398
v -7.733161 -50.603524 -44.386272
v 0.311309 -18.296417 -3.809950
v 0.188542 -159.664296 41.638319
v -1.864926 -6.425966 -10.278275
v -0.543737 -5.665885 1.655635
v 0.748084 -9.255001 13.447793
v -0.222936 -9.763550 0.189981
v -1.210534 -12.780027 -10.409150
v -0.771883 -21.622425 -14.965425
v -2.004181 -15.311235 -18.071330
v -1.062553 -8.930499 -5.774003
v -0.295827 -18.043103 -8.388402
v -2.993333 -17.294177 -26.113520
v 1.399275 -13.753036 17.350039
v 0.626401 -14.591223 3.266028
v -4.638026 -22.308484 -38.731915
v -2.791427 -20.767888 -26.912399
v -3.710595 -21.481784 -32.722189
v -4.505765 -26.915339 -38.299300
v -5.627156 -26.442204 -44.798371
v 1.272715 -12.031565 20.324899
v -2.237818 -25.934396 -26.035196
v -2.392240 -27.946515 -27.529359
v -1.829092 -20.815235 -21.194469
v -6.515482 -30.337963 -48.795993
v 1.649840 -16.137663 20.229496
v -1.048291 -28.164801 -20.888417
v -5.678514 -32.761488 -43.228553
v 1.635570 -16.259616 35.291587
v 1.667962 -16.369766 28.913524
v 1.428847 -24.098505 4.617014
v -8.227550 -38.257665 -53.689864
v -8.855454 -38.903943 -58.589629
v 1.814622 -18.196262 19.050116
v 0.938739 -30.583918 -7.754621
v -0.988365 -33.728472 -22.637261
v -7.309401 -36.683581 -49.534842
v 1.713280 -16.596115 25.055838
v 2.056428 -23.059176 20.300561
v 1.971090 -21.544194 16.237813
v 1.604063 -24.645307 7.355908
v -1.725045 -38.797152 -26.768145
v -3.092563 -36.946925 -32.110788
v -9.980715 -45.683924 -58.473880
v 2.357496 -13.604890 39.377820
v 1.853335 -24.368076 12.720874
v 0.987698 -26.849526 -4.352006
v -9.072697 -46.738494 -51.299267
v 0.239695 -35.352544 -16.320803
v -3.916412 -46.337837 -34.021398
v 1.990210 -21.218030 24.080496
v 1.885082 -27.474908 13.368965
v 1.208966 -38.041046 -8.784567
v -2.201410 -41.092916 -28.692064
v -11.311651 -58.379983 -66.384490
v 2.054594 -27.115070 19.686977
v -1.462528 -43.202317 -25.696469
v 1.889221 -16.914164 40.405884
v 2.036064 -24.339330 28.180432
v 2.048762 -27.494393 24.469453
v 1.543087 -38.088429 3.414131
v 1.526355 -34.910427 -0.672105
v -10.221717 -52.004008 -52.683150
v -10.459910 -57.397628 -68.724579
v 1.466982 -25.984545 40.589872
v 1.747685 -33.376911 24.741312
v -2.277435 -47.785125 -27.961883
v -11.538506 -55.569175 -58.721390
v -12.071543 -61.953847 -64.287333
v -10.866302 -62.301085 -68.928851
v 1.672815 -25.650231 36.534236
v 1.938806 -21.943306 29.708031
v -11.654780 -65.003482 -67.318638
v 2.315463 -19.708653 45.740090
v 1.915466 -26.547564 31.688588
v 1.653184 -34.058069 9.156412
v -8.341777 -57.787770 -41.996872
v -12.427919 -63.012573 -53.929434
v -11.932658 -59.254746 -62.341486
v -7.306254 -66.479563 -73.608709
v -7.001892 -61.675263 -74.172474
v 1.644122 -28.011856 36.724241
v 1.874467 -31.093745 27.373324
v 1.417025 -37.463073 17.952502
v 1.403508 -38.689848 12.438282
v 1.445306 -40.610265 5.026999
v -0.337216 -45.929372 -20.759100
v -12.780121 -64.332485 -60.032650
v 1.469799 -41.350037 -3.809115
v -1.750508 -52.159483 -24.475361
v 0.522488 -50.081061 -14.344185
v -3.370660 -51.128388 -30.553945
v -10.016711 -62.739313 -43.225511
v -9.312614 -66.146363 -71.276580
v 1.320863 -46.071344 -1.944152
v 0.842434 -47.528695 -13.114772
v 1.269809 -28.979440 43.098025
v 1.565886 -27.863514 38.370775
v 1.253053 -46.875228 -6.962160
v -3.171252 -55.027120 -27.710097
v -4.508251 -55.149653 -31.985282
v -10.953516 -61.345843 -47.924817
v 1.563511 -35.490310 26.938008
v 0.817148 -43.510626 17.278291
v -6.853131 -63.173749 -32.191080
v -13.847338 -69.114879 -54.864184
v 1.383893 -33.091351 38.497581
v 1.041541 -40.217313 28.376660
v 0.736975 -48.660091 6.670507
v 0.892433 -49.813061 1.664635
v -14.466307 -72.270776 -56.342894
v -11.961322 -72.745081 -64.938334
v -12.579659 -69.776260 -64.751656
v -7.436768 -71.928185 -72.345342
v 0.878925 -31.873765 46.604612
v 0.895364 -36.096836 42.163222
v 0.896923 -41.743891 24.623064
v 0.597143 -53.323583 -3.892524
v -13.082381 -70.482639 -45.434750
v -13.825071 -70.493043 -49.682188
v -7.654164 -74.337905 -71.256683
v -6.065624 -74.593518 -73.569031
v -3.156737 -77.899344 -77.602035
v 0.741857 -42.799183 25.969814
v 0.741933 -45.114463 14.137179
v 0.146885 -53.070369 -14.637071
v -0.798970 -57.042895 -16.164836
v -10.954909 -69.531100 -37.693928
v -14.360490 -74.967023 -58.396692
v 1.229698 -36.441013 36.421235
v -1.623215 -60.617861 -14.630332
v 0.647489 -46.922221 11.574867
v -0.932646 -59.956648 -5.210414
v -15.021598 -74.635691 -50.086963
v -10.955339 -79.459022 -63.255261
v -0.505489 -56.245581 6.434363
v 0.099738 -55.041826 1.097483
v 0.305201 -55.125722 -6.841525
v -12.068419 -72.359524 -36.822247
v -15.110664 -77.299280 -55.340742
v -0.016118 -42.875453 44.294454
v 0.517001 -36.932165 46.039990
v 0.128332 -47.899507 20.131776
v -0.630088 -54.189958 13.592034
v -1.765713 -61.771794 -11.882836
v -7.524391 -79.802189 -69.034888
v -6.325924 -81.413899 -70.510598
v -6.297225 -68.211214 -19.614748
v -15.773314 -79.228432 -51.266800
v -3.838617 -83.240617 -75.868825
v -3.231760 -84.870238 -77.187562
v -0.307302 -48.060444 33.226741
v -16.238851 -81.240285 -43.635079
v -16.038481 -83.327492 -48.376699
v -8.649157 -82.790802 -65.764229
v -5.108575 -86.257444 -72.320480
v -2.139820 -58.272927 18.727960
v -2.017597 -59.737689 11.852200
v -15.395362 -78.744736 -40.243941
v -14.914351 -84.511625 -52.125726
v -7.153513 -86.691601 -67.316466
v -4.956016 -88.192081 -72.783695
v -1.057209 -50.328342 40.909118
v -1.562951 -53.594336 36.295497
v -0.309928 -48.648750 29.331387
v -1.047083 -52.735323 25.016065
v -13.814018 -82.531182 -56.256572
v 0.130993 -42.133315 56.713949
v -0.559404 -44.781159 47.353604
v -15.126454 -87.815899 -49.329169
v -10.481260 -84.793916 -61.137821
v -5.770110 -89.586103 -70.250255
v -5.485657 -93.649013 -71.361775
v -6.392535 -93.479945 -68.364032
v 0.227197 -89.523706 -82.151594
v -16.413071 -83.208729 -41.481265
v -13.939238 -90.142170 -51.767437
v -13.337862 -86.955651 -54.538667
v -12.713999 -91.749294 -53.841513
v -11.103265 -88.009847 -58.170888
v -8.039831 -91.178083 -64.404265
v -4.127372 -90.290336 -75.103522
v -3.336577 -94.989509 -77.099361
v -0.431380 -42.470891 54.085887
v -15.908544 -79.982626 -23.534410
v -16.405081 -87.266654 -36.610101
v -16.416662 -83.138888 -43.595323
v -1.116002 -46.526401 51.272462
v -1.372550 -50.490820 45.757081
v -1.977116 -55.478900 31.978733
v -16.033434 -81.170541 -30.264495
v -16.648198 -85.204179 -34.241757
v -15.798362 -87.249907 -45.790219
v -5.173436 -95.856783 -72.648292
v -15.654358 -89.586850 -40.536524
v -14.775820 -91.682564 -45.235812
v -10.899539 -94.519944 -56.596862
v -10.327561 -99.653432 -55.882723
v -4.327733 -100.232821 -74.961189
v -1.803318 -99.214268 -79.374770
v -2.047424 -52.662928 51.113197
v -1.856410 -53.836657 43.551776
v -3.045646 -59.577109 37.292995
v -4.056585 -62.448038 26.229408
v -5.311264 -65.933899 23.139200
v -18.530893 -83.862263 -21.352042
v -13.497410 -94.033897 -50.510508
v -8.151408 -93.876482 -63.688432
v -8.549836 -98.631326 -61.646315
v -6.908191 -95.897491 -66.918797
v -2.265671 -56.293751 39.831530
v -4.014910 -62.502663 32.341302
v -6.633627 -68.869747 21.302064
v -6.487501 -68.387618 18.965191
v -16.342492 -90.296194 -32.687415
v -15.927283 -89.315035 -37.780720
v -13.734193 -94.905361 -46.750340
v -12.569186 -95.892105 -52.325336
v -9.313318 -94.054461 -60.289386
v -2.223096 -54.952871 53.897226
v -7.591483 -70.983026 21.150679
v -21.953613 -83.775149 -10.981270
v -19.254751 -83.243822 -17.620932
v -17.461054 -86.624113 -28.863922
v -13.366152 -96.245652 -41.458595
v -13.024332 -96.505516 -50.168272
v -7.626412 -100.117316 -64.065999
v -7.157859 -102.609495 -66.088703
v -3.327192 -61.136941 38.739590
v -5.173937 -65.772248 27.351227
v -8.566559 -71.685927 18.671823
v -10.997612 -73.938326 15.329541
v -20.937239 -88.568516 -17.450265
v -18.040218 -89.349098 -25.826323
v -16.271995 -92.602528 -30.424140
v -13.256582 -96.897698 -43.994474
v -9.122099 -104.081970 -57.637474
v -8.180365 -101.474838 -61.848967
v -7.743068 -103.071724 -62.837206
v -6.530674 -100.423206 -68.646700
v -2.776429 -58.865599 48.623225
v -2.812121 -59.250550 44.786688
v -3.562563 -65.532196 40.483932
v -3.518771 -62.669605 39.341611
v -23.460260 -82.376523 -2.477675
v -24.793515 -85.911934 -7.191339
v -23.411457 -86.717636 -11.288636
v -22.275511 -90.034449 -13.269281
v -12.311975 -100.792250 -42.005957
v -12.440062 -99.806802 -49.826017
v -11.937897 -101.380732 -50.592937
v -10.278610 -104.059027 -54.173592
v -6.777939 -105.001609 -67.783642
v -4.597119 -104.777713 -73.810118
v -2.452077 -55.919301 49.777215
v -4.411865 -65.791694 34.963934
v -17.365441 -79.000686 13.537409
v -25.960605 -85.330361 -2.327784
v -24.232997 -90.167428 -8.130318
v -19.492847 -91.001728 -20.506695
v -17.020393 -94.356395 -25.260461
v -12.894728 -99.109952 -37.408001
v -14.590132 -95.073863 -34.841479
v -12.309270 -101.580466 -46.030996
v -4.865127 -108.107738 -71.800854
v -2.975070 -61.096763 46.805590
v -4.163610 -68.313883 36.746686
v -21.164265 -81.917018 12.807988
v -23.223369 -81.589399 6.698737
v -25.710875 -87.099459 -5.701037
v -19.949799 -92.141352 -17.275587
v -17.611035 -95.284999 -20.557804
v -16.660635 -96.750715 -23.419573
v -14.916285 -97.660559 -29.809065
v -15.593453 -98.980131 -24.778530
v -11.307800 -104.639184 -48.530608
v -9.102855 -107.160138 -55.462195
v -7.543857 -106.402918 -61.435957
v -6.994737 -108.666419 -62.656768
v -7.440308 -104.543764 -63.764603
v -6.814463 -107.688797 -64.919423
v -6.427395 -106.991404 -68.328983
v -2.711574 -110.672290 -74.969685
v -1.152343 -109.779392 -77.698889
v -2.417229 -58.307077 54.399012
v -2.968334 -65.765683 46.390491
v -23.491025 -83.545064 9.859648
v -26.315381 -87.715919 5.977955
v -26.398569 -89.586081 1.788552
v -26.344651 -89.160057 -2.275763
v -24.637196 -90.906165 -5.453705
v -21.338127 -93.219144 -9.721435
v -18.729437 -94.943461 -13.238556
v -19.976011 -93.125624 -14.673946
v -18.856888 -94.478401 -15.997003
v -13.325010 -102.174212 -30.200360
v -11.532013 -104.211677 -38.275212
v -10.469576 -106.745938 -49.820899
v -8.156692 -109.624796 -56.881264
v -22.895189 -84.589813 12.519461
v -20.595885 -95.331351 -4.946519
v -17.961449 -96.467542 -11.438787
v -17.966881 -95.667971 -17.836395
v -16.053641 -98.849011 -22.921703
v -11.614637 -104.410250 -45.464398
v -5.858077 -110.874401 -66.195337
v -4.841344 -110.859088 -69.847283
v -20.875452 -86.080018 15.525525
v -24.544620 -86.538112 10.304133
v -25.351442 -91.497038 7.480237
v -26.560790 -87.631024 4.536994
v -16.884917 -98.492114 -18.560661
v -11.018939 -106.302291 -41.041882
v -7.661329 -109.157229 -59.312004
v -23.782801 -88.184573 12.408514
v -25.406260 -91.995321 5.596469
v -18.676374 -97.152415 -5.885186
v -15.089752 -104.215187 -20.194898
v -10.748417 -107.483398 -46.061030
v -6.367679 -112.318358 -61.217320
v -3.643099 -111.396583 -72.584088
v -5.192062 -81.025598 25.055514
v -12.186507 -87.727272 22.876935
v -24.383088 -93.328183 9.471483
v -23.856906 -95.088970 7.493040
v -25.297705 -92.053237 1.676670
v -16.168087 -103.986875 -12.231749
v -12.703219 -106.597478 -27.075341
v -10.614693 -107.267547 -38.077633
v -5.631128 -113.721012 -62.886686
v -5.149011 -112.940409 -66.736601
v -3.771317 -117.068548 -67.826705
v -1.788066 -115.734487 -73.949099
v -7.490323 -82.258999 23.308491
v -6.812814 -85.531550 25.096725
v -19.913496 -98.031832 -1.281211
v -17.499258 -99.183321 -5.876367
v -18.558981 -96.298622 -8.854472
v -16.783827 -100.937850 -7.409930
v -17.484320 -97.749067 -15.302265
v -14.299998 -102.801832 -24.956444
v -8.688502 -112.626357 -41.469684
v -5.739938 -115.085454 -60.332545
v 9.282357 -118.917596 -82.568399
v -1.781391 -80.046744 29.303719
v -19.109829 -91.091415 19.268359
v -24.199271 -92.420570 11.202237
v -18.098658 -98.941179 -4.170687
v -16.181485 -105.464852 -10.686067
v -8.198275 -111.577199 -53.440235
v -7.281146 -112.241084 -57.684270
v -5.396261 -117.706146 -58.553481
v -2.401120 -119.245228 -69.751422
v 8.142302 -120.173044 -81.680710
v -22.001683 -93.136814 15.709118
v -23.427321 -95.596296 5.064806
v -19.486403 -100.195238 1.057349
v -18.007186 -102.012334 -0.817032
v -17.228230 -102.409914 -2.956528
v -13.910487 -107.874984 -22.070417
v -8.458499 -113.540000 -44.030670
v -6.368818 -117.820246 -49.936881
v -5.496608 -118.298769 -56.893178
v -3.986234 -118.921578 -64.768023
v 9.742439 -121.756140 -82.242237
v -4.284030 -86.961766 27.888404
v -5.112255 -85.300433 26.360077
v -17.788251 -91.659093 20.771265
v -20.428024 -101.867808 5.450673
v -20.048394 -100.881425 3.270007
v -16.854105 -105.179136 -4.618412
v -6.010043 -117.426918 -55.114414
v -0.757882 -122.930401 -70.666272
v -0.501991 -84.569015 30.874809
v -2.500000 -89.415853 30.430472
v -9.350373 -89.913906 25.749777
v -15.744112 -94.671650 23.270345
v -21.016286 -102.630426 9.237811
v -21.335757 -99.331138 5.059358
v -21.812789 -100.039417 9.459810
v -6.481362 -117.712345 -39.764953
v -5.158358 -120.226209 -53.606363
v -6.443178 -118.254409 -47.801614
v -2.738459 -121.981457 -66.237393
v 3.581769 -85.595298 34.916597
v -6.087993 -89.266075 27.585417
v -14.222940 -91.301798 23.341683
v -20.587792 -104.107522 7.946327
v -19.386212 -102.706422 2.739227
v -18.056990 -106.593650 -1.350298
v -17.626599 -103.256039 -1.362100
v -17.414681 -106.497159 -2.906505
v -16.965075 -107.320247 -4.572087
v -16.443748 -108.224535 -8.647944
v -5.270494 -120.845814 -42.251605
v -3.905603 -120.431636 -63.129552
v 1.269694 -88.759427 33.429556
v -20.640265 -101.463217 15.047846
v -3.159128 -123.579838 -61.510933
v -12.407690 -95.482037 25.998759
v -20.433852 -107.760695 7.184123
v -20.439624 -105.913265 9.089151
v -20.002078 -104.736057 4.961647
v -19.352698 -105.171247 2.741802
v -3.551513 -123.674793 -40.951149
v -2.033662 -124.003041 -66.422913
v 1.240637 -126.454639 -72.863882
v 2.745548 -92.564864 35.812712
v -14.494054 -98.799605 25.070547
v -20.727482 -110.354866 4.301274
v -17.002297 -110.169970 -5.725365
v -13.991456 -115.955432 -12.422614
v -15.094263 -112.676997 -12.544063
v -3.497993 -124.371311 -57.298757
v -2.421210 -124.804118 -64.480922
v 1.979326 -128.265239 -72.898451
v 8.143545 -131.924968 -78.551517
v 9.523904 -83.348570 48.965319
v -3.569793 -94.003035 31.342444
v -11.375721 -97.501700 27.238229
v -19.101364 -106.398485 16.979811
v -20.002233 -106.657311 12.991173
v -20.148113 -107.171159 11.603198
v -20.581708 -109.338438 9.068479
v -15.479173 -115.146480 -9.594718
v -14.249868 -117.789548 -10.633497
v -2.299047 -128.061738 -59.887894
v -0.841025 -130.108546 -65.166166
v 1.852028 -132.286359 -70.450189
v -11.571450 -99.581617 27.545882
v -20.210184 -108.702454 11.275700
v -2.837027 -124.304950 -32.732148
v -1.551656 -128.728578 -63.785247
v 0.130222 -127.320035 -69.975670
v 3.428800 -130.954829 -73.734124
v 7.249893 -97.060773 42.391637
v -0.425447 -96.709188 34.352037
v -12.447185 -105.480170 27.479664
v -23.340611 -116.185242 1.459975
v -12.360761 -118.213757 -13.579941
v -12.646781 -119.816524 -12.095660
v -11.320657 -120.446072 -13.878845
v -9.048274 -121.773258 -17.443915
v -8.536604 -120.496547 -20.029429
v -6.551524 -124.080892 -20.254032
v -6.367928 -121.718528 -23.679704
v -2.144944 -129.553847 -57.983071
v -1.499305 -130.611563 -61.199107
v 0.141296 -132.435136 -66.389369
v 1.773296 -98.585468 36.901749
v -6.445343 -100.373443 31.071283
v -17.005841 -108.952826 20.797328
v -18.930765 -109.275345 16.211193
v -19.031453 -112.126078 15.628291
v -24.649543 -118.488549 4.438693
v -11.410060 -121.793704 -13.343166
v -8.810483 -124.327209 -16.539053
v -8.569741 -123.232110 -17.444873
v -5.674205 -123.458582 -22.704883
v -3.231140 -125.911531 -27.141946
v -2.527854 -129.039227 -54.496857
v -0.228291 -134.671966 -62.828565
v 10.377480 -92.428038 45.568630
v -9.479999 -103.632465 29.832291
v -21.848610 -115.257799 11.119406
v -22.295039 -114.578465 9.351681
v -23.724274 -117.260809 8.714961
v -10.959885 -123.139125 -13.703234
v -10.290705 -122.402615 -14.747250
v -4.206445 -125.265896 -24.574514
v -3.826910 -128.089393 -25.048722
v -1.238192 -135.610670 -53.395653
v -1.102780 -133.603301 -58.577495
v -6.635011 -103.665427 31.928296
v -9.544209 -106.547095 30.569940
v -14.282274 -109.413821 24.989106
v -16.743475 -111.053364 20.867564
v -18.965234 -114.956904 16.081224
v -24.588947 -120.460067 2.826794
v -9.890803 -123.737407 -15.008316
v -8.857286 -125.747087 -16.953859
v -6.914096 -125.499800 -19.264339
v -5.015114 -126.581347 -22.592827
v -2.762914 -127.455750 -27.431530
v -0.920157 -131.144116 -40.056522
v -0.978182 -129.745136 -38.936721
v -0.816018 -135.403199 -58.369017
v 1.487391 -134.672519 -68.297158
v 2.492435 -138.323199 -68.358776
v -17.893221 -114.176535 18.197507
v -24.284177 -119.081799 8.555248
v -23.656177 -120.796105 -0.640193
v -0.761042 -130.807242 -37.183020
v -1.152323 -136.824405 -50.005542
v 0.428810 -136.242425 -64.237232
v 5.339988 -140.312445 -72.253884
v 9.037364 -141.330611 -76.018156
v -18.973196 -117.332415 16.992941
v -21.522195 -117.976527 13.096602
v -24.687961 -120.667608 4.618239
v -23.098603 -124.354360 0.469525
v -5.239585 -130.199948 -24.457750
v -4.088853 -131.176050 -27.186466
v -0.872537 -138.156378 -54.558711
v 2.820940 -140.659696 -68.011562
v 3.788172 -139.337431 -70.420138
v -13.336447 -114.890256 28.559862
v -15.007586 -116.080930 25.064764
v -16.138575 -116.374040 22.479968
v -20.862841 -126.703010 -3.082624
v -7.016730 -128.154588 -20.513065
v -1.192366 -135.136213 -45.391380
v 0.481024 -141.004665 -62.207770
v 0.364483 -137.663903 -63.173906
v 3.810795 -141.497009 -69.590670
v -19.534866 -129.107918 -3.594948
v -1.241823 -140.615640 -49.622695
v 3.447527 -142.632310 -68.674262
v -16.042607 -119.292696 23.367679
v -17.289118 -118.782986 20.658842
v -20.062295 -122.824946 15.720888
v -17.798845 -130.312934 -6.451509
v -1.597776 -137.296278 -40.998836
v -2.216491 -140.702099 -43.009755
v -0.218827 -142.195497 -58.128385
v 1.452719 -146.891103 -63.313919
v 0.855118 -143.104898 -62.700223
v 3.270640 -144.157262 -67.881919
v 6.190847 -143.114191 -72.853774
v 8.746188 -143.650089 -75.109959
v -17.465003 -132.040999 -5.376034
v -15.846193 -133.290747 -8.524963
v -12.880032 -135.851893 -14.208810
v -8.989533 -137.509836 -23.966125
v -1.184594 -142.898882 -51.306998
v -15.495101 -123.881706 24.911304
v -10.302450 -137.892588 -20.488822
v -7.981051 -139.988585 -26.937291
v -3.284527 -142.415319 -41.300715
v -2.647379 -143.605335 -44.182270
v -12.557868 -118.666786 32.232677
v -16.993610 -133.728984 -2.843912
v -15.293411 -135.108675 -8.015647
v -12.057638 -138.726471 -14.610040
v -1.556185 -143.811221 -49.135672
v 4.045903 -147.484944 -68.116447
v -13.169584 -121.685725 31.721658
v -4.235330 -144.659924 -39.948779
v -0.158672 -147.575844 -57.151308
v -5.738094 -144.101034 -34.445183
v -2.967971 -147.071095 -45.236395
v -1.024838 -147.675114 -53.317172
v 3.742039 -150.285792 -66.986853
v -7.293283 -122.362457 41.909678
v -13.052303 -139.856528 -6.658334
v 1.422895 -151.382885 -62.292519
v 3.199312 -153.789444 -65.451018
v -9.794460 -122.757596 38.848127
v -10.685525 -143.902148 -10.402216
v -9.481160 -143.505029 -19.863516
v -7.961672 -146.965152 -23.650501
v -7.854130 -145.268731 -25.693234
v -1.670699 -150.900537 -52.094803
v -0.247927 -152.732297 -57.276286
v 0.996971 -154.046153 -60.807742
v 1.626146 -154.067689 -62.388120
v -5.653750 -124.498278 43.982933
v -9.181656 -125.683646 39.533649
v -12.024945 -123.229135 34.895890
v -11.185418 -132.729374 29.530039
v -8.667679 -148.152119 -12.880826
v -7.095047 -146.364777 -28.546647
v 3.803317 -156.333877 -65.911107
v 6.400913 -152.891718 -69.959078
v -5.804593 -150.835310 -32.638252
v -5.205902 -154.097430 -35.208012
v -9.872883 -140.195442 16.598818
v -9.943552 -144.924466 -3.488273
v -4.331921 -150.331381 -40.752814
v -2.690942 -154.416965 -50.183481
v 1.835794 -158.193517 -62.823315
v -8.041699 -149.313009 -8.123360
v -7.883768 -149.650219 -18.556734
v -6.858483 -152.353414 -23.144630
v -5.940751 -128.967133 43.540008
v -4.835606 -158.785907 -37.330851
v -4.049757 -155.452561 -43.256740
v -3.777894 -127.472582 46.155716
v -7.076570 -144.426633 17.999835
v -6.250820 -155.039473 -13.760968
v -5.266570 -158.036067 -32.369638
v -6.051342 -154.963902 -27.109425
v -2.787240 -159.943810 -53.300026
v 1.230795 -161.359656 -61.752227
v -0.911325 -159.132123 -57.934945
v -5.983330 -150.043949 6.570591
v -3.980654 -166.268579 -52.150887
v 1.480391 -163.351637 -61.950926
v -1.314355 -133.070691 48.721947
v -6.317326 -150.982964 1.516498
v -6.322272 -152.277687 -2.611616
v -4.931746 -166.681843 -29.919734
v -2.973777 -165.148619 -55.393162
v -0.048917 -166.822515 -60.011670
v -4.954451 -162.831928 -33.392378
v 3.212730 -168.161510 -62.967313
v -4.526747 -159.044906 -4.952838
v -4.905162 -167.289106 -36.309724
v -1.708999 -172.045517 -57.253880
v 1.284155 -170.192834 -60.941346
v -4.545755 -150.123286 19.290457
v -4.481932 -164.264080 -16.552418
v -3.188644 -168.701877 -55.600234
v -4.211013 -162.395808 -10.210635
v -4.939452 -169.908748 -30.154921
v -5.241425 -172.495955 -37.889077
v -4.728195 -169.556571 -49.777883
v -2.043892 -150.835510 37.447660
v -3.843313 -149.497854 28.102684
v -3.221754 -157.042386 13.976347
v -5.238684 -171.874406 -45.923466
v -4.403357 -169.318478 -52.406120
v -2.911918 -160.954464 8.821122
v -3.393309 -170.254999 -10.153572
v -4.907266 -165.434539 -25.715780
v -5.074844 -174.879468 -51.533487
v -2.735207 -157.402319 19.932577
v -4.020052 -171.743876 -16.903939
v -3.941491 -177.630472 -53.101554
v -5.238917 -174.253183 -34.903204
v -1.013184 -154.362439 39.267953
v -2.119017 -159.611848 24.076114
v -2.332407 -162.782229 13.909398
v -2.933013 -165.198658 1.437689
v -3.160220 -169.916262 -7.006680
v -4.720327 -173.487120 -24.835245
v -5.565629 -179.186705 -34.250882
v -6.056578 -180.562546 -47.492085
v -4.780105 -177.259003 -24.414414
v -6.187519 -179.692122 -42.243073
v -1.888758 -167.108861 14.960647
v -2.189057 -175.126915 4.275909
v -6.025811 -178.767601 -47.341822
v -4.902476 -181.291092 -50.229716
v -1.012968 -159.794720 35.332568
v -6.426761 -183.959655 -44.524578
v -3.948466 -178.715511 -14.636523
v -5.922963 -182.689274 -34.884457
v -1.500760 -183.937378 -53.041370
v -3.226165 -176.935060 -8.466570
v -1.989265 -179.197541 9.302415
v -2.791538 -176.117124 -3.615633
v -6.117232 -186.711205 -44.503141
v -1.175021 -166.209189 28.601849
v -1.560464 -173.882903 16.817406
v -2.652654 -181.254706 0.877477
v -6.529904 -187.833949 -36.862368
v -6.397568 -188.485390 -42.136917
v -3.216774 -188.044953 -48.226328
v -3.433246 -181.747270 -8.210334
v -5.873666 -187.054844 -30.887759
v 1.020820 -166.150083 42.715231
v -4.273827 -190.541230 -13.147252
v -6.611803 -188.314698 -40.805259
v -1.702700 -178.368982 14.950035
v -2.120995 -181.396816 8.522410
v -4.347810 -184.621996 -16.548297
v -5.092878 -187.752003 -23.335208
v -1.334207 -174.488207 22.353722
v -2.784356 -183.997655 1.231927
v -5.573671 -191.852393 -25.196853
v 0.532540 -173.526631 39.631645
v -3.447635 -188.624855 -3.820143
v -6.201090 -196.365227 -29.868407
v -1.759410 -183.355530 17.848444
v 0.095257 -181.624610 36.181876
v -2.617999 -187.565020 6.711759
v -5.611885 -200.451950 -24.495409
v -1.389282 -180.578972 23.236318
v -3.123591 -195.831625 5.044579
v -5.217850 -202.308173 -23.684878
v -4.240137 -194.337244 -10.502358
v -4.967697 -195.990548 -16.945200
v -0.623827 -185.820486 31.130149
v -1.678630 -192.204641 22.199200
v -4.883164 -200.660265 -13.315769
v -2.456292 -11.518864 -18.081165
v 1.199853 -7.326627 23.189438
v 1.580410 -17.505596 12.424809
v -0.344391 -26.834560 -15.932228
v -7.964377 -44.575871 -47.953192
v 1.625096 -20.298811 35.493047
v -5.608597 -43.747141 -40.213278
v -10.588806 -51.124603 -65.093383
v 1.408913 -36.077015 -4.461965
v 1.049893 -43.229931 -11.923945
v 0.163919 -41.353781 -18.244663
v 1.724431 -32.017060 31.292956
v 1.676084 -34.530501 17.071203
v 1.259607 -37.462217 32.339389
v 0.681591 -42.526926 31.115456
v 0.628338 -42.131208 34.328434
v -0.878627 -53.540228 18.369932
v -1.277391 -58.925566 6.729323
v -14.913595 -76.256118 -43.828875
v -11.729657 -106.157096 -31.833827
v -10.804781 -107.557580 -45.098213
v -9.519290 -110.220189 -48.438060
v -7.254089 -116.693719 -44.935365
v -4.791991 -119.788238 -58.747277
v -3.673753 -124.940920 -48.921739
v 8.141984 -100.677146 44.548110
v -18.566094 -122.372921 18.545215
v -11.161532 -141.947526 -13.644579
v -2.969452 -150.985591 -47.171970
v -5.386661 -159.873606 -19.856189
v -4.729972 -164.984028 -39.665113
v -3.941022 -160.707027 -46.806121
v -5.102758 -150.201578 13.795358
v -4.986113 -160.244121 -14.529794
v -5.844117 -157.078815 -25.164908
v -3.963136 -159.640764 0.067429
v -3.473758 -161.113033 2.172820
v -4.471757 -166.748583 -19.226089
v -2.355670 -152.733006 33.317943
v -1.919114 -156.004851 31.781936
v -3.253503 -152.991902 25.022820
v -2.835174 -170.321389 -3.119645
v -1.424723 -179.075175 -55.545723
v -2.266958 -180.290847 -54.184705
v -1.329325 -148.453313 42.156051
v -2.145129 -168.873174 8.136058
v -3.890971 -187.795608 -10.315571
v -3.458229 -185.635481 -6.132409
v -0.576766 -174.328696 32.800111
v -0.500613 -179.545348 32.754016
v -2.274805 -185.669550 10.265272
v -2.969066 -190.948390 4.236533
v -3.614473 -192.807002 -3.349999
v -4.868073 -190.215320 -19.536526
v -5.617601 -198.699828 -22.407002
v -1.904402 -189.316121 18.802871
v -0.766433 -164.205158 34.075264
v -10.750966 -72.088249 -30.105726
v -8.208913 -66.730398 -31.704702
v -4.558116 -182.828558 -19.739476
v -3.652511 -163.351973 -4.572732
v -2.806908 -198.001030 10.222094
v -2.909255 -62.625659 9.404348
v -2.311628 -197.589139 15.969966
v -4.342912 -199.640620 -8.038151
v -6.334363 -195.134421 -34.712437
v -6.413266 -192.889698 -37.537683
v -4.742950 -159.595903 -9.719771
v -5.064775 -147.391096 23.705727
v -12.463734 -137.495449 13.029635
v -12.848170 -126.457505 31.450589
v -16.215211 -131.350673 -8.984169
v -22.719489 -125.817436 5.117737
v -13.442683 -117.191601 29.585704
v -8.806590 -131.425126 -21.004722
v -23.773830 -122.830132 7.993265
v -1.033790 -133.176496 -40.034454
v -11.242541 -129.749871 -16.440294
v -23.445512 -118.114365 10.079156
v -14.359274 -112.308188 25.190314
v -15.146981 -125.224910 -10.317810
v -3.739626 -103.297998 33.822773
v -22.315968 -120.544848 -3.094585
v -24.022555 -119.391481 0.378951
v -2.206826 -125.750095 -31.472850
v 7.831071 -89.797231 41.395292
v 10.197028 -90.111520 45.393439
v -10.823693 -118.969604 -16.533524
v -17.735754 -112.056876 -4.827351
v -20.269871 -111.116074 0.456613
v -20.457444 -104.444428 12.527654
v -17.196086 -98.291276 22.260895
v 9.317402 -81.864165 51.207935
v -6.174076 -118.437207 -34.920197
v 7.234022 -83.900224 41.279543
v -8.866031 -112.257307 -37.346394
v -10.348871 -109.185546 -34.142701
v -2.507466 -67.934585 47.842324
v -25.811363 -84.027593 4.231906
v -20.598516 -80.310566 9.856119
v -6.559636 -70.023521 24.473075
v -7.681130 -72.993419 22.400729
v -5.685794 -67.580983 26.957787
v -4.768267 -65.634957 32.137157
v -17.270910 -80.361279 -16.666744
v -2.038171 -56.466814 25.644994
v -0.068476 -40.005286 49.554980
v -1.283313 -60.189667 1.422506
v -3.278154 -65.215134 -9.023464
v 1.069211 -31.021760 50.655458
v -4.185221 -71.597091 -76.779245
v 2.243443 -9.244314 33.643447
v 1.419203 -11.681244 26.748202
v 1.651733 -6.763980 26.263303
v 0.430654 -5.879410 13.035349
v -15.027847 -107.720031 -17.471849
v -9.974182 -115.623213 -24.838835
v -7.986228 -118.237044 -26.510425
v -5.928971 -119.962239 -30.892373
v -1.340469 -54.672074 57.965895
v -3.553590 -70.928566 37.736488
v -1.962843 -58.456711 56.420764
v -2.033890 -71.149726 45.287818
v -16.352913 -134.707591 2.396115
v -0.486960 -72.628222 50.227215
v 3.048504 -78.013914 40.494769
v -12.298067 -134.724722 22.196258
v 12.156427 -75.752546 61.278590
v 15.551582 -75.650465 63.100346
v -8.131251 -138.482605 29.800852
v -5.944977 -195.965637 -35.148867
v -5.889163 -198.117651 -30.946636
v -3.930871 -199.430303 -33.763712
v -3.069102 -205.543735 5.492944
v -2.511957 -204.592788 12.534195
v 1.484224 -181.515354 41.786161
v -10.412865 -140.747591 10.994102
v 57.149063 -204.308524 -12.664575
v 40.073198 -169.996187 56.038253
v 61.817731 -162.625875 34.151306
v 30.354836 -126.190997 52.922262
v 48.714476 -70.582536 59.110919
v 54.792713 -72.447660 54.078932
v 55.955497 -67.032168 52.771795
v 63.735626 -69.299206 46.722195
v 60.079776 -44.690227 46.294966
v 64.529308 -43.194335 42.326984
v 51.943259 -50.337611 54.364925
v 68.544236 -72.049663 43.454384
v 50.906436 -159.888327 47.046551
v 67.710531 -21.024786 17.294399
v 70.820996 -25.655323 21.172819
v 54.059473 -12.088174 21.989879
v 54.620435 -10.355514 14.375191
v 4.781350 1.130459 16.861042
v 3.162898 -2.274174 -26.492499
v 0.987992 -1.660896 11.653058
v 0.588730 -4.215945 14.516159
v 0.347324 -1.879721 8.307494
v 2.625274 -22.044899 49.060879
v -4.981318 -19.360179 -47.228278
v -6.279771 -26.130922 -51.248169
v -4.895205 -66.050709 12.693491
v -9.794297 -72.735730 -7.155754
v -16.288802 -78.221581 -10.332704
v -19.825246 -79.585714 -1.417179
v -15.815563 -127.979208 -10.197501
v -1.667515 -199.830938 21.501879
v -3.367652 -198.959265 2.863395
v 0.772016 -182.677395 39.131863
v -6.126345 -197.170397 -30.781940
v 1.372181 -172.436546 42.976897
v 1.981852 -158.559607 47.610686
v -6.059965 -146.380998 18.646349
v -6.023505 -154.220309 -6.614108
v -8.290325 -144.568223 9.096779
v -7.359162 -133.980469 -25.170386
v -21.420187 -127.659118 1.370962
v -1.186169 -131.059080 -43.426976
v -1.558366 -131.825646 -47.591209
v -18.143709 -124.003900 -7.438542
v 5.418794 -97.486248 40.404252
v 5.049466 -133.971893 -74.824989
v -3.468253 -124.137690 -29.420806
v -5.167598 -121.247166 -29.989690
v -14.169197 -120.159700 -10.173295
v -16.451637 -114.920666 -7.720366
v -22.754392 -118.015576 -1.810795
v 8.751521 -85.917852 43.732964
v -18.676073 -110.595710 -2.113328
v -20.980290 -95.081749 17.187808
v -15.824414 -106.175459 -13.988746
v -2.581084 -64.875478 51.648609
v -1.939910 -67.220484 53.299941
v -2.081059 -64.659937 54.648856
v -2.920575 -70.138398 41.545591
v -6.141034 -71.691271 26.857385
v -21.649490 -85.188655 -14.187484
v -18.587157 -81.063654 -13.679041
v -3.673565 -62.021558 22.161815
v -1.194021 -47.788705 55.064538
v -2.674727 -64.026585 -3.376798
v -7.364731 -67.949338 -25.566427
v 0.436904 -35.520246 50.533349
v -4.884866 -64.272492 -76.212913
v -6.425061 -51.957431 -72.882095
v -10.161642 -52.166223 -68.006741
v 3.342837 -12.773240 41.674820
v 0.648882 -5.858314 16.646273
v -3.942389 -14.991926 -31.099974
v -2.859329 -8.414358 -19.400052
v -22.215907 -94.906291 14.950810
v -5.027385 -75.324175 27.587687
v -3.463714 -124.760351 -44.930696
v -2.304832 -72.188024 40.903170
v -9.949132 -142.808917 5.570066
v -4.652140 -142.791937 36.109429
v -0.774207 -192.661454 -46.563637
v 0.147679 -140.346972 49.429845
v -4.907529 -204.306691 -19.569294
v -4.664735 -203.039071 -24.612491
v -4.404993 -205.798216 -12.430217
v 62.398121 -168.391389 31.986243
v 60.749534 -66.473020 48.915994
v 53.283036 -47.830280 52.812755
v 59.188109 -41.679576 46.253582
v 58.372147 -14.780911 21.240163
v 63.218464 -44.964064 43.880784
v 68.421064 -47.972586 40.912483
v 70.668982 -61.548394 41.688963
v 67.225379 -66.080263 44.165071
v 48.961923 -165.555345 49.737092
v 73.004228 -28.633864 22.934274
v 66.927272 -25.071058 26.048652
v 60.675085 -19.530274 26.635984
v 58.824649 -12.304187 12.659327
v 58.019341 -10.376902 1.840919
v 6.376821 2.372353 14.579237
v 1.758229 -5.065222 24.314340
v 2.643552 -4.864478 27.899348
v 1.203811 -5.191173 21.335524
v -0.730590 -2.374225 -0.597613
v -0.270600 -3.644587 4.960930
v -2.771853 -6.581593 -18.694332
v -2.528273 -5.519413 -17.180241
v -4.273520 -13.589822 -37.343495
v -0.074544 -10.350754 -39.885874
v -4.685587 -16.543442 -39.739363
v -5.288527 -20.375680 -46.828134
v -9.975710 -48.673357 -66.440913
v -8.326823 -56.858292 -72.132907
v -2.994720 -64.260603 0.775670
v -6.327625 -69.291307 -11.656722
v -7.789349 -70.205063 15.917845
v -10.533720 -72.750050 -25.096344
v -20.557090 -80.971184 -6.546711
v -6.645148 -143.594694 24.185711
v -13.410998 -131.647786 -13.870066
v -10.398443 -110.792931 -30.544037
v -5.469000 -66.477583 18.788789
v -13.954212 -75.820793 -38.180768
v -3.928131 -204.780444 -3.259802
v 2.259630 -173.866689 45.238289
v 2.227906 -178.004887 44.512574
v 0.592748 -189.665822 -50.970925
v -2.697498 -145.006657 40.505350
v -2.690437 -135.425738 46.397079
v -5.374900 -132.819484 43.026904
v -4.315942 -141.017939 -37.472626
v -19.694600 -125.979599 14.849686
v -2.804427 -137.148835 -37.082695
v -1.588097 -135.278601 -38.825729
v 3.903435 -101.638772 40.319893
v 3.336621 -136.422171 -71.106639
v -1.685404 -130.033254 -45.927968
v -5.176307 -122.403959 -26.375511
v -6.521581 -120.479282 -26.088335
v -19.084999 -114.286349 -3.863790
v -22.008373 -114.878058 -0.203962
v -19.062811 -101.357191 19.336243
v -5.178092 -120.144186 -34.297210
v 6.419787 -80.485454 45.680683
v -13.181640 -110.576660 -21.834385
v -1.231754 -66.771450 56.222526
v -1.508398 -51.699951 56.517149
v -19.439136 -79.363615 8.782190
v -6.236168 -69.228295 -3.454513
v -3.945066 -65.786721 -14.062008
v 0.794633 -35.150249 53.586368
v 1.409743 -26.351415 46.886431
v -9.204414 -47.833517 -68.313817
v 2.539929 -16.918585 43.600449
v -9.056015 -40.449374 -62.592688
v -0.174047 -6.134702 5.095102
v -13.126011 -113.233483 -18.414030
v -11.145441 -112.801755 -25.087951
v -1.507474 -128.370314 -41.207922
v -1.370740 -69.608896 53.111332
v 5.019470 -79.631530 43.486373
v -14.986671 -127.420353 24.822089
v -16.291877 -129.889729 18.807727
v -8.022025 -146.896018 2.707440
v -6.402863 -142.496161 28.774901
v -4.812715 -195.319008 -38.971854
v -4.817011 -201.863357 -27.183581
v -3.177072 -202.860940 5.748345
v 2.259427 -169.552015 45.914687
v -2.190130 -203.550717 15.781459
v -11.015401 -116.670574 -19.292552
v 58.232187 -163.169231 38.056179
v 33.261848 -127.930707 50.707016
v 51.657437 -59.015322 55.685273
v 52.810659 -39.739586 51.065425
v 62.529063 -39.664562 42.863774
v 55.541939 -13.081452 22.307817
v 61.282586 -16.670850 20.136607
v 57.931271 -50.287709 49.093514
v 30.172596 -131.471139 52.903751
v 66.664516 -26.309817 28.133648
v 51.784990 -17.390050 33.186233
v 53.264890 -12.658765 24.201925
v 58.279921 -13.570184 18.545000
v 55.948688 -10.439652 12.545898
v 3.243210 -4.317522 -31.575133
v 2.397737 -11.622865 -43.357439
v 3.514020 -5.071303 31.124451
v 1.952620 -8.150258 30.438340
v -2.460443 -6.689173 -15.496807
v -3.325931 -11.963894 -24.812738
v -4.234221 -20.201026 -35.548335
v -6.692593 -69.282242 -16.748959
v -13.147854 -76.236777 -23.075300
v -24.904911 -82.820915 3.408859
v -22.916780 -81.291151 1.990130
v -6.939046 -138.165997 -29.576765
v -4.254701 -65.915001 4.953377
v -14.173405 -130.242542 24.158781
v 2.751324 -10.188209 37.225261
v -1.030433 -195.136437 27.610694
v 2.992537 -156.238376 50.478964
v -10.488763 -130.142828 34.478567
v -11.602981 -134.238519 -17.503297
v -20.075898 -129.737273 3.254047
v -1.199425 -133.076828 -37.494292
v -13.014430 -127.267091 -13.044136
v -7.004194 -106.823428 32.865799
v -19.735534 -117.762113 -4.752816
v -3.447858 -122.845527 -33.694035
v -13.437916 -115.373914 -14.460711
v -7.407713 -117.737278 -29.562646
v -16.020774 -107.636650 -11.769632
v -2.715336 -69.073869 44.335927
v -12.529459 -74.906927 11.815170
v -3.375542 -125.968953 -52.812332
v 3.959146 -78.726622 41.956152
v -3.577224 -201.636411 -30.616450
v -3.430921 -203.014740 -27.981488
v 61.221772 -154.939819 35.169272
v 94.128081 -167.362461 6.215037
v 57.340823 -63.098634 51.294352
v 60.157951 -11.957637 5.427118
v 56.475309 -9.680271 5.392161
v 20.798134 -9.695345 37.002294
v 58.069933 -15.766258 23.695861
v 55.624589 -17.554079 30.372296
v 56.289049 -20.421558 33.809815
v 55.729956 -25.724953 40.329196
v 62.900845 -52.640291 45.673641
v 71.465722 -31.035792 28.054396
v 60.824731 -15.115652 17.065922
v 1.226549 -0.257476 -12.154459
v 2.264542 -6.491173 29.479491
v -2.062335 -4.750545 -12.026178
v -7.582420 -33.329848 -55.191912
v -14.464355 -78.084228 -28.698233
v -5.779291 -135.778391 -29.808670
v -8.625875 -135.698975 -24.283430
v -6.536429 -146.923813 12.910109
v -1.909991 -133.511875 -34.877672
v -21.716728 -127.065246 7.080096
v -18.982803 -125.903765 -6.536657
v -21.247259 -123.074963 13.554781
v -0.909443 -103.407367 36.216500
v -20.761741 -114.518265 -1.810626
v -4.309397 -121.702943 -37.964947
v 7.601871 -86.387596 40.812757
v -1.270452 -71.285058 49.678897
v -18.531839 -130.175946 11.329869
v 58.779591 -70.974747 50.563286
v 55.239445 -9.317363 7.987436
v 29.403335 -12.223790 31.496267
v -14.417493 -77.770942 -32.419029
v -5.266769 -138.617055 -33.571179
v -6.312660 -141.859156 30.662872
v 67.358897 -48.984505 41.962098
v 71.542465 -53.973260 40.116017
v -2.332852 -125.443973 -39.252494
v -1.496938 -126.697677 -35.535609
v -3.221242 -123.138859 -36.033212
v -1.776458 -4.013993 -8.891720
v -8.915962 -118.627412 -22.196513
v 6.099504 -139.444563 -73.478253
v 1.929105 -3.912876 -29.003230
v 4.962041 -80.320098 40.026494
v -4.547217 -123.973206 -25.283011
v 5.527150 -81.492787 39.132681
v 3.492737 -79.502463 36.315575
v 1.044969 -78.422851 34.161398
v 3.179728 -78.738786 37.314309
v 4.361519 -79.948632 37.920407
v 4.800768 -80.785629 37.173726
v -22.270368 -81.115267 8.011087
v -6.376139 -140.149171 -31.828529
v -3.880837 -166.028142 -12.194600
v -4.991607 -168.910288 -40.850457
v -2.386904 -169.526855 4.264599
v -2.353637 -57.117739 -23.286535
v 0.331675 -25.271674 -9.630676
v -6.644005 -39.021703 -45.272106
v -2.189173 -161.664278 18.745499
v 359.077654 -62.118140 -17.166271
v 222.599421 -140.397563 -61.060880
v 999.344071 -97.332590 13.042462
v 452.703144 -92.419337 -44.274394
v 967.767740 -83.514499 86.411828
v 375.176323 -111.754996 18.834931
v 468.853289 -80.414479 22.242862
v 544.325792 -125.193285 -24.045410
v 427.230054 -74.212525 -29.778303
v 52.659184 -188.118511 -66.442586
v 69.794995 -128.697484 -95.656505
v 144.751919 -131.860232 -91.811546
v 486.957980 -82.520615 -32.687221
v 311.603790 -101.173595 -60.389686
v 485.883220 -102.311018 -48.049111
v 998.564707 -95.797908 90.959704
v 662.894999 -71.558063 31.149806
v 508.920764 -122.682368 0.284594
v 444.396480 -68.151987 -21.486049
v 730.162279 -89.445575 -18.284872
v 742.860821 -123.008998 6.560279
v 813.413862 -74.209347 47.619455
v 537.836344 -101.636676 26.592448
v 953.632397 -77.461054 78.465208
v 527.384099 -69.789276 -16.255282
v 261.896742 -134.780446 -7.357525
v 414.804294 -70.355910 17.210754
v 262.353455 -122.507883 -72.096485
v 93.955864 -42.963606 -27.855160
v 325.811561 -108.699927 20.574964
v 242.860965 -123.281349 13.788288
v 256.738543 -135.234024 -7.117869
v 408.121686 -123.586173 -1.875240
v 330.927997 -128.284930 -19.706626
v 526.498511 -93.648571 26.400164
v 590.430344 -121.816651 12.587503
v 704.607400 -112.747147 34.827015
v 285.091951 -129.594316 -62.696724
v 348.522877 -58.560325 -6.462205
v 610.766049 -96.923459 30.872109
v 654.938695 -122.659747 14.954685
v 876.433341 -95.757347 52.906567
v 544.927673 -74.794395 -19.886742
v 252.204880 -126.566765 -72.735633
v 589.715675 -122.798063 8.585606
v 318.026012 -58.929882 -0.034719
v 845.885958 -115.152073 -2.106913
v 153.217818 -149.014473 -5.464139
v 348.399611 -95.361398 -54.329156
v 634.437574 -124.650286 0.899714
v 571.959684 -91.583844 -30.843702
v 595.972603 -124.695025 -23.404634
v 478.506870 -99.436834 -46.946621
v 415.099251 -122.849876 -49.330157
v 475.997540 -124.555334 -17.285339
v 319.429349 -129.477815 -52.448477
v 275.757767 -97.759010 -60.144340
v 635.107451 -100.262213 -29.876348
v 803.557072 -116.490466 -3.818796
v 343.746165 -106.224372 21.788796
v 883.555948 -104.254437 51.110645
v 661.320611 -105.382639 33.440696
v 694.093290 -123.906227 4.470688
v 469.808406 -93.002612 24.750863
v 226.223697 -140.184367 -57.402756
v 395.882358 -58.161317 -2.466665
v 568.597382 -125.272710 -19.407299
v 251.476322 -135.961376 -26.687653
v 338.336640 -62.153946 11.378362
v 232.546873 -138.515566 -34.167370
v 704.982432 -121.863219 22.994087
v 714.346486 -89.571292 -18.576548
v 355.795282 -128.547770 -30.096657
v 506.269177 -123.522986 -5.482996
v 226.889209 -62.116996 9.040406
v 546.581894 -125.257231 -19.697848
v 560.740086 -109.056155 -42.395086
v 643.757319 -123.640408 9.352153
v 237.442918 -138.692638 -43.973025
v 1001.517555 -83.276332 5.252136
v 642.969290 -124.144547 5.947813
v 408.829949 -117.659247 15.685260
v 485.011983 -117.995606 19.061644
v 535.520652 -123.160831 -41.134061
v 814.724638 -123.795088 22.323306
v 621.592239 -124.992274 -10.419492
v 312.679973 -130.149229 -24.617605
v 289.290996 -126.074524 -66.154662
v 244.330264 -135.777344 -65.250789
v 600.336895 -103.162745 29.753870
v 409.540834 -94.228065 -49.479850
v 372.153204 -94.396975 -52.234559
v 483.399465 -121.432384 11.862154
v 951.146697 -105.644836 -18.608877
v 530.658493 -100.082248 -41.291617
v 391.620926 -99.325216 -54.799235
v 551.341835 -120.925500 12.953405
v 403.968987 -125.514484 -20.298997
v 1001.046131 -49.031602 -17.322769
v 1004.341151 -106.804695 -9.980075
v 1003.544309 -102.450721 -10.919999
v 1004.695038 -97.123455 -9.033967
v 1002.941717 -91.067694 -11.399315
v 1005.593264 -84.228434 -9.299345
v 1005.310962 -114.983975 -8.425360
v 1005.109680 -101.823569 -8.855104
v 1005.304173 -87.182375 -9.449979
v 1004.435827 -78.394536 -10.176315
v 1005.599509 -81.636334 -8.724896
v 1020.383272 -7.949984 -5.462864
v 1011.209436 -3.372188 -5.643267
v 1023.509668 -7.363440 -0.285949
v 1018.974944 -3.881309 0.882856
v 993.999577 -102.517750 -18.634171
v 932.726753 -106.551412 62.498414
v 943.495565 -92.294327 73.235795
v 962.137121 -97.073357 85.026004
v 935.466977 -109.053973 61.329185
v 942.434760 -104.699966 68.369175
v 947.318989 -108.225394 68.144600
v 949.450037 -100.533143 74.838995
v 950.475883 -107.117265 71.547094
v 956.967882 -110.033744 73.019054
v 958.242714 -111.607781 70.474616
v 947.661065 -89.744244 75.949287
v 951.692148 -94.896777 77.767658
v 956.279045 -108.448168 74.818248
v 953.718989 -101.333564 77.708124
v 956.600682 -101.359222 80.042736
v 954.325285 -105.373602 76.048370
v 959.958510 -108.432041 78.413735
v 958.106898 -95.594367 82.045892
v 960.617204 -102.153955 83.182052
v 961.750564 -106.861085 81.740858
v 959.888511 -89.404423 83.013061
v 968.065372 -106.971402 86.634163
v 963.242372 -105.056206 84.294538
v 964.394577 -106.973420 84.069144
v 965.781868 -96.872155 87.589246
v 964.196926 -91.101663 85.948764
v 957.158153 -82.910238 80.831526
v 869.107741 -90.167489 53.109349
v 890.922890 -68.365257 56.624726
v 999.711343 -82.872748 90.436057
v 804.977630 -117.016751 39.686866
v 811.903913 -111.526676 42.063966
v 828.744666 -112.974249 42.505976
v 837.583488 -112.853047 43.025204
v 864.889931 -106.605277 47.703056
v 870.146425 -113.178027 45.036168
v 895.476769 -117.133103 45.399961
v 885.827946 -98.868969 53.500154
v 887.760236 -94.489633 55.109355
v 900.589168 -116.987815 46.213455
v 899.396820 -114.122575 48.179526
v 907.371765 -105.040504 55.531605
v 911.700547 -108.870538 54.497285
v 911.045276 -105.233185 56.379176
v 913.625862 -97.420851 59.982531
v 914.166318 -93.361803 61.182186
v 917.764241 -99.750365 60.508092
v 918.203617 -97.305124 61.341557
v 916.243837 -103.378016 58.746211
v 927.908056 -115.308323 51.852117
v 909.590385 -70.191010 61.138445
v 921.218390 -93.591855 63.250171
v 921.203176 -99.535851 61.636604
v 923.204465 -88.949265 64.981679
v 926.891870 -99.139305 63.688024
v 934.976078 -128.200406 38.713986
v 928.971531 -90.149326 66.867086
v 935.176064 -93.635708 68.787304
v 942.161195 -129.898980 37.946352
v 941.927616 -126.767171 40.626813
v 948.800190 -129.327946 39.287270
v 940.879938 -87.633359 72.587339
v 953.140305 -135.460757 35.823475
v 938.122252 -89.451657 70.982834
v 961.714590 -137.647006 35.245107
v 941.204927 -77.188156 72.890393
v 954.331883 -127.564151 41.358314
v 938.951275 -75.589384 71.771572
v 944.778839 -85.080497 74.713056
v 959.292181 -132.942530 37.607988
v 944.761555 -81.626536 74.724153
v 943.916614 -82.978763 74.335605
v 935.776002 -59.201601 66.766399
v 964.014592 -133.831315 37.284546
v 969.028290 -130.933135 39.099664
v 962.801093 -128.249179 41.389014
v 973.013492 -128.564311 40.610853
v 975.382217 -132.856704 36.449868
v 976.141559 -128.391271 40.009803
v 979.008433 -125.622143 42.017203
v 979.035496 -127.305219 40.149061
v 979.944484 -132.372849 35.417756
v 972.269023 -105.544640 89.062513
v 983.269262 -130.407368 35.677810
v 987.826915 -140.646058 25.678257
v 984.666444 -142.483397 25.965797
v 963.808696 -71.352201 81.741133
v 982.366642 -107.851579 89.087838
v 988.105068 -103.267443 91.347936
v 989.346001 -107.840783 87.451599
v 959.551394 -28.291422 57.175163
v 991.031593 -98.384747 92.683414
v 993.698218 -101.026271 91.173950
v 994.394570 -87.588364 92.593725
v 994.617807 -98.723166 91.835378
v 886.826868 -115.146536 45.645403
v 1002.348953 -128.905492 14.932696
v 1009.032334 -37.272352 4.142868
v 1001.158427 -100.612985 86.981309
v 1003.185741 -102.003131 83.657855
v 1003.251945 -94.420152 87.842659
v 1005.457900 -96.000097 84.692497
v 1006.419122 -97.484069 81.909284
v 1005.698751 -91.409150 85.842524
v 1007.368488 -94.480295 81.387964
v 1004.522967 -103.849618 76.832179
v 1006.290619 -88.315668 85.307457
v 1005.969286 -83.951429 85.499413
v 1008.014049 -84.424529 82.317228
v 976.581417 -143.764999 29.555007
v 1003.894815 -70.927399 83.719782
v 1009.100101 -78.280306 80.192578
v 1006.772714 -78.602811 83.749315
v 1004.997881 -69.371483 82.177110
v 1007.511127 -73.064373 81.447949
v 978.116203 -143.206174 29.068472
v 995.903387 -113.591473 47.206685
v 996.378149 -112.866820 50.886111
v 992.390052 -120.441853 42.685441
v 993.544443 -119.293799 42.460209
v 1009.857411 -76.083203 78.140248
v 994.337236 -119.951962 38.469654
v 1007.120151 -67.291106 79.155810
v 993.357172 -121.856587 38.397166
v 1008.474477 -61.901109 73.507894
v 1007.489195 -63.962273 76.503541
v 995.620795 -122.290536 33.678195
v 992.976568 -130.556355 30.423452
v 995.752062 -125.620154 31.777603
v 995.694616 -131.651639 27.457199
v 994.712432 -129.254854 30.049171
v 998.098272 -131.717013 24.842514
v 1000.316267 -42.703633 67.377267
v 1005.189076 -45.894888 65.395723
v 999.024901 -131.712239 23.670658
v 998.257125 -136.292650 21.658312
v 1001.688999 -135.441879 18.322456
v 999.176638 -134.375593 22.239891
v 998.817518 -33.632279 62.274154
v 1002.168272 -33.624629 60.565135
v 1004.884598 -30.447514 57.770015
v 1009.412049 -32.767626 54.609757
v 1010.058808 -28.933115 54.795596
v 1011.884427 -26.640431 53.505835
v 1013.578955 -28.046021 51.960815
v 1002.931404 -36.422199 19.685946
v 995.734492 -43.809683 15.680531
v 1018.755150 -21.291078 46.440507
v 1015.561403 -26.402982 50.285085
v 998.772235 -43.089758 5.427885
v 995.882854 -46.066605 7.448531
v 996.523046 -43.752330 11.100196
v 1018.771881 -18.816118 45.763510
v 1016.258522 -28.762295 32.282926
v 1008.699352 -32.736138 26.443488
v 1002.806281 -37.760705 13.280369
v 997.517864 -50.017919 -2.274145
v 1020.143806 -17.843381 43.352683
v 1004.376944 -36.474693 15.321791
v 1000.269467 -44.081536 -0.210425
v 1003.512980 -39.406623 5.958187
v 1015.167951 -31.548497 18.067665
v 1005.346174 -39.654814 2.097050
v 1001.754448 -44.529669 -4.057678
v 1009.941253 -34.905303 11.592622
v 1015.624753 -32.490443 12.845414
v 1015.087398 -36.892309 -3.417090
v 1008.595532 -40.236369 -4.617848
v 1022.802520 -30.179839 9.984252
v 1014.525410 -34.223098 6.763315
v 1025.585682 -30.507697 3.290215
v 1020.559229 -34.285537 -3.511675
v 1024.205832 -31.820183 -0.208301
v 1019.082959 -33.228510 3.417174
v 1031.429907 -27.079845 4.560612
v 996.253503 -65.228643 33.201958
v 1035.455345 -19.208050 -1.850949
v 1011.148909 -40.196726 -9.502537
v 1026.294647 -31.684678 -5.191529
v 1034.266431 -25.865456 -6.250910
v 1033.883808 -26.058108 0.667874
v 1001.703772 -50.935687 -13.454363
v 1012.695804 -38.912573 -6.897175
v 1018.389742 -36.274635 -7.639399
v 1035.821798 -23.700723 0.103784
v 1000.214359 -58.235032 -11.653059
v 1000.740523 -54.272025 -13.339319
v 1004.607742 -45.004158 -11.130379
v 999.280055 -63.816889 -13.714781
v 1000.468866 -63.304502 -10.912892
v 1000.102711 -54.030276 -9.845644
v 1000.291154 -56.939200 -11.094270
v 1000.969431 -52.270346 -11.438700
v 1034.211909 -17.118801 2.881525
v 1001.268561 -66.309107 -8.979836
v 1035.079621 -19.382119 3.789262
v 1032.160903 -14.198998 1.581402
v 1034.812481 -22.249920 5.068701
v 1035.818705 -21.324060 2.415706
v 1004.008049 -75.655802 -7.092157
v 1000.899680 -65.785419 -7.369666
v 1033.267258 -20.136331 7.853341
v 1030.453748 -14.771189 9.394670
v 1033.637215 -19.072250 7.000274
v 1033.334752 -17.020566 6.245648
v 1026.211638 -8.022967 7.556457
v 1004.726570 -81.451003 -3.772402
v 996.487500 -57.919729 0.752796
v 1030.166070 -13.088738 8.312604
v 1025.693524 -8.213997 9.654899
v 1023.220268 -5.051572 8.842890
v 1005.149636 -87.229214 -1.745270
v 997.436150 -61.405037 -0.134101
v 997.959285 -57.630631 -4.317151
v 1029.130867 -12.921616 9.827447
v 1002.236788 -74.481534 -2.606190
v 999.220254 -64.804803 -3.131992
v 996.122304 -54.631987 0.614275
v 995.964110 -51.317562 1.188761
v 1006.119329 -107.032930 -0.290142
v 1005.584991 -94.971151 -0.914730
v 1020.289328 -2.262758 15.038912
v 1006.990679 -117.386639 -0.470023
v 1003.515181 -89.982342 2.440734
v 1003.853495 -86.075490 0.760914
v 999.496293 -72.871617 4.855352
v 1025.006094 -13.730577 14.886928
v 1022.763328 -6.896945 14.992213
v 1005.083340 -121.492091 4.467246
v 1004.884142 -92.541335 0.108201
v 1024.213590 -11.663930 15.275376
v 995.054513 -52.491755 4.508572
v 994.309229 -52.059988 8.369686
v 1020.099215 -28.383525 17.943855
v 1023.529869 -26.618938 14.870628
v 1022.960775 -12.167218 17.710094
v 1022.004592 -7.352986 18.485188
v 1002.164831 -104.741622 7.042938
v 997.532886 -69.534227 9.419894
v 996.036151 -61.605413 6.361257
v 994.937855 -59.311674 9.864597
v 994.349061 -53.500097 8.208937
v 1022.188260 -11.476833 19.428711
v 1021.675970 -10.104776 21.911611
v 1021.423631 -4.850521 21.400255
v 1004.695871 -113.963545 3.505337
v 997.223800 -73.521113 14.472480
v 996.090858 -66.604357 12.978697
v 994.223719 -57.028196 11.816712
v 993.944021 -53.063365 10.744485
v 1020.181337 -24.586206 20.854637
v 1021.554727 -14.496464 21.581034
v 1020.822860 -18.289912 22.759919
v 1021.824238 -7.580928 25.006571
v 1003.608679 -125.777207 9.477955
v 994.505070 -59.711402 13.713341
v 1016.315550 -30.241025 21.802819
v 1019.372120 -25.396283 22.619711
v 1021.039887 -14.729057 24.751666
v 1021.515861 -11.326283 25.285399
v 1000.562499 -111.281657 11.475263
v 998.044168 -80.724668 15.016574
v 993.668436 -51.589815 13.683203
v 993.864910 -48.801707 16.068996
v 1018.947671 -28.280616 20.614483
v 1005.805441 -129.688136 7.702189
v 1001.274799 -115.740060 10.661250
v 994.551801 -46.401210 15.603284
v 1017.905775 -29.320868 21.040535
v 993.494542 -53.296356 17.435004
v 1018.321503 -26.953294 26.162066
v 1017.971454 -28.170036 24.523112
v 999.009069 -105.391559 14.869742
v 994.701349 -61.889676 16.313809
v 993.786888 -56.169961 16.253325
v 1020.774338 -17.031838 29.530438
v 1021.505940 -5.297394 31.431399
v 1001.989401 -123.177860 11.601719
v 998.196442 -101.234569 17.013110
v 1019.384329 -22.249496 28.846376
v 1020.253063 -18.706107 28.034408
v 1021.878304 -12.595306 30.230829
v 1022.104331 -12.759937 34.306626
v 1022.271721 -9.936639 30.868027
v 1021.973280 -8.372401 33.189828
v 998.793559 -119.429786 18.595601
v 997.349605 -96.343753 20.039187
v 997.030328 -86.609927 21.141750
v 993.989461 -58.571787 22.386067
v 996.322052 -42.544712 23.533892
v 1020.463732 -18.513864 30.144063
v 1021.644078 -15.486880 33.718374
v 996.107263 -43.848379 28.323929
v 994.859356 -45.981274 24.406506
v 1021.940625 -14.277508 35.716035
v 996.339938 -98.124519 26.045215
v 994.059435 -56.962779 25.430222
v 997.806173 -40.607493 28.592330
v 999.974309 -37.890346 28.481112
v 1021.135288 -18.258718 35.627938
v 1021.785653 -13.432745 36.807527
v 998.840369 -126.513265 23.506697
v 997.028838 -118.355860 25.681472
v 996.967940 -102.342993 22.275497
v 996.619855 -84.212667 24.195953
v 996.953090 -82.017347 21.049277
v 996.250555 -75.030035 28.210714
v 1020.780060 -19.692542 37.294850
v 1021.315277 -18.054112 38.201529
v 996.660637 -89.749686 23.795020
v 1018.163978 -26.558890 36.651198
v 996.455068 -80.997760 29.854561
v 995.433098 -66.545771 26.703373
v 1019.275087 -24.080621 38.128026
v 1021.398970 -16.748590 39.752198
v 995.756117 -47.829490 33.175335
v 999.058231 -39.496558 32.810076
v 1002.778279 -35.779782 33.866309
v 996.148267 -103.243163 28.178925
v 996.178231 -56.783863 35.910074
v 997.599576 -43.295542 35.185427
v 997.491616 -41.830233 31.792942
v 1018.122937 -26.266046 42.707530
v 995.969446 -97.182156 33.012004
v 996.499755 -84.384966 33.282062
v 996.692451 -67.751090 34.382145
v 1008.030114 -32.627112 36.676717
v 996.221917 -91.754857 33.627804
v 999.907686 -39.363512 36.097563
v 1004.266863 -35.479463 39.509364
v 1010.595522 -32.037307 45.218432
v 1015.899886 -28.360294 45.187214
v 1016.596636 -27.249848 46.949846
v 996.181901 -119.014389 31.876528
v 997.363860 -79.361176 37.859490
v 997.421492 -65.053150 38.354096
v 1000.912353 -42.909648 44.231119
v 1001.813895 -37.295701 37.324487
v 1010.315693 -31.853721 42.282500
v 995.874457 -106.228447 36.146022
v 995.712495 -112.145785 37.877465
v 995.727840 -112.236332 36.339738
v 996.462165 -92.563522 37.333722
v 997.928870 -63.370789 40.453995
v 996.893813 -86.697720 37.940757
v 1001.884005 -40.358892 43.706861
v 1007.567617 -35.387631 48.953826
v 1009.407853 -33.369956 47.771735
v 998.491824 -53.013988 43.117105
v 1003.934355 -38.246223 45.452867
v 995.782369 -110.369867 39.173489
v 996.298144 -96.307334 37.609421
v 997.214999 -89.653823 41.197361
v 1002.904613 -40.533363 46.332093
v 1006.291808 -37.701894 50.285427
v 999.170057 -58.383692 44.610952
v 996.911935 -98.734054 43.089778
v 997.824256 -91.795154 45.087362
v 999.995743 -65.764168 46.392312
v 1004.620008 -42.748680 52.437474
v 996.718525 -104.456233 44.796160
v 999.767677 -76.270200 46.643254
v 998.134541 -99.976418 49.474312
v 1001.058535 -77.738799 50.831868
v 1001.336490 -70.701872 50.200692
v 998.925525 -99.630031 52.236881
v 1002.358236 -80.425728 54.718725
v 997.562632 -107.146162 51.021692
v 1006.541863 -54.239611 61.638842
v 1005.657981 -46.094668 57.297821
v 1003.451991 -79.293132 56.887619
v 998.791406 -105.699526 54.985558
v 1005.313131 -74.969908 59.690783
v 1007.100823 -60.143187 62.559734
v 1001.576127 -103.080931 61.926239
v 1008.915211 -64.413573 66.079823
v 1002.997501 -101.008418 64.377884
v 1003.118015 -96.390380 62.337088
v 1005.502436 -90.998086 65.319321
v 1004.564209 -94.881617 64.954497
v 1007.252033 -85.030612 66.418026
v 1002.287835 -103.769401 64.283327
v 1004.062478 -101.734870 67.461818
v 1004.529671 -98.989731 66.849421
v 1010.788838 -73.898236 72.663206
v 1008.089822 -90.490776 71.338577
v 1008.770654 -87.095404 71.026091
v 1009.611955 -81.823033 70.498914
v 1010.356747 -78.834942 71.639683
v 1004.826905 -103.784092 74.888426
v 1007.097499 -93.089502 70.084844
v 1004.524901 -103.140294 70.141916
v 1010.444529 -82.113977 74.995724
v 1007.406601 -95.497126 73.642535
v 1004.489530 -79.004983 -5.113430
v 999.900815 -69.889287 0.131359
v 1020.854094 -29.948258 13.766450
v 1003.270548 -134.424352 16.305116
v 993.624007 -50.372487 15.997026
v 1019.907173 -20.592544 25.545031
v 1019.781172 -0.812787 26.281719
v 996.867733 -75.686308 18.133850
v 995.710286 -67.102823 16.527359
v 995.203803 -66.216294 23.369350
v 999.499722 -125.285780 20.221003
v 995.869959 -71.036396 22.542664
v 997.100616 -113.189234 23.246970
v 996.074931 -108.287241 29.522052
v 996.342180 -114.754715 28.562089
v 996.127997 -93.103417 29.697112
v 996.557997 -72.187906 32.492150
v 996.640036 -79.721499 32.467559
v 996.148574 -100.436615 37.682393
v 997.243741 -71.905122 36.420720
v 997.058183 -56.501039 38.951913
v 997.265218 -93.182277 42.904549
v 999.791919 -81.509059 48.203000
v 1009.397828 -77.067826 68.066662
v 999.344328 -84.616667 47.892454
v 996.022796 -106.115444 39.680931
v 997.636280 -66.191195 4.707237
v 995.382040 -56.709447 4.510012
v 999.680226 -60.637105 -7.711068
v 1003.341705 -104.634940 67.774032
v 1009.684702 -66.911944 67.745986
v 1005.925392 -85.774543 64.087150
v 1007.762351 -65.307433 63.434046
v 1004.828248 -63.218350 57.565496
v 1004.607130 -69.845993 57.377849
v 1006.353884 -41.459178 56.205913
v 1002.679027 -72.952486 53.636555
v 1001.629535 -68.922797 50.607334
v 1000.285360 -54.527603 47.670512
v 994.866995 -116.951485 41.310182
v 1010.627815 -32.498455 51.993165
v 998.418806 -50.612795 42.357268
v 1018.084896 -25.430642 45.306465
v 1019.324798 -23.401852 42.565731
v 1018.506949 -25.730108 41.672509
v 994.702591 -55.323439 30.260018
v 1017.299513 -27.690968 34.603899
v 1019.293046 -23.799150 35.989597
v 1018.701260 -24.867569 31.580070
v 999.837042 -130.230498 22.154081
v 1017.388066 -28.139824 28.335777
v 993.556907 -51.297165 20.841745
v 998.670787 -85.955356 14.128786
v 1017.864281 -29.925384 19.150765
v 1020.463879 -2.844655 17.939808
v 1020.225579 -29.390661 16.078297
v 1005.663543 -125.167171 4.835295
v 995.750207 -50.464278 2.343108
v 1029.274450 -14.622640 10.767886
v 1025.036942 -6.842837 5.919455
v 1001.966340 -69.078228 -7.578665
v 1014.662601 -37.709884 -5.814902
v 1030.669020 -29.087787 -5.263688
v 1034.434740 -18.706680 -4.415897
v 1005.323913 -45.020582 -13.583870
v 1019.175769 -12.088541 40.995449
v 1015.551431 -23.967698 50.412743
v 1004.446163 -36.103685 60.132468
v 1001.582274 -134.322084 19.257043
v 1006.411653 -50.098895 66.929919
v 995.925997 -134.327485 25.175159
v 994.376708 -122.478994 35.951310
v 970.707024 -136.623566 34.926443
v 985.151123 -129.573390 35.522565
v 985.022619 -128.281281 36.691239
v 984.918074 -126.199531 38.984934
v 978.558342 -124.871209 43.131588
v 978.805025 -139.066730 31.049067
v 925.027358 -102.607799 61.844782
v 968.648776 -103.317812 88.598358
v 925.622707 -130.897471 35.055841
v 1003.129417 -51.192221 53.473322
v 1000.836544 -63.220466 48.711575
v 994.513591 -52.090620 29.361515
v 993.900341 -51.341358 25.401456
v 993.786845 -51.117925 24.258907
v 993.728108 -49.864707 21.198198
v 1006.998567 -126.059665 -1.555735
v 1006.903039 -129.066935 1.224257
v 1007.247883 -126.412624 0.657430
v 1004.673040 -77.588489 -9.241866
v 1006.418015 -116.613359 -6.703740
v 1005.051849 -91.082418 -8.410020
v 1005.442505 -112.471610 -8.388131
v 1002.433322 -106.346759 -11.730402
v 1006.977729 -113.715569 -1.309913
v 1010.231312 -82.802216 76.810435
v 1008.868360 -90.375153 75.072686
v 1008.612772 -91.742877 77.429780
v 1006.304539 -98.581888 72.261250
v 1010.644691 -77.602616 75.574046
v 1009.877879 -65.134049 71.385616
v 1008.835866 -59.882182 67.264279
v 996.992557 -45.131791 35.440177
v 1020.489271 -20.500053 40.418355
v 1007.468046 -32.952356 31.085020
v 1021.722137 -17.987029 20.147876
v 1021.203129 -24.166029 19.041889
v 995.044123 -49.332179 6.042022
v 1003.400295 -94.858442 3.415901
v 1005.304280 -100.553275 0.489863
v 1007.297680 -113.661585 -3.657369
v 1030.362759 -19.696604 11.056548
v 1005.640011 -88.568388 -2.695575
v 1005.727379 -82.891953 -5.766187
v 1033.903649 -25.280532 3.493068
v 1002.093055 -48.371573 -10.594733
v 1002.017795 -49.829151 -12.377974
v 1030.326651 -28.636042 -0.029629
v 1026.741743 -23.108351 13.511874
v 1026.607390 -20.083177 14.159830
v 1018.427646 -31.781053 11.233924
v 1017.209083 -31.241950 15.732782
v 1019.468320 -8.673904 38.086608
v 1019.789869 -21.017264 44.226274
v 1007.263641 -34.520298 18.478970
v 1016.035599 -28.483341 42.283491
v 994.779790 -46.584371 12.378649
v 1001.660339 -77.569434 1.828362
v 1006.230002 -36.701742 58.183324
v 997.096588 -138.455424 20.508676
v 998.009617 -128.370375 26.149044
v 996.963440 -124.298776 29.532134
v 1008.492280 -58.610429 70.912611
v 994.767183 -116.439976 44.848704
v 1009.354010 -87.064464 77.787018
v 998.540358 -110.110433 58.648559
v 974.702052 -140.551762 31.925413
v 1007.779687 -89.854699 82.144756
v 968.691726 -139.844220 33.816582
v 966.675454 -136.390713 35.636139
v 1003.819320 -103.674019 79.568519
v 1011.940766 -31.142277 29.256574
v 1009.885936 -81.177945 78.515250
v 999.877378 -88.467521 91.020991
v 980.394920 -124.101533 43.610477
v 971.765004 -143.065710 31.800814
v 927.882397 -93.169951 65.791398
v 925.640741 -96.191809 64.119735
v 926.723749 -129.709684 36.522186
v 967.177175 -95.483191 88.386736
v 964.267872 -102.914536 85.917627
v 947.278225 -95.184379 74.894524
v 938.933834 -100.972760 68.359988
v 941.205895 -99.177006 70.252936
v 937.384055 -106.407557 64.634603
v 931.174200 -104.924621 62.957658
v 937.847317 -110.790438 60.285914
v 1001.101297 -92.210421 55.710878
v 1000.630761 -50.647821 47.946846
v 994.289071 -50.471867 27.444451
v 994.696846 -48.735673 28.460525
v 994.194758 -48.793786 24.964989
v 994.215477 -47.489339 21.538390
v 1003.876946 -74.767687 -8.540729
v 1006.086736 -83.583555 -7.360553
v 1006.058585 -89.108274 -5.455837
v 1006.983355 -107.555468 -2.864514
v 997.191098 -42.713425 -23.235805
v 1000.756135 -51.708593 -16.008254
v 1000.360985 -62.431305 -9.097629
v 1006.738934 -99.074361 78.086691
v 1009.317075 -74.349240 67.202811
v 1007.195874 -80.527674 64.674565
v 1004.284576 -92.379422 63.218109
v 1000.226687 -106.318349 60.061349
v 999.570147 -108.868601 60.362610
v 999.253435 -106.732140 57.257103
v 1006.528424 -44.290509 59.808830
v 1006.612468 -40.979817 58.338225
v 1015.092965 -28.659270 48.221270
v 996.387004 -119.349870 30.539750
v 994.036813 -54.664941 26.389207
v 993.798900 -54.447521 24.552715
v 1021.274842 -7.493463 34.617085
v 994.581798 -47.849143 10.917615
v 999.779059 -83.248759 9.895682
v 1022.274727 -14.126560 19.394337
v 1022.773716 -17.361559 18.215742
v 1006.550225 -129.184300 5.456697
v 1022.902262 -21.999081 17.363371
v 1007.042970 -122.655373 0.762133
v 995.198704 -47.225048 8.300504
v 1026.878945 -15.027936 13.307952
v 1029.186223 -10.930611 6.383995
v 1028.881272 -10.527127 3.688976
v 1001.781465 -68.153887 -9.287139
v 1000.115651 -48.124125 -5.993263
v 1030.760536 -26.108733 7.701397
v 1031.858252 -21.912811 9.394941
v 1016.565380 -29.302192 25.678242
v 1020.870025 -16.922154 41.560892
v 1002.053707 -36.152718 27.733900
v 996.995405 -46.417313 3.161427
v 998.689539 -39.267620 23.197015
v 1014.767767 -27.953135 50.361271
v 1009.091189 -34.033742 53.650732
v 1003.242553 -135.532090 15.631121
v 1009.367564 -61.333488 69.873250
v 996.503322 -108.261384 45.985706
v 997.432567 -109.738588 52.199589
v 982.556141 -143.118966 26.713287
v 978.918223 -137.159888 32.223452
v 977.582043 -140.285526 30.911253
v 1003.054881 -86.139686 88.807796
v 980.694111 -124.963971 42.110810
v 973.303251 -143.773637 31.014358
v 970.458590 -142.025969 32.548102
v 969.304597 -135.186092 35.998731
v 936.487378 -133.036359 34.468913
v 994.723598 -98.235959 -18.343768
v 1009.105467 -69.879035 66.228314
v 1005.388452 -50.717714 58.351155
v 1002.203020 -95.318458 59.717889
v 1002.802437 -62.773364 53.288366
v 1029.620613 -12.165356 -0.655364
v 1006.140818 -125.001015 -4.244765
v 1005.709732 -128.299795 -2.132895
v 1005.909706 -93.932952 -3.199839
v 1003.501191 -73.740892 -9.236504
v 1005.337809 -79.744284 -8.041499
v 1009.965651 -68.380707 74.465114
v 1006.936239 -67.358476 61.741284
v 1004.921390 -60.908759 57.903433
v 1002.534765 -65.899828 52.612984
v 995.583789 -115.124146 37.721721
v 1010.731214 -31.358529 33.672039
v 1020.900689 -11.950654 38.105424
v 1017.673461 -27.315483 32.413421
v 1015.626606 -29.456598 28.672899
v 998.604547 -91.700832 14.969174
v 999.497325 -75.882154 7.431539
v 1023.660485 -19.413746 16.920235
v 997.470421 -52.521865 -3.332263
v 998.843817 -55.562151 -6.975692
v 1005.818131 -42.029283 -5.764773
v 998.415872 -50.772315 -4.731594
v 1011.909538 -30.923908 52.126422
v 1011.604737 -30.610494 52.916233
v 939.627443 -94.532284 70.722041
v 996.097738 -95.026591 -17.060939
v 1007.833411 -72.794257 64.009985
v 1004.039843 -85.411260 60.192128
v 1006.698692 -102.271128 -2.576821
v 1019.333111 -1.127815 12.446101
v 1000.032500 -63.421713 -12.326924
v 1003.237310 -137.132095 12.641616
v 1003.386721 -105.877910 71.402993
v 934.593635 -98.455695 67.171692
v 931.973959 -96.436352 66.641427
v 930.407969 -100.556219 64.587765
v 1000.749885 -98.329281 57.231992
v 997.610420 -58.194084 -17.429915
v 934.313838 -101.941328 65.750096
v 999.690007 -59.355865 -13.147257
v 1004.182136 -134.767361 14.214570
v 1006.998371 -38.389799 54.662828
v 1005.902481 -38.968834 59.879846
v 1007.881656 -35.803185 54.964286
v 1006.053473 -41.443268 61.045741
v 1006.584922 -34.565880 57.296945
v 1014.744855 -26.290786 51.259222
v 1017.473582 -27.447072 38.168990
v 997.699392 -62.784426 -16.237853
v 1015.959364 1.338828 13.492503
v 1006.357584 -44.324273 61.847564
v 855.225952 -109.018539 45.816498
v 996.249632 -52.097005 36.457280
v 1001.283192 -119.254471 11.592583
v 996.305848 -86.770105 30.680634
v 418.728890 -121.858887 -51.537125
v 756.647386 -123.201327 20.037598
v 748.468602 -91.897017 -19.735929
v 321.881804 -76.899903 -38.487317
v 318.111000 -80.243816 -42.127058
v 110.657034 -49.472302 -30.426305
v 830.514823 -124.031956 22.091835
v 455.493596 -73.858458 -27.291708
v 671.515870 -121.813631 -16.759135
v 232.914533 -138.225386 -29.528306
v 523.457742 -87.716965 -33.210387
v 240.078011 -120.019621 16.516674
v 416.924711 -123.344248 -4.207901
v 950.611449 -52.612137 -31.208146
v 423.105679 -77.160960 -33.074247
v 774.964978 -122.554867 7.728082
v 170.755338 -113.817916 23.248153
v 608.178649 -124.967442 -4.408879
v 942.005088 -80.536996 -28.092836
v 586.562642 -101.523104 29.071840
v 636.638483 -120.815372 19.645397
v 139.834909 -61.394530 -40.305706
v 22.133781 -206.146583 -44.941365
v 916.272761 -123.047833 42.420916
v 810.229215 -123.596376 17.841040
v 829.740045 -64.726188 -5.029201
v 436.022728 -124.715276 -38.965530
v 782.175499 -123.375119 15.251601
v 686.316202 -77.244747 35.116023
v 291.706166 -130.531672 -58.999146
v 440.553172 -72.407479 18.347650
v 275.609517 -74.712724 -39.352838
v 994.350461 -53.985438 77.664984
v 428.143076 -81.394985 -36.783219
v 568.448639 -104.616403 27.689428
v 469.040843 -124.529142 -35.826668
v 460.649048 -124.218230 -38.977004
v 778.388117 -81.560458 -14.261230
v 255.943539 -135.796614 -59.615594
v 940.379663 -117.803942 -7.236233
v 130.925328 -46.178209 -17.741638
v 293.622533 -71.435976 -34.283039
v 223.968513 -140.486863 -51.829914
v 621.081350 -109.750594 29.939962
v 205.216965 -66.466356 -37.403456
v 193.605327 -132.443791 10.102031
v 799.407818 -79.612453 -14.567480
v 391.842389 -117.386244 15.273297
v 403.278917 -66.538479 -21.883377
v 907.902965 -86.002189 -21.291666
v 339.444157 -127.851689 -3.069375
v 99.469692 -70.752628 28.556778
v 186.662416 -145.011466 -27.905129
v 148.355641 -150.404421 -6.379008
v 587.519972 -96.104224 -32.171571
v 164.802118 -103.516509 -76.809787
v 609.672873 -91.034471 -26.535200
v 174.512249 -101.374504 -73.883294
v 92.068311 -123.727822 -98.741153
v 187.543108 -119.470336 -80.762352
v 92.235007 -119.934305 -97.885942
v 216.287394 -118.562541 -76.320763
v 260.573176 -114.485800 -70.650660
v 166.889718 -109.058034 -80.319150
v 237.387084 -110.440158 -71.076894
v 582.706405 -100.128457 -35.178703
v 81.935541 -98.505834 -83.612633
v 668.144916 -90.760643 -21.505637
v 577.654610 -95.712823 -33.013572
v 130.056397 -93.008173 -69.952247
v 720.801416 -80.000866 -10.958966
v 663.612980 -87.422220 -19.414674
v 182.165612 -93.728614 -66.372737
v 154.705870 -93.883891 -69.161675
v 192.699294 -91.019288 -62.677797
v 144.887614 -83.303645 -60.667955
v 103.700254 -84.117648 -66.776964
v 58.866760 -84.112400 -81.650196
v 218.835325 -79.940306 -49.766681
v 181.922670 -71.174756 -46.018064
v 53.546152 -57.826231 -69.534574
v 23.801719 -55.404177 -78.422058
v 66.406249 -50.054812 -54.862706
v 52.935413 -52.403331 -66.629349
v 122.480467 -122.238977 -95.873544
v 150.924234 -125.408946 -89.891342
v 110.666239 -116.011397 -94.783273
v 80.222721 -122.077967 -97.762174
v 163.896327 -117.009981 -84.688220
v 125.307968 -119.923301 -94.887177
v 114.732578 -124.302498 -96.965603
v 115.947366 -118.029556 -95.336008
v 99.584990 -119.943469 -97.429607
v 96.657823 -122.531943 -98.374441
v 87.147817 -119.564736 -97.734676
v 134.107669 -123.000450 -94.020332
v 119.662754 -119.119333 -95.284029
v 104.648125 -117.213393 -95.762058
v 174.052562 -124.623384 -84.096081
v 150.713350 -119.067955 -88.563964
v 135.674264 -118.423279 -92.362076
v 105.014495 -115.089055 -94.744224
v 100.860751 -113.907447 -94.527562
v 61.458584 -115.348893 -92.672173
v 144.869748 -120.674562 -90.628333
v 116.057447 -114.116318 -93.414210
v 95.913323 -115.230350 -95.836274
v 89.652399 -111.140845 -93.878816
v 74.286656 -116.660890 -95.751348
v 174.282093 -117.163956 -82.592571
v 167.909224 -117.201656 -83.908468
v 146.766137 -115.802942 -88.335894
v 121.083737 -109.912658 -90.033708
v 106.672069 -112.051715 -92.764681
v 87.452165 -116.232299 -96.676701
v 83.059065 -114.164771 -95.664483
v 235.831620 -121.268109 -74.689012
v 211.539372 -119.364103 -77.132447
v 168.074187 -113.373646 -82.400999
v 157.418862 -113.883822 -84.848223
v 93.890824 -113.461495 -95.028076
v 73.851323 -111.142397 -93.591995
v 206.291669 -115.274364 -76.740785
v 199.014419 -116.262680 -78.104007
v 189.432026 -115.950098 -79.522964
v 172.414302 -112.215256 -81.042793
v 140.149854 -116.262124 -90.271747
v 132.401121 -112.454434 -90.015665
v 126.904603 -113.432801 -91.758098
v 110.267560 -109.457646 -90.632065
v 101.725140 -109.310571 -90.991793
v 82.918464 -105.839922 -90.120429
v 81.281906 -108.504852 -92.347080
v 68.142537 -112.307216 -93.338307
v 252.804568 -116.618046 -72.009680
v 155.090238 -115.350953 -86.078541
v 147.513060 -110.719530 -85.226793
v 133.937106 -107.915576 -85.992836
v 128.961171 -103.733087 -81.818622
v 117.485565 -108.729343 -89.489222
v 120.429020 -106.804891 -87.107080
v 91.176520 -108.318393 -91.498214
v 63.072183 -111.872082 -92.305440
v 214.517870 -114.733829 -75.437687
v 207.749189 -112.447842 -75.486012
v 74.781002 -105.215726 -90.274950
v 68.712119 -104.686461 -90.246185
v 53.158887 -108.202401 -90.484653
v 241.766426 -114.746945 -72.353204
v 222.649170 -114.306962 -74.265588
v 199.217044 -110.360429 -75.794008
v 182.189141 -107.249316 -76.738324
v 177.005095 -109.088037 -78.643122
v 159.176966 -109.495998 -81.997096
v 152.952079 -108.007958 -82.159398
v 140.685591 -107.129069 -83.830887
v 125.206203 -104.187023 -82.993712
v 116.207062 -101.610679 -80.657849
v 109.380054 -106.293775 -87.546450
v 104.942545 -107.977426 -89.553434
v 105.029356 -103.395412 -84.361513
v 65.844312 -103.044982 -89.647434
v 64.800726 -107.946528 -91.342199
v 155.272856 -103.682760 -78.251208
v 149.804927 -106.421774 -81.414862
v 134.043379 -102.651599 -79.788633
v 90.107361 -104.575711 -87.834107
v 204.365238 -103.210279 -71.044965
v 188.550445 -104.564604 -74.098913
v 412.905400 -104.470271 -56.700623
v 245.882157 -112.171207 -70.979853
v 219.811786 -107.854161 -71.818529
v 198.820043 -101.334929 -70.491219
v 166.931981 -106.392387 -78.594304
v 145.557355 -104.080390 -79.904306
v 121.348938 -102.028341 -80.564053
v 96.061066 -102.551493 -84.481805
v 241.500198 -105.505926 -68.160728
v 215.978032 -103.818749 -69.942165
v 181.085267 -101.670723 -73.155505
v 176.384684 -105.102077 -76.291177
v 160.728802 -105.347748 -78.816549
v 149.903336 -99.951709 -75.273341
v 77.184713 -99.654811 -85.956064
v 693.898564 -92.859035 -21.390559
v 673.551398 -92.612830 -22.372217
v 629.714444 -98.617071 -29.494418
v 259.624888 -105.582223 -66.555429
v 243.834624 -103.084438 -66.505841
v 193.270852 -107.272221 -75.076349
v 145.814201 -98.641421 -74.282262
v 131.739596 -98.887723 -75.565266
v 129.033973 -100.478655 -77.661653
v 80.349083 -101.437257 -86.583337
v 34.821983 -100.901956 -88.459544
v 752.112704 -85.813135 -16.122220
v 743.671169 -83.229394 -13.924697
v 452.515383 -103.618843 -52.550571
v 428.499179 -103.424624 -54.726886
v 232.857539 -104.482796 -68.451358
v 182.524784 -97.225323 -69.425641
v 166.895312 -99.256057 -73.071137
v 157.375927 -99.188987 -73.897655
v 141.054537 -100.771683 -76.871035
v 96.114432 -95.680574 -77.442859
v 629.710942 -92.930027 -26.001198
v 588.835898 -98.738393 -33.661995
v 564.276309 -98.040405 -36.053447
v 504.930102 -98.040379 -42.963160
v 469.695314 -100.796292 -48.873466
v 412.749047 -100.428080 -54.021343
v 255.420698 -104.577505 -66.338511
v 192.251465 -100.394167 -70.623244
v 187.989017 -100.518647 -71.307400
v 148.865507 -96.629186 -72.087463
v 150.203766 -93.271459 -68.885177
v 138.091196 -97.277935 -73.347983
v 120.231218 -97.038740 -74.703013
v 115.436685 -98.256489 -76.591204
v 706.725116 -86.029966 -16.250663
v 652.140004 -87.805474 -20.529567
v 618.404204 -95.565596 -28.765644
v 523.419298 -99.493032 -41.759709
v 459.145880 -100.864567 -50.071810
v 441.302347 -100.901871 -51.867535
v 432.234418 -100.636368 -52.531666
v 236.441727 -102.287331 -66.715523
v 195.339780 -102.994664 -72.100940
v 189.874542 -96.150471 -67.518346
v 120.635799 -90.536382 -68.886915
v 727.535559 -83.138137 -13.652605
v 719.458831 -82.945857 -13.554468
v 688.799569 -87.711375 -18.176278
v 438.846608 -98.359907 -50.255936
v 348.897757 -98.936574 -57.057081
v 167.469728 -95.931986 -69.974806
v 125.502887 -96.203705 -73.285090
v 103.908931 -95.533363 -75.778025
v 249.961327 -98.704146 -62.943330
v 216.149472 -96.193748 -64.418249
v 213.016829 -99.100646 -67.045071
v 194.914302 -95.040524 -65.934936
v 186.403421 -94.926147 -66.915478
v 143.674554 -94.974944 -70.793697
v 142.302926 -91.220966 -67.573331
v 105.873679 -90.939721 -71.457999
v 87.450022 -96.205837 -79.948440
v 84.796127 -92.798341 -78.012631
v 78.634409 -95.538398 -82.270855
v 68.107309 -93.280543 -84.546865
v 375.443425 -100.451813 -56.675144
v 313.206044 -97.469948 -57.651972
v 270.265618 -95.991374 -59.230256
v 210.529154 -92.600342 -61.964024
v 202.199819 -94.306137 -64.416876
v 195.105118 -90.054154 -61.560043
v 187.492856 -91.776059 -63.958981
v 179.919950 -92.535871 -65.517830
v 162.326554 -90.618636 -65.619383
v 153.375876 -91.610980 -67.190872
v 139.498033 -94.181787 -70.341514
v 134.452405 -96.192648 -72.534729
v 101.173815 -90.788408 -72.315342
v 91.689775 -93.229612 -76.420358
v 65.623494 -90.189145 -83.254005
v 734.035660 -77.331820 -8.467018
v 364.119084 -93.176562 -51.690512
v 329.376172 -93.923482 -54.074234
v 255.620773 -96.506155 -60.799263
v 206.595647 -93.484689 -63.162939
v 159.953990 -91.599435 -66.701960
v 137.355134 -90.400172 -67.221129
v 730.395972 -81.938971 -12.652921
v 275.625034 -95.306579 -58.295106
v 215.610309 -91.974084 -60.903616
v 184.282322 -91.952800 -64.517685
v 168.752786 -90.465468 -64.796116
v 162.443731 -85.990976 -61.386714
v 153.711494 -87.149917 -63.199709
v 147.247898 -91.571079 -67.546562
v 134.816402 -86.507040 -64.114229
v 126.047682 -91.496371 -69.036580
v 75.659254 -88.284378 -77.768617
v 73.204127 -88.895929 -79.188508
v 64.620365 -87.171934 -81.458117
v 259.394107 -92.862717 -57.577317
v 176.494716 -91.459957 -64.856278
v 157.420264 -86.675366 -62.437469
v 139.487196 -86.931289 -64.104181
v 121.656092 -87.604613 -66.431204
v 112.465278 -86.251594 -66.659824
v 96.370911 -89.677711 -72.555917
v 88.032515 -87.641496 -73.290411
v 80.812136 -88.427874 -76.066664
v 71.641479 -83.496046 -75.998506
v 67.946744 -88.664302 -81.255133
v 263.717774 -93.219978 -57.530852
v 203.833761 -89.904705 -60.359914
v 199.508671 -86.476853 -57.820747
v 176.812358 -86.422301 -60.324851
v 131.541846 -87.105332 -64.904300
v 125.025058 -86.092754 -64.869645
v 107.749800 -86.933770 -68.000336
v 94.143623 -85.232079 -69.930818
v 79.857697 -84.653909 -73.719136
v 75.766839 -83.167573 -74.179655
v 221.246609 -83.253158 -52.539369
v 207.099233 -88.551013 -58.793123
v 191.808715 -84.958324 -57.329541
v 118.707975 -87.055881 -66.369393
v 92.741984 -82.983718 -68.730486
v 83.468769 -86.270071 -73.687852
v 68.170181 -80.745310 -75.454926
v 229.772664 -91.095321 -58.717053
v 210.863619 -87.726849 -57.654027
v 166.538789 -82.917727 -58.301938
v 127.454240 -82.609720 -61.801904
v 102.376009 -79.680036 -63.804343
v 99.238807 -84.674926 -68.193451
v 69.861000 -80.721324 -74.766926
v 63.121926 -81.581660 -78.215216
v 262.406933 -86.826804 -52.107345
v 223.705985 -88.874606 -57.341026
v 207.039532 -84.616064 -55.318808
v 180.687697 -86.283490 -59.799862
v 133.518682 -81.385554 -60.112407
v 119.730252 -80.377947 -61.043987
v 89.317570 -82.089541 -69.032029
v 54.788229 -79.193833 -80.457219
v 228.068920 -85.071878 -53.536173
v 216.139613 -84.765335 -54.443788
v 198.287981 -82.876040 -54.761285
v 181.427919 -81.991457 -55.910616
v 186.442365 -87.221291 -59.988185
v 87.229995 -78.089021 -66.822820
v 82.264621 -78.693409 -68.791818
v 86.122660 -83.638040 -71.044978
v 72.347379 -78.308258 -72.170787
v 189.926303 -82.263440 -55.146352
v 158.245266 -81.967038 -58.295703
v 152.797289 -81.933470 -58.773613
v 124.071126 -76.640618 -57.499008
v 110.157715 -79.721376 -62.114442
v 96.304878 -80.511833 -66.049693
v 92.373490 -77.339437 -64.707691
v 90.764767 -77.546437 -65.326393
v 76.786009 -75.738954 -68.733337
v 209.551036 -81.751956 -52.463509
v 193.086722 -80.390312 -53.131311
v 138.873027 -77.235978 -56.193871
v 69.532200 -73.696559 -70.325291
v 60.525839 -77.221267 -76.674623
v 58.726016 -73.263546 -75.229614
v 184.254722 -79.375043 -53.229031
v 172.723462 -81.926007 -56.814402
v 114.623496 -76.952980 -59.136669
v 82.531630 -75.881591 -66.754059
v 51.921179 -70.686369 -77.407931
v 177.351725 -74.997086 -50.184700
v 146.822303 -74.438734 -53.057041
v 97.398444 -77.219539 -63.286202
v 86.785467 -75.717388 -65.244763
v 55.869245 -72.797624 -76.471987
v 198.871795 -79.049862 -51.248509
v 174.921663 -76.833331 -52.119318
v 170.812900 -71.492648 -47.744852
v 167.308816 -74.721456 -51.149688
v 155.086869 -78.310069 -55.535274
v 151.299199 -71.850512 -50.261953
v 99.450761 -71.041965 -57.840362
v 47.541469 -68.755407 -78.731502
v 44.704870 -70.117248 -80.464114
v 36.442536 -72.860501 -83.471833
v 31.740751 -68.426950 -82.611146
v 27.210188 -70.990424 -84.016796
v 23.307578 -70.733396 -84.207017
v 204.022630 -81.408116 -52.815291
v 192.007153 -73.999853 -47.440095
v 112.198886 -74.044230 -57.327907
v 103.327881 -74.796135 -59.864335
v 93.745539 -73.520305 -61.413703
v 90.620436 -73.472626 -62.327299
v 86.571711 -71.239860 -61.895470
v 221.950423 -76.079360 -45.789515
v 187.906304 -76.055111 -49.836134
v 164.707379 -71.003076 -48.010825
v 156.416357 -73.528958 -51.258310
v 132.204540 -71.338789 -51.962198
v 127.717219 -73.017512 -54.050824
v 94.989401 -68.221398 -56.772946
v 79.756812 -69.622023 -63.069443
v 76.566119 -71.261258 -65.594914
v 63.045679 -69.504041 -70.817926
v 54.639889 -66.220946 -73.672075
v 50.135017 -65.932782 -76.048987
v 232.899629 -73.481958 -41.934201
v 228.089486 -77.103739 -46.130447
v 212.630008 -76.148260 -46.904407
v 186.500992 -72.652665 -46.868262
v 115.971275 -71.524763 -54.546935
v 101.714377 -72.835044 -58.694959
v 67.622165 -70.819758 -69.272201
v 60.198961 -66.951690 -70.820813
v 32.576487 -65.226631 -81.386458
v 27.010798 -66.053195 -82.455174
v 144.421711 -70.159119 -49.375562
v 121.772322 -72.934622 -54.812334
v 82.594403 -65.050485 -58.306358
v 64.331041 -63.937163 -66.478767
v 46.800503 -64.785709 -77.208104
v 31.493875 -62.291529 -80.483095
v 23.009013 -64.040004 -82.148678
v 18.164254 -63.664650 -82.386289
v 182.349313 -66.999534 -41.521968
v 160.003778 -69.436372 -46.987839
v 136.885640 -69.412345 -49.556977
v 128.887537 -69.561502 -50.842701
v 130.002277 -66.648442 -47.823145
v 111.300295 -70.172591 -54.289753
v 90.534081 -65.302121 -55.641763
v 90.728129 -69.641688 -59.237536
v 73.987714 -66.091951 -62.829179
v 67.582105 -65.374986 -65.563457
v 153.802755 -69.115537 -47.362764
v 149.687352 -67.910787 -46.573472
v 139.773620 -70.872981 -50.574006
v 122.767744 -67.635278 -49.901497
v 119.925130 -64.674263 -47.425157
v 112.753299 -67.760582 -51.791589
v 77.824662 -65.361980 -60.503540
v 76.209682 -62.976291 -59.383559
v 56.501244 -59.547817 -68.665345
v 49.759215 -61.155491 -73.775623
v 18.686668 -61.628573 -81.580222
v 21.757498 -61.238406 -81.167585
v 15.142993 -61.553629 -81.839678
v 103.083156 -65.236843 -51.757659
v 64.580234 -59.936040 -63.615189
v 44.082033 -56.666839 -74.300453
v 26.066462 -56.583416 -78.646158
v 27.141732 -60.177926 -80.167171
v 19.601762 -58.237605 -80.090980
v 17.960529 -57.717545 -79.987230
v 14.264293 -59.151285 -80.960090
v 9.318165 -66.578421 -83.278985
v 156.996964 -67.074103 -44.850239
v 147.913365 -66.160702 -44.881021
v 137.897963 -64.958684 -44.779764
v 110.420109 -65.005211 -49.663366
v 68.472117 -62.150300 -62.784999
v 60.100459 -61.993126 -67.846291
v 24.111411 -60.791674 -80.762786
v 7.601100 -57.057070 -80.023766
v 151.204774 -64.172100 -42.144376
v 143.401504 -65.744514 -44.956180
v 76.779916 -59.045498 -55.956488
v 71.777370 -61.387430 -60.388641
v 65.109546 -57.591306 -61.639751
v 63.024513 -58.481088 -63.640357
v 32.132092 -57.943986 -78.484063
v 16.300845 -56.475315 -79.644570
v 4.015482 -57.575637 -79.561845
v 67.359872 -56.594696 -59.394711
v 59.909425 -56.973347 -64.772228
v 56.748906 -53.815115 -64.949341
v 49.513218 -56.950054 -71.610979
v 37.363047 -53.766044 -75.137219
v 30.106637 -53.209908 -76.317025
v 19.177771 -54.275108 -78.465354
v 69.193371 -57.200891 -58.707407
v 43.933444 -50.177545 -70.573585
v 6.591439 -52.648190 -78.062404
v 1.421797 -54.529594 -77.656173
v 33.216212 -49.537817 -73.644768
v 23.031009 -51.935125 -76.809133
v 18.590169 -51.992250 -77.356567
v 62.808672 -53.317812 -60.120328
v 41.496703 -52.242587 -72.917762
v 21.117095 -50.752368 -76.407824
v 74.643730 -54.599120 -53.268123
v 62.585373 -50.261328 -57.961682
v 49.225047 -47.760356 -65.898655
v 47.274996 -50.999266 -69.334770
v 37.809823 -46.311111 -70.382611
v 16.012327 -47.042262 -74.840066
v 68.648510 -51.510542 -54.428276
v 59.480724 -51.999341 -61.636006
v 55.578365 -45.482564 -59.650687
v 33.826526 -44.640241 -70.131212
v 27.794005 -46.498105 -72.659584
v 24.502909 -45.237629 -72.422027
v 8.252340 -47.451858 -75.695871
v 11.241355 -48.677113 -76.147923
v -0.638191 -49.069029 -74.868417
v 50.886566 -45.259704 -62.935678
v 18.982023 -45.065259 -73.290665
v 38.440631 -43.151063 -67.810965
v 18.692104 -43.443319 -72.344031
v 22.856947 -42.944084 -71.255057
v 15.014024 -40.989887 -71.410413
v 15.942364 -44.304399 -73.303684
v 9.521611 -43.099959 -73.376974
v 4.285636 -46.845979 -75.045437
v 30.927411 -40.557423 -67.836797
v 27.194218 -42.763977 -70.228139
v 24.474351 -39.827926 -68.661365
v 19.341896 -40.892238 -70.432059
v 5.982139 -39.850452 -71.453599
v 6.029806 -42.490321 -72.988768
v 37.511027 -38.855249 -64.627080
v 34.717118 -40.813707 -67.105579
v 22.687848 -39.942553 -69.121413
v 4.231062 -40.100580 -71.467978
v 18.921173 -39.294350 -69.278877
v 28.389765 -37.710939 -66.219460
v 23.276641 -36.624484 -66.529540
v 20.246532 -35.869582 -66.671460
v 15.616270 -37.924667 -69.269536
v 18.504658 -34.965811 -66.459679
v 6.543967 -37.318634 -69.900441
v 15.038540 -34.657576 -67.073717
v 10.242342 -38.099400 -70.150709
v 6.811433 -32.979923 -67.005794
v 5.024708 -36.244521 -69.131151
v 53.862348 -33.579117 -50.077929
v 32.116525 -34.523315 -62.638973
v 27.496517 -33.320734 -62.826774
v 10.607388 -33.399404 -67.017289
v 21.621357 -31.495235 -62.908231
v 2.434830 -32.686763 -66.325770
v 15.526323 -29.543970 -63.007921
v 58.332219 -32.305323 -44.697804
v 51.275379 -30.121621 -48.510808
v 3.214965 -30.350528 -64.737854
v 36.641560 -25.889222 -52.705098
v 28.167016 -27.798627 -57.501567
v 7.089383 -28.288874 -63.446887
v 54.974780 -32.962428 -48.486599
v 16.789917 -25.789386 -59.306564
v 45.616506 -21.463406 -42.693416
v 16.201466 -24.028437 -57.772717
v 52.213086 -25.967859 -43.058167
v 38.789677 -22.820778 -48.347293
v 14.695073 -21.431659 -55.846872
v 5.012589 -22.612499 -58.182305
v 6.547516 -20.985875 -56.858016
v 20.269444 -19.452608 -51.782905
v 6.530917 -18.993693 -54.765499
v 1.874143 -18.298947 -52.908096
v 10.759673 -20.743832 -56.326488
v 4.259908 -19.622834 -55.130572
v 8.303512 -15.753001 -51.396406
v 62.700516 -18.517767 -20.954806
v 17.002348 -9.985461 -41.755178
v 58.169652 -16.088063 -22.460205
v 183.430272 -112.909746 -79.411527
v 190.332276 -110.517970 -77.194885
v 170.837325 -87.998424 -62.315290
v 227.208264 -119.343895 -75.195070
v 209.813699 -105.677159 -71.849293
v 207.264714 -99.503406 -68.039452
v 203.644262 -98.802966 -67.950168
v 214.131827 -110.506502 -73.806949
v 706.072510 -89.693456 -18.881591
v 160.217966 -74.763018 -51.957515
v 163.849390 -78.352555 -54.682488
v 600.818851 -89.354122 -26.167708
v 135.706221 -84.297378 -62.246168
v 147.499048 -79.954176 -57.655496
v 259.362269 -109.735493 -68.718998
v 617.480597 -90.844791 -25.663245
v 109.840498 -89.199590 -69.361950
v 169.627168 -78.387163 -54.078942
v 713.043986 -59.400069 18.293968
v 214.968752 -65.664124 -34.836185
v 199.365933 -64.291864 -35.561566
v 217.263135 -63.944146 -32.045171
v 208.939191 -62.643427 -31.394267
v 203.860355 -63.202979 -33.195342
v 173.002027 -60.997379 -34.919889
v 134.312284 -59.507560 -38.849989
v 125.808612 -60.425642 -41.598759
v 91.325175 -52.428513 -41.918635
v 222.986942 -60.470069 -25.302943
v 216.753479 -60.123534 -25.596165
v 184.792798 -58.083002 -27.993215
v 395.974225 -59.546047 -9.251488
v 192.627375 -58.010178 -26.310555
v 103.909569 -50.803407 -34.628585
v 226.078227 -57.255090 -16.238534
v 193.639257 -56.533776 -22.757151
v 41.761469 -16.439855 -38.501648
v 235.808080 -57.260031 -13.753174
v 89.599881 -37.718583 -22.668540
v 269.961228 -57.975371 -4.959964
v 164.597935 -50.021204 -9.944063
v 121.977406 -43.914906 -16.020030
v 105.292079 -40.067848 -15.811989
v 92.872026 -37.210802 -19.115794
v 42.670138 -6.854785 -17.790010
v 104.844369 -38.679021 -11.753534
v 198.290884 -54.241133 -3.061548
v 98.619543 -36.051138 -9.650600
v 19.369058 1.528169 -9.888558
v 104.500044 -37.785723 -0.817858
v 124.565556 -43.073927 -2.984399
v 16.170186 2.653495 11.323448
v 706.580276 -58.632477 22.198627
v 48.516882 -40.949083 -60.907649
v 212.598190 -67.949555 -38.126179
v 96.018191 -62.440562 -51.102191
v 66.816444 -43.323743 -48.326010
v 62.438307 -40.153667 -49.058014
v 574.604098 -60.528707 5.139535
v 236.558993 -65.097081 -31.207424
v 90.240313 -57.646669 -48.320035
v 225.895546 -64.597837 -31.817644
v 225.047858 -63.279490 -29.947168
v 184.380949 -63.272624 -36.598466
v 100.864050 -59.272991 -46.164214
v 190.159908 -64.199197 -36.959412
v 114.185913 -58.024535 -41.003886
v 95.229118 -56.713388 -45.277850
v 493.868376 -60.663441 -4.611972
v 183.028030 -61.260576 -33.855224
v 170.284579 -62.047140 -36.884692
v 129.181515 -61.609709 -42.396024
v 193.288831 -61.670157 -32.763034
v 178.000270 -59.870175 -32.351673
v 151.492710 -58.470455 -34.380515
v 146.505496 -58.608080 -35.372767
v 118.931169 -57.662936 -39.483653
v 109.389139 -58.324074 -42.590229
v 98.794043 -56.182547 -43.332031
v 98.985099 -52.416634 -38.587238
v 164.860217 -57.957521 -31.348843
v 160.017670 -60.798061 -36.520974
v 124.849780 -55.808602 -35.832983
v 117.304262 -54.070440 -35.158049
v 110.829442 -55.962532 -39.317829
v 105.124668 -56.213436 -41.215256
v 92.906863 -51.234066 -39.680217
v 88.845959 -48.194175 -37.886406
v 80.153051 -45.718959 -40.446762
v 230.392506 -60.349984 -23.932177
v 212.149908 -61.183362 -28.368511
v 202.015950 -60.018443 -28.159072
v 31.288510 -17.232017 -44.454957
v 220.879425 -59.181443 -22.829323
v 214.542421 -59.398927 -24.480023
v 208.388598 -59.623700 -26.097226
v 204.576073 -57.752538 -22.881796
v 196.129754 -60.359016 -30.036370
v 140.636074 -56.353291 -33.187812
v 107.892781 -53.101835 -36.335888
v 239.877860 -60.111455 -21.874040
v 165.154020 -57.254843 -30.087207
v 156.850246 -56.253387 -29.946963
v 92.902932 -48.211934 -35.735031
v 85.410327 -45.110808 -36.092438
v 55.134642 -25.601854 -40.010024
v 33.542605 -14.397441 -39.613281
v 181.006199 -55.867531 -24.161627
v 175.737024 -57.749879 -28.946940
v 160.931755 -57.442616 -31.226565
v 129.953364 -53.648965 -31.613587
v 76.909621 -40.444593 -36.522727
v 38.830301 -13.870074 -36.238350
v 410.810187 -59.902361 -9.432687
v 400.535078 -59.024710 -7.027959
v 180.984347 -55.209009 -22.576374
v 169.385667 -55.428330 -25.826387
v 162.880091 -54.972141 -26.371282
v 149.827251 -54.742057 -28.744700
v 112.499539 -53.076220 -34.982069
v 85.299520 -42.953137 -33.371580
v 82.151792 -42.750298 -35.383254
v 391.031948 -58.950493 -7.319277
v 221.143149 -57.889471 -19.339565
v 212.658498 -57.629824 -20.654734
v 175.045666 -56.187359 -26.089886
v 155.465528 -53.522331 -25.292324
v 138.327231 -51.289832 -25.705230
v 122.708727 -52.836681 -32.095784
v 106.968309 -48.374819 -30.065487
v 86.488669 -39.856481 -28.237187
v 90.531590 -44.848572 -32.443711
v 42.075853 -12.286010 -31.560585
v 408.948857 -58.547059 -4.385337
v 394.601519 -58.682148 -5.974459
v 210.154749 -56.173134 -16.871641
v 198.199739 -56.903622 -22.395221
v 186.950283 -55.027473 -20.602483
v 165.303885 -53.456536 -22.755371
v 150.345595 -52.482527 -24.620023
v 140.593727 -54.346327 -30.181964
v 131.517905 -49.883776 -25.201040
v 126.130552 -51.914911 -29.907247
v 127.939553 -50.062521 -26.576885
v 115.913227 -49.905670 -29.634289
v 100.436467 -46.807787 -30.262826
v 78.958216 -37.314538 -30.843249
v 318.107575 -58.885071 -9.740287
v 203.445852 -56.117614 -18.705020
v 182.919231 -53.793096 -17.920554
v 174.993620 -54.364353 -21.984428
v 121.069832 -48.991033 -26.709727
v 113.855070 -48.057098 -27.402468
v 308.308691 -58.571310 -7.754401
v 218.309941 -56.667034 -16.132239
v 170.810372 -53.255568 -20.447233
v 144.036834 -51.231578 -24.021333
v 125.672509 -48.218496 -24.065660
v 113.341069 -45.831130 -23.859699
v 107.686243 -45.739763 -25.818396
v 342.253885 -58.572753 -6.318168
v 328.052936 -58.601977 -6.848968
v 210.581767 -55.334473 -12.951584
v 187.021033 -53.515094 -15.133065
v 178.220357 -53.654508 -18.989387
v 160.018963 -54.363010 -25.819810
v 153.708380 -51.349951 -21.239806
v 142.967620 -50.016544 -21.976977
v 74.570223 -33.794309 -30.255762
v 336.100098 -58.567487 -6.126880
v 201.403311 -54.820627 -14.609830
v 194.595970 -54.969888 -17.927348
v 162.827634 -51.583514 -18.570817
v 131.246919 -48.288812 -22.350460
v 89.932096 -40.166158 -26.247411
v 81.789674 -34.585594 -24.544706
v 28.859385 -7.953119 -31.193146
v 310.685561 -58.668811 -2.032331
v 264.698402 -57.909938 -8.832891
v 205.558901 -54.876338 -12.918711
v 178.059487 -52.706207 -15.730126
v 149.403848 -49.652661 -18.817907
v 102.718409 -42.228933 -21.946496
v 51.086054 -13.721499 -26.190289
v 329.302591 -58.634295 -1.742133
v 313.027956 -59.555084 3.017685
v 261.434847 -57.734425 -5.684829
v 227.794136 -56.209547 -9.711686
v 217.479158 -55.457990 -8.207455
v 196.756898 -53.996667 -12.391833
v 183.546442 -52.669764 -12.527601
v 172.143100 -51.702418 -14.397533
v 162.933157 -50.577707 -15.021720
v 151.614009 -49.219546 -16.510546
v 137.218601 -47.582309 -18.623510
v 113.548231 -43.655491 -19.492452
v 107.450925 -42.387348 -19.803995
v 54.415812 -13.677327 -22.230393
v 45.530696 -9.553241 -22.780993
v 55.219303 -12.670150 -18.753050
v 38.131955 -7.199124 -23.114170
v 40.952666 -8.206899 -23.529279
v 24.609270 -4.295317 -26.268873
v 337.085920 -59.748793 4.872607
v 303.023498 -59.017397 0.361264
v 224.127092 -55.977856 -9.107547
v 214.888428 -55.468092 -11.264388
v 203.623956 -54.366857 -10.520188
v 187.978195 -53.165243 -12.621355
v 146.534892 -48.520952 -16.893570
v 127.376965 -46.524946 -20.097924
v 84.846742 -33.153265 -19.064212
v 85.202440 -35.088242 -22.120899
v 79.270323 -31.087576 -21.557865
v 69.668027 -21.398065 -16.118712
v 29.390780 -5.179226 -25.095559
v 17.793566 -1.535214 -24.191634
v 191.465380 -53.185330 -9.129762
v 187.193246 -52.747915 -6.928105
v 118.464345 -44.292158 -18.734655
v 99.456140 -39.282404 -18.166927
v 80.183865 -29.141647 -16.606807
v 35.681822 -5.443852 -19.850262
v 16.518138 -0.110135 -20.855334
v 255.708884 -57.827891 -3.075743
v 208.948991 -54.781969 -7.392201
v 203.552365 -54.271773 -6.872620
v 139.275565 -46.384286 -13.361706
v 180.211200 -51.971573 -7.693755
v 167.440867 -50.377010 -9.381211
v 97.151895 -36.769928 -14.068340
v 216.093247 -55.561731 -4.489797
v 195.329457 -53.528518 -8.431009
v 190.517734 -53.087472 -6.970860
v 176.293781 -51.564361 -9.732732
v 159.503305 -49.337129 -10.479996
v 143.990314 -46.940654 -12.066774
v 120.736070 -42.990148 -13.666910
v 114.629784 -41.906886 -14.256029
v 88.843078 -33.340246 -14.848357
v 206.760084 -56.370089 1.373231
v 208.370291 -54.978709 -4.094828
v 208.067554 -55.416096 -1.720585
v 198.415712 -53.946723 -5.000807
v 182.117161 -52.336187 -5.127928
v 165.880776 -50.134417 -7.378794
v 151.692536 -48.012527 -10.032907
v 150.398611 -47.727123 -8.271357
v 134.571783 -45.698495 -13.972863
v 138.483209 -45.709314 -9.121260
v 128.502364 -44.320586 -12.861356
v 115.532391 -40.794774 -6.495980
v 88.810091 -32.383060 -12.228545
v 50.492661 -9.477356 -16.151836
v 45.591617 -7.022271 -14.524939
v 10.330400 1.160469 -20.004390
v 180.505883 -52.692430 -2.045203
v 170.453498 -50.775248 -6.154777
v 160.320369 -49.340426 -7.965123
v 37.969307 -4.770249 -13.972616
v 9.959324 2.208030 -16.169126
v 170.077092 -51.379041 -2.055333
v 166.928472 -50.515878 -4.278975
v 155.726232 -48.675808 -6.005373
v 142.143702 -46.347633 -6.737438
v 128.949870 -43.787913 -8.252026
v 122.060154 -42.354437 -7.184603
v 100.032561 -37.405729 -12.828307
v 78.677769 -26.532641 -12.722488
v 20.700460 -0.220670 -17.300713
v 176.116155 -51.585971 -5.347305
v 144.601004 -46.882766 -5.129276
v 126.234602 -43.239772 -5.587136
v 41.681647 -4.665439 -5.813368
v 33.481634 -2.818104 -9.383554
v 23.361966 0.232871 -10.423678
v 184.526669 -53.860937 0.351968
v 131.263796 -44.222416 -5.881982
v 36.868019 -3.776021 -9.385321
v 144.138931 -47.167695 -2.495891
v 140.890352 -46.343099 -3.890700
v 134.605335 -44.981445 -4.813539
v 130.176892 -44.136439 -4.070319
v 102.101858 -36.927746 -6.989280
v 93.592632 -33.358033 -6.139011
v 50.987758 -8.098181 -9.557342
v 15.684133 1.919673 -13.222586
v 174.995652 -53.141765 1.449689
v 163.111179 -50.344075 -2.177963
v 139.223519 -46.314220 -2.152823
v 171.377974 -53.905716 4.022222
v 149.122692 -48.139781 -1.910145
v 132.504916 -44.812197 -2.771312
v 14.657757 2.813103 -8.717726
v 157.294977 -49.417471 -2.367391
v 32.116054 -2.235787 -7.776740
v 30.698458 -1.556956 -2.917871
v 24.746312 0.206181 -5.212723
v 89.874488 -31.578270 0.006456
v 92.850432 -33.403012 2.379965
v 12.457990 3.701322 -4.793395
v 92.040033 -33.572025 5.124083
v 8.390998 4.066473 -1.464723
v 23.251880 0.926832 -2.191806
v 16.393467 3.110449 -0.208198
v 31.401383 -1.988266 1.020878
v 27.180014 -0.641023 1.584802
v 25.509678 0.149210 -1.789662
v 92.930008 -35.445370 9.470541
v 22.209649 1.190498 3.421606
v 20.148203 1.968039 0.987196
v 18.595302 2.431183 3.559780
v 15.898384 3.197074 4.747204
v 9.699023 4.065185 2.991135
v 4.705218 3.005571 5.995503
v 25.649157 -0.427743 5.568707
v 22.465909 0.098665 11.120790
v 20.864236 1.296122 7.419026
v 17.759422 2.390287 9.422427
v 8.310593 3.525872 8.383948
v 11.948678 2.898481 14.192827
v 33.069986 -5.220357 14.688464
v 7.648244 2.313191 16.905366
v 28.425829 -4.360024 17.625336
v 9.249569 2.012097 19.475350
v 30.225719 -6.373729 20.499042
v 24.293357 -4.540851 22.913104
v 47.468586 -11.769680 25.254795
v 45.162111 -11.093211 23.970609
v 28.204654 -8.318893 26.383684
v 24.623818 -6.376679 26.269451
v 42.574806 -11.785458 25.456762
v 12.403252 0.052471 26.525479
v 172.926531 -58.660866 -31.077602
v 113.921169 -41.177021 -12.109994
v 353.696597 -58.368999 -4.566665
v 158.929404 -49.883168 -14.532798
v 119.652281 -44.122769 5.162537
v 716.254775 -67.941981 36.161998
v 373.258388 -64.683669 14.931169
v 373.471419 -67.668815 16.821086
v 28.399199 -22.083948 44.831149
v 30.272279 -21.418788 42.908596
v 315.865304 -67.800955 17.903581
v 179.561111 -60.958129 11.429789
v 14.500566 -17.985088 51.019486
v 202.050930 -64.890560 13.147595
v 158.637179 -61.518933 14.146734
v 130.892689 -58.827726 16.533696
v 12.381242 -22.213803 55.106258
v 37.376463 -32.578643 51.259257
v 84.157680 -51.094901 31.647433
v 231.914981 -75.611784 20.424006
v 132.297025 -67.036329 20.428971
v 128.195341 -66.295617 20.771090
v 33.635520 -39.040566 55.605795
v 35.027561 -35.678737 53.553861
v 111.204684 -70.640814 25.403819
v 31.682088 -59.534542 62.140798
v 17.182303 -113.558124 53.742142
v 25.751592 -161.713466 58.291586
v 11.979814 -1.287290 30.409483
v 712.995420 -65.711181 34.960011
v 675.268261 -66.072438 30.449009
v 667.762579 -67.878593 30.324103
v 684.332280 -65.667210 31.376021
v 642.236187 -66.414920 26.678550
v 611.628417 -66.928228 23.637014
v 604.493333 -64.943503 21.651390
v 13.076062 -4.554018 36.197416
v 580.667625 -66.325607 20.391697
v 15.748053 -6.905394 38.029683
v 9.706561 -6.358297 39.926153
v 11.673104 -3.672385 35.292620
v 588.264962 -68.518652 22.394009
v 569.752092 -67.622172 20.388195
v 565.599735 -67.399538 19.935953
v 11.803516 -6.416467 39.713127
v 556.691795 -68.881686 20.240534
v 7.969594 -6.340148 39.518240
v 456.139144 -63.655659 12.067092
v 449.597689 -64.744471 13.076788
v 443.815918 -64.144690 12.571053
v 445.224052 -62.371388 10.838562
v 36.592500 -13.959709 30.043922
v 14.210058 -8.803829 41.714747
v 8.596999 -7.321600 41.093282
v 33.714938 -13.763920 30.662286
v 11.238652 -7.934694 41.922205
v 36.293939 -16.093129 33.184432
v 8.694234 -9.613978 43.818119
v 7.350547 -10.936908 44.735020
v 414.757548 -63.631000 12.639360
v 41.944513 -14.913214 31.377535
v 13.228912 -9.900075 43.539407
v 95.234043 -36.617180 9.477183
v 18.582749 -12.701233 43.056958
v 87.069070 -34.061028 13.990473
v 19.483222 -10.987868 40.039493
v 14.686906 -11.086268 44.169022
v 8.643639 -10.863754 45.165977
v 5.620220 -12.214891 44.781660
v 45.576036 -17.671782 35.661170
v 393.020863 -66.598292 15.472354
v 105.019568 -41.946290 11.021022
v 96.525834 -39.886843 14.407594
v 80.916295 -31.640506 17.419130
v 46.653043 -19.484020 38.355430
v 23.729261 -20.379990 46.752306
v 23.542074 -15.516430 41.480186
v 362.086516 -64.730712 15.316898
v 194.928248 -57.173955 4.990355
v 91.536005 -36.707914 13.891718
v 35.453732 -18.235546 36.516538
v 29.538675 -19.107519 40.720606
v 135.674173 -49.667817 7.494163
v 109.995305 -44.430760 11.404171
v 50.006503 -21.256289 39.667481
v 32.302983 -20.321641 40.647853
v 355.304801 -65.475585 16.044808
v 155.694450 -53.663642 7.312780
v 138.520159 -51.364653 8.764577
v 40.483622 -20.520430 39.434153
v 36.928258 -21.373114 40.793727
v 19.233219 -14.773142 44.811810
v 12.649324 -14.327003 48.466022
v 9.951624 -13.284404 47.888879
v 8.241184 -14.741392 48.827698
v 369.805295 -65.642971 15.772556
v 349.679016 -65.816911 16.394500
v 345.331438 -65.265235 16.057547
v 289.149399 -63.079656 10.673015
v 211.749101 -61.667863 9.453655
v 201.916123 -58.120464 5.484184
v 184.843818 -56.460339 5.488343
v 150.926538 -51.472965 5.503474
v 144.490297 -53.572178 9.744630
v 99.313642 -42.042624 15.183827
v 94.753845 -40.108059 16.210869
v 92.780297 -42.065398 20.095904
v 86.450397 -36.660237 19.066317
v 81.697816 -34.248687 20.701636
v 360.654917 -66.824064 16.758348
v 352.430253 -67.071314 17.194216
v 347.350553 -67.830747 17.771713
v 214.262330 -58.569193 4.694008
v 185.718373 -57.929571 7.438329
v 180.733476 -57.046747 6.989270
v 158.403741 -56.995747 10.470558
v 117.330283 -47.264263 11.320754
v 124.080877 -48.201129 9.708286
v 103.528481 -45.485734 16.372354
v 77.648356 -36.056591 26.965626
v 55.678837 -23.722475 38.276587
v 48.957148 -23.365970 42.412636
v 43.525669 -21.792023 41.311854
v 323.013658 -66.579266 17.101776
v 200.842691 -59.888065 8.130720
v 179.245900 -58.782959 9.272956
v 173.087983 -58.162851 9.456669
v 166.634658 -57.298997 9.481658
v 133.753515 -51.118719 9.840894
v 81.643860 -37.030680 24.215290
v 69.295143 -34.174086 33.460417
v 34.444908 -24.237870 44.530468
v 19.133010 -17.905944 48.235375
v 331.045748 -68.184069 18.341690
v 326.084849 -67.950599 18.248673
v 277.081952 -68.402720 16.866895
v 196.547236 -58.340571 6.512237
v 130.257209 -51.583763 11.331531
v 126.073299 -51.470662 12.475978
v 115.479538 -48.910159 13.866224
v 110.545375 -47.292687 14.456644
v 87.672575 -40.272800 22.303590
v 47.466464 -22.968392 42.392569
v 9.469508 -18.143938 52.142922
v 334.451678 -67.080728 17.611241
v 308.699701 -67.738869 17.545431
v 311.511375 -68.917732 18.639222
v 184.809208 -60.101958 10.042079
v 163.983131 -57.293370 9.910420
v 147.444840 -57.319002 12.480847
v 134.831750 -56.375678 14.084115
v 125.562272 -55.194293 15.473064
v 120.512228 -52.218493 14.863405
v 106.761524 -47.766712 16.766803
v 82.656951 -38.905876 25.189527
v 45.839336 -23.496968 43.223372
v 285.992999 -65.370881 13.838829
v 273.092330 -69.075255 17.320495
v 202.668547 -62.612601 11.056510
v 192.847333 -63.131892 12.223031
v 188.983925 -59.859536 9.317813
v 158.221106 -59.161608 12.404189
v 113.829857 -56.022860 19.489033
v 96.636901 -46.431001 21.376199
v 48.496743 -25.605018 44.661768
v 45.560543 -26.222324 45.734357
v 304.580807 -71.689985 20.232337
v 303.945211 -69.240686 18.664861
v 165.802886 -61.620832 13.418103
v 171.427090 -60.204905 11.624130
v 90.730655 -44.335299 23.667617
v 86.199150 -43.623395 26.358215
v 50.534166 -26.391092 44.672538
v 41.582218 -25.592018 45.327795
v 8.103896 -20.532281 53.728124
v 294.289292 -69.291427 18.404921
v 259.803198 -70.213890 17.621470
v 197.171461 -64.041518 12.703744
v 154.232884 -60.352465 13.811767
v 146.818493 -59.433485 14.165217
v 141.403879 -57.902876 13.964358
v 108.365314 -51.091490 18.607230
v 101.087405 -47.912973 19.911389
v 99.836293 -51.998722 23.018950
v 90.579084 -48.329379 26.337196
v 81.138408 -41.132803 28.320348
v 53.391387 -27.209868 43.779143
v 16.955399 -20.068295 51.634866
v 249.033320 -68.318655 15.686313
v 238.389114 -67.596985 14.747100
v 190.516847 -65.085941 13.965252
v 173.166667 -62.991035 13.731891
v 143.488404 -61.191687 15.797987
v 105.666213 -55.360940 22.164025
v 95.878968 -48.663984 23.385932
v 50.843714 -28.433230 46.263579
v 41.773907 -29.279600 48.401662
v 38.224344 -28.549486 48.041750
v 32.747098 -27.054940 47.776843
v 28.814657 -27.636512 50.188125
v 20.142562 -21.394785 50.776795
v 7.335518 -22.074640 54.626718
v 287.849226 -76.005808 21.737673
v 272.752631 -73.167189 20.349710
v 210.208875 -66.266652 13.899916
v 195.064780 -68.021893 15.766770
v 162.500185 -65.727673 16.414859
v 126.414858 -57.999838 17.049943
v 121.935221 -56.509771 17.306069
v 103.501019 -52.135609 21.400699
v 23.858189 -25.172072 51.272310
v 21.709002 -25.182332 52.850231
v 274.827242 -74.239526 20.987323
v 256.244686 -73.070844 19.545400
v 202.700887 -67.337722 15.004956
v 149.110773 -62.027650 15.593434
v 134.641791 -60.779702 16.968033
v 107.802218 -59.726697 23.193575
v 110.512075 -54.837729 20.030713
v 87.027294 -46.488374 27.615031
v 32.505789 -29.478820 50.093818
v 9.151098 -23.538687 56.143913
v 268.661629 -73.406621 20.327778
v 234.999496 -70.624325 17.166951
v 213.432629 -68.579831 15.550616
v 153.706634 -63.990863 16.260570
v 114.841548 -60.768935 21.416696
v 101.698011 -59.021791 25.222261
v 88.375224 -52.806459 29.676125
v 72.845910 -42.151828 35.429834
v 34.310794 -31.269020 50.976309
v 30.585329 -31.704986 52.471634
v 18.566501 -27.281978 56.228640
v 6.964764 -25.922665 56.957560
v 5.590927 -23.074119 54.378093
v 260.298914 -75.866041 21.314442
v 249.257220 -72.451777 18.928855
v 201.634683 -70.241524 16.943262
v 173.293018 -66.413774 16.010347
v 165.314966 -68.960957 17.942776
v 154.476419 -66.567594 17.618191
v 144.605864 -63.724408 17.121392
v 142.908068 -69.081869 19.942540
v 130.431209 -64.390453 19.583256
v 111.423513 -58.501767 21.455909
v 47.706253 -31.379027 49.476714
v 46.831088 -29.327381 48.195021
v 22.274876 -28.453754 54.957354
v 17.270378 -23.923855 54.502174
v 5.620639 -28.645023 57.729464
v 240.827771 -73.568476 19.509985
v 228.728591 -71.867395 17.919947
v 221.838186 -71.631256 17.623677
v 214.866159 -72.351058 18.040995
v 193.125565 -70.442443 17.284866
v 183.550891 -68.327682 16.533136
v 177.844218 -68.083561 16.698818
v 169.899629 -67.152801 16.652763
v 157.826143 -70.235607 19.097481
v 148.739145 -68.602545 19.156443
v 136.509583 -67.147646 19.881815
v 134.465607 -64.744761 19.082500
v 125.477818 -64.160795 20.372460
v 119.460324 -62.892156 21.110149
v 46.291924 -33.173864 50.920417
v 43.133316 -33.088414 51.197015
v 27.684185 -32.310178 54.229707
v 233.253867 -78.536275 22.023927
v 178.340474 -71.574216 18.479572
v 50.663242 -32.885353 49.300239
v 20.874639 -29.844247 56.668366
v 9.563059 -27.117021 58.286587
v 4.526972 -28.758856 56.922115
v 199.286924 -74.657857 19.359093
v 192.043818 -74.206384 19.241378
v 123.375613 -65.880766 21.466850
v 92.598421 -55.878490 28.379219
v 16.132739 -30.055086 58.737527
v 12.015944 -28.001639 58.715801
v 7.388368 -29.092892 58.803370
v 247.681015 -80.610307 23.075350
v 239.098956 -79.390176 22.540972
v 224.703264 -76.402966 20.663956
v 117.384359 -64.483840 22.197668
v 105.211225 -62.463874 24.995552
v 101.666040 -63.014192 26.398879
v 44.677684 -34.988706 52.255127
v 41.132954 -37.172029 53.544032
v 39.056432 -36.336988 53.338850
v 9.631026 -30.661498 60.049771
v 245.851799 -76.145765 21.139203
v 220.982526 -75.294560 19.917556
v 169.822922 -72.188815 19.207771
v 172.824204 -77.731450 21.211411
v 110.983241 -63.930526 23.673600
v 39.338942 -34.717781 52.380849
v 31.206423 -35.699718 54.637751
v 25.724448 -36.377567 57.447956
v 228.033297 -78.773908 21.975582
v 216.247395 -76.454196 20.412318
v 206.363009 -79.275156 21.560269
v 200.697282 -79.126734 21.392409
v 186.276013 -77.381391 20.708563
v 132.613499 -72.151848 22.239008
v 117.633089 -70.852832 24.150665
v 95.020361 -61.188239 28.618840
v 44.967875 -37.878584 53.551999
v 8.773684 -35.627300 61.796435
v 5.990079 -33.173650 59.985107
v 182.761438 -78.315301 21.140833
v 125.204377 -73.254764 23.578275
v 17.208364 -32.657249 59.597179
v 187.675377 -79.790783 21.598982
v 136.732429 -73.467076 22.183604
v 21.168836 -34.329310 58.765264
v 197.370426 -82.194245 22.533554
v 192.995598 -79.368921 21.437199
v 177.821377 -83.633302 22.869271
v 194.365220 -84.842796 23.359604
v 130.822701 -76.533814 23.705987
v 125.694732 -81.033992 25.290305
v 14.319915 -35.563567 61.521172
v 5.815681 -38.075821 61.754018
v 3.493579 -34.900641 58.856691
v 187.509490 -84.737251 23.211128
v 17.047818 -38.585821 61.643429
v 11.206320 -39.859323 63.092033
v 172.930072 -82.546241 22.645826
v 153.001116 -82.531241 23.433996
v 142.612115 -86.121845 24.630283
v 140.815968 -83.019969 24.249682
v 119.982275 -76.230601 25.129841
v 187.153109 -87.470494 23.941263
v 149.156494 -83.761503 23.870599
v 2.726200 -45.666914 61.907456
v 116.784897 -81.248673 26.520340
v 106.947892 -75.350203 27.337657
v 6.291197 -39.861815 62.485974
v 154.750320 -92.342094 24.704406
v 151.163270 -89.136653 24.531193
v 137.695873 -85.495251 24.885140
v 133.311946 -82.965005 24.856896
v 121.770233 -85.945889 26.435950
v 102.734137 -83.506331 29.179109
v 44.048135 -46.886859 57.218793
v 44.455815 -50.389603 58.307602
v 41.119670 -49.870134 58.605080
v 36.943463 -50.096844 58.813794
v 136.447431 -88.923578 25.386876
v 103.407421 -87.000118 29.215507
v 87.961259 -73.448133 32.929432
v 136.991817 -91.604827 25.508688
v 133.303372 -89.631935 25.687233
v 127.556790 -86.279655 25.838851
v 112.231686 -87.606207 27.804269
v 92.765637 -80.361517 31.463200
v 38.457919 -53.810193 59.645438
v 36.015379 -53.556049 59.814705
v 17.677740 -48.501091 63.584109
v 126.287448 -88.585141 26.178966
v 77.542261 -76.393721 37.821442
v 28.544932 -52.768550 61.496272
v 33.048648 -55.781166 60.887099
v 26.268946 -53.541276 62.387468
v 38.042596 -58.840709 60.710744
v 36.071271 -58.357482 60.874530
v 29.228944 -56.297681 61.996234
v 24.874382 -59.276741 63.877709
v 23.808999 -54.584054 63.264581
v 19.152910 -53.831373 64.225172
v 119.290657 -92.920385 27.000921
v 42.115172 -61.930552 60.959407
v 37.229593 -64.297716 62.281350
v 29.357404 -62.135817 63.456886
v 20.960056 -57.927687 64.559756
v 34.117713 -63.184017 62.625127
v 13.250854 -100.891692 50.084063
v 5.576082 -110.901855 45.352087
v 0.112167 -111.741029 41.192705
v -3.653356 -114.134954 40.368209
v -1.244232 -115.140667 42.674729
v 19.204437 -101.395425 55.625332
v 12.888466 -108.645223 50.882199
v 10.819186 -107.339146 48.846455
v 5.960723 -113.290202 46.585572
v 15.951557 -107.555409 53.035255
v 2.655664 -114.120699 44.513848
v 1.639306 -119.392052 47.231362
v -1.484363 -118.832710 44.998564
v 21.718632 -105.910320 56.500198
v 21.279004 -111.322028 55.495561
v 9.391565 -115.753891 50.050098
v 12.402734 -116.769284 51.987476
v 12.343967 -122.086549 53.301804
v 15.843503 -118.793106 53.635583
v 8.646746 -119.790579 51.161852
v 24.683924 -119.607799 55.034596
v 15.605108 -121.358477 53.927363
v 50.964345 -141.638146 39.035584
v 2.748197 -125.512462 50.805906
v 17.049211 -131.352335 55.906977
v 7.206578 -130.405153 54.277463
v 13.441285 -130.218466 55.543269
v 9.402934 -129.230198 54.675458
v 7.511297 -135.089617 55.327544
v 41.095098 -145.781635 48.088868
v 34.599862 -143.490388 52.334631
v 39.148736 -150.283784 51.843699
v 35.822726 -148.888434 53.377183
v 30.357692 -148.191422 55.840718
v 28.624459 -145.558370 55.906647
v 40.130163 -153.539911 52.579935
v 34.866852 -160.689666 56.108087
v 31.114555 -157.747272 56.727503
v 33.971386 -157.281057 55.907671
v 31.906629 -161.436508 56.825284
v 30.204805 -159.723984 57.095815
v 30.646638 -162.604034 57.228462
v 22.710656 -157.237362 58.536549
v 20.657509 -156.451713 58.470172
v 18.541886 -157.756108 58.676006
v 16.632493 -157.082260 58.689727
v 13.940490 -153.177482 58.434156
v 35.438887 -163.765346 56.374784
v 32.564996 -164.210418 57.025392
v 17.961319 -159.805571 58.756742
v 28.962778 -167.475352 58.050507
v 35.876797 -166.320626 56.791367
v 30.817042 -168.538180 57.977762
v 29.938962 -174.482715 58.310849
v 27.251296 -170.730961 58.175156
v 26.428252 -24.014625 48.364401
v 182.870786 -64.381126 13.962320
v 131.048051 -48.014805 6.678638
v 111.296944 -42.824061 8.054005
v 141.959291 -73.225939 21.626065
v 593.507884 -110.422437 28.115984
v 2.252442 -63.964108 61.736032
v 33.146287 -94.811833 62.078677
v 30.070912 -94.412976 62.232749
v 28.177632 -98.698835 60.742367
v 29.149272 -113.184941 56.363732
v 157.317696 -96.746246 24.962180
v 84.611328 -91.855262 33.425863
v 68.875456 -96.347590 38.771476
v 145.685628 -102.204716 25.059850
v 184.296345 -97.638663 25.447350
v 100.293449 -105.404214 28.317635
v 234.232828 -101.434373 24.663552
v 181.868729 -106.539264 24.758970
v 211.529107 -109.406194 23.059438
v 159.766644 -114.281036 23.564755
v 395.613361 -107.469023 21.413021
v 126.732299 -117.764561 23.545133
v 95.901220 -122.916183 25.475584
v 79.863281 -117.385873 29.886124
v 69.455629 -130.475297 30.520934
v 13.140404 -143.801699 57.693946
v 603.616108 -110.308539 28.741166
v 523.378663 -106.236329 25.236743
v 494.136732 -113.040886 21.917953
v 592.929768 -114.805016 26.661074
v 135.026911 -132.818433 18.093257
v 199.311393 -126.463124 14.582943
v 156.598784 -137.296558 11.788192
v 183.351976 -133.747977 10.403008
v 15.622561 -185.535362 53.005509
v 7.937377 -190.575438 46.848407
v 1.679139 -57.912847 62.033082
v 8.355756 -54.390282 64.573222
v 5.403560 -55.647815 63.965208
v 11.563775 -57.602508 64.942231
v 7.278624 -62.446776 64.200970
v 4.879032 -64.087660 63.184625
v 9.704394 -64.671722 64.615377
v 18.064276 -63.349329 65.551793
v 0.694303 -66.419724 59.531528
v 12.632103 -66.990524 65.044016
v 7.774372 -66.310451 63.906665
v 18.756368 -68.054277 65.778052
v 9.267323 -68.080967 64.040391
v 3.515277 -67.022852 61.872888
v 16.054224 -69.233558 65.459183
v 13.070533 -69.843104 64.675489
v 25.631789 -69.307187 65.564855
v 19.919261 -70.981828 65.837084
v 80.244252 -51.393927 34.113146
v 26.938408 -72.469746 65.816181
v 22.424549 -71.928890 65.917258
v 39.564998 -73.429687 63.359099
v 31.973599 -75.134317 65.138104
v 36.266389 -79.229716 64.211536
v 25.164072 -78.963010 65.303782
v 23.830063 -74.199857 65.973456
v 27.801266 -81.875659 64.797031
v 29.250254 -77.851828 65.514975
v 33.313073 -79.602609 64.924356
v 31.576312 -84.814080 64.499209
v 18.084769 -84.278789 60.637808
v 15.611175 -83.667423 58.701988
v 13.646067 -85.819862 54.514696
v 34.112349 -84.915500 64.194956
v 30.003020 -86.153294 64.176503
v 21.801472 -90.143975 60.521842
v 0.700715 -79.567467 32.795062
v 68.370090 -76.661806 43.298351
v 14.118246 -89.244916 52.228045
v 18.413571 -89.898394 57.809119
v 33.929301 -89.461229 63.343697
v 29.028063 -93.042811 62.488426
v 36.296567 -87.924846 63.139670
v 25.341595 -95.558652 60.795705
v 63.205000 -85.079196 45.140811
v 57.710054 -84.537869 49.428284
v 55.819830 -90.013843 49.352042
v 34.033198 -100.680894 60.139475
v 24.632821 -99.865826 59.285571
v 389.847036 -76.622785 20.254803
v 68.182004 -88.647735 40.993994
v 63.917638 -91.153583 42.968453
v 31.619711 -101.442550 60.148021
v 59.497284 -94.796158 44.876850
v 81.462117 -86.306020 35.110512
v 63.403818 -94.550410 42.329515
v 49.295203 -91.053831 54.547862
v 25.057931 -111.497593 56.500338
v 29.512867 -105.508713 58.827519
v 25.054471 -104.393025 58.299291
v 143.979858 -96.005888 25.235471
v 149.261379 -94.019486 24.972366
v 94.113641 -94.046024 30.826899
v 81.375952 -99.975988 33.287385
v 71.514714 -99.280492 36.884013
v 185.027223 -91.718256 24.811607
v 109.391640 -100.273021 27.710016
v 67.262952 -102.422841 38.071252
v 178.912881 -97.768578 25.310780
v 118.456336 -98.505023 26.904043
v 75.996657 -100.706774 34.926333
v 193.794979 -95.456697 25.579653
v 188.258211 -98.402603 25.595700
v 168.900474 -97.731143 25.092745
v 151.798134 -98.842422 25.051166
v 110.447835 -104.721355 27.120803
v 71.324750 -106.451184 35.288394
v 239.545508 -95.609433 25.448264
v 189.704264 -108.073609 24.311045
v 178.513883 -104.164058 25.139612
v 175.013980 -95.706930 25.074790
v 128.632705 -102.766550 25.748276
v 92.946804 -104.974940 29.570668
v 78.839049 -106.463422 32.669142
v 67.868341 -109.041142 35.878242
v 63.771295 -108.857287 37.686811
v 55.959049 -111.718577 40.748423
v 51.811401 -112.941181 42.712537
v 214.060493 -97.690997 25.802095
v 173.254473 -99.496934 25.284510
v 137.915039 -102.579875 25.288220
v 141.596319 -108.208176 24.668620
v 118.863696 -105.403412 26.214659
v 85.587958 -105.164729 31.303557
v 60.037108 -110.703592 38.878517
v 183.257030 -100.556781 25.456720
v 146.714141 -108.063315 24.565555
v 114.417368 -109.180464 26.071155
v 174.782448 -105.256580 25.018368
v 156.547056 -104.756152 24.890088
v 76.263857 -111.988711 32.098922
v 59.273801 -116.329007 37.522261
v 226.900372 -102.649378 24.531285
v 167.153871 -107.266377 24.767734
v 162.950409 -107.732986 24.688850
v 149.855883 -111.230767 24.204377
v 135.461620 -110.606735 24.542453
v 119.871919 -113.750010 24.711470
v 110.620430 -111.466985 26.035866
v 104.628557 -111.919570 26.630219
v 64.239824 -117.110623 35.137807
v 54.744122 -117.687735 39.355415
v 23.673847 -128.706484 55.283370
v 207.728374 -107.256645 23.955071
v 187.666528 -106.032911 24.823834
v 180.601775 -111.417316 23.661164
v 171.556055 -107.003788 24.767668
v 156.000735 -113.797338 23.756420
v 70.726372 -115.704497 32.935285
v 46.591050 -122.387493 42.446862
v 14.313761 -135.657348 56.752977
v 329.146807 -103.383976 23.014526
v 316.205151 -103.751873 22.935133
v 307.323434 -104.770498 22.655885
v 295.614449 -102.767142 23.522842
v 74.951469 -117.817735 31.099613
v 9.921239 -138.900180 56.644171
v 339.941905 -102.856049 23.172060
v 233.809782 -108.412890 22.758542
v 164.747373 -115.431911 23.018236
v 159.750858 -110.405469 24.298082
v 77.289510 -125.108250 28.886799
v 16.467950 -138.837993 57.055167
v 456.704914 -102.692503 23.866189
v 453.400887 -98.849448 24.391283
v 434.384703 -104.139255 23.177794
v 375.210411 -102.665754 23.199893
v 228.428755 -109.157246 22.613113
v 205.200078 -111.291370 22.640416
v 199.466002 -108.202219 23.932611
v 176.316196 -110.308906 24.096613
v 155.846429 -116.563685 23.105256
v 151.138758 -114.525251 23.682213
v 141.689831 -114.554208 23.785310
v 123.285496 -116.233658 24.014088
v 111.318333 -118.497132 24.416643
v 71.398944 -125.378492 30.659662
v 51.718754 -127.305444 38.516223
v 23.084015 -141.456516 57.157377
v 6.043833 -140.826760 55.351681
v 410.282143 -103.244677 23.159778
v 403.644919 -103.867028 22.952327
v 379.268357 -104.998112 22.396909
v 370.748274 -105.076768 22.342472
v 346.558740 -103.979060 22.716981
v 292.079244 -106.764686 22.077749
v 222.450215 -109.747244 22.577579
v 194.780540 -110.183569 23.473750
v 184.429164 -111.013035 23.627740
v 174.649901 -118.442436 21.208445
v 162.252396 -117.833255 22.313142
v 145.779197 -115.482132 23.533439
v 142.660903 -116.573748 23.355609
v 135.716536 -116.544761 23.502833
v 130.101814 -115.427115 23.927916
v 66.485062 -122.098452 33.001068
v 63.310701 -124.695667 33.742015
v 56.938285 -125.146355 36.391502
v 11.554868 -140.867831 57.154128
v 7.567265 -144.402359 56.395817
v 531.138005 -104.298726 25.946856
v 487.099145 -103.963105 24.360921
v 462.820687 -104.005480 23.702375
v 429.658602 -106.233399 22.417598
v 393.858902 -102.581860 23.263964
v 222.561285 -111.643567 21.865571
v 216.764706 -114.021975 21.040439
v 215.385748 -111.494326 22.164903
v 175.598845 -112.534213 23.474963
v 150.130078 -118.126460 22.784215
v 131.811355 -117.240384 23.495755
v 115.527363 -121.043555 23.487857
v 106.415936 -118.676165 24.934617
v 19.344324 -139.668434 57.116381
v 16.311422 -140.829674 57.420274
v 16.288950 -145.375504 58.275609
v 14.102505 -142.121519 57.565013
v 6.060302 -145.978089 55.518506
v 607.265478 -103.065552 30.183662
v 514.762122 -103.755856 25.345094
v 493.128182 -106.225117 24.051113
v 486.978805 -112.008631 21.984266
v 479.120053 -104.747902 23.960851
v 449.403246 -104.014585 23.433140
v 447.587639 -109.823863 21.423745
v 383.670634 -103.781188 22.842721
v 389.966347 -107.779379 21.205621
v 362.300153 -104.326416 22.586550
v 292.562872 -109.475781 20.717848
v 131.039260 -120.888318 22.652938
v 86.176525 -121.343032 27.565381
v 21.540722 -143.385093 57.550776
v 19.409376 -143.790318 57.771195
v 553.073850 -107.721255 26.376729
v 435.801143 -106.119318 22.573940
v 361.103895 -108.332293 20.731634
v 226.201741 -114.053337 20.636529
v 154.109729 -119.228027 22.251692
v 144.096645 -124.496799 20.812970
v 143.454150 -120.252242 22.339361
v 140.310192 -124.529869 21.086886
v 136.476207 -120.304631 22.595771
v 123.919761 -121.028907 22.972259
v 115.743212 -123.681858 22.928311
v 112.730153 -127.885085 22.255459
v 100.717835 -123.331158 24.639632
v 81.781865 -126.701015 27.434517
v 17.337813 -147.250566 58.481740
v 15.608414 -150.356368 58.679957
v 472.501849 -108.290740 22.744442
v 293.480740 -114.045471 18.330342
v 178.994017 -117.097080 21.531594
v 169.728363 -122.381493 19.558511
v 133.200664 -124.662097 21.550311
v 127.341133 -123.693250 22.233230
v 106.942828 -123.422747 23.817659
v 89.066852 -132.369821 24.866243
v 73.976609 -133.504350 28.595260
v 23.174531 -146.655018 57.568830
v 230.916778 -118.735385 17.792929
v 224.934485 -115.881856 19.771805
v 175.949727 -122.440894 19.026597
v 157.945696 -123.315016 20.074954
v 103.819913 -127.973885 23.211968
v 98.140466 -127.133071 24.213406
v 87.268888 -127.988359 25.946802
v 77.020968 -135.219136 27.473095
v 20.997247 -148.177790 58.090572
v 550.652636 -112.946590 24.934056
v 441.980016 -111.268515 20.593689
v 190.277712 -122.250705 18.090838
v 150.822047 -122.011252 21.328203
v 118.746003 -129.853204 21.212950
v 101.279364 -132.657348 22.683215
v 82.933408 -133.142650 26.112529
v 63.038168 -135.222477 32.418722
v 56.529797 -134.386366 35.404917
v 21.260031 -153.653169 58.419910
v 629.825482 -114.389035 29.049940
v 541.670626 -114.422914 23.928003
v 509.823698 -113.543056 22.470197
v 502.524139 -109.591290 23.479953
v 431.347720 -110.858051 20.459822
v 223.165018 -119.997766 17.474056
v 216.003759 -121.664142 16.805511
v 182.084180 -122.213838 18.651218
v 133.340946 -126.121899 21.034536
v 123.812166 -127.821142 21.362967
v 112.016458 -136.859455 20.094115
v 25.166081 -155.377287 58.020660
v 25.502193 -151.569590 57.708845
v 600.973356 -115.321890 26.882310
v 574.639860 -112.364322 26.406852
v 560.345955 -109.726499 26.337818
v 554.972984 -115.704669 24.092759
v 523.669140 -116.220367 22.041832
v 498.340665 -115.642608 21.051790
v 415.363570 -114.539251 17.919435
v 182.259856 -124.937199 16.988028
v 156.751582 -127.349225 17.992696
v 70.501541 -139.020295 29.323941
v 733.164059 -110.965611 37.325325
v 425.170205 -114.920871 18.073749
v 231.117062 -120.491476 16.647890
v 227.184160 -123.162228 14.962015
v 217.341475 -123.995283 15.029319
v 201.226942 -122.978420 16.936694
v 141.665005 -130.669526 18.193058
v 128.207725 -133.666333 18.673068
v 109.471676 -134.358227 21.182013
v 106.917543 -130.144641 22.413778
v 175.191981 -129.390661 14.795522
v 169.305812 -128.653578 15.901645
v 144.309246 -128.554558 18.863071
v 91.882667 -135.651878 24.156568
v 85.189969 -139.969785 24.995974
v 80.633105 -139.759599 25.921287
v 738.521668 -117.992567 34.952612
v 191.648983 -126.120229 15.467174
v 188.985370 -124.265730 16.902008
v 151.082036 -133.153940 15.524651
v 151.477060 -128.375638 18.049206
v 121.384037 -133.136556 19.869021
v 73.524850 -141.438953 28.099134
v 198.854544 -128.864518 12.693161
v 185.340964 -130.039111 13.199211
v 135.263956 -135.007780 17.050094
v 98.266355 -139.704880 21.828386
v 90.082880 -142.520452 23.107882
v 71.905921 -146.199915 28.459576
v 179.524900 -129.010484 14.598482
v 135.501556 -138.721926 15.012807
v 92.284762 -146.157403 21.665631
v 5.985845 -162.585847 53.837892
v 107.910350 -141.226002 19.454901
v 74.567224 -152.174088 26.850821
v 13.868352 -166.485259 57.426839
v 19.346331 -166.444453 58.211801
v 8.307817 -167.906162 54.651353
v 4.046901 -169.204040 49.692555
v 176.209206 -135.329896 10.083091
v 144.320854 -136.799559 14.436056
v 146.785816 -140.298375 11.441156
v 114.584430 -141.965106 17.810096
v 85.899559 -147.600797 23.193936
v 169.373910 -136.750780 9.906636
v 162.590964 -136.102887 11.670302
v 152.554136 -136.483380 13.146899
v 89.221251 -150.800325 21.559687
v 27.006172 -178.345795 57.804810
v 16.767346 -170.718303 57.194631
v 128.537525 -141.664773 14.779937
v 122.575119 -141.671605 16.158670
v 112.800738 -145.406582 16.658660
v 91.284662 -153.352129 19.518314
v 12.553765 -173.001772 55.633575
v 5.637808 -168.506184 52.144785
v 103.196400 -146.693005 18.569647
v 101.837493 -152.746663 16.068450
v 96.218812 -149.065570 19.569378
v 6.320755 -175.395416 51.087093
v 3.892886 -172.133360 48.831763
v 142.309930 -143.273214 9.997601
v 95.216735 -154.532690 17.380879
v 19.676286 -178.634553 56.331365
v 101.004683 -154.910876 15.035400
v 16.322216 -179.412353 55.185860
v 9.105022 -175.307736 53.370706
v 82.970964 -162.437098 18.781171
v 87.446280 -155.326074 20.432877
v 7.340432 -177.447818 51.458937
v 95.141524 -157.699278 15.582371
v 5.104774 -179.253414 48.835838
v 20.665026 -183.851161 55.361644
v 12.940068 -179.370837 54.149685
v 7.667302 -178.965479 51.234786
v 17.866401 -187.876651 52.697173
v 11.057666 -188.478263 49.385761
v 97.201902 -159.247659 13.572829
v 25.325418 -184.942640 56.120690
v 22.068931 -187.821207 54.166138
v 26.217922 -191.257463 52.925024
v 13.047265 -187.066765 51.003800
v 29.959798 -193.704101 51.790519
v 29.623871 -197.863376 48.099522
v 17.902924 -195.550260 47.081028
v 9.754860 -194.457277 45.052756
v 32.561132 -196.821677 48.999594
v 5.561949 -197.621394 40.379180
v 168.147994 -131.647275 14.123255
v 107.276463 -90.163559 28.613007
v 533.821243 -107.563784 25.428074
v 464.119193 -112.496479 20.831275
v 527.339309 -111.554566 24.069689
v 305.524775 -107.884944 21.289700
v 214.644548 -128.428176 11.449007
v 288.742280 -132.620512 -29.409704
v 544.508470 -123.725458 -1.489689
v 292.954378 -133.630061 -41.278696
v 466.909594 -124.293848 -15.288366
v 498.633454 -123.524857 -6.588439
v 301.954763 -131.611152 -29.454490
v 308.762199 -130.856328 -27.610132
v 50.380895 -204.467390 10.263044
v 112.524056 -158.860229 4.213029
v 79.159157 -181.930616 -0.283798
v 33.313050 -212.848039 -24.886909
v 20.935108 -214.366157 -21.441636
v 198.263195 -137.784784 1.787350
v 14.026302 -212.199735 -26.980373
v 34.693357 -212.480798 -27.708115
v 18.326403 -212.542902 -29.853624
v 53.332053 -204.984929 -34.013948
v 56.897795 -203.806015 -29.525703
v 104.447270 -168.322020 -26.597237
v 124.979411 -160.048790 -24.331298
v 430.358639 -123.277833 8.072559
v 162.472791 -150.105054 -19.615093
v 44.868246 -208.659840 -37.892318
v 265.990482 -134.150017 -15.033570
v 97.977383 -170.991218 -38.861790
v 521.860917 -122.100431 4.986557
v 295.367230 -131.044146 -19.500625
v 287.660871 -131.705576 -16.550304
v 270.106913 -133.584929 -16.675527
v 225.686686 -139.084589 -22.875035
v 393.160427 -124.573461 -12.490310
v 116.906777 -161.836311 -40.416210
v 567.192585 -123.594469 2.446585
v 561.312593 -121.295740 12.082950
v 60.862625 -196.063367 -52.821549
v 161.328423 -149.152480 -40.738643
v 91.964415 -173.644219 -50.412748
v 729.946736 -123.302203 15.905765
v 421.623407 -124.534200 -15.722911
v 146.597742 -152.162431 -46.855386
v 693.241198 -123.554745 12.077898
v 666.706101 -124.077948 7.285845
v 447.762622 -124.439904 -16.229268
v 250.069646 -137.098440 -38.744662
v 682.259054 -123.996694 7.357472
v 631.933403 -124.851212 -2.690330
v 615.585120 -124.820300 -1.936723
v 245.258867 -137.907936 -43.579618
v 571.018814 -125.203532 -12.565401
v 122.566928 -159.258239 -55.775806
v 670.540889 -124.278185 -1.984242
v 155.637709 -150.712377 -58.993321
v 35.299066 -205.660628 36.074161
v 34.029204 -206.287622 33.586879
v 26.623954 -210.199362 19.223592
v 20.511350 -209.239832 21.545540
v 16.552612 -209.877954 17.902871
v 17.384995 -209.809220 18.489495
v 42.493308 -207.068804 21.686231
v 39.881451 -208.234577 17.528075
v 34.919361 -208.429176 23.063423
v 47.851471 -204.550222 22.259106
v 42.310901 -207.165798 18.673716
v 33.068369 -209.756025 18.941595
v 49.035267 -203.774246 21.232295
v 42.523525 -207.115907 16.899510
v 50.527319 -202.738990 17.637033
v 40.337390 -208.475991 14.623373
v 31.650110 -210.957035 14.267890
v 5.399050 -211.481952 8.994913
v 48.239452 -204.386971 17.246592
v 46.147086 -205.439951 16.438170
v 3.943609 -211.420785 7.225869
v 47.158124 -205.188436 14.611270
v 39.794654 -209.122082 12.377753
v 35.098180 -210.424430 13.362827
v 30.425121 -211.995464 9.756035
v 34.378247 -211.980407 4.373719
v 28.015599 -213.320325 2.603731
v 3.625841 -211.922202 -0.490326
v 31.998768 -212.990588 -1.512144
v 53.887578 -203.722606 3.843158
v 35.930507 -212.088644 -3.857945
v 65.636175 -194.537884 2.231835
v 56.694369 -202.196191 1.982983
v 41.743287 -210.472813 -2.001970
v 115.343760 -155.932185 7.208517
v 73.858348 -185.450023 3.281732
v 23.746742 -214.063564 0.438576
v 108.363718 -160.317818 5.088431
v 76.575228 -185.326813 -3.171410
v 74.590015 -186.612674 -1.215267
v 56.917867 -202.656231 -1.273169
v 40.823474 -210.877162 -7.156769
v 28.026581 -214.087164 -7.894204
v 103.571546 -163.985089 2.118536
v 84.274538 -177.506016 -0.390796
v 97.434566 -167.804354 0.818325
v 65.459476 -197.068609 -6.069288
v 34.556148 -212.632666 -8.279253
v 25.759985 -214.419622 -11.850278
v 18.944652 -214.881965 -10.876566
v 126.849992 -152.590003 5.273434
v 94.368428 -171.590280 -5.792557
v 90.195145 -173.594883 -2.504672
v 83.076521 -180.203943 -5.985086
v 63.724752 -199.015604 -7.799351
v 37.982448 -211.809340 -10.495805
v 142.426409 -148.879405 2.604770
v 133.251938 -153.110845 -0.980757
v 116.892857 -158.206169 1.425720
v 79.258555 -183.260718 -4.759282
v 78.967096 -184.368182 -8.250332
v 127.439491 -154.350150 1.067946
v 108.953160 -161.767771 1.115915
v 73.018161 -189.470644 -5.716886
v 70.840913 -191.916803 -6.821814
v 41.067719 -210.995921 -12.902374
v 35.013046 -212.616733 -12.196063
v 25.210731 -214.425747 -18.581500
v 12.926999 -213.920599 -14.815411
v 82.387510 -181.601761 -9.602906
v 111.397124 -162.134333 -4.087213
v 103.561149 -165.446279 -2.632247
v 87.923110 -176.411960 -6.573376
v 91.058707 -174.223239 -7.329757
v 72.583717 -191.134426 -10.224240
v 66.402644 -196.941446 -9.715012
v 19.261504 -214.738629 -15.247267
v 16.167458 -214.388748 -16.322792
v 10.968807 -213.118073 -17.115623
v 140.572636 -151.217467 -1.867808
v 100.674056 -167.658342 -5.413111
v 69.468749 -193.862850 -9.258263
v 39.620731 -211.300415 -17.879415
v 164.821205 -144.702775 -0.279486
v 165.906677 -143.235458 2.367710
v 157.710807 -145.546140 1.324943
v 151.159516 -147.770441 -0.092264
v 147.222079 -149.664214 -2.617483
v 97.948479 -169.706039 -7.422942
v 86.678939 -178.187449 -10.369885
v 51.144876 -207.416169 -16.604058
v 29.007111 -213.877235 -17.813589
v 14.869169 -213.829264 -19.179520
v 9.083258 -211.840281 -20.710540
v 173.052236 -142.821663 0.289405
v 45.663576 -209.441642 -18.240923
v 37.513108 -211.779536 -21.080969
v 12.031101 -212.907219 -20.464486
v 119.891003 -159.198458 -6.784561
v 118.816143 -160.743877 -12.251313
v 95.639964 -171.859966 -11.196415
v 88.207863 -177.857213 -16.319078
v 76.287129 -187.990006 -13.243653
v 10.592624 -211.596768 -24.665087
v 182.451597 -140.863234 0.770931
v 173.747440 -144.193273 -3.955442
v 140.385949 -153.548322 -11.041197
v 100.429026 -169.459465 -13.933186
v 77.720651 -187.253232 -19.319535
v 74.226357 -190.708073 -21.608838
v 24.911518 -214.112383 -24.228935
v 20.482690 -212.892847 -29.893006
v 15.231332 -213.192223 -23.812690
v 203.744457 -137.407711 0.928578
v 136.811658 -154.189910 -9.349459
v 132.803454 -155.919358 -11.810845
v 84.716209 -180.919974 -19.905664
v 55.352291 -205.491369 -21.275992
v 3.397630 -207.498600 -26.764243
v 163.203665 -147.450278 -7.868812
v 126.695618 -158.169271 -13.280320
v 115.991842 -162.428108 -15.545985
v 105.869125 -166.294266 -12.102554
v 98.009547 -171.431157 -18.068607
v 71.124979 -193.653549 -22.723525
v 55.628070 -204.967449 -26.184551
v 10.464420 -210.032606 -30.128826
v 7.625412 -209.955323 -26.099382
v 190.858170 -142.010219 -6.291919
v 153.423644 -149.939022 -9.394202
v 132.448617 -156.990710 -16.399372
v 120.574460 -160.452645 -14.128548
v 7.090865 -208.498905 -29.881894
v 4.138440 -206.941626 -29.270513
v 224.550050 -135.510647 -0.642504
v 174.535288 -144.927274 -6.923494
v 171.810457 -146.629975 -10.966561
v 149.936325 -151.005363 -10.484601
v 143.712704 -152.907095 -12.048697
v 120.330432 -161.322708 -18.944682
v 116.118404 -162.936640 -19.791028
v 110.802154 -165.226046 -20.722675
v 93.759990 -174.250753 -20.968135
v 221.111647 -137.643876 -4.942327
v 134.885725 -155.827501 -14.262228
v 125.333149 -159.363590 -17.034428
v 60.594228 -201.957609 -26.728939
v 42.394390 -209.898643 -35.680845
v 37.626300 -211.664255 -27.189218
v 32.646652 -212.294836 -33.590374
v 25.610353 -213.430482 -29.083310
v 13.735099 -209.822885 -33.984449
v 11.464589 -207.551537 -37.026226
v 179.242859 -145.245686 -10.656417
v 151.800653 -151.530863 -14.515856
v 141.327106 -154.490445 -16.195707
v 126.221249 -159.259290 -18.345862
v 118.452125 -162.228125 -21.801640
v 105.708340 -167.706695 -24.207256
v 100.840189 -170.115351 -22.315953
v 91.869196 -175.527865 -26.954958
v 38.504938 -211.072387 -35.553009
v 188.015516 -143.368626 -9.076908
v 145.649378 -153.634572 -17.330736
v 134.110689 -156.981142 -19.576336
v 122.871946 -160.526760 -19.669832
v 100.260283 -170.474253 -28.149381
v 191.486152 -144.037717 -12.610688
v 183.050285 -145.394717 -13.121570
v 153.185747 -151.580984 -16.066408
v 137.484199 -155.846721 -17.832784
v 128.468620 -158.713583 -19.943313
v 111.568670 -165.054826 -23.575121
v 60.016354 -201.639671 -30.709085
v 340.541576 -127.855653 1.976269
v 327.948413 -128.372368 1.829452
v 314.716523 -129.671375 -0.703378
v 173.501589 -147.699607 -16.584536
v 164.461801 -148.925964 -14.768987
v 153.403437 -151.987833 -18.555500
v 157.317265 -151.041427 -17.690494
v 148.387581 -153.094457 -18.180504
v 138.624758 -155.661060 -18.736763
v 113.851831 -164.147768 -25.169472
v 95.297449 -173.396322 -25.091948
v 71.906976 -191.336744 -33.770071
v 60.010318 -200.922214 -33.771614
v 55.450321 -203.879298 -33.428589
v 7.715304 -206.648018 -35.233827
v 326.471167 -128.968440 -0.913111
v 290.056081 -131.961184 -5.007954
v 284.528441 -132.356842 -9.630073
v 229.864634 -138.377547 -9.146583
v 222.100481 -139.064892 -8.810557
v 197.368804 -143.389856 -13.546934
v 183.235253 -145.727557 -14.657394
v 166.216015 -148.979815 -16.556163
v 157.174406 -151.297892 -20.243230
v 149.757205 -152.971242 -19.820680
v 129.990817 -158.390004 -23.291086
v 115.355689 -163.443787 -29.124383
v 48.435802 -207.242419 -36.803578
v 26.000330 -211.917049 -35.358921
v 467.580925 -121.420858 14.100098
v 445.446522 -122.310632 12.220408
v 366.162240 -126.336023 0.929120
v 355.831174 -127.041985 2.687911
v 335.587106 -128.348294 0.157325
v 311.812679 -130.082106 -4.322339
v 317.992785 -129.580587 -1.968499
v 301.516621 -130.927941 -4.675406
v 271.558974 -133.834022 -7.359053
v 230.103342 -138.793315 -11.339314
v 224.729758 -139.297719 -10.601254
v 188.644731 -145.020579 -15.593285
v 183.978637 -145.913918 -16.881605
v 178.732712 -146.412080 -14.272001
v 172.200289 -148.171173 -19.276766
v 166.581227 -149.238777 -19.157690
v 144.359716 -154.397801 -22.920783
v 141.472886 -155.076920 -20.468881
v 108.851538 -166.200117 -28.041958
v 102.822444 -169.116548 -28.268818
v 93.268955 -174.430021 -30.738335
v 84.610348 -180.120183 -34.163707
v 81.433252 -182.726761 -33.470438
v 63.581502 -198.015758 -34.577085
v 41.498704 -209.294993 -40.687704
v 35.495587 -210.295265 -40.687111
v 33.258116 -211.541281 -36.987298
v 414.000517 -123.650386 3.256159
v 389.779390 -125.000723 2.921645
v 366.418224 -126.408991 4.384482
v 345.896593 -127.632943 0.440980
v 331.872281 -128.196040 -5.328420
v 322.049837 -129.202196 -3.998746
v 220.224484 -140.145041 -12.547410
v 201.747952 -142.901894 -14.497220
v 194.650914 -144.023223 -15.157972
v 140.164426 -155.398862 -26.235515
v 87.704831 -177.932073 -33.137514
v 67.989391 -194.247633 -35.646330
v 64.720734 -196.076061 -38.266378
v 57.281023 -201.720419 -37.763880
v 53.951045 -204.197485 -36.035148
v 50.264450 -205.783989 -39.312924
v 48.206048 -206.518354 -41.435254
v 468.436533 -121.874986 9.913871
v 444.157915 -122.557856 5.473030
v 443.109993 -122.712117 9.899265
v 318.603941 -129.193834 -6.826561
v 178.920976 -146.803140 -16.744909
v 175.935381 -147.382332 -17.405472
v 153.953772 -151.880920 -24.978607
v 153.161533 -152.195241 -20.456192
v 133.292570 -157.383167 -25.610019
v 110.487345 -165.187332 -33.410209
v 107.092460 -166.780498 -32.964043
v 102.436106 -169.240305 -30.661820
v 99.996135 -170.505822 -30.744054
v 93.936339 -173.876890 -32.569696
v 75.449902 -187.368745 -37.289958
v 71.181427 -190.830837 -38.437340
v 450.368284 -122.350922 5.563123
v 326.566441 -128.175962 -11.584344
v 324.665148 -128.500762 -8.601443
v 316.893374 -129.111131 -9.597672
v 281.138559 -132.528609 -12.676940
v 224.399150 -139.649197 -13.173064
v 181.909730 -146.234781 -22.766047
v 89.304458 -176.603614 -35.555359
v 223.643647 -139.581720 -18.866988
v 161.411313 -150.086842 -26.253119
v 147.920507 -153.199170 -27.857968
v 126.251144 -159.270128 -32.199608
v 126.182625 -159.480125 -28.591475
v 92.909448 -174.124792 -36.847099
v 66.840808 -193.492787 -42.317636
v 54.049535 -202.864797 -42.309871
v 48.414763 -205.595013 -45.433947
v 522.573359 -121.244759 9.789779
v 515.573449 -121.457418 8.250807
v 279.396540 -132.572481 -16.787052
v 215.249462 -140.880371 -17.833669
v 203.325166 -142.746811 -17.351495
v 200.466586 -142.882652 -23.371124
v 122.231492 -160.554238 -33.093690
v 119.416301 -161.489706 -33.968279
v 116.350008 -162.390547 -36.553349
v 111.837358 -164.363454 -36.175711
v 88.703265 -176.556913 -39.775441
v 84.365180 -179.555674 -40.450504
v 49.988185 -204.610669 -46.592662
v 570.513592 -121.224049 13.030679
v 454.285349 -122.352677 0.630366
v 274.464848 -133.150856 -15.188514
v 260.836452 -134.645305 -17.776508
v 205.788352 -142.022211 -23.752881
v 187.609523 -145.163679 -22.660598
v 155.468618 -151.262184 -29.096357
v 124.890251 -159.421472 -35.752097
v 114.356956 -163.364970 -35.073643
v 66.014656 -193.560053 -44.993892
v 57.393215 -199.951299 -45.226477
v 63.201885 -196.296396 -42.284500
v 567.161210 -122.028723 9.546796
v 503.648532 -121.652892 6.417590
v 245.403290 -136.565238 -24.123346
v 162.013738 -149.507484 -32.338859
v 151.367611 -151.983181 -32.123692
v 122.414424 -160.055564 -37.987393
v 120.937379 -160.761926 -35.489560
v 119.526843 -161.058841 -37.636528
v 101.474080 -169.360647 -35.516948
v 89.572106 -175.560255 -44.594272
v 86.540681 -177.881772 -41.330399
v 301.347527 -130.513363 -19.615158
v 231.732307 -138.242260 -25.369248
v 119.636747 -160.858953 -39.791100
v 115.128399 -162.710792 -38.640611
v 112.026516 -164.077152 -38.540578
v 108.500632 -165.660324 -38.699792
v 104.972767 -167.426135 -37.612609
v 94.831775 -172.470698 -43.470891
v 80.035621 -182.518487 -43.822031
v 75.509047 -186.183277 -43.915144
v 68.006038 -191.457746 -47.845253
v 337.672729 -127.403459 -14.546627
v 265.621348 -134.147530 -22.246602
v 233.799894 -137.971082 -23.729256
v 216.798985 -140.278171 -25.690846
v 205.800671 -141.813896 -30.986051
v 181.724487 -145.839088 -29.187404
v 146.554245 -153.033426 -34.521009
v 129.925085 -157.590749 -37.021268
v 113.415984 -163.294053 -40.618493
v 104.036080 -167.546237 -41.872666
v 557.309199 -121.893038 9.148918
v 466.204396 -122.573675 -2.751943
v 456.714168 -122.632973 -3.262605
v 437.454193 -122.976456 -5.071360
v 275.001703 -133.312963 -24.003690
v 197.297703 -143.271796 -26.324324
v 199.175148 -142.847205 -29.412571
v 153.548461 -150.958777 -38.458444
v 131.074267 -156.736463 -41.439574
v 109.805720 -164.774043 -42.018118
v 59.712943 -197.856350 -47.930595
v 668.759415 -122.808667 15.396728
v 573.541309 -123.416863 4.128077
v 555.225242 -123.214835 2.796984
v 460.251122 -123.390767 -8.979783
v 453.195864 -122.875694 -5.211622
v 261.634717 -134.846791 -26.618479
v 183.114298 -145.340489 -36.556836
v 135.312233 -155.545765 -40.383224
v 703.861628 -123.187852 15.625643
v 586.927544 -124.170993 1.049164
v 270.297029 -134.139923 -28.219292
v 163.851540 -148.831138 -37.294435
v 120.073154 -160.514446 -41.484930
v 502.224551 -123.381629 -5.042229
v 348.860382 -128.426880 -27.302374
v 343.714079 -127.751732 -21.442051
v 336.514238 -128.516468 -23.954944
v 322.657279 -129.080429 -21.765517
v 276.397596 -133.537517 -27.950556
v 265.072437 -134.995233 -31.860098
v 194.700154 -143.485939 -36.101158
v 168.457172 -147.954281 -36.889537
v 149.480703 -151.769312 -40.997071
v 257.869967 -135.618723 -30.879084
v 185.033602 -145.060621 -34.670477
v 169.492571 -147.508332 -45.225696
v 128.960788 -157.208297 -43.732083
v 706.855507 -123.524707 12.131767
v 670.448946 -123.566865 11.461487
v 540.026273 -123.835009 -2.781244
v 526.350476 -124.163274 -6.926070
v 518.792470 -123.299365 -2.277889
v 489.117010 -123.382684 -6.459709
v 367.147736 -126.895417 -22.570386
v 360.234719 -126.790949 -20.381168
v 215.986957 -140.550167 -34.974564
v 145.425397 -152.813402 -40.917486
v 143.202544 -153.193214 -43.522631
v 125.803745 -158.044449 -47.376154
v 543.544400 -124.424178 -6.728029
v 504.591622 -123.990555 -9.167769
v 244.135952 -137.562632 -37.590805
v 199.215421 -143.059138 -44.494155
v 134.141403 -155.561298 -48.953916
v 699.209989 -123.617503 11.271360
v 667.171415 -124.345161 2.770661
v 355.272188 -127.999212 -26.436214
v 192.191342 -143.865328 -39.381729
v 154.386155 -150.396411 -48.132924
v 130.330370 -156.650281 -51.401205
v 114.326297 -162.283427 -50.628796
v 86.817198 -176.330094 -58.312005
v 577.722641 -124.632468 -3.224567
v 257.634713 -136.224130 -37.220108
v 163.411728 -148.663072 -48.303595
v 156.799671 -149.922242 -45.478818
v 149.888237 -151.408158 -46.424036
v 139.960396 -153.899738 -52.737217
v 663.654516 -124.371063 -3.623955
v 625.225495 -124.790028 -1.219972
v 597.123092 -125.177214 -9.222370
v 532.705087 -124.695748 -10.626372
v 409.394328 -125.831969 -23.211624
v 409.116501 -126.276020 -27.231043
v 174.141249 -146.758432 -44.958022
v 126.753668 -157.810073 -53.586358
v 92.897231 -172.756987 -57.437799
v 718.666957 -123.488511 6.657179
v 705.586587 -123.710892 5.781737
v 555.339196 -125.007307 -11.256652
v 195.024048 -143.856926 -49.881381
v 105.713833 -166.072280 -55.743776
v 687.773438 -124.027491 3.018664
v 511.275547 -124.357110 -11.365703
v 187.125835 -145.117973 -53.100972
v 182.181368 -145.672247 -50.825461
v 176.764689 -146.464126 -49.980887
v 171.964750 -147.272072 -50.681256
v 152.506322 -151.123991 -55.500282
v 112.444814 -163.069899 -55.264959
v 111.663030 -163.379558 -60.059686
v 103.618167 -166.994940 -61.717399
v 97.145841 -170.302467 -59.417675
v 575.010215 -124.969243 -7.460179
v 187.971189 -144.583150 -45.361503
v 151.576135 -151.122194 -51.617811
v 128.917759 -157.149831 -59.951697
v 86.194156 -174.987383 -68.331692
v 245.500079 -138.113827 -48.236998
v 238.817501 -138.834438 -49.926190
v 170.032475 -147.778984 -54.204098
v 166.315732 -148.282826 -52.012731
v 139.893638 -154.270147 -62.174995
v 124.083653 -158.736431 -60.769369
v 118.706249 -160.675213 -60.027569
v 106.768616 -165.483409 -61.248981
v 99.081549 -169.161835 -64.348014
v 89.300687 -174.714262 -59.996068
v 86.563831 -175.813265 -64.851208
v 531.943251 -125.182560 -18.973449
v 160.072513 -149.574521 -53.522714
v 153.013029 -151.630967 -63.593542
v 136.503496 -154.994245 -58.711902
v 110.831967 -163.509573 -65.756839
v 198.347952 -143.737726 -55.266456
v 178.557733 -146.625616 -56.097856
v 162.080805 -149.490621 -58.055496
v 124.133265 -158.671390 -65.183581
v 115.368103 -161.832404 -63.499283
v 94.855249 -170.845070 -68.206965
v 188.407852 -145.453157 -59.490585
v 174.966580 -147.008265 -54.611232
v 166.075682 -149.083937 -60.460175
v 113.598511 -162.290712 -67.136290
v 106.828354 -165.168674 -66.167404
v 99.409151 -168.545553 -67.917795
v 91.340359 -171.894612 -70.182964
v 258.126706 -136.150477 -56.680627
v 241.863654 -138.485946 -53.182488
v 184.281965 -146.480151 -64.765106
v 170.458371 -148.512129 -61.424003
v 129.637294 -156.980734 -70.433466
v 131.513166 -156.460811 -65.244708
v 120.085723 -160.118567 -62.537228
v 108.036105 -164.490830 -67.647135
v 102.579357 -166.885713 -68.638352
v 218.931983 -141.104455 -57.904836
v 168.565060 -149.085804 -63.820344
v 121.511126 -159.396672 -69.269516
v 106.332044 -164.926950 -70.180708
v 200.393764 -143.589765 -64.462475
v 195.576501 -144.336603 -58.847607
v 192.046090 -145.072279 -63.834317
v 172.893638 -148.230689 -62.077468
v 178.281873 -147.848521 -69.358007
v 157.221094 -150.952857 -63.481936
v 139.102383 -154.586771 -65.269283
v 187.513931 -145.886942 -63.680045
v 162.937511 -149.946722 -63.558854
v 165.250064 -150.277788 -67.755649
v 172.013575 -149.089507 -68.041067
v 160.346986 -150.959485 -67.523334
v 154.013138 -152.609134 -70.487925
v 151.751457 -152.264170 -66.825770
v 148.001965 -153.248292 -70.105787
v 143.045810 -154.480902 -74.034107
v 145.402509 -153.945247 -72.542974
v 282.991180 -132.283180 -19.944579
v 398.550498 -124.537686 -13.435504
v 676.307984 -123.353565 13.307727
v 436.840840 -123.410913 -8.798096
v 288.592308 -131.813691 -10.838112
v 493.212365 -124.106611 -11.608739
v 389.231638 -125.398080 -17.533787
v 192.295578 -144.693963 -57.213284
v 85.171794 -165.792298 -77.204434
v 85.313664 -168.759179 -75.451238
v 38.546944 -153.711542 -80.770212
v 109.911041 -149.171901 -92.495723
v 200.928904 -138.261593 -76.529782
v 158.537622 -136.793510 -87.019611
v 162.269120 -132.810105 -86.778340
v 194.223976 -132.908661 -80.015315
v 8.698233 -101.832762 -85.143859
v 528.848516 -121.730889 -45.240134
v 518.606685 -121.847973 -45.840091
v 479.725648 -121.664864 -48.401975
v 31.420865 -86.702877 -86.866986
v 40.875414 -205.264707 -50.533136
v 31.698518 -205.849471 -48.828120
v 15.713710 -203.871968 -44.997604
v 29.070384 -202.353698 -52.644373
v 23.554846 -201.898737 -51.117943
v 8.177667 -200.577320 -45.397420
v 5.561553 -201.111736 -42.474683
v 47.688189 -200.257794 -56.802657
v 25.551205 -199.361346 -54.939079
v 42.351761 -201.559044 -55.600589
v 6.229117 -196.682242 -49.013333
v 19.670081 -198.600049 -53.456464
v 11.387964 -197.363079 -51.108166
v 18.775089 -195.144877 -57.196006
v 35.130304 -200.081059 -56.393346
v 22.562595 -197.702488 -55.748067
v 53.558623 -195.352052 -61.003939
v 45.220791 -196.938089 -60.212229
v 14.046256 -194.356240 -56.102806
v 8.439391 -191.962429 -55.892896
v 47.698195 -193.407936 -62.962961
v 41.638570 -194.759019 -61.873398
v 38.310394 -193.678896 -62.596719
v 32.696766 -196.178493 -59.596382
v 26.990220 -196.796347 -57.955456
v 18.868627 -191.723196 -60.850604
v 49.532725 -196.088654 -60.881936
v 35.023779 -192.613835 -63.165497
v 25.872233 -192.394079 -61.855151
v 13.811641 -192.199365 -58.613125
v 42.968097 -191.121580 -64.691977
v 34.816317 -190.749357 -64.583884
v 29.961642 -192.710279 -62.221937
v 13.759310 -189.781161 -60.969936
v 9.206239 -189.771357 -58.452149
v 6.046050 -189.030590 -56.761686
v 60.100303 -193.305501 -60.987677
v 59.235316 -191.691700 -62.767427
v 52.598433 -193.797757 -62.354431
v 48.257212 -186.665344 -67.685676
v 44.538108 -187.147607 -67.526758
v 29.978555 -190.249689 -64.312367
v 18.260191 -189.475666 -62.744321
v 16.855725 -188.015013 -63.463108
v 69.663382 -188.381988 -56.815829
v 61.963559 -186.430935 -66.295428
v 37.904980 -189.959599 -65.480004
v 29.939158 -186.878978 -66.935965
v 33.045606 -187.740771 -66.629399
v 25.490195 -189.286432 -64.505291
v 16.814021 -185.773056 -64.802832
v 8.648455 -186.268997 -60.676943
v 2.179187 -183.382765 -56.972902
v 65.243529 -189.620329 -61.867531
v 60.125941 -187.354820 -65.961338
v 25.738251 -186.940164 -66.259363
v 24.028178 -186.599778 -66.161504
v 67.830587 -187.105695 -63.148485
v 39.370081 -187.103682 -67.554288
v 34.818377 -185.282143 -68.207928
v 19.001563 -186.062123 -65.200948
v 14.728580 -185.159412 -64.590577
v 45.145086 -183.180738 -69.864512
v 26.602651 -182.511916 -68.444730
v 7.655747 -182.202775 -61.981539
v 79.767304 -180.361473 -61.941575
v 74.663356 -184.849691 -56.983994
v 64.269966 -185.400063 -66.539354
v 49.200614 -182.679471 -70.050103
v 35.727294 -182.288988 -69.646987
v 29.972630 -182.898522 -68.860225
v 17.754296 -182.709090 -66.328080
v 14.950307 -180.940850 -66.198651
v 12.233554 -182.486872 -64.636063
v 68.748835 -183.108117 -67.241632
v 55.567037 -184.322569 -68.638267
v 40.484542 -183.031442 -69.832588
v 38.010401 -182.160254 -69.963031
v 33.235889 -182.140079 -69.489665
v 21.989041 -182.146393 -67.543675
v 13.972486 -182.332557 -65.430982
v 9.906658 -178.953353 -64.546784
v 65.467258 -182.954474 -68.202122
v 33.230463 -179.647866 -70.227943
v 28.254503 -178.395524 -69.958183
v 23.604322 -180.724429 -68.364737
v 17.838417 -179.680988 -67.276260
v 9.047100 -180.018544 -63.761095
v 59.930115 -181.836535 -69.797535
v 50.457294 -179.088492 -71.949589
v 40.073235 -178.045031 -71.596475
v 38.435072 -180.653614 -70.582494
v 32.547291 -176.706410 -70.835531
v 30.320614 -178.744335 -70.202487
v 20.733107 -178.641549 -68.221391
v 17.149170 -177.165360 -67.466268
v 16.402002 -178.713984 -67.099062
v 14.026024 -178.470223 -66.356704
v 12.461349 -179.994050 -65.474135
v 9.435272 -174.828293 -65.414504
v 75.980608 -178.999958 -68.884408
v 72.983974 -182.911188 -65.257679
v 71.362487 -180.224495 -69.173966
v 61.262095 -175.010389 -73.424784
v 54.486904 -179.669295 -71.547290
v 32.902486 -175.803878 -71.000674
v 35.195432 -180.069278 -70.342914
v 24.550651 -176.689175 -69.446005
v 13.191869 -175.217999 -66.337874
v 11.963513 -176.276908 -65.930724
v 10.588857 -177.063202 -65.277236
v 46.093565 -180.220743 -71.339542
v 38.605769 -178.000382 -71.393498
v 36.741039 -175.246879 -71.954638
v 36.029768 -177.260833 -71.247753
v 21.070860 -175.265489 -68.910766
v 18.800920 -175.031172 -68.389542
v 13.960731 -174.783692 -66.665522
v 12.953139 -174.302224 -66.789732
v 13.545638 -174.368247 -66.794264
v 29.742914 -173.336488 -70.991124
v 28.483948 -174.692655 -70.705598
v 21.753166 -173.607536 -69.534034
v 16.946699 -172.173360 -69.100579
v 16.567621 -173.816737 -68.234436
v 10.704244 -174.726803 -65.976492
v 8.087919 -176.203194 -64.367200
v 74.939127 -176.644316 -71.530218
v 67.665955 -178.540456 -71.101203
v 63.629848 -178.609394 -71.456105
v 63.616933 -174.478082 -73.597612
v 47.600382 -174.916262 -73.190771
v 45.681466 -173.055159 -73.534369
v 43.723493 -176.844422 -72.300807
v 39.096654 -175.172027 -72.329368
v 34.512625 -174.621267 -71.682955
v 32.070947 -173.325340 -71.381743
v 30.738447 -170.013736 -72.104473
v 26.729334 -173.726901 -70.608584
v 23.846343 -172.685430 -70.204600
v 19.088855 -173.903318 -68.997447
v 10.829515 -172.341416 -66.843926
v 11.711627 -173.345313 -66.816210
v 81.803073 -175.463128 -70.661996
v 73.394580 -178.526840 -70.259148
v 70.726006 -175.831256 -72.578794
v 57.027449 -177.915146 -72.322894
v 53.766632 -176.448080 -72.989239
v 38.252815 -173.651541 -72.704170
v 29.272895 -171.791852 -71.260855
v 27.163304 -172.425902 -70.927019
v 20.340929 -171.480950 -70.087302
v 16.468660 -170.834948 -69.353339
v 14.184853 -172.532564 -68.064589
v 54.755797 -172.215706 -74.295402
v 37.476385 -170.080836 -73.560747
v 34.916751 -171.071569 -72.861305
v 25.098610 -168.063880 -71.883128
v 20.482070 -169.622244 -70.694998
v 16.194746 -169.038428 -69.816914
v 14.546557 -167.527596 -69.853420
v 13.114081 -170.257149 -68.416623
v 9.554237 -171.261652 -66.571424
v 84.853320 -174.398226 -70.537367
v 80.904247 -171.708283 -74.080481
v 60.641081 -172.785451 -74.255929
v 63.810518 -170.647795 -75.054254
v 45.886933 -170.055858 -74.431065
v 28.730153 -169.772887 -71.801221
v 26.526403 -169.823323 -71.583894
v 23.704863 -169.310941 -71.361796
v 21.308819 -168.079548 -71.275769
v 75.810461 -172.983023 -73.872785
v 50.435514 -171.976127 -74.174724
v 35.015123 -165.625037 -74.596441
v 71.058885 -172.215142 -74.407416
v 51.505620 -168.990237 -75.248764
v 35.007112 -167.789208 -73.886169
v 29.813665 -167.139328 -72.887258
v 28.827486 -167.833185 -72.436256
v 17.038334 -167.530727 -70.433976
v 15.259687 -164.227217 -71.272308
v 18.746990 -165.663209 -71.469204
v 13.164946 -167.067649 -69.529313
v 11.480558 -165.777067 -69.248184
v 41.730383 -168.653321 -74.446742
v 37.569081 -165.634639 -75.028481
v 80.172186 -169.181563 -75.595167
v 68.597188 -166.483741 -76.694983
v 62.138521 -166.037933 -76.760945
v 58.555308 -168.855546 -75.559473
v 54.595088 -167.656307 -75.890156
v 45.615848 -164.489623 -76.448192
v 18.228050 -163.815086 -72.153837
v 90.215463 -167.540696 -75.663002
v 86.870210 -173.318274 -70.965206
v 35.749751 -162.998809 -75.833870
v 64.470170 -163.824025 -77.748613
v 52.382263 -163.080125 -77.650003
v 50.365936 -164.955364 -76.691192
v 12.909247 -159.433932 -72.118693
v 87.874667 -164.275392 -78.097206
v 66.342669 -165.511218 -77.045759
v 59.470443 -162.383128 -78.343527
v 30.564656 -160.252847 -76.043213
v 35.992967 -160.174827 -77.140467
v 21.571940 -159.111763 -74.919042
v 17.684066 -161.862161 -72.818867
v 95.080575 -165.346420 -76.522754
v 78.232311 -163.393912 -78.379167
v 65.907096 -161.018068 -79.138800
v 61.860582 -162.287790 -78.463720
v 45.466555 -160.955551 -78.095657
v 33.719623 -158.512174 -77.402719
v 36.167254 -157.405206 -78.452253
v 30.257927 -158.679019 -76.556486
v 85.141252 -162.103284 -79.568982
v 55.784195 -161.946873 -78.423216
v 30.426313 -156.786578 -77.369030
v 26.864263 -156.222860 -77.229409
v 21.622159 -156.200519 -76.075874
v 15.874084 -157.177873 -74.004048
v 71.790860 -160.738650 -79.482443
v 62.711223 -158.494523 -80.492040
v 38.833829 -158.860510 -78.242866
v 11.455638 -157.020857 -72.246340
v 14.980441 -153.690009 -75.021110
v 109.641570 -161.798679 -75.131725
v 101.051907 -161.830753 -78.633154
v 99.780181 -164.583999 -76.041691
v 74.626225 -158.097287 -81.423776
v 52.371424 -157.701709 -80.475543
v 46.189336 -155.613062 -80.985000
v 31.992362 -155.980131 -78.122884
v 29.573613 -154.759976 -78.321935
v 25.002152 -154.556274 -77.560194
v 26.564862 -154.657914 -77.912038
v 25.287824 -155.891248 -77.048798
v 20.812790 -153.920746 -76.737785
v 17.859815 -155.072615 -75.491738
v 12.262936 -151.590810 -74.514186
v 118.194865 -159.698958 -74.141093
v 106.181331 -161.951932 -76.662153
v 51.420675 -155.989196 -81.382202
v 30.828795 -152.513856 -79.754313
v 22.874740 -151.836661 -78.197943
v 18.952278 -151.945254 -77.010814
v 15.237273 -151.530191 -75.916132
v 95.859816 -161.484498 -79.904350
v 57.590164 -158.202108 -80.554244
v 17.341910 -149.987608 -77.263092
v 12.975521 -149.673933 -75.626163
v 107.845996 -159.877200 -79.360655
v 102.809263 -159.707600 -80.781243
v 96.686510 -158.562252 -83.251383
v 89.256515 -159.546358 -82.138205
v 69.229056 -157.681254 -81.058212
v 34.626292 -153.303262 -80.071865
v 25.896739 -151.643131 -79.070426
v 22.090607 -150.152620 -78.657701
v 19.700185 -149.839394 -78.044424
v 145.460346 -153.333971 -67.056084
v 112.291503 -160.390492 -76.286490
v 64.629674 -153.173526 -83.344287
v 53.238429 -153.119927 -83.104787
v 28.763547 -148.515928 -81.050965
v 15.809480 -150.339152 -76.609853
v 122.086942 -156.778368 -79.357151
v 116.917287 -159.287250 -76.246094
v 73.432042 -155.143552 -83.323683
v 66.163502 -150.619824 -84.715537
v 59.261094 -153.161478 -83.280823
v 48.088344 -151.537597 -83.443074
v 42.240721 -151.631924 -82.484195
v 23.785681 -148.713454 -79.706773
v 19.962938 -148.028937 -78.798625
v 131.767168 -156.085082 -76.073737
v 113.568302 -157.372271 -81.528678
v 89.280609 -154.931656 -87.775142
v 76.958042 -155.787724 -83.677527
v 65.196795 -151.374657 -84.245182
v 60.844342 -150.751727 -84.455249
v 49.782655 -148.828165 -84.922335
v 38.707284 -150.283517 -82.452086
v 33.116735 -150.861245 -80.892647
v 30.063963 -147.740631 -81.697704
v 26.599054 -146.899152 -81.150859
v 25.650173 -145.200494 -81.558628
v 24.132431 -146.527235 -80.596365
v 20.704393 -145.688743 -79.870798
v 15.118604 -146.251352 -77.889212
v 10.145077 -146.620957 -75.215740
v 108.999833 -156.987310 -83.590499
v 94.286655 -154.120558 -89.166520
v 69.052497 -153.544133 -83.533235
v 53.271482 -148.722625 -85.244869
v 35.245423 -146.785049 -83.255091
v 30.899040 -146.210201 -82.551512
v 20.628880 -143.645564 -80.707479
v 18.581838 -145.660581 -79.227606
v 138.176702 -154.240233 -81.123841
v 132.573637 -155.183341 -79.494735
v 129.584406 -155.666156 -78.956685
v 127.661587 -156.006835 -78.858818
v 118.380939 -155.953984 -82.174539
v 100.954361 -154.513737 -88.532826
v 74.145782 -150.176112 -87.828701
v 58.647416 -148.526229 -85.454317
v 52.783050 -146.753966 -86.028748
v 42.735406 -147.879926 -84.309610
v 38.493389 -144.827249 -84.761715
v 33.503364 -144.849174 -83.688044
v 28.903199 -145.728388 -82.263465
v 26.436527 -143.664397 -82.395553
v 12.051741 -144.791842 -76.962826
v 17.333501 -142.761346 -79.915183
v 130.339102 -153.590554 -83.643749
v 114.723151 -154.450989 -85.802772
v 107.316891 -153.515239 -88.884209
v 85.067596 -153.686748 -88.378971
v 79.240392 -151.026974 -89.269061
v 46.081526 -148.166372 -84.700063
v 42.451671 -141.968412 -86.554437
v 27.461283 -142.204260 -83.214354
v 29.994270 -143.770175 -83.293254
v 23.548308 -141.133546 -82.552823
v 22.310148 -142.475355 -81.686420
v 22.868247 -144.135427 -81.233091
v 133.186671 -150.886925 -87.262744
v 120.404731 -154.245209 -84.512690
v 62.576992 -146.607562 -86.090538
v 50.143720 -144.204275 -86.649417
v 36.651869 -142.214409 -85.379856
v 20.437610 -140.635347 -81.686416
v 149.494894 -152.736064 -80.382545
v 118.670186 -151.569278 -88.563034
v 91.411335 -152.291258 -90.941807
v 91.927528 -147.478193 -94.758106
v 65.921630 -147.183159 -86.513837
v 61.050210 -145.047606 -86.605849
v 55.043744 -142.540058 -87.390923
v 15.236884 -140.108781 -79.955310
v 171.783701 -148.532784 -75.355652
v 169.079866 -149.544448 -74.966238
v 145.705527 -151.432575 -83.574530
v 137.453129 -150.873239 -86.521594
v 126.217737 -152.981189 -85.279750
v 121.465213 -152.479957 -86.955854
v 113.272966 -151.656030 -89.586852
v 103.646856 -151.124949 -91.986093
v 73.204489 -144.145861 -91.864396
v 62.315285 -144.481632 -86.906463
v 38.467660 -140.417781 -86.391841
v 27.122315 -138.930222 -84.235880
v 23.908619 -134.175455 -84.566838
v 15.725619 -136.909637 -81.098541
v 177.407262 -147.692664 -73.372673
v 150.692248 -149.313996 -83.778089
v 128.067897 -150.510167 -88.390664
v 69.408074 -142.420985 -90.940710
v 57.471016 -140.378796 -87.852810
v 59.167741 -140.053108 -87.964023
v 45.869800 -140.444975 -87.486272
v 35.922628 -139.351101 -86.141885
v 31.596911 -138.847617 -85.323394
v 17.417175 -134.603038 -82.377018
v 12.885477 -138.227366 -79.476680
v 161.054661 -147.582544 -81.375946
v 159.337970 -148.456966 -81.290104
v 143.395774 -148.110469 -87.054292
v 139.395792 -148.496093 -87.922342
v 129.637171 -148.455926 -89.886921
v 121.809480 -148.529910 -90.784174
v 114.620784 -147.089166 -93.022022
v 98.673654 -149.683664 -93.583090
v 82.691077 -148.570712 -92.408568
v 76.078203 -146.580613 -91.584144
v 61.746441 -139.949552 -88.510799
v 33.292807 -135.823015 -86.538171
v 27.938856 -136.167783 -85.221430
v 18.452038 -136.766902 -82.152354
v 10.086320 -134.756651 -79.046323
v 184.759641 -145.547807 -73.346635
v 177.294561 -145.256052 -77.380124
v 171.964804 -147.097242 -77.370448
v 168.548239 -145.586868 -80.283727
v 165.712665 -146.779300 -80.350004
v 145.328875 -145.668385 -87.842571
v 105.652351 -147.389126 -94.376612
v 111.960917 -143.266661 -95.274457
v 76.320285 -140.198380 -95.010987
v 63.747179 -139.515018 -89.513315
v 58.437408 -136.719782 -88.751568
v 51.603212 -136.740344 -88.867597
v 41.507739 -136.856180 -87.926313
v 39.946102 -134.656743 -88.195633
v 28.966252 -134.900533 -85.815372
v 26.786273 -133.653553 -85.566038
v 21.331718 -135.577693 -83.390968
v 15.747816 -134.190030 -81.909937
v 18.469243 -133.101825 -83.068653
v 12.222144 -132.389082 -80.951854
v 188.489242 -144.322073 -73.859974
v 165.069044 -144.924905 -81.863391
v 156.376656 -147.637761 -82.950283
v 131.778628 -145.991360 -90.941214
v 88.820614 -142.196342 -96.818100
v 56.318551 -135.841855 -88.881603
v 30.741280 -135.163155 -86.114543
v 21.564614 -132.893842 -84.112925
v 207.772964 -140.091956 -72.282942
v 198.536667 -140.978310 -74.570253
v 184.596917 -143.586771 -76.511849
v 181.470510 -144.808255 -76.269997
v 172.617424 -142.262831 -81.186359
v 150.102396 -146.081258 -86.079020
v 119.760368 -138.545923 -95.683660
v 68.269503 -139.274939 -91.880621
v 44.080853 -134.760715 -88.832490
v 35.830059 -134.389155 -87.453753
v 33.597705 -133.847412 -87.110876
v 30.299433 -132.579431 -86.684811
v 26.822105 -130.489081 -86.188498
v 185.496905 -140.630942 -78.749724
v 181.663267 -139.837537 -80.120510
v 175.409927 -140.779131 -81.216272
v 168.561428 -140.797327 -82.999880
v 164.333401 -141.575282 -83.844369
v 160.916471 -144.649425 -83.276579
v 142.090994 -139.512255 -91.123386
v 136.770349 -148.748476 -88.379828
v 127.758943 -141.853253 -93.408167
v 109.325907 -141.278779 -96.422006
v 103.329725 -146.025526 -95.420071
v 81.011099 -140.811926 -96.096445
v 51.624804 -132.880040 -89.640186
v 36.886505 -131.307481 -88.423037
v 33.223924 -131.552610 -87.618253
v 23.839578 -131.644848 -85.165207
v 19.943544 -131.139883 -84.041736
v 13.205632 -128.195129 -82.474006
v 201.360252 -139.680161 -75.146506
v 190.998973 -139.731419 -77.971549
v 178.496423 -142.046986 -79.698765
v 164.370032 -137.150639 -85.324740
v 159.161827 -140.232108 -85.818083
v 151.025112 -142.935289 -87.280547
v 115.530146 -141.544876 -95.298081
v 99.179079 -142.683473 -97.099986
v 91.811978 -138.169105 -98.162691
v 71.675689 -137.299443 -94.304070
v 68.276577 -133.088675 -94.156169
v 59.447919 -132.664810 -90.192046
v 57.349803 -131.062527 -90.012091
v 40.593213 -132.283641 -88.840933
v 36.912491 -129.550489 -88.760786
v 32.233630 -130.755373 -87.549181
v 30.616338 -129.083979 -87.405075
v 23.644147 -129.970559 -85.484711
v 19.784039 -127.968604 -84.800737
v 23.306006 -128.511027 -85.700399
v 16.604248 -129.140954 -83.520089
v 187.610814 -137.646364 -79.832189
v 135.478515 -141.306491 -92.224735
v 109.824564 -135.131838 -97.626863
v 86.557886 -140.244836 -97.225617
v 75.131436 -134.238962 -96.480958
v 63.222524 -133.556777 -91.634835
v 47.667574 -125.581398 -90.644854
v 34.918010 -128.943068 -88.470560
v 35.336592 -126.613111 -88.837450
v 28.068139 -128.134773 -86.846682
v 193.222875 -137.844805 -78.578561
v 186.247474 -135.164534 -80.971153
v 180.536462 -137.261886 -81.469504
v 146.813092 -141.418942 -89.120168
v 129.851307 -135.710683 -94.933175
v 121.771361 -134.840250 -96.281977
v 117.496591 -137.187416 -96.309080
v 99.767954 -136.831721 -98.443151
v 80.453185 -134.725024 -97.625892
v 55.334737 -130.668917 -89.938992
v 42.078099 -128.960240 -89.651565
v 29.759518 -125.082323 -87.719316
v 225.664361 -135.206250 -72.808267
v 191.352975 -135.105825 -80.009771
v 171.235354 -135.906370 -83.943143
v 154.648928 -135.031720 -88.473142
v 150.633812 -134.618163 -89.753590
v 113.187132 -136.269972 -96.983980
v 104.133313 -137.280160 -98.060742
v 32.329664 -126.638420 -88.169850
v 27.035782 -125.050439 -87.120336
v 19.578394 -126.134875 -85.084394
v 208.675415 -135.387947 -76.620970
v 201.110879 -135.748864 -77.956704
v 170.841294 -131.917027 -84.769713
v 164.866547 -129.489241 -86.391812
v 147.628645 -137.224785 -90.109705
v 140.003834 -134.458787 -92.833514
v 135.287610 -134.029389 -94.018773
v 107.325363 -131.110540 -98.230242
v 95.440144 -133.478274 -99.077441
v 77.239795 -128.975601 -97.632397
v 62.289195 -128.157545 -92.663391
v 58.236421 -127.333794 -91.143060
v 23.403223 -122.278145 -86.601728
v 251.971218 -132.349437 -68.496062
v 240.138226 -131.925562 -72.132744
v 230.416657 -134.056360 -72.630941
v 214.161388 -134.828016 -75.815831
v 202.712667 -133.403036 -78.463015
v 87.529211 -131.445864 -98.931081
v 60.993912 -125.025973 -92.534124
v 52.169248 -124.961030 -90.858137
v 45.193461 -121.202234 -90.808115
v 39.962046 -123.247977 -89.976739
v 2.265553 -116.604989 -78.708247
v 0.677475 -117.719038 -76.690508
v 277.676069 -129.169330 -65.373986
v 264.477957 -130.287970 -67.542517
v 260.451301 -129.918215 -69.045865
v 246.505882 -131.590800 -70.897906
v 213.294083 -131.952335 -77.145635
v 205.330797 -130.682355 -78.608654
v 199.803093 -131.657868 -79.296686
v 174.823406 -129.338488 -84.073549
v 169.469001 -127.846291 -85.297392
v 110.218382 -130.317945 -97.924666
v 102.899611 -134.140010 -98.670177
v 58.754898 -123.239563 -91.998566
v 31.398232 -122.909880 -88.307871
v 266.708320 -129.236123 -68.152007
v 251.825109 -130.951558 -70.156628
v 243.234120 -130.004707 -72.787307
v 226.709319 -131.098090 -75.208629
v 36.403758 -121.393926 -89.476860
v 264.027886 -127.619693 -70.201774
v 205.420263 -127.013853 -78.846811
v 199.602802 -127.120888 -79.689305
v 191.984349 -127.501177 -80.856977
v 63.988559 -122.355784 -93.945089
v 61.039574 -117.939528 -92.809322
v 57.296795 -121.022653 -91.857715
v 54.834238 -114.970335 -91.600191
v 50.884758 -120.525255 -91.214557
v 39.665402 -116.277759 -90.080432
v 27.023250 -116.658607 -87.947376
v 270.439219 -126.860163 -69.451058
v 266.814098 -128.242899 -69.118803
v 50.138322 -118.021550 -91.263465
v 34.669060 -115.900316 -89.286707
v 29.928406 -116.934762 -88.520303
v 25.347112 -119.514390 -87.342045
v 18.453690 -115.156973 -86.060415
v 11.262855 -112.970464 -84.511060
v 7.815193 -112.369593 -83.467334
v 9.772011 -110.154727 -84.447131
v 305.163237 -124.228592 -64.773239
v 290.211388 -124.919009 -67.026602
v 282.595227 -125.165143 -68.317465
v 38.829589 -113.522099 -89.869791
v 16.124745 -110.704987 -85.970615
v 16.056991 -114.291369 -85.536537
v 348.333090 -121.835645 -60.026667
v 326.376050 -121.464033 -63.791537
v 41.506928 -113.950961 -90.244787
v 27.561969 -111.632340 -88.065263
v 24.569251 -113.144725 -87.544502
v 14.958194 -108.884449 -85.834364
v 318.534102 -123.313537 -63.245230
v 317.594195 -121.360299 -65.158827
v 21.350620 -109.713686 -87.038280
v 21.698998 -112.594932 -87.049187
v 636.340730 -118.221447 -32.516745
v 600.683048 -121.574961 -35.324045
v 368.547111 -119.408351 -60.340703
v 358.052443 -119.247936 -61.610601
v 348.942658 -119.113743 -62.817999
v 39.698075 -108.613218 -89.544289
v 6.096321 -106.886125 -83.645229
v 655.217904 -117.032200 -29.851113
v 647.065199 -117.047390 -31.416382
v 627.666387 -119.130057 -33.332092
v 575.522303 -120.880848 -40.529321
v 565.865072 -121.802510 -40.723459
v 412.221625 -119.987577 -55.535471
v 382.388193 -118.417928 -59.933429
v 29.863943 -107.069472 -88.135578
v 24.500403 -107.433395 -87.495529
v 19.646956 -104.823827 -86.887707
v 697.138782 -110.307441 -26.470822
v 674.113637 -113.574717 -28.775686
v 672.330652 -115.207586 -28.082736
v 622.037958 -119.253054 -34.279189
v 619.711016 -117.638885 -35.799337
v 601.972685 -120.462290 -36.723803
v 601.150143 -118.921213 -38.124534
v 591.507845 -120.163437 -38.741321
v 564.561241 -120.983030 -42.038857
v 556.931760 -121.212481 -42.811259
v 550.649870 -121.649464 -43.031062
v 544.939782 -121.666067 -43.683604
v 377.413103 -118.356475 -60.472204
v 11.137530 -104.671283 -85.352795
v 594.682485 -117.541386 -39.623554
v 582.776870 -120.127197 -40.182145
v 552.262152 -119.786603 -44.759284
v 546.090947 -120.413939 -45.089482
v 539.634109 -121.591352 -44.430541
v 530.386043 -120.648954 -46.659301
v 524.113892 -119.803754 -48.078880
v 516.749030 -120.975002 -47.508728
v 485.086763 -119.866887 -51.252658
v 485.722909 -120.703015 -49.985424
v 480.203653 -120.625478 -50.411813
v 445.348920 -119.302355 -54.419585
v 409.987563 -118.558108 -57.626182
v 48.693033 -103.286236 -89.466269
v 5.603890 -101.830557 -84.232501
v 570.922006 -116.903542 -43.086920
v 567.552411 -119.401184 -42.906164
v 525.993910 -120.712146 -47.001682
v 509.806623 -119.854751 -49.435586
v 494.470772 -120.399266 -49.899917
v 471.747605 -119.934368 -52.002927
v 451.475429 -119.058124 -54.386048
v 419.114152 -117.807977 -57.799889
v 406.806704 -117.059276 -59.250866
v 61.746254 -96.740056 -87.831382
v 55.424087 -102.284484 -89.492959
v 824.638044 -101.650343 -14.790889
v 515.726250 -119.847942 -48.882433
v 517.372249 -118.346200 -49.617151
v 478.666524 -119.756225 -51.821096
v 460.183747 -118.946032 -53.960482
v 451.659757 -118.044229 -55.447023
v 58.819565 -102.264117 -89.445685
v 20.676664 -101.130532 -86.998320
v 817.101498 -102.282294 -14.964260
v 53.793033 -96.064661 -88.375952
v 22.035277 -97.999795 -87.127745
v 19.887753 -97.660565 -86.888363
v 14.410580 -97.471069 -86.101717
v 11.109757 -97.263608 -85.870686
v 58.116433 -96.071543 -88.038995
v 20.464022 -95.203741 -87.042789
v 18.501924 -95.760087 -86.807677
v 54.979441 -92.494930 -87.169774
v 17.727480 -93.777024 -86.844571
v 9.670499 -94.268831 -85.768484
v 58.237659 -90.529430 -85.662477
v 20.450782 -92.753948 -87.075344
v 10.219742 -90.875040 -86.023547
v 13.477371 -94.896431 -86.366240
v 50.588493 -92.763404 -87.717925
v 49.139815 -89.360954 -86.792225
v 37.069855 -89.313224 -87.298582
v 26.223576 -90.644273 -87.126529
v 22.271039 -89.944594 -86.984719
v 45.257337 -90.456792 -87.303562
v 37.459382 -87.812517 -87.023490
v 49.567031 -84.381149 -84.735578
v 46.845347 -85.662113 -85.738857
v 45.729845 -83.139804 -85.035291
v 41.870003 -87.714450 -86.907271
v 34.278309 -81.118071 -85.942157
v 15.155250 -91.290749 -86.614724
v 15.588457 -80.065250 -85.980684
v 8.003241 -89.279883 -85.648950
v 41.181686 -81.955710 -85.429492
v 31.068421 -81.333557 -86.119041
v 9.474536 -82.243896 -85.700055
v 5.445071 -83.423759 -84.879829
v 28.206860 -77.734586 -85.582848
v 13.303441 -68.421012 -84.026913
v 27.804772 -83.664164 -86.422126
v 49.703734 -80.345621 -82.886000
v 32.977891 -93.459463 -87.614572
v 42.255874 -89.953594 -87.316208
v 62.432638 -94.431361 -86.681901
v 25.389818 -94.591010 -87.207089
v 13.000444 -101.251674 -85.963386
v 26.577242 -103.317369 -87.716485
v 76.142253 -122.512483 -97.217841
v 79.331424 -125.501082 -98.021282
v 40.354992 -119.221879 -90.198831
v 112.782228 -127.338680 -97.563782
v 33.893307 -120.238749 -89.067939
v 139.139236 -130.969229 -93.405520
v 186.586913 -131.488494 -81.587786
v 115.730295 -132.035618 -97.301170
v 18.656280 -123.030134 -85.316151
v 123.632884 -137.070046 -95.613056
v 201.012808 -141.911532 -72.022003
v 155.636066 -152.274104 -77.808310
v 170.493551 -149.693567 -72.209004
v 136.368244 -155.513258 -75.578145
v 132.632192 -156.318860 -70.190745
v 114.016493 -161.392351 -72.586615
v 112.043462 -161.919842 -73.064661
v 9.191742 -162.381615 -69.133989
v 32.624049 -164.069451 -74.695219
v 27.497608 -167.177780 -72.404736
v 77.660840 -180.312232 -65.619050
v 80.889536 -180.659362 -55.252918
v 78.397070 -183.264714 -48.403437
v 62.477548 -192.183262 -60.729639
v 19.174177 -203.791123 -46.675893
v 10.150352 -204.084391 -41.732103
v 195.263372 -143.494259 -71.731724
v 151.443922 -153.602628 -74.503469
v 185.687814 -146.224007 -68.031261
v 127.813076 -157.431217 -69.526147
v 148.298826 -152.440925 -62.836080
v 101.628434 -168.093740 -53.065951
v 64.051602 -192.784547 -56.242845
v 110.990760 -163.823824 -48.237276
v 54.919921 -200.051736 -54.392900
v 140.087526 -154.812375 -34.458853
v 53.364090 -201.587297 -52.549615
v 32.954507 -208.455331 -44.831827
v 129.301894 -158.340193 -31.008863
v 20.653308 -210.013929 -37.902328
v 152.143599 -144.374766 5.595121
v 40.271303 -204.649553 37.028812
v 172.622934 -147.366063 -32.539014
v 161.243692 -75.216920 20.885569
v 21.042919 -200.816615 42.070704
v 122.916149 -146.622242 13.095666
v 127.303917 -146.594219 11.729607
v 154.374026 -139.804865 10.121334
v 26.289959 -173.153093 58.046091
v 43.160964 -159.123579 52.842397
v 54.902039 -152.773950 39.884438
v 8.581279 -161.679409 56.271159
v 25.601514 -146.483395 57.155197
v 21.118827 -137.026586 56.589848
v 23.322605 -134.657011 56.017653
v 123.880055 -109.642280 25.217211
v 131.460034 -100.261381 25.727549
v 137.735015 -95.669086 25.543604
v 143.385278 -93.523446 25.216334
v 15.232180 -42.962295 63.179943
v 23.056043 -44.326962 61.220631
v 164.335232 -104.761476 24.994076
v 27.490693 -165.680171 58.172436
v 6.335930 -151.287282 55.598853
v 15.758268 -154.450811 58.636151
v 19.478881 -155.899936 58.531494
v 29.514656 -151.762592 56.817102
v 33.868732 -149.160451 54.562159
v 33.679010 -151.421329 55.146923
v 35.074891 -145.920369 52.778178
v 15.771507 -102.157662 52.731820
v 21.521663 -62.013147 65.124342
v 26.455213 -64.863522 64.736468
v 114.336225 -91.532964 27.588722
v 126.806797 -95.344465 26.294730
v 95.160811 -86.342104 30.903930
v 17.827523 -50.832230 63.984974
v 21.165521 -50.737861 63.113855
v 142.229810 -91.465259 25.180058
v 172.474734 -90.987283 24.408090
v 180.327448 -91.791309 24.632530
v 158.942944 -81.738916 22.935484
v 21.373008 -37.005089 59.731569
v 39.277504 -40.184767 55.180908
v 86.086328 -60.894098 32.959449
v 42.913115 -41.015223 55.205392
v 48.330694 -35.415129 51.648256
v 85.247068 -55.277089 32.254511
v 74.115944 -47.229639 36.502848
v 77.472440 -45.099358 33.415754
v 127.915827 -46.953212 6.252728
v 125.182956 -45.513368 4.907243
v 136.166919 -47.504802 3.606469
v 87.989375 -33.267983 10.901763
v 12.661922 -2.359829 32.462869
v 8.850206 -1.670379 30.932926
v 13.369029 -157.786779 58.475326
v 88.723538 -84.790387 32.693647
v 9.682265 0.519524 25.213904
v 33.273625 -6.452114 17.757987
v 157.936700 -51.632584 3.532725
v 165.507349 -53.509940 4.747008
v 183.693193 -54.869657 2.898459
v 31.428031 -7.740856 -29.242756
v 30.313680 -11.215869 -36.171063
v 69.853760 -36.015336 -37.484620
v 85.205093 -47.746401 -39.483120
v 58.973712 -43.141944 -54.914724
v 92.159667 -60.941141 -50.987052
v 45.459676 -36.464391 -58.765421
v 50.805065 -35.884125 -54.724810
v 119.758730 -42.401781 -0.160218
v 16.066131 -13.611289 -46.947684
v 9.712420 -17.432639 -53.126247
v 20.522924 -23.305775 -55.512224
v 9.614831 -31.787061 -65.976236
v 37.415830 -34.361627 -60.829807
v 54.868236 -37.295432 -52.876609
v 40.377463 -35.917835 -60.948683
v 10.460712 -54.323115 -79.028330
v 83.837718 -57.207434 -50.658404
v 109.680024 -61.570701 -46.233598
v 148.971420 -62.249986 -40.070340
v 88.442403 -58.968047 -50.401554
v 106.214641 -62.586992 -48.222539
v 4.243467 -61.600336 -80.937502
v 12.260649 -60.980474 -81.723164
v 35.216513 -59.856104 -78.816172
v 175.888034 -68.181629 -43.729573
v 42.368645 -64.879867 -79.045513
v 194.922823 -69.740214 -42.781403
v 211.080596 -72.043748 -42.958048
v 73.183839 -96.149931 -84.753251
v 84.112792 -103.221936 -87.529889
v 38.214778 -103.210992 -88.926191
v 43.735801 -107.250855 -89.723816
v 108.620373 -102.887323 -83.259485
v 99.857275 -105.448050 -87.429112
v 56.992623 -112.005643 -91.479203
v 95.871986 -111.276578 -93.346718
v 200.357193 -120.515334 -78.935751
v 132.271606 -63.852312 -44.427723
v 184.879206 -69.861015 -44.274104
v 114.480328 -105.525561 -86.390327
v 19.762481 -75.235440 -85.322337
v 32.105235 -73.130503 -84.111763
v 5.120485 -74.572235 -84.086090
v 19.261700 -80.601934 -86.112533
v 52.175749 -82.094519 -82.925548
v 8.054638 -95.973935 -85.358661
v 65.559360 -97.469659 -87.498846
v 15.606276 -101.752813 -86.248463
v 16.867685 -103.940273 -86.446282
v 31.695895 -103.861236 -88.250925
v 35.717596 -109.079505 -89.131181
v 13.373307 -116.495775 -84.608343
v 44.492091 -116.550994 -90.744272
v 65.410459 -119.980947 -94.302781
v 194.863111 -123.364694 -80.184718
v 71.277985 -124.647383 -96.284364
v 104.041312 -125.883895 -98.341664
v 83.381414 -130.311658 -98.550509
v 87.669828 -128.371864 -98.996581
v 129.496965 -133.072924 -95.377997
v 141.019229 -125.736612 -92.693032
v 190.504781 -144.753470 -71.346026
v 33.731830 -140.016828 -85.422678
v 152.947923 -150.147209 -82.234034
v 145.983531 -152.923816 -81.249569
v 160.370589 -151.718222 -75.824759
v 139.856628 -154.888163 -77.515051
v 86.986038 -177.156171 -46.062408
v 55.917564 -197.101098 -58.561318
v 46.574607 -205.070705 -49.673013
v 39.299177 -207.570273 -46.486877
v 25.116542 -207.680307 -43.913719
v 145.184733 -154.272796 -75.618240
v 148.564981 -153.945184 -76.236629
v 162.523238 -151.151762 -70.178801
v 184.969184 -145.967672 -71.741517
v 199.336112 -143.314022 -68.515997
v 137.670436 -155.257532 -69.662268
v 166.869470 -150.409328 -69.673463
v 194.120558 -144.391643 -68.639065
v 117.152115 -160.876078 -69.136306
v 96.173940 -169.324707 -70.841935
v 144.395579 -152.969387 -56.099187
v 82.618297 -177.593496 -65.923505
v 121.775310 -159.489917 -48.044429
v 86.133760 -177.245599 -52.282228
v 118.645228 -160.680204 -50.301981
v 192.690647 -144.024030 -26.678746
v 168.725329 -148.188246 -31.528888
v 16.568357 -209.295008 -37.088956
v 136.795560 -150.737986 2.261957
v 95.248855 -171.621375 -52.785033
v 23.695305 -171.756110 57.922767
v 53.135036 -146.876319 39.000781
v 5.495335 -154.094031 54.594109
v 17.742184 -151.521177 58.789080
v 5.020384 -148.983549 54.562365
v 11.530873 -146.115025 57.626474
v 44.778989 -129.365756 42.302155
v 10.279688 -135.159316 56.122456
v 192.138409 -92.086166 25.138407
v 145.932274 -89.005376 24.766122
v 159.262086 -88.473747 24.170752
v 72.117417 -93.362906 37.914540
v 45.946222 -54.256549 58.772450
v 46.293935 -40.915732 54.544397
v 17.804562 -153.949257 58.685520
v 23.832713 -154.528489 58.185182
v 11.134932 -149.535516 57.765734
v 31.171790 -150.160321 55.985765
v 21.187825 -127.822552 55.424846
v 22.211154 -128.975620 55.504212
v 18.267203 -124.139997 54.663630
v 43.038150 -58.736606 60.212365
v 118.186970 -87.441319 26.990936
v 9.602310 -49.431563 64.439170
v 42.496235 -53.671353 59.352635
v 8.094313 -44.507100 63.783684
v 10.280078 -46.887097 64.226666
v 156.356423 -85.812591 23.874177
v 92.444902 -75.225565 31.308666
v 183.408103 -82.681052 22.587049
v 92.131122 -63.955339 30.461866
v 91.881041 -61.377570 30.162083
v 100.797092 -66.199844 27.406369
v 173.760018 -56.477116 7.401358
v 142.773404 -50.021103 5.716574
v 154.743141 -51.322063 4.030657
v 96.143934 -35.696466 5.793166
v 6.211500 0.731066 21.900732
v 83.317882 -74.447585 34.968782
v 76.668592 -31.018224 21.860426
v 167.497318 -55.156233 6.789376
v 176.932551 -55.226151 5.020432
v 189.028793 -54.685547 1.311672
v 190.991881 -56.278186 4.158244
v 196.644389 -55.686839 1.911384
v 74.309041 -24.641751 -15.980632
v 28.489721 -3.303148 -20.154548
v 72.557391 -28.743635 -25.451066
v 36.686582 -10.964099 -32.325424
v 138.223242 -58.490513 -36.751551
v 104.266953 -59.118491 -44.934629
v 122.029486 -61.923158 -44.043799
v 42.627787 -29.935641 -53.951695
v 50.637107 -37.270471 -56.152733
v 24.870777 -18.722015 -49.020926
v 37.738936 -18.716598 -43.759004
v 31.197284 -24.366066 -52.856437
v 44.520881 -25.252220 -47.945339
v 99.073972 -63.239165 -50.956951
v 197.648134 -74.780967 -47.441757
v 73.697086 -99.199971 -86.626810
v 119.869445 -126.906920 -96.858420
v 43.886993 -45.248668 -67.074139
v 113.688769 -102.871807 -82.819240
v 44.514942 -78.583857 -83.654794
v 50.233443 -75.906313 -80.670808
v 30.385665 -92.169525 -87.470003
v 27.110222 -87.843290 -86.911669
v 5.273095 -99.373749 -84.397543
v 46.879408 -98.224745 -88.816634
v 58.121085 -105.680516 -90.205094
v 134.625476 -126.951660 -94.434680
v 127.681014 -125.458999 -95.638344
v 174.466921 -148.742820 -71.897781
v 141.659537 -153.618117 -81.585078
v 160.275284 -151.920031 -73.207425
v 143.032274 -154.177804 -78.545572
v 123.137628 -158.038598 -75.512160
v 172.690667 -147.576015 -28.927705
v 177.839686 -146.539060 -29.460151
v 57.513052 -197.377130 -56.943954
v 51.618736 -201.779623 -53.667445
v 14.684376 -200.228365 -49.045477
v 162.202707 -125.012536 -86.862772
v 144.884200 -153.954208 -78.322750
v 155.969867 -152.805081 -74.809258
v 102.747700 -165.749726 -72.549668
v 115.125582 -162.403680 -42.442216
v 99.246153 -169.620862 -48.357523
v 46.698628 -206.164057 -46.255133
v 18.213960 -207.788167 -40.675887
v 22.948635 -210.882715 -36.990842
v 127.585669 -149.416031 9.022497
v 136.708514 -141.530884 12.888479
v 24.884971 -166.074574 58.308645
v 12.041736 -159.514386 58.113473
v 58.202094 -143.157452 34.980742
v 53.551013 -144.059521 37.894199
v 53.552801 -131.935738 37.014486
v 181.479839 -94.872537 25.119520
v 83.898628 -80.262135 34.570401
v 75.809284 -81.347123 38.248753
v 73.040735 -73.479722 40.604608
v 78.463535 -71.100773 37.540104
v 32.033544 -71.074027 64.619377
v 75.526774 -55.075565 37.806438
v 27.526496 -68.584384 65.099175
v 22.189352 -66.536285 65.600224
v 31.739924 -172.400312 58.299864
v 19.685475 -160.771529 58.706317
v 21.527873 -163.520130 58.511935
v 9.866716 -153.372497 57.655091
v 9.200736 -155.101103 57.352370
v 28.937224 -157.410789 57.307795
v 8.959637 -148.753826 56.976393
v 34.304844 -153.268869 55.251053
v 13.356428 -132.634174 56.037927
v 20.742702 -97.946785 57.326474
v 33.259810 -66.920501 63.663990
v 36.678951 -70.166225 63.555252
v 122.987777 -98.538770 26.494107
v 12.372806 -54.802083 64.878048
v 131.647779 -94.128409 25.944797
v 19.513048 -48.590295 63.173880
v 3.694654 -47.754448 62.927302
v 166.605164 -89.848906 24.253136
v 169.524505 -94.115444 24.800002
v 163.537235 -89.548102 24.231927
v 191.502692 -88.691136 24.405957
v 93.566712 -68.969528 30.496889
v 106.033980 -70.867869 26.707379
v 8.289483 -2.957529 33.344650
v 83.679963 -69.884576 34.843515
v 126.366397 -44.471461 1.575683
v 144.371728 -48.363142 1.599829
v 134.133417 -45.790700 0.154498
v 54.576091 -16.585697 -27.736454
v 57.239454 -18.200743 -27.501645
v 69.922953 -30.816353 -31.100917
v 32.314445 -12.847076 -37.843190
v 50.472397 -17.594916 -33.561296
v 22.016242 -14.310223 -44.900492
v 87.010130 -54.767756 -46.686334
v 77.824866 -52.159926 -48.920964
v 49.775152 -32.510153 -52.174206
v 80.630617 -59.826852 -54.769610
v 53.936412 -39.717278 -55.940808
v 197.041795 -67.274928 -39.669797
v 26.389870 -10.267465 -36.763119
v 27.169671 -13.872873 -41.729810
v 57.334338 -22.442820 -33.706170
v 48.195518 -20.490193 -39.585851
v 10.479943 -24.059373 -59.341909
v 59.914674 -25.896556 -35.558307
v 38.834194 -30.628058 -56.585776
v 81.303814 -51.713206 -46.371863
v 14.063944 -53.507138 -78.472091
v 76.564426 -56.332289 -53.707193
v 38.784166 -71.513600 -82.584764
v 7.912263 -74.935534 -84.800416
v 14.337527 -75.344096 -85.397948
v 45.864754 -74.682412 -81.818716
v 69.029822 -102.280690 -89.184630
v 109.088568 -100.815301 -80.611924
v 95.719058 -107.562684 -90.221955
v 72.582914 -119.061807 -96.035058
v 124.513710 -125.886835 -96.147640
v 42.848057 -41.623030 -64.692491
v 4.331195 -67.869323 -82.539681
v 24.539915 -77.277056 -85.588256
v 62.688774 -102.006175 -89.338439
v 202.281259 -124.201859 -79.157084
v 86.079992 -126.301786 -98.789803
v 99.231335 -127.596355 -98.996300
v 155.850822 -129.587629 -88.745848
v 18.841140 -121.698986 -85.558254
v 180.371852 -146.927947 -73.052762
v 151.726184 -153.389320 -76.806107
v 166.776346 -150.622819 -72.949514
v 143.734420 -153.397396 -62.728588
v 125.110793 -158.083587 -72.575664
v 82.303272 -180.524656 -46.220506
v 60.107194 -194.455887 -59.571381
v 99.849949 -167.721374 -70.781447
v 99.840617 -166.002292 -74.238485
v 117.357177 -160.597760 -70.941206
v 179.546194 -145.865117 -43.596156
v 109.040749 -164.497821 -54.899508
v 167.771475 -148.846911 -24.640022
v 122.098492 -161.042497 -25.133750
v 15.967772 -206.925741 -40.881020
v 24.087189 -200.609293 43.469493
v 168.008230 -76.840152 21.093292
v 32.568015 -173.610608 58.275874
v 41.077630 -164.647474 54.708733
v 44.880940 -156.620207 50.991789
v 15.815296 -160.667657 58.610829
v 18.292485 -133.752389 56.406586
v 27.060744 -135.021216 54.947389
v 46.589224 -45.680265 56.166498
v 18.800186 -43.926718 62.554004
v 79.560149 -81.445581 36.359011
v 43.201011 -133.586607 43.252852
v 22.142333 -120.642412 54.857570
v 165.320602 -55.538071 7.707006
v 19.200674 -117.298444 54.399803
v 86.213101 -65.924925 33.343157
v 75.834192 -26.746691 15.323350
v 67.681001 -24.583853 -24.846562
v 38.509612 -9.297742 -28.042604
v 22.651217 -16.017448 -46.711667
v 27.676965 -17.577609 -46.367766
v 80.245406 -48.765755 -43.814971
v 115.354018 -61.809344 -45.193769
v 62.614360 -37.506681 -46.135379
v 58.164111 -39.153546 -51.890681
v 63.976326 -45.908382 -53.152223
v 176.663084 -65.941530 -41.111858
v 52.143775 -41.141504 -58.588437
v 109.863882 -97.282624 -76.461884
v 60.843287 -31.080814 -40.923724
v 42.598797 -61.140724 -77.260910
v 100.785101 -98.560031 -79.270781
v 72.857158 -102.117043 -88.581495
v 208.047400 -119.008829 -77.523802
v 18.279682 -69.449882 -84.228573
v 22.268899 -78.095865 -85.765084
v 18.480665 -83.062010 -86.291210
v 46.528330 -113.304934 -90.758571
v 20.569147 -117.643311 -86.386241
v 15.230703 -122.490177 -84.319100
v 14.068893 -197.981660 -51.521657
v 134.046027 -156.442499 -35.596121
v 123.800180 -160.349156 -27.673874
v 115.568479 -163.223031 -31.404232
v 140.787406 -145.978147 7.698096
v 177.491100 -90.889630 24.418147
v 182.916424 -85.104122 23.255172
v 81.993661 -62.948501 35.338293
v 6.258551 -50.506276 64.112082
v 30.505818 -48.902607 59.971504
v 14.709689 -48.575543 64.042997
v 42.273538 -41.989202 55.720586
v 89.950525 -68.750000 31.925635
v 35.851474 -41.381042 56.183759
v 34.261743 -3.829432 -14.913559
v 84.836662 -61.392679 -54.264583
v 46.222533 -29.313963 -51.302157
v 12.364173 -15.886664 -50.916137
v 21.405498 -28.207208 -60.128115
v 24.990438 -23.179550 -53.782259
v 31.844178 -102.221482 -88.186315
v 24.955108 -86.246648 -86.689771
v 28.800922 -98.189433 -87.472017
v 117.382930 -161.179650 -47.005364
v 131.766994 -157.590599 -30.229456
v 175.647690 -147.272435 -24.555238
v 43.686243 -45.465416 56.755614
v 106.898009 -66.430048 25.501354
v 38.682356 -10.906170 24.044003
v 22.426128 -10.731128 -39.802312
v 20.611799 -17.580989 -49.546841
v 6.847263 -70.944205 -83.906736
v 100.226562 -166.977932 -72.249269
v 203.769934 -71.117728 -42.965246
v 36.040952 -64.855595 -80.680573
v 29.161860 -101.858159 -87.911276
v 21.378870 -82.680189 -86.291577
v 41.234660 -96.708085 -88.271778
v 25.606210 -99.315036 -87.452535
v 107.608322 -164.051084 -71.613840
v 104.768043 -164.614608 -73.214780
v 45.321558 -96.851797 -88.574828
v 24.604853 -81.487900 -86.168628
v 136.319876 -156.197019 -30.886296
v 42.196370 -99.314288 -88.807731
v 112.275670 -162.663917 -68.770726
v 90.365751 -98.355615 -81.152330
v 27.672246 -50.966742 61.350012
v 177.677321 -146.232042 -39.068866
v 142.892950 -153.955792 -68.415605
v 21.618729 -116.321018 -86.769297
v 26.076434 -101.488504 -87.629975
v 24.503469 -97.351390 -87.233675
v 7.819143 -138.153500 55.918045
v 15.542776 -210.103478 16.988841
v 96.046779 -168.252147 -72.966604
v 3.548874 -94.573092 -84.079842
v 29.876101 -20.028470 -48.443638
v 83.481632 -178.636966 -57.111083
v 111.793818 -162.638100 -70.727126
v 108.507265 -163.162182 -73.082499
v 16.948944 -98.973487 -86.414725
v 24.588144 -50.725228 62.033017
v 22.233469 -52.818521 63.332309
v 27.990251 -148.892326 56.857483
v 27.010743 -156.660447 57.679108
v 14.913481 -209.519256 19.668539
v 34.352662 -168.491035 57.540607
v 29.434851 -99.382521 -87.594018
v 25.718370 -83.729961 -86.410301
v 110.009151 -163.143572 -71.518438
v 42.211032 -100.970901 -88.993924
v 30.801824 -145.396988 54.874450
v 32.410849 -146.105069 54.286865
v 22.787901 -154.340795 58.284920
v 30.439817 -178.951291 58.020490
v 136.782136 -155.056371 -63.653279
v 67.723890 -96.695784 -86.708389
v 21.019257 -154.878864 58.358493
v 107.843875 -165.246450 -49.178853
v 502.735220 -122.471815 0.814131
v 296.198245 -106.872523 21.951256
v 382.412454 -125.133758 -14.173875
v 230.770435 -111.253477 -72.149205
v 158.268183 -133.718020 14.099359
v 86.845632 -113.040571 29.234569
v 109.649555 -81.169457 27.661254
v 288.940489 -131.980432 -23.681212
v 99.094538 -94.334104 29.833191
v 99.919181 -99.583766 29.148434
v 156.540036 -147.470006 -2.798952
v 77.354718 -32.067318 -25.117289
v 182.911601 -142.587949 -4.076042
v 538.610322 -122.892955 2.524020
v 595.164527 -124.794638 -3.257313
v 435.101213 -124.476844 -15.945686
v 444.620389 -123.554925 -10.128090
v 118.985253 -47.021379 -24.033765
v 133.001863 -107.442388 25.045167
v 625.362217 -95.416294 -28.022446
v 137.630910 -154.661253 -44.026077
v 95.564456 -120.547646 26.073927
v 96.632279 -46.534092 -31.546047
v 97.619783 -56.847081 26.170548
v 130.178157 -56.790076 -36.034744
v 467.645213 -93.689316 -43.815487
v 762.132882 -68.371536 0.077413
v 450.212751 -124.113139 -40.602555
v 615.806677 -79.700228 -16.694885
v 394.749684 -121.469107 12.230356
v 342.638251 -67.275799 -26.140843
v 395.499146 -109.204060 -60.443649
v 443.274029 -124.488069 -39.157810
v 635.575275 -119.672382 22.759520
v 616.460822 -75.816290 -12.875602
v 769.791251 -78.658440 -11.251117
v 790.256658 -60.597199 8.544459
v 496.133173 -62.794097 -8.966631
v 868.083724 -82.351963 -19.172744
v 885.395377 -48.961853 2.324893
v 706.193868 -99.633423 37.457738
v 504.245822 -94.980629 -40.845677
v 820.826177 -113.942570 -5.423532
v 405.421332 -125.749108 -40.228521
v 705.577072 -72.093527 36.043429
v 401.319017 -124.321462 -46.865389
v 749.183099 -102.050224 40.164761
v 856.101742 -52.867660 44.733615
v 977.189532 -35.291683 65.464783
v 280.780898 -63.380960 10.912891
v 686.743294 -61.973551 29.325176
v 800.757465 -57.259483 40.767772
v 510.313948 -62.231767 11.795297
v 896.323327 -46.642766 47.169824
v 395.117014 -58.223974 2.220416
v 1001.355790 -57.129303 76.494714
v 967.578115 -39.869453 68.772064
v 852.679188 -56.907688 47.192439
v 245.725828 -66.480297 13.837242
v 739.946286 -64.266306 37.663093
v 862.328864 -56.336683 48.141568
v 866.138045 -55.002369 47.857477
v 875.862571 -52.043588 47.350291
v 957.998536 -38.425960 63.629331
v 972.799705 -37.316837 67.238341
v 976.752177 -37.834989 68.297225
v 260.075723 -63.304967 10.297042
v 758.710815 -62.642757 39.130878
v 805.062998 -60.026870 43.315260
v 862.992469 -50.857461 43.793134
v 891.860509 -51.239163 50.131956
v 967.618638 -37.495783 66.152032
v 226.423712 -66.260570 13.531294
v 232.930503 -63.726322 10.846616
v 253.623740 -66.909466 14.447224
v 331.138884 -61.746647 10.161153
v 351.640537 -62.164054 11.920231
v 382.694574 -63.887775 13.922288
v 693.944641 -63.927004 31.680567
v 752.841965 -61.515839 37.687980
v 771.389558 -60.143936 39.144121
v 788.827257 -58.384941 40.099833
v 796.717810 -59.220828 41.825072
v 807.689121 -58.540238 42.714892
v 825.440844 -57.084082 43.952758
v 833.594797 -56.449254 44.557221
v 844.913628 -55.353857 45.211258
v 847.038964 -52.412983 42.725783
v 884.623924 -52.566334 49.465492
v 910.845568 -48.107437 52.869226
v 994.377722 -36.266066 65.676537
v 998.055261 -36.214387 64.345137
v 364.496652 -61.260468 10.699416
v 363.235222 -62.895167 13.377825
v 762.739749 -59.985601 37.837943
v 781.447228 -57.896177 38.435753
v 809.938876 -56.563552 41.402422
v 820.547549 -55.763107 42.197784
v 832.291787 -54.790960 42.987173
v 872.114511 -50.310336 45.009730
v 890.205640 -48.507510 47.478692
v 902.182902 -45.419540 47.876604
v 958.925070 -35.287281 61.186454
v 962.314815 -35.936730 62.714953
v 967.354450 -35.165614 63.340731
v 297.591714 -61.804862 8.712810
v 357.076637 -62.021512 11.905222
v 506.504106 -64.838379 14.360043
v 641.784094 -63.238041 24.614503
v 654.138569 -62.654659 25.692935
v 671.864339 -62.480277 27.846014
v 680.615095 -62.224463 28.758208
v 696.274233 -61.276487 29.921673
v 705.000821 -60.146117 29.717917
v 728.953191 -59.835776 32.825219
v 751.338865 -59.263859 35.422983
v 756.849465 -59.109931 36.084393
v 766.101491 -58.276868 36.504769
v 772.114598 -58.423074 37.594491
v 808.729826 -55.130192 39.518365
v 815.950166 -55.131055 40.761530
v 823.280384 -53.814476 40.286903
v 832.185796 -53.745599 41.787139
v 840.764323 -53.483953 42.896438
v 853.293968 -51.179133 42.314133
v 912.724090 -42.295826 48.371317
v 974.003248 -32.266429 61.645458
v 990.008558 -31.309336 62.026631
v 989.859630 -35.087403 65.303829
v 994.565951 -32.861482 62.931184
v 272.492220 -60.991682 6.534328
v 344.661610 -61.498478 10.317978
v 349.668535 -60.542841 8.284680
v 377.028332 -60.773329 9.915417
v 385.934737 -61.228433 10.638513
v 493.140332 -65.605714 14.493086
v 534.879948 -65.176578 16.097000
v 591.665371 -62.704210 18.457524
v 659.772644 -61.377818 25.066896
v 664.109980 -62.227482 26.618346
v 686.840414 -60.424432 27.487972
v 713.777362 -59.439346 29.826160
v 721.678885 -58.858660 29.749267
v 735.349416 -58.713519 31.993694
v 739.645666 -58.537002 32.388306
v 745.424276 -59.344049 34.637670
v 759.686677 -57.718046 34.416481
v 783.053894 -56.038891 35.875385
v 787.250435 -56.227113 37.150407
v 794.872013 -56.620385 39.120643
v 799.611616 -55.429085 38.241104
v 817.134180 -54.088020 39.535511
v 839.468639 -51.706077 40.211707
v 848.369344 -51.112475 41.238647
v 907.100901 -44.737905 48.807811
v 924.569775 -39.716395 51.091814
v 969.218607 -31.960519 60.547600
v 980.860704 -33.414335 63.620910
v 310.914093 -60.877899 7.190973
v 368.969591 -60.340544 8.941112
v 383.099571 -60.589171 9.596971
v 394.551761 -60.105221 8.775954
v 398.000629 -60.847783 9.992135
v 402.245665 -59.594495 7.854546
v 484.819276 -65.147769 13.822681
v 533.151257 -62.350754 13.188112
v 543.756444 -62.722275 14.368345
v 608.581657 -61.034933 18.097077
v 627.742554 -62.007351 21.740590
v 635.854052 -61.256386 21.750974
v 646.262891 -61.889239 23.899895
v 652.213478 -61.622424 24.340140
v 664.202524 -59.745850 22.036009
v 663.341515 -60.460481 24.017760
v 673.505792 -61.013063 26.434089
v 671.571066 -60.208133 24.721384
v 680.477488 -59.913987 25.455595
v 698.130503 -59.995605 28.401602
v 697.325338 -59.371609 26.788282
v 707.091651 -59.046914 27.662664
v 728.811452 -58.671026 30.685387
v 745.441643 -58.034354 32.312640
v 753.587242 -56.896249 30.296871
v 752.032149 -58.072156 33.640907
v 773.706852 -57.050732 35.878745
v 808.132779 -54.029023 37.474800
v 828.877749 -51.978164 38.206687
v 831.156535 -52.867771 40.361802
v 861.805593 -48.699687 40.364587
v 870.248266 -49.073664 43.116588
v 895.914251 -43.831194 43.437870
v 903.388737 -42.060237 43.991461
v 923.916316 -38.283805 49.178877
v 970.654410 -30.203953 59.401811
v 363.942137 -59.136732 4.603575
v 387.814855 -59.521569 7.210592
v 409.184922 -59.076147 6.652899
v 466.422723 -63.503229 11.909941
v 495.231793 -63.999618 13.074402
v 517.720440 -61.991678 11.891539
v 538.150373 -62.558685 13.762789
v 552.348516 -60.939054 12.618675
v 572.815500 -62.749374 16.704328
v 579.752033 -61.749583 16.160945
v 602.063791 -62.120412 18.885511
v 601.111932 -61.184851 17.484942
v 616.753265 -60.533338 18.010347
v 626.738244 -60.544204 19.291189
v 649.821258 -60.087092 21.070883
v 650.126302 -60.850558 22.939279
v 658.741869 -59.795700 21.294103
v 689.581541 -59.594796 26.178137
v 714.673891 -58.786262 28.255891
v 772.485442 -56.366734 34.184780
v 794.726787 -54.976780 36.287963
v 787.588847 -54.894755 34.000323
v 809.236332 -53.293148 35.924248
v 814.138756 -53.350541 37.433479
v 819.951262 -53.095596 38.320245
v 836.001328 -50.550203 36.554913
v 853.784722 -48.383978 36.946310
v 878.954722 -47.410486 43.117196
v 885.322046 -44.506910 40.319689
v 889.364663 -45.929890 44.282766
v 927.811609 -37.510968 50.515827
v 931.807107 -35.192348 50.500645
v 937.713275 -31.447896 50.617551
v 938.499944 -34.891034 54.202627
v 980.435400 -30.922136 61.087223
v 221.948883 -58.491705 3.716915
v 415.314234 -59.299334 7.066872
v 420.804394 -59.538111 7.486487
v 466.077977 -61.481969 9.568886
v 484.077891 -63.505089 12.235584
v 488.869744 -60.902531 9.132871
v 496.171233 -60.057701 7.751348
v 505.061739 -62.132195 11.421747
v 524.575641 -62.448962 12.813037
v 539.138595 -60.814348 11.324187
v 561.159908 -60.663551 12.759898
v 575.815859 -60.238960 13.040513
v 587.493368 -60.642472 15.084481
v 593.455336 -60.913164 16.225102
v 609.629896 -60.365334 16.734691
v 636.206448 -60.197979 19.595736
v 779.601459 -55.222047 32.151415
v 797.877275 -54.188242 34.995106
v 798.709562 -53.614224 32.510616
v 861.762350 -47.467054 37.552375
v 876.163735 -47.993554 43.169086
v 882.826896 -46.475406 42.952863
v 907.798895 -39.935735 42.492749
v 913.014823 -38.961014 43.709894
v 916.420894 -38.946017 45.678562
v 986.368337 -30.431830 61.097971
v 994.608374 -31.328827 61.758481
v 256.128019 -59.259299 2.451910
v 378.573955 -58.147403 -0.753855
v 402.071574 -58.569093 4.852572
v 411.896574 -58.449250 4.699674
v 421.061962 -58.599500 5.230139
v 430.967331 -59.021144 6.154588
v 467.669274 -59.555557 6.361593
v 474.083113 -59.179213 5.328876
v 516.079369 -60.246319 8.885791
v 520.519473 -60.366063 9.379728
v 528.287059 -60.976166 10.926231
v 545.076092 -60.761948 11.687045
v 545.688708 -59.681093 8.633344
v 566.814782 -60.311770 12.400449
v 562.747395 -59.879799 10.550604
v 570.969466 -60.922172 14.081864
v 626.869097 -60.110004 18.077003
v 813.660697 -52.322477 33.706372
v 832.503297 -50.350095 33.905011
v 836.790264 -49.634456 32.129334
v 867.069920 -47.093648 38.670877
v 877.120825 -46.459142 40.919981
v 890.380469 -43.743499 41.051989
v 931.096734 -33.413894 47.558054
v 987.054446 -25.850669 57.281330
v 218.368321 -56.609030 -0.413791
v 235.722164 -59.009270 3.212015
v 227.408455 -57.329335 0.079657
v 244.355028 -57.719044 -1.579237
v 246.208397 -60.246720 5.172947
v 371.096872 -58.221491 -2.912916
v 392.635231 -58.975090 5.888450
v 419.204480 -58.042978 2.359772
v 424.661131 -58.068376 2.797174
v 432.704172 -58.335398 4.108034
v 438.890285 -58.570660 4.715783
v 451.760462 -58.397944 3.359695
v 454.669785 -59.067515 5.509000
v 461.246051 -59.477735 6.298304
v 484.141360 -59.740728 6.849427
v 489.424267 -59.807691 7.024988
v 510.802698 -59.711710 7.175988
v 509.596637 -60.658005 9.414621
v 527.311103 -60.005220 8.722361
v 533.116771 -60.814452 10.930484
v 561.152562 -59.653809 8.534593
v 874.913775 -44.705905 35.143125
v 921.175088 -36.519544 44.759232
v 935.089830 -32.050223 49.084617
v 979.185836 -27.084673 57.857154
v 994.382935 -25.492677 57.338366
v 235.990539 -57.040012 -3.121077
v 382.762734 -58.443381 2.931942
v 438.369565 -58.074891 2.600528
v 449.309502 -58.823645 5.137515
v 458.509454 -58.572912 3.559961
v 467.500232 -58.823100 4.084702
v 472.060195 -58.588897 2.402580
v 491.520581 -59.138729 4.689798
v 503.830741 -59.556148 6.401340
v 502.989260 -60.156469 8.086532
v 519.162727 -59.515146 6.599995
v 553.199138 -59.872481 10.064979
v 864.816899 -46.163316 34.516340
v 934.483800 -30.467043 45.379124
v 944.727754 -27.430848 51.897460
v 981.703829 -24.130404 55.956948
v 369.793131 -58.705305 3.110172
v 497.371403 -59.379971 5.725667
v 501.470475 -59.148237 3.952579
v 508.524700 -59.251139 4.504752
v 514.973894 -59.385521 5.598588
v 531.694776 -59.575372 7.135558
v 927.687533 -33.616219 44.674199
v 943.486824 -26.982598 50.240246
v 956.259488 -25.136162 55.336110
v 975.119763 -20.791345 54.642748
v 286.351965 -58.281257 -4.433606
v 487.054611 -59.104887 4.805179
v 939.352202 -29.751731 49.901646
v 956.638749 -19.644028 51.856212
v 960.257191 -19.923165 53.542071
v 995.479334 -22.672130 55.237915
v 946.280213 -24.527115 49.449179
v 950.434007 -21.802309 49.930266
v 968.181201 -22.557639 55.491350
v 974.906884 -15.862722 52.589923
v 991.619966 -22.564189 55.135042
v 944.736518 -24.523044 47.242050
v 949.107062 -21.845943 48.249038
v 984.070186 -20.434688 53.905665
v 953.880643 -20.927264 51.502878
v 954.042059 -18.537201 48.230444
v 966.268943 -16.749354 52.602493
v 980.305606 -20.101540 53.969321
v 950.750275 -20.255642 47.314119
v 953.391112 -18.317119 46.266951
v 960.333339 -16.267674 49.922732
v 963.896477 -15.923210 51.054001
v 991.187646 -18.606007 52.461882
v 964.270175 -14.010365 48.428058
v 969.947891 -12.488278 49.622930
v 959.531612 -15.292476 47.185912
v 962.607008 -14.446328 48.162449
v 959.760585 -14.802955 45.516367
v 978.356633 -14.242567 51.533398
v 981.403484 -13.383716 50.827170
v 963.168650 -13.019881 44.428650
v 966.964607 -11.142297 42.549773
v 967.440142 -11.343250 44.502672
v 973.523099 -9.525724 46.723111
v 1011.504080 -15.912101 48.184718
v 975.308927 -10.811927 49.338729
v 978.042783 -7.628556 45.741479
v 985.316814 -8.301223 47.911402
v 1012.806963 -12.790031 45.422630
v 976.133921 -7.458433 43.646727
v 994.784343 -8.302382 46.726281
v 985.910090 -4.011843 41.988291
v 989.402156 -4.464341 44.105958
v 1004.433692 -7.044010 44.012087
v 1006.147053 -9.374683 45.034931
v 1002.676679 -4.483166 42.872901
v 1011.871208 -9.999524 43.736948
v 980.323218 -4.467052 37.632956
v 981.388768 -6.362500 44.697862
v 996.435146 -3.459180 43.332109
v 991.965885 -3.512792 43.327648
v 983.861849 -3.059754 37.368997
v 989.681579 -1.979056 39.372499
v 996.544148 -1.371325 40.845846
v 1006.280868 -2.637247 40.646121
v 994.091896 -0.755663 38.874620
v 961.940544 -12.581595 21.911030
v 989.694526 -0.085471 32.011759
v 998.222574 -0.205456 38.718787
v 1002.093606 -0.756013 39.421567
v 1007.720234 -0.876612 38.441252
v 1004.307110 0.456566 36.931804
v 995.644257 0.753589 34.959359
v 1003.099068 2.259680 31.623618
v 378.364240 -70.501364 -28.419381
v 355.991732 -67.667419 -25.960427
v 327.334962 -64.219326 -22.619577
v 474.202953 -81.952771 -33.396081
v 420.007140 -66.079283 -20.307712
v 430.780311 -68.177824 -22.457052
v 374.682123 -66.394004 -23.202560
v 767.983485 -66.925588 1.457432
v 431.287578 -91.463630 -45.409508
v 436.159354 -84.877146 -39.305325
v 317.615316 -69.861609 -30.863572
v 272.953499 -58.688309 -12.760354
v 362.047008 -59.069847 -9.183518
v 251.774949 -59.801911 -19.422327
v 276.523094 -60.996466 -19.649241
v 316.622854 -61.099599 -17.195174
v 331.872131 -60.229432 -14.226888
v 333.447231 -61.388148 -16.998567
v 341.965540 -61.557732 -16.931657
v 368.576288 -62.012098 -16.415155
v 290.154097 -62.128358 -20.962399
v 516.739636 -62.367957 -6.008821
v 288.029927 -65.245694 -26.564857
v 352.096687 -65.667935 -23.396467
v 548.742117 -63.572543 -4.921095
v 644.086374 -61.611845 9.326092
v 312.840644 -68.268995 -29.178336
v 480.550329 -66.278257 -16.031527
v 498.967432 -64.993926 -12.437037
v 607.054704 -64.869216 -0.401635
v 967.517873 -9.456738 28.125611
v 292.953379 -67.304555 -29.202890
v 323.604399 -68.044765 -28.290461
v 437.740199 -70.962697 -25.406920
v 807.622182 -54.023412 20.898587
v 631.804567 -65.133307 1.745143
v 787.304759 -56.626762 18.309664
v 936.039001 -26.438968 25.268115
v 275.909858 -68.810541 -32.481898
v 440.459808 -74.468737 -29.111055
v 525.227265 -71.754114 -18.807528
v 647.304466 -66.733955 0.847305
v 718.318012 -62.583988 11.157621
v 718.971090 -66.563623 4.529978
v 240.543320 -72.295578 -39.828044
v 310.598480 -73.276284 -35.243802
v 467.590354 -75.908278 -28.389677
v 490.532792 -72.433201 -22.860992
v 585.791013 -72.408596 -12.752137
v 797.427734 -59.205039 9.949129
v 877.519339 -45.059435 16.811115
v 401.386586 -76.730140 -34.024528
v 980.020902 -3.875176 15.677443
v 984.659834 -1.848095 15.551031
v 259.618364 -76.909031 -42.894676
v 265.299689 -76.211384 -41.715624
v 378.046621 -78.993987 -37.656070
v 432.528461 -77.711012 -32.975473
v 479.384833 -80.673570 -31.801288
v 478.809419 -77.427896 -28.897491
v 511.388222 -76.776431 -25.272501
v 560.947849 -76.619420 -19.862143
v 563.526752 -74.503310 -17.546991
v 968.596719 -11.486496 8.348869
v 312.789314 -83.300381 -45.455108
v 318.711005 -82.555130 -44.379644
v 392.870922 -81.289311 -39.064265
v 441.219563 -80.219543 -34.681627
v 504.947920 -82.340681 -30.762415
v 645.256471 -79.210653 -13.628386
v 659.205296 -77.115299 -10.517008
v 721.225528 -73.427021 -4.322592
v 907.219853 -40.460914 8.748803
v 320.666785 -85.406761 -46.987885
v 361.682962 -86.729234 -46.136197
v 363.441731 -83.660776 -43.135012
v 444.594439 -84.757887 -38.509631
v 662.587808 -77.719876 -10.894411
v 754.373231 -74.287499 -6.085463
v 979.409631 -5.644408 9.625413
v 986.268338 -3.205424 7.268614
v 404.733369 -87.877476 -44.387566
v 570.839982 -83.363011 -24.605089
v 989.976716 -2.806118 3.374223
v 474.689399 -88.534751 -38.910933
v 979.357107 -9.360730 0.019058
v 983.637574 -6.421055 1.728064
v 848.575341 -58.569607 -1.302625
v 892.976214 -49.620323 -2.375916
v 416.138358 -93.208791 -48.127978
v 859.094764 -57.483710 -2.604637
v 962.085213 -21.162780 -4.341587
v 955.070773 -28.947016 -11.523183
v 976.497898 -19.404067 -15.954126
v 283.435354 -59.087878 -13.241358
v 288.503742 -58.832103 -11.517818
v 247.964011 -57.891819 -13.534370
v 263.072036 -58.109224 -11.161940
v 425.752720 -60.860956 -10.919909
v 430.908766 -59.342031 -6.564276
v 240.917305 -57.751265 -14.593001
v 269.127748 -58.992238 -14.586096
v 276.621965 -59.536374 -15.682674
v 305.731811 -59.360892 -12.538293
v 312.806468 -60.033008 -14.500949
v 322.902618 -60.269676 -14.721368
v 377.226579 -61.191478 -14.355544
v 387.526380 -61.224232 -13.934730
v 240.814199 -58.254981 -16.585659
v 258.784111 -58.608765 -14.650850
v 345.791890 -59.932124 -12.657478
v 383.562120 -64.067182 -19.225095
v 395.450509 -62.041675 -15.213307
v 404.104733 -61.416261 -13.532627
v 409.849274 -61.176801 -12.709412
v 427.867643 -63.024444 -15.065003
v 435.519392 -60.861155 -10.329962
v 448.741979 -60.818225 -9.197323
v 252.829965 -59.122547 -17.336876
v 354.462099 -60.905626 -14.851386
v 364.732957 -61.498616 -15.589909
v 417.273598 -60.533485 -10.757193
v 434.350734 -62.817557 -14.268551
v 949.387844 -20.349793 41.425196
v 259.331250 -59.759692 -18.397511
v 268.277964 -59.569454 -16.656846
v 306.084889 -60.932081 -17.385134
v 326.974082 -61.872005 -18.346930
v 404.795401 -62.824036 -16.108187
v 466.756043 -60.986086 -8.043135
v 294.949280 -61.160696 -18.562458
v 314.007106 -62.374898 -20.085429
v 397.958529 -65.090614 -20.064506
v 412.627919 -63.553892 -16.905054
v 414.719715 -62.832061 -15.570053
v 483.833593 -61.428989 -7.448870
v 490.013941 -62.954294 -9.855070
v 950.036211 -19.817824 39.285698
v 258.577833 -60.789438 -21.016249
v 258.571127 -61.688402 -22.916498
v 301.879182 -61.987928 -19.996951
v 349.090858 -62.697614 -18.742731
v 387.030735 -63.231357 -17.676081
v 403.260175 -64.297585 -18.577799
v 427.635754 -66.152326 -19.958525
v 440.157448 -61.379408 -11.122637
v 506.215475 -61.456994 -5.175361
v 340.005345 -62.849091 -19.572338
v 356.532501 -64.106036 -20.767473
v 367.135065 -64.121227 -20.197136
v 460.255273 -63.270430 -13.062091
v 467.046663 -63.358837 -12.633750
v 529.536786 -61.898754 -3.610379
v 545.779881 -61.823094 -1.669032
v 555.543504 -62.753866 -2.537624
v 586.082002 -62.130254 2.294440
v 606.596833 -60.865936 7.556927
v 953.463888 -17.788029 38.170466
v 958.081274 -15.035858 34.496071
v 970.074963 -8.736815 36.424769
v 281.449877 -63.004345 -23.294113
v 295.103137 -63.276094 -22.827593
v 330.287250 -66.080361 -25.239479
v 513.822189 -63.656008 -8.727465
v 521.915977 -62.799388 -6.335562
v 538.111718 -62.557632 -4.077792
v 595.771266 -62.610549 2.349027
v 621.089359 -61.773956 6.780719
v 633.377527 -61.732807 8.082804
v 904.688011 -37.882876 33.501673
v 956.175350 -15.962762 30.293494
v 952.963497 -17.723473 33.322982
v 962.802690 -12.559290 36.921611
v 957.263515 -15.575517 35.742312
v 974.822923 -6.370936 35.650877
v 268.658958 -63.206083 -24.835673
v 306.086792 -63.460432 -22.522988
v 337.096678 -64.223051 -22.022463
v 344.070873 -65.534356 -23.643284
v 367.514830 -65.646591 -22.510009
v 380.357478 -66.809125 -23.485166
v 414.040128 -65.444732 -19.713944
v 463.785397 -66.063253 -17.151879
v 503.692313 -63.395725 -9.282873
v 515.983713 -65.576519 -11.642225
v 562.797640 -63.781836 -3.634250
v 603.360798 -62.495236 3.447221
v 613.513454 -62.280358 4.923335
v 745.394862 -57.539101 22.876753
v 754.231272 -56.938087 24.075643
v 915.469275 -34.409262 31.467738
v 923.703527 -31.559530 31.135696
v 937.648636 -26.169760 35.398664
v 939.859666 -24.930639 34.176391
v 251.256700 -63.834492 -27.599856
v 312.295869 -66.213339 -26.445485
v 318.094789 -65.113433 -24.531986
v 365.976422 -66.769328 -24.203054
v 434.711581 -66.791256 -20.374305
v 455.930378 -66.311258 -18.145452
v 522.228020 -64.266419 -8.928331
v 528.692218 -63.390268 -6.754929
v 573.874128 -62.731566 -0.274611
v 581.555657 -63.511015 -0.927462
v 615.519240 -64.093695 1.760981
v 643.697859 -62.624815 7.172020
v 657.974248 -62.210410 9.273650
v 672.927395 -61.439857 11.960460
v 777.582704 -55.344717 26.012708
v 770.631742 -56.326567 22.944573
v 909.091333 -36.319417 31.202076
v 929.524276 -29.307985 31.836505
v 935.251905 -27.025005 33.390496
v 947.742947 -20.720179 34.274588
v 961.625910 -12.879097 30.960445
v 977.681788 -4.673639 32.852428
v 277.459367 -64.794503 -26.714865
v 408.600943 -68.819426 -24.663408
v 474.947490 -69.535857 -20.807050
v 484.069061 -64.850837 -13.624261
v 559.577011 -64.473872 -5.250394
v 570.748747 -64.958321 -4.712725
v 585.354884 -66.645066 -5.601021
v 623.597730 -64.293981 2.285366
v 638.356993 -64.132408 4.002822
v 652.003974 -63.905374 5.622469
v 680.322394 -61.174242 12.971552
v 720.240929 -59.404109 18.148776
v 723.481786 -60.257863 15.932127
v 795.240020 -53.916717 27.179130
v 894.979622 -39.899992 30.712122
v 968.182163 -9.350485 32.921649
v 973.769672 -6.439219 31.873156
v 260.981952 -63.590594 -26.171038
v 260.771221 -66.199043 -30.272767
v 369.994167 -69.511550 -27.608212
v 445.934186 -71.473572 -25.389849
v 448.078656 -66.932369 -19.586942
v 492.442804 -66.388305 -15.156313
v 496.079911 -67.405727 -16.230440
v 631.038451 -63.284460 4.789325
v 643.872025 -63.741855 5.136420
v 670.748886 -62.949488 8.829188
v 745.887703 -58.854605 18.378013
v 753.981271 -58.069187 19.803543
v 804.089802 -53.658535 23.866305
v 886.576037 -41.888057 32.040017
v 902.900383 -37.913141 30.076401
v 930.468390 -28.756674 29.219241
v 938.779837 -25.167459 28.889915
v 285.066936 -66.641862 -28.881169
v 299.978868 -66.159420 -27.127282
v 362.891569 -68.615431 -26.838498
v 468.770468 -67.911722 -19.262929
v 487.493995 -69.337553 -19.523791
v 530.121931 -65.887053 -10.694017
v 537.297793 -63.661529 -6.282497
v 538.585724 -68.403893 -13.293183
v 546.390327 -65.273438 -8.021380
v 558.941107 -66.907170 -9.077821
v 617.440387 -67.022488 -2.544761
v 661.598631 -63.152550 7.771030
v 662.804983 -64.439400 5.675964
v 676.815442 -64.110075 7.191300
v 680.164507 -62.630871 9.999111
v 707.178377 -62.824814 10.613309
v 740.441030 -60.590587 14.534044
v 777.018880 -56.426468 21.179003
v 792.830228 -54.903044 22.608211
v 814.408262 -52.464618 24.945153
v 851.859870 -47.579260 30.962319
v 849.343531 -47.939956 27.544255
v 870.554283 -44.643710 28.441894
v 883.026248 -42.377716 27.396718
v 887.156447 -41.660021 24.575652
v 893.505981 -40.109781 28.393974
v 912.644455 -35.085369 26.111793
v 947.000021 -20.989435 29.554921
v 976.022712 -5.110019 28.228555
v 481.501626 -68.742820 -19.263407
v 552.830338 -66.778458 -9.574571
v 561.875368 -68.917812 -11.451240
v 568.036767 -67.236871 -8.482570
v 576.076695 -66.335182 -6.247429
v 590.446870 -66.876889 -5.324393
v 667.165386 -65.893653 3.744138
v 683.970844 -63.795559 8.094620
v 703.735495 -63.678539 9.050858
v 750.235992 -58.524008 18.892796
v 763.875237 -57.850052 19.094437
v 772.743905 -57.420818 18.918714
v 795.864831 -55.478053 19.594900
v 825.209989 -51.214029 25.374426
v 838.194372 -49.615686 25.650467
v 842.352673 -49.304990 24.039484
v 857.706148 -46.853044 25.671971
v 870.280684 -44.829556 25.141021
v 894.838003 -39.841929 25.925527
v 906.648362 -36.980027 23.760775
v 928.296784 -29.723580 24.762168
v 952.443414 -18.056492 25.993383
v 981.037285 -2.848614 28.969760
v 993.674837 1.735917 25.958849
v 310.415305 -70.258432 -31.795723
v 399.562070 -73.720963 -30.960378
v 464.701459 -71.100675 -23.505630
v 502.472643 -68.351216 -16.867235
v 511.455926 -68.918551 -16.733854
v 543.945531 -68.880540 -13.371935
v 562.962567 -66.768011 -8.416869
v 599.958646 -69.215177 -7.404956
v 638.462615 -66.446264 0.424648
v 832.969509 -50.446483 24.382014
v 855.578348 -47.388851 23.941917
v 880.680375 -43.158648 23.008805
v 922.535879 -31.839937 27.974054
v 926.138254 -30.562091 24.675054
v 948.894651 -20.050575 24.574763
v 1005.334126 2.538976 30.338404
v 252.151488 -65.644186 -30.285069
v 322.493020 -72.514041 -33.688545
v 486.092131 -70.778230 -21.369691
v 518.682233 -68.558564 -15.590461
v 549.897839 -69.113021 -13.036695
v 673.670216 -66.354518 3.490283
v 729.447647 -62.986799 10.234630
v 774.196498 -58.599012 15.527170
v 780.154128 -57.332236 17.808812
v 792.959849 -56.990321 16.018257
v 816.380821 -52.738775 22.457872
v 825.586694 -52.011298 21.081122
v 842.783312 -49.993067 20.362511
v 873.436197 -44.434024 23.669330
v 895.628623 -39.912653 23.071649
v 915.071374 -34.545029 22.998376
v 982.926041 -1.814586 24.210453
v 988.826510 0.336521 26.334612
v 999.230171 2.828120 23.069490
v 239.175579 -69.518968 -36.780863
v 253.617566 -69.958112 -35.833262
v 259.119813 -71.875837 -37.561104
v 361.470663 -72.382524 -31.480613
v 372.387483 -72.317926 -30.878783
v 495.720212 -75.579223 -25.631838
v 516.270197 -70.363330 -18.083251
v 577.427819 -70.397361 -11.440400
v 621.880292 -69.710957 -5.554059
v 635.476239 -69.253245 -3.596609
v 682.638908 -66.659630 3.513508
v 694.599636 -65.307977 6.110807
v 688.277399 -65.471121 5.578837
v 725.451430 -65.443343 6.165575
v 733.884967 -64.031014 8.269189
v 755.467234 -59.725595 15.273287
v 763.885271 -59.565716 14.675038
v 781.313414 -58.524883 14.505739
v 841.196061 -51.445313 15.984325
v 867.989538 -45.931740 20.545960
v 873.041782 -45.387257 18.982542
v 884.437991 -43.199202 18.768001
v 901.022998 -38.968005 20.593002
v 921.957408 -32.402793 21.508716
v 932.060732 -28.546037 20.957485
v 939.531127 -25.465180 18.866001
v 945.755306 -22.068100 21.056180
v 986.425289 -0.404379 23.655148
v 251.377148 -71.585036 -37.951183
v 387.371148 -74.375159 -32.366736
v 391.284622 -78.088356 -36.006284
v 407.638907 -73.566120 -30.309795
v 421.239520 -73.472978 -29.372812
v 470.073587 -71.111284 -23.093212
v 481.005104 -71.650225 -22.807137
v 553.197037 -71.805190 -15.853105
v 645.917297 -70.583191 -4.268014
v 709.744055 -64.413314 7.924886
v 745.360926 -62.096708 11.109486
v 801.600338 -55.205777 18.863680
v 810.720643 -55.436937 15.456036
v 818.007906 -53.529975 18.779313
v 825.036566 -52.848973 18.272713
v 849.638029 -48.634153 21.973676
v 858.480547 -47.305012 21.711402
v 914.333445 -35.030755 21.080807
v 951.602453 -18.810033 21.422161
v 983.034458 -1.914247 20.222973
v 245.090408 -73.845581 -41.030239
v 513.798034 -73.264607 -21.570358
v 539.953150 -72.896231 -18.497863
v 558.948881 -71.667369 -15.065471
v 569.226293 -70.824452 -12.915507
v 677.159540 -69.407494 -0.542111
v 687.265600 -69.434699 -0.101740
v 754.772834 -61.874596 10.792990
v 768.713804 -61.022274 10.976571
v 835.379313 -50.670415 21.706115
v 854.814405 -48.437094 19.222995
v 865.050410 -48.001726 14.808415
v 930.655793 -29.449901 18.794648
v 935.165534 -27.539361 18.466694
v 938.581182 -26.653349 14.935539
v 952.201690 -18.988574 17.186962
v 963.273769 -11.918112 20.137590
v 978.305865 -4.142290 19.390237
v 991.872774 1.293442 21.899694
v 359.513238 -75.601877 -35.140323
v 365.677938 -76.730492 -36.053039
v 380.624217 -78.095632 -36.597057
v 383.856423 -76.948954 -35.256530
v 395.768274 -74.965273 -32.524608
v 405.584887 -76.830564 -33.875339
v 491.610855 -77.868000 -28.170717
v 535.099575 -73.102438 -19.234464
v 554.572497 -74.185805 -18.223774
v 609.419450 -72.981922 -10.664828
v 654.291005 -72.090484 -5.382628
v 668.843959 -70.070211 -1.920770
v 703.753631 -66.841656 3.993973
v 737.657700 -62.168191 11.462846
v 740.564330 -66.165702 4.555249
v 749.334596 -64.231538 7.027098
v 778.125484 -61.043591 9.670908
v 805.700120 -57.737362 11.215731
v 811.769997 -57.739393 9.717108
v 871.914995 -46.108027 16.955764
v 922.961151 -32.497810 18.669537
v 928.331455 -30.231171 19.882786
v 934.705273 -28.461811 14.760751
v 963.558173 -12.252378 15.948691
v 283.663828 -72.673879 -36.456838
v 449.108204 -72.806970 -26.644342
v 476.293399 -76.162061 -27.897037
v 507.712533 -73.432269 -22.318362
v 570.445793 -73.443836 -15.653977
v 592.357180 -72.588749 -12.166110
v 608.852057 -79.030836 -16.736967
v 731.013184 -67.505041 2.984240
v 822.347022 -55.967931 10.723108
v 859.960662 -47.671748 18.923903
v 901.666016 -39.634040 16.747556
v 918.257418 -34.284202 18.003644
v 932.495392 -29.140358 16.072609
v 946.258123 -23.389448 12.208897
v 955.467819 -16.951249 17.490653
v 988.136169 -0.082649 18.476748
v 364.716199 -79.931541 -39.369685
v 421.813937 -78.878876 -34.847514
v 590.494408 -74.463251 -14.361970
v 663.736148 -69.838070 -1.958880
v 672.448130 -73.298150 -5.565433
v 722.915028 -68.206738 2.134513
v 763.214654 -63.703786 6.744584
v 772.863262 -66.078637 2.116702
v 807.293309 -59.785804 6.773363
v 816.511772 -55.784413 12.866860
v 836.284434 -53.789391 11.436324
v 849.785598 -51.268305 12.788079
v 921.891240 -33.793997 14.581507
v 937.782195 -27.779032 11.950266
v 941.643570 -25.562284 13.130148
v 951.402973 -20.446287 12.581956
v 956.491521 -17.284320 13.073919
v 961.593172 -14.544962 11.508740
v 971.564716 -7.995032 15.501298
v 971.082668 -9.092919 11.605107
v 316.386376 -74.988771 -36.774076
v 371.629663 -81.152035 -40.168700
v 386.316328 -81.162480 -39.332825
v 417.210885 -78.499302 -34.780322
v 416.759523 -83.077155 -39.170061
v 460.428072 -75.305800 -28.383732
v 456.330298 -79.267498 -32.585720
v 468.688104 -77.493596 -29.832912
v 520.719929 -75.599709 -23.244101
v 576.125161 -77.382961 -18.865788
v 620.110090 -73.510192 -10.082709
v 637.227605 -73.494438 -8.385915
v 638.485144 -75.361677 -10.279040
v 683.280806 -72.708994 -4.289695
v 884.561325 -44.901099 12.634148
v 892.112847 -43.606601 11.253726
v 893.873756 -42.297826 14.010479
v 899.671088 -41.332457 12.405564
v 915.257101 -36.502437 13.175413
v 915.468807 -37.538602 9.658755
v 926.299987 -32.487489 13.094528
v 931.070874 -30.650968 12.517502
v 943.981609 -23.889878 15.380176
v 959.442592 -14.610627 16.616067
v 967.550171 -10.135407 15.283781
v 989.652102 -0.491252 12.491880
v 1013.838179 2.628634 17.899506
v 273.592191 -78.545856 -43.481323
v 400.602025 -81.445298 -38.731868
v 451.325144 -80.764113 -34.362839
v 495.354671 -79.570448 -29.346312
v 537.714992 -81.943303 -27.042249
v 546.073066 -79.480683 -24.076636
v 631.396876 -74.074302 -9.563074
v 662.957598 -74.572478 -7.559384
v 878.403565 -46.387888 12.022389
v 907.907356 -38.917938 12.748135
v 924.118347 -34.155313 10.406383
v 951.915187 -21.779506 7.182028
v 974.893091 -7.638299 10.161105
v 1002.310835 2.974851 14.761131
v 281.405732 -78.948097 -43.270151
v 309.460115 -80.407206 -42.815673
v 331.741929 -82.649199 -43.800796
v 398.352695 -84.994964 -42.237499
v 406.553735 -82.511442 -39.349637
v 518.765016 -80.264121 -27.608362
v 555.995689 -78.113089 -21.783523
v 566.232976 -79.242450 -21.659057
v 646.682397 -74.285609 -8.444550
v 654.470736 -75.522380 -9.189572
v 680.982714 -75.849094 -7.908007
v 799.156520 -60.832731 6.511752
v 869.486037 -49.713601 8.109048
v 886.154054 -45.951188 8.738216
v 924.093571 -35.188220 7.377552
v 928.285035 -32.550278 10.198612
v 933.116964 -30.391800 10.357442
v 943.898733 -25.030766 10.648187
v 988.305252 -1.559312 9.971524
v 1002.301204 2.740920 12.632081
v 1007.054450 3.201491 14.861745
v 302.665983 -81.162691 -43.999418
v 328.344584 -81.625272 -42.963081
v 410.287045 -80.278992 -36.981588
v 506.514821 -78.641245 -27.434913
v 555.383409 -84.538502 -27.264798
v 565.265900 -80.499287 -22.830677
v 573.478152 -79.689627 -21.235303
v 739.394268 -74.449794 -5.642226
v 755.012717 -66.544791 3.077247
v 753.422235 -69.845090 -1.120722
v 825.309016 -58.626346 4.671426
v 831.416400 -55.713385 8.584796
v 862.002019 -50.157439 10.422324
v 903.550546 -42.446206 6.388828
v 899.177783 -43.019025 8.009795
v 959.765795 -16.537393 8.756794
v 984.005479 -3.308204 10.259178
v 418.069431 -84.933073 -40.798687
v 433.717291 -81.268536 -36.252302
v 522.528275 -79.698236 -26.745136
v 542.486694 -81.187108 -25.913815
v 673.310597 -79.146618 -11.657737
v 685.359040 -76.391282 -8.276363
v 694.086867 -76.038588 -7.556643
v 827.214962 -60.148657 1.718225
v 855.501350 -51.713046 9.302378
v 876.777898 -47.764064 9.248234
v 890.332836 -46.141780 5.841435
v 894.691320 -44.338920 7.587968
v 912.683437 -39.540415 6.655031
v 943.275710 -26.645931 6.803342
v 948.500096 -23.754361 6.959590
v 288.522694 -83.359716 -47.069958
v 338.666318 -89.278741 -49.594935
v 391.800433 -85.946388 -43.553329
v 406.362365 -86.258664 -42.821397
v 453.278691 -83.548747 -36.675574
v 462.269544 -87.574885 -39.320646
v 510.894325 -82.295836 -30.122155
v 603.545024 -77.213602 -15.574603
v 683.190040 -78.545820 -10.568530
v 713.170168 -74.963743 -6.034701
v 731.772397 -70.882571 -1.478947
v 743.617365 -71.511201 -2.583750
v 808.371213 -63.110477 1.169199
v 818.939576 -61.488324 1.488558
v 835.021342 -57.653039 3.832871
v 847.596154 -53.962466 7.104792
v 913.608242 -41.183131 2.015696
v 927.585888 -33.784666 7.457316
v 936.408857 -30.228696 6.335574
v 946.515969 -27.079813 1.503235
v 956.753713 -18.658644 8.014371
v 958.831217 -18.246168 5.806656
v 963.297536 -15.303824 6.474862
v 993.303622 -1.082349 4.777599
v 997.826730 1.358229 9.277914
v 291.539703 -87.617570 -50.742068
v 351.108640 -85.317816 -45.346983
v 412.170241 -86.873127 -42.950157
v 431.690647 -86.121291 -40.765381
v 512.680997 -86.651194 -33.476323
v 524.999501 -83.463973 -29.655294
v 532.165891 -86.208361 -31.088277
v 534.768075 -83.967589 -28.999079
v 548.992621 -83.179329 -26.854064
v 593.796557 -83.813363 -22.491778
v 784.507644 -69.313402 -3.215214
v 790.431547 -67.025918 -1.216401
v 838.571852 -59.071715 0.585563
v 929.740043 -34.740496 2.606704
v 929.367632 -33.469444 6.292132
v 941.253182 -28.158756 5.587775
v 955.628611 -21.971453 1.642296
v 966.779303 -15.484266 1.556210
v 968.164300 -12.501259 6.417618
v 976.555147 -8.883996 4.592524
v 980.760283 -5.611661 7.668152
v 1010.933370 0.923760 4.938665
v 306.949701 -86.231179 -48.536101
v 355.837533 -87.313892 -46.970317
v 377.775114 -87.470719 -45.834811
v 441.341383 -89.895137 -43.225624
v 496.950377 -84.442486 -33.306213
v 774.342476 -70.627509 -3.650235
v 799.912448 -65.954818 -1.247524
v 812.268263 -64.548010 -1.474715
v 823.735518 -62.236531 -0.591077
v 854.435007 -55.204520 2.526895
v 870.414960 -53.015650 0.958299
v 904.144739 -43.938118 2.565935
v 920.667701 -39.822443 -0.551090
v 933.154618 -32.503781 4.447481
v 968.895352 -12.761483 4.841636
v 975.934630 -10.457267 1.534977
v 284.353266 -85.748479 -49.570030
v 299.419007 -86.751481 -49.468110
v 344.397514 -89.800118 -49.781394
v 404.661365 -90.796856 -46.936442
v 425.542215 -87.406397 -42.392273
v 467.676294 -88.406747 -39.476051
v 505.125503 -87.441573 -34.904941
v 573.816160 -86.974967 -27.187336
v 897.483169 -45.021016 4.268255
v 925.798900 -35.891009 3.797547
v 931.679689 -34.935303 0.194131
v 935.782316 -32.908919 0.550959
v 938.094258 -30.590502 3.373326
v 942.090199 -29.605800 1.081576
v 950.805229 -23.909120 3.361072
v 277.710143 -89.418536 -53.262386
v 362.184519 -90.249724 -49.288647
v 379.913074 -90.373449 -48.293247
v 480.972555 -87.001905 -37.020038
v 498.118148 -92.619074 -39.746181
v 535.990264 -91.541926 -34.775655
v 566.278413 -87.863172 -28.689947
v 644.752626 -83.113453 -17.264179
v 675.943798 -82.601949 -14.704973
v 774.277666 -74.687366 -7.905754
v 890.558216 -47.925430 1.891438
v 908.246323 -44.304654 -0.742331
v 946.592397 -28.697981 -2.156240
v 999.913148 -0.209483 -0.008231
v 994.877955 -1.394715 1.548574
v 1007.415848 1.358488 4.301029
v 387.631284 -91.902801 -49.094329
v 394.933434 -89.290616 -46.344426
v 497.091863 -87.535282 -35.804779
v 793.305539 -68.861205 -3.772666
v 927.980621 -37.173609 -1.126787
v 962.178136 -17.308107 3.433365
v 993.850596 -4.033333 -5.505447
v 396.497533 -93.044043 -49.469941
v 547.235506 -95.132297 -36.107160
v 903.803894 -46.369004 -2.059927
v 928.135278 -39.096420 -4.927408
v 924.884564 -38.977579 -2.153240
v 941.058697 -32.128557 -3.175783
v 974.382741 -12.394472 -0.849923
v 1003.852703 0.952311 2.274037
v 796.516897 -71.453422 -6.993929
v 813.476498 -67.970485 -5.740998
v 816.804229 -70.333582 -8.790521
v 888.301408 -51.571436 -3.637604
v 965.595667 -17.870216 -1.930472
v 988.218163 -5.930535 -3.102008
v 1007.860295 -2.000572 -5.053689
v 865.687343 -58.134363 -5.416339
v 871.099439 -58.968859 -8.054258
v 874.330077 -56.959766 -6.416653
v 910.059421 -47.528335 -7.500987
v 935.925033 -35.747341 -5.278069
v 964.987708 -21.181627 -7.541123
v 998.654749 -2.461544 -5.916521
v 931.876772 -37.715618 -5.407241
v 959.270612 -22.992335 -4.668459
v 970.687439 -16.807512 -5.474908
v 926.002497 -41.553857 -7.724515
v 955.253994 -26.054574 -6.166833
v 982.782654 -10.871350 -7.744988
v 935.782563 -39.006981 -11.015599
v 942.055986 -34.383124 -8.444094
v 985.509942 -10.690776 -10.708094
v 1004.779252 -1.580446 -5.133020
v 1008.290239 -2.976722 -6.824417
v 929.715915 -41.067208 -9.630932
v 945.984756 -32.977340 -9.720201
v 958.899682 -25.662447 -9.422603
v 977.524642 -16.609229 -12.542283
v 926.443360 -43.764166 -11.728050
v 941.620982 -38.195608 -14.907054
v 944.649298 -35.018712 -12.118914
v 952.613294 -27.382739 -5.895357
v 995.304408 -6.023691 -11.745882
v 1002.328982 -4.066611 -10.662461
v 920.089767 -46.405927 -11.553853
v 923.945577 -46.901485 -14.782094
v 931.460215 -41.761723 -12.139805
v 950.758955 -31.474015 -11.755012
v 963.648355 -24.000828 -11.323184
v 994.949668 -8.858364 -16.036317
v 1002.965821 -4.955756 -12.083171
v 930.305381 -44.384156 -15.537648
v 936.915910 -41.481309 -16.231095
v 983.433033 -13.047425 -12.593046
v 1013.126183 -7.452068 -10.270016
v 968.861520 -22.350514 -13.559506
v 988.062273 -11.865711 -15.263743
v 933.472140 -43.083818 -15.955992
v 953.742174 -31.974987 -15.695620
v 984.713411 -16.799082 -18.902106
v 941.951796 -40.780622 -19.487615
v 948.534854 -37.437346 -20.056867
v 416.890238 -73.876368 -30.056505
v 347.497597 -70.573477 -30.071580
v 455.942024 -71.175194 -24.286903
v 252.718648 -62.365820 -24.865020
v 511.834741 -89.282933 -35.657961
v 342.604935 -86.968894 -47.306288
v 579.034233 -74.089836 -15.298123
v 248.088308 -60.747211 -22.133888
v 452.668677 -69.357838 -22.377600
v 426.856050 -93.354812 -47.374166
v 944.012046 -22.569303 27.666607
v 297.027358 -76.623091 -39.760070
v 269.131288 -72.196178 -37.078228
v 274.693879 -86.413894 -50.818297
v 494.672609 -70.110023 -19.796912
v 859.995887 -53.911492 3.026119
v 391.280780 -70.809012 -28.086780
v 513.562352 -94.102258 -39.148208
v 439.402425 -65.035924 -17.533799
v 889.334903 -42.402763 17.567542
v 414.495664 -71.340636 -27.368014
v 977.452148 -14.009043 -7.874714
v 658.803775 -69.133916 -1.414361
v 270.539073 -61.758238 -21.877828
v 539.290583 -75.156430 -20.868401
v 379.754674 -83.407331 -41.886593
v 269.273629 -64.898878 -27.558648
v 431.959687 -73.609449 -28.810187
v 298.050641 -103.981428 -62.958364
v 285.842439 -102.907747 -62.980674
v 965.071449 -29.120528 -20.669984
v 971.654228 -33.341230 -26.872143
v 280.693264 -105.511281 -64.928233
v 306.466379 -109.049092 -65.397527
v 357.905783 -106.016342 -61.256255
v 344.237514 -112.575561 -64.609957
v 343.833157 -108.095870 -63.040595
v 448.729841 -112.091823 -56.917705
v 428.882285 -113.356744 -58.745680
v 222.238047 -130.015012 -76.234669
v 505.513270 -109.054578 -49.440633
v 944.903969 -52.209527 -29.470558
v 528.118706 -112.312103 -47.873671
v 540.066746 -113.362173 -46.656988
v 814.856762 -81.128607 -16.716581
v 547.747054 -109.083120 -44.042247
v 581.624275 -106.177685 -38.479162
v 763.555053 -81.142998 -13.009830
v 888.350667 -69.133040 -19.386784
v 886.930396 -67.109053 -18.432262
v 598.142282 -107.654321 -37.189414
v 743.121341 -91.871100 -19.734656
v 973.166908 -55.178984 -32.626881
v 745.256026 -95.617262 -21.319773
v 924.046010 -66.158043 -25.665346
v 635.271635 -109.928194 -33.858753
v 725.471336 -97.769722 -22.754871
v 758.330145 -95.766140 -20.900836
v 835.727082 -83.592042 -18.287466
v 836.273454 -94.235333 -17.194054
v 998.618155 -10.248745 -18.309358
v 1003.436769 -11.284716 -18.336757
v 1007.441772 -11.030272 -16.860847
v 997.351019 -13.597028 -20.732532
v 1005.709020 -12.769490 -18.597935
v 243.034917 -95.756674 -61.361229
v 989.557049 -17.270247 -21.732598
v 993.751340 -16.001868 -21.922058
v 1001.542048 -14.579140 -20.717196
v 1016.584204 -15.295628 -16.433088
v 992.455020 -15.610986 -21.472127
v 995.409951 -17.259650 -22.594285
v 1009.866135 -15.072159 -18.540098
v 282.942290 -96.348379 -58.574846
v 1006.980219 -15.456334 -19.613474
v 1024.597703 -19.441046 -16.000112
v 980.060765 -22.753036 -22.022297
v 975.884862 -23.758786 -20.930060
v 986.028424 -20.362958 -22.620864
v 1001.700092 -18.778995 -22.159498
v 1002.773597 -17.093764 -21.421458
v 1020.326944 -16.988531 -16.400749
v 1025.444332 -16.717969 -13.477787
v 292.171049 -99.721437 -60.442392
v 997.158894 -20.202512 -23.388855
v 1015.688886 -19.535124 -19.143752
v 1008.474182 -19.336255 -20.726332
v 279.067228 -100.749014 -62.027541
v 959.097379 -32.649544 -21.245792
v 993.543883 -19.859882 -23.631195
v 1010.130572 -20.669956 -20.745710
v 1026.616323 -20.945153 -15.575259
v 987.280209 -21.319578 -23.558190
v 1000.286976 -24.720701 -23.330326
v 1003.633008 -20.297794 -22.076589
v 1019.086497 -22.899008 -19.252894
v 965.556475 -31.221510 -23.367202
v 976.365770 -26.238467 -23.367283
v 983.214166 -24.429068 -24.249607
v 981.139219 -27.450951 -25.353411
v 986.491548 -24.808761 -24.956193
v 993.774026 -23.913747 -24.554417
v 962.858169 -32.971414 -23.827485
v 989.296474 -27.115085 -25.612794
v 1005.956183 -28.280008 -22.210400
v 281.909762 -112.124440 -68.225277
v 274.005693 -110.705217 -68.065845
v 344.149236 -101.968291 -59.414989
v 978.868303 -31.276459 -26.753596
v 1008.854362 -24.902120 -21.565111
v 1015.645803 -24.972854 -20.396373
v 269.145724 -113.552604 -69.673149
v 334.937382 -102.575360 -60.262923
v 368.555956 -103.969773 -59.454372
v 983.059500 -30.115035 -26.481543
v 986.142380 -27.813384 -25.880153
v 994.583613 -28.100617 -24.808489
v 343.651428 -104.989622 -61.353526
v 962.922419 -36.642355 -26.958649
v 995.336518 -31.777045 -24.870084
v 312.152862 -108.484533 -64.819633
v 337.291741 -108.259825 -63.464058
v 989.600023 -31.037919 -26.159449
v 998.879568 -30.117268 -23.823755
v 289.449704 -115.037193 -68.882291
v 304.180732 -112.139222 -66.949271
v 314.067976 -113.130363 -66.695441
v 332.248282 -108.263549 -63.718574
v 947.869466 -43.331124 -26.142945
v 955.160679 -39.642818 -26.497739
v 1001.127482 -29.323908 -23.239956
v 336.191292 -112.103707 -65.033280
v 1005.279277 -33.791734 -21.771439
v 349.014614 -110.471994 -63.788631
v 970.594239 -38.337179 -29.082836
v 992.130059 -34.410067 -25.928941
v 275.238821 -121.264749 -70.789071
v 277.307378 -117.432855 -70.324032
v 337.967932 -115.043122 -65.271541
v 458.710791 -104.888908 -52.691047
v 900.282771 -56.647529 -14.881775
v 923.737001 -53.008163 -21.120724
v 934.898668 -47.754636 -22.641271
v 942.279848 -44.233440 -23.849994
v 949.544494 -44.209499 -27.525585
v 954.609308 -47.332369 -30.622534
v 956.779872 -41.577133 -28.400265
v 968.057725 -43.306810 -30.752413
v 973.112096 -44.071126 -30.773711
v 995.491075 -35.203154 -24.965977
v 285.006136 -119.636294 -69.898944
v 292.822206 -117.860437 -69.109047
v 909.098075 -53.266870 -14.848407
v 914.774821 -56.049023 -19.615201
v 987.014186 -35.842544 -27.289963
v 265.940159 -119.931976 -71.648577
v 303.440930 -117.158084 -68.091979
v 320.723639 -116.505840 -66.642179
v 351.928781 -116.494157 -63.970794
v 390.762419 -113.697949 -61.621508
v 443.215376 -112.036725 -57.411082
v 463.597978 -110.258563 -54.836527
v 536.629136 -104.862794 -43.393841
v 936.900425 -49.414686 -24.997450
v 945.425793 -48.825012 -28.434390
v 960.557516 -45.061374 -30.817092
v 990.556581 -39.127671 -26.767686
v 994.833689 -37.487894 -25.193782
v 266.124660 -124.302430 -71.402989
v 399.622415 -114.370650 -60.929043
v 402.541923 -111.985246 -60.682267
v 455.991996 -110.217017 -55.611681
v 552.006654 -105.501739 -41.806277
v 849.679894 -65.222682 -9.781149
v 893.882693 -57.339323 -13.416276
v 910.323943 -55.760680 -17.722210
v 993.148047 -41.964895 -25.682714
v 235.427430 -128.253205 -74.698411
v 239.967044 -126.316287 -74.427114
v 467.909237 -113.079422 -55.192665
v 475.171624 -112.898671 -54.402409
v 475.246019 -110.257906 -53.588205
v 487.871763 -112.607419 -52.961674
v 532.285230 -104.159322 -43.543699
v 541.856282 -106.606396 -43.628415
v 833.234029 -72.309155 -13.176776
v 862.104512 -65.307143 -12.550719
v 918.560756 -56.500811 -21.323526
v 923.748192 -54.878888 -22.381068
v 938.299209 -52.180192 -27.086087
v 952.758595 -49.635586 -30.959522
v 219.739960 -124.135482 -76.841386
v 840.980631 -70.211896 -12.703396
v 856.600587 -68.690169 -14.195301
v 873.512136 -64.819438 -14.546471
v 886.896316 -63.691971 -16.662911
v 901.042427 -62.609805 -19.296548
v 897.697157 -60.155379 -17.006248
v 912.432578 -58.558940 -20.353454
v 923.092108 -58.102020 -23.678660
v 982.797637 -40.970429 -28.893871
v 226.286113 -124.620499 -76.122743
v 497.490852 -112.487536 -51.787569
v 894.083164 -64.266993 -18.552534
v 901.496848 -59.723201 -17.769640
v 913.179424 -60.085164 -21.324243
v 930.784911 -53.250195 -24.464922
v 940.157618 -55.034071 -28.636801
v 986.730207 -40.402305 -28.011118
v 500.590670 -115.516159 -51.893741
v 505.396562 -114.503015 -51.283878
v 514.581509 -114.634852 -50.214522
v 521.951872 -113.285505 -48.977581
v 763.637908 -87.130611 -17.338690
v 858.820678 -71.054414 -16.022370
v 865.485073 -67.889005 -15.185596
v 906.645978 -64.635720 -21.371215
v 553.708706 -110.525588 -43.896945
v 572.591141 -107.621250 -40.263507
v 582.318235 -108.395946 -39.400229
v 589.759341 -109.101459 -38.767892
v 827.921529 -76.573982 -15.464553
v 848.496627 -69.834980 -13.679710
v 891.539027 -67.951832 -19.530659
v 918.656982 -63.330188 -23.902599
v 935.874240 -59.206939 -28.114012
v 978.995213 -48.495842 -30.674949
v 983.375079 -47.715158 -29.586156
v 991.876252 -47.359436 -25.955628
v 553.635674 -112.725603 -44.696510
v 622.841631 -104.856179 -33.333489
v 626.035068 -101.824596 -31.572776
v 820.247561 -77.297707 -15.082466
v 852.719689 -72.585643 -16.030182
v 901.453253 -66.944632 -20.957399
v 913.867659 -64.760976 -23.023274
v 922.808326 -62.219893 -24.796928
v 930.371272 -58.874577 -26.324750
v 943.502002 -57.515277 -30.116462
v 959.866394 -52.123377 -32.649177
v 964.044045 -52.913173 -32.968978
v 547.270948 -113.383290 -45.734609
v 569.233030 -110.026789 -41.704819
v 637.394994 -104.713941 -31.789398
v 652.229648 -99.718655 -28.073955
v 659.965756 -99.355978 -27.243560
v 756.072720 -89.449031 -18.530208
v 771.133138 -82.854540 -14.784136
v 780.585948 -84.758530 -16.617606
v 805.152703 -80.268048 -15.496677
v 821.410389 -81.442360 -17.307857
v 838.012726 -75.791869 -16.046018
v 843.352650 -76.378803 -16.815775
v 926.553441 -62.250614 -25.852930
v 931.785360 -63.668117 -27.461849
v 960.168639 -57.329665 -33.361720
v 597.461477 -111.148537 -38.599517
v 608.158322 -107.448774 -35.997706
v 646.775022 -103.560714 -30.388224
v 671.296533 -100.962840 -27.118385
v 840.329136 -78.448973 -17.367711
v 855.699210 -75.422691 -17.580624
v 874.960376 -74.057713 -18.967906
v 881.909913 -69.803539 -18.646699
v 910.111392 -70.460787 -23.087023
v 952.975894 -57.513945 -32.412672
v 616.246475 -108.856719 -35.656031
v 805.990380 -84.508970 -17.661917
v 865.985615 -73.358599 -17.887522
v 887.612204 -75.440540 -20.383130
v 896.790504 -70.606667 -20.944823
v 918.358019 -67.440260 -24.459972
v 929.181632 -66.895510 -26.970487
v 606.841661 -112.818030 -37.889669
v 623.711231 -109.226741 -34.945393
v 635.989741 -107.091567 -32.868594
v 645.752191 -106.768035 -31.749668
v 666.684974 -104.565797 -28.990899
v 757.089450 -93.791280 -20.444376
v 777.609352 -89.261410 -18.735383
v 806.323463 -87.128478 -18.408293
v 826.450210 -83.276856 -18.030754
v 830.064101 -80.110849 -17.316604
v 837.664006 -81.257685 -18.014497
v 859.107804 -78.155176 -18.517470
v 893.434542 -73.966406 -20.911878
v 903.768960 -70.830771 -22.061307
v 954.088938 -63.090549 -32.848143
v 655.600564 -104.536191 -29.964355
v 662.291863 -101.387333 -28.043403
v 675.126885 -105.451134 -28.560272
v 769.441436 -88.857431 -18.469178
v 768.759526 -91.801226 -19.616893
v 778.975725 -92.279165 -19.561234
v 783.810168 -90.710119 -19.148207
v 783.988964 -88.088427 -18.380521
v 788.048929 -91.940740 -19.279532
v 797.202875 -88.194227 -18.576056
v 815.716661 -86.274793 -18.368610
v 816.016701 -84.530606 -18.021849
v 845.938629 -80.486549 -18.209799
v 866.877895 -77.985664 -18.962590
v 882.281379 -73.832326 -19.667514
v 711.881910 -102.324544 -24.886175
v 740.384169 -96.296409 -21.700737
v 762.035538 -92.603256 -19.968738
v 772.710839 -94.255813 -20.060818
v 797.617393 -90.905532 -18.935652
v 806.997394 -89.529587 -18.695334
v 831.490774 -84.594325 -18.319192
v 856.842356 -80.055196 -18.645432
v 882.285732 -76.933900 -19.988335
v 923.082169 -71.700429 -25.611762
v 661.488775 -108.528706 -30.670967
v 748.094818 -99.061490 -21.924629
v 752.051106 -96.656511 -21.363836
v 787.409757 -96.161355 -19.259385
v 815.918958 -88.079728 -18.524843
v 847.003363 -84.324499 -18.524286
v 859.855476 -82.328181 -18.853876
v 876.611266 -77.231151 -19.573480
v 674.051576 -107.853909 -29.253803
v 704.974964 -102.993882 -25.513062
v 711.283687 -106.782639 -25.308996
v 719.212372 -102.114836 -24.311770
v 732.139845 -99.371582 -22.906319
v 755.859679 -98.209910 -21.338160
v 765.077268 -94.665893 -20.415321
v 798.780437 -93.890497 -18.815754
v 812.144381 -91.828262 -18.472955
v 840.657568 -83.191246 -18.364750
v 910.808613 -75.159927 -23.274044
v 958.003464 -63.918650 -33.404214
v 702.871482 -105.832938 -26.193148
v 720.726217 -104.155558 -24.400872
v 738.667511 -101.211670 -22.722744
v 776.813802 -95.301704 -19.942341
v 806.738420 -93.987663 -18.399157
v 836.696884 -89.295803 -18.177087
v 875.628025 -83.667769 -19.425218
v 899.566105 -78.776405 -21.658753
v 744.998492 -101.887706 -22.170913
v 763.610030 -102.740930 -19.994628
v 757.247429 -100.502859 -21.147528
v 765.507257 -99.225865 -20.547299
v 774.920311 -101.436585 -19.165017
v 901.906283 -86.736694 -20.583119
v 927.768416 -75.991285 -26.210676
v 934.566624 -74.681422 -27.800077
v 966.234243 -62.885577 -33.841168
v 972.157763 -62.001142 -33.318982
v 975.755454 -63.983935 -32.775937
v 989.394278 -57.878375 -26.992883
v 910.382514 -78.911993 -22.966626
v 967.184428 -69.871831 -33.563066
v 987.132348 -62.864555 -28.413425
v 991.957333 -61.953057 -24.086750
v 981.519636 -73.412291 -30.823511
v 985.745740 -66.036352 -29.191037
v 989.736734 -67.893272 -26.182509
v 987.566884 -76.849743 -27.176588
v 999.701060 -73.740920 -14.287664
v 1002.611326 -76.610220 -11.853125
v 994.728595 -73.726355 -19.847151
v 999.657030 -76.189327 -14.454936
v 997.657646 -90.717642 -15.847577
v 990.165510 -88.946427 -23.498914
v 989.084987 -98.148387 -22.735804
v 986.209433 -104.068228 -22.584820
v 918.128341 -73.579984 -24.586947
v 825.603477 -85.634427 -18.365898
v 318.662413 -101.014177 -59.946419
v 853.791202 -66.517784 -11.881699
v 521.751308 -110.780187 -48.125426
v 306.713604 -102.525370 -61.548096
v 737.136196 -88.053466 -17.377633
v 799.380450 -84.833889 -17.518544
v 859.442492 -109.642178 -7.264845
v 710.600041 -120.036454 -11.770864
v 835.074852 -102.696842 -13.612175
v 391.816205 -126.403824 -40.648345
v 497.566059 -124.631249 -33.393639
v 305.410014 -127.820706 -60.055502
v 317.152646 -127.316419 -57.909573
v 386.251050 -122.697278 -53.262331
v 205.772010 -142.198783 -67.691748
v 308.891093 -130.419747 -53.416952
v 457.557651 -122.100538 -48.347710
v 298.773123 -131.121215 -55.143533
v 362.081559 -126.176308 -49.485379
v 444.152591 -123.507634 -44.173593
v 467.659146 -123.330446 -43.468607
v 333.696642 -129.540190 -47.235862
v 427.861117 -124.569241 -41.334073
v 478.080023 -123.857146 -40.399546
v 206.387309 -142.701067 -55.813825
v 281.570798 -134.539238 -48.447735
v 296.549042 -132.941087 -48.915732
v 337.839390 -129.557006 -45.402861
v 488.920495 -123.723616 -40.769294
v 508.991125 -124.061806 -38.332328
v 341.066072 -129.836832 -41.298082
v 475.546505 -124.366733 -36.825717
v 487.474695 -124.755842 -31.846494
v 577.838652 -123.133787 -35.890623
v 954.886389 -86.122095 -28.611029
v 454.693757 -125.013368 -32.668588
v 339.391076 -130.027914 -36.224630
v 341.477539 -129.051191 -28.973678
v 452.046733 -125.191062 -24.517323
v 523.345505 -125.068503 -26.670935
v 460.017868 -125.086396 -24.445163
v 529.561146 -125.181300 -23.446197
v 539.454957 -125.232338 -21.615365
v 531.341838 -125.062916 -27.505370
v 645.747032 -121.641117 -24.470172
v 677.986824 -118.288697 -23.067161
v 868.533992 -99.150033 -14.556094
v 856.964666 -103.021982 -12.498757
v 865.859709 -102.167253 -12.828050
v 749.527765 -115.669513 -12.083143
v 872.526469 -101.907808 -12.903694
v 615.799037 -124.895674 -15.293174
v 678.119984 -121.917663 -14.576214
v 779.583783 -115.240668 -8.253767
v 871.489069 -110.338783 -6.259298
v 957.905318 -107.450492 -19.036405
v 797.456052 -115.182989 -6.206579
v 846.262945 -112.792234 -4.764129
v 752.911559 -120.918755 -1.436624
v 784.968367 -119.814897 0.037678
v 858.785236 -119.720509 5.043501
v 838.115457 -114.367532 -3.569942
v 865.197311 -117.343176 1.524150
v 796.522621 -121.169839 4.578184
v 784.098241 -122.523094 8.429519
v 932.117169 -120.637050 -1.919120
v 793.438200 -122.778250 10.515048
v 787.661933 -123.203998 13.186666
v 848.805186 -123.380038 13.918225
v 982.502405 -135.468154 -6.570976
v 865.485459 -124.678054 17.688436
v 896.140124 -124.334775 11.808874
v 930.253838 -125.169702 4.533677
v 953.916797 -127.666347 -2.606073
v 859.790613 -124.718637 19.418648
v 966.308905 -139.472749 3.486041
v 968.227513 -144.335588 9.041450
v 975.546303 -143.569883 4.170887
v 952.828397 -141.068013 18.476334
v 952.039759 -142.242060 22.388157
v 1020.976594 -29.695809 -18.427063
v 1015.866240 -31.802841 -19.762246
v 1019.867759 -34.919663 -14.982169
v 1023.441543 -33.543736 -13.888753
v 1026.077335 -31.534462 -14.239596
v 1014.609373 -34.856071 -18.636584
v 1025.644876 -32.630801 -12.443586
v 1018.087214 -36.504103 -13.917780
v 1008.098262 -39.703320 -18.564184
v 1010.306368 -37.915000 -18.567727
v 1017.858313 -37.064349 -11.845467
v 211.630659 -140.286995 -70.059877
v 215.238560 -136.938259 -73.948700
v 947.571033 -68.383953 -31.337487
v 217.985556 -138.818139 -70.390368
v 296.299193 -129.166692 -60.212935
v 325.551296 -126.813987 -56.778090
v 404.858319 -122.496260 -51.390903
v 241.144339 -137.117390 -63.103589
v 258.754450 -133.676697 -63.965956
v 311.910209 -129.238526 -55.466187
v 378.766040 -121.994947 -55.527669
v 436.319934 -122.604076 -48.079947
v 265.217302 -134.211405 -60.066359
v 275.447962 -131.594094 -62.192127
v 282.031602 -133.194540 -55.645339
v 426.012826 -123.554545 -45.938917
v 455.963066 -123.486731 -43.392997
v 302.963339 -130.997533 -53.905567
v 330.601103 -127.808493 -53.423213
v 446.036646 -122.515300 -47.763176
v 313.676661 -131.205496 -48.549423
v 328.133186 -130.266144 -46.237070
v 484.779919 -122.988819 -44.301516
v 278.832955 -134.344211 -52.307172
v 370.980035 -127.627440 -41.373343
v 435.194229 -124.219455 -41.900972
v 506.999290 -123.295109 -42.178383
v 356.654402 -126.342951 -50.300331
v 494.751233 -123.483517 -41.794727
v 527.745359 -123.374379 -40.972220
v 277.096599 -135.069753 -46.479397
v 296.357337 -133.249876 -46.553832
v 304.680475 -132.510776 -46.065412
v 423.869484 -125.552381 -35.866997
v 500.544585 -123.799520 -39.973438
v 528.672740 -124.277208 -36.382391
v 540.005634 -123.676953 -38.806707
v 215.164532 -141.416021 -50.603000
v 490.946143 -124.474028 -35.112959
v 510.567168 -124.676699 -33.207838
v 550.285477 -124.066052 -35.917249
v 273.288136 -135.371885 -48.036122
v 287.334064 -134.108626 -46.471563
v 445.680162 -125.347872 -30.436946
v 890.289792 -89.611603 -18.956264
v 962.878488 -86.280762 -29.684922
v 212.001253 -141.386616 -42.555273
v 546.608576 -124.595762 -32.682182
v 595.744217 -123.677442 -30.315616
v 262.174553 -135.863873 -37.844644
v 407.129383 -126.510349 -31.207073
v 416.729927 -126.058537 -33.296432
v 415.214141 -126.203134 -29.902348
v 429.104797 -125.701585 -31.875216
v 443.348998 -125.402879 -25.899802
v 521.828821 -124.909442 -29.958728
v 538.745668 -124.878530 -30.217596
v 398.141986 -126.827457 -34.142995
v 438.329965 -125.493375 -30.923503
v 462.099537 -125.071408 -29.415158
v 469.450818 -125.022562 -24.754760
v 559.989377 -124.536222 -31.640796
v 871.157850 -92.130596 -17.523100
v 895.350926 -91.822962 -18.479349
v 904.269580 -90.203894 -19.704162
v 951.641225 -90.643270 -26.246829
v 327.802826 -130.296757 -32.152553
v 426.067677 -125.856948 -28.716273
v 555.625641 -124.889950 -28.839122
v 551.413195 -125.209101 -23.785338
v 575.289502 -124.681963 -28.246824
v 583.918161 -124.525908 -27.854109
v 596.853376 -124.251536 -26.865216
v 616.943583 -122.768871 -28.621590
v 630.006487 -122.520311 -26.055005
v 906.077413 -94.677009 -17.971403
v 960.286870 -90.235172 -27.839108
v 969.840808 -94.029904 -27.407191
v 336.807661 -129.898924 -33.167407
v 426.558647 -125.754410 -25.972508
v 474.981855 -124.868463 -21.425411
v 834.255329 -99.425187 -15.371001
v 878.361884 -94.615279 -16.703788
v 909.981096 -89.766946 -20.346768
v 454.670403 -124.763182 -19.329002
v 484.397099 -124.856783 -20.607310
v 489.918388 -124.857496 -20.412194
v 497.394750 -124.991298 -23.332529
v 658.641066 -120.874297 -22.930803
v 666.406227 -120.588165 -21.504813
v 728.293136 -112.635207 -19.387335
v 887.424750 -94.156968 -17.137961
v 956.793763 -92.317452 -26.402946
v 557.583393 -125.223980 -22.615243
v 622.175003 -123.279762 -25.364486
v 686.483922 -118.703274 -20.210212
v 718.009537 -114.381803 -19.524119
v 738.171729 -112.315275 -17.918278
v 759.007482 -111.366210 -15.366123
v 768.592198 -107.415607 -17.035631
v 964.490682 -91.974594 -27.693551
v 979.392447 -98.476245 -25.764739
v 586.517122 -125.160104 -19.191212
v 604.254113 -124.569887 -22.574301
v 612.994998 -124.114090 -23.480917
v 625.114273 -123.749353 -22.325359
v 688.216598 -121.459411 -13.298746
v 694.695602 -117.250806 -20.691638
v 723.363949 -115.381160 -17.241392
v 732.255742 -115.457275 -15.428083
v 747.781834 -111.651963 -16.864333
v 911.913074 -94.876683 -18.332930
v 944.873196 -100.516348 -20.230489
v 965.132915 -100.514104 -23.960362
v 700.550730 -119.408314 -15.436539
v 706.258413 -116.265111 -19.579313
v 765.920403 -112.186029 -13.558904
v 848.113069 -102.282808 -13.265709
v 878.532099 -100.392922 -13.835232
v 886.740789 -102.874717 -12.308270
v 890.082881 -97.025036 -15.902714
v 913.418688 -102.211923 -14.312781
v 598.255475 -124.977784 -19.397258
v 617.496586 -124.525984 -19.107907
v 658.926059 -122.434216 -18.214610
v 668.981144 -122.866412 -13.562166
v 711.387761 -117.686216 -16.285921
v 715.804987 -115.784775 -18.221721
v 788.165687 -112.801722 -10.017848
v 884.244044 -99.406070 -14.459246
v 899.998163 -101.802792 -13.513531
v 644.644324 -123.068484 -19.850631
v 760.273597 -114.989489 -11.277522
v 780.481880 -111.597288 -12.152462
v 797.686130 -110.439425 -11.183356
v 904.500914 -101.849293 -13.749320
v 627.078936 -124.672938 -14.546411
v 647.309761 -124.009849 -13.917995
v 721.650727 -117.440517 -14.567972
v 807.767958 -110.248014 -10.323362
v 815.988292 -108.466428 -11.081352
v 852.258533 -109.571695 -7.686313
v 909.281338 -101.747709 -14.238136
v 921.948755 -107.007009 -12.090613
v 937.141183 -101.891823 -17.991189
v 654.725311 -123.132496 -16.563067
v 658.648273 -123.597811 -12.930550
v 718.753174 -118.576694 -13.168733
v 723.549270 -118.794919 -11.765419
v 744.187316 -117.054655 -10.943154
v 838.599480 -110.675960 -7.463158
v 893.380967 -105.451181 -10.624074
v 929.908762 -102.093662 -16.608685
v 690.884274 -122.272473 -9.838988
v 719.725311 -120.064663 -9.782173
v 733.169973 -118.845172 -9.763757
v 749.874244 -119.396501 -5.708738
v 767.264475 -115.757627 -9.253995
v 799.557054 -113.179641 -8.324217
v 858.658432 -105.366178 -10.830398
v 876.810087 -105.701938 -10.186997
v 964.414080 -107.180157 -20.597672
v 971.608475 -110.112407 -20.630704
v 356.049660 -126.064738 -10.189898
v 707.696273 -121.755938 -7.555333
v 720.225672 -121.228707 -6.532345
v 730.155629 -120.128333 -7.553274
v 829.441259 -110.667033 -8.074656
v 866.378831 -107.073677 -9.277812
v 885.492871 -107.166211 -9.075388
v 900.214468 -104.943100 -11.325959
v 934.695545 -109.192841 -12.790423
v 977.360283 -110.616813 -21.312680
v 421.343861 -123.340090 -6.339797
v 670.457964 -123.861755 -7.331992
v 674.953068 -123.236401 -9.940764
v 683.116743 -122.648303 -10.408022
v 757.116268 -117.727726 -7.735491
v 767.685047 -117.616387 -6.374420
v 786.435757 -116.034742 -6.332023
v 809.075922 -113.219454 -7.305222
v 831.643565 -113.269694 -5.288619
v 873.310609 -107.053504 -9.144801
v 895.845616 -107.781502 -8.854804
v 905.234957 -108.064614 -9.240364
v 911.097101 -106.906546 -10.722121
v 928.814850 -107.441226 -12.908147
v 667.109078 -123.562464 -10.463962
v 859.231271 -112.767557 -4.140626
v 948.389404 -111.395108 -14.367960
v 980.637336 -114.252388 -19.951512
v 717.787720 -122.646214 -1.476939
v 741.349689 -120.086654 -5.579812
v 775.394774 -116.748025 -6.705634
v 812.119709 -115.506417 -4.290295
v 827.104431 -115.184592 -3.418493
v 911.300847 -111.177321 -7.210660
v 995.282474 -118.367706 -14.713310
v 242.886857 -136.968244 -9.094749
v 707.867104 -122.787502 -3.193508
v 727.802757 -122.357922 -0.774602
v 819.679758 -116.006972 -2.972983
v 922.040652 -112.199083 -7.939327
v 937.851221 -111.907770 -11.485862
v 943.765378 -112.508750 -12.425348
v 982.644636 -121.772584 -16.465745
v 989.748850 -119.302406 -16.456203
v 734.307830 -121.544152 -2.705596
v 748.286554 -120.709335 -2.780589
v 760.255313 -120.325751 -1.918338
v 859.291081 -114.222927 -2.525641
v 885.576096 -110.711460 -5.921071
v 925.421744 -117.042006 -4.028887
v 959.901458 -116.244660 -14.237229
v 976.690237 -121.374888 -16.188037
v 987.088886 -115.520446 -18.611418
v 767.901678 -120.730918 0.228808
v 805.905288 -118.403150 -0.608206
v 869.885178 -114.299180 -2.178365
v 901.114009 -110.803259 -6.564199
v 970.673791 -117.041653 -16.954467
v 734.015716 -123.002487 4.578277
v 768.279572 -119.884420 -1.866391
v 776.764414 -119.873089 -0.800152
v 799.024297 -120.189590 2.291900
v 878.719468 -115.511581 -0.677127
v 917.389437 -114.600920 -4.885470
v 944.649773 -116.086993 -9.927809
v 986.496083 -126.260534 -13.578248
v 790.710906 -120.097907 1.256213
v 819.607295 -118.824700 1.389005
v 826.688385 -118.411231 1.229225
v 890.789939 -117.597997 1.519405
v 896.825847 -114.354057 -2.721551
v 934.453696 -117.242353 -6.086196
v 988.025961 -121.263972 -16.009295
v 770.053318 -121.806284 3.951762
v 792.554108 -122.257729 7.976859
v 812.020170 -119.730436 2.452247
v 823.558088 -119.957263 3.835925
v 835.927530 -119.973904 4.608777
v 997.742571 -123.440505 -11.271091
v 748.135650 -122.320652 3.090114
v 765.597208 -122.676587 7.475173
v 779.390156 -121.125969 2.723166
v 806.717091 -120.274851 3.196194
v 897.945833 -117.452400 0.817043
v 948.258848 -120.634085 -7.206099
v 950.569009 -117.484690 -10.573358
v 976.788478 -125.231202 -13.984377
v 992.255538 -127.270444 -11.610773
v 998.319698 -125.194134 -9.962246
v 848.329774 -119.463854 4.255858
v 904.361958 -119.209130 2.354442
v 958.111731 -123.994431 -7.998631
v 868.673360 -119.658373 5.024371
v 982.878181 -126.646730 -13.690545
v 990.556453 -129.292535 -10.718617
v 802.146118 -122.339609 9.014416
v 811.876216 -121.765651 7.589502
v 873.986095 -120.672204 6.699850
v 921.747650 -122.331452 3.194140
v 928.111013 -119.938984 -1.566232
v 972.391860 -128.044301 -10.908555
v 815.041722 -122.700858 11.250307
v 865.706075 -121.243715 7.863260
v 948.292491 -124.732882 -3.202887
v 967.084218 -127.813662 -8.847135
v 997.479536 -129.368576 -7.568503
v 820.965002 -122.600221 11.040535
v 847.749915 -122.441688 10.748182
v 854.970937 -122.291761 10.284671
v 887.374113 -122.472925 9.237750
v 960.220339 -128.106448 -5.303419
v 804.521015 -122.726589 10.941267
v 840.317459 -122.888303 12.313115
v 880.304174 -123.105489 11.068356
v 882.279446 -119.914516 5.221728
v 894.577306 -120.210979 4.891240
v 898.645863 -123.139995 9.185799
v 983.949481 -131.507275 -10.200821
v 827.862177 -123.384831 15.002570
v 910.138475 -123.748887 8.129785
v 939.724893 -125.936423 1.808422
v 961.759209 -133.503299 -0.662297
v 964.506819 -131.544764 -4.332759
v 977.129259 -130.275842 -10.776486
v 943.157002 -129.832290 5.605850
v 942.322875 -123.432729 -2.213480
v 971.249277 -133.216356 -6.304486
v 991.401874 -135.774358 -4.176108
v 993.242097 -132.195294 -7.279691
v 998.043576 -134.275873 -2.740804
v 853.853984 -124.152666 17.006028
v 861.110232 -122.944346 11.847288
v 904.689592 -122.004236 6.349604
v 916.251961 -124.386913 7.711422
v 934.887214 -124.921980 2.433856
v 977.370347 -136.657860 -5.063527
v 995.930364 -137.820607 0.599551
v 946.786667 -128.585752 2.003934
v 966.936329 -136.575772 -0.563456
v 971.487833 -139.507349 0.133897
v 979.494372 -136.587966 -5.367548
v 873.676139 -125.001096 17.365507
v 919.715994 -125.413277 8.428124
v 939.757349 -130.112387 7.843396
v 945.729229 -132.373607 8.038116
v 982.918925 -139.271578 -2.036820
v 909.553027 -127.809438 16.257790
v 914.733617 -126.849146 12.573165
v 927.364179 -126.629871 7.856855
v 926.311022 -129.471580 13.451407
v 934.546269 -127.709217 6.616311
v 948.746606 -132.394882 6.207020
v 960.095056 -135.743858 3.229582
v 975.024999 -140.646904 0.195781
v 983.691822 -141.345451 1.007913
v 990.308884 -140.443076 1.510947
v 883.725507 -125.570043 17.183880
v 890.959250 -126.385012 17.970974
v 936.669642 -132.241550 13.364880
v 940.070516 -134.184049 15.064953
v 951.576691 -135.893395 9.743944
v 977.580454 -142.500359 2.284615
v 985.346134 -142.048737 2.475737
v 989.304822 -142.002245 3.669647
v 901.142933 -129.028053 24.045790
v 905.696354 -128.228678 18.706771
v 921.907775 -128.593589 13.528536
v 925.923496 -132.242875 19.791108
v 930.878647 -128.454825 9.493927
v 932.297478 -131.450277 14.294660
v 946.863754 -135.153357 12.002818
v 970.389472 -142.876481 5.329763
v 916.849904 -129.861810 18.477367
v 935.666956 -135.008784 20.351975
v 964.866115 -141.733011 7.820374
v 923.759426 -132.486929 21.763534
v 939.776086 -135.269010 17.663408
v 953.929129 -138.955998 13.064456
v 949.078410 -138.164454 16.026070
v 973.175395 -146.192882 9.410653
v 959.431864 -141.700259 12.673128
v 966.380861 -145.305863 12.203284
v 969.126847 -147.443806 14.131679
v 948.667025 -140.416273 21.840407
v 947.509634 -140.635356 24.473521
v 469.121460 -123.913134 -40.394422
v 391.351452 -127.074185 -35.797316
v 724.856436 -122.835782 1.251042
v 480.420458 -124.994688 -25.841583
v 361.150133 -128.338841 -41.292233
v 838.234365 -118.840099 2.686963
v 347.270232 -127.259366 -50.270482
v 448.714006 -124.906439 -35.156315
v 330.288221 -130.611810 -36.624593
v 941.134735 -105.393964 -16.632700
v 515.272940 -125.013359 -28.296134
v 954.912054 -130.535094 0.074355
v 368.548308 -126.589226 -46.647001
v 287.721442 -133.561111 -50.998466
v 329.132150 -130.695387 -42.123743
v 873.127785 -117.710499 2.153748
v 385.509951 -125.272812 -46.947478
v 626.813237 -124.295165 -18.267244
v 303.702294 -132.738427 -40.860792
v 627.665797 -119.704956 22.041872
v 918.864304 -131.873887 23.308686
v 634.901852 -123.812405 7.871542
v 868.315708 -125.621716 25.145828
v 628.349434 -123.157862 10.729899
v 823.562818 -123.945721 23.078345
v 815.056786 -123.304336 30.173032
v 826.492823 -123.733602 29.266803
v 783.669658 -122.460042 30.479830
v 762.663514 -121.502464 31.531929
v 267.663795 -127.612242 6.577022
v 562.980273 -119.234491 20.219603
v 619.178796 -120.354177 19.614863
v 763.470851 -120.071694 34.736796
v 959.544810 -121.748681 48.800481
v 954.677411 -122.697911 46.573121
v 258.747496 -129.724290 4.333197
v 314.841085 -127.117874 4.257867
v 263.448732 -125.667242 9.638835
v 254.012161 -127.217255 8.622470
v 267.617230 -122.052630 13.221877
v 336.932387 -115.443541 16.166907
v 952.205585 -114.401969 59.661007
v 987.918919 -110.986681 73.763156
v 986.705317 -146.847041 15.398581
v 994.355540 -143.467914 13.048383
v 978.992928 -149.428351 18.632471
v 983.131607 -148.288910 18.850903
v 989.048527 -145.547770 17.397000
v 994.394263 -143.033257 16.222272
v 969.257300 -148.834426 17.821761
v 969.743541 -149.660582 20.959312
v 979.633081 -148.942319 21.971412
v 985.983149 -146.441372 20.632855
v 992.668881 -142.947469 19.181924
v 996.064466 -141.569422 17.512315
v 966.418332 -148.221883 18.779823
v 975.214131 -149.686700 22.568444
v 977.499774 -148.487211 24.655844
v 973.871984 -149.307286 25.331806
v 979.206177 -149.423183 20.203196
v 967.992287 -149.435215 26.348697
v 971.379953 -149.748583 24.993759
v 960.587404 -147.219119 25.617681
v 972.140960 -149.168295 26.502102
v 962.835144 -147.452055 28.783450
v 953.993641 -143.742406 28.203621
v 957.948016 -145.617072 28.630568
v 959.623711 -145.980777 29.564828
v 962.455300 -146.321591 30.429691
v 968.237183 -148.876987 27.993938
v 934.281173 -135.646413 29.434821
v 959.464749 -144.841811 31.009688
v 949.612814 -141.110698 29.697199
v 953.504841 -142.307129 30.824269
v 905.473196 -130.044770 26.928183
v 912.589442 -130.583940 22.899661
v 936.075994 -135.663090 30.770107
v 938.008861 -136.827294 29.304825
v 943.935201 -138.176645 30.895910
v 914.714235 -130.830429 32.704228
v 918.467179 -132.340635 27.090820
v 920.881573 -132.758815 28.124564
v 928.807540 -134.433081 28.265895
v 940.065401 -136.577469 31.276476
v 883.571504 -126.825786 23.973549
v 895.977467 -128.678871 27.846375
v 887.112223 -127.539489 27.254404
v 907.019956 -130.011795 32.293506
v 630.770680 -124.142910 5.559230
v 750.441577 -123.356322 13.341129
v 858.238373 -124.989547 23.452759
v 874.889760 -126.304379 28.555633
v 884.792316 -127.278048 31.652928
v 902.575245 -129.495019 31.593821
v 910.735500 -130.466252 32.225387
v 917.378743 -131.055134 32.985544
v 212.748326 -141.080311 -12.029232
v 790.200167 -123.406458 22.958802
v 806.691335 -123.254391 28.692319
v 879.885138 -126.772248 31.573455
v 896.200561 -128.580209 31.720681
v 905.132755 -129.210172 33.973796
v 911.383206 -129.483261 34.727387
v 216.901620 -140.094536 -10.165495
v 863.150413 -125.383705 30.555984
v 884.642815 -127.067556 33.063408
v 898.583406 -128.572210 33.505124
v 906.166967 -128.275678 35.927892
v 917.639236 -130.002196 34.826807
v 766.555654 -122.797035 25.519947
v 873.156524 -125.990959 32.774987
v 874.600563 -125.856922 34.249155
v 891.808444 -127.460378 34.358255
v 915.818829 -128.119742 37.070004
v 213.607147 -139.442740 -7.387708
v 634.749875 -122.972979 11.997335
v 652.833613 -121.982439 17.401286
v 783.302025 -123.066178 26.419054
v 837.412255 -123.783254 32.854113
v 860.180433 -124.368579 36.084482
v 232.514527 -137.470342 -7.163552
v 689.288857 -122.423844 18.952661
v 756.635226 -122.740682 24.451167
v 777.256727 -122.894850 26.665640
v 852.676033 -124.340848 34.435615
v 858.452273 -124.729114 34.153634
v 872.277393 -123.871784 38.222016
v 876.954601 -124.831975 37.126083
v 889.425674 -124.182107 39.233914
v 196.402301 -140.169994 -3.314489
v 206.134460 -139.619319 -5.625163
v 256.278871 -134.321288 -4.175996
v 743.132245 -122.440201 24.735202
v 753.505594 -122.192783 27.304319
v 793.552433 -122.773167 29.868744
v 806.793845 -122.159686 34.630964
v 812.467085 -122.711769 33.373384
v 828.202367 -123.390995 32.967446
v 839.636977 -123.170045 36.179763
v 838.928822 -123.606140 34.565176
v 842.031754 -123.949983 33.319441
v 851.614373 -124.024142 35.647893
v 866.882928 -124.664058 36.334017
v 986.444065 -123.325459 42.224107
v 238.830929 -135.126535 -2.984723
v 248.104857 -134.060649 -2.315824
v 743.067389 -121.973117 27.103591
v 768.581145 -122.308742 28.876776
v 777.926880 -122.402212 29.851522
v 803.211347 -122.608558 32.340107
v 799.408854 -122.124323 33.854630
v 855.963214 -123.574064 37.303759
v 865.290538 -123.631505 38.040369
v 712.633752 -121.377894 25.850980
v 720.053291 -121.578757 26.016657
v 775.713560 -121.814448 32.034374
v 792.108037 -121.887706 33.644044
v 813.927010 -122.071631 35.635880
v 819.928416 -122.876285 34.025700
v 818.929445 -122.203595 35.972884
v 828.819678 -122.261168 36.747227
v 828.383702 -122.847198 35.400550
v 839.068940 -122.492119 37.397405
v 847.928190 -123.208366 37.132954
v 985.893097 -122.438198 43.937556
v 274.198654 -130.471580 1.151805
v 610.283770 -119.981927 20.007015
v 648.996488 -120.712665 21.043100
v 674.081536 -120.664540 23.754318
v 754.669329 -121.074914 31.839179
v 768.032105 -120.780937 33.979587
v 776.217542 -120.775746 34.764393
v 782.118491 -121.872414 32.736473
v 780.320865 -121.314852 34.105092
v 788.285708 -119.948124 36.803170
v 786.206848 -121.242794 34.740376
v 814.227476 -121.002768 37.361566
v 819.299660 -121.211169 37.504527
v 827.793167 -120.589141 38.661054
v 990.347623 -121.143401 43.408943
v 265.960955 -131.112495 0.906538
v 582.141295 -119.449998 20.133705
v 645.302639 -120.243960 22.060827
v 666.847093 -120.514095 23.467678
v 686.121280 -120.963533 24.126831
v 693.692330 -121.142672 24.539685
v 706.001648 -119.923633 29.290366
v 716.950138 -120.170458 30.020374
v 749.612179 -119.978800 33.669256
v 757.264944 -119.982662 34.295246
v 772.420562 -119.406918 36.215579
v 783.306487 -120.471632 35.849245
v 797.276071 -121.300830 35.608318
v 802.624665 -120.417609 37.258657
v 803.812059 -121.232703 36.291647
v 841.063614 -120.962885 39.160620
v 952.737872 -120.952864 48.666326
v 988.220957 -120.159799 46.795170
v 345.778219 -125.461191 6.465016
v 377.286862 -123.951490 9.174486
v 383.816459 -123.529192 9.862423
v 387.995169 -123.541451 10.000285
v 399.102435 -122.442924 11.558745
v 423.565517 -121.602532 13.386421
v 504.394424 -120.221918 16.879175
v 546.483253 -119.852995 17.861946
v 556.913563 -119.311296 19.866486
v 576.578874 -119.521712 19.705255
v 591.512679 -120.347231 17.723474
v 614.649339 -118.712387 23.649644
v 656.832888 -118.959383 26.398835
v 665.274748 -118.970147 27.178622
v 670.714798 -118.990755 27.583233
v 683.425387 -119.568691 27.633243
v 711.241434 -119.943668 29.837980
v 740.239089 -119.903693 32.941321
v 796.612113 -120.340063 36.920088
v 981.862950 -121.667334 47.458853
v 335.192374 -120.197259 11.979971
v 354.057764 -125.116708 7.118912
v 381.541478 -119.908607 12.970856
v 441.260512 -119.910378 15.629242
v 451.174497 -120.518947 15.451079
v 485.485403 -120.202662 16.793151
v 518.790194 -119.865319 17.787356
v 534.822183 -119.604387 18.635626
v 549.310091 -119.423342 19.468079
v 565.802969 -118.448088 22.079075
v 575.946746 -119.040298 21.122055
v 582.109302 -118.957403 21.533043
v 589.531444 -118.884448 21.998946
v 625.372563 -118.626956 24.464402
v 630.909325 -118.023422 25.878715
v 695.617788 -119.686098 28.716237
v 744.623137 -120.285391 32.597937
v 957.887263 -120.207416 50.818955
v 977.332855 -121.402139 49.904212
v 983.920774 -119.465846 51.485547
v 990.948787 -119.681705 45.613007
v 275.347047 -127.102482 6.497394
v 308.117033 -125.786479 6.169877
v 318.298719 -123.895055 8.278803
v 330.743284 -124.833902 7.011343
v 423.989675 -120.585530 14.321363
v 433.009304 -120.647873 14.627653
v 464.453564 -119.257062 17.159584
v 469.884482 -119.181834 17.434771
v 519.449483 -119.056344 19.433897
v 533.076138 -119.061536 19.891953
v 540.599198 -119.534560 18.932717
v 553.217757 -118.730188 21.172715
v 560.497581 -118.593333 21.634974
v 571.179895 -118.438983 22.256630
v 587.041690 -118.227989 23.254647
v 636.875712 -118.637610 25.274455
v 643.418043 -117.870528 27.108067
v 641.682464 -118.688906 25.532041
v 965.049979 -121.722997 49.519473
v 970.974297 -120.795890 51.637377
v 477.061355 -118.828392 18.026101
v 964.638746 -118.962076 54.334875
v 248.047600 -129.546753 6.068313
v 474.475730 -113.326235 20.895308
v 976.091298 -120.201581 52.624115
v 241.887298 -129.126444 7.491843
v 307.522722 -122.844093 9.981999
v 944.046474 -115.021950 55.757647
v 953.905631 -115.776270 57.489533
v 972.033971 -118.476261 56.355208
v 987.754891 -117.417886 54.359755
v 988.809610 -118.480754 50.929254
v 994.442849 -115.593990 50.864357
v 237.519576 -127.037922 10.519232
v 250.346718 -124.669386 11.895264
v 982.600193 -118.309927 54.955680
v 259.029279 -124.040644 11.876065
v 337.794716 -119.101706 12.966021
v 949.413298 -115.358307 56.799871
v 960.338278 -116.690361 57.818469
v 989.422555 -116.503451 55.706162
v 993.232419 -115.844000 53.805693
v 308.119190 -118.279590 14.596513
v 307.347591 -120.960690 12.075034
v 318.375272 -118.814290 13.706251
v 956.485970 -114.855198 60.392772
v 982.580779 -117.517653 56.860141
v 995.075415 -114.487778 54.464858
v 968.963083 -117.622099 57.971241
v 975.145866 -117.937694 57.638128
v 978.706722 -118.379745 56.012622
v 988.877308 -115.644029 58.706229
v 317.636747 -114.758555 17.087873
v 344.457757 -111.081650 19.084367
v 964.616627 -116.310718 60.041249
v 978.174896 -116.891557 59.699173
v 985.057031 -116.192910 59.141815
v 991.203182 -115.158249 58.464494
v 992.541262 -114.860411 58.116387
v 324.278411 -113.412959 17.883910
v 950.266608 -112.611756 62.621351
v 961.356684 -114.998833 62.105535
v 966.091915 -114.903624 64.118030
v 979.412202 -115.433822 62.833205
v 983.272715 -116.131844 59.955956
v 985.584362 -114.997618 61.940861
v 958.206393 -112.887331 66.599159
v 997.052557 -111.709100 60.182398
v 964.933508 -113.790288 67.828136
v 971.686136 -115.269932 64.104290
v 973.345548 -115.226121 64.259116
v 994.403131 -113.013155 60.378316
v 992.723796 -113.288036 61.931317
v 961.431819 -112.706194 69.748889
v 985.627096 -114.260702 63.810338
v 989.051613 -113.422792 64.453578
v 990.305135 -114.071953 61.923131
v 979.479138 -114.604670 65.064652
v 968.799094 -113.279925 73.543237
v 971.099966 -114.307533 67.617829
v 987.603889 -112.940674 66.588159
v 966.357610 -112.520351 75.906860
v 973.480070 -113.271560 73.824210
v 985.684684 -112.676504 68.347541
v 992.119535 -112.443036 65.625045
v 267.280011 -110.219055 20.846770
v 981.588848 -113.470491 67.855472
v 994.842359 -111.285417 67.277881
v 1000.686888 -108.538144 66.652908
v 978.756242 -112.577323 74.841962
v 970.402411 -113.151898 75.589785
v 983.542970 -111.882683 73.514879
v 996.029950 -110.437978 68.907159
v 972.283796 -112.727217 79.291971
v 974.296761 -112.826530 78.097883
v 991.646319 -110.176823 74.158409
v 966.690131 -110.541176 81.560977
v 995.750904 -108.662442 76.124735
v 983.320567 -111.428020 79.699287
v 979.145930 -112.217301 80.538983
v 972.723171 -111.925199 82.720034
v 981.918378 -110.882918 85.621699
v 997.042717 -107.882313 78.072138
v 1000.423579 -106.657843 77.814917
v 988.275356 -109.880417 82.317837
v 991.485658 -108.756262 82.760277
v 993.966045 -108.167452 81.689634
v 997.239425 -106.606734 82.675437
v 996.102821 -106.462911 84.591777
v 1000.313353 -105.654596 81.256895
v 898.466430 -127.972455 34.965933
v 645.535689 -118.709971 25.846601
v 457.545152 -117.347602 18.124140
v 595.053278 -118.890909 22.228918
v 697.463983 -120.927990 25.635661
v 340.547848 -89.225036 23.832895
v 362.604280 -86.526998 23.218863
v 606.080375 -77.411628 27.870617
v 720.819646 -100.536357 38.393989
v 782.675568 -101.213374 42.695564
v 688.865466 -109.673581 34.534424
v 808.070822 -92.636443 46.196194
v 674.872575 -101.515505 34.967476
v 766.126354 -94.392254 42.603896
v 628.565274 -95.517678 32.068890
v 654.804791 -100.752149 33.607310
v 849.438347 -88.690156 50.856905
v 974.252778 -87.302976 90.285374
v 884.958168 -83.835535 56.444460
v 600.418237 -95.866039 30.216462
v 715.375408 -89.895500 38.924571
v 422.000212 -96.214632 24.268071
v 591.378592 -95.110781 29.671441
v 580.621392 -93.789983 29.004564
v 739.146096 -80.630566 40.944757
v 798.756908 -77.098610 46.434241
v 861.458361 -73.386332 52.587686
v 333.451937 -98.229198 24.168644
v 340.602388 -95.626634 24.278548
v 571.538781 -85.829846 27.645940
v 720.781938 -81.157445 39.173534
v 786.355506 -73.038483 44.882842
v 616.254387 -80.613917 29.534533
v 355.857623 -89.469591 23.810301
v 410.214744 -88.442438 23.614528
v 830.674432 -64.285804 47.584569
v 225.759424 -95.182293 25.777387
v 528.569419 -79.648809 23.854633
v 655.444942 -75.411102 31.571190
v 431.581702 -79.567642 21.433077
v 449.485668 -70.522759 17.320518
v 775.682063 -106.482972 41.139727
v 804.708889 -107.820795 42.664228
v 742.050380 -102.146668 39.648653
v 802.994663 -104.067261 43.476051
v 715.105151 -106.272164 37.066742
v 751.938002 -106.508290 39.534566
v 829.622022 -100.775416 46.342228
v 801.057009 -98.244804 44.613062
v 699.982783 -105.877494 36.075173
v 769.185389 -102.663853 41.456388
v 777.349089 -101.459584 42.266088
v 827.448004 -96.180915 47.236842
v 659.269374 -108.671298 32.670061
v 668.772981 -106.584566 33.749173
v 690.285524 -103.852568 35.728594
v 815.189659 -95.978821 46.207150
v 840.863158 -97.367620 48.194867
v 845.252248 -97.236471 48.660969
v 757.816359 -101.149653 40.935492
v 836.927946 -93.592454 48.648465
v 988.759780 -92.056861 93.281668
v 594.057213 -105.824726 29.021064
v 646.111648 -101.534089 32.916254
v 652.871193 -103.520034 33.145708
v 853.623498 -89.130423 51.235351
v 916.886433 -86.797250 63.315002
v 925.742864 -86.311618 66.279971
v 922.714299 -84.388104 65.466326
v 630.579982 -102.283321 31.771238
v 671.343240 -96.807709 35.146076
v 691.807639 -98.636569 36.529602
v 698.108816 -98.617239 36.995409
v 875.101422 -86.413674 54.567512
v 662.764673 -97.285321 34.491685
v 819.392972 -90.079158 47.564683
v 826.426783 -87.207906 48.599721
v 845.076733 -87.303248 50.503745
v 975.587014 -81.360817 89.009220
v 564.983999 -99.683455 28.026733
v 791.900357 -86.736068 45.621361
v 852.576819 -83.163079 51.802643
v 844.754023 -81.626185 50.992953
v 906.757299 -81.862685 61.087159
v 944.768262 -82.009730 74.688230
v 948.189837 -83.399576 76.369342
v 570.955249 -99.728628 28.345620
v 583.808391 -97.900818 29.153269
v 634.542805 -97.487674 32.424442
v 655.928548 -95.743158 34.041680
v 690.080560 -96.981980 36.551248
v 741.770292 -90.770663 41.072884
v 593.074086 -97.335779 29.746914
v 643.049187 -93.762438 33.105995
v 652.512641 -93.500362 33.820241
v 660.848882 -91.562661 34.458275
v 679.835206 -91.563425 35.968725
v 734.196965 -88.483911 40.572961
v 757.338250 -84.285224 42.744607
v 825.941467 -82.798372 48.997833
v 839.483010 -83.773303 50.293098
v 881.610922 -79.904497 56.031772
v 919.677206 -81.102270 64.709340
v 915.343977 -83.626701 63.247449
v 498.669229 -98.433297 25.436305
v 575.105157 -102.416229 28.321318
v 621.475216 -90.582428 31.428694
v 729.226607 -85.947385 40.179573
v 750.279584 -86.443184 42.057599
v 766.589001 -86.901786 43.419973
v 781.589800 -82.510091 44.912311
v 889.143944 -80.051655 57.378853
v 909.188125 -75.984780 61.693097
v 922.067630 -76.611727 65.497641
v 972.195977 -75.772165 86.077664
v 980.783048 -83.850076 91.002354
v 608.352132 -93.937887 30.719232
v 670.058418 -93.117117 35.184469
v 716.504229 -83.372793 38.912526
v 778.067393 -86.432991 44.424386
v 797.310078 -81.365534 46.380061
v 804.233590 -80.140458 47.030382
v 818.999465 -81.758840 48.379370
v 820.277599 -79.248917 48.544606
v 836.657417 -78.720380 50.166837
v 949.461028 -79.416861 76.751381
v 950.509703 -72.544523 76.226872
v 438.405770 -100.021164 24.093457
v 610.113790 -90.421223 30.663433
v 657.409959 -86.596213 33.870602
v 668.391633 -89.743164 35.002745
v 748.868287 -80.688166 41.900206
v 783.366711 -79.437360 45.069938
v 805.911332 -76.235480 47.064626
v 810.039668 -80.117143 47.568077
v 912.172589 -78.229955 62.574495
v 1001.060936 -75.990107 87.675690
v 491.464144 -96.474710 25.346847
v 514.998371 -95.782943 26.066323
v 590.348861 -90.580032 29.401039
v 615.700201 -91.053254 31.082118
v 709.916966 -83.609340 38.315811
v 755.894859 -80.193338 42.542792
v 762.859146 -78.464743 43.095394
v 773.796473 -83.938217 44.180023
v 773.545260 -76.794287 44.007299
v 793.667653 -78.292693 45.994610
v 824.867334 -79.594628 48.994307
v 882.788618 -70.788138 55.586347
v 883.670566 -75.206433 56.196486
v 973.605315 -72.385792 85.498493
v 983.618397 -70.868677 86.787095
v 988.753850 -73.121792 87.998556
v 459.595668 -93.446311 24.589951
v 460.628304 -97.626971 24.603086
v 463.931095 -95.218693 24.718239
v 478.884861 -93.732743 24.979670
v 485.575469 -98.573703 25.060081
v 541.352083 -94.949664 27.060588
v 587.016900 -88.336939 28.958979
v 599.845114 -89.787580 29.933936
v 608.759916 -82.500680 29.444723
v 635.694655 -86.454901 32.082447
v 679.724270 -87.259637 35.827646
v 747.244248 -83.981143 41.835460
v 765.744966 -81.459981 43.493524
v 819.020371 -75.432590 48.273955
v 836.929503 -74.478364 49.990589
v 943.989800 -70.218904 73.015722
v 976.128957 -69.495526 85.219003
v 354.395255 -98.012239 24.101917
v 377.737563 -94.556921 24.204782
v 448.287672 -94.901711 24.499916
v 688.734642 -85.427270 36.504157
v 694.070839 -81.964314 36.664821
v 790.256645 -75.657107 45.509310
v 831.762050 -73.874229 49.405501
v 953.284367 -71.160341 77.145781
v 361.215175 -95.767723 24.218255
v 364.999350 -97.996110 24.071184
v 428.034209 -91.891158 24.173262
v 432.306448 -96.270646 24.341996
v 437.009742 -93.140230 24.331953
v 444.135895 -89.531871 24.019258
v 580.378678 -86.622158 28.318170
v 593.370774 -86.393440 29.079406
v 604.014744 -88.963104 30.127351
v 677.074228 -77.716804 34.268338
v 718.690491 -79.735781 38.814907
v 734.967085 -78.555677 40.350905
v 802.315040 -73.379640 46.458068
v 950.773771 -66.475187 75.035081
v 953.288226 -67.633221 76.390062
v 978.353326 -64.942575 84.054269
v 985.594291 -66.354410 85.046930
v 263.564142 -97.409392 24.979866
v 294.041812 -95.500663 24.764181
v 318.788843 -96.075581 24.451127
v 389.640145 -91.550008 24.003811
v 570.688427 -89.039343 28.076171
v 591.975755 -82.611619 28.271016
v 644.926238 -80.075975 31.772959
v 649.927871 -84.306992 32.972358
v 671.979937 -84.194692 34.871704
v 705.264295 -81.385696 37.664194
v 767.908155 -73.418514 43.087404
v 779.485060 -75.914724 44.506809
v 815.408953 -70.529833 47.373420
v 843.733554 -70.835726 50.269321
v 937.189760 -64.311162 68.952677
v 251.934733 -101.190078 24.425103
v 281.659286 -97.575814 24.741707
v 305.585520 -95.133066 24.648012
v 320.326663 -93.782649 24.397109
v 334.553412 -93.871843 24.294938
v 449.870661 -89.250756 24.040871
v 455.353336 -89.675973 24.183479
v 635.327465 -83.685455 31.666855
v 654.190624 -82.572411 33.070289
v 664.352603 -85.688830 34.377755
v 668.247306 -77.708406 33.394714
v 741.289045 -77.327690 40.862328
v 740.085593 -72.989673 40.099664
v 834.676210 -67.476109 48.758801
v 933.389900 -63.636993 67.331968
v 940.204731 -61.902376 69.419898
v 952.170357 -63.773490 74.926077
v 199.066801 -102.611485 25.269400
v 256.629156 -97.580103 25.053230
v 300.996856 -94.642581 24.691448
v 327.310027 -94.540966 24.352657
v 549.243476 -82.970784 25.829675
v 566.108010 -81.096132 26.284946
v 673.190406 -75.426139 33.344906
v 716.498393 -71.438767 37.154240
v 777.230527 -71.743603 43.794279
v 797.080565 -71.905902 45.781967
v 806.138559 -70.914551 46.517048
v 878.912533 -65.119148 53.754524
v 946.720403 -61.645849 72.047123
v 277.237600 -94.868276 24.951052
v 311.145617 -94.874169 24.554493
v 364.668292 -91.196952 24.009578
v 436.234330 -86.313472 23.402351
v 433.391784 -90.699933 24.088364
v 442.247446 -85.554361 23.286231
v 449.427804 -85.752820 23.411508
v 460.595877 -87.412573 23.913139
v 465.024985 -88.573097 24.194139
v 559.711670 -83.027299 26.389984
v 587.720023 -79.240355 27.069174
v 622.510560 -78.264067 29.413202
v 646.575602 -74.721968 30.501355
v 656.123631 -78.283875 32.383068
v 666.468051 -74.887865 32.520198
v 694.304059 -76.812536 35.872678
v 764.026935 -70.677590 42.236097
v 817.081117 -64.705359 46.318197
v 897.969496 -58.962152 55.348912
v 901.762412 -63.544469 57.748604
v 955.986714 -60.550249 75.660592
v 985.634835 -63.364987 83.763083
v 990.837764 -64.190658 83.733717
v 994.712468 -58.419051 80.030996
v 257.812474 -93.063436 25.223016
v 309.876830 -91.202098 24.337429
v 381.749277 -89.786179 23.770920
v 522.507357 -82.566917 24.504516
v 529.590598 -83.146944 24.948527
v 552.656285 -80.891166 25.437871
v 582.004281 -81.065568 27.215306
v 641.189312 -82.449241 31.931312
v 843.015055 -62.828892 48.482183
v 873.130006 -60.629366 51.509916
v 942.440644 -58.133170 69.076346
v 953.364975 -58.386521 73.822186
v 958.873197 -56.423911 75.568714
v 985.336055 -59.049698 81.952669
v 353.903267 -85.605187 23.064447
v 388.804072 -88.311422 23.526051
v 459.159830 -82.239144 22.670687
v 468.856920 -84.493268 23.442402
v 543.410461 -77.783287 23.879286
v 535.607560 -81.154295 24.657987
v 546.486736 -74.520543 22.675920
v 573.766430 -80.595248 26.570888
v 635.208523 -74.555080 29.373598
v 870.651846 -62.357342 51.715243
v 200.901829 -92.691303 25.455918
v 234.746291 -93.885684 25.581298
v 344.804569 -85.433875 23.134987
v 349.944486 -80.857417 21.939518
v 416.067338 -86.129688 23.211790
v 486.826202 -83.690908 23.657927
v 516.673928 -81.152546 23.861467
v 574.663722 -77.041149 25.463230
v 597.651773 -78.635019 27.617048
v 615.545348 -75.590258 27.984562
v 622.983224 -73.931092 28.015138
v 947.786227 -59.097525 71.655285
v 955.121584 -56.491932 73.922292
v 989.288379 -53.985646 79.010961
v 204.164963 -92.013884 25.492020
v 214.903909 -91.363584 25.649824
v 262.951185 -84.687041 23.954316
v 331.231055 -89.358735 23.912526
v 368.655403 -82.338280 22.141503
v 373.253996 -87.193616 23.326233
v 396.605875 -80.637378 21.603454
v 425.704426 -86.653423 23.383003
v 429.470490 -82.583513 22.400078
v 444.203284 -81.422683 22.196889
v 448.805958 -81.115830 22.160541
v 505.899690 -76.697443 21.859394
v 511.910096 -78.825068 22.893948
v 533.807970 -77.981718 23.479291
v 595.172113 -74.838297 26.057275
v 918.392273 -50.840605 56.876667
v 949.226356 -53.711259 70.225874
v 328.426305 -82.217453 22.675339
v 337.180026 -83.325697 22.776285
v 401.259112 -79.670937 21.316620
v 523.620702 -78.452681 23.213953
v 907.486777 -53.180236 55.012169
v 941.244194 -55.072526 67.405116
v 946.072883 -55.424993 69.580965
v 201.929560 -89.874875 25.015808
v 209.935752 -90.490477 25.421880
v 422.379245 -80.562036 21.702607
v 515.665425 -74.169578 20.992339
v 531.986240 -74.449868 21.836693
v 442.259915 -79.125440 21.391593
v 471.715569 -78.014520 21.428832
v 489.576327 -77.365654 21.601398
v 498.188326 -76.818842 21.640457
v 524.339681 -75.177064 21.845049
v 940.914339 -52.852533 66.291928
v 214.547104 -84.552605 23.825680
v 312.354974 -81.310793 22.643661
v 313.512716 -78.981358 22.139895
v 322.223217 -82.307225 22.775316
v 335.078576 -77.513921 21.315872
v 415.996814 -78.598534 21.008702
v 512.335930 -71.216942 19.258766
v 936.894400 -50.402742 63.373981
v 966.116385 -51.081082 76.342565
v 986.042980 -53.094325 79.142665
v 307.943153 -75.621057 21.556296
v 321.210443 -77.724341 21.709718
v 333.216757 -78.803264 21.709737
v 412.063432 -76.068725 20.018766
v 418.459624 -74.217360 19.196406
v 464.255300 -76.113898 20.465828
v 466.019435 -71.263124 17.928224
v 471.006341 -73.194200 19.143576
v 477.633197 -76.997114 21.149015
v 916.072277 -49.305978 55.241343
v 945.887309 -48.975467 66.460927
v 300.730296 -78.287633 22.216560
v 315.620129 -73.924140 20.951951
v 329.125099 -76.703970 21.243549
v 333.793575 -73.916770 20.392197
v 363.853079 -72.140671 19.033718
v 412.810880 -72.988098 18.601067
v 425.113157 -76.121175 20.043567
v 448.150970 -72.756461 18.588651
v 457.446852 -73.688097 19.179924
v 483.128521 -70.645052 17.903509
v 930.029486 -46.843509 58.602838
v 939.938126 -46.727692 62.554482
v 951.327615 -48.196798 68.385764
v 955.055492 -42.185474 65.849798
v 968.981686 -47.316959 75.165746
v 982.432078 -44.163363 74.040144
v 990.456121 -48.100493 75.342372
v 393.306886 -73.644894 19.062355
v 439.822514 -70.844037 17.463578
v 932.057922 -43.513066 57.297009
v 945.386211 -44.726078 63.578524
v 973.174884 -44.692334 74.297004
v 357.016673 -70.440130 18.523387
v 946.565695 -43.472368 63.206656
v 398.718819 -70.666505 17.595658
v 939.024041 -42.685699 59.604747
v 980.633288 -40.861947 71.390348
v 943.083669 -37.086028 57.542964
v 785.159609 -94.799461 44.009170
v 823.808296 -94.524283 47.255542
v 561.294294 -86.456481 27.189433
v 798.699815 -91.625624 45.600620
v 806.231365 -95.837624 45.486861
v 773.481094 -90.469619 43.680005
v 358.968328 -79.529773 21.449652
v 734.589122 -82.941705 40.631307
v 829.318104 -89.919422 48.531336
v 688.014641 -89.544076 36.629606
v 645.827147 -97.100288 33.227415
v 750.750400 -73.388027 41.315389
v 783.181308 -88.441997 44.701794
v 977.441206 -42.206032 72.568490
v 992.304587 -42.513714 71.026015
v 927.991884 -42.804444 55.173145
v 901.224321 -53.670527 53.743717
v 196.339457 -92.206055 25.273732
v 880.702438 -57.838835 51.626966
v 821.925189 -60.205848 45.274925
v 265.276030 -112.833378 19.543226
v 940.981843 -118.451924 49.982727
v 969.934665 -145.013296 31.217635
v 797.962632 -122.811856 30.360771
v 419.135171 -121.519023 13.268949
v 983.293347 -122.205290 45.606658
v 971.362346 -125.529332 44.111176
v 819.562311 -123.541539 16.354233
v 950.556356 -140.504758 31.247307
v 946.730298 -139.683388 30.121526
v 924.405260 -133.497273 27.833694
v 950.269884 -142.089781 27.555122
v 928.144258 -133.519528 21.916802
v 968.887031 -148.003566 29.239220
v 971.789883 -146.532225 29.643728
v 967.343405 -145.555901 31.428313
v 975.002087 -147.919812 26.752403
v 972.904678 -147.536572 28.305472
v 990.231324 -145.150695 14.371187
v 986.632153 -146.361884 12.524610
v 983.097369 -147.877702 14.481213
v 867.114179 -89.231375 -18.243009
v 958.432120 -143.868579 18.037214
v 999.136240 -137.502828 2.498513
v 995.882264 -139.825049 3.656176
v 880.453755 -125.873115 19.362783
v 827.711281 -123.721963 17.646763
v 794.216232 -123.464514 17.300530
v 806.392805 -123.288881 14.557029
v 761.838694 -123.009092 9.377992
v 739.941950 -122.584088 3.018397
v 404.001645 -123.731393 -2.353827
v 859.803156 -100.377860 -14.017950
v 841.772555 -100.370667 -14.575476
v 277.645927 -134.308949 -35.875793
v 880.912370 -90.598475 -18.230617
v 947.280271 -89.032896 -26.141112
v 976.707779 -84.662261 -30.245720
v 959.029057 -66.537595 -33.472344
v 758.698720 -107.900548 -18.097661
v 986.274434 -109.872703 -20.767391
v 984.302718 -81.898962 -28.472922
v 980.820015 -79.034882 -30.374424
v 983.324826 -67.690144 -30.385011
v 969.460178 -77.547707 -32.537320
v 933.347690 -79.669438 -26.612445
v 946.437607 -74.903702 -30.270575
v 494.122297 -116.218052 -52.617299
v 815.337775 -73.437369 -11.511060
v 814.761747 -76.235526 -13.719657
v 404.284022 -115.517731 -60.249774
v 898.699683 -52.367871 -9.222114
v 1013.888536 -27.827388 -20.783224
v 956.796798 -34.812371 -22.505478
v 983.643701 -19.225468 -20.686491
v 992.716790 -12.852306 -19.421764
v 1007.901909 -9.004049 -14.931860
v 981.297372 -17.748376 -17.543187
v 997.855789 -8.478757 -16.558165
v 1022.842749 -12.340463 -10.334211
v 926.987160 -46.126112 -15.691814
v 1007.446223 -5.177729 -10.859275
v 871.379647 -62.725933 -12.285171
v 864.867566 -61.278386 -9.106821
v 898.251306 -47.145662 -0.497850
v 762.719040 -76.424098 -8.723549
v 962.517396 -12.503312 18.263084
v 954.159888 -17.449671 19.916426
v 967.135472 -9.849039 19.821928
v 953.938081 -17.356016 22.834978
v 970.899303 -7.693835 27.982067
v 993.537567 0.739621 33.074511
v 985.278152 -1.572188 32.894939
v 843.708837 -48.678876 30.929409
v 831.709333 -50.225987 27.327069
v 822.841101 -51.131729 29.973183
v 802.536396 -53.161235 28.825483
v 982.528885 -2.646228 33.103153
v 910.388216 -36.769264 35.850296
v 924.191222 -32.575289 37.681149
v 958.526386 -14.579625 24.636896
v 965.133638 -11.685104 41.091902
v 960.756314 -14.176989 44.587418
v 983.569135 -17.725370 52.441159
v 946.232792 -23.629098 47.641059
v 933.711231 -29.290663 41.147508
v 927.770823 -32.211891 41.396041
v 953.900719 -25.635517 55.003384
v 949.041165 -26.088829 53.496414
v 921.182389 -35.452388 42.540669
v 994.770180 -28.425084 59.560526
v 906.113524 -39.457105 40.320783
v 843.565678 -49.765410 36.985363
v 806.329051 -52.853166 32.096648
v 941.212777 -31.294288 52.964807
v 768.785682 -56.077865 32.047688
v 743.196060 -57.353849 29.230114
v 986.069292 -33.350489 63.802071
v 953.310491 -36.067838 60.177288
v 780.472250 -59.695972 40.028004
v 996.502725 -40.611423 68.275868
v 899.505714 -48.875150 50.256078
v 887.248121 -54.729416 51.298575
v 963.185419 -38.197110 65.321007
v 934.024982 -35.218713 51.932765
v 880.057713 -54.222958 49.656307
v 950.652644 -39.887924 62.110774
v 969.343163 -41.779016 71.112864
v 928.671516 -38.375071 51.892567
v 518.320241 -69.135432 18.177947
v 997.341361 -45.210295 70.946585
v 813.904533 -67.306327 46.646844
v 995.352035 -61.631862 81.580375
v 1001.425000 -107.864875 68.962588
v 977.701270 -122.813614 46.987239
v 914.298046 -125.211827 40.226841
v 844.182192 -124.200845 19.602174
v 944.978340 -139.560908 28.749230
v 973.878911 -146.784987 28.502513
v 962.038396 -146.936661 20.818178
v 964.133267 -146.813852 17.673893
v 927.962694 -132.213834 18.522341
v 980.364305 -144.438713 5.629800
v 905.521059 -129.553526 23.572585
v 995.686110 -141.008752 5.974433
v 822.979679 -123.138593 13.572838
v 255.968504 -135.213843 -19.028476
v 869.783238 -94.307327 -16.746318
v 857.775735 -94.925800 -16.536488
v 943.074851 -88.599969 -25.541851
v 959.416251 -82.058898 -30.698267
v 953.527788 -67.966067 -32.539612
v 752.934908 -82.208569 -13.390021
v 927.313857 -80.511425 -25.334139
v 843.666860 -95.158301 -16.717828
v 854.200525 -91.623932 -17.605485
v 943.243976 -67.157154 -30.441773
v 823.968491 -71.580308 -11.137537
v 839.586326 -63.782650 -5.981225
v 883.889429 -54.675028 -6.517479
v 934.674898 -44.592136 -19.058977
v 893.165238 -51.782326 -5.961661
v 953.411156 -34.312082 -19.386092
v 969.935570 -25.155440 -18.866770
v 968.451813 -27.189858 -20.456659
v 750.831291 -103.494768 -21.252824
v 998.947229 -6.743376 -14.610000
v 919.178790 -49.744857 -15.673011
v 969.457397 -18.749937 -7.781248
v 922.358159 -41.570878 -5.159228
v 972.575817 -7.121658 18.140617
v 1006.196180 3.314586 23.852608
v 970.850596 -7.736488 20.809909
v 962.120084 -12.487363 27.468395
v 955.973727 -16.092927 25.336019
v 840.887149 -49.072099 28.286018
v 877.126765 -43.461166 28.440027
v 810.778282 -52.472192 28.000114
v 784.013751 -55.637428 22.369528
v 920.329932 -32.977567 32.823638
v 884.903319 -42.690724 34.606028
v 899.986493 -40.466166 38.671153
v 916.631366 -37.033605 42.377177
v 924.352422 -34.380632 43.064855
v 941.237467 -25.290511 41.468102
v 929.838373 -29.875432 36.389596
v 994.272729 -10.545821 47.858588
v 962.094478 -13.207601 41.213043
v 952.376868 -18.715425 44.391328
v 940.808826 -26.365927 44.633620
v 937.408747 -27.494054 41.620744
v 936.897324 -29.242426 45.804564
v 998.858231 -26.047412 57.467780
v 822.119579 -51.570442 34.285459
v 736.848145 -57.831671 29.764622
v 960.234295 -33.061639 59.784126
v 956.653087 -33.864132 59.603338
v 956.722375 -31.515372 58.237440
v 986.089904 -38.408686 68.630089
v 905.169381 -49.168015 52.002381
v 830.820128 -60.290600 46.269246
v 791.088568 -63.687131 43.322752
v 787.039478 -60.855701 41.623458
v 979.908763 -38.441567 69.023152
v 973.937960 -39.543556 69.813493
v 987.656402 -41.268954 70.998955
v 998.840674 -58.180474 78.420667
v 1000.377828 -64.538311 81.807806
v 962.806802 -40.278767 67.383098
v 935.261111 -38.794114 55.460871
v 865.606711 -58.556893 49.651701
v 919.904627 -119.258429 46.416635
v 950.241962 -135.963443 35.060287
v 952.245452 -139.496082 32.927232
v 843.486918 -59.002154 47.119760
v 245.305111 -119.632420 16.484890
v 941.517588 -116.039954 53.526233
v 933.967534 -115.204021 53.066731
v 784.199749 -123.461713 19.007695
v 894.377089 -127.743288 21.908317
v 888.239569 -126.836987 20.883264
v 957.859180 -139.965035 33.966767
v 990.093559 -144.992057 12.008716
v 993.957126 -143.155320 9.668800
v 953.748562 -143.624095 24.182195
v 951.850394 -142.923842 25.372428
v 992.046458 -110.536239 -18.366359
v 751.629290 -106.173168 -20.093575
v 938.109708 -73.357882 -28.739749
v 932.561013 -68.904209 -27.812015
v 755.666134 -104.972377 -20.118059
v 967.475470 -88.418639 -29.344671
v 976.301220 -80.262329 -31.304058
v 942.378965 -71.555813 -29.889018
v 929.742846 -71.759732 -27.064130
v 881.679602 -81.771965 -19.926633
v 945.767630 -63.521881 -31.125676
v 802.007451 -74.410474 -10.581029
v 880.514037 -61.839546 -13.688451
v 888.799556 -60.688534 -14.972061
v 888.252701 -57.103974 -11.222676
v 860.693930 -61.301681 -8.054255
v 924.710343 -49.154803 -18.118843
v 887.989832 -53.050370 -5.777740
v 910.512458 -50.123175 -11.587998
v 1001.371101 -7.066554 -15.075159
v 973.374855 -22.048094 -17.193521
v 941.367596 -42.905791 -21.872951
v 965.913306 -25.593524 -16.238396
v 958.260287 -28.501419 -13.972154
v 1005.023149 -7.485729 -14.658955
v 913.687517 -48.981935 -11.679200
v 923.907778 -44.201478 -10.674428
v 918.876442 -43.612576 -6.336768
v 803.247056 -67.390186 -3.485266
v 974.349039 -5.797526 24.828510
v 964.251875 -11.141117 24.026311
v 996.703010 1.890288 30.371890
v 871.872357 -44.650864 32.210387
v 739.679142 -57.382769 25.227651
v 910.599300 -38.331573 40.845915
v 965.918577 -11.038583 38.333273
v 967.864811 -10.332372 40.088574
v 959.113061 -14.356199 20.230262
v 976.540891 -6.786444 41.353385
v 956.034424 -16.557617 42.498722
v 958.232559 -15.442634 44.624796
v 986.174566 -16.041085 51.326766
v 946.214302 -22.754109 44.344486
v 288.724624 -58.314065 -7.362763
v 956.056459 -27.312689 56.228679
v 859.711902 -46.709248 33.261694
v 553.716207 -59.621877 8.220686
v 772.885007 -55.465374 28.289149
v 973.839679 -28.720113 58.632955
v 948.781583 -36.226156 58.933744
v 773.878399 -62.691183 40.982975
v 981.013403 -35.683051 66.083684
v 780.009679 -63.577979 42.060117
v 947.206942 -28.029142 53.920933
v 921.890386 -45.863871 54.990870
v 826.214255 -66.419266 47.661399
v 413.698334 -120.689426 13.758366
v 958.995203 -145.646625 21.742940
v 979.485885 -147.504455 11.861606
v 889.384105 -82.955898 -20.333927
v 997.618891 -141.587954 10.893950
v 766.274813 -104.840277 -18.793117
v 921.730545 -90.296473 -21.408425
v 1022.488089 -26.366591 -18.527881
v 939.515175 -65.021663 -29.557559
v 808.036626 -75.457816 -12.242629
v 915.701699 -50.869629 -15.201582
v 963.864233 -28.011603 -18.248854
v 990.556142 -12.022808 -17.412082
v 976.112324 -21.470809 -18.438907
v 874.974759 -54.969951 -3.812176
v 850.376820 -48.233345 34.588767
v 935.620180 -27.592398 38.039654
v 960.425073 -25.722181 56.233671
v 747.938652 -56.985860 25.728263
v 532.871387 -69.811947 19.335324
v 991.730440 -39.489112 68.744697
v 995.168123 -69.669679 86.019553
v 963.613059 -73.044831 -33.186617
v 963.252952 -80.375963 -31.610279
v 904.886391 -53.085244 -12.811572
v 241.941438 -87.850008 -54.747747
v 829.528040 -70.541744 -11.092579
v 968.391848 -8.879191 24.247624
v 972.298587 -84.062696 -30.851314
v 892.818938 -84.615165 -20.329601
v 918.835426 -34.231156 36.532219
v 990.234646 -11.343433 48.799164
v 973.728952 -87.587968 -29.768231
v 951.466087 -27.390637 55.171169
v 949.710202 -20.518189 45.538374
v 987.346163 -144.166483 7.181399
v 906.104553 -78.563301 -22.459537
v 916.039016 -35.300741 36.958381
v 387.706572 -127.270962 -30.844426
v 640.607027 -108.590959 31.456831
v 647.544569 -109.051341 31.813238
v 377.166612 -126.715877 -43.788292
v 918.866664 -118.163231 -1.346203
v 364.233967 -122.018820 10.601911
v 844.184083 -110.170967 -7.553581
v 305.441186 -77.144142 -39.724310
v 721.574195 -96.091228 38.994798
v 636.977589 -123.976862 -17.416021
v 772.233012 -114.376430 -10.319425
v 638.293738 -121.955551 16.122988
v 786.424596 -69.185821 44.276995
v 884.862475 -56.141332 -8.825795
v 349.912193 -73.324797 -33.140935
v 699.905214 -72.564226 -3.551107
v 270.586651 -69.142437 -33.339691
v 835.911449 -124.183930 23.896705
v 529.607734 -76.033383 -22.731818
v 800.017068 -117.965929 -1.921165
v 353.267365 -117.399380 14.503718
v 807.949337 -83.877432 47.228890
v 705.381089 -75.907341 -7.139113
v 401.556053 -87.277520 23.372136
v 272.833183 -81.883672 -46.777054
v 315.902149 -84.317689 23.207609
v 269.389065 -135.359793 -52.962751
v 941.411266 -24.028486 24.060959
v 914.334299 -81.283194 -23.137183
v 628.452015 -121.210357 17.755313
v 576.480516 -68.328067 -8.961448
v 375.595679 -127.694298 -38.640880
v 537.578338 -124.331854 -35.488531
v 848.208293 -87.499396 -18.350130
v 351.882281 -77.921674 -37.990348
v 597.946236 -73.958190 -12.990045
v 356.070318 -121.254367 11.072259
v 358.350228 -118.160795 13.899815
v 560.640454 -125.127072 -24.805953
v 314.760260 -124.154937 -62.993724
v 674.816421 -86.163715 -17.735367
v 1028.155468 -27.827211 -15.150676
v 237.922922 -118.350531 17.677328
v 793.124587 -54.021350 31.786346
v 251.786099 -57.415456 -5.874793
v 375.766587 -58.774254 -7.523103
v 787.028185 -99.477333 -18.602555
v 259.303569 -112.237551 20.074931
v 406.583445 -121.918727 12.401525
v 270.909113 -112.708536 19.391699
v 639.451942 -59.843727 18.533954
v 369.739678 -128.095209 -31.725615
v 482.262176 -114.855303 20.579248
v 198.992730 -97.124609 25.700021
v 428.696715 -97.922397 24.223318
v 372.650580 -72.516447 18.967462
v 473.936466 -69.395201 16.877559
v 434.692160 -68.477410 15.965130
v 290.472658 -79.870067 22.622978
v 414.383962 -81.965329 22.104513
v 205.988792 -85.750451 24.047643
v 591.208303 -72.482810 24.714597
v 378.371309 -78.280171 20.894664
v 599.817785 -73.427074 25.837154
v 552.784965 -74.162796 22.918010
v 394.262874 -84.867781 22.800698
v 566.793964 -77.832997 25.317395
v 374.425246 -81.937556 21.985317
v 212.761199 -95.592720 25.919555
v 498.805735 -82.227950 23.581722
v 284.668966 -94.788762 24.894150
v 269.907585 -93.912519 25.051148
v 505.583319 -85.208561 24.567103
v 633.407559 -79.566375 30.667000
v 308.804333 -96.777031 24.562439
v 294.680473 -97.792852 24.585530
v 290.292492 -96.637660 24.730611
v 274.241462 -96.358909 24.938246
v 264.523853 -100.439999 24.440664
v 566.149437 -93.192673 28.203432
v 555.311653 -90.338613 27.393194
v 400.043592 -95.944808 24.161534
v 349.447972 -95.826578 24.251876
v 551.604421 -97.726311 27.475532
v 444.967835 -100.565385 24.083157
v 477.221153 -100.852877 24.616823
v 622.181557 -94.400064 31.636957
v 547.555292 -97.677908 27.300153
v 501.082459 -102.663418 25.020474
v 602.664271 -99.249126 30.243452
v 678.689046 -109.003514 33.950431
v 736.604025 -70.773274 39.264976
v 521.535746 -88.405398 25.697492
v 482.709031 -90.331353 24.809885
v 490.289694 -101.985752 24.797522
v 495.940126 -92.336983 25.356482
v 544.757966 -102.084989 26.840652
v 255.382576 -108.066433 22.274314
v 276.740025 -120.204768 14.337811
v 328.407431 -122.369684 9.800454
v 281.824398 -126.991168 6.097351
v 527.786911 -118.996242 19.827594
v 471.484452 -120.329706 16.248726
v 616.662842 -116.785462 26.663299
v 593.256664 -118.209234 23.601027
v 577.446287 -118.330542 22.668959
v 540.450849 -118.881394 20.462006
v 510.252313 -119.231182 18.971887
v 486.647939 -119.290677 18.037939
v 450.169696 -119.200151 16.561248
v 447.584218 -115.699081 18.592942
v 242.679096 -130.930239 4.634577
v 706.145789 -119.003181 30.981621
v 661.365932 -118.981531 26.742193
v 605.827421 -118.749224 23.040949
v 526.828180 -119.768987 18.139420
v 512.128857 -119.971068 17.508025
v 465.288219 -120.585248 15.788267
v 457.474730 -120.134885 16.080549
v 731.386633 -120.295446 31.279416
v 523.315675 -120.792212 12.642020
v 452.792094 -121.595132 13.848769
v 443.582815 -121.604850 13.857689
v 434.945268 -121.825807 13.347061
v 429.336452 -121.506919 13.699340
v 312.307416 -128.105197 2.888417
v 654.715410 -120.405642 22.527876
v 280.809757 -130.794414 0.043325
v 206.678745 -138.769447 -3.475775
v 198.205449 -140.866607 -6.085919
v 245.812114 -135.726990 -5.562203
v 601.711960 -118.772765 22.733454
v 782.271822 -119.135213 37.145184
v 724.423021 -122.623877 21.396828
v 239.596489 -136.856313 -7.196176
v 492.551087 -121.594351 6.823725
v 235.165903 -138.162828 -13.942565
v 700.052192 -122.307917 -7.370290
v 427.308424 -123.474144 -8.723241
v 649.998398 -124.316577 -10.245999
v 311.662262 -129.423963 -12.705648
v 489.670138 -124.489321 -15.465886
v 708.995562 -114.468341 -21.244621
v 513.964576 -125.100142 -22.614561
v 723.031263 -111.931712 -21.003437
v 686.630603 -117.139925 -22.713542
v 657.188756 -119.747308 -25.673316
v 424.510371 -125.457019 -22.329719
v 629.599640 -121.692877 -28.547723
v 311.283531 -131.772675 -35.509530
v 586.115633 -122.557625 -36.044712
v 311.880600 -132.083043 -42.238668
v 560.630279 -123.793544 -35.893698
v 559.183743 -123.265024 -38.136584
v 351.385880 -128.712350 -43.691543
v 280.488309 -134.704499 -42.123375
v 519.807046 -123.670701 -40.187753
v 471.126332 -122.389587 -46.865202
v 460.640891 -122.818894 -45.859399
v 226.899373 -139.118225 -64.578356
v 436.450776 -120.873924 -52.385470
v 431.205305 -121.404714 -51.660288
v 406.197062 -120.818994 -54.654189
v 299.817297 -126.994081 -62.650921
v 258.146205 -131.853784 -67.347519
v 388.628739 -121.179891 -55.777783
v 482.918688 -121.935503 3.427980
v 371.788745 -125.211654 -6.467307
v 431.664406 -125.431951 -22.988170
v 608.781059 -122.309319 -31.976594
v 510.210931 -122.638010 -44.369785
v 393.009841 -123.224492 -51.180051
v 348.914672 -124.571968 -55.750121
v 380.810094 -126.164265 -20.723190
v 389.944135 -106.367414 -59.481186
v 793.375720 -97.618235 -18.545130
v 815.892034 -96.139481 -17.458232
v 654.610246 -108.794326 -31.473444
v 792.099805 -87.168435 -18.201407
v 696.501416 -101.967858 -25.790048
v 808.958639 -81.049104 -16.260383
v 688.943731 -97.397241 -24.225983
v 669.327928 -97.780665 -25.696187
v 561.752293 -113.247690 -43.793687
v 541.925724 -115.494974 -46.901606
v 792.277752 -81.293535 -15.120536
v 497.560834 -118.263519 -51.614139
v 587.956576 -103.419614 -36.360554
v 217.704564 -126.079255 -77.197722
v 559.389576 -105.734604 -41.017408
v 513.264156 -110.322811 -49.019790
v 457.287760 -112.763889 -56.194365
v 389.650598 -116.150730 -61.049594
v 411.977929 -112.728765 -60.073135
v 541.113856 -102.420908 -41.440058
v 523.006558 -106.633520 -46.017836
v 379.845020 -113.083620 -62.392844
v 342.848824 -117.080237 -64.543181
v 331.045936 -117.451172 -65.531047
v 313.123605 -118.256762 -67.126721
v 491.028371 -109.002457 -51.210870
v 476.317948 -108.268441 -52.579873
v 479.194090 -105.183639 -50.585726
v 381.880366 -106.198504 -59.919515
v 335.186272 -104.980251 -61.762590
v 304.013202 -99.694858 -59.750029
v 244.107084 -92.052446 -58.213230
v 666.937536 -108.148328 -30.029259
v 555.776465 -88.749304 -30.516104
v 355.049672 -89.832138 -49.263696
v 304.260459 -89.534268 -51.656337
v 662.200891 -79.476879 -12.663014
v 621.469112 -81.523861 -17.829500
v 626.589651 -80.309055 -16.251850
v 257.851786 -80.809482 -46.880209
v 587.380880 -69.837031 -9.612950
v 694.570035 -63.316102 9.428857
v 688.511928 -62.090248 11.445318
v 243.478745 -65.169433 -30.543099
v 653.446486 -61.370378 10.671675
v 624.961103 -62.332500 5.974979
v 240.347310 -61.209195 -24.164739
v 596.692295 -61.547504 4.750949
v 567.731555 -62.571319 -0.701054
v 547.670545 -60.829185 1.036056
v 483.882515 -60.303912 -4.692566
v 480.386747 -60.950939 -6.694080
v 458.353671 -61.671391 -10.241002
v 441.338089 -60.267422 -8.504249
v 394.407957 -61.211061 -13.571417
v 285.215031 -59.869922 -15.899003
v 422.572586 -59.608396 -7.837204
v 301.374376 -58.812729 -10.169580
v 258.529028 -58.151434 -12.439016
v 746.195825 -67.168811 2.781840
v 727.579416 -73.654308 -4.604475
v 293.374832 -58.349479 -6.910959
v 279.786416 -58.149769 -6.060151
v 279.515535 -58.181481 -4.554490
v 539.664823 -59.683986 8.172189
v 538.269719 -59.544292 5.539119
v 530.344322 -59.483773 5.114368
v 492.595456 -59.001926 1.912159
v 444.016433 -58.172270 2.834295
v 291.103086 -59.042185 0.751093
v 280.076016 -58.804231 -0.052294
v 590.864179 -59.955259 13.080926
v 574.227743 -59.838693 11.226490
v 632.091617 -59.766015 16.823921
v 447.003086 -59.738301 7.253844
v 438.772251 -59.188642 6.328937
v 431.830440 -61.127093 9.625396
v 600.695171 -60.213412 15.279061
v 425.924392 -58.905502 6.014630
v 222.701078 -60.206602 6.631158
v 752.956241 -57.357207 32.067991
v 617.960346 -61.693763 20.160982
v 272.784631 -60.274784 4.893601
v 354.265526 -60.023499 7.066407
v 240.004996 -61.755980 7.985318
v 684.818472 -64.041481 30.589723
v 311.455240 -62.900401 11.492373
v 740.463686 -62.416129 36.744244
v 701.121808 -62.395162 31.624596
v 678.881052 -64.096789 29.862961
v 294.030529 -66.656356 15.691778
v 737.279489 -59.735047 33.947798
v 336.810293 -64.005399 14.362462
v 636.331916 -78.842558 -13.985971
v 560.460753 -95.255520 27.963293
v 327.473796 -107.535351 -63.572244
v 320.533676 -109.213184 -64.789614
v 656.859390 -124.537408 -3.435260
v 409.462407 -123.566654 -5.409137
v 520.248656 -124.915734 -16.411745
v 549.976743 -124.131998 -3.520024
v 208.885857 -125.836234 -78.334630
v 46.230521 -92.718470 -87.795008
v 207.053080 -129.071276 -78.535731
v 214.815500 -55.981387 -1.685990
v 467.441484 -119.881209 -52.316825
v 474.541280 -118.616607 -53.334305
v 483.096840 -118.743556 -52.549293
v 413.212468 -117.484946 -58.467313
v 425.855139 -118.405106 -56.768634
v 427.416696 -117.072932 -57.840381
v 431.047982 -118.468684 -56.372244
v 501.070044 -119.976445 -49.991482
v 529.964253 -119.381083 -47.745962
v 537.822687 -120.550148 -45.961982
v 537.011559 -119.208133 -47.017160
v 808.121886 -102.358677 -15.591944
v 384.960396 -116.009841 -61.475368
v 429.518238 -119.672223 -54.906058
v 456.953376 -120.450864 -52.020411
v 576.760074 -118.577483 -41.902917
v 603.911134 -117.024249 -38.424363
v 700.563981 -111.772831 -25.244625
v 712.657713 -109.355672 -24.488825
v 462.655845 -120.514699 -51.567026
v 625.042603 -116.449623 -35.455060
v 629.951771 -116.811261 -34.567168
v 644.806537 -115.115601 -32.815061
v 656.025559 -114.867179 -31.142084
v 571.445787 -121.078634 -40.974391
v 611.574590 -120.038472 -35.402985
v 624.618714 -120.835780 -31.607564
v 618.914436 -119.583219 -34.508414
v 669.655167 -116.774639 -27.098255
v 638.704246 -119.705876 -30.263454
v 277.219384 -126.195741 -68.597614
v 289.861071 -123.484200 -68.129092
v 295.494287 -124.892034 -65.996949
v 298.186470 -123.395225 -66.743904
v 312.331532 -122.780027 -64.816086
v 278.093090 -127.664227 -67.068652
v 284.218163 -126.409760 -66.947874
v 6.883969 -114.731633 -82.462039
v 248.047398 -128.485282 -72.673558
v 5.284325 -114.570970 -81.645428
v 231.295093 -129.336449 -75.025476
v 251.097584 -129.641870 -71.421599
v 272.062605 -127.951121 -68.169413
v 220.698207 -131.529248 -76.073469
v 232.250988 -132.372280 -73.500291
v 235.622066 -134.276254 -71.035970
v 241.083411 -133.467401 -70.374110
v 253.319853 -133.571616 -66.158823
v 402.241867 -119.227917 -57.400498
v 242.530520 -134.354064 -68.705287
v 235.302596 -139.175728 -55.139731
v 526.171922 -124.850331 -14.032093
v 698.363159 -123.682525 1.221670
v 514.581026 -124.899322 -17.175240
v 737.323939 -123.415228 13.509047
v 366.405894 -127.862886 -28.358169
v 511.537852 -123.749595 -6.351006
v 532.214421 -123.694445 -2.858327
v 243.878351 -137.124986 -31.552286
v 374.988051 -125.722329 -16.452024
v 546.820444 -122.755635 4.043126
v 584.609724 -122.910756 7.563606
v 211.064757 -141.367064 -20.761326
v 500.103593 -121.063893 12.195089
v 298.777002 -130.659449 -13.087749
v 474.258118 -121.623777 12.004855
v 477.120977 -121.412022 13.363249
v 266.353086 -134.351514 -11.093086
v 379.002035 -125.786434 3.786517
v 419.095027 -123.251313 10.785944
v 448.779774 -122.542036 10.006497
v 278.158434 -133.057946 -5.489881
v 375.037215 -125.442612 6.837396
v 372.029780 -126.079617 4.731993
v 306.904489 -130.452038 -2.482156
v 345.186861 -126.691408 4.649476
v 604.785505 -124.137259 3.217997
v 348.197771 -126.661839 -13.802695
v 493.768727 -122.594100 -0.768063
v 478.747706 -123.238824 -6.658430
v 349.576211 -126.936764 -3.943484
v 623.897316 -104.254791 31.073966
v 460.194849 -108.289173 22.369428
v 594.712429 -117.081396 25.185852
v 679.449332 -113.816703 32.644368
v 728.674786 -117.260813 34.693427
v 636.308086 -114.982477 29.179794
v 198.427024 -121.522055 18.059533
v 362.143820 -112.462839 18.331276
v 292.227211 -112.962194 18.939198
v 505.810957 -104.974241 24.770825
v 290.741908 -107.878800 21.516893
v 314.661859 -107.360087 21.412052
v 352.737261 -106.182424 21.740944
v 422.337601 -102.348219 23.494223
v 520.845524 -99.903370 26.063143
v 203.584189 -105.279548 24.683804
v 535.206267 -95.991288 26.815016
v 692.924309 -117.564215 31.459645
v 546.304681 -115.792977 23.549441
v 406.171532 -107.080604 21.743292
v 512.649603 -109.849226 23.837353
v 442.974462 -103.208132 23.546255
v 196.947482 -89.682884 24.813922
v 201.002148 -86.516178 24.098540
v 205.948264 -82.293100 22.781571
v 219.839262 -82.163844 23.138234
v 200.888682 -76.191674 20.092552
v 265.478224 -76.684214 21.816422
v 268.641541 -81.271661 23.220272
v 244.389775 -69.566328 16.639910
v 292.479333 -72.279413 20.334124
v 253.113664 -68.463544 15.924986
v 287.813272 -70.304695 19.021768
v 320.001103 -68.751167 18.745869
v 324.055959 -69.603891 19.208498
v 296.953032 -69.473347 18.649812
v 334.348641 -69.708274 18.995093
v 339.464814 -66.857040 17.366831
v 385.648953 -68.296630 16.719717
v 502.122838 -73.344343 20.111169
v 401.579906 -63.011117 12.476923
v 411.989598 -65.459110 14.163400
v 428.207450 -66.376567 14.557840
v 438.151025 -62.925432 11.473266
v 550.174797 -70.515791 20.823619
v 696.895443 -66.002441 33.063903
v 700.924391 -64.578493 32.921917
v 701.395955 -68.133932 34.435906
v 707.328034 -63.628360 33.283474
v 405.801947 -64.522206 13.640650
v 571.802406 -65.054013 18.705850
v 603.470729 -69.139358 24.065881
v 434.270615 -65.273215 13.635781
v 242.621126 -57.004651 -6.096877
v 237.197046 -56.674765 -8.054205
v 233.043298 -56.577121 -10.406947
v 349.356185 -58.420421 -2.290430
v 327.893782 -59.049946 -10.080665
v 422.104571 -58.657321 -4.446570
v 439.983308 -59.003348 -4.891791
v 386.792777 -60.073558 -11.241430
v 403.792076 -59.875547 -9.779752
v 465.765333 -58.504753 1.881142
v 463.022676 -59.792783 -5.298238
v 582.696037 -60.140356 7.413577
v 234.083838 -70.233775 -38.176249
v 595.445148 -60.809105 6.537034
v 680.201317 -60.070274 15.903059
v 702.144825 -59.616839 17.754410
v 221.443832 -55.786885 -6.538561
v 239.643784 -80.390370 -48.054138
v 213.988257 -89.337243 -58.782018
v 335.359605 -91.847821 -52.020616
v 221.479197 -95.263391 -63.061261
v 309.338117 -92.726369 -54.088748
v 378.666774 -99.148636 -55.534424
v 266.580441 -98.801750 -61.599587
v 463.936512 -98.339723 -47.768497
v 476.650879 -102.663354 -49.338165
v 498.711364 -104.730506 -48.006879
v 699.215654 -90.276181 -19.519635
v 609.315401 -104.096134 -34.392174
v 672.763413 -96.278523 -24.632081
v 246.625650 -116.267066 -72.432915
v 242.128702 -122.094132 -74.184347
v 233.130168 -76.855394 -45.340442
v 711.338750 -81.899735 -12.791221
v 676.299757 -89.873350 -20.385740
v 720.870793 -85.028200 -15.204744
v 613.381355 -84.705107 -21.318787
v 590.664302 -86.664375 -25.139420
v 223.092393 -119.202761 -75.627961
v 380.882707 -127.079295 -26.551899
v 491.359854 -121.958004 3.575798
v 651.231595 -109.526124 31.948023
v 238.293649 -111.681331 21.303432
v 213.879358 -76.964840 20.614308
v 240.845497 -114.890602 19.520796
v 245.232839 -117.831269 17.669701
v 652.626273 -59.658093 19.085360
v 491.321350 -69.061382 17.109458
v 788.882843 -54.280285 30.298752
v 264.934790 -114.314996 18.804279
v 290.653252 -61.990237 8.885415
v 407.073729 -58.312631 3.964255
v 784.247683 -54.658586 28.521797
v 309.459419 -113.346744 18.284649
v 519.673439 -71.285800 19.594219
v 390.846898 -69.410063 17.152570
v 367.785494 -73.364159 19.389959
v 404.765672 -75.481661 19.774297
v 506.169975 -71.920790 19.442847
v 429.724294 -74.336050 19.251319
v 524.123786 -71.060421 19.673287
v 388.423478 -81.549941 21.855432
v 342.481060 -78.359387 21.371977
v 284.484298 -80.482884 22.807815
v 217.064380 -86.658070 24.540509
v 303.120929 -84.547987 23.361003
v 237.458346 -86.719560 24.833134
v 252.166241 -90.553354 25.100405
v 233.237710 -89.468903 25.272561
v 612.421303 -71.333490 25.997815
v 584.987356 -75.196263 25.432883
v 509.314908 -82.625988 24.022764
v 321.396707 -88.384559 23.833761
v 227.770859 -91.654003 25.628822
v 646.089905 -71.668275 29.409973
v 372.026375 -93.907352 24.202861
v 307.346122 -98.142439 24.442759
v 265.755392 -95.927216 25.078404
v 315.227780 -98.113075 24.373603
v 325.544816 -98.358565 24.206745
v 247.961486 -102.217730 24.234264
v 474.291735 -94.033369 24.888619
v 393.830973 -99.055760 23.944605
v 389.103017 -97.368757 24.113598
v 412.744043 -98.335259 24.046200
v 472.217048 -103.782070 23.983492
v 509.660858 -98.891927 25.759313
v 695.483538 -115.255282 33.225060
v 288.595306 -86.585678 23.860061
v 264.433593 -105.992882 22.869582
v 352.866442 -111.179663 19.072654
v 750.170223 -118.970455 35.007907
v 637.391496 -117.932239 26.549905
v 625.572588 -117.854541 25.854529
v 619.189760 -118.418509 24.521232
v 584.536241 -117.216976 24.510793
v 547.303570 -118.880229 20.671691
v 420.341302 -116.180943 17.117909
v 759.267708 -118.553579 36.032384
v 739.542891 -119.080883 34.043067
v 683.499047 -118.957717 28.819957
v 688.937496 -119.702962 27.919052
v 676.151709 -119.167135 27.717261
v 663.334831 -117.926695 28.639673
v 651.698886 -118.783528 26.264396
v 528.392930 -120.239104 16.112931
v 413.915002 -122.078532 12.541397
v 744.980334 -118.855272 34.684706
v 730.291346 -119.024554 33.297694
v 518.277678 -120.275588 16.271471
v 490.135189 -120.494397 16.271035
v 393.126061 -122.673565 11.105361
v 370.134043 -125.549557 6.686332
v 338.715638 -124.851676 7.073921
v 289.923830 -131.318268 -1.779872
v 275.231515 -132.309428 -2.340438
v 276.054312 -132.860808 -3.805043
v 711.826117 -122.602023 20.106080
v 700.306682 -122.672432 18.646212
v 205.474439 -141.608623 -10.588183
v 536.915215 -120.680716 13.560294
v 233.820324 -137.767242 -65.102769
v 705.096884 -123.272188 -0.842619
v 404.663677 -124.076736 2.745361
v 630.406771 -124.854304 -10.122260
v 637.299147 -124.680514 -10.438335
v 574.659213 -125.154741 -22.342237
v 670.981314 -119.009545 -23.532195
v 662.034482 -118.105697 -27.099864
v 641.353418 -120.706341 -27.814861
v 311.552090 -132.060168 -38.868886
v 526.324931 -122.617239 -43.499571
v 489.099772 -122.038359 -47.012395
v 216.188686 -140.814752 -65.259768
v 337.751563 -125.969780 -55.493348
v 387.833276 -124.405382 -4.977548
v 779.716322 -108.318229 -14.950312
v 567.293561 -125.094042 -24.650328
v 519.131566 -123.155800 -42.266473
v 237.138244 -138.166322 -61.515202
v 705.184273 -108.686790 -25.764284
v 694.546909 -108.192740 -27.165173
v 690.125791 -105.536264 -27.303143
v 680.047574 -104.766558 -27.934258
v 708.758857 -99.110914 -23.989387
v 718.493103 -98.091130 -23.157156
v 618.753643 -110.685811 -35.965788
v 553.452850 -115.677027 -45.411486
v 550.514722 -118.657853 -45.537453
v 737.158727 -94.662290 -21.164361
v 727.925314 -93.248554 -20.594708
v 640.920279 -101.282815 -29.872197
v 529.338095 -115.363462 -48.483672
v 518.239225 -116.666610 -49.902968
v 596.002156 -105.689175 -36.551508
v 790.804734 -78.474896 -12.852191
v 395.771738 -116.599754 -60.324334
v 369.119075 -115.868293 -62.810007
v 509.312429 -107.566306 -48.243815
v 278.034175 -123.672269 -69.904548
v 418.774307 -109.417718 -58.727156
v 375.445524 -115.050620 -62.530049
v 491.103067 -105.797046 -49.526449
v 362.990088 -114.853406 -63.549122
v 470.615834 -106.080859 -52.068741
v 386.197077 -101.541606 -56.749651
v 266.862966 -108.316706 -67.433076
v 364.902959 -99.986877 -56.994795
v 330.942587 -96.495047 -56.069595
v 581.889279 -111.959268 -40.773030
v 495.096523 -107.970425 -50.193563
v 238.224914 -123.800902 -74.721357
v 522.023826 -103.487276 -44.400924
v 298.446040 -121.649429 -67.792776
v 661.978305 -94.131934 -24.156132
v 559.985594 -103.956391 -40.020304
v 425.515033 -98.579093 -51.625046
v 521.726895 -93.129768 -37.522421
v 280.105184 -92.953086 -56.081080
v 256.489422 -73.576673 -39.667694
v 625.557405 -66.426993 -0.805742
v 627.637944 -68.456906 -3.366333
v 593.609291 -69.274414 -8.179873
v 704.921687 -60.135753 16.275257
v 671.518105 -60.469075 14.292671
v 610.258189 -60.312209 9.709928
v 590.283752 -60.873987 5.769680
v 560.496479 -61.693929 0.338595
v 472.924967 -61.497842 -8.619782
v 236.146227 -58.295935 -17.682377
v 446.157112 -60.417862 -8.498144
v 401.374622 -60.473810 -11.564763
v 435.094078 -60.113837 -8.570057
v 264.178848 -59.220072 -16.097317
v 276.822667 -58.382147 -10.132593
v 318.447949 -59.409056 -12.148292
v 249.960902 -59.368064 3.002153
v 479.002850 -58.939444 4.231531
v 545.935905 -59.604122 5.833562
v 508.406788 -59.304035 2.574735
v 458.569611 -58.330879 1.210724
v 433.816176 -58.003440 2.289000
v 420.773569 -58.028094 -0.721894
v 384.004412 -58.141140 -0.232224
v 584.681367 -59.960149 12.650356
v 359.427246 -58.431793 -0.286803
v 354.377406 -58.343593 -2.786642
v 613.876394 -59.911020 15.458251
v 481.691511 -60.593975 8.499470
v 643.932491 -60.586512 21.636140
v 473.489709 -60.304257 7.872030
v 323.618875 -59.982520 5.064893
v 726.907857 -58.333687 21.702501
v 721.593972 -58.196894 27.058952
v 710.471635 -58.502975 25.723016
v 682.520476 -59.200587 22.896635
v 675.367944 -59.471347 22.893758
v 279.465922 -60.263302 4.920520
v 617.518609 -62.931784 21.487034
v 579.588587 -64.032073 18.549280
v 414.186209 -61.312484 10.282394
v 359.605651 -59.925149 7.133091
v 615.526096 -64.298007 22.343313
v 599.929736 -63.727526 20.236888
v 346.684490 -59.699460 5.348743
v 714.839687 -60.509201 31.676800
v 709.666684 -60.754874 31.220555
v 655.643430 -64.219868 27.050121
v 525.944668 -66.170193 16.414911
v 389.321879 -64.040376 13.788765
v 369.305531 -61.898059 11.958879
v 318.771343 -60.989829 7.943845
v 726.369749 -62.681542 35.129300
v 721.717019 -61.319478 33.478746
v 391.444571 -61.707144 11.252923
v 728.877453 -61.112890 34.250363
v 376.378551 -62.459641 12.577432
v 294.927648 -63.342210 11.347854
v 256.663964 -64.368680 11.702767
v 373.969738 -127.524420 -27.929817
v 251.784310 -80.614185 23.088930
v 260.158039 -80.839388 23.104907
v 459.749932 -115.791875 -55.946675
v 438.043004 -118.818272 -55.508913
v 468.556517 -118.285938 -54.026560
v 494.401991 -118.594250 -51.714285
v 436.861957 -119.692795 -54.397493
v 450.468526 -119.920115 -53.266689
v 586.085700 -118.650634 -40.480677
v 610.134941 -117.791539 -37.285350
v 620.517430 -114.976399 -36.356591
v 638.359446 -115.526054 -33.670751
v 719.817941 -108.181991 -23.869304
v 383.600211 -117.309628 -60.795497
v 468.440061 -121.252430 -49.879409
v 717.115388 -111.758683 -22.231739
v 362.398029 -119.175614 -61.208068
v 555.974668 -122.175367 -41.403644
v 584.480804 -121.397368 -38.498000
v 662.855061 -114.309059 -30.264243
v 682.477285 -113.748309 -27.219486
v 376.148171 -119.661891 -59.204370
v 314.059458 -120.474606 -66.198666
v 648.197685 -118.376345 -29.905645
v 325.074083 -122.536151 -62.964703
v 246.400886 -126.513357 -73.556902
v 257.300666 -127.881193 -71.313701
v 265.167727 -125.729903 -71.048696
v 238.923679 -130.847525 -73.134516
v 226.183834 -133.076907 -74.364479
v 218.186264 -133.866288 -75.550686
v 549.523346 -115.989031 -45.953747
v 378.038681 -124.978924 -3.729445
v 262.792479 -136.100254 -53.130495
v 257.194014 -136.879875 -51.092845
v 199.011652 -143.388446 -51.046361
v 534.353585 -125.008984 -14.468606
v 321.120392 -131.305763 -37.688358
v 707.001649 -123.531480 2.555632
v 560.591351 -124.991453 -9.877218
v 227.573691 -139.714891 -44.531412
v 312.044940 -131.065472 -30.621798
v 321.174063 -130.343950 -29.641162
v 737.514770 -122.937656 20.707447
v 405.228534 -124.306612 -12.688315
v 485.159978 -122.555730 -1.271771
v 331.758969 -127.783450 -13.799442
v 571.641864 -119.274670 20.333205
v 213.801688 -141.100392 -13.393269
v 301.413258 -130.540751 -10.722965
v 307.318879 -129.994616 -9.697223
v 492.068474 -121.244231 11.838485
v 411.326498 -123.804010 9.549403
v 416.584933 -123.624124 9.739080
v 462.993719 -121.933623 12.171840
v 468.902910 -121.712296 12.552792
v 191.079123 -144.352958 -13.695440
v 297.849063 -130.891832 -1.807450
v 324.468679 -128.944734 0.417907
v 333.770721 -128.036596 2.322351
v 344.771260 -127.343214 3.200436
v 712.398577 -123.372120 14.237419
v 468.161279 -123.306940 -8.122689
v 369.142123 -126.282105 -19.213449
v 370.809189 -77.290189 20.640930
v 624.674511 -116.775926 27.160761
v 646.761679 -116.740123 28.683098
v 672.981177 -116.610470 30.677501
v 681.912258 -117.642378 30.461229
v 566.254044 -112.107440 26.057255
v 616.687346 -114.172216 28.358559
v 599.931866 -107.132139 29.167914
v 235.396328 -114.321371 20.089167
v 277.383307 -112.048725 19.530540
v 242.121188 -113.466973 20.221810
v 317.559086 -110.509302 19.752224
v 323.715551 -104.064079 22.766024
v 344.322938 -98.659661 24.067787
v 363.148896 -102.007370 23.350802
v 381.896382 -101.579338 23.475122
v 195.813956 -105.876463 24.694768
v 216.717626 -104.965712 24.307881
v 270.865104 -103.681492 23.531744
v 219.417871 -100.736881 25.298406
v 193.540257 -99.917366 25.584252
v 266.723180 -88.320333 24.451230
v 205.839459 -121.204851 17.770956
v 587.662115 -115.097456 26.194647
v 590.983837 -117.165339 24.927622
v 660.117960 -116.583375 29.744342
v 242.599469 -82.587823 23.758891
v 249.500654 -78.610565 22.363134
v 211.284308 -74.898442 19.470376
v 206.912396 -71.978363 17.851129
v 259.669139 -67.214809 14.911970
v 265.097920 -63.732264 11.004128
v 350.796779 -70.956834 18.938708
v 344.725668 -72.736062 19.697747
v 344.330821 -66.412120 17.035167
v 349.374404 -64.043657 14.667181
v 353.063805 -64.163981 14.824474
v 359.475636 -63.754487 14.446399
v 388.564431 -65.820638 15.115769
v 365.970682 -63.266864 13.858060
v 399.777065 -65.530938 14.515565
v 424.201372 -61.314507 10.051478
v 562.561596 -73.164294 23.075809
v 573.162480 -74.433975 24.321960
v 655.858224 -72.739914 30.794748
v 632.852581 -63.727684 23.931169
v 636.601644 -64.457959 24.867418
v 719.160245 -65.191992 35.519693
v 221.419652 -68.457121 15.384436
v 262.001070 -57.980988 -3.164803
v 231.872015 -56.575061 -4.688829
v 332.771794 -58.971479 1.108878
v 267.455626 -57.895016 -7.368110
v 342.754255 -58.563398 -1.431816
v 365.600695 -58.328970 -4.911637
v 348.066330 -59.066887 -9.396820
v 466.275810 -59.721889 -4.747890
v 486.288916 -59.284676 -1.097275
v 512.805240 -60.321892 -1.524923
v 584.598256 -60.977362 4.878220
v 589.074674 -59.856567 9.828242
v 477.641432 -59.874443 -4.057772
v 628.618487 -84.275529 -19.571143
v 227.465255 -80.535019 -49.430760
v 257.045151 -83.947521 -49.912733
v 580.396029 -82.804429 -23.104435
v 252.863855 -92.004391 -57.409734
v 270.494161 -89.642816 -53.963696
v 220.994191 -92.351122 -60.672381
v 269.233843 -92.487010 -56.488370
v 352.049749 -97.140276 -55.537547
v 366.042651 -96.974988 -54.656222
v 658.057175 -85.851542 -18.568788
v 454.471305 -98.488172 -48.859042
v 449.368234 -95.067945 -46.730268
v 360.159959 -99.759119 -57.089315
v 548.706160 -99.530689 -38.800434
v 558.521845 -93.718878 -33.845624
v 612.988196 -95.661846 -29.332309
v 503.013996 -102.794685 -46.336817
v 685.567378 -92.687258 -21.698296
v 648.675383 -94.640103 -25.487565
v 424.866258 -108.953987 -58.056207
v 604.736229 -99.024990 -32.183882
v 427.034494 -106.157410 -56.519772
v 711.833825 -92.575314 -20.536059
v 567.043400 -102.303787 -38.248075
v 616.622571 -105.488185 -34.245156
v 675.507168 -103.221372 -27.758013
v 706.940717 -78.484400 -9.708150
v 354.305205 -101.104131 -58.340897
v 534.476117 -95.331142 -37.673167
v 568.427312 -96.264998 -34.440954
v 726.862097 -76.601807 -7.693543
v 655.496193 -113.871282 30.975130
v 290.918403 -95.423239 -57.331129
v 685.541713 -83.848635 -15.277288
v 648.101379 -115.002120 29.954945
v 627.548718 -87.176898 -22.010874
v 413.133390 -123.445058 -4.358584
v 222.044966 -140.204786 -42.584632
v 255.463640 -57.542429 -7.804382
v 346.534238 -126.818990 -7.691253
v 826.262837 -98.008528 -16.342556
v 272.559332 -135.365507 -42.553683
v 788.207333 -102.281067 -17.439524
v 368.164550 -125.433252 -10.692180
v 976.704232 -148.620935 14.276946
v 468.082242 -68.831586 16.365317
v 481.700491 -67.246063 15.484697
v 730.637267 -57.769958 26.434108
v 685.150456 -123.445081 -5.672082
v 418.831103 -118.996383 15.200634
v 204.438386 -75.537674 19.766680
v 412.908271 -58.091191 2.867042
v 440.699267 -115.232059 -57.662839
v 212.130603 -81.978371 22.825780
v 340.116178 -68.334599 18.244229
v 313.038384 -70.574240 19.695103
v 397.352128 -76.044493 20.005719
v 340.005732 -74.899125 20.473480
v 277.237077 -78.824759 22.619685
v 308.164939 -86.880336 23.714095
v 610.538246 -73.665128 26.833258
v 691.792717 -67.911169 33.208971
v 730.372867 -71.830343 38.794890
v 514.312373 -87.456747 25.297320
v 493.001199 -87.069982 24.588527
v 405.088955 -93.585543 24.157364
v 281.338329 -102.439843 23.759014
v 535.009592 -90.178754 26.454799
v 372.114272 -99.442941 23.884733
v 444.788434 -96.622546 24.444925
v 404.465016 -97.835033 24.062110
v 622.326209 -97.113421 31.614173
v 379.680745 -72.142995 18.677806
v 355.300656 -79.405348 21.466012
v 667.559004 -112.522337 32.270253
v 263.193353 -103.768746 23.607524
v 262.733207 -107.716743 22.238512
v 270.921929 -108.917993 21.407334
v 259.659429 -110.473280 20.988680
v 435.273870 -119.085586 15.938288
v 664.507736 -116.882252 29.848411
v 636.205271 -116.710772 27.930589
v 615.024927 -117.982217 25.082526
v 575.724282 -117.014026 24.252380
v 545.972512 -117.790345 22.076863
v 505.429261 -119.161868 18.933174
v 648.615049 -117.920975 27.470791
v 608.094498 -118.033872 24.618920
v 565.413280 -116.226347 24.342522
v 482.361970 -120.923623 15.223639
v 461.439928 -121.394143 14.364055
v 719.609082 -119.095428 32.193966
v 488.670593 -121.153816 13.611572
v 434.448160 -122.976885 10.389216
v 772.989429 -118.006185 37.298339
v 727.012256 -119.020425 33.014524
v 414.500012 -123.126134 11.167247
v 408.654152 -123.263677 10.857752
v 377.948645 -125.106515 7.513969
v 370.003937 -124.054884 8.841211
v 339.512526 -127.080724 4.117579
v 284.062359 -129.627344 1.765341
v 562.824306 -120.696510 14.603407
v 317.391732 -128.167863 2.694057
v 288.457917 -130.914562 -0.754870
v 268.835427 -133.085030 -3.252643
v 732.157695 -122.663732 22.072409
v 217.649656 -139.263582 -8.050612
v 204.589881 -142.137874 -12.072567
v 196.812105 -142.834858 -11.037203
v 599.512020 -118.147402 23.917296
v 323.974376 -127.316916 3.893614
v 320.165291 -128.769951 1.489002
v 356.344395 -120.441833 -60.595125
v 446.631419 -125.046888 -21.256767
v 725.646215 -123.469553 9.144906
v 230.336884 -138.639062 -18.241565
v 361.021555 -125.932573 -5.929659
v 821.720424 -107.669309 -11.221378
v 485.866834 -124.319091 -14.228552
v 701.471520 -113.434945 -23.831075
v 745.352324 -110.072416 -18.597622
v 588.798018 -124.845737 -23.548411
v 771.693798 -107.107593 -16.828011
v 676.037211 -117.395852 -24.895291
v 649.474145 -120.326696 -26.546902
v 631.312523 -120.473812 -30.695942
v 268.666411 -135.209686 -37.063305
v 617.028405 -122.059507 -30.711395
v 600.206764 -122.734470 -32.770876
v 576.234387 -122.322119 -38.226197
v 568.838089 -122.974992 -37.725984
v 206.259619 -142.796802 -59.934539
v 495.627998 -122.842865 -44.387522
v 362.255906 -123.097108 -55.969860
v 210.772573 -138.290006 -73.763600
v 248.938330 -123.288200 -73.527583
v 821.013086 -93.746417 -17.844814
v 739.469651 -103.879120 -22.479063
v 728.877970 -104.628577 -23.535032
v 655.462930 -110.951051 -31.761806
v 711.951925 -96.232167 -22.551889
v 593.974439 -115.444660 -39.929295
v 585.222672 -113.631649 -40.796842
v 721.094117 -93.377464 -20.773242
v 578.618299 -116.598303 -42.017127
v 561.080549 -116.131383 -44.443883
v 570.096049 -113.309925 -42.703632
v 524.571844 -116.513111 -49.144854
v 566.506957 -107.717000 -41.072864
v 509.281654 -117.060566 -50.867566
v 226.169155 -127.233023 -76.099441
v 369.770148 -117.940094 -61.588685
v 409.779685 -115.889385 -59.737723
v 271.863180 -125.487864 -70.038383
v 356.090878 -117.351001 -63.220149
v 310.527474 -117.398968 -67.481486
v 318.725256 -119.820394 -65.973538
v 443.322016 -106.275779 -55.049054
v 323.217408 -96.991995 -56.821630
v 225.785763 -94.176497 -61.718405
v 244.962647 -100.578239 -64.742094
v 514.630372 -97.629067 -41.553394
v 486.194203 -97.949431 -45.039330
v 325.942904 -90.884037 -51.666547
v 289.308080 -91.104776 -53.922924
v 252.157331 -72.869525 -39.295430
v 693.981179 -61.747135 12.349332
v 690.331867 -59.765013 17.209363
v 651.238169 -60.127768 14.218451
v 639.622174 -60.832215 10.888122
v 500.476132 -61.582733 -6.092995
v 406.535221 -60.377579 -10.994627
v 330.173326 -59.322831 -11.238798
v 373.481136 -59.474344 -10.193247
v 355.000784 -59.009848 -9.086868
v 340.453924 -59.487922 -11.415762
v 523.725469 -96.757462 -39.887810
v 435.778917 -57.966073 0.218361
v 570.434531 -59.709269 9.018091
v 534.058299 -59.693104 3.694247
v 387.158927 -58.246509 -3.437396
v 360.105972 -58.286874 -2.286254
v 259.498798 -59.762600 3.667109
v 645.911568 -59.722313 18.478876
v 281.272223 -61.636615 7.984509
v 692.812215 -58.960761 21.394147
v 562.436946 -63.507342 16.605630
v 551.980077 -64.251238 16.491402
v 587.016071 -63.205220 18.484154
v 664.562379 -63.516671 27.717741
v 644.114864 -64.451182 25.761407
v 634.473018 -62.281979 22.900747
v 668.469640 -64.473451 28.793259
v 337.428282 -60.352346 6.919469
v 345.307712 -62.733844 12.704744
v 327.989124 -63.750673 13.675237
v 331.034841 -65.660072 16.447222
v 574.927394 -121.619211 11.863743
v 477.284905 -122.956956 -4.924105
v 265.729437 -60.333585 4.936120
v 439.460350 -117.492461 -56.690843
v 453.826207 -115.472570 -56.575468
v 490.838410 -117.250659 -52.699466
v 510.557757 -118.635387 -50.209618
v 537.437466 -117.308682 -47.521918
v 615.227074 -112.111728 -36.760468
v 416.911213 -118.983314 -56.621071
v 508.433193 -121.207826 -47.782075
v 611.100591 -114.801568 -37.641590
v 501.820881 -120.849411 -48.771317
v 539.549589 -122.315946 -43.064245
v 653.314686 -113.147878 -32.015681
v 672.724144 -111.790419 -29.550930
v 355.386525 -119.088343 -62.061804
v 610.572554 -121.477335 -33.438905
v 660.942799 -116.713421 -28.980596
v 664.199830 -119.066172 -25.114596
v 312.544574 -121.765041 -65.595704
v 333.081083 -119.744813 -64.239378
v 654.711011 -118.750252 -27.944776
v 283.010792 -127.430335 -66.171683
v 739.082660 -123.225263 7.938034
v 689.452497 -123.900854 0.393828
v 549.357443 -125.174750 -15.093371
v 266.484075 -136.036672 -45.727513
v 218.216954 -140.808565 -45.760911
v 395.204931 -125.685457 -20.193819
v 580.562536 -123.927601 2.076046
v 444.130335 -123.080245 -6.544529
v 312.565371 -129.541468 -19.091064
v 401.310677 -123.829597 -5.479684
v 248.157433 -136.208731 -18.787898
v 197.657289 -143.652352 -16.644456
v 418.594515 -123.349431 1.954462
v 380.112729 -125.637547 6.001777
v 408.467847 -124.107407 8.626007
v 426.473000 -122.835957 11.553241
v 457.048332 -121.935838 12.868357
v 390.179562 -125.123957 6.342320
v 398.372043 -124.472383 8.335785
v 399.117570 -123.699775 10.150369
v 263.306110 -134.340273 -5.664372
v 288.312504 -131.887725 -3.332502
v 191.644879 -143.032825 -9.582307
v 729.925069 -123.304491 6.911152
v 514.707509 -122.276748 3.278628
v 494.171673 -120.722050 15.571374
v 698.034025 -118.005121 31.486593
v 707.174847 -117.890367 32.357901
v 748.893506 -116.012935 36.800589
v 437.576184 -113.749977 19.200358
v 639.676255 -116.655942 28.231898
v 649.439968 -116.741472 28.877905
v 686.371316 -116.094094 32.031251
v 510.755452 -116.247386 21.347259
v 531.838783 -116.279140 22.465466
v 551.344459 -117.524983 22.671088
v 608.695872 -114.898432 27.545374
v 200.552932 -116.982822 20.401277
v 276.345973 -109.817029 20.736649
v 203.024414 -114.688937 21.338922
v 331.579931 -106.089082 21.874415
v 523.515130 -97.572829 26.318914
v 612.676536 -104.284625 30.362078
v 273.908306 -101.080155 24.162060
v 288.779467 -100.937946 24.044952
v 717.535914 -109.221719 36.650092
v 213.693534 -79.659716 21.887570
v 300.039128 -71.276087 19.955409
v 320.788212 -71.485602 20.085578
v 325.766481 -72.781994 20.358744
v 299.215629 -63.406108 11.686314
v 439.061794 -67.203981 15.066777
v 407.413760 -61.032798 10.116060
v 407.711125 -62.726316 12.039358
v 581.149488 -69.381954 22.329166
v 544.665302 -65.310322 16.869573
v 559.771443 -65.916111 18.423788
v 597.533345 -69.318375 23.614891
v 713.005368 -63.330303 33.813362
v 721.346535 -63.605591 35.038463
v 405.556707 -69.269310 16.747987
v 626.323779 -64.394271 23.623070
v 225.226209 -56.187169 -4.638563
v 269.059204 -58.320695 -1.869106
v 389.949708 -58.097491 -0.127355
v 403.644360 -58.050912 1.102591
v 343.095501 -59.054968 -9.455806
v 408.008704 -58.117723 -1.678213
v 323.752132 -58.997247 -10.145421
v 414.606483 -58.427651 -3.525833
v 441.637117 -58.039364 0.111771
v 498.760046 -59.176793 1.654408
v 242.662329 -63.690041 -28.354899
v 564.525037 -59.786985 7.129144
v 567.024304 -61.242699 2.240911
v 560.151360 -60.298145 4.208907
v 572.292263 -59.904868 7.402186
v 579.582012 -59.759015 9.582602
v 624.388122 -59.749157 15.241755
v 638.323328 -60.171994 13.026454
v 700.608852 -58.863772 25.273385
v 601.860840 -83.184124 -21.149585
v 227.648090 -100.171374 -66.199035
v 252.131263 -79.052698 -45.679191
v 587.165580 -80.504875 -20.353995
v 304.370957 -95.453925 -56.556583
v 341.887002 -98.443911 -57.024245
v 221.340049 -99.671784 -66.510149
v 400.834108 -97.902121 -53.072967
v 550.431359 -94.007614 -34.972260
v 467.155785 -103.252708 -50.775595
v 440.420529 -103.824498 -53.888573
v 599.600607 -100.847137 -33.734358
v 721.081260 -88.297597 -17.574895
v 605.459909 -105.089496 -35.265939
v 443.915355 -96.047128 -48.015460
v 421.789035 -123.438886 5.259401
v 300.936179 -121.019864 12.276079
v 731.834864 -121.828952 26.420435
v 736.499038 -121.336798 28.866810
v 502.534675 -69.976776 18.110759
v 248.084957 -57.254334 -8.832530
v 761.601747 -56.754621 32.457357
v 416.448728 -117.324565 16.216481
v 248.979886 -136.432032 -11.704345
v 442.959141 -117.375103 -56.542213
v 307.726467 -60.076247 4.686779
v 432.124522 -57.949802 0.041838
v 237.162734 -137.661832 -9.449487
v 398.494440 -126.034922 -22.968663
v 489.794566 -71.504929 18.627503
v 384.249351 -76.304588 20.191224
v 509.507592 -69.344926 17.949404
v 232.116052 -82.643284 23.680010
v 578.052995 -73.787750 24.353121
v 382.555433 -83.529358 22.396250
v 693.463088 -72.084988 34.690334
v 219.654486 -94.366182 25.909412
v 226.873993 -99.218579 25.274631
v 302.272628 -90.748616 24.386076
v 301.067515 -97.654956 24.558112
v 357.370093 -102.025640 23.317457
v 307.887210 -111.027334 19.639093
v 286.676503 -117.722678 15.973953
v 282.037866 -123.327090 10.848760
v 529.915516 -117.893778 21.226308
v 671.692661 -117.953271 29.286569
v 653.669209 -116.480400 29.406567
v 569.195350 -117.369072 23.608688
v 559.844794 -117.530371 23.054090
v 540.001572 -116.278370 22.935405
v 528.661343 -116.355787 22.248031
v 518.177558 -115.582594 22.076169
v 509.989448 -117.765926 20.394138
v 475.581593 -120.954275 15.129064
v 429.532261 -118.463143 16.083373
v 697.935998 -119.028429 30.159147
v 689.182872 -118.017702 30.677591
v 510.123093 -120.575867 14.991982
v 500.206914 -120.114119 17.179035
v 435.848761 -122.520034 12.069253
v 714.884172 -118.787947 32.128729
v 459.264390 -122.154971 10.129494
v 362.983839 -125.286290 7.142680
v 360.066585 -126.233780 5.502477
v 349.078447 -127.291905 2.903502
v 352.842544 -126.291427 5.401399
v 662.832782 -121.760852 19.062956
v 313.003198 -129.222532 0.894161
v 309.104653 -129.292452 1.013456
v 302.671375 -130.080518 -0.241489
v 281.391599 -132.004117 -2.381714
v 268.143525 -134.032610 -5.974151
v 388.978475 -124.507024 -1.498809
v 692.517573 -123.141316 -5.376064
v 675.467755 -123.774238 -6.330309
v 821.068648 -104.689052 -13.302064
v 683.673088 -115.832321 -25.118105
v 677.191572 -116.018428 -26.340728
v 588.199836 -123.426337 -33.038476
v 593.616433 -122.084506 -35.713069
v 234.876643 -138.999885 -58.241279
v 219.113242 -136.193563 -73.671595
v 730.947669 -110.360654 -20.838883
v 740.916172 -107.157808 -21.154240
v 520.997346 -125.117401 -21.137183
v 366.059857 -123.511571 -54.656954
v 682.276211 -107.232540 -28.342211
v 668.584179 -110.286711 -30.161253
v 645.782615 -111.100401 -32.901007
v 639.253706 -111.932967 -33.780164
v 629.863661 -112.508645 -35.024464
v 601.585998 -115.341064 -38.905475
v 696.012047 -98.707560 -24.471190
v 704.540774 -93.869879 -21.543368
v 544.720992 -118.629549 -46.303292
v 477.229352 -116.887470 -54.076510
v 469.548900 -116.638395 -54.795074
v 463.166714 -117.954916 -54.680060
v 448.626155 -116.186519 -56.788330
v 436.941987 -113.330805 -58.114026
v 256.727913 -124.945817 -72.502095
v 431.381368 -110.396919 -58.001863
v 417.207386 -114.533532 -59.631147
v 373.414826 -116.465754 -62.214285
v 366.044252 -116.636204 -62.715097
v 326.736605 -119.679134 -65.048308
v 510.779360 -101.580614 -44.632895
v 418.246307 -106.104212 -57.237944
v 734.281926 -85.024608 -15.174014
v 502.717635 -118.109320 -51.195907
v 452.764528 -106.849720 -54.410594
v 387.210914 -87.234226 -45.016246
v 629.369746 -71.095946 -6.446087
v 711.073147 -61.990585 12.255637
v 764.152635 -56.895298 22.114891
v 663.453652 -61.152178 12.058493
v 669.326525 -60.048977 15.584275
v 632.356778 -60.662435 10.739802
v 617.162556 -60.923536 8.467881
v 536.742860 -60.541418 0.677333
v 527.797563 -60.114168 1.041615
v 519.673917 -60.954058 -2.483440
v 505.188708 -60.673011 -3.427159
v 452.404149 -59.791867 -6.306582
v 446.560485 -59.276099 -5.317345
v 372.923188 -58.643220 -7.027396
v 369.113090 -58.757632 -7.671247
v 242.567219 -56.998997 -8.798410
v 359.274697 -58.414265 -5.505433
v 513.299880 -59.372374 2.831349
v 606.957461 -59.804433 13.613511
v 596.378416 -59.817027 12.115449
v 452.414359 -59.861175 7.309189
v 657.807093 -59.847163 15.938525
v 229.291145 -59.595506 5.008722
v 713.461681 -58.380309 23.292597
v 418.608818 -61.692205 10.574636
v 263.543737 -61.442820 7.276329
v 619.753823 -66.212284 24.066919
v 271.415000 -63.708097 11.156401
v 321.944615 -63.070666 12.247979
v 290.080878 -67.450902 16.428047
v 460.207898 -124.505350 -17.149024
v 325.285606 -128.422902 -17.039691
v 248.343678 -57.770294 -2.073301
v 304.779028 -61.438168 8.212140
v 576.250451 -113.203270 -41.878881
v 577.295284 -114.763929 -42.074343
v 566.241212 -117.281690 -43.706701
v 484.808982 -116.330918 -53.475598
v 433.268367 -117.336717 -57.214851
v 380.609542 -115.312825 -62.084141
v 558.062582 -119.331095 -44.255079
v 585.639927 -116.158230 -41.034181
v 390.128184 -117.387460 -60.230025
v 532.773568 -121.732920 -44.893592
v 622.245776 -112.945202 -36.025719
v 682.022364 -110.898260 -28.470137
v 305.319552 -121.320725 -66.950893
v 336.670990 -124.403559 -58.450657
v 217.747307 -128.804142 -77.076631
v 680.742990 -123.840230 -3.921237
v 597.491400 -125.212867 -12.314567
v 593.491387 -124.944718 -5.074318
v 717.678535 -123.261468 2.920268
v 602.177589 -124.775601 -2.470469
v 295.716939 -133.087708 -37.253092
v 444.583075 -122.727752 -3.113162
v 499.099978 -121.529868 7.281353
v 504.069287 -121.304427 9.251685
v 192.677941 -144.441366 -19.199695
v 394.641945 -124.120690 -3.115558
v 408.321136 -123.916236 3.015897
v 425.752678 -123.478345 7.882521
v 393.108759 -124.018049 9.558533
v 403.629853 -124.341903 8.462732
v 250.977087 -136.028997 -8.479828
v 331.754444 -126.872666 4.503127
v 215.828889 -137.291301 -2.490123
v 490.191304 -117.740089 19.540151
v 520.351235 -117.778731 20.864027
v 538.246846 -117.705687 21.843435
v 272.619964 -116.993781 17.105828
v 453.320458 -111.877446 20.708803
v 208.614957 -116.228928 20.389635
v 214.016356 -116.398015 20.066234
v 232.679339 -116.282316 19.148306
v 276.360592 -113.294302 18.928359
v 249.552471 -111.379597 20.938884
v 416.521206 -107.189579 21.832678
v 400.641604 -99.926280 23.810017
v 303.333179 -62.781669 10.869707
v 589.886232 -65.607781 20.691667
v 609.562665 -63.593255 21.150558
v 226.042958 -81.929178 23.262976
v 379.455412 -58.222885 -3.562437
v 309.858461 -59.037428 -10.957688
v 379.490822 -59.916302 -11.226244
v 615.056372 -59.765927 13.774349
v 645.750270 -60.671073 11.909305
v 719.262996 -58.716885 20.475650
v 233.670518 -97.238375 -63.404557
v 396.598112 -105.140544 -58.342086
v 578.081301 -98.777666 -34.904135
v 224.312612 -105.323627 -69.876629
v 237.038744 -109.658790 22.222035
v 733.510030 -57.893358 23.152625
v 782.287917 -75.596557 -9.469656
v 254.183091 -135.754320 -12.782975
v 472.449361 -122.425627 -1.287600
v 369.543194 -70.045368 18.043138
v 296.847673 -72.974317 20.718483
v 275.469510 -86.302390 23.974439
v 501.029393 -86.940048 24.796216
v 244.408096 -94.960070 25.406439
v 412.994572 -94.133273 24.191861
v 255.295957 -106.373676 22.924353
v 251.406551 -114.119664 19.436683
v 676.939820 -117.941458 29.722860
v 501.187331 -117.718890 20.055547
v 723.690736 -119.942020 31.222415
v 581.029212 -120.914224 15.015256
v 600.108389 -116.857779 25.676981
v 604.500995 -116.918264 25.933516
v 368.104103 -125.709077 -14.621509
v 778.569104 -105.391989 -16.980994
v 248.709512 -119.415507 -73.092583
v 556.126021 -99.550876 -37.949688
v 732.373504 -106.981440 -22.497662
v 680.144775 -109.243964 -28.787802
v 660.428944 -112.238145 -31.136889
v 645.988584 -99.829622 -28.674324
v 644.583467 -95.670351 -26.459399
v 482.284988 -113.958953 -53.828660
v 399.804245 -118.170014 -58.794963
v 425.641656 -115.923907 -58.602729
v 329.608194 -113.284939 -65.692348
v 253.533969 -75.874085 -42.367221
v 740.111638 -58.318111 20.500314
v 525.972756 -60.659953 -0.911991
v 518.750122 -60.009546 0.282536
v 284.770675 -60.978329 -18.921986
v 278.469754 -58.164350 -7.268740
v 511.012441 -59.645349 0.746493
v 521.155101 -59.401673 4.039255
v 413.017097 -57.964563 1.134410
v 325.022600 -62.084862 10.590562
v 380.519152 -65.588856 15.323526
v 214.762400 -64.307008 12.003239
v 235.794871 -60.848718 6.699641
v 322.054094 -111.387628 -65.662361
v 439.989080 -122.607254 0.838857
v 565.350918 -124.376252 -2.911558
v 612.723544 -100.423339 -32.156336
v 420.713555 -116.577412 -58.638861
v 633.403456 -114.628804 -34.611464
v 707.292900 -111.714076 -24.097841
v 359.714833 -117.757701 -62.642823
v 348.028555 -117.307513 -64.012770
v 339.740908 -120.204800 -63.037022
v 256.338923 -135.349336 -25.403317
v 661.140016 -122.944904 14.148293
v 209.258496 -141.795142 -14.267051
v 286.105846 -115.946275 17.319767
v 240.652763 -107.277550 22.971535
v 212.843683 -119.502437 18.400934
v 270.784324 -76.944405 22.065370
v 339.128460 -65.494260 16.269221
v 597.258532 -65.565276 21.341677
v 652.167568 -81.370052 -15.148483
v 218.998037 -88.891001 -57.864090
v 422.392848 -104.323849 -55.855287
v 732.035566 -58.367394 21.072301
v 789.546527 -104.415854 -16.261481
v 376.676238 -69.341613 17.531926
v 346.813866 -75.050610 20.327925
v 541.685901 -71.061481 20.587242
v 259.936599 -118.733206 16.409991
v 499.602630 -119.268303 18.592477
v 656.429092 -123.761569 9.421990
v 394.293640 -119.934241 -57.099789
v 345.953467 -120.521487 -61.904805
v 539.796769 -97.761205 -38.719994
v 555.859005 -59.727659 6.434395
v 543.841075 -60.234001 2.457192
v 283.068245 -59.991979 4.220384
v 254.305033 -60.576195 5.608368
v 401.151777 -116.932732 -59.746742
v 393.278740 -118.831244 -58.594500
v 333.497013 -121.790762 -62.402661
v 261.482390 -136.414774 -43.498558
v 492.776137 -119.075066 18.587053
v 253.837432 -117.561649 17.449589
v 266.266831 -118.210040 16.507361
v 272.466978 -115.860091 17.759773
v 423.986980 -106.163507 22.351482
v 276.837977 -116.110224 17.498754
v 231.225626 -111.558647 21.619000
v 288.295027 -113.954865 18.457870
v 210.508344 -76.990578 20.549909
v 280.486954 -75.136319 21.459508
v 282.589546 -69.294110 17.970444
v 600.928206 -59.882061 10.941783
v 236.240269 -93.182555 -59.885881
v 252.787333 -119.251768 16.376767
v 758.519299 -56.350665 27.747309
v 538.708662 -67.885784 18.415242
v 273.812417 -118.502327 15.945994
v 210.716419 -142.026168 -52.807041
v 338.319829 -121.501685 -61.986621
v 341.139240 -118.905469 -63.856787
v 301.396047 -92.222939 -54.114457
v 691.247521 -60.514526 15.007654
v 524.445161 -59.621827 2.791016
v 258.109346 -61.599957 7.543283
v 360.445939 -116.557210 -63.237738
v 562.201606 -125.128786 -12.078906
v 495.573288 -120.238821 16.981496
v 281.087754 -71.449196 19.591877
v 787.581883 -107.185655 -14.811591
v 258.827370 -114.350630 18.986702
v 563.948866 -125.272190 -19.165372
v 445.562527 -58.068797 0.805323
v 302.145430 -60.315908 5.147371
v 223.081237 -63.533637 10.914406
v 281.290307 -114.836061 18.087900
v 541.058100 -59.881958 3.541806
v 253.545914 -115.268719 18.748654
v 259.769381 -117.028394 17.549747
v 240.724929 -97.945481 25.169196
v 245.251184 -136.348078 -7.252289
v 407.964502 -109.088122 -59.453340
v 767.031568 -116.926401 37.506345
v 478.971538 -120.260897 16.505101
v 430.754393 -115.390097 -58.377784
v 426.977219 -123.321483 9.761177
v 310.209003 -63.727760 12.736690
v 229.382145 -68.015883 15.028464
v 346.320089 -118.890500 -63.275338
v 335.628825 -65.538161 16.310745
v 395.003521 -60.093719 -10.917055
v 338.449522 -117.314999 -64.854271
v 226.545298 -139.700745 -42.507777
v 262.517530 -133.653136 -3.682700
v 655.009862 -117.986194 27.909752
v 610.802521 -116.926047 26.244088
v 270.071049 -134.670748 -33.237732
v 571.096049 -98.565345 -35.579092
v 613.404147 -115.453284 27.506055
v 381.295404 -119.559632 -58.764483
v 598.993309 -113.543662 -39.042900
v 632.814949 -59.767898 15.128785
v 362.809712 -58.240508 -2.897280
v 343.468623 -59.323000 3.430362
v 288.099632 -69.095318 17.998015
v 338.932272 -127.375130 -8.102561
v 286.194968 -122.152833 -69.325954
v 365.588100 -118.022469 -61.888745
v 272.369348 -62.243695 8.872881
v 351.516752 -58.885480 1.841912
v 692.650338 -119.013132 29.653241
v 15.446506 -96.659347 -86.297137
v 232.432381 -97.583619 25.407491
v 350.091341 -117.885473 -63.542000
v 308.320694 -70.089816 19.395388
v 389.468292 -124.813631 7.917303
v 378.977026 -116.218391 -61.838410
v 377.430700 -116.975076 -61.543551
v 434.910915 -115.863085 -57.896971
v 265.903781 -116.856318 17.427319
v 414.304055 -116.261852 -59.237479
v 293.320451 -122.481101 -68.144909
v 292.856972 -123.682218 -67.502288
v 526.540529 -118.186131 -48.673465
v 397.723067 -126.864832 -30.417650
v 670.744284 -59.406035 21.250190
v 969.216448 -146.599853 30.354370
v 345.739183 -122.189650 10.009927
v 622.188243 -123.816754 6.870318
v 295.717104 -131.823061 -27.566022
v 285.422747 -108.468942 -66.244362
v 250.108040 -135.996005 -61.948419
v 427.611223 -124.199388 -13.780565
v 289.656436 -89.824592 24.369317
v 837.389539 -61.212658 -2.248128
v 386.977588 -119.555587 13.452582
v 224.964831 -139.261912 -30.306663
v 769.106975 -123.254510 12.753735
v 252.337698 -137.420538 -46.715918
v 258.787324 -136.574011 -42.405975
v 599.200890 -125.157847 -15.169898
v 501.001460 -80.150755 22.992065
v 415.363060 -68.537787 -23.902518
v 116.372420 -42.480224 3.500481
v 304.125360 -69.768133 -31.613585
v 211.858371 -141.009561 -31.340224
v 459.512421 -89.402307 -41.117293
v 282.854992 -131.871303 -59.052105
v 93.990586 -129.058229 24.533295
v 508.142629 -125.054092 -24.178220
v 442.082171 -63.768734 -15.341522
v 179.509919 -119.827658 -82.272015
v 7.635183 -118.923581 50.272437
v 577.800856 -125.265918 -17.789014
v 813.013658 -89.431737 47.123555
v 185.277922 -123.892592 -81.860140
v 273.936555 -134.002199 -56.718736
v 687.772065 -73.013128 34.298088
v 408.377045 -80.925809 21.763041
v 295.695111 -132.705454 -34.116352
v 878.250717 -51.511990 0.614549
v 917.338615 -40.769271 48.681987
v 713.205094 -98.005936 38.164707
v 378.819161 -124.365025 -50.739695
v 392.092348 -66.257344 -22.079036
v 623.304663 -69.617156 26.234861
v 448.112308 -88.177092 -41.161992
v 637.987506 -121.964150 -25.658621
v 124.974283 -104.776349 25.809282
v 622.343020 -124.368311 3.172243
v 391.237683 -110.876902 19.549485
v 420.780031 -85.505522 23.105874
v 726.577502 -74.358933 38.862820
v 207.018311 -69.303791 -40.506764
v 219.451363 -140.256550 -17.227768
v 292.599892 -132.332013 -53.834371
v 786.738027 -81.916106 -15.144877
v 369.341272 -89.995134 -48.627935
v 374.012983 -84.727593 -43.531625
v 396.257331 -68.127202 -24.414906
v 713.999353 -123.539921 11.372657
v 777.751389 -68.049266 43.164356
v 284.139257 -133.590287 -34.196794
v 341.330670 -127.832370 -50.376816
v 313.164310 -105.003767 -62.798641
v 606.765800 -121.901116 13.656567
v 134.752708 -148.337805 7.288759
v 165.359908 -83.611333 23.132204
v 823.320265 -121.417710 7.248930
v 271.428678 -124.541785 10.284156
v 776.718602 -123.381896 20.529728
v 585.390358 -93.265650 29.275025
v 286.531228 -133.809801 -37.489047
v 914.473059 -42.934198 -2.200993
v 762.105040 -72.944755 -5.150028
v 285.177119 -132.005651 -14.275412
v 482.294420 -124.302386 -37.014366
v 263.695406 -80.249805 -45.863932
v 315.061097 -90.030885 24.135593
v 219.823831 -140.929506 -51.566197
v 279.415002 -81.970468 -46.382957
v 329.707575 -72.694420 -33.488818
v 265.087423 -132.466728 -64.020577
v 601.165200 -125.196704 -11.881489
v 566.958508 -124.746937 -28.964464
v 804.803740 -123.624089 22.377466
v 799.363958 -106.402559 -14.062785
v 329.302008 -124.124476 -60.274230
v 698.698497 -77.637815 36.474094
v 460.487269 -93.086417 -44.087175
v 494.242934 -101.112680 -46.320568
v 494.845824 -97.164449 -43.514416
v 261.911870 -97.513656 -61.043459
v 649.780249 -123.824436 8.689814
v 646.646276 -124.490107 2.646172
v 194.103937 -117.885469 20.273666
v 326.713041 -87.163702 -48.299647
v 529.804968 -99.848143 26.426541
v 681.474936 -124.043366 -0.847719
v 841.483249 -124.351776 25.050255
v 459.880071 -70.209470 17.204511
v 425.589974 -71.215370 17.634530
v 419.199266 -68.506092 16.087060
v 301.846146 -84.737850 -47.472544
v 501.110992 -74.437691 -23.972241
v 420.748921 -90.273803 -45.279371
v 300.527400 -114.330122 -67.915663
v 876.796303 -66.993559 -16.560110
v 255.765390 -119.237415 -72.433027
v 572.289596 -123.864676 -33.926314
v 153.509465 -77.294825 22.041084
v 543.771390 -121.422174 10.084597
v 372.936702 -110.952952 -62.504679
v 478.184035 -87.941065 24.347613
v 715.722759 -70.789065 -1.218312
v 805.244469 -101.073727 44.339771
v 207.388180 -76.524480 -47.894568
v 348.539818 -129.398096 -39.604697
v 791.775731 -82.244098 45.853701
v 412.963612 -109.645656 20.617002
v 162.410106 -95.850527 -70.318255
v 188.468257 -116.665110 21.174400
v 103.416081 -168.493454 -18.348370
v 852.561063 -78.584221 51.915027
v 174.119445 -94.639431 -68.128201
v 845.231820 -105.588456 -11.236214
v 694.609514 -72.424248 -3.519716
v 357.960726 -82.939655 22.371303
v 361.870161 -126.970912 -47.229792
v 225.322315 -56.628406 -13.830063
v 200.312743 -142.651565 -36.286374
v 764.836909 -56.139570 25.724344
v 451.963300 -62.000803 -11.418146
v 335.283241 -72.851300 -33.375061
v 338.823660 -70.874334 -30.909515
v 777.941560 -123.126643 11.908696
v 787.683326 -101.479153 42.996331
v 343.148000 -73.829042 -34.061508
v 700.112719 -120.902688 -11.958467
v 70.923743 -188.924104 -49.260912
v 849.808779 -62.914157 -7.286990
v 625.264450 -88.262400 31.498234
v 924.505868 -111.075939 55.844948
v 624.848705 -81.853337 30.495215
v 781.218966 -115.290213 39.086366
v 735.848286 -63.811468 36.949625
v 724.520259 -109.635545 -22.419503
v 1002.960395 -15.950797 49.961556
v 945.643814 -32.380336 55.756387
v 896.259362 -107.225758 51.956191
v 965.508314 -146.375479 30.970842
v 997.106896 -74.444050 88.147339
v 991.169534 -68.113576 85.612834
v 999.993566 -84.129062 -14.460047
v 997.625694 -117.190467 -13.832053
v 919.433489 -115.935782 50.114655
v 958.351083 -53.002241 73.963239
v 924.275671 -54.258419 60.557342
v 894.574466 -56.660631 53.691465
v 983.083270 -56.338721 80.984271
v 922.006294 -57.802310 61.340580
v 887.378919 -62.132692 54.318088
v 862.160185 -63.934027 51.012373
v 942.915501 -67.752908 72.074784
v 939.531203 -70.035171 71.208973
v 905.140539 -71.120145 60.159097
v 865.766129 -78.043626 53.528223
v 636.356654 -89.878450 32.445073
v 831.122633 -79.315205 49.606677
v 960.512352 -77.289709 81.565431
v 970.207665 -79.729070 86.477086
v 910.137090 -86.100199 61.534011
v 984.647244 -81.518903 90.884019
v 982.167706 -85.708239 91.677787
v 903.202129 -86.071576 59.855132
v 985.962221 -95.913835 93.216216
v 880.836203 -90.167518 54.913307
v 907.986723 -89.732818 60.355844
v 822.603719 -101.843548 45.491985
v 840.162219 -103.943875 46.359603
v 833.016873 -107.532641 44.678939
v 795.482584 -108.989955 41.783695
v 846.172421 -115.322835 42.437228
v 925.223510 -122.086444 43.898267
v 981.200540 -52.629848 79.384171
v 946.411610 -86.016174 75.499082
v 990.138032 -108.803638 84.629219
v 992.941558 -107.910128 84.276893
v 984.965162 -110.578566 84.578854
v 974.985245 -118.806104 55.600015
v 991.838002 -118.054452 48.795814
v 970.571778 -122.193503 49.047466
v 815.632806 -115.756861 40.774659
v 968.246019 -124.157126 45.950573
v 884.375905 -126.588637 34.674126
v 931.536675 -133.765061 32.104763
v 956.000670 -140.765760 33.154733
v 963.688282 -144.726967 31.933184
v 956.182868 -143.718558 30.688209
v 989.292955 -134.474112 29.717982
v 951.369484 -111.019220 66.534044
v 929.072577 -133.810846 31.034434
v 936.731798 -136.059532 22.539043
v 1002.317281 -130.695618 -3.319942
v 939.438732 -98.451832 -20.336719
v 1011.172169 -35.047034 -19.818658
v 1024.839169 -33.183366 -11.019702
v 958.546104 -74.569576 -32.476619
v 996.957234 -72.432480 -17.108640
v 998.337075 -70.212531 -15.338769
v 979.799818 -60.501710 -31.604867
v 983.500186 -53.288857 -30.012984
v 989.238700 -51.148528 -27.404892
v 998.450189 -40.280226 -23.144781
v 981.752292 -38.186297 -28.554283
v 973.635433 -35.214491 -27.975667
v 1005.995796 -23.405375 -22.003945
v 1012.778080 -12.530057 -15.911454
v 751.002400 -66.159983 39.659698
v 1001.547412 -51.152181 72.348983
v 999.967231 -67.989019 84.024613
v 24.011817 -158.118856 -75.893776
v 687.965324 -113.346399 -26.491156
v 732.198994 -65.566334 37.253080
v 960.389836 -99.666663 -23.601537
v 995.948029 -54.800078 -20.491345
v 994.747786 -61.757654 -20.721919
v 958.421492 -68.560605 78.818284
v 1000.533486 -107.665333 73.375895
v 1000.135244 -107.502983 74.997788
v 1006.380906 -38.041471 -20.170154
v 995.376982 -49.727173 -22.594699
v 970.272885 -91.691456 89.602276
v 1001.308487 -107.515784 65.279430
v 1002.240154 -70.757432 -10.482827
v 1019.972647 -2.465929 7.424957
v 1017.853363 -0.270709 10.131570
v 906.387833 -114.971279 48.882980
v 965.424135 -140.189373 34.112355
v 993.488047 -127.292235 32.702668
v 1002.524470 -49.075373 -14.539337
v 919.386483 -129.151222 36.176449
v 959.940056 -63.044278 78.086906
v 998.801249 -109.222257 57.652575
v 996.554249 -112.881215 54.089820
v 1003.466421 -47.601398 68.271050
v 1006.887746 -27.271497 56.090571
v 1006.617923 -43.701730 -14.750665
v 1036.115680 -20.848270 0.174229
v 1036.210712 -22.590407 -1.516143
v 1007.625309 -42.541809 -11.189227
v 1017.658058 -10.097122 40.803538
v 1014.744611 -16.635633 47.258006
v 998.177435 -29.915631 60.110390
v 994.730525 -133.121829 26.924937
v 1007.754599 -58.841751 72.573755
v 994.104442 -124.860020 34.302507
v 1005.967118 -62.186958 76.857810
v 996.507498 -112.100251 49.791021
v 773.357916 -113.884395 39.078697
v 958.570237 -30.373797 57.979150
v 976.534890 -96.387941 91.947039
v 987.158936 -137.676440 28.570041
v 953.327728 -129.214251 39.889030
v 948.100814 -125.066877 43.000844
v 927.936719 -64.838022 65.669140
v 929.462057 -126.939337 39.426234
v 925.573143 -106.228686 60.157371
v 900.729230 -112.344645 49.689470
v 887.721097 -113.210004 47.009066
v 881.880703 -117.681751 43.449118
v 855.901093 -76.159897 52.142299
v 852.926470 -92.483203 50.557247
v 945.804997 -126.535005 41.261641
v 924.468358 -72.770176 65.976449
v 956.500598 -92.492207 81.021194
v 927.513261 -96.147145 -19.568821
v 935.270162 -88.188611 -24.320223
v 950.566312 -98.752529 -22.245645
v 993.947285 -94.901036 -19.216676
v 991.088304 -106.347987 -19.838959
v 1006.111718 -120.987620 -6.282143
v 1004.778920 -93.117740 -8.602091
v 1003.556359 -84.829846 -11.649629
v 1002.751726 -93.644124 -11.388325
v 1003.701556 -113.753967 -10.183945
v 855.799644 -120.378195 40.276096
v 787.177133 -110.984920 40.757243
v 992.287423 -15.907730 50.752373
v 988.387955 -83.150961 -25.862998
v 951.459861 -31.590533 57.102518
v 946.748251 -140.535303 27.101546
v 940.215935 -137.559249 23.404657
v 857.770999 -59.564728 49.036786
v 765.854491 -61.675023 39.474950
v 969.956089 -27.915868 57.880977
v 938.468401 -78.820709 -27.811606
v 966.661051 -83.783511 -30.799905
v 981.074313 -123.059409 45.134452
v 901.640361 -119.916153 44.019084
v 924.631534 -84.638610 -23.815555
v 982.581623 -87.299711 -28.158065
v 1001.626473 -90.181936 -12.797556
v 1001.704722 -119.916755 -10.624884
v 944.669292 -138.654609 21.608456
v 983.158724 -146.922988 22.794278
v 798.937839 -66.589895 44.974671
v 957.998897 -44.739678 69.142495
v 972.598800 -51.097399 78.047643
v 937.790071 -55.705563 66.212776
v 979.670204 -59.674606 82.248176
v 940.476570 -57.203494 67.925625
v 906.498858 -61.344159 58.212945
v 795.561965 -68.741555 45.100248
v 974.047833 -59.300031 81.607624
v 978.292754 -74.920333 87.562702
v 1003.326455 -77.565595 86.920606
v 988.187075 -77.766735 89.887347
v 935.103795 -76.504486 70.264047
v 895.842913 -80.637545 58.678793
v 861.078150 -82.653513 52.883964
v 880.942553 -85.493048 55.603359
v 984.769552 -89.044850 92.641761
v 952.175521 -85.990808 78.460301
v 865.239255 -95.608629 51.384282
v 738.646938 -108.609355 38.207515
v 829.964225 -105.904062 44.959214
v 809.841109 -103.638630 44.084259
v 800.535696 -110.648765 41.642642
v 936.813530 -122.119750 44.713333
v 912.291168 -73.122923 62.269854
v 982.129145 -109.561866 87.663757
v 971.787504 -110.227346 85.435229
v 998.670077 -110.346740 62.757635
v 962.277948 -111.071678 76.257814
v 945.006061 -112.194880 60.998923
v 949.888317 -124.034946 44.340232
v 861.377720 -122.310914 39.162762
v 854.035563 -122.689002 38.384855
v 890.342067 -122.842421 40.615507
v 878.956389 -123.016030 39.547059
v 901.364053 -125.926369 38.475072
v 1027.897544 -28.746209 6.365026
v 1027.231694 -28.262835 8.943115
v 920.997215 -132.228128 31.043165
v 946.596933 -137.748442 32.740944
v 991.220009 -137.253557 26.261349
v 987.305924 -145.009065 21.634167
v 1000.125378 -139.921599 11.420386
v 925.448253 -133.388105 29.928091
v 1004.577409 -132.057152 0.325027
v 968.096430 -124.743608 -11.498430
v 919.794074 -97.875947 -17.629162
v 1006.028026 -43.033250 -17.275289
v 999.967768 -94.696735 -13.817505
v 994.195432 -86.410149 -19.622086
v 996.722228 -80.872620 -16.974898
v 994.464674 -75.675924 -20.008635
v 993.243846 -67.769883 -22.061399
v 914.906311 -78.557197 -23.633759
v 977.016045 -41.579377 -29.827379
v 1017.386096 -7.973304 -8.075864
v 1022.655782 -11.096537 -8.667926
v 1011.077240 -2.265012 -3.558621
v 1012.918401 -20.378102 50.565876
v 1000.298880 -8.537702 45.849331
v 1005.727165 -20.252315 52.692580
v 966.500306 -29.717565 58.542291
v 798.846820 -61.777907 43.488353
v 747.220091 -62.641460 37.694700
v 931.849783 -87.610149 68.456037
v 995.147247 -60.055964 -20.483820
v 1014.736802 1.392326 10.836872
v 1005.932762 -35.282387 -21.268665
v 944.038186 -109.836738 64.255226
v 997.920349 -104.537241 86.205146
v 1000.102989 -108.718566 62.723844
v 1017.122051 -1.832176 3.340717
v 1015.925413 0.463112 8.721652
v 945.990965 -133.656513 35.801886
v 954.286511 -80.398894 79.147027
v 1003.624316 -109.935103 -10.512088
v 1004.629134 -121.117561 -7.969190
v 941.271811 -134.900172 33.793684
v 969.539489 -95.570507 89.719027
v 958.463242 -126.173477 43.033155
v 994.444014 -116.604248 46.341593
v 1006.778731 -54.966539 70.575613
v 1009.920550 -41.310147 -12.926406
v 1014.305540 -10.712535 43.237391
v 1004.734121 -38.668818 61.464523
v 1000.192901 -137.421918 18.154494
v 817.263869 -105.783423 44.065728
v 965.358593 -28.820040 57.934293
v 992.288979 -104.728013 89.201317
v 992.105394 -107.545218 86.029826
v 982.717679 -101.285904 92.196675
v 978.814016 -86.433738 91.262274
v 964.175740 -64.420258 80.141947
v 970.142313 -65.907334 82.637211
v 973.665379 -100.029174 91.061201
v 983.004323 -139.652515 28.946471
v 971.860770 -101.192152 90.397656
v 974.501360 -126.160486 42.863049
v 943.342725 -75.320694 73.614700
v 964.299548 -142.242641 33.302656
v 909.691914 -59.894065 58.510627
v 866.568222 -71.902334 53.122195
v 861.570949 -90.114809 52.116565
v 848.029569 -108.178791 45.579522
v 844.908929 -102.884401 47.101098
v 893.131452 -102.673485 53.415755
v 926.950612 -78.428893 67.243939
v 972.052509 -108.528966 87.176398
v 968.598236 -109.211861 85.112749
v 962.013550 -82.158240 83.200913
v 940.097336 -112.373794 58.792310
v 929.886582 -131.332367 35.182355
v 934.665721 -94.743471 -21.391284
v 951.655649 -102.518534 -20.464850
v 1031.555607 -17.363947 -7.866805
v 964.201588 -56.091367 77.678301
v 977.497109 -25.103052 56.574992
v 1000.858460 -61.252907 79.466167
v 990.111434 -79.233443 -24.804944
v 803.971613 -62.778077 44.410862
v 961.519435 -30.104763 58.207056
v 962.395600 -32.452785 59.742290
v 1003.735776 -27.715037 57.324089
v 937.515275 -82.720695 -26.585944
v 891.533913 -119.600649 43.148287
v 963.774534 -42.335067 69.722792
v 930.463199 -85.580046 -24.443489
v 1003.230188 -122.167839 -8.773917
v 974.779281 -123.602609 46.295849
v 929.341163 -109.692927 58.580549
v 877.375155 -73.805218 55.081482
v 899.311811 -90.065681 58.348847
v 963.564472 -46.426099 72.756746
v 977.384929 -48.601648 77.285520
v 909.462337 -54.715327 56.276155
v 931.612359 -58.201971 64.889988
v 747.361887 -70.758039 40.455763
v 758.798486 -72.315051 41.986071
v 827.511479 -72.024613 48.767084
v 967.755224 -72.818639 83.641717
v 930.926852 -71.320549 68.076772
v 921.129930 -72.931977 64.890325
v 965.246392 -77.035639 83.675918
v 852.586159 -73.650800 51.521997
v 858.476465 -82.807271 52.538490
v 990.173898 -84.413483 92.094740
v 928.571880 -83.220314 67.664245
v 896.746815 -83.817106 58.692202
v 949.310827 -89.134252 76.912015
v 842.927440 -91.705725 49.615111
v 834.413339 -100.681592 46.759690
v 868.998217 -100.247480 50.557691
v 816.953884 -99.952089 45.508220
v 769.819231 -108.571540 40.261597
v 852.151109 -103.683273 47.541734
v 780.284159 -109.640653 40.676022
v 821.890245 -108.987846 43.453492
v 857.185253 -116.087396 42.653186
v 955.842628 -71.430171 78.311351
v 999.256853 -105.465264 83.226111
v 975.780709 -109.925223 86.778058
v 981.453351 -119.720676 52.075478
v 935.397448 -111.614520 58.380807
v 871.005952 -120.830997 40.756620
v 953.733740 -125.644142 43.100657
v 896.603314 -123.075138 41.050961
v 923.452324 -126.300747 39.717855
v 1029.689217 -27.833507 6.043582
v 932.650936 -133.220802 33.273199
v 988.870499 -144.316311 21.090196
v 974.524016 -104.343794 -23.611084
v 927.437328 -98.665599 -18.235045
v 977.169003 -90.722294 -28.533495
v 1010.300384 -40.631448 -15.462503
v 1008.428051 -41.042008 -17.236448
v 1001.538408 -107.126425 -12.379457
v 1000.631841 -103.371291 -13.372367
v 996.532977 -84.835059 -16.949555
v 1003.941277 -76.284180 -10.230919
v 992.775283 -51.918215 -24.606589
v 975.107685 -48.767767 -31.449492
v 994.236135 -45.947131 -24.463420
v 1021.068196 -14.582442 -14.140719
v 1029.764057 -18.842976 -11.693269
v 1017.896905 -13.097813 42.943640
v 963.404789 -22.942540 55.428707
v 764.643084 -66.945201 41.434583
v 688.424062 -110.723746 -27.603153
v 921.621910 -99.940132 -16.697276
v 995.166607 -136.373400 24.133121
v 1004.117445 -45.578448 -16.667257
v 994.021783 -54.367579 -22.821351
v 1024.795862 -28.002489 12.402068
v 1001.503468 -71.380126 -11.990411
v 962.437447 -75.217523 82.016400
v 988.326444 -129.637285 33.890059
v 960.468647 -71.971371 80.497315
v 959.113471 -124.171156 45.244100
v 956.969994 -63.742974 76.992849
v 922.093559 -130.497729 34.850930
v 945.986313 -136.109256 34.071297
v 951.247496 -117.136657 54.149992
v 911.839076 -102.378821 57.928511
v 973.915650 -92.517215 91.137151
v 997.410461 -111.158117 53.649025
v 1006.686729 -57.571709 72.871521
v 1015.159671 -38.288066 -10.352097
v 1029.825100 -28.397202 3.246141
v 1008.353001 -25.460001 54.878923
v 1004.731591 -42.900270 63.919155
v 988.716886 -127.113981 35.696372
v 991.508581 -121.111229 42.437678
v 989.545549 -81.244483 91.200581
v 976.369301 -55.400848 80.417299
v 965.973471 -27.494866 57.365382
v 983.903875 -94.111190 93.042470
v 976.933076 -90.769779 91.671020
v 981.544767 -128.803052 37.889922
v 925.133280 -67.778930 65.363289
v 934.662528 -119.308392 47.819925
v 916.524467 -111.421542 53.790417
v 914.821791 -115.013350 50.316231
v 883.096912 -120.870882 41.511780
v 868.424271 -82.150394 53.888353
v 856.843580 -103.536634 48.045779
v 856.069186 -97.235901 49.877689
v 849.218102 -112.747942 43.775519
v 793.942788 -112.404030 40.748309
v 884.867762 -63.967001 54.419576
v 965.347779 -108.346693 83.615194
v 953.105456 -93.631886 78.819346
v 918.205282 -86.539980 -22.296921
v 1022.491012 -9.109351 -5.344227
v 1017.068400 -9.915483 -11.116066
v 1029.197619 -20.022743 -13.178781
v 1023.071687 -13.547634 -11.738827
v 972.684839 -25.533393 56.752865
v 1013.066332 -11.397823 -14.780538
v 1007.156496 -31.771911 -21.681426
v 805.034441 -66.732844 45.636461
v 1003.258356 -63.899898 79.905980
v 966.563871 -25.068453 56.390017
v 907.217836 -122.552957 42.357576
v 871.379383 -122.698302 39.416675
v 964.111546 -125.835287 43.747176
v 968.530105 -126.420442 43.174192
v 903.972487 -101.888975 56.039194
v 933.097194 -54.143939 63.714333
v 769.433880 -69.030169 42.479591
v 913.012884 -65.236429 61.007168
v 871.070281 -75.000369 54.224062
v 847.638550 -76.221173 51.253683
v 995.865008 -79.885650 90.554673
v 907.916372 -94.147297 59.321797
v 894.191007 -89.093631 57.499288
v 957.215942 -137.795503 34.910371
v 977.841732 -107.914051 88.723861
v 963.688765 -109.083673 81.218918
v 919.838624 -105.031177 59.030176
v 963.891405 -124.011089 45.854867
v 946.466989 -120.781002 47.793402
v 878.398365 -120.355671 41.498887
v 971.981437 -126.840711 42.567262
v 903.745821 -125.015204 39.716328
v 990.206850 -124.233289 38.193251
v 939.106699 -135.348413 32.603426
v 990.892794 -140.542635 23.670017
v 961.242477 -112.700878 -16.811929
v 1001.831510 -45.384857 -18.756265
v 1002.388397 -38.638078 -21.646244
v 1002.552650 -80.326469 -12.182474
v 990.330206 -73.838252 -25.165774
v 974.045425 -58.659544 -32.827703
v 978.108438 -45.255083 -30.342528
v 1000.848301 -36.439469 -22.882387
v 975.553358 -37.386880 -28.813509
v 1028.821146 -12.813253 -4.212085
v 1015.712310 -4.535478 37.940007
v 868.885276 -110.171675 46.474743
v 998.269090 -67.589905 -14.969834
v 969.307222 -90.524140 88.909383
v 994.091579 -139.546736 22.208137
v 1030.198505 -22.909297 -13.546726
v 998.916215 -65.860115 -14.006463
v 986.211398 -100.571603 -23.541167
v 980.435204 -99.311980 92.326317
v 978.529952 -103.842333 90.910321
v 987.554875 -132.312349 32.282579
v 908.395806 -100.130530 57.784611
v 900.360269 -102.775925 54.865787
v 877.332491 -107.308652 48.885328
v 800.150474 -114.395476 40.471481
v 972.247838 -47.808211 -31.655464
v 1028.867302 -14.430200 -7.258015
v 1000.361002 -99.362843 -13.664117
v 979.586093 -104.336878 -23.712665
v 943.604168 -121.587614 46.340932
v 1001.561791 -24.070035 55.858450
v 857.161655 -65.106028 50.708151
v 926.576369 -50.106876 59.229392
v 921.141700 -62.201285 62.651269
v 926.534218 -60.043864 63.725038
v 897.438751 -67.211601 57.704021
v 873.150835 -70.585540 53.989485
v 957.523532 -75.195702 79.807386
v 986.117052 -76.951921 89.427426
v 898.195813 -77.152844 59.128924
v 870.781718 -85.933987 53.945514
v 980.623571 -90.973879 92.353918
v 856.784929 -100.690127 48.973524
v 872.908674 -103.706004 49.841122
v 847.521131 -121.104562 39.371294
v 963.435094 -69.807439 -33.624601
v 981.884093 -34.176365 -27.638659
v 1003.341948 -13.075202 47.945098
v 862.875590 -116.680394 42.670799
v 982.189876 -135.582084 32.132191
v 895.074479 -98.788785 55.245452
v 965.572285 -115.934277 -16.147937
v 745.682246 -109.365746 38.514453
v 905.531497 -111.923928 50.987212
v 929.914644 -112.249603 55.913732
v 902.239723 -97.643160 57.074208
v 756.644509 -68.007151 40.843296
v 870.759920 -66.028094 52.722726
v 935.821301 -70.287777 69.768607
v 874.700730 -78.635231 54.897104
v 864.828179 -86.221021 53.061337
v 993.245049 -81.754540 -21.078800
v 1000.135477 -67.653054 -12.342186
v 869.612815 -116.301915 43.277181
v 902.212349 -106.787384 53.431205
v 953.663700 -137.191694 34.851444
v 903.662442 -78.400692 60.412282
v 980.964810 -91.906886 -27.522069
v 975.029888 -102.477926 90.819833
v 1001.106502 -66.583752 -10.575716
v 994.447849 -70.097124 -20.303196
v 1021.102053 -35.275390 -12.172718
v 1017.281525 -12.939363 -14.310121
v 996.846197 -107.501214 -15.825605
v 929.423367 -122.378235 43.773199
v 995.845577 -66.829620 -18.538915
v 997.550114 -46.481966 -21.700963
v 1000.964677 -92.084022 -13.178997
v 992.065254 -124.422947 36.374244
v 991.249798 -122.356609 40.388017
v 630.408461 -86.416584 31.677879
v 863.122019 -103.425099 48.767046
v 1023.040710 -33.997016 -9.258385
v 995.524004 -140.683544 19.661215
v 890.213694 -74.469017 57.344899
v 849.813074 -62.329856 49.103564
v 1000.169851 -40.882252 66.323572
v 1026.700613 -10.098154 -1.322095
v 853.318082 -67.953983 50.874274
v 925.841310 -118.634236 47.718274
v 982.452158 -126.046689 40.288265
v 997.447082 -111.617221 56.852699
v 992.193908 -122.994813 38.345713
v 999.320034 -138.872073 16.988767
v 983.715224 -123.842902 42.703204
v 1001.407561 -68.090551 -10.620027
v 976.166278 -123.509055 46.140860
v 1023.731643 -30.255388 8.162289
v 995.828916 -113.368157 56.992023
v 876.326421 -82.802901 55.066496
v 947.144358 -78.388256 75.591833
v 969.575337 -143.793643 31.933916
v 1002.160896 -107.138976 70.549316
v 1012.801034 -39.602376 -13.172761
v 964.140755 -31.070161 59.070759
v 996.998660 -111.877239 58.416692
v 1015.536607 -38.079252 -13.640782
v 1012.803334 -38.440631 -16.231391
v 993.841949 -116.926575 47.927104
v 1014.221530 -38.889113 -11.432614
v 992.417784 -118.583735 46.558181
v 1013.240710 2.297003 13.332001
v 946.128636 -73.614158 74.532706
v 1025.921523 -32.319047 -8.312358
v 938.203962 -79.873147 71.733915
v 999.206709 -109.714375 60.849762
v 1017.412897 -37.148482 -9.983580
v 301.097136 -66.782357 16.190133
v 694.605728 -115.518118 -23.098458
v 239.283345 -137.926458 -36.051653
v 635.072003 -124.858040 -7.066469
v 307.272925 -130.060954 -20.344186
v 214.049110 -141.616936 -61.341575
v 241.319150 -68.236131 -34.951357
v 438.025412 -125.028505 -19.962709
v 249.014693 -63.186543 9.961628
v 435.171746 -73.705481 18.964145
v 637.047291 -81.826579 -16.725089
v 424.168218 -120.044184 -54.668542
v 638.933526 -94.814502 -26.412453
v 739.360826 -67.419972 2.789164
v 490.289863 -92.258601 25.186724
v 744.775983 -123.311576 16.888690
v 383.472540 -94.854493 -51.867977
v 344.862468 -93.780088 -53.200576
v 425.726499 -69.750475 -24.778244
v 206.250449 -142.260911 -46.611901
v 599.252882 -120.931512 16.295973
v 305.936614 -125.557163 -63.112498
v 385.751345 -85.569232 -43.575577
v 405.722962 -97.404918 -52.316127
v 408.986074 -113.076317 18.614415
v 239.170009 -63.956168 11.016534
v 297.684896 -130.952500 -9.994944
v 888.254226 -119.804588 4.753355
v 495.736988 -124.733637 -17.789766
v 995.160088 -48.651688 74.186750
v 322.390779 -131.182251 -42.717111
v 263.533558 -68.862960 -33.584845
v 710.936854 -75.771197 37.422757
v 251.694799 -95.400917 25.315378
v 614.342973 -70.099512 -6.817756
v 564.273380 -70.389613 21.696523
v 721.404792 -114.208798 35.565251
v 719.598804 -117.780799 33.548146
v 296.198976 -60.114174 4.558329
v 95.053384 -89.820092 30.854956
v 683.106256 -100.735373 -26.177471
v 701.658021 -59.028256 20.036974
v 270.318506 -59.182675 1.794726
v 235.544447 -84.361430 -52.164271
v 294.320497 -82.790742 -46.135149
v 293.774971 -106.352921 -64.619485
v 762.095054 -104.532380 40.607387
v 679.242555 -122.407063 18.172278
v 448.539188 -67.875090 15.536732
v 423.193977 -111.292887 20.027530
v 678.783668 -105.017453 34.718650
v 118.207439 -67.665640 -50.656304
v 833.654972 -107.105524 -10.782710
v 355.680933 -129.011141 -35.139596
v 458.607390 -59.578138 -5.072130
v 842.983340 -109.989607 44.517364
v 681.652564 -69.668035 32.620005
v 912.936192 -92.131001 -19.690158
v 423.157903 -93.054069 24.220318
v 209.369018 -103.790756 24.848494
v 850.869051 -117.674157 1.527267
v 607.146296 -68.526255 -5.715963
v 423.389048 -123.175116 -4.431314
v 376.540782 -96.358755 -53.551640
v 728.374808 -108.870561 37.474032
v 244.411857 -90.493565 25.200584
v 401.362724 -110.994986 19.674739
v 790.077153 -114.960821 39.724080
v 646.626993 -124.731488 -3.165646
v 593.166460 -102.311385 -35.191716
v 694.079280 -68.934747 0.795568
v 248.033328 -82.266935 -49.093237
v 503.273442 -90.680605 25.400014
v 330.284278 -59.593622 3.903149
v 208.000886 -141.680176 -38.673712
v 379.895092 -59.278927 -9.271066
v 249.791536 -136.834656 -35.400626
v 577.888083 -125.014662 -24.033110
v 460.885473 -122.243633 1.169758
v 305.469701 -132.451241 -38.257309
v 486.791238 -85.929243 -35.545039
v 371.376794 -60.539221 -13.182939
v 596.124294 -96.203004 -31.344092
v 193.487591 -143.770887 -43.728319
v 39.815991 -210.097101 6.041858
v 297.556858 -69.869293 -32.178449
v 487.911200 -124.997063 -25.269152
v 229.806682 -67.140705 -34.847363
v 240.349025 -137.172964 -19.977159
v 745.503250 -122.918238 21.776394
v 291.313680 -111.884757 -67.600936
v 246.844309 -136.598365 -14.570391
v 241.280973 -133.498633 0.022902
v 295.170007 -77.451450 22.088688
v 581.966055 -108.486978 27.795576
v 418.204088 -123.865713 -10.990907
v 410.178803 -124.240553 -12.894507
v 856.408597 -120.561238 6.507559
v 406.442832 -100.999960 -54.938037
v 348.009408 -89.210571 23.808868
v 687.965272 -123.447261 12.965723
v 490.845885 -94.615902 -42.066396
v 681.399116 -123.299117 13.866791
v 378.623767 -97.722982 24.086559
v 851.895955 -58.483199 -2.061276
v 232.531408 -135.849398 -69.920361
v 472.700035 -96.280718 -45.285962
v 355.087437 -73.540005 19.654390
v 661.522867 -65.184429 28.315192
v 876.992365 -115.155938 44.541752
v 188.101037 -60.477144 -31.711461
v 646.557093 -124.596441 -8.081390
v 296.102387 -96.349813 -57.720662
v 782.097031 -72.538388 -6.442021
v 427.044627 -111.902538 19.813919
v 441.192483 -124.464922 -16.066316
v 314.639214 -94.491491 -55.261639
v 265.838362 -119.565318 15.496610
v 614.405988 -85.702762 30.408368
v 359.287249 -123.999069 -54.880974
v 379.839921 -127.695303 -33.057709
v 461.718378 -82.872360 -35.352041
v 467.601949 -82.679501 -34.664270
v 544.000785 -108.060177 25.836444
v 295.847830 -59.833162 -14.917181
v 539.565626 -104.977136 26.218286
v 365.005490 -109.842929 19.932305
v 583.138164 -89.770131 -28.282630
v 413.454184 -125.524174 -39.303119
v 230.575532 -139.707604 -50.584816
v 302.032122 -58.455286 -4.762804
v 226.629499 -107.854392 -71.029086
v 238.240636 -137.523505 -27.437769
v 656.516867 -124.078520 7.090221
v 320.321641 -101.902264 23.538129
v 310.380728 -89.157778 -50.959963
v 385.280910 -69.110497 -26.305449
v 913.482897 -89.181922 61.908445
v 461.048582 -80.005905 21.991148
v 934.462042 -83.658155 70.025671
v 441.704162 -125.267859 -22.869868
v 475.719694 -124.902677 -29.969753
v 480.173093 -110.914984 22.099662
v 301.097710 -73.624339 -36.234223
v 763.181600 -112.733716 38.799086
v 879.492135 -126.272276 22.398049
v 220.037283 -139.882641 -29.893778
v 227.651911 -139.191855 -36.113879
v 697.312879 -85.189101 -15.913754
v 611.717307 -109.170788 29.486960
v 250.909500 -137.529093 -52.048180
v 637.915682 -124.756400 -1.274397
v 508.165125 -104.524752 -46.734795
v 1002.629677 -57.740780 53.194267
v 640.383975 -122.992155 -21.481038
v 234.796118 -65.765535 13.030806
v 587.232593 -125.183452 -10.045538
v 266.559318 -84.963985 -50.109871
v 143.170814 -154.401477 -28.841006
v 230.562229 -139.735659 -54.986720
v 387.873726 -98.061793 -54.119299
v 591.090071 -91.401525 -28.644835
v 289.773703 -60.640109 5.995321
v 107.406039 -70.520258 -55.442544
v 359.842125 -97.604007 -55.499889
v 353.925914 -93.649629 -52.627213
v 396.442922 -124.055297 -7.182271
v 945.954192 -22.105189 38.327282
v 732.467069 -96.849367 39.714811
v 260.431371 -134.790169 -15.665646
v 714.934276 -114.471230 34.988906
v 517.666610 -124.484622 -35.085299
v 466.837815 -98.354898 24.655410
v 397.979442 -124.787555 5.675297
v 483.227629 -94.641985 -42.909614
v 526.926041 -123.351905 -1.468613
v 541.495355 -86.660777 -30.454360
v 341.172459 -127.286698 -16.332968
v 467.906165 -124.722415 -19.514711
v 179.162400 -126.754274 -83.171285
v 1012.592729 -36.016405 3.128224
v 400.065106 -125.692356 -41.997765
v 516.683669 -66.050316 15.827151
v 397.003883 -121.557613 -54.230856
v 622.457208 -78.714475 -15.129821
v 550.427350 -121.868645 8.593675
v 468.440686 -124.924319 -30.910762
v 394.440002 -126.739385 -27.530240
v 496.871362 -121.896956 -46.988878
v 297.597178 -91.695610 -53.905741
v 219.122732 -140.371590 -39.615612
v 606.318522 -123.700842 -27.602557
v 453.009455 -123.431214 -9.302961
v 550.821123 -88.686010 26.985500
v 579.440273 -125.261233 -13.096083
v 500.347763 -80.747393 -29.881864
v 412.161866 -125.372649 -20.515137
v 758.989563 -109.676640 39.300228
v 176.178091 -134.036574 -83.245799
v 418.939185 -96.712913 -50.748737
v 279.446926 -132.908125 -9.937140
v 319.380379 -58.552893 -4.061919
v 797.505888 -106.079279 42.647589
v 116.060123 -68.381405 23.760747
v 995.479962 -61.098268 31.626837
v 597.625280 -122.520637 10.554228
v 354.353597 -82.475005 -42.445499
v 1001.208031 -95.736599 8.222028
v 1001.059183 -90.853078 8.062709
v 426.537402 -95.726988 -49.336272
v 602.470938 -94.368669 -29.533787
v 555.620598 -102.632577 27.300090
v 87.773244 -99.131719 31.739273
v 419.096989 -124.973522 -40.925294
v 609.143752 -124.637460 -0.289411
v 694.244077 -121.733314 -10.862670
v 769.278926 -123.396354 17.139586
v 604.095519 -81.828323 28.965163
v 753.107756 -123.149636 9.711686
v 645.169143 -86.150948 32.805857
v 642.550427 -90.543634 32.971607
v 797.842132 -63.863282 1.911316
v 430.742387 -122.912026 1.432650
v 328.483360 -69.915704 -30.317558
v 520.800633 -124.531670 -11.381299
v 553.487952 -124.658846 -7.318746
v 528.927026 -93.843892 -37.240125
v 435.074333 -82.887335 22.523485
v 147.869236 -76.297439 22.120097
v 486.141728 -78.510369 -29.262925
v 446.953618 -93.040508 24.406806
v 270.842306 -103.833885 -64.626946
v 998.366147 -78.802424 42.344458
v 998.221495 -84.655508 43.780494
v 374.160371 -120.033855 12.627944
v 640.390165 -86.207665 -20.198089
v 744.973647 -117.527599 35.756737
v 162.706575 -98.503360 25.009698
v 81.378063 -183.522392 -15.874921
v 7.263127 -212.595584 -6.677298
v 944.571850 -77.820417 74.417526
v 945.466040 -80.130641 74.979919
v 940.739477 -81.776030 72.879181
v 295.208460 -58.413936 -3.603230
v 1.946476 -124.734678 50.063596
v 274.207338 -105.181321 23.026581
v 220.081289 -135.059137 1.422760
v 280.970942 -107.113381 22.098372
v 244.913148 -108.807388 22.315792
v 978.787326 -146.415111 26.343532
v 975.765111 -146.047540 28.114978
v 7.708230 -13.039032 -48.032557
v 36.044758 -10.644185 24.640128
v 33.782509 -174.562367 58.105641
v 4.428519 -133.341715 53.650965
v 34.807130 -44.265563 57.198054
v 98.859287 -162.600538 9.202187
v 26.144060 -212.924891 7.587871
v -0.053565 -66.437128 -80.301712
v 156.192391 -63.304340 -40.418655
v 75.453798 -47.859865 -46.116137
v 10.605796 -6.035574 -37.411641
v 68.313260 -22.432791 -20.450414
v 101.463693 -37.371083 3.293038
v 76.474437 -25.745150 11.658796
v 6.946641 -0.229499 25.810677
v 73.974912 -69.683173 40.201465
v 0.388610 -52.906276 60.896116
v 16.300178 -96.472899 53.247645
v 18.485085 -93.635714 56.167859
v 56.762282 -203.963685 -8.178435
v 4.248826 -86.888710 -84.656766
v 2.870800 -72.208378 -82.907992
v 34.785669 -12.245925 27.909731
v 10.757546 -0.485434 28.449929
v 200.908451 -56.845236 3.404085
v 16.082900 -98.771119 52.947675
v 3.343177 -135.736038 53.245540
v 26.899553 -145.076765 56.570251
v 103.920490 -156.326236 12.777199
v 85.581852 -167.918066 12.835934
v 2.525881 -76.367505 -83.251877
v -1.629463 -74.421609 -79.813906
v 3.009491 -82.412030 -83.952615
v 8.226290 -91.713152 -85.628838
v 1.217635 -114.984187 -78.430642
v 0.508862 -119.421604 -75.544790
v 3.505458 -120.749996 -78.240927
v 3.188456 -122.512628 -77.452590
v 15.458537 -124.546565 -84.019296
v 3.906856 -126.527153 -76.598718
v 10.788176 -132.151846 -80.275187
v 5.636835 -175.538566 -63.032520
v 4.729695 -182.081749 -59.934566
v 0.949314 -180.076986 -57.558469
v 84.060211 -181.130164 -28.839498
v 159.208611 -150.417418 -16.508221
v 5.613844 -206.425594 -32.867308
v 158.189384 -149.104749 -10.280727
v 42.672648 -210.108814 -26.343793
v 9.065877 -211.554532 -22.121970
v 5.978950 -210.086204 -22.117211
v 134.453740 -153.998512 -5.483832
v 3.364563 -210.015203 -17.688996
v 7.333674 -211.687792 -17.590567
v 2.301135 -210.296864 -14.827801
v 69.126681 -192.020954 -0.836663
v 93.124411 -170.798832 -0.169162
v 109.948403 -158.672271 6.686346
v 22.382653 -214.577683 -3.332167
v 57.362824 -201.381752 3.491030
v 4.103510 -211.904252 2.515577
v 42.933312 -208.160623 10.399312
v 3.617821 -210.947989 9.990061
v 23.813042 -209.446849 21.580178
v 28.932340 -209.731165 20.865438
v 4.157751 -207.788752 22.406458
v 7.832713 -209.443799 19.631500
v 42.977940 -206.318345 28.187853
v 31.764140 -206.808820 30.654325
v 34.799979 -207.619564 27.881462
v 43.057812 -205.146448 32.548884
v 47.856410 -208.192873 -29.921937
v 8.731280 -199.402857 40.244260
v 21.585081 -197.888085 45.820668
v 12.894748 -196.129267 45.122279
v 24.929091 -197.052340 47.855146
v 30.921804 -191.935640 52.993882
v 6.106928 -182.868179 48.800223
v 119.213507 -150.686221 11.272940
v 99.646993 -149.828370 18.254352
v 113.229824 -148.255120 15.000539
v 4.035379 -151.210532 53.158375
v 290.324639 -111.756798 19.515600
v 4.468122 -144.918752 54.284723
v 60.735173 -102.807813 41.367211
v 63.102374 -102.102469 40.264924
v 53.877175 -96.629409 48.432765
v 53.884582 -89.570396 51.094082
v 70.476687 -82.710452 40.951388
v 16.138304 -92.589897 53.562639
v 25.317488 -47.638886 61.195395
v 27.007722 -46.871848 60.500543
v 92.315186 -161.252066 14.487474
v 108.600441 -40.688832 5.501893
v 27.700121 -160.705760 57.871455
v 39.507066 -154.789589 53.443802
v 37.047916 -140.983905 49.721565
v -3.778788 -120.032451 44.090619
v -8.935985 -116.309218 37.310078
v -6.435616 -113.163559 37.453527
v 0.907714 -43.087307 58.999442
v 3.681958 -41.008593 61.376921
v 32.478687 -39.987534 56.352192
v 71.199113 -45.682994 37.963529
v 82.213070 -45.294478 30.257661
v 74.622537 -36.284822 30.031299
v 53.675517 -20.760409 36.734057
v 102.118369 -38.968037 7.518915
v 9.820300 -4.553414 36.975824
v 22.863146 -7.730724 31.444691
v 8.871454 0.026027 26.605591
v 17.844870 1.175034 16.585900
v 34.701386 -4.739570 11.672299
v 4.715186 3.282738 -2.770281
v 85.995561 -30.661886 6.787415
v 95.465876 -34.095441 -3.504901
v 105.343550 -37.876924 -4.661201
v 152.550319 -48.945901 -1.153241
v 24.284698 -1.237595 -16.917817
v 45.973089 -6.211999 -9.520520
v 89.274212 -31.522130 -7.855810
v 27.485931 -1.298819 -12.379856
v 81.991909 -28.875195 -13.169616
v 28.728872 -2.096293 -14.588833
v 139.895761 -46.129453 -11.054151
v 190.126050 -53.175876 -5.161595
v 73.625767 -38.307633 -36.741569
v 103.853140 -53.303178 -37.962767
v 166.706613 -63.078105 -38.774175
v 220.811402 -67.929681 -36.996756
v 118.402512 -41.477257 -5.082251
v 5.294115 -30.033922 -64.810355
v -0.682948 -44.180188 -72.570361
v -3.199198 -54.657262 -75.863237
v 215.690595 -73.851849 -44.268841
v 1017.822417 0.323722 16.102274
v 288.818476 -123.822069 9.844001
v 287.611882 -120.709758 13.220452
v 4.149236 -80.672178 36.126726
v 0.880377 0.583952 -7.740521
v 0.099673 -107.194980 38.796682
v -0.659272 -77.066423 -80.889888
v 48.118456 -16.487538 33.659003
v 31.809936 -122.342107 52.770769
v 31.587581 -141.393003 53.753885
v 9.637537 -97.810292 45.558749
v -8.578461 -108.048261 32.060262
v -4.101809 -60.063860 -76.546233
v 1.451264 -30.727580 52.548112
v 4.320572 -4.957768 33.035257
v 5.306978 2.201106 12.865294
v 48.885055 -134.740028 39.593585
v 55.083234 -202.180025 6.919675
v -3.383035 -76.730896 29.305997
v 3.701273 -19.436764 49.054940
v 44.851521 -69.479521 61.230738
v 43.796002 -63.444741 60.869901
v 44.248440 -165.987919 53.670781
v -16.674440 -81.973993 17.673188
v 4.669695 -158.402080 -66.510760
v 6.791743 -158.833749 -68.467284
v 5.187107 -153.657911 -68.406562
v 6.597831 -148.786856 -71.317035
v -11.074134 -120.530226 36.364236
v -10.389168 -116.221713 35.369346
v 11.957209 -98.412034 48.351205
v 7.402163 -137.823485 -75.749293
v 6.666330 -93.014356 40.408135
v 5.085625 -131.054307 -75.856308
v 0.857950 -85.612506 32.288047
v 8.072172 -123.618748 -80.907037
v -19.205667 -94.042535 19.650974
v -20.095452 -88.281629 17.099826
v -0.487617 -115.691184 -76.206466
v -10.493428 -76.965872 19.808921
v -10.278130 -77.900425 20.173893
v -8.723804 -75.072380 21.040934
v -14.057240 -76.889365 14.917977
v -11.366243 -75.617071 18.119382
v -10.989410 -74.535328 17.364263
v 0.101195 -84.616702 -81.945378
v 0.746066 -77.381992 35.278407
v -1.434286 -63.856770 57.023274
v -0.975236 -68.960205 55.440611
v -0.663119 -70.188405 54.941137
v 9.993665 -77.879066 57.726415
v 2.985795 -192.712869 -50.559945
v 1.307154 -210.028689 9.963485
v 3.660216 -183.325424 45.762489
v 1.441354 -194.937578 37.347736
v 4.295214 -203.342133 32.274505
v 160.752434 -141.072368 7.227547
v 12.147623 -212.439375 7.325808
v 21.049839 -206.210835 30.764654
v 27.357183 -201.689565 42.668595
v 204.674397 -133.253989 7.558512
v 216.175657 -132.400106 6.703281
v 294.806899 -129.127366 1.865290
v 297.218295 -130.022795 0.280639
v 304.757776 -128.369334 2.649264
v 33.630044 -200.076024 45.742240
v 43.040080 -203.693255 35.927941
v 45.447158 -204.774641 30.111522
v 66.626439 -197.868081 -21.327636
v 55.183891 -183.572523 31.469580
v 82.110869 -177.821217 3.106438
v 70.791691 -151.562213 28.755537
v 75.014016 -160.262220 24.474311
v 71.432083 -158.868422 27.209771
v 122.427016 -153.021732 7.133505
v 52.868130 -36.020090 49.671134
v 55.749785 -158.727097 40.739676
v 71.369337 -24.246775 17.653042
v 47.862816 -15.178645 31.739761
v 74.040570 -23.323188 -12.992317
v 61.985985 -15.601296 -15.198656
v 53.692704 -8.197275 -0.142007
v 54.898589 -9.038064 -4.076103
v 26.719158 -9.530880 29.799878
v 46.165122 -6.142080 4.176764
v 38.990171 -5.949451 11.996677
v 57.243476 -12.724534 -15.461796
v 20.053056 -6.600215 33.183342
v 30.003619 -2.301001 7.650995
v 15.326624 0.803409 21.958802
v 4.925677 -10.338980 -42.934142
v 2.162982 -3.011855 21.912185
v -3.037391 -7.056369 -26.651490
v 4.072434 -16.733631 47.185733
v -4.269605 -17.800774 -47.149082
v -6.748948 -39.684119 -66.931656
v -1.446791 -41.591652 -70.977159
v -3.813469 -45.075271 -71.739350
v 980.395567 -145.243805 26.438385
v 248.208816 -107.638023 22.662686
v 268.858350 -106.553158 22.605395
v 360.059770 -126.405706 -1.982882
v 285.299364 -104.512258 23.086871
v 355.357622 -126.286175 -6.240783
v 288.184479 -106.780191 22.115021
v 286.891667 -127.103563 5.531748
v 40.176585 -162.606483 54.692954
v 15.844461 -18.120119 -52.070608
v 14.436899 -3.474075 -31.052589
v 14.226061 -118.082765 -84.644982
v 0.919768 -51.117333 61.289986
v 82.187714 -57.590058 34.461167
v 5.922815 -4.164927 33.861776
v 15.027873 -96.635945 51.816164
v 23.461661 -41.444198 60.284052
v 23.165238 -212.087959 12.847466
v 0.224255 -16.769215 -50.268763
v 63.308337 -21.092396 -24.768280
v 5.408471 -3.170117 31.229808
v 112.745153 -41.023369 2.280648
v 32.121191 -41.826470 57.194953
v 9.419266 -158.340659 -70.579436
v 2.853646 -87.309886 -84.032375
v 217.642521 -71.111975 -41.131734
v 67.379238 -37.760275 -41.894739
v 7.504569 1.402969 21.037808
v 13.942009 -1.486073 29.901416
v 14.214423 -2.885985 32.687853
v 5.377566 -1.031937 25.405335
v 4.219555 -23.354528 53.228405
v 1.964138 -36.039179 57.501993
v 37.788966 -46.776071 57.609146
v 45.053379 -60.218071 59.950055
v 42.891549 -167.980780 54.564295
v 12.093518 -210.060984 18.026037
v 1.070622 -72.598145 -81.962322
v 0.648102 -78.561667 -82.156877
v 3.229059 -100.312045 -83.447049
v 0.034412 -100.315285 -81.228009
v 4.966874 -112.578266 -82.083879
v 11.096066 -114.661644 -84.211022
v 16.104289 -116.602692 -85.305019
v 1.861010 -119.096584 -77.336454
v 4.578440 -124.857049 -77.927293
v 9.227306 -149.558745 -73.475530
v 2.381359 -180.732401 -58.560671
v 1.022552 -186.087426 -54.206083
v 3.942537 -192.270311 -52.052455
v 6.115394 -202.913035 -40.204087
v 77.106804 -186.416430 -34.322600
v 170.875321 -147.336259 -12.898221
v 222.791544 -132.393624 5.569895
v 3.762222 -208.435653 -24.362052
v 4.669512 -209.607894 -21.391679
v 1.193294 -206.826378 -25.490751
v 176.327632 -140.883334 2.950538
v 0.921471 -207.891091 -21.966694
v 152.778336 -146.027044 2.705217
v 10.100381 -213.235294 -13.706572
[truncated: 464,417 more chars]
