# Supplementary material for: Sexual Dimorphism of the Human Tibia through Time: Insights into Shape Variation Using a Surface-Based Approach
Source: PLoS One. 2016 Nov 15;11(11):e0166461. doi: 10.1371/journal.pone.0166461 (PMC5112946; doi:10.1371/journal.pone.0166461)
Supplement: S1 File — (ZIP) [file pone.0166461.s002.zip › mean_all_21_century.obj]

v 1033.881790 -21.764107 7.830812
v 1032.364963 -24.659638 10.163238
v 1033.425820 -24.691961 7.725332
v 1032.473168 -28.387762 1.889987
v 1034.507039 -23.879960 3.627852
v 1034.429321 -23.115668 -0.509068
v 1033.424922 -26.966082 0.037768
v 1031.314256 -20.042116 12.194041
v 1033.166249 -18.889929 8.413793
v 1031.835255 -27.607471 8.227347
v 1031.338329 -28.739445 6.354607
v 1034.099223 -22.506860 -2.244283
v 1034.709511 -20.719151 3.288015
v 1031.176627 -29.205771 -3.456719
v 1032.699893 -22.066495 -5.837676
v 1033.063480 -26.676269 -2.917470
v 1030.228649 -19.898281 13.476861
v 1029.343759 -28.621855 10.479277
v 1029.812844 -25.426941 12.997253
v 1028.764913 -30.478323 5.705753
v 1025.109734 -31.172413 9.908505
v 1034.113102 -18.507371 3.228505
v 1031.188762 -14.348148 8.063670
v 1033.653123 -18.249439 -0.109453
v 1032.679403 -18.099061 -3.458732
v 1030.242550 -30.204367 1.262605
v 1031.492853 -26.840029 -6.939825
v 1028.586235 -30.974276 -7.156143
v 1015.217853 -22.469677 48.154386
v 1014.977194 -24.499906 47.941595
v 1013.441213 -28.723699 45.222973
v 1018.013600 -11.162787 39.728395
v 1017.317785 -17.710078 43.800213
v 1015.681163 -26.781107 35.952970
v 1019.028891 -16.345200 33.061300
v 1017.445357 -21.656192 38.201810
v 1017.997871 -21.477254 31.742778
v 1015.512194 -29.002689 29.430172
v 1019.829188 -15.549095 27.579692
v 1018.963558 -15.037864 36.800983
v 1017.210695 -25.270334 29.351535
v 1018.946815 -4.543768 29.575639
v 1019.521089 -4.821973 23.835511
v 1021.482413 -14.808887 22.288639
v 1020.256305 -9.419138 24.482828
v 1017.309800 0.881825 24.276043
v 1018.192830 -0.504534 23.701020
v 1020.551411 -4.697250 17.258992
v 1022.544376 -9.378766 17.518828
v 1025.009528 -20.266389 18.261919
v 1024.504512 -25.632507 17.491236
v 1022.022943 -20.009414 21.609479
v 1021.063490 -23.320342 22.155098
v 1024.723983 -8.556570 12.278353
v 1024.484609 -14.175349 17.487932
v 1027.079779 -19.154761 16.256264
v 1026.296172 -24.817891 16.353071
v 1020.751125 -30.258737 17.212781
v 1025.215089 -29.457245 13.563639
v 1022.069042 -5.064301 11.147313
v 1027.883154 -10.195144 7.248503
v 1028.007345 -13.742709 12.989947
v 1027.741740 -12.181064 11.800532
v 1021.192321 -33.128439 9.407527
v 1028.798361 -11.522034 1.078687
v 1025.223810 -7.609136 6.272004
v 1027.987958 -31.695936 -0.236126
v 1025.393965 -32.349023 4.160048
v 1029.665938 -14.537541 -4.361874
v 1027.656354 -32.145106 -4.828836
v 1029.842774 -17.671004 -7.880334
v 1029.038020 -25.744147 -11.133317
v 1026.037065 -30.884145 -11.831743
v 1026.785461 -21.124125 -12.576865
v 1029.888359 -21.589089 -10.022241
v 1008.548782 -59.228345 73.719920
v 1007.213527 -51.132598 72.043264
v 1008.060926 -59.051278 68.711569
v 1006.975287 -48.719140 67.986740
v 1006.931136 -49.320519 66.400477
v 1007.444370 -54.086607 67.067978
v 1011.443559 -24.844054 53.417031
v 1011.841880 -18.263149 52.205497
v 1014.038508 -27.674704 46.116822
v 1011.182975 -30.861965 44.295984
v 1011.136775 -29.416982 51.459611
v 1014.162858 -29.308773 36.223566
v 1017.489545 -7.223149 37.999380
v 1012.768528 -8.900004 45.035723
v 1017.056327 -14.248091 43.985220
v 1011.874282 -30.795868 39.173741
v 1015.117239 -5.857160 40.164265
v 1012.538729 -32.070515 27.938395
v 1017.048182 -3.475832 34.830323
v 1018.345607 -26.051844 25.025632
v 1014.641424 -30.375542 28.662210
v 1017.553114 -0.555828 29.273707
v 1019.390784 -21.095312 26.405152
v 1016.468362 -30.220791 23.983435
v 1013.824205 -32.727429 22.783401
v 1018.114803 -0.248513 18.456863
v 1021.927673 -26.101230 19.684150
v 1015.772626 -33.159079 17.819202
v 1017.945455 -33.590184 12.878814
v 1018.433426 -30.434927 20.014285
v 1020.305054 -3.402948 13.175281
v 1020.798968 -31.783080 14.336019
v 1019.295855 -2.745768 7.239035
v 1023.948995 -6.776063 4.283421
v 1020.305711 -3.263458 10.762847
v 1019.295660 -35.498926 3.001591
v 1018.258509 -37.336705 -2.459524
v 1024.490076 -8.871719 -1.048008
v 1025.991105 -12.284228 -5.585736
v 1021.693360 -35.403552 -1.815906
v 1023.114592 -35.005780 -6.831335
v 1022.461507 -12.282398 -8.721992
v 1026.267712 -15.643411 -9.542368
v 1026.279569 -17.597462 -11.162648
v 1019.921082 -36.945604 -7.542270
v 1026.164950 -25.294837 -13.641235
v 1022.289800 -33.327267 -12.851732
v 1022.541148 -29.476153 -15.157739
v 1006.505395 -88.987733 87.711361
v 1007.117973 -89.630492 84.290815
v 1008.019999 -79.777232 85.530629
v 1008.083723 -84.813793 79.598633
v 1008.665233 -69.373388 81.372404
v 1009.096869 -69.842606 75.321240
v 1009.113071 -74.914330 80.705395
v 1008.833164 -74.755112 74.806448
v 1008.247884 -82.773665 83.408499
v 1008.126262 -80.368601 74.548874
v 1006.542912 -48.371848 71.274422
v 1006.711117 -50.526752 73.257972
v 1004.498807 -49.404227 74.830045
v 1007.640161 -54.584657 74.499695
v 1008.118599 -59.956076 77.135612
v 1006.854239 -55.151870 76.690470
v 1008.961557 -64.460646 75.913121
v 1008.466180 -59.991091 70.987484
v 1008.051324 -69.399637 69.846266
v 1008.471922 -64.939514 70.878256
v 1007.248857 -76.352606 69.581684
v 1006.776223 -90.479886 78.792651
v 1004.254621 -40.615444 67.661521
v 1005.847799 -44.242280 67.942759
v 1004.302301 -44.841287 71.291903
v 1006.970116 -63.398494 65.622333
v 1006.160502 -69.487078 64.689693
v 1006.003278 -43.305001 63.813458
v 1005.838909 -47.593881 61.680036
v 1005.136897 -52.098305 60.425962
v 1007.867310 -33.573684 49.410647
v 1012.004564 -21.455506 52.890721
v 1010.828769 -30.593719 49.441554
v 1012.270612 -11.996903 48.085933
v 1013.167857 -4.007005 39.755273
v 1009.971965 -3.203825 40.555311
v 1008.434777 -32.684270 38.452434
v 1012.585963 -31.112734 33.085516
v 1010.533273 -34.247088 22.262315
v 1013.999239 -0.061032 34.088060
v 1012.690892 3.882360 22.382881
v 1015.320113 2.674173 22.822930
v 1014.703403 2.011122 29.001433
v 1014.425349 -33.871745 17.472178
v 1016.052396 1.817535 17.870490
v 1012.600897 -35.040300 15.833153
v 1016.961201 0.188496 12.752079
v 1014.469678 1.543736 11.279961
v 1016.854850 -35.144612 8.659116
v 1020.576126 -5.281782 1.518808
v 1016.869823 -2.203035 3.957310
v 1021.977948 -10.078308 -6.083072
v 1020.764335 -7.132597 -2.270919
v 1018.758094 -11.693444 -10.290044
v 1022.900362 -15.731013 -12.034084
v 1016.587281 -38.770409 -7.984427
v 1023.462651 -20.106833 -14.251684
v 1022.629957 -24.211643 -15.664661
v 1019.096120 -35.716186 -13.083463
v 1006.620457 -85.161995 88.700060
v 1004.612968 -94.161595 89.318909
v 1005.333838 -90.063301 89.964610
v 1005.957631 -93.726168 85.564144
v 1007.134510 -66.013630 83.257884
v 1002.760653 -65.356049 87.244248
v 1004.867634 -68.975654 87.581688
v 1007.984184 -75.999803 85.612135
v 1006.023905 -94.199449 84.114476
v 1005.660328 -94.224772 78.536201
v 1005.122297 -53.733575 77.765006
v 1001.474953 -53.410052 79.722836
v 1007.120520 -63.520080 81.906637
v 1005.978394 -58.767078 80.650623
v 1003.408624 -99.732494 77.113946
v 1003.355921 -97.796702 73.274762
v 1001.553420 -87.139043 61.200562
v 1004.228235 -81.096164 64.332460
v 1004.014688 -87.831282 67.257948
v 1004.747235 -88.361233 69.228818
v 1003.013582 -94.111460 68.864896
v 1004.772910 -63.132128 60.469757
v 1002.684033 -67.704560 56.704336
v 1004.697471 -70.419332 61.723436
v 1001.475826 -81.933208 58.386513
v 1001.636354 -91.855072 63.975104
v 1004.872065 -30.803399 60.465735
v 1004.588935 -36.551258 63.774104
v 1005.447911 -38.774877 63.376237
v 1005.342076 -41.375986 57.151326
v 1005.770802 -42.483892 60.365793
v 1002.220568 -57.643896 54.631943
v 1005.267189 -57.481217 61.087575
v 1001.775452 -75.112865 56.535117
v 1007.434825 -26.575700 57.284368
v 1008.124322 -32.434469 54.560902
v 1006.109541 -36.352935 59.046208
v 1007.815373 -30.411525 56.625431
v 1002.707644 -50.879505 54.955702
v 1004.827263 -14.980898 53.064088
v 1007.688910 -19.141141 55.066768
v 1006.917149 -23.886228 57.202860
v 1006.205692 -36.545435 53.198403
v 1006.330985 -34.822792 47.777279
v 1007.994668 -13.479486 51.109473
v 1009.283994 -7.932732 45.630409
v 1008.297474 -32.792138 44.369758
v 1005.464420 -34.280926 37.109941
v 1010.115939 1.313312 34.521835
v 1009.254562 -32.822115 32.515538
v 1011.666466 3.410778 28.024273
v 1007.558513 2.458139 33.245888
v 1002.542985 -130.781778 17.015136
v 1002.846926 -133.285298 14.173310
v 1003.921442 -124.964687 10.481858
v 1003.316106 -130.511041 13.690047
v 1008.087293 -38.045813 11.730640
v 1004.856487 -125.814743 4.405056
v 1003.345907 -132.577309 8.913016
v 1013.460843 3.200475 16.705970
v 1004.971172 -97.665297 3.096072
v 1004.292399 -94.533975 5.064093
v 1005.043423 -102.878567 2.851212
v 1003.401708 -109.841854 8.472133
v 1003.962915 -102.816278 6.347002
v 1005.005886 -110.931981 4.104850
v 1005.355182 -119.617061 0.481440
v 1005.327542 -116.118762 3.252482
v 1013.295133 -37.031250 7.571564
v 1014.001357 -38.413397 1.849069
v 1003.853090 -81.782350 2.682698
v 1005.465383 -87.303339 -0.635564
v 1004.419755 -86.744405 3.133854
v 1004.805543 -82.014362 -1.246667
v 1005.570669 -86.572746 -5.078637
v 1004.981631 -96.538521 -6.337146
v 1005.813258 -91.738560 -1.466604
v 1005.823395 -97.134538 -1.726679
v 1003.521443 -107.232028 -7.031275
v 1005.548383 -102.511030 -2.513800
v 1005.300672 -107.964815 -3.341455
v 1004.652310 -113.479191 -4.053540
v 1003.196515 -112.589311 -6.463966
v 1015.811900 -5.246317 -3.370022
v 1015.194827 -39.086641 -3.117123
v 1003.840995 -85.451032 -8.559106
v 1003.689965 -81.339124 -8.089366
v 1004.804407 -81.403990 -4.951568
v 1005.616528 -91.854003 -5.361904
v 1004.133776 -101.797004 -6.846358
v 1002.659895 -107.348192 -7.934775
v 1017.907577 -8.615480 -7.072810
v 1018.588055 -14.942767 -13.598363
v 1016.609621 -18.837835 -16.427328
v 1018.911795 -24.049136 -17.005590
v 1017.881048 -33.756457 -15.833346
v 998.747260 -88.536857 96.494085
v 1001.868955 -84.212109 94.689783
v 998.049560 -70.990892 92.365800
v 1002.840186 -75.486635 92.026933
v 1002.532802 -80.309689 93.589417
v 1002.275575 -88.525243 94.321503
v 1003.753426 -96.903414 88.602013
v 1002.770607 -94.068423 92.225062
v 999.691811 -99.002132 91.821444
v 1001.975734 -68.532161 89.551249
v 1002.688871 -72.019466 90.865926
v 998.685850 -55.155495 82.280091
v 998.099415 -62.589724 87.626911
v 1001.960756 -62.803015 86.142128
v 1004.241763 -98.634491 79.065398
v 1003.622786 -99.969104 83.950163
v 1001.410935 -58.863445 83.756148
v 1001.478722 -103.026662 78.251996
v 1001.610147 -43.583123 72.343365
v 1001.625237 -50.158995 77.234984
v 1001.060323 -102.868320 72.421879
v 1002.356253 -100.400104 73.046036
v 998.929364 -105.243414 67.865919
v 1001.199966 -99.557884 68.334914
v 1001.805187 -37.971549 67.792451
v 998.103636 -102.223630 60.763885
v 1000.729094 -96.986056 64.961478
v 1002.474093 -31.119640 62.447946
v 1002.157761 -62.589348 54.740016
v 1000.764947 -71.179316 52.659458
v 998.463804 -91.446461 53.990254
v 998.315098 -96.363929 56.711611
v 1003.493862 -26.982135 59.961089
v 1001.704052 -45.248156 50.538192
v 1003.545501 -41.239994 51.724327
v 1003.769968 -46.484424 55.852348
v 1000.274142 -75.955359 52.617546
v 1003.715700 -19.777699 56.748455
v 1004.289377 -37.356137 48.088526
v 1002.017015 -40.163477 46.601819
v 999.759656 -51.258856 48.204287
v 999.999076 -56.299628 49.337173
v 1005.060465 -9.627087 48.185573
v 1004.578795 -35.353825 42.850278
v 1000.457430 -42.355327 45.166449
v 1002.200344 -4.236094 43.885809
v 1006.273032 -5.286455 43.814227
v 1002.016266 -36.700107 37.068199
v 1005.221696 -34.845172 30.788732
v 1003.418295 1.700207 36.308799
v 1002.216752 -36.504647 31.302465
v 999.627937 -120.791338 20.558838
v 1000.824941 -126.698156 20.563988
v 999.028711 -125.567458 24.675530
v 1001.502079 -131.675716 19.785290
v 999.911386 -137.212744 18.350999
v 1001.214692 -119.606983 15.766942
v 1002.317225 -125.918810 16.186692
v 1000.323495 -136.252617 19.188677
v 1008.458834 3.946891 27.716842
v 1006.229666 4.386734 20.043306
v 1006.295161 -36.242021 20.754232
v 1000.782166 -98.747367 13.543205
v 999.670016 -113.467065 17.584393
v 1009.628162 4.363405 21.962951
v 1007.618543 -36.930126 16.195562
v 1004.501049 -38.534863 15.277444
v 1002.452866 -87.897191 8.427181
v 1003.194880 -93.586876 7.592967
v 1002.622280 -101.532555 9.536167
v 1003.155897 -112.906792 9.427458
v 1002.133773 -114.957801 12.127229
v 1003.387906 -119.163444 10.348732
v 1004.135804 -129.816395 6.786985
v 1010.372661 3.906168 16.001964
v 1007.205514 3.832407 14.059270
v 1011.961008 2.283239 10.402498
v 1003.084935 -130.445200 3.448475
v 1007.507334 -39.603471 7.764524
v 1002.420424 -77.069199 3.720269
v 1003.547318 -77.096750 -0.207969
v 1000.805623 -124.767885 -4.088167
v 1004.509996 -122.487107 -0.819144
v 1001.783733 -127.774881 -1.355806
v 1012.506808 -1.023615 2.359806
v 1006.592503 -42.203881 1.570153
v 1007.518486 -43.229819 -3.796939
v 1000.345252 -65.153521 -4.307239
v 1002.084846 -71.612667 -0.962719
v 1003.773739 -76.680470 -4.247217
v 1000.362895 -110.067266 -8.925359
v 1004.114117 -117.283716 -4.035048
v 1010.985493 -41.266661 -3.080589
v 1012.690354 -40.862724 -8.095132
v 1000.360693 -65.246614 -5.267358
v 1003.015397 -73.910370 -4.749992
v 1003.439172 -76.433311 -6.138138
v 1002.963254 -79.732471 -8.596764
v 1003.660221 -90.609167 -8.700473
v 1003.115596 -95.965396 -8.859775
v 999.962112 -100.569637 -10.434397
v 1002.878972 -101.334129 -8.404922
v 1013.519975 -14.636193 -15.103673
v 1012.876224 -9.961318 -11.357081
v 1013.717173 -38.018568 -14.705597
v 1008.909681 -42.838482 -8.880242
v 1001.551351 -74.521603 -9.001589
v 1001.270548 -79.662544 -9.923168
v 1015.750690 -28.328814 -17.953792
v 1015.098182 -23.648218 -18.068995
v 1010.832922 -28.044466 -19.123311
v 1013.563102 -33.389250 -17.614258
v 1008.893228 -40.861349 -14.634002
v 994.621964 -82.802911 97.104393
v 998.296642 -78.781027 95.351891
v 998.167521 -83.418643 96.425389
v 999.517282 -94.505389 94.937401
v 997.754972 -103.179486 87.912088
v 1000.547235 -100.917634 88.698949
v 995.639794 -105.452400 82.870000
v 999.739908 -103.436191 84.253170
v 994.644525 -51.959275 81.460593
v 999.198934 -105.888787 72.408058
v 996.681603 -106.507703 77.728802
v 996.835380 -40.789117 72.727521
v 994.758342 -42.494443 74.833040
v 997.753986 -107.111473 67.030577
v 998.270660 -103.573477 62.852856
v 996.653728 -104.918033 57.356058
v 997.004768 -106.691009 61.903783
v 1001.955905 -34.080442 64.695272
v 996.029026 -29.183176 64.397939
v 996.834609 -99.741397 52.582465
v 994.994407 -109.911319 56.625863
v 999.186996 -24.222455 60.360480
v 993.909624 -23.410851 60.659343
v 999.514461 -69.359558 48.532277
v 998.701379 -85.910510 51.639757
v 996.773698 -94.491993 47.611340
v 995.808353 -105.057146 52.072301
v 1000.318612 -18.810971 56.665165
v 999.856803 -45.544225 46.267968
v 999.296140 -60.793068 47.395801
v 996.812246 -69.249113 37.248296
v 999.102556 -75.979073 48.721114
v 997.952298 -79.559287 45.241962
v 995.747481 -98.830922 42.531777
v 996.098133 -99.225501 47.151534
v 999.228117 -12.327040 51.249925
v 1001.576901 -13.423946 52.137795
v 1000.992356 -38.650096 40.657608
v 998.439853 -49.229087 44.176594
v 997.900541 -65.036584 42.746029
v 996.609189 -64.797098 37.036197
v 996.949000 -74.677764 37.784752
v 997.065244 -84.879906 42.599457
v 996.762276 -79.366082 36.900878
v 996.790164 -90.292827 44.302566
v 996.166611 -94.009521 41.829236
v 1003.782982 -12.442600 51.002930
v 1000.274036 -38.291200 35.796000
v 998.415923 -43.554487 40.432781
v 995.202193 -116.486874 35.112103
v 995.874816 -116.137171 31.786807
v 995.397508 -121.713875 34.153721
v 998.584624 -40.362389 35.085223
v 996.406426 -121.377228 30.941245
v 999.510686 -131.023287 24.137910
v 997.716209 -89.792161 22.600935
v 998.097929 -120.646345 25.018733
v 997.098860 -116.050657 26.521398
v 998.304588 -126.532221 26.747858
v 997.057518 -136.895376 24.075297
v 1000.186232 3.071313 32.534307
v 1004.057714 3.058295 32.610870
v 1002.660479 -37.029171 25.455880
v 997.606062 -102.510509 22.776788
v 997.239327 -110.486119 24.611890
v 997.178548 -139.406122 18.453606
v 997.917567 -139.053511 12.933859
v 1001.659903 4.000942 26.597810
v 1004.923299 4.123515 26.916574
v 998.433807 -84.009972 18.989340
v 998.819699 -89.359945 18.398567
v 998.941360 -94.364953 18.272238
v 999.129262 -102.261373 17.921479
v 1001.061414 -136.608557 13.084250
v 1002.345506 4.136796 20.549739
v 998.581453 -79.027379 16.827193
v 1000.093395 -83.715324 13.477313
v 1001.022272 -93.353948 12.553921
v 1001.384128 -135.315586 8.623581
v 1001.948237 -43.576011 5.272754
v 999.757859 -72.712366 8.659330
v 1001.161400 -77.354159 7.606448
v 1001.130203 -72.726982 4.050550
v 1001.799510 -83.303918 8.745868
v 1001.220000 -133.038101 3.752208
v 1008.125731 2.108146 7.396168
v 1009.425855 -0.008812 2.480666
v 998.389839 -59.565328 -0.499290
v 999.283580 -66.762729 4.109779
v 1000.321572 -66.659736 -0.209569
v 1001.257959 -118.986854 -6.190897
v 998.024030 -123.566296 -6.315829
v 1010.073271 -3.630631 -4.503604
v 1010.860092 -7.556570 -9.612961
v 1004.108785 -44.992722 -2.389465
v 1003.671839 -46.664480 -9.608720
v 998.773097 -59.142939 -7.974818
v 1000.655965 -69.025378 -8.174848
v 1000.698604 -95.965363 -10.397683
v 999.695913 -106.277116 -9.930106
v 1007.891683 -9.736076 -13.207301
v 1011.073542 -13.110450 -14.794818
v 1006.279276 -44.347646 -10.085511
v 998.750058 -63.959483 -9.117823
v 1000.497757 -69.910466 -8.821981
v 997.599743 -84.051311 -12.006190
v 1002.731080 -84.573598 -9.350915
v 997.903896 -90.083050 -11.874149
v 1008.255375 -14.650408 -16.512406
v 1011.640848 -18.779951 -17.620331
v 1011.372402 -23.342865 -18.832159
v 1007.572107 -23.076287 -19.429768
v 1009.903712 -32.418599 -18.765091
v 1009.296973 -37.421823 -17.323507
v 1003.950688 -44.339685 -14.501969
v 990.525487 -81.692254 97.044956
v 995.047345 -87.910381 97.646000
v 990.943721 -87.178281 98.078656
v 991.511730 -92.686505 98.030551
v 995.640816 -93.374480 96.964164
v 995.828305 -98.610474 94.565300
v 994.417757 -73.977768 94.372457
v 994.264604 -78.377001 96.006246
v 995.622934 -102.551151 90.740372
v 992.114234 -103.405482 91.840197
v 993.026345 -62.626419 88.654246
v 994.695291 -68.029931 91.540771
v 991.121918 -105.746342 87.757921
v 994.819639 -104.485661 87.760724
v 997.459040 -58.307559 84.965595
v 992.288472 -44.536074 77.239460
v 995.399749 -109.780064 66.943005
v 996.525051 -108.150448 72.222765
v 992.459313 -28.996231 65.314732
v 996.226040 -35.252476 68.908186
v 995.149204 -110.350689 61.898733
v 996.153272 -25.355944 61.742188
v 993.170850 -113.762073 51.806512
v 994.525456 -111.001848 57.038939
v 995.350901 -104.511951 46.822540
v 993.630753 -113.617242 46.460453
v 994.627551 -109.199477 47.137628
v 996.779801 -18.368915 56.497314
v 993.286202 -18.955484 57.053111
v 994.988445 -106.074787 43.045920
v 995.357499 -102.488017 41.942242
v 994.275686 -112.587350 41.828074
v 993.447772 -117.478609 41.984739
v 992.548294 -119.957729 42.020374
v 994.578991 -7.746538 47.895713
v 997.829010 -44.159529 39.063789
v 997.125802 -49.212744 40.036039
v 997.130726 -54.195447 40.914372
v 997.160618 -60.682920 40.331275
v 996.326898 -71.877709 32.360818
v 996.228200 -90.696413 38.424906
v 996.203098 -92.197162 32.682017
v 995.676729 -98.336586 37.134918
v 995.090172 -106.993127 37.644945
v 995.290300 -110.621749 34.537349
v 994.925342 -112.365020 36.948046
v 994.697950 -117.468981 37.127765
v 993.780042 -122.415752 37.567803
v 993.269086 -131.684716 32.804752
v 998.399656 -3.511125 44.015525
v 999.746696 0.729859 38.859537
v 996.064682 1.332747 37.584001
v 997.307135 -42.517316 34.220729
v 999.303823 -39.005610 30.588813
v 995.986884 -47.210981 34.389182
v 995.449464 -47.262412 31.128353
v 995.884040 -44.369305 28.950624
v 995.141945 -52.110128 31.983677
v 995.767107 -66.445697 28.836338
v 996.548812 -76.269216 27.643418
v 996.176023 -71.306636 27.653095
v 996.762945 -81.221703 27.699657
v 996.513607 -78.507982 32.000094
v 996.426345 -86.826512 32.837392
v 996.078044 -96.833811 31.763047
v 995.725124 -101.718273 33.050165
v 996.054229 -105.223927 29.954445
v 996.290440 -126.110948 31.262090
v 992.811799 -134.689505 30.742569
v 996.803653 -131.950413 28.390528
v 993.947765 -136.812985 27.715234
v 997.037078 -41.996126 29.566740
v 999.189948 -39.430217 25.790455
v 995.261438 -61.860620 27.734353
v 996.296335 -70.161428 22.980294
v 996.893879 -75.180863 23.024903
v 997.398717 -80.545518 22.699814
v 996.790785 -91.279394 27.446164
v 998.199150 3.675584 25.067554
v 996.893127 -42.885584 20.097207
v 996.859535 -86.110720 27.553223
v 999.497602 -40.162719 20.329127
v 1000.310707 -41.074362 14.820907
v 996.840780 -69.488729 17.946355
v 995.785982 -64.445648 18.890381
v 998.452953 -72.970648 13.641904
v 997.607810 -74.801736 18.605508
v 1001.638942 3.341337 13.486285
v 998.510082 -44.187461 10.423764
v 996.232049 -63.139881 13.504935
v 997.841973 -137.299590 7.341931
v 996.690650 -56.523482 4.333054
v 995.464336 -56.311662 9.823620
v 997.149703 -61.610162 6.706115
v 997.780857 -66.294921 9.621842
v 1000.905305 -130.691033 0.551560
v 997.915531 -54.070644 -0.681504
v 997.884166 -52.007774 0.222432
v 993.850414 -129.429532 -4.248833
v 998.059483 -128.835429 -2.905742
v 1005.748801 0.547050 1.996211
v 1001.053200 -46.426599 0.394932
v 1000.863634 -49.105461 -4.519292
v 998.880229 -57.300542 -4.964998
v 993.633131 -117.669266 -10.758329
v 993.748933 -122.915650 -8.538998
v 997.131806 -117.384630 -9.139860
v 1004.275773 -45.785405 -6.023468
v 999.209222 -53.438323 -5.249831
v 999.514118 -52.980412 -9.870491
v 998.242711 -58.023098 -9.823922
v 996.555849 -105.632120 -11.714522
v 996.866695 -111.338862 -10.622452
v 1006.706037 -6.820612 -10.665082
v 1007.200182 -11.899524 -15.164937
v 1001.938826 -48.575488 -9.997605
v 1000.683212 -47.794824 -14.396952
v 997.235686 -57.518148 -12.059633
v 994.774810 -73.471056 -13.181604
v 998.496666 -73.747339 -10.878489
v 998.173121 -79.054599 -11.427547
v 997.041914 -96.010112 -12.197867
v 993.402221 -99.430527 -14.135260
v 997.358995 -100.695759 -11.741051
v 1007.076548 -27.710024 -19.796825
v 1006.392966 -32.442525 -19.433612
v 1005.336165 -36.875830 -18.576070
v 1004.526412 -41.791787 -16.472381
v 999.947765 -46.407425 -16.117867
v 986.040290 -81.427714 96.619267
v 986.788657 -86.563194 97.944013
v 987.014841 -91.938008 98.354770
v 987.426065 -97.595036 97.423094
v 991.720462 -98.975726 96.009891
v 990.269149 -72.169744 93.607862
v 987.797395 -76.313263 95.155703
v 987.292037 -105.094394 92.263896
v 987.692203 -102.249357 95.071240
v 991.863354 -106.624137 82.553513
v 990.973480 -59.331859 86.887441
v 988.252365 -107.486128 82.927913
v 990.462237 -46.794701 79.307552
v 983.210216 -45.787455 80.006162
v 990.832176 -51.801521 82.408868
v 992.241477 -107.513680 78.045086
v 992.270270 -108.452248 74.893044
v 991.158351 -34.949437 70.309155
v 987.836293 -112.293714 66.166295
v 992.115793 -112.738760 61.513497
v 988.497637 -28.528628 65.704419
v 991.452678 -116.097385 51.679406
v 988.125486 -116.039543 56.403849
v 992.074072 -114.101024 56.838220
v 990.910351 -118.666025 47.272903
v 992.399786 -116.810593 47.014167
v 994.473518 -14.953692 53.622976
v 992.276785 -11.913410 51.102731
v 990.095752 -124.165156 40.779973
v 989.715607 -122.381245 43.032764
v 996.198718 -3.284319 44.140529
v 991.519857 -3.483965 44.585598
v 993.559216 -127.250884 35.175868
v 994.074474 -139.332235 24.011318
v 993.366230 2.246683 31.651588
v 996.644340 -42.587535 24.660233
v 995.313414 -46.228599 28.325058
v 994.701980 -50.551024 28.143670
v 995.429970 -63.972235 23.157156
v 991.539544 -142.507344 18.280854
v 996.914584 3.009198 31.120841
v 995.274170 -45.614397 24.035489
v 995.719461 -44.929072 19.371209
v 994.538786 -49.114249 18.443094
v 994.422801 -50.011989 23.512893
v 994.478246 -55.272110 23.500074
v 994.601861 -140.635868 12.654617
v 994.504016 2.971025 24.712116
v 997.722916 -43.055708 15.779105
v 994.655663 -52.586841 13.759420
v 994.482567 -55.534477 20.027863
v 994.922952 -58.703716 17.903221
v 998.940681 3.553226 18.359737
v 996.488724 -44.727915 15.206346
v 994.670310 -132.431339 -1.076330
v 994.683119 -138.482687 6.922222
v 997.849902 -47.352566 5.637493
v 995.542956 -51.110870 8.891454
v 996.311471 -47.516336 9.894285
v 996.849078 -50.421867 4.441908
v 997.791679 0.002146 1.375049
v 1002.595990 1.997312 6.240246
v 998.916166 -45.803998 5.937772
v 998.691429 -50.536486 -0.687004
v 999.564284 -46.742161 2.834093
v 999.659595 -47.922896 0.530713
v 994.203849 -126.472203 -6.314427
v 1004.651185 -3.460889 -6.823591
v 991.350782 -110.536604 -13.665589
v 1004.130774 -7.049713 -11.967105
v 998.510651 -52.338424 -13.383390
v 996.031963 -66.947490 -12.008118
v 993.218499 -67.985535 -14.486839
v 996.698858 -62.847331 -11.495130
v 994.800861 -78.737365 -13.434191
v 993.982269 -83.965323 -14.103117
v 990.789214 -94.015810 -16.364059
v 991.284758 -105.282610 -14.680070
v 1004.515238 -14.170796 -17.326730
v 1003.626223 -11.814660 -16.252733
v 1003.298355 -22.607214 -20.095155
v 1005.279432 -17.840231 -18.590126
v 1001.765357 -27.229520 -20.684755
v 1000.233063 -32.111128 -20.810053
v 1000.818974 -41.590797 -18.154300
v 991.844140 -77.746758 -15.650649
v 982.609659 -85.990930 97.195320
v 982.692365 -91.195585 97.759303
v 983.079752 -96.893267 97.485138
v 983.451604 -102.636798 95.313087
v 986.328070 -69.687504 92.392137
v 986.045764 -107.497736 87.188390
v 983.185609 -106.482521 91.893342
v 982.333177 -60.676797 88.101558
v 990.315015 -66.682263 91.101523
v 984.797914 -108.424458 82.203209
v 988.114510 -108.351465 77.339145
v 991.303709 -40.281334 74.476300
v 986.067137 -43.326786 77.819633
v 987.579022 -110.135616 72.082694
v 988.642670 -33.524422 69.757836
v 984.283455 -114.828479 61.060173
v 986.053879 -22.655915 60.453246
v 989.007881 -23.130508 60.852543
v 983.476772 -119.183318 51.828437
v 988.611570 -118.369554 50.775633
v 987.950476 -121.882806 45.970342
v 984.248175 -123.340189 45.831268
v 987.087133 -124.177966 43.117049
v 985.183878 -125.436395 42.775250
v 985.606050 -128.281970 39.910523
v 989.834179 -127.902749 37.821587
v 987.918944 -3.781555 44.733939
v 991.150499 -7.735715 48.113782
v 989.535377 -132.767075 34.290298
v 993.187317 1.009252 37.490772
v 992.020592 -1.315134 41.930292
v 989.011955 -142.927183 23.503164
v 990.473132 -137.883597 29.439487
v 989.675714 0.638199 36.064144
v 991.069323 -140.961853 24.480838
v 986.788960 -144.742980 18.209477
v 989.847109 -143.376652 17.290419
v 991.441914 -142.035788 12.988111
v 987.286718 -143.236857 11.862951
v 990.171032 0.277344 11.077460
v 991.929362 1.969988 17.789816
v 995.002099 -48.027863 14.633833
v 990.769792 -140.164453 7.378100
v 996.474467 2.428746 13.152595
v 987.097669 -138.276071 2.456747
v 990.596646 -136.825648 1.931605
v 997.198809 1.213302 6.289573
v 990.386533 -131.142594 -4.167004
v 995.564655 -3.911479 -7.625891
v 990.317982 -126.616301 -7.595297
v 986.290649 -128.893176 -7.255335
v 986.477463 -110.119319 -16.034232
v 989.948539 -116.429488 -12.717746
v 999.518570 -9.021818 -15.036015
v 995.039409 -57.419784 -14.963939
v 993.968974 -62.990710 -14.392822
v 991.621354 -71.928798 -15.854279
v 991.241620 -83.633559 -16.157305
v 989.777516 -98.780571 -16.576650
v 1000.905433 -13.948981 -18.167160
v 997.373074 -13.639629 -18.541750
v 1000.067536 -11.310062 -16.755825
v 1000.368381 -18.012015 -19.775576
v 1000.040850 -37.342703 -19.833157
v 996.709601 -42.729043 -19.361356
v 995.628208 -51.326219 -16.873117
v 990.542483 -66.722300 -17.304137
v 990.005051 -87.891760 -17.116733
v 994.012386 -41.245843 -21.040090
v 995.543089 -36.042630 -21.531248
v 978.779726 -80.454840 95.242302
v 978.660664 -90.581902 96.984997
v 979.531086 -76.477432 94.204807
v 978.967046 -64.648188 89.611277
v 979.969011 -109.729303 81.511950
v 982.926750 -108.464167 86.983140
v 976.087005 -49.733661 82.574951
v 982.954981 -56.373508 86.074149
v 986.503005 -52.723997 83.732058
v 984.248935 -109.195855 76.424916
v 983.226187 -110.210378 73.144544
v 984.461377 -39.264851 75.011287
v 979.778552 -38.497698 74.842969
v 981.137160 -28.929247 66.095027
v 984.470405 -28.573580 65.856121
v 985.390961 -33.743755 70.311014
v 983.849046 -117.019677 56.226262
v 989.656218 -17.819528 56.135474
v 980.632467 -121.932669 48.497060
v 980.356440 -124.380593 45.586726
v 987.060705 -14.283303 53.023980
v 982.959052 -127.619157 41.765071
v 988.490906 -1.675539 41.869611
v 985.185727 -132.899122 36.661847
v 982.130237 -141.548555 32.305059
v 986.136611 -137.824540 32.630447
v 981.273294 -145.494430 29.371220
v 986.816100 -142.486353 27.422912
v 984.513285 -142.563641 29.653583
v 982.688288 -145.699623 27.252839
v 981.111550 -146.595207 27.562808
v 986.387968 -144.581470 23.706547
v 982.525625 -146.818949 23.119921
v 986.438721 0.640511 25.595619
v 983.458593 -146.160051 18.989817
v 990.582701 1.979633 25.432956
v 990.217558 -1.381304 4.578087
v 986.486950 -134.195569 -2.674122
v 982.654579 -134.742183 -3.120662
v 987.640217 -122.491034 -10.881674
v 998.402042 -6.478878 -12.284989
v 986.990903 -99.522463 -18.232438
v 985.550515 -103.873620 -18.123949
v 983.146513 -115.604029 -15.327382
v 993.442186 -17.893534 -20.662070
v 996.792424 -17.772318 -20.322611
v 996.272455 -22.567603 -21.421685
v 991.670163 -56.616952 -18.327575
v 990.629940 -52.460869 -20.268480
v 990.536274 -61.878971 -18.202935
v 989.339532 -71.890993 -18.097969
v 988.389867 -78.435274 -18.729112
v 987.571753 -87.435199 -19.139796
v 990.988464 -35.884863 -22.794540
v 992.711157 -45.781925 -20.519228
v 987.697142 -55.857710 -21.750243
v 987.365256 -60.699948 -21.314242
v 978.675567 -85.395496 96.389318
v 978.739045 -96.156456 96.793053
v 979.095748 -101.744529 95.439849
v 979.238780 -105.927950 92.963163
v 974.754688 -69.941040 90.828022
v 978.747677 -70.473842 91.903097
v 979.155970 -107.535947 91.147200
v 975.765645 -54.638771 85.001695
v 979.277227 -109.437283 86.429917
v 978.438542 -42.474431 78.011536
v 977.263899 -45.161215 79.895449
v 980.055154 -110.084469 76.158258
v 975.740995 -110.877020 76.717518
v 979.352609 -113.295252 66.075509
v 980.841490 -33.346442 70.160183
v 977.125935 -115.614318 61.141111
v 982.122237 -26.385510 63.635380
v 980.546749 -115.722114 60.259992
v 980.097947 -119.906805 51.704771
v 976.792513 -120.878987 50.832347
v 983.417137 -12.219077 51.568937
v 980.786743 -126.979153 43.047945
v 976.750021 -131.242626 41.124799
v 980.331708 -131.412465 39.865442
v 977.176849 -135.891799 38.311745
v 976.660245 -141.243279 35.688048
v 977.150686 -145.408623 32.761476
v 985.102925 -2.012770 41.247836
v 986.404078 -7.963180 48.383742
v 981.118582 -4.082016 43.798287
v 981.867716 -137.316692 35.183736
v 980.874054 -137.532920 35.587017
v 977.132181 -146.476591 31.538665
v 977.934085 -147.863441 27.792219
v 982.376613 -1.563783 35.870112
v 985.809804 -0.444421 35.773674
v 982.325562 -0.921662 29.929267
v 983.191072 -0.622355 21.548983
v 983.422505 -144.617015 12.868698
v 986.261308 -0.103165 15.951571
v 979.836567 -142.706791 7.706873
v 979.725472 -147.022797 18.097543
v 983.867247 -141.762501 6.954770
v 986.772808 -2.746151 4.575302
v 990.929724 -3.258719 -1.890685
v 987.107125 -4.687156 -1.363659
v 983.386516 -129.187283 -7.771380
v 979.937474 -135.961128 -2.170376
v 982.315479 -122.988587 -11.949158
v 978.718892 -118.569416 -14.633658
v 992.711435 -8.243228 -13.444531
v 993.820611 -12.486922 -17.823367
v 989.982059 -17.395590 -20.325091
v 992.758409 -22.382232 -21.932425
v 985.885590 -71.363793 -21.496014
v 982.562932 -97.124211 -20.999860
v 987.155825 -93.307952 -19.038413
v 979.372731 -103.154980 -20.340638
v 992.301937 -31.551591 -22.649912
v 989.256309 -26.821109 -22.944736
v 993.157435 -26.492738 -22.360675
v 990.804452 -40.765111 -22.444537
v 989.310765 -48.147908 -22.045931
v 985.705791 -50.667927 -23.745925
v 986.632030 -66.183279 -21.277529
v 982.158988 -76.374484 -23.880788
v 974.915439 -79.643721 94.180703
v 972.655052 -89.646106 95.461238
v 970.736032 -94.809866 94.922682
v 971.300473 -100.004724 94.215695
v 974.946694 -101.132564 94.843024
v 971.199801 -74.077545 91.271255
v 974.758249 -107.553575 90.894880
v 976.705709 -60.062965 87.418344
v 975.468851 -65.793187 89.465853
v 974.089828 -110.919572 80.469525
v 974.891784 -110.080932 86.211798
v 972.176261 -53.952229 84.125034
v 972.612536 -47.478230 81.083162
v 975.912821 -111.798096 71.305889
v 973.336289 -40.967986 76.705858
v 977.418271 -37.304185 73.792761
v 972.439361 -113.649669 65.838810
v 976.875707 -32.572347 69.339856
v 974.171877 -118.284843 55.906700
v 976.374174 -14.090846 52.888694
v 977.107274 -123.581225 46.912096
v 976.770891 -126.500168 44.250299
v 977.633620 -5.920086 45.703370
v 980.727918 -7.685938 48.254497
v 977.065064 -12.753227 52.068519
v 972.839803 -142.359117 36.893819
v 982.025741 -2.739981 41.036509
v 978.569760 -3.626617 40.168754
v 978.665591 -2.869521 34.380195
v 975.880183 -143.365746 8.466756
v 979.461261 -139.622817 2.478210
v 976.059161 -139.419450 2.084034
v 984.220432 -6.605325 -2.614067
v 976.458151 -136.218772 -1.912218
v 979.094676 -131.509434 -6.510065
v 989.088346 -6.222844 -7.591772
v 979.688964 -125.996929 -10.505664
v 987.219925 -9.923963 -12.781712
v 979.067221 -114.419757 -16.475344
v 975.484442 -103.167219 -20.727447
v 979.103387 -107.673974 -18.954601
v 985.629346 -46.223638 -24.089327
v 982.532009 -69.603376 -24.148325
v 981.303633 -81.682881 -23.917292
v 975.110825 -76.249931 -27.076722
v 980.958576 -87.021694 -23.480900
v 971.217965 -84.333506 94.235012
v 967.334906 -88.797463 93.395625
v 971.383382 -105.009862 92.083123
v 969.997930 -79.555774 92.610715
v 967.288353 -84.011683 92.621924
v 971.217077 -107.136787 90.492663
v 971.005899 -110.279261 85.956023
v 968.210158 -109.236732 87.005948
v 971.781619 -64.364769 88.040216
v 971.587210 -58.987678 85.968341
v 972.153289 -68.831865 89.735596
v 969.406554 -47.686246 80.558508
v 971.400641 -111.244715 80.747332
v 972.576474 -44.581439 79.342062
v 968.418459 -111.701586 75.321256
v 974.222159 -36.279897 72.676275
v 971.848186 -112.150903 70.849924
v 971.517697 -27.584131 63.851924
v 976.422808 -28.331216 65.140452
v 971.394110 -31.204920 67.491339
v 974.459542 -31.800560 68.404727
v 968.186265 -118.504392 55.625028
v 976.140935 -19.357825 56.534399
v 972.294800 -23.279378 59.498494
v 973.243413 -123.358126 48.102279
v 972.860039 -125.645329 45.767224
v 973.073343 -135.845523 39.705133
v 976.517131 -8.413051 48.869765
v 973.687755 -145.609420 34.533204
v 970.242788 -145.820893 35.723554
v 973.418028 -147.464758 32.601519
v 978.349750 -148.167658 24.064111
v 974.804433 -148.635902 28.562555
v 972.595748 -147.570483 18.163737
v 980.145180 -1.843243 22.012134
v 978.937884 -3.190893 15.644151
v 978.868096 -4.638220 9.875255
v 983.756760 -2.398301 9.897483
v 975.950665 -131.583528 -6.443629
v 980.139342 -8.366715 -2.046690
v 975.209124 -123.993223 -11.717483
v 979.257625 -11.148027 -6.967827
v 981.407338 -12.900326 -12.434420
v 989.671685 -13.037683 -17.364789
v 975.114987 -114.214270 -16.529614
v 971.803333 -108.575343 -18.577420
v 985.762601 -17.654446 -19.677420
v 982.309804 -21.667285 -21.011944
v 989.039120 -21.674125 -21.950969
v 985.833291 -25.173593 -22.794096
v 979.113290 -97.925042 -21.900333
v 975.765758 -108.593585 -18.773094
v 985.704874 -31.304508 -23.854511
v 981.168323 -30.983623 -24.089244
v 986.526948 -35.753728 -23.927997
v 980.163366 -40.474693 -25.507720
v 985.725627 -41.638791 -24.135879
v 978.233811 -47.416599 -26.463762
v 977.729817 -59.227995 -26.966476
v 981.993765 -50.809647 -25.367810
v 984.025901 -55.198830 -24.257949
v 983.029941 -60.021620 -24.479527
v 977.079560 -86.262367 -25.084385
v 977.070781 -92.301153 -23.813161
v 978.838886 -64.518533 -26.351699
v 967.284218 -94.291384 93.554321
v 967.742719 -105.127529 90.593065
v 963.216818 -88.907773 91.377148
v 967.068554 -100.159336 92.490403
v 964.156168 -104.203630 89.228833
v 963.820771 -109.250215 84.692438
v 962.989200 -77.197484 88.967104
v 967.882373 -111.367163 80.625815
v 967.412213 -110.333624 84.775692
v 969.068290 -56.963389 84.581204
v 965.374644 -53.491271 82.185925
v 964.220868 -111.527491 75.322571
v 969.972565 -41.036662 76.326624
v 965.053114 -113.606364 65.352918
v 968.170213 -112.357804 70.367854
v 968.948660 -113.384261 66.359937
v 970.556956 -34.471608 70.511367
v 967.859326 -31.092884 66.672037
v 968.441366 -115.450117 61.240325
v 972.640626 -120.936160 51.579353
v 972.544150 -18.863694 55.950226
v 968.408768 -18.868040 56.014629
v 969.757277 -126.707382 45.422742
v 965.808388 -127.647764 45.108317
v 969.350969 -131.070588 42.680814
v 965.914325 -136.454364 40.710225
v 969.336397 -141.963420 38.172874
v 973.172197 -8.745578 48.726490
v 973.096655 -13.264698 52.481031
v 969.472799 -136.850548 40.138847
v 966.439196 -143.435228 38.005890
v 970.303514 -147.937058 33.198009
v 974.315687 -6.486741 45.375751
v 975.000665 -4.922492 39.981289
v 975.565108 -4.113711 33.963743
v 971.721679 -6.129326 39.441575
v 975.831595 -3.767387 21.679219
v 971.996620 -145.501254 13.028879
v 981.263927 -5.563824 3.664564
v 972.163334 -142.320305 6.909027
v 968.973818 -138.754290 2.768907
v 971.626105 -137.737870 0.577380
v 968.862933 -123.026655 -11.125908
v 973.022814 -130.950813 -6.571631
v 965.734031 -126.763645 -7.595404
v 972.765386 -119.876730 -13.725037
v 977.389650 -19.310808 -17.507207
v 981.244761 -17.886221 -18.140120
v 971.701873 -117.580463 -14.698368
v 981.423460 -25.320622 -22.487696
v 972.121754 -97.244404 -22.755806
v 978.309018 -26.823240 -22.651868
v 980.403454 -35.357403 -24.880761
v 976.343641 -40.633273 -26.079207
v 973.782909 -86.136696 -25.884971
v 974.271334 -81.155933 -26.708415
v 973.024318 -93.352688 -24.053427
v 975.339571 -49.859646 -27.331631
v 974.811050 -55.004577 -27.824756
v 976.007274 -65.895213 -27.528461
v 975.964188 -70.908403 -27.329789
v 971.000281 -80.084928 -27.598461
v 970.559311 -84.143502 -26.802845
v 959.679988 -93.194440 89.385656
v 962.659196 -98.553253 90.472857
v 964.061582 -93.609046 92.012482
v 964.232869 -68.426305 86.880300
v 961.659631 -58.105233 82.590010
v 966.052692 -58.823403 84.365546
v 960.435322 -111.037995 75.211347
v 964.048222 -110.914848 80.413174
v 962.827147 -47.673218 78.641086
v 968.875381 -43.958171 78.248940
v 967.014626 -33.903981 69.170622
v 966.739077 -41.715433 76.032230
v 963.306214 -112.207449 70.277936
v 958.214243 -113.128343 65.463076
v 962.431216 -115.087320 61.268396
v 969.263962 -23.771010 59.765683
v 964.885748 -28.421984 63.284429
v 959.264685 -126.440225 46.277477
v 965.723511 -130.878044 43.189487
v 962.572833 -136.332079 40.953625
v 962.049616 -141.829987 38.996310
v 966.410172 -141.053796 39.080790
v 967.974560 -8.474517 44.926884
v 969.091144 -13.916260 52.954861
v 967.127309 -11.088491 50.184114
v 969.952075 -9.396020 48.802724
v 967.924400 -147.479682 34.390889
v 968.310089 -7.557100 39.681422
v 971.119462 -7.310503 44.918154
v 969.654541 -148.944236 30.212079
v 968.648337 -7.010339 26.235860
v 970.334071 -148.805793 23.222294
v 974.448786 -4.152971 26.249494
v 964.588264 -144.604812 14.235631
v 967.702519 -147.306104 18.824156
v 972.569624 -6.350714 15.174329
v 968.735942 -145.406401 13.573381
v 973.460202 -7.390197 9.456181
v 975.892082 -8.456067 3.046978
v 968.786773 -130.721765 -5.557021
v 964.468196 -131.643301 -2.847196
v 967.361774 -135.172556 -0.671550
v 976.912993 -16.189029 -13.428359
v 976.775521 -14.003186 -9.709810
v 968.003349 -119.932721 -12.704836
v 971.035257 -112.946943 -16.673933
v 968.099574 -113.275915 -16.026041
v 974.379671 -22.497102 -18.920194
v 978.489991 -21.835430 -20.043232
v 965.254106 -98.202143 -22.138300
v 969.165218 -102.677359 -20.715963
v 973.161305 -36.019831 -25.298811
v 968.944420 -70.038667 -29.156054
v 967.629525 -83.923610 -26.966821
v 959.421537 -81.661222 88.211310
v 959.121691 -87.828080 88.976104
v 959.438258 -103.935880 85.995631
v 959.813162 -65.304357 84.201949
v 960.122511 -72.631431 86.400851
v 956.385910 -104.094318 83.559469
v 958.808900 -108.804184 80.523401
v 957.794832 -62.585291 82.555241
v 960.653343 -109.831950 80.256003
v 962.174701 -53.184686 80.995298
v 960.545388 -37.554408 70.378717
v 960.138172 -44.808627 75.890216
v 964.039393 -32.390418 66.881652
v 965.625362 -21.360841 57.685948
v 961.973197 -23.568043 58.762035
v 960.225265 -118.666041 54.904408
v 962.205277 -121.149976 51.708831
v 957.548318 -121.038914 51.497899
v 965.372107 -123.585288 48.916271
v 965.614805 -16.344665 54.373505
v 964.526735 -126.425830 46.154518
v 959.117626 -136.615078 40.989399
v 962.146427 -131.596592 42.800100
v 964.970235 -9.431522 43.793682
v 966.781927 -10.020803 48.218220
v 958.744543 -139.672838 39.866014
v 960.183574 -145.612968 35.700848
v 972.079970 -5.593411 33.976038
v 964.725253 -9.032137 38.151240
v 964.178729 -147.967345 24.525407
v 965.124409 -8.664366 32.410307
v 961.074898 -140.650454 10.014004
v 964.745455 -138.057298 4.047810
v 966.230670 -142.459188 9.421450
v 967.267762 -10.599827 9.112192
v 960.829112 -132.216099 -0.484417
v 973.021410 -16.650198 -10.525322
v 967.863331 -20.713769 -12.291063
v 964.231738 -119.235004 -12.006867
v 973.935547 -17.892157 -13.431332
v 969.198397 -23.167961 -16.716480
v 965.440442 -106.286767 -18.647786
v 964.727274 -115.161252 -14.299237
v 969.915378 -27.699271 -21.188298
v 973.816562 -20.818700 -17.024881
v 974.980998 -26.163908 -21.699721
v 977.005726 -30.568112 -23.867320
v 970.696083 -31.159497 -23.314264
v 966.359040 -90.188679 -25.109568
v 971.598334 -54.964804 -28.499094
v 970.589833 -63.278215 -28.964585
v 968.372471 -74.876807 -28.742368
v 955.987569 -84.510805 86.809487
v 956.485345 -77.205687 85.774268
v 955.947070 -69.558180 83.753535
v 951.784345 -87.094726 84.550361
v 955.684002 -97.629059 86.051620
v 956.268744 -100.207604 85.635466
v 956.219904 -107.866623 79.783501
v 952.878910 -102.445794 82.094761
v 952.638263 -105.513965 79.717329
v 954.750705 -57.371593 79.615908
v 953.407970 -108.298548 76.954910
v 955.520120 -48.164919 75.950742
v 959.197886 -48.035901 77.416604
v 956.692180 -110.203863 75.293944
v 956.161559 -111.542579 70.172436
v 956.376582 -37.294771 68.600746
v 956.125243 -114.025289 62.707888
v 956.021172 -115.360819 59.953005
v 960.951782 -27.807247 61.832549
v 960.943515 -32.627524 66.131898
v 957.656973 -29.227431 62.209521
v 962.089300 -18.944175 55.618608
v 960.353067 -12.626251 48.591434
v 962.381740 -14.420688 52.436312
v 958.112317 -131.122046 43.223401
v 955.508572 -136.073588 41.033484
v 964.078824 -10.356314 46.374186
v 963.858328 -11.737402 49.675091
v 957.521936 -142.502782 38.158411
v 963.255928 -148.313397 30.237433
v 961.550975 -10.442728 32.714814
v 961.772269 -10.413197 38.460391
v 959.777028 -146.649549 25.310427
v 961.635129 -10.403099 25.930894
v 965.821165 -8.360886 26.787477
v 969.070269 -7.182276 20.248595
v 957.985208 -142.140491 15.158652
v 956.894228 -138.929070 10.535994
v 967.148057 -9.021987 14.799687
v 957.616178 -135.222889 4.838981
v 960.883276 -137.563386 5.685356
v 971.604643 -10.064491 4.500343
v 957.594307 -127.317631 -3.601745
v 972.458354 -12.321745 -1.596499
v 969.284416 -14.411447 -2.379166
v 964.743613 -18.965839 -6.212829
v 961.069984 -126.010748 -6.275524
v 955.372386 -119.089562 -9.160338
v 961.107688 -107.236331 -17.342955
v 961.452469 -114.347020 -13.798691
v 959.955236 -97.959836 -21.447715
v 966.990884 -31.475883 -22.756056
v 967.079457 -28.382049 -20.724790
v 969.607395 -36.039129 -25.130154
v 963.177269 -85.467229 -26.414821
v 960.032293 -90.532087 -24.431948
v 965.636469 -39.116338 -26.019626
v 969.659596 -43.528645 -27.129381
v 969.136623 -49.735238 -28.250969
v 964.172772 -54.729162 -29.404331
v 966.193079 -64.829200 -29.644956
v 967.414217 -54.893852 -29.131341
v 965.458062 -69.852175 -29.539213
v 961.282131 -74.930768 -28.922034
v 966.878336 -78.308098 -28.276210
v 949.895114 -71.258085 81.505797
v 950.868780 -78.666033 83.270405
v 945.988489 -85.885647 81.419060
v 954.136342 -92.282707 85.919466
v 949.040570 -102.296777 79.507148
v 953.462968 -61.175858 80.357751
v 950.271443 -66.166226 80.470282
v 953.869285 -66.895071 82.171460
v 949.913437 -107.074924 76.275821
v 950.327098 -51.529907 75.400615
v 952.674829 -109.465638 74.298965
v 956.703848 -40.947340 71.694549
v 955.124074 -44.787927 73.831081
v 954.671227 -25.241997 58.270458
v 957.923830 -24.841797 58.767145
v 950.985775 -118.238717 54.586077
v 951.635688 -120.694610 51.460751
v 957.310257 -123.400732 48.863206
v 956.200696 -15.199792 50.176904
v 951.201059 -130.922738 43.089535
v 954.516923 -131.359348 43.081977
v 954.536172 -126.610937 46.040487
v 951.775535 -142.029381 36.194793
v 954.836031 -138.822177 39.791336
v 961.216285 -11.039463 43.273209
v 957.520524 -12.873069 44.020146
v 955.055262 -144.008822 35.420779
v 956.185182 -145.620127 30.052931
v 959.272063 -144.900003 20.183008
v 962.894757 -10.174345 19.761831
v 952.923728 -142.102245 20.381493
v 953.704579 -140.248905 15.425625
v 954.021877 -133.798294 5.346549
v 960.525736 -14.275531 8.408429
v 964.630746 -13.935858 3.913951
v 965.207329 -14.919036 1.051227
v 960.518786 -119.118823 -10.906832
v 954.806666 -111.988066 -13.331873
v 958.181131 -101.617500 -19.470434
v 953.249204 -101.971902 -18.342970
v 962.898690 -31.697351 -21.877398
v 965.941735 -35.326377 -24.597490
v 959.895926 -39.620809 -25.801369
v 959.690023 -85.773739 -26.060324
v 960.146559 -61.236380 -29.985395
v 963.004555 -63.478221 -29.914295
v 960.723086 -69.527649 -29.739955
v 960.045509 -80.809082 -27.523664
v 949.425409 -91.378249 83.042519
v 949.745671 -96.998595 82.198975
v 946.026741 -75.935995 80.685942
v 949.473945 -56.305413 77.097142
v 953.609252 -37.667873 67.812491
v 948.133183 -112.162445 65.264784
v 954.949375 -34.363039 65.592049
v 954.117194 -117.274957 56.332204
v 953.615753 -31.095499 62.480268
v 955.623906 -18.518335 53.654819
v 950.523648 -126.410948 46.022749
v 956.003434 -14.521432 48.453773
v 953.344970 -16.037894 48.216299
v 952.026713 -135.558848 40.943164
v 951.518470 -138.045859 39.611399
v 954.104622 -14.545720 42.590995
v 956.162131 -13.173198 37.668368
v 957.245335 -12.583934 31.128238
v 952.000851 -143.783697 30.676542
v 952.423882 -143.325598 24.969842
v 949.026089 -140.571157 20.964951
v 952.791858 -137.279083 11.033348
v 956.569824 -14.387061 14.509695
v 960.264280 -11.414576 20.027781
v 953.640327 -131.660290 2.960245
v 955.370832 -19.024022 3.677121
v 954.115901 -128.922736 -0.331086
v 961.545327 -18.356078 -1.799017
v 961.361035 -22.454590 -9.193714
v 958.391045 -19.312647 -0.416695
v 948.618979 -108.963567 -13.493384
v 955.020923 -96.846686 -21.118945
v 951.412242 -96.504907 -20.624649
v 962.814415 -35.837084 -24.433076
v 959.303971 -35.560563 -23.571394
v 952.712176 -90.096799 -23.620091
v 962.345532 -41.553271 -26.675227
v 961.214766 -49.814542 -28.755790
v 955.259863 -75.054903 -28.454101
v 946.064406 -65.876329 78.711696
v 943.046381 -67.866603 77.999322
v 945.619656 -91.183576 80.845062
v 945.182715 -106.401344 74.078524
v 944.726696 -55.727744 74.896942
v 948.568503 -108.444654 73.681346
v 942.482933 -109.058294 69.417166
v 944.117260 -46.433658 70.118676
v 950.800670 -46.481466 72.943121
v 947.382510 -109.689960 70.828495
v 948.720556 -42.328624 69.374982
v 946.068210 -114.322967 60.231003
v 950.869222 -31.823284 62.190288
v 947.027960 -117.420588 55.324931
v 951.549495 -23.834006 56.197139
v 943.627701 -121.989347 49.471743
v 949.929232 -122.420089 49.473336
v 952.027857 -18.826972 51.912421
v 947.482208 -130.826376 42.821272
v 948.307049 -135.186949 40.593217
v 944.401591 -134.654821 40.198441
v 950.082254 -17.749521 47.838558
v 946.209029 -136.702323 39.146277
v 948.604305 -142.411431 31.276952
v 953.003613 -14.751898 25.336696
v 948.992008 -142.071892 26.001547
v 955.485588 -13.865966 20.506110
v 946.636538 -134.264530 10.868055
v 950.024056 -19.723753 9.152703
v 950.005070 -132.234564 5.842561
v 950.553585 -128.020295 0.497786
v 949.490075 -124.107637 -2.932580
v 950.515447 -117.948530 -8.277348
v 957.024765 -22.929909 -5.526232
v 958.145356 -26.118712 -12.522735
v 954.245636 -107.238789 -15.833868
v 955.321407 -30.592435 -17.067561
v 961.937511 -26.802418 -16.582670
v 958.897459 -32.164910 -20.794507
v 950.611867 -74.914691 -28.000866
v 957.477745 -49.557060 -28.647293
v 959.067216 -54.565641 -29.524739
v 953.088567 -69.762547 -29.198565
v 954.378715 -79.390242 -27.322739
v 938.883574 -74.544856 77.530472
v 944.099404 -73.033922 79.421939
v 939.098820 -80.058907 78.074475
v 939.225142 -85.577294 78.086649
v 942.789268 -80.449679 79.712939
v 945.152276 -96.378624 79.531171
v 940.297990 -101.013019 75.092994
v 938.436698 -67.209907 76.015389
v 944.225930 -60.917612 76.536882
v 939.313553 -103.401455 73.302930
v 944.684500 -52.431742 73.475024
v 949.382287 -36.491969 65.293123
v 942.815992 -112.021023 63.865785
v 947.259832 -33.565421 62.356218
v 943.101344 -116.942664 55.530791
v 947.304199 -28.787077 58.715363
v 943.873216 -32.296144 60.159982
v 944.414042 -120.364965 51.251479
v 945.639849 -22.282631 51.617108
v 947.849549 -24.383683 55.282838
v 948.975635 -20.154265 51.374405
v 945.310282 -127.188264 45.025713
v 939.754400 -128.756065 43.535635
v 949.685231 -16.979814 42.744097
v 946.267257 -19.715817 46.767181
v 949.299496 -16.772682 37.032793
v 944.647936 -139.347787 35.514355
v 941.355825 -139.417844 30.512322
v 944.372658 -140.586722 30.949666
v 945.350664 -140.535911 25.985784
v 945.456789 -139.105097 21.128498
v 948.036901 -137.732878 15.736387
v 946.121603 -130.893330 6.312361
v 950.303569 -21.992644 3.347031
v 946.872931 -126.242986 0.330047
v 950.106113 -27.109525 -6.248364
v 946.109388 -115.123166 -8.941873
v 946.394062 -118.857627 -6.232029
v 953.843509 -22.931483 -2.321238
v 943.548643 -111.079964 -10.921710
v 947.103816 -112.462254 -11.009835
v 947.749573 -101.799498 -17.284396
v 944.170959 -95.387164 -19.853451
v 948.137214 -95.404943 -20.563785
v 955.335105 -34.470305 -21.406350
v 955.216469 -40.297178 -25.280118
v 951.590315 -39.876401 -23.988812
v 949.504928 -85.080695 -24.987662
v 954.961911 -44.973996 -27.133834
v 953.853010 -54.938780 -29.232743
v 951.586400 -50.137501 -28.033437
v 951.996230 -58.977929 -29.335178
v 948.598865 -64.436956 -28.979257
v 955.705156 -64.550542 -29.816566
v 946.087284 -73.931233 -27.548432
v 935.754617 -84.906563 76.607565
v 939.334802 -95.281697 76.654203
v 936.836939 -64.661540 74.743135
v 939.534636 -106.028619 71.546268
v 940.035887 -50.722164 70.768370
v 940.577948 -59.432305 74.579519
v 937.374690 -60.046753 73.547906
v 943.840172 -40.403491 66.030753
v 938.903532 -111.580661 63.685852
v 939.295620 -116.860475 55.249752
v 944.804364 -25.648460 54.926126
v 936.441855 -120.209353 50.828329
v 940.346518 -121.145024 50.092988
v 942.357606 -24.356023 51.490252
v 940.555114 -134.827652 39.080525
v 943.609727 -19.593135 30.833776
v 940.823542 -137.628907 35.977287
v 950.214282 -16.113726 30.961855
v 947.645366 -18.129626 20.918366
v 949.185342 -18.603902 14.180473
v 941.982885 -131.978661 10.280449
v 940.745753 -134.893040 15.965641
v 945.050228 -20.903081 14.281756
v 938.609845 -131.614364 11.602983
v 941.994629 -124.792535 0.919206
v 938.931888 -118.462141 -3.981675
v 942.749639 -118.902116 -4.886445
v 951.006954 -29.354288 -11.299394
v 944.088640 -101.960183 -16.488469
v 951.121572 -35.817807 -20.615955
v 945.042604 -79.399790 -26.090005
v 949.671594 -45.030258 -26.050506
v 946.768739 -49.920759 -26.941869
v 948.112397 -54.609584 -28.214048
v 947.909575 -69.486685 -28.481155
v 935.949300 -79.549014 76.732126
v 932.678957 -84.385746 75.351807
v 935.783288 -94.748132 75.087115
v 938.175436 -90.415523 77.113450
v 933.116214 -78.839875 75.581050
v 934.295906 -99.656485 72.878611
v 936.138251 -105.088192 70.783603
v 932.254373 -104.498793 69.581059
v 935.260838 -107.770881 68.153418
v 932.147499 -106.781804 67.868960
v 938.193630 -108.448791 68.500581
v 937.122873 -46.213793 67.143502
v 939.177883 -34.106645 59.623289
v 930.516741 -120.512275 50.161717
v 940.950907 -29.360541 56.334218
v 938.496956 -26.294449 50.851823
v 934.207935 -129.460833 42.491300
v 933.831281 -132.268730 40.068331
v 941.784691 -22.331884 46.445279
v 943.120978 -20.578146 41.557593
v 933.825922 -136.096548 35.089182
v 940.173208 -138.525602 25.913031
v 934.820029 -135.244031 21.150283
v 940.053383 -137.004489 21.097227
v 944.807749 -19.308342 24.311293
v 938.985187 -24.350119 13.513849
v 939.741687 -128.238568 6.126711
v 945.575298 -22.307466 8.904919
v 935.929064 -126.859299 6.056477
v 943.286875 -25.726015 3.582157
v 947.119801 -26.491275 -2.035217
v 940.440847 -112.421116 -9.158931
v 939.847939 -105.911975 -13.292854
v 949.836140 -32.474087 -15.602996
v 943.365216 -33.636168 -11.805587
v 937.900386 -99.925821 -16.334563
v 940.438653 -101.640510 -15.942793
v 938.167614 -91.079511 -20.706812
v 941.697266 -95.850020 -19.172862
v 947.526554 -40.550292 -22.995016
v 943.551638 -40.327547 -20.968993
v 948.731473 -89.352899 -23.291976
v 943.728692 -84.741413 -24.219035
v 942.964456 -54.434291 -27.069031
v 942.789494 -64.637419 -27.834491
v 943.332607 -69.207565 -27.708364
v 931.796310 -63.927446 72.676981
v 932.941938 -74.688482 75.199989
v 929.327780 -84.588521 74.019129
v 932.478571 -90.112080 74.627225
v 930.772742 -94.807829 72.914801
v 928.713344 -89.641422 73.183625
v 930.839296 -59.507039 70.888041
v 928.639089 -109.149647 64.459529
v 937.588142 -41.100387 64.060255
v 935.493267 -51.934045 69.539460
v 932.131632 -49.136196 66.783207
v 931.530055 -110.423217 63.674984
v 934.098628 -117.008847 54.454328
v 933.222657 -37.488036 59.736334
v 935.647116 -39.477596 62.163683
v 928.917901 -117.014892 54.104410
v 937.275630 -29.972680 54.869750
v 934.751176 -121.365824 49.473245
v 928.112239 -125.714401 45.440717
v 935.112921 -126.719880 44.748094
v 933.798647 -134.780005 37.351730
v 930.193493 -135.973108 31.016737
v 930.674070 -135.464649 25.691520
v 934.168466 -136.495107 25.763969
v 937.023687 -137.916528 31.076528
v 931.464216 -134.069325 20.811326
v 934.895946 -133.054162 16.273704
v 934.816404 -131.107501 12.850392
v 936.644342 -27.043017 8.824519
v 934.832334 -123.814466 2.792290
v 941.008189 -27.907924 1.544222
v 933.193975 -112.438105 -7.271289
v 944.907761 -29.924389 -6.299752
v 943.162041 -36.332189 -16.161144
v 943.776457 -44.805239 -24.127304
v 941.813013 -49.765285 -25.538493
v 935.651587 -79.980002 -24.209241
v 939.767251 -79.208760 -25.216541
v 938.553649 -84.967131 -23.248569
v 938.264954 -54.181315 -25.770063
v 943.768187 -59.354416 -27.940489
v 937.804755 -64.970876 -26.721161
v 926.102308 -73.436317 72.619219
v 930.121044 -71.613290 73.731249
v 928.212573 -79.036874 73.775812
v 925.547689 -88.990466 72.120279
v 927.306800 -99.308062 70.181491
v 931.188427 -53.438176 68.541508
v 928.651142 -48.837578 65.289926
v 927.898049 -112.224464 60.499728
v 932.437652 -44.150779 64.020390
v 931.338651 -115.557939 56.178377
v 929.500185 -39.634935 59.753254
v 933.801209 -28.454143 50.183860
v 934.588594 -30.778785 54.091718
v 933.436070 -34.411117 57.242641
v 927.391694 -34.597188 54.024464
v 931.358547 -28.538458 47.886757
v 930.135621 -129.433424 42.280636
v 929.793124 -132.393171 39.350373
v 929.899594 -26.817853 40.156194
v 930.131629 -134.807639 35.836830
v 935.931493 -23.989298 39.713760
v 936.409709 -23.150376 29.977683
v 937.140450 -23.087648 24.756776
v 934.256523 -26.579602 13.627840
v 930.772377 -131.613625 15.978164
v 930.537668 -120.665225 0.832256
v 931.970557 -125.280504 5.647610
v 940.414102 -29.602065 -1.273407
v 938.091534 -28.558073 3.308148
v 932.607482 -118.230152 -2.231793
v 938.332763 -35.423397 -10.478847
v 933.249150 -109.263604 -9.588938
v 939.612191 -37.699150 -15.471182
v 930.740361 -101.612590 -13.925123
v 933.962837 -103.118072 -13.700160
v 933.536748 -94.980770 -18.024014
v 934.574531 -89.634752 -20.669959
v 939.609428 -45.029033 -22.689728
v 940.621332 -40.536389 -19.643686
v 937.880896 -58.663688 -26.416658
v 934.581396 -59.210226 -25.658811
v 930.316441 -79.487197 -23.282920
v 937.010566 -74.068151 -25.763566
v 922.523011 -78.208775 71.810120
v 925.632550 -83.863913 72.759357
v 923.503859 -93.908048 70.388785
v 924.187581 -71.230451 71.647100
v 925.711791 -103.958027 67.570080
v 922.261715 -103.997221 66.485882
v 928.744636 -54.188803 67.945331
v 925.107237 -109.424282 63.337591
v 925.362141 -44.399055 61.455569
v 923.265841 -116.733223 54.376724
v 925.454661 -120.517090 50.068202
v 935.397494 -25.596060 45.614902
v 923.455546 -133.627063 35.178876
v 931.253283 -25.534062 34.783068
v 926.125842 -134.884961 30.016712
v 927.298965 -134.520296 25.587614
v 932.491361 -24.929577 29.236529
v 927.184956 -132.978019 21.114307
v 933.829925 -24.796813 23.588021
v 936.708076 -24.160652 18.741945
v 930.495645 -28.387449 13.365935
v 930.800701 -128.481340 10.607645
v 928.466384 -124.932037 6.530322
v 929.811839 -32.438840 3.355715
v 926.544852 -117.932949 -0.805402
v 933.367865 -35.292826 -5.667603
v 928.189839 -113.199311 -5.423740
v 932.144403 -38.787043 -11.051656
v 929.364239 -108.118387 -9.500704
v 927.041541 -94.807889 -16.917123
v 935.839160 -40.295406 -16.375335
v 936.109214 -45.104831 -21.227741
v 930.198804 -48.993788 -21.213989
v 933.654549 -49.716038 -22.889245
v 933.592215 -64.734422 -25.701920
v 933.712186 -69.257158 -25.584019
v 931.832448 -74.445315 -24.593506
v 921.440190 -83.026057 71.410758
v 917.804244 -92.804544 68.831829
v 921.128448 -57.968585 66.948422
v 925.056703 -66.251461 70.929601
v 927.214939 -58.592787 69.218498
v 919.483169 -73.313762 70.496022
v 920.368948 -108.598787 63.046234
v 917.078013 -103.327908 65.305531
v 920.947865 -53.187838 64.780582
v 922.378782 -43.310926 59.593636
v 924.339263 -115.002642 56.516772
v 925.438853 -39.603665 57.949025
v 922.177057 -119.672768 51.034820
v 928.604728 -30.950064 49.877181
v 922.250775 -38.110936 55.112611
v 918.950713 -123.300654 47.508428
v 922.712030 -123.909245 46.908134
v 923.640431 -33.015702 49.379498
v 925.317644 -129.465139 41.963275
v 924.556511 -131.461238 39.598540
v 929.457462 -28.168492 44.683949
v 924.499528 -28.929363 39.188914
v 921.379575 -133.882666 30.038573
v 928.688045 -26.543192 29.634882
v 923.547470 -133.607562 25.536550
v 925.922085 -28.125805 23.687041
v 925.162363 -27.952048 29.623224
v 922.473095 -131.484742 20.184917
v 929.254544 -27.548338 18.957553
v 926.313557 -28.868943 18.493676
v 924.408908 -129.842802 15.817035
v 919.669216 -122.529895 6.261954
v 922.294328 -126.279728 10.631634
v 921.848225 -118.222647 0.668771
v 925.285724 -123.689679 6.049416
v 919.411441 -112.585092 -4.146642
v 932.909208 -33.513213 -1.825848
v 926.158781 -105.393836 -10.719256
v 934.805401 -84.451573 -22.702315
v 929.013870 -89.524784 -19.670727
v 933.072998 -54.678078 -24.392242
v 925.778213 -74.328859 -23.372653
v 919.062593 -88.339816 70.080775
v 916.196423 -67.483779 68.491780
v 915.939028 -72.743410 69.389407
v 919.863344 -66.859599 69.420775
v 915.934256 -78.113855 69.856560
v 919.422698 -77.960244 70.839245
v 915.536737 -83.215381 69.661117
v 921.090522 -98.784525 68.188642
v 919.081517 -47.720718 61.247602
v 918.707685 -112.343276 59.245311
v 913.208439 -122.843341 47.850447
v 924.221408 -30.550178 44.787829
v 919.766881 -33.840101 47.956431
v 920.384890 -128.202370 43.051425
v 918.974194 -130.922246 39.478967
v 921.424525 -29.510338 34.239458
v 921.873840 -29.732864 23.325739
v 922.732415 -30.238888 18.760767
v 926.798731 -29.898930 13.693888
v 927.302863 -31.531019 8.243944
v 923.118904 -31.635326 12.931575
v 917.683293 -125.134027 10.413831
v 926.030382 -36.068059 -0.725171
v 916.399472 -104.725919 -9.606647
v 915.564201 -111.702817 -4.174514
v 926.923768 -38.321505 -5.819730
v 921.142420 -97.684087 -14.518747
v 919.337553 -101.147830 -12.324226
v 923.295222 -106.841863 -9.235934
v 932.345580 -44.490109 -18.868698
v 927.626566 -43.896436 -15.252824
v 923.963845 -46.755492 -16.265119
v 923.327562 -78.729435 -22.148590
v 922.788208 -90.339423 -18.296405
v 927.711531 -54.530183 -22.639267
v 930.667637 -59.361013 -24.577621
v 922.563879 -69.239346 -23.079389
v 928.442309 -69.066476 -24.418667
v 922.131055 -73.974320 -22.685911
v 915.854035 -87.504519 69.283972
v 911.949252 -92.742541 67.189638
v 911.630008 -57.005287 63.783178
v 917.347118 -58.418731 65.987310
v 913.020767 -105.857438 62.947188
v 914.361253 -108.579823 61.627875
v 917.349927 -114.481694 56.702388
v 912.314635 -111.810532 58.568621
v 918.524148 -42.618673 57.522662
v 916.782057 -35.476529 48.702728
v 919.319335 -38.310533 53.836577
v 915.705861 -37.988841 51.679532
v 915.648026 -128.146942 42.792492
v 920.988810 -30.477922 39.981117
v 917.000450 -33.118451 43.925916
v 914.346560 -132.120226 34.839432
v 918.378698 -30.491734 31.157396
v 921.378327 -29.407724 28.815092
v 914.900549 -131.679030 24.968602
v 918.924747 -31.819674 18.091899
v 913.472927 -129.660022 20.065987
v 918.403805 -128.515016 15.800018
v 923.691126 -35.099698 3.402319
v 917.004690 -117.229165 0.726146
v 924.275050 -41.887917 -9.992557
v 920.506318 -44.366486 -11.267659
v 924.600302 -49.601492 -19.048075
v 923.335113 -54.459682 -21.076344
v 919.312541 -63.720439 -22.049721
v 918.605402 -73.692819 -22.056786
v 921.135095 -84.383655 -20.268432
v 923.927430 -58.919110 -22.572568
v 923.472886 -63.702886 -23.119235
v 911.856191 -67.209458 67.246011
v 911.008088 -72.505263 68.061670
v 909.880117 -86.455489 67.810600
v 913.927075 -97.368073 66.493459
v 917.527506 -52.491423 63.374017
v 915.250288 -47.027613 59.508246
v 906.157607 -115.149893 54.320436
v 911.910777 -114.585229 55.855250
v 915.473546 -41.471219 55.329843
v 915.291821 -116.437914 54.369902
v 913.237776 -34.586363 44.187845
v 912.177488 -128.452381 41.956123
v 909.170451 -128.017583 42.139850
v 913.716412 -130.451646 39.207324
v 913.760390 -32.204926 33.913491
v 906.177382 -130.023725 24.522637
v 914.436223 -33.394017 18.086210
v 918.350006 -30.982202 23.489453
v 913.997847 -127.284746 15.027653
v 913.804007 -124.526301 10.618189
v 918.651545 -33.579145 12.202212
v 919.897796 -36.784928 2.975350
v 920.065420 -41.235159 -5.901732
v 916.504119 -43.368644 -7.166015
v 916.341367 -40.654311 -2.169105
v 912.796146 -99.918184 -12.126311
v 914.296740 -94.309561 -15.331589
v 918.857532 -49.554836 -16.353195
v 916.892940 -54.260657 -18.694692
v 919.371280 -58.621740 -21.120309
v 917.916069 -79.030751 -21.161101
v 917.196078 -88.815670 -18.153482
v 910.189141 -77.385600 68.330581
v 905.369465 -82.090649 67.156093
v 912.186461 -82.640119 68.791285
v 905.206721 -87.132062 66.622980
v 908.429534 -97.328684 65.073379
v 908.896875 -102.070818 63.548093
v 904.615225 -102.172264 62.413589
v 910.597126 -62.464126 65.606195
v 908.054543 -110.829115 58.443765
v 910.288500 -48.515372 58.924947
v 906.302673 -118.046653 51.673769
v 912.799318 -37.214999 49.034634
v 905.923702 -127.163021 42.831821
v 908.505930 -129.969224 38.960841
v 910.362727 -33.315926 34.198275
v 909.165431 -131.392470 34.414344
v 911.113615 -131.808773 29.723541
v 914.540825 -32.238174 24.059044
v 910.666401 -33.101538 28.518258
v 911.104809 -33.494018 23.086682
v 909.986973 -129.068348 19.926624
v 913.320739 -36.584272 9.110730
v 911.196805 -37.835390 7.673367
v 909.582349 -123.373835 9.882309
v 911.490133 -120.184485 5.167985
v 910.106678 -117.406673 2.258232
v 916.641536 -97.826633 -13.818247
v 912.822753 -49.866025 -13.785383
v 912.486799 -47.974406 -11.520940
v 916.285474 -51.126885 -16.449334
v 917.168316 -48.131630 -14.057654
v 912.046109 -89.113102 -17.404156
v 915.704996 -63.804474 -21.169186
v 916.140680 -58.939280 -20.282567
v 917.827039 -68.332793 -22.048452
v 912.462408 -73.451077 -20.911492
v 914.281368 -78.919620 -20.564966
v 917.018203 -83.939953 -19.805962
v 903.887327 -77.198575 66.849137
v 902.174555 -87.083237 65.973051
v 904.027355 -60.753272 63.455240
v 902.864871 -67.166351 65.115127
v 908.398662 -107.701979 60.690123
v 904.402378 -109.883130 58.273889
v 904.607041 -50.618722 58.792534
v 909.657074 -52.124766 60.876458
v 907.738313 -46.368588 56.713718
v 911.364408 -41.815096 54.020151
v 907.313823 -123.174734 47.105115
v 905.560340 -39.297386 48.467718
v 909.344835 -37.213272 46.940335
v 909.512331 -35.705377 43.697226
v 902.178678 -130.414969 33.940433
v 905.010055 -129.671456 38.789206
v 912.529824 -33.230676 38.637611
v 905.663431 -130.898695 34.224551
v 907.121422 -34.174792 28.370723
v 905.454493 -36.254131 18.210524
v 911.043265 -34.514514 18.210633
v 906.863473 -41.154712 3.414791
v 908.654102 -110.674133 -3.984975
v 909.389273 -105.324239 -8.189040
v 912.402991 -45.088442 -7.384097
v 908.649473 -45.837259 -6.415572
v 906.489629 -96.356100 -13.427137
v 905.804654 -99.422826 -11.664175
v 906.579833 -88.364137 -17.062421
v 905.771673 -93.574426 -14.761743
v 912.769080 -54.681662 -17.481990
v 908.661007 -59.093832 -18.253151
v 912.596198 -59.180528 -19.349999
v 911.639479 -68.647046 -20.753700
v 910.096353 -84.845701 -18.639171
v 909.271841 -78.912187 -19.846371
v 898.585118 -86.579853 65.262092
v 904.880114 -96.344074 64.480229
v 900.551705 -73.950714 65.865365
v 896.809707 -106.661637 58.386652
v 901.940291 -106.477816 59.655853
v 900.541547 -110.006673 57.273155
v 899.935217 -56.492734 60.792638
v 902.400546 -47.744624 56.300737
v 898.103061 -114.296074 53.611577
v 904.631622 -42.238557 51.969156
v 901.101484 -43.306313 51.956828
v 900.019154 -125.556043 44.071980
v 902.750480 -121.526060 48.136665
v 901.741988 -127.263542 42.213665
v 900.445650 -129.336487 38.131970
v 905.839545 -35.375012 38.762307
v 906.503563 -34.443359 33.892367
v 899.201870 -128.952471 24.115919
v 902.414878 -130.326817 29.158667
v 907.262874 -34.662901 23.287367
v 904.190631 -122.939707 10.247563
v 903.674887 -125.665264 14.821041
v 896.933110 -122.437870 10.567046
v 907.653209 -37.250875 12.495954
v 900.841445 -41.086504 7.629726
v 908.336028 -114.865450 -0.098193
v 902.530240 -118.977999 5.248200
v 900.149009 -116.065645 2.105803
v 904.910616 -44.734916 -2.398947
v 912.400914 -40.332073 1.220514
v 903.022881 -109.916647 -3.994761
v 904.681590 -103.697005 -8.827784
v 905.362895 -49.215754 -9.576681
v 904.688388 -47.625544 -7.032444
v 905.282366 -53.333486 -13.891355
v 908.471806 -49.608516 -11.488459
v 911.335685 -53.536912 -16.279221
v 902.104934 -93.957796 -14.288790
v 905.300818 -58.896614 -17.276920
v 910.442570 -64.036041 -19.999242
v 907.919500 -68.514703 -20.047268
v 905.789365 -73.272576 -19.844765
v 901.007956 -81.817772 66.197858
v 898.888387 -66.256132 64.081312
v 899.092298 -71.862571 65.291787
v 895.150836 -85.956135 64.658690
v 896.885030 -96.530906 62.620067
v 897.693459 -91.846027 64.060397
v 901.209526 -101.359007 61.895688
v 900.234920 -117.709250 51.090655
v 897.621235 -45.049151 52.737338
v 901.600039 -40.369785 48.305434
v 902.175138 -36.301425 38.413963
v 904.176195 -37.192241 43.341794
v 898.705495 -129.927398 33.700200
v 897.108572 -129.639610 30.053638
v 903.508595 -35.166998 30.826327
v 903.731953 -35.646780 23.585102
v 895.960659 -126.932193 19.085893
v 898.417512 -124.963145 14.527335
v 901.218985 -127.610321 19.429462
v 899.976286 -38.443053 15.704719
v 898.322421 -121.666307 9.259575
v 901.154385 -114.151590 0.007222
v 901.287792 -49.786784 -8.403973
v 898.711745 -83.106654 -17.808553
v 902.811960 -83.282423 -18.207529
v 905.090390 -63.534772 -18.744031
v 902.980363 -68.522709 -19.185347
v 897.105317 -77.924884 -18.420205
v 903.130853 -78.110439 -19.129952
v 896.092267 -61.196172 61.964517
v 895.186679 -71.165779 64.458390
v 894.919633 -81.575795 65.008778
v 895.427591 -76.638494 65.102348
v 895.102853 -101.319783 60.524104
v 893.027668 -63.217223 62.130028
v 894.961142 -112.271415 54.465319
v 896.160621 -55.587999 59.583383
v 896.235356 -47.746245 54.771285
v 893.890706 -46.291216 52.934536
v 898.007712 -41.360489 48.274500
v 895.619597 -126.959374 41.702956
v 897.957840 -37.442546 38.593243
v 898.459970 -38.875930 43.689021
v 899.459551 -36.295917 33.022078
v 892.772433 -127.966625 23.307961
v 900.008574 -36.762785 22.877117
v 897.476494 -41.259069 9.493110
v 889.496405 -121.202277 9.568172
v 895.489904 -118.249614 5.118350
v 897.229763 -114.990930 1.246534
v 899.372813 -43.502874 3.149123
v 901.041277 -45.936121 -2.354817
v 897.283053 -50.166965 -7.180014
v 899.301451 -102.290924 -9.336017
v 898.228076 -98.430655 -11.647346
v 900.888787 -53.594020 -12.519407
v 898.596646 -58.653107 -15.419831
v 900.360481 -63.608123 -17.765938
v 897.124589 -92.678654 -14.501840
v 900.309499 -73.182922 -19.031819
v 888.836269 -65.746890 62.231690
v 892.226774 -66.540746 62.971772
v 892.169115 -91.319614 63.067487
v 891.503592 -86.073360 63.940897
v 890.899038 -95.993065 61.589671
v 889.001164 -105.122658 57.659341
v 893.153682 -54.846864 58.645505
v 888.512230 -55.398826 58.131868
v 892.730617 -116.564930 50.814622
v 886.491738 -115.971664 50.493256
v 892.793872 -120.758489 47.538296
v 893.954269 -125.025058 43.934248
v 889.199356 -126.488121 41.508529
v 894.663839 -39.746541 43.437885
v 894.085027 -42.166079 47.957187
v 891.746202 -38.989793 38.870333
v 893.152598 -128.551516 37.746514
v 891.768003 -38.201708 34.043666
v 891.978966 -128.824068 28.517650
v 893.999591 -129.309662 33.707900
v 895.779802 -37.183474 32.407096
v 894.389100 -38.014692 23.646364
v 889.204841 -127.493655 22.893296
v 895.969936 -38.397207 19.712180
v 890.798314 -124.022870 14.065805
v 892.185416 -40.337147 15.966415
v 891.336984 -115.251787 2.045856
v 897.170740 -47.376443 -2.823973
v 893.180981 -45.559499 2.424115
v 895.274466 -110.168911 -3.088536
v 891.887829 -107.385872 -5.170724
v 894.137559 -53.582179 -10.123721
v 897.059852 -54.623838 -12.169969
v 894.069809 -63.237173 -16.408835
v 896.576283 -68.315864 -18.090352
v 894.832138 -72.495756 -18.232798
v 896.173562 -82.770680 -17.650366
v 898.951504 -88.956559 -16.127761
v 888.382974 -70.580000 63.251395
v 888.393572 -75.951203 63.859322
v 884.745260 -90.404251 61.971692
v 889.955530 -100.668374 59.795253
v 886.813343 -60.987862 60.354692
v 884.129124 -100.226646 58.956428
v 884.582513 -105.706200 56.599706
v 888.620569 -48.086445 53.361005
v 889.589628 -51.283379 55.933157
v 888.091671 -110.943093 54.154406
v 886.427103 -46.045632 50.811820
v 880.782824 -120.666905 46.649805
v 886.534571 -124.504173 43.800325
v 890.930932 -42.929735 48.019233
v 888.313392 -128.566970 33.028703
v 892.344865 -38.019331 28.354545
v 888.591829 -38.801804 32.592828
v 888.509541 -128.370757 28.308266
v 888.285722 -38.911323 28.085626
v 889.717837 -43.978832 7.599195
v 888.458940 -117.622532 4.893101
v 893.339037 -48.050156 -2.122671
v 893.352922 -50.816402 -6.402637
v 894.977172 -101.803153 -9.330740
v 894.219567 -58.637972 -14.319264
v 890.865141 -57.946837 -12.995914
v 891.066959 -77.587228 -17.792492
v 885.323945 -67.032762 62.034033
v 884.761586 -80.685628 63.315633
v 886.365169 -85.729186 63.094783
v 881.082380 -90.348064 61.440741
v 882.550592 -111.461108 53.022913
v 883.099663 -46.039258 49.920840
v 884.118930 -44.367355 47.926674
v 885.981761 -127.818186 37.391941
v 888.029627 -39.644460 38.283834
v 890.132204 -40.658153 43.221010
v 883.277145 -127.933843 32.531110
v 884.782008 -127.545989 25.465677
v 888.884856 -39.363077 23.295341
v 885.241594 -40.082128 23.329830
v 885.489751 -125.742565 18.664351
v 882.450503 -120.343696 8.811904
v 886.366575 -45.304496 6.406114
v 883.210663 -117.229633 4.673800
v 888.195106 -112.080352 -0.946849
v 882.783071 -114.490206 1.634290
v 889.942452 -49.237071 -2.512896
v 884.433944 -100.824116 -9.529553
v 882.206586 -106.729436 -5.301658
v 889.881889 -53.541094 -8.540706
v 885.661647 -54.055915 -7.696133
v 886.775452 -57.709643 -11.673740
v 889.971009 -98.129007 -11.347286
v 889.023406 -63.043428 -15.339484
v 891.941973 -67.504173 -17.182588
v 886.141547 -67.637308 -16.357975
v 886.604246 -72.644168 -17.256189
v 890.602865 -82.756875 -17.171033
v 881.262687 -70.920736 62.243463
v 880.562110 -81.390872 62.667111
v 883.739315 -75.579263 63.113720
v 883.791727 -95.539737 60.513125
v 878.672170 -65.039843 60.539182
v 877.345156 -99.701643 58.153088
v 880.560295 -102.660430 57.423666
v 883.472298 -55.051567 57.194585
v 883.620268 -50.978007 54.669386
v 876.781823 -110.632147 52.841015
v 880.981921 -115.925035 49.947960
v 883.017850 -48.793310 52.779552
v 881.022025 -123.753213 44.062434
v 880.975767 -125.924129 41.264371
v 879.658189 -45.457005 48.253570
v 877.122133 -125.569632 41.368972
v 883.851782 -42.041307 43.362009
v 881.569604 -127.521833 27.908970
v 884.727348 -39.586048 28.134933
v 885.461317 -41.267315 18.057831
v 876.202810 -122.685360 13.150049
v 881.779622 -42.786251 15.439306
v 886.295429 -123.681891 13.971671
v 882.174265 -45.765765 7.436898
v 882.343453 -47.880938 2.974415
v 879.765590 -117.211420 4.800336
v 886.023688 -103.731650 -7.658787
v 882.049975 -97.608813 -11.371350
v 883.403434 -60.441852 -12.871551
v 882.314715 -72.314751 -16.755608
v 881.730740 -82.221011 -16.590551
v 887.166390 -87.560645 -15.784494
v 885.705243 -92.184464 -14.086545
v 878.659731 -70.363960 61.759714
v 878.060783 -75.487870 62.300919
v 879.462131 -85.316021 62.127831
v 877.580457 -94.653817 59.841696
v 874.723403 -89.808491 60.701192
v 873.947087 -93.944880 59.576906
v 874.012816 -99.850894 57.653328
v 877.796634 -105.059639 55.922236
v 878.759781 -54.569295 56.182362
v 874.412464 -118.688220 47.803079
v 877.430230 -120.090328 46.962879
v 878.924907 -50.080997 53.096214
v 880.462228 -41.107492 38.334370
v 880.816376 -127.296122 37.138784
v 877.906780 -127.322726 32.441883
v 882.913512 -39.968814 33.654414
v 880.044875 -126.625276 23.055729
v 881.980041 -125.469443 18.627720
v 875.835115 -117.193332 4.907249
v 879.089715 -114.362666 1.600268
v 884.635104 -49.519132 -0.833373
v 878.671561 -111.335167 -1.360882
v 882.470681 -52.107125 -4.074974
v 878.920560 -52.742058 -3.747780
v 878.151090 -103.080438 -7.907858
v 882.687098 -56.535993 -9.507887
v 879.574054 -58.195120 -10.249024
v 879.274767 -92.822443 -13.562632
v 883.156590 -63.022841 -14.247475
v 883.790299 -77.182234 -17.143361
v 880.996102 -87.065890 -15.568296
v 874.445885 -74.932512 61.771602
v 871.048473 -79.996663 61.469914
v 876.050939 -59.618563 58.313017
v 871.429589 -65.383700 59.695302
v 875.069650 -65.803132 60.289039
v 870.516960 -99.688069 57.278777
v 874.326521 -104.808673 55.600077
v 875.402526 -51.327669 53.501179
v 873.914168 -110.571063 52.576148
v 876.951234 -115.368481 49.988014
v 870.948443 -123.279938 44.028786
v 875.129134 -123.524303 43.967632
v 869.902009 -44.234793 42.939011
v 872.938032 -46.847154 48.509156
v 874.322630 -126.709300 37.078430
v 880.145674 -42.739473 43.404826
v 876.833293 -41.742080 38.342322
v 877.112663 -40.986118 33.180176
v 881.066748 -40.227306 29.221444
v 874.639081 -126.804662 27.562362
v 876.071589 -126.780444 26.046005
v 877.414957 -42.632177 18.601812
v 880.911005 -41.046214 22.475265
v 873.707442 -42.338935 22.625936
v 877.730764 -44.773787 12.021569
v 869.202723 -119.525065 8.234515
v 873.216888 -113.411940 0.702396
v 879.063286 -49.312554 1.647250
v 874.519485 -108.098480 -4.113932
v 875.570256 -58.508454 -9.476793
v 876.384381 -89.728221 -14.633565
v 874.191215 -97.035508 -11.551605
v 877.940310 -62.669247 -13.084441
v 882.488571 -67.863715 -15.893862
v 876.708916 -76.913219 -16.570923
v 867.721737 -74.294803 60.873329
v 874.257208 -85.020501 61.495367
v 870.757743 -89.323177 60.309786
v 871.367734 -60.136974 57.904166
v 869.711251 -69.156265 60.378869
v 867.843055 -64.785448 59.039577
v 870.478388 -94.737325 58.906947
v 870.760570 -105.327344 54.919982
v 868.232117 -55.568046 55.280505
v 874.240918 -54.762159 55.650161
v 869.845960 -114.474007 50.038206
v 868.340255 -110.228904 52.242020
v 870.754600 -118.460854 47.787432
v 871.999861 -49.633279 51.492202
v 872.374567 -121.240257 45.928895
v 874.464152 -45.005267 46.077603
v 869.105158 -47.056866 47.973514
v 871.927923 -125.283618 41.267740
v 872.470276 -126.791308 32.267036
v 871.067801 -42.030063 33.793072
v 871.175421 -126.494158 27.417949
v 873.138332 -41.690516 27.969160
v 869.246027 -126.169359 25.703610
v 871.406627 -44.084668 17.269554
v 874.995516 -124.935020 18.332947
v 869.753968 -125.170944 20.086093
v 873.163502 -47.708883 7.317026
v 866.569979 -106.123949 -5.711773
v 871.300613 -58.172577 -8.043841
v 878.599521 -55.771371 -7.507404
v 871.186604 -102.605841 -8.204524
v 872.202685 -100.057713 -9.835429
v 876.932598 -72.001792 -16.160086
v 876.430294 -81.910491 -16.306738
v 867.326729 -84.320144 60.662874
v 864.452865 -70.485885 60.011245
v 866.150904 -88.753282 59.848028
v 867.407033 -94.537422 58.600334
v 866.927733 -105.484312 54.419431
v 863.636462 -108.981473 52.444609
v 864.049837 -118.013723 47.788635
v 868.445191 -50.530142 51.732335
v 866.115425 -120.654944 46.156320
v 867.443233 -123.181111 43.923516
v 871.592488 -42.588248 38.403884
v 866.470984 -42.664472 32.545244
v 870.027864 -42.986816 22.425798
v 870.054257 -122.496699 13.245460
v 872.037227 -45.689825 12.468791
v 867.772042 -116.343478 3.987079
v 873.748392 -49.673534 3.194002
v 868.306085 -112.656549 -0.020412
v 873.610993 -53.762253 -3.334010
v 868.304724 -58.752282 -7.896473
v 871.409799 -61.976745 -11.380453
v 868.825873 -91.967940 -13.718434
v 871.618725 -71.728014 -15.547288
v 868.964620 -66.311296 -13.469308
v 874.010308 -67.228827 -14.538320
v 871.404501 -76.602545 -16.157701
v 865.937832 -81.187957 -15.867957
v 872.227513 -86.415507 -15.401068
v 867.414285 -80.109629 60.993763
v 860.459055 -65.683727 58.494979
v 860.041276 -79.865443 60.205711
v 863.341466 -83.920394 60.263787
v 863.386940 -99.153167 56.689637
v 865.597087 -53.714607 53.808586
v 863.294627 -104.666711 54.444928
v 858.431570 -108.780300 52.180659
v 863.644719 -113.825040 50.032337
v 864.589278 -50.123696 50.723053
v 865.971062 -44.815465 42.937150
v 865.030230 -124.890723 41.090692
v 866.223012 -43.468106 38.519094
v 865.792517 -126.220281 31.923186
v 864.907320 -125.959729 26.537394
v 866.665000 -42.715819 27.813051
v 861.199391 -123.956932 17.483487
v 864.681362 -124.111354 17.489561
v 864.660573 -119.222236 7.848468
v 868.742859 -49.356721 5.663495
v 862.641037 -49.561562 7.339559
v 865.616761 -107.933179 -4.302535
v 868.163274 -53.300208 -0.916036
v 865.007974 -59.035635 -7.436291
v 865.195612 -62.543582 -10.601222
v 860.083624 -99.487289 -10.221463
v 858.102984 -70.077089 59.258944
v 860.821646 -74.999757 60.175760
v 860.308064 -89.178227 59.102270
v 856.747964 -93.874384 57.633496
v 857.115937 -98.768217 56.207970
v 861.943265 -94.178640 58.081964
v 858.059103 -53.854526 52.958329
v 862.464723 -59.568969 56.587075
v 862.068337 -53.407723 53.152658
v 865.422230 -47.567546 47.918125
v 858.714966 -45.828398 42.991944
v 863.863300 -125.898812 36.554880
v 855.248939 -125.211084 36.288831
v 858.873932 -125.706375 31.658133
v 857.341924 -125.489499 26.853175
v 857.671790 -123.779278 17.447087
v 857.973787 -121.940738 12.749158
v 865.891997 -44.896242 17.630978
v 861.916812 -121.997736 12.688148
v 867.989087 -45.796665 14.000604
v 857.898274 -118.070779 6.200222
v 864.363283 -51.785510 2.674114
v 861.669074 -115.748180 3.283793
v 861.017612 -111.269954 -1.410393
v 860.437616 -107.586212 -4.649242
v 864.337588 -54.952905 -2.288482
v 864.605112 -66.913855 -13.153315
v 861.217486 -62.444770 -9.729303
v 865.616738 -87.065381 -15.033948
v 864.662067 -96.380922 -11.821997
v 864.412402 -76.169617 -15.688108
v 855.428860 -74.623482 59.578489
v 855.181223 -84.145516 59.423124
v 850.906076 -98.301618 55.849604
v 854.020255 -59.039720 55.473300
v 856.294267 -62.007238 56.888471
v 853.192576 -104.071019 53.962018
v 858.849045 -113.619414 49.872537
v 856.735646 -117.866522 47.569979
v 858.767870 -122.256322 44.477968
v 858.120621 -124.469294 41.005120
v 854.860601 -49.094550 47.910343
v 855.530884 -44.709390 37.897907
v 853.897335 -125.281865 26.752265
v 859.361643 -43.640046 32.911995
v 861.430297 -43.464152 27.866430
v 861.778834 -44.233451 22.581594
v 853.893532 -45.325161 22.878211
v 853.759396 -49.882376 9.626670
v 858.810751 -119.705653 8.599909
v 854.758930 -54.437224 1.157699
v 860.573497 -52.918651 1.877526
v 860.839007 -57.020714 -4.047908
v 860.957957 -60.505470 -7.942139
v 858.737952 -66.052939 -11.916581
v 857.443732 -61.820320 -8.481308
v 861.909532 -91.378605 -13.841515
v 856.907896 -95.884435 -12.080713
v 857.615849 -71.434593 -14.192036
v 863.263299 -71.413638 -14.694259
v 856.801455 -64.943894 57.898535
v 853.806350 -69.743186 58.709972
v 855.286566 -79.358940 59.735593
v 849.897369 -88.685999 58.202606
v 855.106320 -88.932749 58.676725
v 847.165872 -107.915095 51.953660
v 853.255439 -112.938605 49.943499
v 853.232691 -117.235673 47.830384
v 852.146666 -120.881690 45.435569
v 851.286173 -121.845267 44.444173
v 847.942706 -53.861805 51.733692
v 847.514162 -48.964020 46.386276
v 853.088587 -46.428100 42.698611
v 853.947278 -44.311690 32.947331
v 851.968148 -125.237005 31.472392
v 854.837242 -124.746558 21.714942
v 856.150630 -44.174819 27.834749
v 860.424979 -45.873243 17.365142
v 851.001091 -123.414555 17.033004
v 854.807430 -123.561731 17.150291
v 853.429413 -119.537928 8.350472
v 852.740380 -117.920664 5.929776
v 860.824510 -101.924610 -8.749243
v 854.523769 -66.347851 -11.507845
v 854.164034 -90.783797 -14.001469
v 859.083834 -68.655839 -13.321574
v 860.927971 -75.952256 -15.442235
v 855.531304 -80.486581 -15.449541
v 858.517913 -85.811581 -15.124281
v 851.204664 -85.184371 -15.088679
v 848.588516 -69.581818 58.153579
v 846.857251 -78.958764 58.890106
v 847.709547 -83.646097 58.704106
v 846.358942 -93.320304 56.860360
v 849.815697 -93.524773 57.099428
v 850.234348 -59.500525 55.279655
v 845.489802 -102.821545 53.878485
v 846.316290 -112.491271 49.880360
v 849.787947 -116.965161 47.857032
v 848.210911 -50.131543 48.149188
v 852.730265 -54.848676 52.968010
v 851.515175 -124.031540 40.647902
v 848.801829 -44.935472 32.697172
v 852.011393 -45.125738 37.822909
v 848.897833 -124.491445 21.823631
v 855.499524 -48.911439 11.199551
v 853.173207 -115.056606 2.365390
v 856.990302 -57.306753 -3.423561
v 847.509005 -110.593662 -2.426428
v 852.280018 -105.669423 -6.366241
v 853.636936 -62.946915 -8.826035
v 847.815919 -80.046505 -15.176695
v 840.573621 -64.211029 56.033384
v 843.337702 -69.085429 57.531029
v 850.186913 -74.527715 59.000994
v 840.313036 -83.905741 58.019400
v 844.684808 -88.468016 57.744421
v 847.096541 -64.389414 56.736544
v 846.469494 -47.163686 42.537208
v 844.873740 -124.544512 36.087338
v 848.065334 -45.593136 37.765175
v 848.703978 -124.984357 26.615356
v 850.444513 -44.959003 27.372953
v 843.733641 -124.277013 21.704625
v 845.656644 -123.322989 17.048190
v 849.453971 -47.070350 18.636092
v 845.906179 -121.666288 12.357226
v 845.890014 -117.532392 5.345102
v 846.550800 -119.396556 8.074773
v 848.614087 -52.411382 6.307302
v 846.780197 -53.567596 4.762066
v 850.174925 -55.514689 0.762994
v 850.283014 -59.373498 -4.379193
v 843.497514 -60.305871 -3.988235
v 849.189011 -101.306049 -9.392410
v 850.792487 -107.236421 -5.193432
v 845.103835 -105.215526 -6.937592
v 848.996707 -63.756604 -8.701747
v 853.551782 -70.453603 -13.458106
v 852.944947 -75.590686 -14.881386
v 843.245994 -74.234311 58.335439
v 840.782725 -92.932479 56.518813
v 839.781523 -97.651890 55.169577
v 845.546033 -98.014968 55.504868
v 846.064850 -55.574245 52.747053
v 842.663208 -101.965005 54.003404
v 839.394719 -111.982189 49.799627
v 840.277706 -116.403825 47.807513
v 845.519192 -120.221223 45.602224
v 837.787602 -56.283569 52.247747
v 844.480817 -121.566032 44.279369
v 841.615644 -124.685004 31.264047
v 837.825599 -46.684603 37.578254
v 845.161935 -124.868646 28.930735
v 842.156335 -45.910329 28.319883
v 845.633385 -45.505357 27.900686
v 844.298377 -46.407207 23.671178
v 842.750377 -50.789195 11.390583
v 843.894442 -116.119565 3.406346
v 846.091937 -55.503130 1.813613
v 845.451778 -107.671473 -5.035274
v 849.348875 -66.228591 -10.703482
v 850.187600 -71.971152 -13.698246
v 846.454318 -90.132924 -14.233936
v 847.472520 -95.234238 -12.488923
v 843.138384 -84.651940 -15.012339
v 838.754204 -69.464806 57.181671
v 841.391171 -78.888601 58.392416
v 843.631377 -59.975327 54.801876
v 839.850721 -119.970026 45.540861
v 839.544958 -50.768877 47.532542
v 839.005899 -121.074487 44.455292
v 841.829002 -123.404697 40.769972
v 838.638820 -47.823242 42.054926
v 836.242411 -124.111144 36.007187
v 844.652622 -45.428523 32.822226
v 840.289966 -124.138459 21.638983
v 838.958919 -46.396548 27.365248
v 842.625111 -48.378279 17.574556
v 849.665270 -49.474051 12.024749
v 839.571933 -53.556304 6.794787
v 840.091450 -119.355541 7.889557
v 843.375533 -57.266709 -0.069490
v 839.947199 -60.857228 -3.844429
v 837.330827 -110.600203 -2.889319
v 840.700529 -107.290574 -5.527446
v 841.072199 -110.884952 -2.435485
v 848.902195 -99.357430 -10.505360
v 844.103407 -100.846371 -9.820262
v 838.734740 -104.618700 -7.620155
v 843.418858 -65.528391 -9.238052
v 846.702428 -70.203869 -12.640491
v 840.821745 -74.793256 -13.931856
v 840.439692 -79.481223 -14.874280
v 845.555416 -75.360938 -14.390349
v 839.280812 -74.356637 57.969086
v 834.364082 -83.351870 57.587880
v 834.406621 -78.695769 57.780874
v 834.294417 -88.049881 56.972446
v 834.244332 -92.729383 56.051994
v 836.941746 -66.155876 56.242716
v 835.044068 -102.525434 53.263650
v 837.633918 -107.185091 51.741136
v 837.920210 -53.953461 50.563297
v 833.262308 -53.976957 50.079932
v 836.077138 -123.078397 40.721420
v 837.779702 -49.067087 44.572041
v 834.397736 -48.358697 42.221192
v 834.958112 -46.507347 33.155911
v 838.646007 -46.092054 32.207634
v 836.644743 -124.479917 26.394701
v 836.749649 -48.777340 18.624122
v 840.584404 -121.567457 12.159670
v 838.787898 -123.181577 16.909578
v 836.364308 -51.213551 12.454577
v 834.550810 -119.206961 7.556289
v 839.477981 -57.197485 0.962563
v 839.158063 -99.626006 -10.683820
v 833.229506 -83.685435 -14.952350
v 836.481391 -89.276611 -14.450225
v 839.014022 -94.722973 -12.874294
v 836.750211 -79.682077 -14.781123
v 839.807284 -84.504068 -14.979334
v 830.502817 -69.035916 56.379337
v 832.853866 -73.941703 57.375611
v 829.321746 -92.164468 55.758653
v 833.956960 -64.467820 55.492802
v 830.740293 -106.706157 51.522404
v 834.200712 -111.588546 49.754368
v 830.799815 -115.738432 47.723098
v 833.213108 -119.439788 45.610809
v 832.281624 -120.760422 44.342064
v 832.178861 -56.692512 51.987407
v 834.121500 -50.814535 46.770766
v 831.267788 -47.272130 37.160685
v 834.708910 -124.429743 31.201890
v 831.361303 -49.714467 17.826045
v 832.270869 -54.777177 6.472587
v 837.352802 -117.118310 4.408836
v 830.888130 -60.983246 -2.202351
v 833.105408 -57.504704 2.000276
v 831.878263 -112.790517 -1.063695
v 837.613266 -66.432848 -9.032314
v 833.295060 -62.327787 -4.213184
v 834.751327 -103.840306 -8.341626
v 831.459004 -104.439973 -8.119035
v 835.905789 -108.575536 -4.723402
v 838.427484 -70.080169 -11.677672
v 833.299597 -73.931804 -13.102203
v 832.932273 -99.270540 -11.088791
v 827.589326 -78.471200 57.159991
v 827.484063 -83.117396 57.029749
v 822.589585 -92.105373 55.293712
v 827.403348 -87.754349 56.463114
v 827.155958 -97.136553 54.360549
v 832.919110 -59.451335 53.551114
v 826.394619 -64.330369 54.813909
v 827.301433 -111.074822 49.629513
v 826.543291 -118.989362 45.501852
v 826.119147 -120.211031 44.394692
v 827.688569 -54.328757 49.719257
v 827.464590 -122.667547 40.692394
v 829.354373 -123.779022 35.967939
v 830.400727 -48.767895 42.188813
v 831.165609 -46.891639 32.001920
v 829.857968 -124.059766 23.909498
v 833.306599 -46.989877 27.796973
v 831.921742 -123.019056 16.783817
v 833.476244 -47.556469 24.500813
v 832.149655 -121.448177 12.053495
v 833.289214 -53.044178 9.423676
v 828.075374 -115.821087 2.258001
v 829.778904 -57.838575 2.237884
v 831.454329 -108.176467 -5.312618
v 829.879988 -66.778065 -8.096108
v 832.520970 -69.817892 -10.850555
v 834.127247 -93.999172 -13.241144
v 832.675449 -78.251470 -14.366867
v 822.846972 -69.134372 55.710471
v 825.882414 -73.399262 56.677214
v 822.652165 -58.182660 51.872430
v 827.091456 -57.752886 52.079512
v 822.815800 -63.852656 54.361083
v 829.010262 -101.986287 53.078137
v 822.132705 -106.126210 51.300485
v 822.584603 -115.174000 47.606924
v 829.463598 -51.377598 46.830121
v 822.500801 -123.489261 35.996839
v 824.397596 -123.926444 31.138468
v 825.451714 -51.103709 16.060596
v 826.780869 -122.932390 16.720939
v 830.406003 -52.457108 11.433665
v 827.028448 -121.386778 11.966038
v 828.813618 -54.667186 7.526629
v 829.057726 -119.070479 7.156727
v 828.069008 -112.522405 -1.516067
v 825.621538 -63.301233 -3.952414
v 827.494235 -101.791234 -10.015195
v 828.105625 -104.250556 -8.434675
v 826.411534 -69.278135 -9.691388
v 828.652393 -74.131054 -12.837199
v 830.082650 -78.563691 -14.325387
v 829.770213 -83.319799 -14.914070
v 831.101243 -88.794028 -14.585949
v 827.442444 -93.591388 -13.576543
v 820.281899 -73.718268 56.217330
v 822.357514 -82.932189 56.581548
v 818.917891 -82.800351 56.298073
v 819.278124 -87.714271 55.836119
v 818.893239 -96.204959 54.117047
v 820.420804 -101.390635 52.765007
v 818.696082 -105.988924 51.188765
v 822.154388 -110.733038 49.569154
v 822.193062 -119.193031 45.079136
v 821.437806 -122.123167 41.124599
v 821.113623 -49.670115 42.009857
v 822.678065 -123.885057 26.250055
v 819.423074 -123.801401 26.242605
v 821.636916 -48.447326 26.607497
v 822.091188 -47.805426 32.374453
v 819.860507 -123.588807 21.883373
v 826.683620 -47.810617 27.305982
v 826.842509 -48.801461 22.622311
v 823.279757 -121.384139 11.948657
v 823.058200 -116.529551 2.964391
v 822.563209 -55.546718 7.583790
v 824.707045 -57.803676 3.435615
v 823.377081 -112.887870 -1.380034
v 825.520171 -108.638476 -5.254992
v 822.685388 -63.868946 -4.087795
v 824.650573 -104.066280 -8.747937
v 823.407876 -73.544549 -12.140560
v 825.277036 -78.178735 -14.049840
v 826.731868 -98.353015 -11.825684
v 820.745523 -78.265538 56.561529
v 815.455745 -77.673168 56.126070
v 815.008574 -93.316737 54.526716
v 821.171147 -54.305105 48.869625
v 816.189572 -54.109232 48.082984
v 820.464532 -52.274814 46.566085
v 821.548581 -48.250436 37.125916
v 817.709819 -48.259887 31.991883
v 816.143359 -123.679317 26.317169
v 819.286226 -123.769769 30.100040
v 816.352655 -123.624638 31.161105
v 818.148496 -122.765842 16.689323
v 820.702225 -53.032521 12.849545
v 818.458819 -121.370425 11.881603
v 820.404648 -119.308793 7.284719
v 818.704381 -54.151812 11.038392
v 822.386837 -114.899933 0.828949
v 817.625270 -116.811012 3.066428
v 820.246983 -60.448008 0.661568
v 819.300980 -64.807716 -4.506208
v 820.328127 -108.226931 -5.970146
v 820.367792 -69.649131 -9.263174
v 824.307943 -88.211633 -14.807065
v 820.656399 -92.966154 -14.037313
v 818.693945 -97.831600 -12.445206
v 819.077778 -101.359801 -10.739670
v 813.801309 -82.599181 55.919328
v 815.787539 -86.963890 55.658913
v 813.032306 -60.751370 52.235725
v 817.594086 -68.805840 55.189795
v 817.451534 -63.500361 53.738290
v 815.299127 -73.492511 55.777908
v 813.578797 -101.002715 52.440037
v 815.279153 -105.747528 51.088501
v 817.011383 -110.730278 49.337744
v 817.452169 -114.846470 47.527876
v 816.669317 -117.738688 45.872411
v 817.414335 -48.640408 37.073389
v 817.351087 -123.284386 35.983492
v 813.730226 -123.468977 32.879881
v 816.203208 -123.453129 21.169127
v 812.835865 -123.416026 21.170538
v 817.290465 -48.829396 26.793256
v 821.173461 -49.458457 22.352161
v 814.476216 -50.325391 21.634695
v 818.840932 -57.008628 5.930154
v 811.603843 -113.976503 -1.121725
v 814.744109 -108.741114 -5.967568
v 821.268089 -103.973135 -9.000391
v 817.399494 -70.352458 -9.474070
v 819.151335 -87.534082 -14.972006
v 815.584633 -92.557265 -14.361681
v 811.865643 -105.565927 50.965951
v 810.192255 -109.994955 49.297085
v 812.868438 -53.297923 46.725953
v 813.658964 -57.418817 50.486071
v 813.763671 -119.197041 44.546015
v 811.181120 -116.297577 46.482193
v 813.347115 -121.886904 40.799544
v 816.372816 -50.256883 42.228513
v 808.625284 -123.449424 30.955806
v 811.246814 -50.707125 21.386359
v 813.447731 -122.753377 16.925814
v 813.621737 -52.713241 15.343247
v 812.230316 -121.404618 11.956901
v 815.275633 -119.375387 7.264616
v 815.585133 -60.328069 1.620808
v 814.320923 -112.624977 -2.402074
v 810.512711 -102.577268 -10.721855
v 817.706415 -73.530674 -11.678251
v 818.611793 -82.749271 -14.822646
v 813.172289 -97.442110 -12.922763
v 818.918035 -78.390305 -13.879829
v 809.925377 -78.132263 55.682436
v 806.050660 -86.374814 55.006341
v 809.883573 -68.632201 54.456701
v 810.553812 -73.070707 55.310032
v 808.520197 -92.018410 54.293548
v 802.546871 -104.992523 50.593495
v 808.157629 -105.098252 50.904497
v 808.402584 -62.075912 52.359295
v 808.110769 -115.843572 46.571913
v 805.580476 -118.582421 44.559484
v 805.274232 -121.616315 40.642046
v 813.890678 -48.970890 36.922132
v 814.210575 -48.580125 32.211442
v 807.800806 -49.151687 31.545327
v 809.812174 -123.600239 26.414037
v 807.935134 -123.405511 21.568653
v 806.284602 -122.671993 16.545339
v 803.476858 -120.874944 10.200517
v 811.751450 -54.626570 11.605268
v 814.226040 -116.836226 2.890689
v 810.463094 -56.989989 7.530943
v 805.015213 -113.291209 -2.470511
v 815.818788 -63.986888 -2.981471
v 811.923920 -70.431749 -8.940140
v 807.353390 -107.293263 -7.852019
v 810.920083 -108.543557 -6.490839
v 812.254542 -72.950527 -10.867565
v 815.230904 -77.467859 -13.424668
v 812.637587 -86.752211 -15.128595
v 811.074171 -81.954086 -14.666696
v 810.514907 -92.084977 -14.710181
v 806.284251 -82.517260 55.339675
v 804.027266 -72.846675 54.743372
v 803.917881 -67.987734 53.788763
v 802.666772 -79.262159 55.098805
v 805.622715 -76.878740 55.257630
v 804.527065 -90.045512 54.381440
v 807.666246 -96.035364 53.388784
v 805.082676 -100.568913 52.056274
v 805.353903 -109.339706 49.276176
v 808.531919 -50.871823 41.778962
v 802.825354 -52.576421 44.159476
v 806.335338 -122.876424 36.253854
v 805.205158 -123.377220 30.995549
v 799.049982 -122.472073 37.100184
v 804.053734 -49.440778 32.556685
v 804.637619 -49.821724 37.089334
v 802.405749 -123.516374 26.195704
v 805.800068 -123.539951 26.180293
v 810.914112 -49.276883 27.605098
v 808.388771 -50.731259 22.194440
v 808.208302 -52.662096 16.738709
v 806.261827 -55.060471 11.849628
v 803.360104 -119.488405 6.882101
v 808.208991 -119.492996 7.160376
v 807.154078 -116.749696 2.249707
v 808.475805 -61.803755 0.915246
v 810.100372 -66.113219 -4.538144
v 806.680843 -109.796355 -5.801077
v 807.716700 -77.283050 -13.029514
v 806.532110 -71.973602 -9.653222
v 807.534127 -86.873843 -15.238711
v 806.710719 -96.666637 -13.719790
v 808.188108 -101.680516 -11.428183
v 801.897268 -86.800380 54.681798
v 800.443426 -109.349706 49.003650
v 804.077692 -57.854096 49.777691
v 799.839408 -62.304414 51.708601
v 799.200965 -58.279610 49.578377
v 798.774432 -67.364981 53.181144
v 801.440130 -114.028937 47.126509
v 802.231211 -118.212550 44.679570
v 799.785706 -121.264844 40.886805
v 801.429488 -54.814598 46.946434
v 800.557690 -50.143877 36.888756
v 801.988040 -123.334143 30.650360
v 800.890897 -49.718153 31.825256
v 802.438496 -50.066571 27.101571
v 803.100945 -51.393330 21.550106
v 802.616525 -123.273851 21.347050
v 801.502842 -53.095490 17.284621
v 802.329474 -56.320682 10.279205
v 805.696725 -56.398530 9.423424
v 802.094490 -60.878436 3.057802
v 805.886914 -59.973709 3.812343
v 801.885890 -117.231528 2.593976
v 806.093536 -65.944537 -3.816100
v 801.097517 -68.335931 -5.699435
v 807.997740 -68.371798 -6.627989
v 802.158036 -104.212493 -10.481039
v 801.175562 -110.032814 -6.095283
v 801.403878 -72.090701 -9.181184
v 805.576379 -81.907980 -14.627212
v 803.707830 -91.556435 -15.155046
v 801.740157 -96.317425 -14.212509
v 801.861675 -101.330696 -12.158324
v 797.496967 -72.529572 54.092047
v 796.962151 -77.233538 54.532194
v 796.844721 -81.820832 54.620773
v 798.367620 -95.578268 52.868703
v 800.006243 -100.298120 51.823836
v 795.384452 -109.037308 48.869284
v 796.570613 -113.958303 46.937253
v 796.433319 -54.715697 46.205426
v 795.674457 -62.131563 51.227594
v 797.123509 -118.109540 44.483259
v 801.331518 -51.665022 42.080994
v 795.629024 -122.179075 37.747910
v 798.840616 -123.239728 31.027894
v 795.644170 -123.367825 26.179255
v 801.350052 -122.936478 18.374116
v 796.069585 -122.569247 16.528522
v 800.080329 -121.488427 11.930938
v 796.456573 -121.350026 11.387749
v 801.634815 -58.366545 6.861441
v 802.726834 -64.091921 -1.226575
v 801.093333 -106.638928 -8.911535
v 802.884230 -76.749077 -12.511358
v 800.379773 -86.263132 -15.413353
v 798.364304 -95.915278 -14.602102
v 794.784229 -68.321372 53.016143
v 791.895571 -76.971865 54.083266
v 791.621906 -95.226047 52.493818
v 796.714519 -90.947084 53.705148
v 789.938145 -113.819221 46.703283
v 796.941369 -50.457016 36.876938
v 797.245399 -51.742716 41.463595
v 794.503899 -123.140907 30.900414
v 790.689019 -123.206711 23.774190
v 797.557451 -123.215835 21.360814
v 796.829829 -119.651420 6.843366
v 798.569332 -56.087046 11.424320
v 796.594145 -117.639813 2.800699
v 799.203467 -112.818538 -3.545531
v 800.832343 -114.439796 -1.478624
v 797.410863 -104.624183 -10.624723
v 796.639438 -76.565252 -12.039849
v 800.684062 -80.800118 -14.224112
v 791.965719 -72.197323 53.520003
v 790.119327 -81.477212 54.099143
v 791.671990 -90.673988 53.378438
v 788.226197 -99.613289 51.296875
v 793.271324 -99.913833 51.508817
v 788.247462 -104.113423 50.090098
v 793.286815 -104.429957 50.284212
v 795.100644 -57.873284 48.868105
v 789.992306 -65.883386 51.948674
v 791.479811 -52.411254 41.850505
v 793.947959 -120.901849 41.004205
v 790.969575 -122.221923 36.996888
v 790.099394 -50.933011 36.875240
v 795.533236 -50.175220 31.724539
v 794.149999 -50.794771 26.600793
v 795.319816 -52.248706 20.814989
v 790.997891 -122.539982 16.501915
v 792.895611 -121.496064 11.768847
v 797.448275 -59.423170 5.799004
v 793.496214 -117.749851 2.664260
v 791.887270 -114.933526 -1.728365
v 799.624297 -65.236550 -2.154743
v 797.598813 -110.065585 -6.412540
v 793.050301 -76.032813 -11.500106
v 794.579574 -104.465762 -10.998477
v 790.663464 -106.741797 -9.848471
v 796.842223 -82.148926 -14.654778
v 795.583756 -80.420323 -14.000907
v 791.465207 -90.174347 -15.946441
v 790.939009 -95.342822 -15.345592
v 794.386953 -100.819807 -13.056143
v 786.753807 -76.843464 53.647881
v 791.721327 -86.127697 53.972401
v 790.336013 -108.698313 48.748475
v 792.648580 -55.198325 46.251115
v 785.019004 -66.968550 51.829583
v 792.067376 -117.891787 44.434552
v 785.333379 -117.472160 44.367575
v 785.336277 -122.818642 31.061812
v 788.545530 -50.603296 31.922358
v 792.880392 -54.247944 16.297268
v 788.456009 -55.899375 13.503935
v 786.116051 -121.550113 11.690871
v 792.416636 -120.073965 7.445270
v 791.194514 -59.617391 6.551328
v 790.121829 -117.806740 2.456525
v 795.803836 -62.497376 1.729103
v 791.729280 -112.101263 -5.070879
v 791.815173 -68.110835 -4.382870
v 787.927787 -68.086043 -3.946622
v 787.555973 -105.151440 -11.279683
v 787.040927 -110.863283 -6.791486
v 789.207868 -76.201667 -11.406657
v 788.368676 -100.217921 -13.914502
v 789.020271 -85.148195 -15.528979
v 794.069795 -85.399750 -15.472134
v 785.104066 -71.402228 52.816570
v 782.872301 -81.119067 53.472175
v 784.923156 -90.368076 52.933634
v 787.540200 -95.308654 52.196720
v 783.871541 -103.628010 49.979019
v 783.193445 -99.318244 51.049468
v 785.290196 -108.372916 48.598464
v 785.807660 -57.728322 47.730594
v 787.354066 -62.107082 50.405458
v 785.042950 -120.405030 41.102236
v 785.879427 -55.942137 46.193483
v 783.979262 -121.541396 38.542196
v 785.000474 -51.316226 36.885705
v 783.899307 -122.273160 35.686759
v 787.214696 -123.112097 26.240176
v 789.308911 -51.170389 26.408790
v 789.279054 -52.449286 21.614360
v 779.552362 -121.720616 11.957081
v 787.969268 -54.335193 16.977402
v 782.889739 -120.218453 7.005585
v 786.452405 -119.966992 6.665169
v 785.622716 -66.947816 -2.477974
v 786.779333 -115.076614 -2.113488
v 785.647181 -73.089824 -8.669906
v 790.025765 -81.428439 -14.354800
v 788.758663 -79.957990 -13.654411
v 781.521404 -94.675343 51.936332
v 781.977360 -61.398649 49.594478
v 781.922412 -66.394146 51.397888
v 783.825870 -113.127908 46.723732
v 782.499603 -56.732198 46.538909
v 784.212989 -53.074505 41.843863
v 778.565298 -122.706672 31.050103
v 780.161055 -51.135311 31.718632
v 781.046626 -54.745531 17.086452
v 779.708959 -122.983415 21.908694
v 782.330890 -122.972845 21.323513
v 782.156933 -55.721698 14.794697
v 782.362091 -117.990538 1.978046
v 780.223941 -115.853544 -1.793299
v 782.909474 -112.070302 -6.123698
v 782.228042 -74.722124 -9.801616
v 777.816087 -99.324513 -15.376302
v 784.329465 -107.396640 -10.084481
v 783.898270 -84.800165 -15.554008
v 786.626489 -89.583803 -16.231941
v 784.417335 -94.470278 -16.084221
v 783.459157 -98.072080 -15.245995
v 776.371156 -71.380783 52.073576
v 781.586135 -76.197722 53.140936
v 777.935631 -80.725403 53.018590
v 777.735028 -86.601369 52.794496
v 776.462991 -98.922044 50.719623
v 779.822284 -91.973100 52.303932
v 778.533743 -103.610022 49.672334
v 778.573577 -117.160065 44.197474
v 780.974275 -120.089029 41.248239
v 778.425113 -121.205676 38.923679
v 776.403543 -51.950156 36.989395
v 779.861872 -51.696891 36.929607
v 778.238861 -123.001631 26.428269
v 783.908319 -51.414677 26.803488
v 781.076419 -52.316954 23.749728
v 779.126155 -122.521486 16.443287
v 775.885343 -121.696372 11.628594
v 785.797229 -59.807618 6.970122
v 777.935099 -60.601327 6.629528
v 780.081127 -118.482133 2.665031
v 788.144247 -63.627927 1.296532
v 777.856372 -63.687634 2.310295
v 775.652561 -116.001839 -2.110744
v 780.211005 -69.135423 -4.340420
v 781.760904 -109.708529 -8.499699
v 782.676331 -105.051565 -11.908357
v 776.523068 -103.985040 -13.318385
v 780.920284 -107.311475 -10.559137
v 783.172077 -81.332620 -14.214923
v 779.009878 -89.057367 -16.543455
v 778.041630 -93.874789 -16.675306
v 771.505131 -75.358270 52.236091
v 775.026360 -75.957279 52.568869
v 771.574351 -105.674805 48.707111
v 775.040099 -61.563894 48.967727
v 778.646968 -66.179888 51.065211
v 780.907990 -108.494424 48.338031
v 776.478100 -112.532690 46.566389
v 772.689755 -53.985424 41.775694
v 772.269919 -55.964327 44.498679
v 779.528436 -53.563525 41.989568
v 777.089736 -122.077785 35.670322
v 774.778939 -51.640770 28.769735
v 770.320130 -53.641982 21.293853
v 777.130788 -53.362469 21.098588
v 778.319202 -55.603918 15.535478
v 777.438803 -57.556021 11.756346
v 774.421097 -60.601310 6.962888
v 774.686154 -112.960156 -6.155365
v 774.536157 -71.147472 -6.003351
v 779.729476 -79.580031 -13.168033
v 776.084869 -107.332454 -11.169115
v 769.026902 -80.226342 52.350487
v 771.476454 -84.961203 52.470915
v 773.097536 -94.187415 51.465395
v 771.553562 -70.318609 51.424386
v 768.692897 -56.235829 44.379781
v 772.669932 -58.560591 46.877782
v 774.436942 -119.695713 41.331814
v 775.039808 -51.448969 31.221024
v 771.270397 -52.303532 37.078357
v 770.006915 -122.757015 28.320397
v 771.956583 -122.903991 26.185820
v 775.611606 -122.931773 21.430754
v 774.450919 -122.595708 16.972443
v 774.123094 -55.739497 15.726439
v 775.388805 -120.310327 6.605090
v 773.033926 -57.419697 12.411531
v 769.422070 -118.860934 2.231974
v 775.426955 -63.413350 2.925298
v 770.770603 -61.269181 6.290863
v 773.006611 -118.528889 1.921371
v 768.031200 -115.773992 -3.467953
v 776.494308 -75.587824 -10.162042
v 775.554412 -110.160508 -8.872149
v 777.621356 -84.525528 -15.538223
v 774.539160 -81.421459 -14.110174
v 772.263200 -79.799652 -13.088286
v 774.141853 -100.888789 -15.165823
v 774.294696 -98.240488 -16.112113
v 766.412547 -84.660730 52.094063
v 766.330435 -93.794839 51.065463
v 769.698921 -98.543323 50.377680
v 769.280522 -58.816066 46.699263
v 770.255602 -66.141118 50.237787
v 769.861247 -61.128858 48.191142
v 766.298843 -112.067867 46.213429
v 770.956452 -116.701755 44.023220
v 770.238692 -120.900646 38.860468
v 764.272641 -119.169111 41.313334
v 767.599551 -54.352598 41.679689
v 769.498151 -121.848182 35.654687
v 769.881460 -51.736048 32.089165
v 766.672876 -122.438268 31.063333
v 767.561283 -52.195816 27.291283
v 766.110043 -122.827704 21.163112
v 765.573892 -121.843096 11.553507
v 767.134049 -122.490813 16.329853
v 772.185990 -121.821501 11.886923
v 770.468145 -55.565564 16.464071
v 767.016708 -120.746839 7.024617
v 771.015455 -66.216668 -0.282418
v 767.305032 -65.566724 0.795504
v 767.201753 -108.818857 -11.162030
v 766.685620 -112.787729 -7.446138
v 770.224427 -93.243058 -17.288333
v 773.038909 -88.492911 -16.740340
v 768.749592 -97.994478 -16.730961
v 765.267330 -75.774439 51.760672
v 760.871555 -74.743407 51.233415
v 761.290160 -79.391830 51.698281
v 761.360765 -98.471279 49.884310
v 765.607934 -103.943643 48.871919
v 764.408040 -65.496536 49.441922
v 761.211806 -111.778670 46.040445
v 765.201634 -120.708503 38.826473
v 766.142398 -52.645528 37.168725
v 762.986025 -52.116162 32.465721
v 763.425855 -122.758337 26.080210
v 761.999176 -122.490658 16.293544
v 765.734763 -58.907405 10.459643
v 767.615594 -62.755310 4.468328
v 765.985953 -119.041124 2.187067
v 762.475286 -119.269878 2.243071
v 763.690887 -116.908238 -2.302359
v 764.535003 -70.714773 -4.883053
v 769.507530 -70.684305 -5.197009
v 770.626088 -74.946944 -9.324839
v 763.591185 -110.050398 -10.603095
v 770.131973 -83.889594 -15.346679
v 765.698167 -87.718485 -16.801683
v 757.645265 -79.702724 51.394219
v 757.990400 -84.178874 51.437986
v 761.358606 -84.362468 51.699129
v 762.971327 -89.038924 51.502677
v 761.394816 -102.735028 48.899156
v 763.074910 -70.843812 50.787288
v 761.053389 -106.848346 47.756170
v 758.216043 -116.006369 43.678000
v 763.348446 -55.982966 43.405721
v 758.491473 -59.391513 45.930758
v 764.564677 -60.340386 47.177598
v 762.684919 -121.660555 35.662490
v 762.352758 -54.806211 41.644382
v 761.540964 -122.341178 31.043957
v 761.720421 -52.228066 29.488448
v 761.827427 -53.744057 21.976426
v 762.298876 -120.861764 6.839710
v 758.728227 -121.897844 11.480458
v 763.730294 -56.919775 14.309827
v 767.148893 -60.094290 8.405755
v 762.259096 -66.632580 -0.200999
v 760.809123 -69.736049 -3.654608
v 763.163597 -113.831457 -6.740340
v 765.405350 -77.704664 -11.332408
v 766.211827 -81.412884 -13.970932
v 759.829036 -110.776608 -10.550606
v 764.948674 -83.626882 -15.194929
v 760.784653 -92.202900 -17.930497
v 763.736165 -102.896356 -15.466670
v 756.476480 -97.595890 49.750249
v 755.879579 -101.970890 48.738757
v 759.209769 -119.065340 40.988849
v 755.446675 -62.352764 47.315255
v 756.212972 -53.256353 37.045178
v 755.412624 -54.566125 40.224882
v 759.274495 -55.236550 41.876749
v 761.096820 -53.056321 37.431434
v 757.540900 -52.464390 33.190134
v 756.401799 -122.208038 30.975910
v 758.256275 -122.685305 25.996008
v 751.192835 -52.883072 27.284852
v 761.257845 -52.578130 26.547454
v 758.563480 -122.498978 16.257982
v 756.684190 -122.740093 21.070104
v 756.796175 -56.288060 16.203508
v 751.124624 -121.966086 11.276544
v 760.717739 -58.498030 11.632790
v 759.028659 -119.463822 2.199491
v 762.259415 -64.855005 2.015644
v 759.440177 -117.001313 -2.805296
v 761.075569 -74.591850 -8.545247
v 758.451072 -80.945339 -13.475125
v 759.802086 -107.442037 -13.298194
v 759.591886 -83.259386 -14.920370
v 760.945042 -87.529877 -16.889333
v 757.327819 -91.876334 -18.126366
v 757.151700 -96.889002 -18.193741
v 762.002576 -97.267231 -17.612848
v 760.315438 -101.973518 -16.346445
v 754.811707 -77.301365 50.994932
v 753.053471 -84.189874 51.089890
v 754.464673 -89.874423 50.810516
v 755.851162 -93.876587 50.392547
v 751.468244 -97.451598 49.458751
v 754.315835 -65.435806 48.461694
v 756.499641 -69.974656 49.963106
v 756.016298 -107.056681 47.409089
v 756.280303 -111.378528 45.926641
v 751.555119 -64.127524 47.676927
v 756.579362 -120.036662 39.275252
v 755.901093 -56.004000 42.534915
v 752.236700 -55.941268 42.009901
v 749.130596 -122.429622 15.222993
v 760.682536 -55.001264 18.750313
v 755.442819 -121.034976 6.748086
v 755.556380 -61.266850 7.487418
v 753.889814 -119.654102 2.013507
v 753.866996 -66.793611 0.064983
v 755.816774 -117.449469 -2.489830
v 751.617365 -73.731368 -7.399027
v 755.235035 -113.256251 -8.675503
v 755.758292 -107.588464 -13.813552
v 756.410647 -87.243083 -16.918386
v 756.278593 -104.705514 -15.579198
v 756.469303 -101.773070 -16.981352
v 750.776188 -92.665509 50.183066
v 751.847459 -74.205408 50.340884
v 749.648721 -69.310819 49.148570
v 750.309140 -101.576690 48.522272
v 747.587476 -106.442494 47.072807
v 751.377579 -115.692759 43.490455
v 754.288746 -59.539382 45.600694
v 752.305441 -118.773331 40.802468
v 751.429047 -119.685048 39.453793
v 752.407801 -121.270314 35.635396
v 749.536533 -122.051582 30.861149
v 752.664217 -53.526608 37.269957
v 753.090035 -122.592056 25.920689
v 748.029835 -122.001386 11.094728
v 757.773787 -62.580387 5.417081
v 757.027438 -64.978348 2.185747
v 749.902414 -65.350553 2.046873
v 756.214984 -110.739019 -11.153152
v 753.329571 -77.577657 -10.855756
v 747.928388 -83.359656 50.673350
v 744.617432 -78.963456 50.238217
v 745.298475 -87.986781 50.288790
v 747.903807 -97.135823 49.293531
v 749.720502 -111.152901 45.644710
v 748.250922 -60.003859 45.255588
v 747.260793 -121.091574 35.597541
v 747.766159 -56.677305 42.369573
v 748.896656 -53.902680 37.708877
v 752.647973 -52.645150 32.476466
v 749.797865 -122.696976 21.015308
v 747.936479 -122.518625 25.891940
v 744.965670 -122.681741 20.157902
v 752.308825 -53.967268 22.469072
v 750.237874 -54.835746 20.134813
v 749.553242 -56.143834 17.042194
v 757.898353 -58.536981 11.786459
v 745.063209 -121.249233 6.405451
v 744.650459 -122.064899 11.013530
v 747.307393 -121.008085 5.707915
v 748.560469 -119.940704 2.181999
v 750.587853 -61.921538 6.771207
v 747.787881 -70.297594 -3.752473
v 750.492289 -117.914103 -2.414502
v 747.700863 -73.843654 -7.392529
v 755.598390 -114.997894 -6.401240
v 752.621712 -81.908574 -14.057123
v 749.957801 -106.190457 -15.698554
v 745.603810 -111.929855 -11.651764
v 749.492727 -110.884642 -12.082340
v 747.204777 -82.407381 -14.414496
v 752.850946 -91.410335 -18.312958
v 751.967007 -96.282993 -18.777721
v 749.913770 -101.423826 -17.979338
v 746.011497 -108.094689 -15.030555
v 741.085533 -73.684092 49.302785
v 744.526083 -73.994029 49.653073
v 744.151649 -110.833268 45.436447
v 743.738174 -118.405981 40.654351
v 743.066795 -59.484928 44.324655
v 741.692631 -65.109133 47.042886
v 739.418165 -119.198646 39.211348
v 744.360444 -121.971719 30.749681
v 742.755596 -122.471514 25.790215
v 744.746977 -122.511682 15.801359
v 741.228934 -122.662814 21.366904
v 745.237752 -61.754011 7.264374
v 741.725877 -120.135033 1.719614
v 745.251321 -118.305217 -2.419757
v 745.789647 -115.292682 -7.518485
v 746.006339 -77.984367 -11.046347
v 749.752444 -86.759992 -16.881666
v 744.883082 -90.906219 -18.621782
v 746.785605 -95.714542 -19.270135
v 742.851744 -107.928781 -15.661067
v 742.293101 -68.665476 48.248571
v 737.502174 -68.857221 47.856128
v 742.924504 -83.352733 50.272238
v 742.522129 -95.873856 49.159567
v 740.747990 -106.103824 46.763106
v 742.483716 -101.602384 48.015743
v 741.116621 -115.109422 43.234274
v 738.114618 -64.009657 46.235481
v 741.769812 -57.226064 42.268260
v 743.751078 -54.249632 37.844892
v 738.615443 -54.622503 37.991034
v 744.360861 -54.308603 22.124794
v 739.586980 -56.076859 17.794067
v 744.431876 -56.220983 17.190169
v 743.204980 -58.381865 12.900246
v 739.858856 -121.435714 6.352596
v 741.726094 -63.511397 4.864216
v 741.656059 -118.788512 -1.847784
v 742.130653 -74.909784 -8.242491
v 742.221573 -110.784786 -13.383351
v 740.891931 -112.830777 -11.466443
v 742.277866 -86.003431 -16.639607
v 740.172811 -90.455826 -18.717187
v 738.992787 -104.912311 -18.078661
v 745.662151 -100.492037 -18.817122
v 743.404410 -105.783024 -16.954048
v 737.547196 -73.059734 48.856972
v 734.224098 -78.039389 49.308359
v 740.861020 -78.501951 49.931842
v 734.102736 -87.361991 49.496797
v 730.591315 -96.383326 48.263764
v 739.100444 -94.542046 49.138103
v 737.341884 -105.911728 46.606632
v 735.983026 -114.862128 43.055205
v 739.007330 -110.616333 45.205767
v 733.865436 -110.403495 44.963782
v 738.576715 -118.026001 40.676846
v 734.369936 -67.941837 47.305112
v 734.287679 -118.952825 39.282556
v 734.027963 -121.732828 30.676936
v 741.437871 -53.129699 32.951900
v 737.692655 -122.632670 20.538206
v 741.050037 -53.147204 27.686232
v 733.836194 -122.623982 20.740173
v 740.837662 -122.580043 16.099687
v 736.020567 -56.056966 17.962711
v 739.739999 -122.180686 11.239016
v 738.564487 -61.050770 8.607651
v 736.429195 -120.383838 1.785392
v 740.171043 -116.015098 -7.385818
v 736.992822 -71.198120 -4.459033
v 734.117983 -73.889209 -7.214183
v 739.179422 -108.478123 -15.820551
v 735.461547 -113.806512 -11.192547
v 742.192272 -95.455476 -19.664812
v 729.096749 -73.830230 48.225501
v 733.881444 -73.448017 48.604738
v 737.582216 -82.945789 49.865870
v 730.703482 -87.170022 49.243102
v 735.670388 -101.246270 47.656864
v 732.197986 -105.665885 46.342278
v 737.703865 -58.419794 42.910015
v 733.510896 -120.667678 35.504055
v 733.935686 -53.300279 28.178608
v 737.713826 -122.476473 24.461467
v 731.036337 -122.263556 11.217254
v 738.721392 -58.496119 12.875834
v 732.915859 -121.629794 6.524547
v 736.177516 -65.923996 1.748016
v 735.054125 -118.747575 -2.980350
v 732.865479 -68.597310 -1.514634
v 738.885533 -77.362886 -10.430531
v 731.909503 -113.373098 -12.361256
v 737.844054 -110.795971 -14.060151
v 734.251035 -85.490284 -16.481058
v 734.612709 -94.161295 -20.120951
v 738.304238 -99.576389 -19.960942
v 727.409903 -77.583204 48.642280
v 730.778596 -82.545756 49.281746
v 727.322149 -87.008352 48.996294
v 727.194752 -93.902836 48.420083
v 728.092557 -100.305791 47.386261
v 729.123385 -114.487665 42.863237
v 732.066384 -117.572167 40.725984
v 728.316020 -60.593636 43.360150
v 734.514165 -63.040297 45.435366
v 731.158610 -68.284175 47.073086
v 730.586385 -121.664110 30.621370
v 733.446078 -55.075949 38.160173
v 728.760993 -53.400378 28.487141
v 733.509149 -53.527516 33.322911
v 730.748132 -122.297724 25.986436
v 732.432219 -54.281219 23.027110
v 732.636981 -122.589587 15.992706
v 732.421172 -56.757167 16.450478
v 731.228141 -61.445237 8.096687
v 727.771907 -120.725662 1.726672
v 731.439973 -119.104104 -2.720153
v 732.511025 -116.697211 -7.451178
v 728.522600 -117.388547 -6.921023
v 732.320942 -109.728445 -16.026973
v 729.760072 -80.150134 -12.763097
v 732.065733 -104.816600 -19.237550
v 729.786611 -89.440137 -18.715785
v 729.466229 -94.022797 -20.429595
v 734.665961 -101.620999 -19.997661
v 724.347826 -82.383716 48.774208
v 723.427205 -95.139431 47.962483
v 723.997344 -114.171813 42.694905
v 727.037542 -110.014813 44.671153
v 729.384641 -118.830642 38.964050
v 728.357206 -120.498367 35.424763
v 727.654969 -57.894606 41.185918
v 728.258450 -55.575580 38.344779
v 728.534976 -53.772909 33.542395
v 723.790806 -122.095265 26.320989
v 729.642079 -122.602455 20.784759
v 723.996650 -122.612239 15.945120
v 727.518601 -122.568198 15.187686
v 723.468519 -59.990380 10.499610
v 727.713125 -121.733524 6.477334
v 729.618135 -65.068540 2.934743
v 727.138949 -70.011592 -3.109971
v 730.168939 -72.303207 -5.570237
v 724.660398 -114.942552 -11.703320
v 731.934845 -76.926219 -10.029955
v 725.751627 -76.444164 -9.659645
v 727.397931 -115.127324 -10.933386
v 727.003395 -108.744576 -17.731081
v 726.385848 -111.479236 -15.509001
v 730.196848 -98.764571 -20.969181
v 727.404028 -103.831993 -20.375592
v 723.900687 -86.809608 48.744754
v 723.721724 -100.624479 47.052326
v 720.402978 -96.039816 47.627206
v 721.050266 -109.701847 44.410618
v 723.646057 -105.255531 45.911037
v 718.857221 -113.823682 42.498954
v 720.723931 -67.051655 45.594738
v 724.431600 -68.072873 46.295705
v 725.337983 -61.990988 43.862795
v 724.481090 -57.821558 40.749143
v 721.481991 -120.226629 35.333509
v 721.963434 -121.489044 30.493799
v 723.939170 -54.072626 33.898944
v 723.467502 -122.540283 20.728317
v 724.648719 -53.488599 28.783982
v 722.082833 -54.206046 23.798240
v 726.237580 -57.278506 15.485054
v 724.087266 -122.389297 11.134325
v 724.186456 -121.836749 6.431611
v 725.096329 -65.483000 2.375449
v 724.940827 -119.413757 -3.016081
v 722.571268 -69.723515 -2.818546
v 724.790932 -117.389917 -7.611820
v 722.143993 -75.595241 -8.906746
v 724.915581 -84.654712 -16.135359
v 724.548182 -89.230279 -18.794976
v 725.989549 -93.729834 -20.556094
v 725.612307 -102.978316 -20.940066
v 722.156873 -77.346608 48.151449
v 720.533866 -81.902253 48.453026
v 716.858208 -76.933298 47.606652
v 720.187028 -91.303036 48.179813
v 719.650860 -105.465177 45.616840
v 719.168142 -72.291964 46.943105
v 722.386045 -116.551215 40.926107
v 722.267254 -118.479942 38.783740
v 722.867415 -56.073393 38.468085
v 716.019249 -63.216446 43.451149
v 721.263094 -62.391283 43.619616
v 720.604760 -122.073028 25.986108
v 716.907167 -122.068844 25.214066
v 724.004544 -55.990895 18.369111
v 720.070111 -122.456859 11.014659
v 719.003751 -122.057610 6.575778
v 720.445886 -61.943590 7.424555
v 723.006254 -121.030438 1.991932
v 720.088723 -65.758904 2.025810
v 719.789870 -118.048358 -7.259506
v 719.941342 -114.035671 -13.911507
v 720.934841 -115.700595 -11.309733
v 726.074750 -80.547411 -13.132668
v 718.495128 -75.710097 -9.043216
v 720.823832 -106.210246 -20.447738
v 714.643601 -112.765030 -16.519454
v 717.060379 -88.029982 -18.464160
v 722.779989 -98.001771 -21.693097
v 721.765775 -102.834362 -21.513724
v 716.737769 -81.424994 48.084324
v 720.106556 -86.530386 48.453634
v 715.154648 -100.204617 46.533104
v 714.606207 -115.982632 40.794874
v 714.563343 -118.037018 38.720805
v 717.888004 -56.545402 38.507369
v 720.678871 -58.223617 40.637090
v 714.158457 -61.382583 42.224358
v 715.316963 -57.117610 38.875681
v 717.680771 -122.627520 15.911092
v 710.193453 -55.649650 19.176806
v 721.057250 -57.171379 15.707786
v 712.086191 -122.219413 6.323154
v 719.230913 -120.022966 -2.411043
v 719.116063 -69.634219 -2.732351
v 719.490999 -72.536593 -5.911488
v 718.137375 -108.419772 -19.627742
v 718.949036 -97.698359 -22.004162
v 713.667546 -86.224536 47.952831
v 710.181910 -90.695373 47.483560
v 711.764798 -97.716782 46.770453
v 711.649826 -109.191518 43.942821
v 713.453306 -67.451854 44.930341
v 713.911860 -71.889448 46.335143
v 713.808290 -76.336263 47.254813
v 714.616195 -119.953286 35.359184
v 716.809999 -121.293707 30.818086
v 716.568090 -54.492849 34.191853
v 716.720392 -53.687947 29.238562
v 717.280846 -53.980932 25.209171
v 715.962744 -122.455291 20.630823
v 713.701553 -122.539264 11.029558
v 715.538320 -58.464007 13.053762
v 717.383569 -121.264614 1.705582
v 715.970303 -60.348153 9.833384
v 715.648694 -65.376324 2.502715
v 715.206830 -69.330749 -2.413433
v 712.758149 -67.325626 -0.015065
v 710.999350 -119.918102 -4.363043
v 714.196664 -118.508461 -7.438296
v 713.822496 -116.200577 -11.960208
v 715.658502 -79.927320 -12.828122
v 719.709560 -84.283137 -16.015544
v 712.469261 -84.222873 -16.187989
v 715.460541 -97.362171 -22.248043
v 716.520200 -93.096228 -20.912669
v 711.989381 -97.047171 -22.451107
v 715.312318 -102.226819 -22.481139
v 715.063670 -107.374872 -20.811289
v 711.768473 -109.560585 -20.031899
v 709.990427 -104.541450 45.207916
v 706.580072 -104.370893 45.046864
v 706.837467 -113.114843 42.017660
v 710.499144 -71.642279 45.919851
v 708.917055 -76.365475 46.821251
v 710.326210 -80.355556 47.469035
v 709.542572 -66.265660 44.056801
v 707.343071 -62.061580 41.872017
v 709.053069 -56.290259 36.969269
v 709.652924 -54.880537 34.248350
v 708.979939 -53.918087 29.714007
v 708.647864 -53.953620 26.096589
v 712.937875 -122.622130 16.229198
v 713.474157 -57.111465 15.746328
v 710.266873 -122.582380 11.048701
v 704.978728 -122.579761 9.471497
v 712.058760 -62.173089 6.971992
v 709.096986 -121.593558 1.849862
v 712.239245 -71.673143 -5.108634
v 709.567203 -118.844243 -7.639351
v 710.449771 -113.045845 -17.065191
v 711.859106 -92.099591 -20.747877
v 708.296507 -87.055761 -18.212262
v 711.630078 -106.647882 -21.788811
v 703.904329 -90.712783 47.062212
v 706.632464 -99.773335 46.065489
v 706.099765 -115.021065 40.852758
v 705.759627 -120.962797 30.491748
v 711.533964 -121.897070 26.072160
v 708.391671 -122.405176 20.746789
v 702.403084 -55.378414 19.660816
v 703.288444 -122.684822 15.827247
v 704.914222 -57.926164 13.803645
v 708.017878 -61.245281 8.239203
v 704.422458 -120.798938 -2.785627
v 709.309161 -68.260575 -1.232484
v 702.175814 -76.595499 -10.366272
v 705.912257 -109.565301 -21.118712
v 706.202925 -112.337053 -18.708840
v 710.007965 -101.378814 -23.179222
v 707.759094 -106.387602 -22.527010
v 706.583326 -85.514644 47.408697
v 703.293915 -94.992894 46.613379
v 704.942679 -108.694726 43.680838
v 700.084590 -108.582358 43.408106
v 697.006367 -88.618685 46.645218
v 701.984665 -81.334775 46.804199
v 702.079837 -113.563790 41.455562
v 703.757524 -117.374896 38.587704
v 701.109472 -67.176511 43.549104
v 705.195081 -119.491916 35.336516
v 703.960440 -56.357213 36.383711
v 707.059909 -58.898585 39.605947
v 699.313737 -121.749653 25.541417
v 702.737036 -121.797957 25.454120
v 704.509309 -55.187838 34.278968
v 699.791032 -122.360542 20.721499
v 707.031703 -54.268444 23.925374
v 699.841003 -122.681825 15.806358
v 703.451489 -122.359962 5.940585
v 705.874570 -60.287370 9.649662
v 705.029652 -64.006370 4.113243
v 700.162983 -120.966331 -3.075820
v 701.984928 -121.762691 1.250790
v 706.107679 -71.219596 -4.778002
v 703.639580 -118.703752 -9.280769
v 705.445736 -117.188472 -12.075516
v 706.284766 -114.483884 -16.144301
v 706.585350 -83.166128 -15.651127
v 701.973494 -91.831312 -21.190654
v 706.792249 -96.587880 -22.733566
v 701.435620 -100.841422 -23.991826
v 704.340761 -106.232234 -23.089299
v 699.811556 -89.921717 46.811811
v 701.519840 -99.518909 45.766565
v 696.676790 -108.360655 43.259690
v 699.745559 -104.036080 44.678999
v 700.021286 -72.114119 45.013833
v 700.183958 -75.933003 45.882903
v 700.784327 -59.273901 39.246097
v 701.586771 -61.440602 40.881481
v 696.989039 -60.580891 39.780400
v 699.640981 -120.663996 31.069655
v 702.027480 -53.996268 26.708184
v 700.393016 -54.204852 24.383801
v 707.221920 -56.648869 16.617100
v 700.095598 -122.711708 11.047931
v 698.090000 -122.517947 5.935692
v 701.479501 -60.669743 8.877808
v 698.195357 -60.312054 9.387763
v 705.417003 -68.002850 -1.019546
v 700.314735 -63.804202 4.225379
v 696.805683 -119.953297 -7.687800
v 700.729337 -117.702967 -12.238626
v 710.258480 -73.790473 -7.369900
v 700.621577 -115.099443 -16.629612
v 699.546195 -119.284929 -8.961559
v 696.397178 -82.632536 -15.730102
v 699.036491 -111.586881 -20.960771
v 702.703444 -87.239316 -18.562458
v 700.325271 -96.296275 -23.095926
v 700.846643 -105.823750 -23.729677
v 697.524109 -110.280544 -22.267544
v 696.380321 -99.269225 45.459987
v 696.625597 -75.323694 45.437754
v 693.412615 -85.508805 46.331936
v 695.645420 -112.797946 41.419537
v 697.812086 -116.804519 38.674171
v 698.675590 -56.056271 35.240462
v 699.562496 -54.245695 30.214710
v 698.094391 -54.124733 28.908726
v 694.623136 -122.268621 20.748075
v 694.967915 -122.665431 15.844171
v 699.055052 -57.942194 13.593360
v 696.612624 -122.731033 11.308439
v 693.018733 -122.765278 10.705938
v 693.754450 -60.006661 9.761729
v 694.877151 -122.081386 1.509075
v 696.699295 -121.177478 -3.124928
v 693.360353 -120.180877 -7.743776
v 693.613395 -118.386805 -12.549912
v 694.977550 -77.793161 -11.830867
v 697.171715 -115.756303 -16.514589
v 697.973581 -86.361721 -18.273009
v 694.050405 -113.097798 -20.581457
v 694.738644 -91.079070 -21.229086
v 692.750053 -95.013951 -23.191226
v 696.933089 -105.041620 -24.455189
v 693.703978 -110.016686 -23.184745
v 698.105392 -100.699818 -24.306270
v 689.259633 -101.354813 44.567869
v 692.785867 -98.838475 45.280962
v 694.606235 -103.790501 44.394717
v 690.134444 -74.759033 44.705191
v 696.675480 -80.570166 46.279494
v 692.869436 -94.631567 45.879996
v 692.754590 -108.451260 42.986787
v 689.374317 -112.754750 41.036256
v 691.461827 -116.641081 38.345892
v 695.827057 -119.025821 35.255428
v 692.438623 -62.393702 40.359162
v 696.965788 -65.881909 42.598296
v 693.484485 -70.244465 43.811899
v 694.348059 -56.218710 34.919339
v 692.434087 -121.563005 25.582003
v 695.449317 -54.330930 29.978901
v 692.858096 -55.067355 20.194726
v 692.785620 -54.150504 25.326609
v 689.728556 -122.642652 15.595989
v 689.151151 -122.818811 10.932599
v 689.583125 -122.672002 6.120937
v 691.088813 -57.239035 14.661522
v 695.363053 -66.542522 0.410767
v 697.145568 -70.577419 -4.386435
v 695.866378 -73.736980 -7.866119
v 693.317556 -116.224792 -16.682134
v 690.478885 -85.845826 -18.331144
v 697.091223 -89.192905 -20.066507
v 692.480162 -97.431600 -24.100265
v 693.269376 -104.782165 -25.017009
v 686.319154 -84.775582 45.742926
v 689.739749 -84.938412 46.014489
v 689.656631 -89.639809 46.001112
v 687.278841 -64.072695 40.677158
v 690.047570 -70.293708 43.462399
v 685.598525 -118.489964 35.359716
v 689.750701 -56.939624 35.436132
v 690.428770 -60.040617 38.589291
v 690.782988 -54.620709 30.494220
v 687.289902 -121.433073 25.652271
v 688.255705 -122.139368 20.829656
v 692.077625 -56.058864 17.372213
v 693.335421 -63.072833 4.998969
v 689.806147 -121.844891 -1.324959
v 689.595639 -118.890052 -12.230707
v 691.595296 -76.216068 -10.549015
v 689.807550 -116.951973 -16.253052
v 689.947088 -113.302160 -21.276536
v 686.339053 -74.876084 44.377222
v 684.587205 -94.247229 45.309324
v 685.029305 -102.592187 44.028938
v 686.276593 -107.884309 42.744680
v 686.329946 -116.358875 38.275095
v 691.081198 -120.355003 31.237987
v 682.559468 -122.119806 20.561241
v 686.073309 -122.618316 16.086907
v 686.178860 -122.708260 6.204842
v 687.726454 -58.247898 12.602651
v 688.571884 -61.768128 6.718429
v 686.227222 -121.651614 -3.462786
v 686.434275 -120.658405 -7.846820
v 684.852424 -119.339761 -12.300860
v 683.317271 -117.274658 -17.262568
v 689.637774 -115.308559 -18.908631
v 685.490418 -95.420258 -23.917807
v 688.508813 -110.104527 -24.100416
v 687.900007 -99.661053 -25.140423
v 684.116389 -98.852139 -25.282155
v 685.825800 -79.627385 45.230863
v 684.544370 -89.418184 45.619949
v 680.973408 -98.528423 44.519690
v 685.987776 -112.231743 41.080923
v 681.322251 -116.150333 38.083237
v 680.404117 -118.152802 35.405745
v 682.932073 -64.724020 40.487807
v 685.835706 -60.287874 38.237972
v 681.457110 -57.749302 35.435630
v 680.419501 -121.234668 25.800059
v 685.572478 -54.911645 30.778873
v 685.744961 -54.215152 25.617301
v 687.626183 -54.918680 20.534937
v 687.701961 -55.810645 17.853547
v 684.794397 -122.831055 10.667532
v 680.419595 -56.981402 14.719363
v 682.760841 -122.445734 1.448604
v 684.306127 -62.713026 5.098758
v 683.000738 -60.281397 8.773316
v 681.511357 -121.944935 -3.229773
v 685.694199 -66.591739 -0.057878
v 680.993675 -69.201387 -3.561241
v 679.510096 -119.854099 -12.457354
v 682.915568 -120.939944 -7.866131
v 685.801780 -72.255951 -6.748617
v 682.383139 -77.913455 -12.548542
v 679.374509 -81.022083 -15.436286
v 682.846869 -114.487402 -21.607438
v 686.331202 -83.619610 -17.017372
v 682.978331 -86.219452 -19.045032
v 685.895291 -90.568867 -21.523644
v 681.637691 -109.949823 -25.440381
v 680.746532 -94.233313 -23.771034
v 685.147246 -103.890818 -26.113243
v 685.893357 -107.423640 -25.642265
v 676.983158 -79.773070 44.453082
v 681.167790 -84.521832 45.269535
v 677.528586 -89.362614 45.057983
v 675.792298 -102.878056 43.375136
v 680.875112 -107.654271 42.461249
v 676.815172 -111.912218 40.605627
v 676.913268 -69.755316 41.959401
v 675.961699 -75.366937 43.511276
v 683.005131 -70.644916 42.873881
v 676.541091 -58.440602 35.581030
v 678.780110 -60.814062 37.776258
v 680.946699 -120.094358 30.834280
v 679.134048 -122.006603 21.004782
v 680.210132 -122.539683 16.167524
v 678.745729 -54.305393 26.032998
v 680.794261 -54.909286 20.364953
v 676.324993 -122.828479 10.285256
v 678.321969 -57.305223 13.887916
v 675.821301 -122.647832 1.421783
v 679.269300 -122.808717 6.243354
v 679.658669 -122.546640 1.437622
v 679.439676 -121.167700 -7.897903
v 674.263397 -120.305532 -12.443985
v 676.832203 -118.295016 -17.006251
v 679.068071 -115.522992 -21.184681
v 679.488077 -113.876565 -23.048471
v 678.727549 -98.770857 -25.760283
v 677.070108 -103.164152 -26.964696
v 680.167198 -108.120364 -26.329342
v 672.434100 -83.782364 44.507198
v 675.783528 -83.919721 44.797965
v 675.913142 -93.694925 44.738337
v 674.099106 -100.511382 43.727892
v 674.761804 -115.673616 38.057632
v 672.320066 -119.801394 30.818401
v 672.075537 -117.931532 35.181743
v 675.193201 -117.750548 35.742752
v 673.336309 -55.692899 31.391706
v 677.741643 -55.357980 31.148229
v 672.335192 -122.808298 11.136022
v 673.522265 -122.492561 15.934245
v 675.172971 -55.509492 17.953835
v 674.090887 -122.859062 6.260901
v 680.566124 -64.604848 2.275625
v 677.431046 -67.772447 -2.076937
v 679.145106 -73.640344 -8.605098
v 673.722765 -76.828861 -12.082838
v 675.161567 -83.214666 -17.434324
v 674.201045 -85.562475 -19.202315
v 675.464395 -89.462765 -21.627137
v 673.285717 -116.363684 -21.417287
v 676.288289 -107.951417 -26.984613
v 670.725866 -93.418048 44.366891
v 672.419566 -98.135769 43.984129
v 674.042459 -107.321309 42.109764
v 671.059950 -74.577512 42.868884
v 672.339689 -78.517433 43.844537
v 669.716203 -68.182187 40.650295
v 674.325345 -65.301043 39.853526
v 672.128376 -120.891845 26.386062
v 665.925323 -119.103223 32.201656
v 669.967370 -54.445531 26.517657
v 673.484032 -54.374931 26.335270
v 675.376312 -54.674666 21.129266
v 671.921194 -56.476312 15.229546
v 677.379910 -62.860743 4.514728
v 676.912643 -59.955437 9.008521
v 671.658082 -67.201971 -1.696487
v 674.228195 -64.578287 1.873662
v 676.209646 -72.637490 -7.752930
v 672.426103 -118.878746 -16.868067
v 668.956623 -120.630493 -12.785489
v 669.314807 -116.805403 -21.728749
v 675.692040 -110.948437 -25.977203
v 675.536674 -113.916153 -23.889782
v 669.073527 -89.933843 -22.389015
v 677.686267 -94.321381 -24.069647
v 666.460237 -83.639650 44.040346
v 669.047088 -88.655729 44.409231
v 669.734865 -111.535069 40.289645
v 669.231650 -115.334950 37.940975
v 665.931562 -70.621941 41.132438
v 668.372931 -117.565379 35.484034
v 672.263831 -59.449513 35.966298
v 669.247054 -64.191134 38.751007
v 666.436700 -54.549374 26.696679
v 667.524317 -122.037881 19.382783
v 667.429434 -54.520386 21.597322
v 667.166768 -122.821087 11.202041
v 663.758769 -56.030947 15.788679
v 668.903606 -122.950413 6.276932
v 670.647664 -122.792998 1.426445
v 669.135798 -121.784310 -7.798011
v 666.173477 -66.432465 -1.106237
v 662.593191 -122.098911 -8.016321
v 670.536321 -73.465481 -9.028373
v 666.463999 -70.896906 -6.506533
v 670.254377 -70.764983 -6.104863
v 665.596207 -120.910052 -12.614470
v 667.921034 -76.707845 -12.468194
v 668.636602 -80.252894 -15.512643
v 669.632810 -112.739522 -26.076951
v 671.579789 -98.315467 -26.249891
v 671.457174 -102.704869 -27.502691
v 670.408433 -107.599312 -27.907924
v 662.172232 -88.374800 43.907276
v 665.553880 -93.168137 44.031142
v 661.565358 -98.843768 43.122465
v 667.256261 -97.895813 43.647344
v 660.571658 -106.728680 41.425969
v 667.485618 -102.855508 42.809419
v 667.729248 -106.814137 41.816860
v 661.972579 -111.224649 39.952209
v 665.724574 -78.818648 43.330129
v 665.850496 -64.739238 38.670965
v 661.934358 -120.686390 26.113940
v 667.267109 -56.247387 31.605051
v 666.368150 -61.424026 36.732735
v 664.998238 -122.452564 15.882658
v 661.527138 -122.260644 17.017398
v 665.306655 -55.220273 18.306395
v 665.465628 -122.958537 6.339389
v 668.990578 -61.406907 6.149418
v 662.264037 -122.950716 1.363988
v 666.053511 -122.604497 -2.625243
v 667.324261 -68.500073 -3.625160
v 666.812303 -119.363193 -17.099251
v 662.103392 -117.778912 -21.837804
v 663.177263 -83.048024 -18.199970
v 666.199503 -114.344992 -25.467413
v 665.612349 -117.369263 -21.700850
v 666.355066 -102.357161 -28.006575
v 665.824634 -106.800677 -28.642666
v 666.083931 -111.870593 -27.273025
v 661.697798 -83.756998 43.622769
v 665.036644 -115.104316 37.811838
v 663.057857 -117.120887 35.673195
v 660.167791 -74.135529 41.695171
v 657.285816 -80.936550 42.906941
v 662.122128 -118.865626 32.345323
v 665.175635 -58.622831 34.324233
v 666.829343 -58.745426 10.404777
v 658.772821 -123.028879 1.871242
v 659.713249 -122.722536 -3.500759
v 663.866248 -69.578816 -5.165888
v 663.770832 -72.610633 -8.623830
v 662.315568 -119.643097 -17.535049
v 661.774660 -121.224947 -12.531270
v 660.125695 -76.168198 -12.495496
v 663.805859 -89.335700 -22.478804
v 658.937564 -118.535853 -21.245390
v 664.760264 -93.250890 -24.582375
v 661.095745 -101.915237 -28.463618
v 665.285241 -97.195380 -26.410342
v 662.590225 -115.043561 -25.551084
v 658.670111 -87.937840 43.622272
v 656.967020 -92.819470 43.421384
v 657.250024 -114.764391 37.632460
v 654.854493 -116.345806 36.012336
v 658.362183 -117.135177 35.295833
v 659.545121 -62.796648 36.883893
v 662.068169 -64.576415 38.166543
v 657.940483 -120.171651 27.791096
v 658.515526 -58.847856 33.818892
v 660.248884 -56.778568 31.576167
v 661.776044 -54.784463 27.106675
v 658.403028 -122.326206 16.178698
v 660.020303 -54.994233 18.650126
v 662.543503 -54.429121 21.979654
v 661.989340 -122.805953 11.300092
v 655.343190 -123.086700 6.084312
v 658.811071 -56.616657 13.924400
v 659.763679 -59.690152 8.130399
v 655.098818 -123.099838 1.309876
v 662.221585 -64.726347 0.863972
v 659.041113 -66.229586 -1.366232
v 656.139609 -73.216515 -9.828171
v 658.676142 -120.148684 -17.266994
v 659.857941 -80.372768 -16.293394
v 658.358757 -84.387875 -19.601045
v 656.129834 -87.793460 -22.175598
v 658.646021 -116.886890 -24.208922
v 656.154198 -115.438463 -26.601191
v 653.401971 -101.930626 -29.312218
v 659.621349 -111.747648 -28.519956
v 656.895735 -97.408703 43.012047
v 651.710746 -101.756941 41.988623
v 656.836959 -110.981024 39.756076
v 651.717609 -77.908816 41.879505
v 656.764288 -72.960306 41.046548
v 651.986406 -83.489423 42.773820
v 653.692615 -118.818019 31.669460
v 655.693796 -64.951882 37.685621
v 655.617864 -57.335225 31.834807
v 652.927163 -122.256071 16.203487
v 653.501528 -55.152627 27.378864
v 654.227755 -54.387807 22.393420
v 655.079292 -122.773123 11.271365
v 651.212037 -123.132520 1.551808
v 650.962554 -60.904716 5.452732
v 655.161694 -66.121783 -1.544850
v 656.616413 -69.881868 -6.051275
v 652.325625 -70.641987 -7.258012
v 655.213180 -121.638657 -12.684075
v 652.777603 -84.265375 -19.995243
v 652.475682 -116.947986 -25.669014
v 655.330359 -118.620355 -22.077666
v 659.464302 -93.023218 -24.941845
v 657.617461 -97.171620 -27.121834
v 656.576390 -106.596185 -29.800102
v 655.298779 -111.161621 -29.492957
v 652.129241 -110.529306 -30.170380
v 654.955732 -106.094489 -29.985586
v 651.903213 -115.539152 -27.438703
v 651.646581 -92.243446 43.016802
v 648.780074 -106.083908 40.839549
v 651.510957 -116.296549 35.767544
v 652.441366 -64.742372 37.221869
v 648.037256 -68.460239 38.557476
v 646.181163 -74.621572 40.611214
v 651.845990 -69.000889 39.135429
v 653.163144 -120.377194 26.426862
v 649.774354 -62.942639 35.870951
v 652.097389 -58.007061 32.166549
v 650.314558 -54.741898 18.929503
v 648.562296 -122.761203 11.353934
v 652.049080 -123.082251 5.755320
v 647.771134 -123.172012 1.635143
v 653.226223 -122.968625 -3.474382
v 648.270379 -122.755356 -7.900925
v 652.976566 -122.468194 -8.544364
v 651.762357 -121.915022 -12.700912
v 653.212090 -76.157071 -13.040508
v 651.799643 -119.138078 -21.903109
v 652.402514 -120.664251 -17.539794
v 656.008615 -80.285949 -16.532781
v 648.782620 -117.379887 -25.950374
v 648.883353 -86.505138 -21.940654
v 651.839723 -105.553954 -30.338276
v 648.769717 -112.584951 -30.055006
v 648.285744 -101.608008 41.747369
v 650.168525 -114.377332 37.417526
v 648.691682 -110.276994 39.548844
v 646.609717 -82.885998 42.291355
v 646.310665 -87.618724 42.629504
v 647.580586 -115.488578 36.342814
v 646.449907 -117.958920 32.920650
v 643.225356 -121.302624 21.372727
v 647.163180 -54.449828 22.782826
v 648.821094 -55.459122 27.525297
v 645.775026 -122.186499 16.128252
v 648.623850 -55.295577 16.527258
v 649.085380 -57.484866 11.234040
v 648.496299 -123.033677 7.259237
v 644.579285 -122.774942 10.861306
v 647.907905 -67.388215 -3.756409
v 646.561131 -69.536768 -6.477798
v 647.558853 -121.160502 -17.428363
v 646.229723 -122.122301 -13.395476
v 645.788979 -75.916460 -13.446498
v 649.102301 -75.278155 -12.522622
v 647.591155 -79.202537 -16.349934
v 652.673095 -91.948087 -25.000963
v 651.758327 -96.852218 -27.576109
v 648.037239 -115.384781 -28.394036
v 645.324817 -117.780750 -26.181733
v 647.563765 -105.056444 -30.805503
v 648.582957 -109.817962 -30.838643
v 646.377754 -94.717366 42.504632
v 641.379072 -101.292630 41.336655
v 643.997416 -109.884091 39.344929
v 645.284953 -77.784735 41.331416
v 640.978224 -113.158553 37.591261
v 641.741493 -114.880304 36.454645
v 644.316374 -120.156341 26.656052
v 642.058317 -59.735489 32.749713
v 641.383405 -62.584751 34.805225
v 646.269130 -59.474806 32.979159
v 645.755508 -57.177828 30.375223
v 639.519163 -122.671883 11.898682
v 642.304903 -56.898881 11.816506
v 639.165574 -60.003299 5.743676
v 641.391578 -123.255006 1.549403
v 641.288045 -123.244199 -3.044063
v 647.478909 -63.891843 0.809256
v 647.186581 -123.084890 -3.718170
v 644.765612 -122.878811 -7.925215
v 641.406187 -69.003160 -6.284664
v 645.425489 -72.882710 -10.349927
v 641.311213 -121.616029 -17.406875
v 639.657004 -78.841059 -16.732761
v 645.727149 -82.972242 -19.603084
v 646.990195 -119.821526 -21.738621
v 642.439079 -87.705873 -23.363980
v 644.612741 -115.522106 -28.902474
v 642.232175 -100.498492 -30.113721
v 647.481425 -101.154280 -29.745768
v 642.884801 -94.362770 42.268018
v 634.812238 -100.936125 40.947815
v 644.816540 -105.972607 40.583551
v 636.533435 -105.467356 40.146767
v 641.021584 -77.020230 40.794438
v 639.660423 -87.321060 42.141273
v 642.425070 -67.479176 37.586348
v 644.883051 -72.651429 39.867398
v 640.955811 -118.243690 31.882877
v 637.917496 -63.165076 34.841349
v 641.449990 -57.389309 30.169070
v 638.262597 -59.871435 32.451942
v 640.666478 -56.137572 28.078240
v 639.273915 -54.628243 23.231353
v 639.710077 -54.557601 19.549375
v 641.908213 -55.019405 16.972086
v 636.644323 -56.554125 12.068433
v 639.513709 -123.150262 4.790691
v 639.965820 -64.435947 -0.654575
v 641.269425 -122.999441 -7.922651
v 639.349780 -72.731678 -10.737073
v 640.076762 -75.112466 -13.180233
v 640.930483 -120.338070 -21.951868
v 640.824355 -84.067707 -20.921755
v 645.201104 -96.565661 -28.109393
v 638.346606 -91.599940 -26.213032
v 638.483477 -99.703011 -30.230153
v 638.214485 -115.457457 -30.252301
v 641.504067 -117.972052 -26.753180
v 639.835251 -104.880219 -31.696373
v 642.064726 -109.748703 -31.828354
v 643.417660 -113.060521 -30.741319
v 641.381045 -82.606808 41.863433
v 634.441151 -87.066795 41.702405
v 639.892259 -91.961822 42.171306
v 637.555813 -110.320295 38.655355
v 637.582804 -114.281759 36.619103
v 637.785894 -72.094883 39.048651
v 636.509349 -118.364037 31.350804
v 636.610717 -119.895379 26.978189
v 634.946281 -56.947238 28.751880
v 635.101378 -54.557429 21.853380
v 631.730752 -122.565336 12.237389
v 634.311289 -123.365085 -3.045401
v 637.791454 -123.322301 -3.070575
v 636.745284 -123.177489 -7.805277
v 631.907455 -122.772339 -14.094967
v 641.302669 -122.497250 -12.695083
v 634.720414 -122.036078 -17.486308
v 639.129106 -86.735482 -23.029202
v 637.887117 -118.649797 -26.508313
v 634.920895 -94.859773 -28.365640
v 637.966316 -113.681127 -31.411312
v 634.017061 -82.437799 41.227573
v 636.410771 -96.960705 41.605787
v 635.684877 -117.618190 32.695951
v 632.508057 -121.043585 21.654224
v 632.046444 -54.824373 23.171186
v 636.654735 -54.818772 17.379013
v 633.913013 -123.061903 6.629044
v 631.459866 -54.622930 18.357508
v 632.598798 -123.288440 1.932939
v 634.077032 -59.635447 5.903653
v 629.627813 -62.848975 0.506025
v 637.880722 -69.028232 -6.644912
v 634.880123 -73.542316 -12.008644
v 630.800673 -121.205781 -22.309189
v 632.246249 -78.461230 -17.094065
v 634.862961 -82.947285 -20.646203
v 633.797617 -119.203025 -26.512267
v 634.522447 -120.904590 -22.130465
v 635.666130 -89.178667 -24.972801
v 634.868533 -116.097214 -30.370674
v 634.832756 -99.794507 -30.663375
v 631.348412 -99.459011 -30.897019
v 634.772871 -104.334391 -32.179284
v 636.307776 -109.063795 -32.615429
v 632.193570 -113.343142 -32.493632
v 627.487818 -91.419191 41.257686
v 628.586566 -86.837066 41.250965
v 629.224366 -96.129767 41.158416
v 630.974538 -91.603494 41.505780
v 629.292041 -109.629165 38.426969
v 629.638922 -113.961376 36.324977
v 630.537334 -72.551077 38.503864
v 630.463206 -82.344774 40.927905
v 629.307228 -117.684076 32.283020
v 630.781972 -119.907369 26.474574
v 634.387240 -66.694827 36.420385
v 633.992091 -61.520254 33.288297
v 631.342227 -56.961187 28.331760
v 633.252349 -121.926866 16.962958
v 627.656150 -55.080264 23.735559
v 630.373429 -123.029679 6.897262
v 631.376242 -55.904517 13.176592
v 627.364686 -123.493798 -2.941508
v 627.286214 -59.601999 5.256985
v 627.844831 -123.347944 -8.727889
v 630.844643 -123.342536 -7.811583
v 630.481390 -73.245320 -12.112508
v 627.833868 -122.636892 -16.812721
v 631.793667 -95.464367 -28.997447
v 631.183266 -116.666524 -30.535519
v 627.497692 -100.642102 40.491862
v 629.081661 -105.414615 39.651574
v 628.112840 -70.675257 37.597396
v 632.662904 -77.738117 40.220215
v 626.942374 -81.630955 40.500178
v 627.007560 -119.609668 27.249159
v 627.196818 -66.029242 35.344565
v 623.785805 -67.169301 35.611773
v 623.988887 -58.057097 28.832294
v 627.538821 -57.652221 28.800958
v 623.609704 -56.467035 10.908374
v 626.049880 -55.581000 13.506328
v 629.835445 -56.866592 10.724043
v 629.675794 -66.546066 -4.423010
v 630.222286 -70.068034 -8.611955
v 627.361741 -123.095533 -12.900615
v 627.330332 -121.558109 -22.111748
v 627.057418 -76.871817 -16.062501
v 624.331991 -120.380318 -26.428386
v 631.182290 -82.901454 -20.984984
v 624.430365 -81.466673 -20.438209
v 628.462621 -119.892459 -26.483896
v 631.255404 -104.048058 -32.510130
v 627.732009 -103.763664 -32.862707
v 629.774113 -108.568604 -33.491668
v 626.584700 -116.902369 -31.207327
v 627.246093 -113.306768 -33.305878
v 623.842995 -86.152487 40.832981
v 623.956621 -91.172116 41.009771
v 624.014835 -95.896495 40.804297
v 622.437866 -100.033804 40.249525
v 620.553623 -109.327842 38.011506
v 622.703985 -113.636487 36.163661
v 623.955316 -76.733102 39.213423
v 620.504948 -71.787603 37.339550
v 623.946193 -120.646170 22.632165
v 619.612647 -61.183847 31.378741
v 623.732693 -60.673480 31.357087
v 625.546246 -121.741251 16.878864
v 620.501651 -58.338022 28.786044
v 622.288801 -122.416784 12.231032
v 624.238383 -123.027388 6.965760
v 626.001959 -54.534580 18.479078
v 624.200545 -123.301109 2.495058
v 625.066719 -60.152398 4.106503
v 621.110163 -62.827994 -0.323889
v 624.778137 -66.063660 -4.311814
v 621.095947 -123.513537 -7.176929
v 625.519946 -70.891535 -10.013544
v 620.434678 -122.869541 -17.354036
v 623.082992 -78.076993 -17.630584
v 620.050996 -74.548724 -14.476674
v 624.002607 -75.912422 -15.449733
v 620.591560 -120.455879 -27.098890
v 626.584200 -86.320809 -23.968033
v 625.478528 -119.134811 -28.649624
v 620.851617 -89.494745 -26.714042
v 624.759525 -94.695914 -29.398134
v 620.579009 -103.337804 -33.578210
v 624.195509 -108.109959 -34.247740
v 622.808360 -112.954586 -34.165258
v 620.427564 -81.143512 39.917005
v 620.462049 -90.991015 40.764512
v 620.470047 -104.941285 39.219867
v 617.069264 -109.180545 37.821748
v 617.044826 -104.691739 39.029565
v 618.213268 -76.572604 38.734179
v 616.929024 -81.511147 39.728590
v 620.063624 -117.748774 31.608425
v 621.834586 -116.775247 33.190932
v 620.643058 -65.853525 34.624144
v 618.344234 -119.321241 27.633720
v 620.478112 -120.556330 22.697732
v 619.839209 -121.627224 16.897810
v 622.839744 -55.341750 23.989863
v 617.731498 -55.191184 14.048415
v 622.601210 -59.455400 5.025789
v 620.422522 -123.307316 2.169745
v 620.690513 -123.529248 -3.009653
v 617.117040 -123.439407 -12.588007
v 613.810178 -68.906418 -8.919227
v 617.004630 -122.020523 -23.021406
v 617.759427 -77.693778 -17.800647
v 616.969108 -120.935971 -26.806719
v 616.837505 -85.832856 -24.645396
v 619.507671 -118.138177 -31.309628
v 622.551605 -98.750413 -31.605978
v 620.993973 -108.183097 -34.679262
v 619.323699 -112.069679 -34.914503
v 620.810973 -117.292470 -31.980030
v 617.197546 -118.926795 -30.721737
v 616.862784 -103.140903 -33.950641
v 620.252006 -95.554360 40.599040
v 615.699233 -100.057112 39.782351
v 617.111137 -113.425619 35.911924
v 616.824367 -90.424533 40.493277
v 614.434680 -70.748775 36.406853
v 616.616035 -65.324530 33.908673
v 616.756337 -59.004958 29.094066
v 616.995025 -55.783954 24.378368
v 619.433022 -122.978438 6.962395
v 619.113270 -54.548362 18.945399
v 615.214276 -123.433308 0.074715
v 615.470326 -58.300554 6.333860
v 617.382163 -123.570432 -3.030827
v 614.072987 -62.768112 -1.034768
v 616.501611 -123.607328 -7.752256
v 614.698788 -73.960742 -14.417866
v 613.430546 -121.252780 -26.787791
v 617.450617 -93.574319 -29.549897
v 614.439469 -99.049177 -32.658275
v 615.635432 -107.224485 -35.251033
v 617.404385 -114.174399 -34.685633
v 610.055740 -95.186734 39.907015
v 613.095972 -90.845689 40.208586
v 610.979755 -108.572111 37.659802
v 613.607924 -109.031902 37.688713
v 617.289048 -73.370141 37.659076
v 609.860118 -75.345828 37.698814
v 611.602600 -88.025330 40.031382
v 613.164005 -116.044885 33.585170
v 613.972946 -117.494292 31.607062
v 617.017670 -120.449995 22.970517
v 613.225202 -59.842168 29.522390
v 613.524675 -121.466727 17.350569
v 611.740654 -123.248177 2.363052
v 610.009288 -123.498622 -1.980762
v 613.438810 -123.495479 -12.447553
v 609.517978 -123.132095 -18.455499
v 612.990429 -77.698720 -18.263210
v 614.553442 -80.784991 -20.863516
v 613.497130 -122.785420 -19.680391
v 613.707855 -119.307159 -30.930106
v 614.338057 -117.133778 -33.419772
v 611.252144 -102.602114 -34.515310
v 614.485416 -111.755629 -35.731685
v 613.464940 -114.605271 -35.198532
v 606.155853 -90.116007 39.701241
v 606.619785 -99.657459 39.235400
v 606.448999 -94.631731 39.681050
v 608.374683 -104.302997 38.564029
v 606.284280 -80.262087 38.627308
v 611.128795 -80.894291 39.152134
v 607.034068 -85.925147 39.526994
v 609.677432 -119.024823 27.983706
v 612.894141 -65.856143 33.852362
v 606.486720 -70.710992 35.702712
v 606.631409 -120.173987 23.297260
v 608.986757 -60.987580 30.133562
v 608.296862 -121.338460 17.449980
v 610.515383 -120.045901 24.305475
v 605.862693 -58.933276 27.885074
v 613.081596 -56.071177 24.584653
v 611.884730 -122.198754 12.681484
v 611.849045 -54.974666 14.367336
v 610.944052 -54.656786 19.364439
v 611.336717 -122.830475 7.289899
v 612.303655 -55.949558 11.171451
v 606.530404 -123.217421 2.447022
v 609.259094 -57.874955 6.510099
v 611.533276 -60.510440 2.056938
v 606.202273 -59.910044 2.457365
v 613.026839 -123.658002 -7.676440
v 610.268915 -66.086283 -5.852448
v 608.933450 -69.180462 -9.803771
v 606.477032 -123.362259 -17.212729
v 607.534970 -121.753216 -26.607923
v 612.598682 -88.895829 -27.241956
v 610.219878 -93.412526 -30.286291
v 606.615585 -119.735592 -31.753847
v 609.636199 -117.249293 -34.171849
v 608.374135 -106.678779 -36.106415
v 604.947939 -108.632115 37.235229
v 610.087195 -113.011878 35.799681
v 605.878791 -115.470468 33.742019
v 603.190482 -69.845895 35.039009
v 605.830538 -75.761926 37.495769
v 605.842957 -64.960251 32.648446
v 606.301798 -56.692646 25.000958
v 606.446750 -54.754124 19.685872
v 606.138236 -122.753532 7.467489
v 606.524944 -54.806186 14.546169
v 606.679410 -55.946581 10.519521
v 603.702554 -58.241961 5.127295
v 609.464795 -61.904976 -0.313017
v 602.798662 -62.733246 -2.318248
v 606.490902 -123.636510 -12.323569
v 603.670374 -65.296506 -5.724878
v 608.509777 -72.345336 -13.381602
v 603.160981 -72.078220 -13.739164
v 604.049703 -122.764973 -22.630583
v 608.256131 -79.830999 -20.691816
v 606.471870 -93.446319 -30.740453
v 608.104616 -89.540616 -28.132964
v 604.925491 -101.632968 -34.941839
v 603.120764 -106.208064 -36.649988
v 606.420724 -111.297595 -36.891039
v 606.744131 -116.097664 -35.527814
v 602.947423 -115.423570 -36.527041
v 600.693851 -98.808999 38.904434
v 603.188153 -104.072878 38.273696
v 600.188041 -112.481468 35.479712
v 599.517699 -85.174827 38.934487
v 603.031044 -85.428057 39.219800
v 604.376314 -117.147713 31.682446
v 603.368325 -118.797260 28.308341
v 599.556249 -75.372645 36.901569
v 602.413781 -63.852437 31.643022
v 603.449010 -122.047123 12.697056
v 601.469800 -56.918090 24.941777
v 602.835427 -122.762788 7.157765
v 602.789555 -54.664133 14.865693
v 602.881408 -54.844553 19.937542
v 600.825452 -56.398831 8.659922
v 603.437856 -123.485315 -2.190574
v 602.908106 -123.727466 -7.479579
v 603.157781 -68.356978 -9.595138
v 599.187496 -67.595600 -9.130520
v 596.570727 -71.741786 -14.099494
v 602.832465 -85.074417 -25.536606
v 601.164878 -117.712835 -35.278329
v 600.035633 -97.261882 -33.585685
v 599.611000 -101.325561 -35.471123
v 602.904289 -95.841164 -32.487362
v 602.830921 -110.639438 -37.388186
v 602.262919 -94.891075 39.344579
v 596.742913 -112.281661 35.386297
v 597.078497 -108.635318 36.783766
v 600.416232 -79.612180 38.059920
v 596.100738 -114.342807 34.071123
v 598.288840 -116.945603 31.660318
v 597.837303 -69.812193 34.652375
v 595.432051 -79.794838 37.775754
v 599.330718 -118.671189 28.466900
v 603.170739 -120.104628 23.302329
v 599.617447 -59.311229 27.655348
v 602.900046 -121.167651 17.841184
v 599.021124 -121.953753 12.763964
v 601.656974 -55.476202 11.222198
v 592.813457 -55.172553 11.257053
v 599.583272 -123.502163 -2.813826
v 596.385069 -57.946087 4.967189
v 598.121886 -62.116269 -1.965650
v 596.508147 -64.496926 -5.530567
v 596.044967 -123.623362 -17.072212
v 601.293756 -123.698712 -12.222712
v 599.500625 -123.074225 -21.982148
v 601.733712 -123.475865 -17.408258
v 601.812791 -80.583936 -22.000352
v 599.619381 -77.040436 -19.038710
v 602.374114 -122.052214 -26.733537
v 598.289183 -88.306218 -28.423827
v 601.257588 -92.404146 -30.728100
v 600.838460 -120.513207 -31.438656
v 596.476759 -118.088317 -35.701307
v 598.715494 -110.701039 -37.985149
v 599.084120 -115.278212 -37.170626
v 596.079198 -98.948229 38.610885
v 597.991091 -103.831203 37.996448
v 598.590908 -90.311995 39.176475
v 595.861683 -119.666574 24.991261
v 592.480765 -62.140264 29.551334
v 596.921476 -61.479052 29.406792
v 595.390497 -57.925823 25.730432
v 596.774712 -55.051310 20.292561
v 599.389606 -122.653197 7.706447
v 591.941750 -55.759880 9.333287
v 595.690630 -123.460348 -2.513870
v 595.785389 -68.033690 -10.046148
v 592.680994 -68.569585 -11.000668
v 592.593272 -80.073558 -22.606669
v 599.414900 -84.555663 -25.549946
v 592.453956 -122.486169 -27.147225
v 595.994220 -120.965734 -31.423195
v 595.060870 -100.587272 -35.753787
v 599.584109 -105.907785 -37.059118
v 595.654508 -115.262940 -37.702868
v 590.147250 -104.111601 37.434902
v 592.644604 -112.705627 34.904209
v 594.290487 -84.880073 38.553015
v 590.910002 -89.547321 38.648846
v 589.482930 -94.544479 38.481222
v 592.734928 -97.858864 38.457524
v 593.265967 -116.415768 32.021129
v 590.125501 -118.225241 28.909370
v 594.990891 -64.929906 31.772636
v 595.935036 -121.445211 15.877648
v 591.898373 -57.966797 25.421046
v 592.657246 -121.959072 12.313376
v 594.129385 -54.497130 15.293821
v 592.750706 -122.535532 7.876964
v 600.012058 -123.201847 1.927885
v 588.807420 -123.402262 -2.239576
v 587.382437 -123.770716 -12.112296
v 592.642333 -123.692280 -7.174911
v 592.608949 -123.754145 -12.115903
v 590.439668 -64.033045 -5.603292
v 590.518442 -66.291604 -8.523283
v 592.994515 -71.804878 -14.553123
v 589.708740 -123.247029 -22.949737
v 588.606490 -122.759372 -26.678617
v 589.519491 -87.738426 -29.034864
v 592.640956 -118.951435 -35.472247
v 592.688199 -121.304003 -31.173227
v 593.240740 -92.257246 -31.595153
v 590.064150 -95.937133 -34.099432
v 592.545373 -105.291250 -37.839366
v 592.551164 -110.026456 -38.805860
v 592.102873 -114.889185 -38.432666
v 589.233531 -118.755510 -36.236379
v 588.566665 -114.560065 -39.091562
v 593.080994 -107.793384 36.803094
v 586.445355 -107.323566 36.489596
v 586.191332 -112.143156 34.817959
v 585.058929 -74.667219 35.589659
v 588.963457 -84.213758 38.061710
v 589.110843 -74.768799 35.945831
v 590.695139 -120.048687 22.990111
v 591.080961 -69.994259 34.196769
v 589.239798 -59.092452 26.435454
v 588.510177 -63.766418 30.367693
v 587.519070 -121.667247 13.563188
v 592.319629 -55.311398 20.695142
v 589.298635 -122.463608 7.862401
v 587.104081 -54.487815 15.712538
v 589.063265 -122.987181 2.872905
v 587.263728 -57.568994 4.520565
v 589.183690 -123.661517 -7.079122
v 585.926289 -63.692315 -5.620006
v 587.804076 -61.021128 -1.527596
v 584.884042 -66.080977 -8.889886
v 586.682067 -123.646850 -18.206267
v 585.574501 -123.423539 -22.073138
v 591.506558 -75.051900 -18.089081
v 589.293353 -78.792367 -21.809002
v 588.923672 -121.645478 -30.988638
v 588.636148 -120.376644 -34.016218
v 589.029115 -100.464500 -36.505060
v 585.711162 -89.287301 38.274281
v 584.622157 -84.834389 37.820568
v 584.217167 -98.717284 37.828417
v 587.752680 -116.211966 31.986393
v 585.570399 -118.033174 29.155863
v 585.533831 -79.086202 36.915287
v 585.258547 -119.390622 25.424051
v 583.436123 -68.672907 32.879408
v 582.262792 -57.255680 23.501832
v 582.430670 -122.332054 8.155680
v 585.868838 -122.379980 8.112022
v 583.177769 -55.720545 20.844768
v 584.023516 -54.859871 11.581651
v 586.702286 -55.441004 9.625953
v 582.290599 -123.603109 -7.009600
v 582.452266 -123.793543 -12.389738
v 583.314954 -69.809935 -13.414223
v 587.946002 -71.402664 -14.672194
v 582.177675 -121.836683 -31.723499
v 588.432508 -82.373729 -25.017915
v 585.249772 -86.829456 -28.858441
v 581.486897 -119.879250 -36.071943
v 585.095684 -90.655022 -31.563585
v 585.239610 -104.596350 -38.551913
v 585.459210 -114.160050 -39.702369
v 585.691748 -118.949281 -36.636370
v 586.684799 -110.243958 -39.649096
v 582.333459 -93.843850 38.082221
v 578.872354 -93.650065 37.851304
v 578.958569 -98.337908 37.539678
v 580.731877 -102.995659 37.012135
v 580.790204 -107.532024 36.065943
v 579.125207 -111.851503 34.515338
v 578.155720 -74.507371 35.023020
v 579.954336 -80.598199 36.838853
v 575.526412 -68.733465 32.307718
v 585.841804 -71.094991 34.242643
v 583.839072 -119.901730 23.263617
v 578.844450 -59.848501 26.190540
v 579.401949 -65.422027 30.673821
v 580.785906 -121.455135 14.086584
v 577.870303 -54.613153 16.120131
v 581.856048 -54.540127 15.965773
v 584.203984 -122.921164 3.165449
v 578.492189 -123.312458 -1.986236
v 583.631162 -123.354059 -2.116231
v 577.267145 -123.783347 -12.435646
v 579.237411 -67.195402 -10.893460
v 582.284673 -123.507523 -22.015650
v 578.541046 -71.442288 -15.738958
v 585.285948 -122.835383 -26.991464
v 581.277884 -81.628291 -25.215070
v 578.767767 -120.574091 -35.414955
v 580.555622 -91.527600 -32.686041
v 582.043672 -116.024304 -39.579567
v 578.342368 -118.849542 -37.988334
v 578.610781 -103.752862 -39.164991
v 580.380346 -108.658902 -40.332684
v 578.306120 -84.518832 37.351726
v 575.587876 -102.770465 36.739533
v 581.255934 -115.836271 32.056701
v 575.298491 -117.726164 29.260458
v 577.000189 -78.748269 36.226336
v 579.167299 -117.733229 29.380009
v 576.006308 -72.288897 34.026835
v 575.018740 -59.925435 25.917445
v 579.713169 -62.847935 28.876837
v 572.232044 -121.474966 12.689340
v 577.289832 -122.228745 8.246232
v 578.028486 -56.273289 21.459938
v 578.354621 -54.835585 10.879876
v 575.538056 -122.719732 3.864253
v 574.959080 -54.690203 11.250321
v 580.116880 -56.737690 5.400920
v 580.547644 -57.684873 3.457180
v 575.405636 -123.534969 -6.910341
v 574.843526 -63.562705 -6.740636
v 574.856311 -123.827783 -16.878111
v 581.361667 -63.959467 -6.547419
v 575.428652 -66.624258 -10.665556
v 578.040216 -68.985392 -13.112871
v 579.897843 -74.823411 -19.057760
v 580.480437 -78.478643 -22.488267
v 579.135820 -98.209569 -36.646541
v 581.796828 -101.523234 -37.859420
v 579.772938 -113.372015 -40.673447
v 574.904120 -83.861050 37.092310
v 575.334731 -88.693852 37.559930
v 578.458749 -89.061541 37.751368
v 573.776811 -98.060596 37.266116
v 573.471626 -107.257415 35.729471
v 572.458679 -111.450296 34.308753
v 575.779476 -115.635250 31.997143
v 571.927024 -78.460252 35.842996
v 577.854403 -119.504548 24.565394
v 576.726070 -120.847800 17.499173
v 574.413952 -62.646233 28.266080
v 571.606702 -54.505959 13.582156
v 571.625054 -123.191971 -1.794250
v 571.153402 -54.736678 10.569052
v 575.054530 -123.258560 -1.949985
v 573.114507 -56.280131 5.701777
v 573.317714 -57.392082 3.219396
v 576.768604 -60.168540 -1.398563
v 575.211003 -123.653497 -21.684421
v 576.887480 -123.166744 -26.546161
v 576.839938 -122.250123 -31.314488
v 576.523769 -80.934927 -25.155365
v 572.208267 -94.311415 -35.407944
v 573.630205 -90.625538 -32.876294
v 578.855200 -116.056501 -40.043005
v 568.208795 -88.796071 37.147552
v 571.947742 -93.241844 37.423733
v 570.415195 -102.527438 36.525991
v 568.847899 -111.441366 34.142221
v 571.877335 -117.419238 29.612035
v 568.747445 -66.343543 30.448813
v 571.345977 -69.111922 32.212750
v 572.530399 -119.395354 24.779269
v 571.442257 -60.265908 25.997418
v 572.159220 -122.120746 8.312584
v 571.966509 -56.637153 21.574202
v 568.166686 -54.804619 16.384214
v 564.608686 -122.527977 3.437404
v 571.972661 -123.466554 -6.804648
v 568.425629 -66.157548 -10.955247
v 573.477141 -70.742158 -15.571192
v 572.972557 -73.675129 -18.672778
v 570.790344 -76.902231 -22.093309
v 571.675309 -122.471576 -31.275810
v 568.209499 -122.596629 -31.234714
v 574.415489 -87.159437 -30.374629
v 572.024080 -116.933160 -40.563243
v 568.234556 -117.843053 -40.464304
v 573.736696 -120.870064 -35.710396
v 572.915863 -118.922356 -38.800346
v 573.542641 -99.551676 -38.044275
v 569.395897 -103.222684 -40.187673
v 572.377205 -112.970982 -41.754763
v 571.635239 -107.975320 -41.386228
v 564.912754 -92.508741 37.042564
v 561.935335 -106.688109 35.185104
v 567.084228 -106.930592 35.462864
v 568.296524 -115.280376 31.915161
v 567.835971 -78.680046 35.593940
v 564.344947 -78.378216 35.298609
v 565.037816 -83.506375 36.429699
v 568.502221 -83.994254 36.726427
v 564.709874 -88.360740 36.918076
v 565.651498 -67.621106 31.007790
v 566.181820 -73.178107 33.695358
v 569.024783 -120.637207 17.927489
v 566.130609 -62.744046 27.749504
v 568.075804 -56.809415 21.489585
v 572.108372 -122.639680 3.960090
v 567.907875 -55.806716 6.387150
v 566.381732 -54.540782 11.391501
v 565.341145 -56.961917 3.329869
v 569.467277 -59.271990 -0.693915
v 563.168125 -123.800860 -12.171727
v 562.564295 -59.598894 -2.102565
v 568.815231 -123.776685 -11.714324
v 562.674993 -66.039634 -11.469642
v 567.864410 -70.073570 -15.534563
v 562.737801 -70.763166 -16.898471
v 564.051330 -72.091843 -18.132189
v 568.319404 -123.746959 -21.549105
v 564.471072 -77.208862 -23.131492
v 568.272828 -123.384759 -26.396009
v 568.018623 -82.276207 -27.294243
v 568.019190 -89.659767 -32.945849
v 568.285034 -120.965463 -36.314887
v 565.215501 -98.538576 -38.633284
v 567.592566 -112.526395 -42.454656
v 564.251283 -111.877405 -42.950331
v 568.586819 -97.765271 36.972637
v 561.732218 -97.455832 36.616669
v 563.707739 -111.235487 33.928247
v 562.466042 -115.037080 31.845233
v 561.646996 -116.939572 29.922489
v 566.134709 -117.377463 29.467633
v 566.131739 -118.786071 26.619102
v 562.678259 -119.221823 25.062639
v 566.235684 -60.980583 26.274231
v 560.447793 -61.750475 26.476581
v 561.694471 -67.592754 30.676539
v 563.908883 -120.545456 18.076412
v 559.812201 -121.080787 13.650909
v 564.443253 -57.332350 21.945497
v 561.009129 -57.589027 21.990458
v 559.661297 -56.554462 3.581893
v 568.459987 -123.504497 -6.937503
v 567.993223 -62.459911 -5.986049
v 567.969558 -123.866283 -16.701963
v 564.810672 -123.455815 -26.354519
v 563.043882 -81.379518 -27.120497
v 559.005454 -84.212316 -30.005906
v 564.651876 -93.846387 -36.068240
v 562.305960 -121.601604 -35.809758
v 566.009705 -107.633554 -42.077309
v 564.531038 -116.954571 -41.641401
v 558.393066 -101.955695 35.921868
v 560.027814 -87.757812 36.589522
v 560.506123 -77.499740 34.803856
v 559.983156 -72.795325 33.127505
v 557.027218 -67.673916 30.396042
v 563.598446 -121.840791 8.673083
v 564.352116 -55.051464 16.986407
v 559.270074 -54.470931 11.723755
v 561.361406 -123.049383 -1.471698
v 562.702756 -55.505612 6.659888
v 560.948809 -123.466955 -6.667910
v 557.124767 -123.673407 -11.156886
v 559.733934 -123.842921 -16.254564
v 561.198251 -62.520685 -6.901536
v 556.906296 -61.412275 -5.745309
v 564.084061 -123.706555 -22.105237
v 559.500609 -73.797537 -20.392724
v 563.709741 -122.743899 -31.460025
v 561.319401 -123.482850 -26.346048
v 560.853203 -89.595177 -33.808393
v 561.112592 -97.670922 -38.718920
v 562.227832 -102.749409 -40.982172
v 559.515571 -112.131091 -43.637361
v 560.654410 -116.751716 -42.355422
v 562.761693 -119.236584 -39.987966
v 560.929952 -82.808413 36.036385
v 554.836184 -87.884249 36.290812
v 558.147589 -91.457337 36.642454
v 558.956902 -120.646387 16.742819
v 558.606687 -122.374128 3.740491
v 555.797304 -55.222604 6.865959
v 555.071267 -59.401273 -2.698563
v 557.518377 -70.257625 -16.919783
v 556.143373 -123.559404 -26.280664
v 557.578108 -80.595847 -27.056865
v 556.334785 -121.912932 -35.791725
v 554.583912 -119.916530 -40.276368
v 558.083820 -119.557006 -40.277744
v 556.480069 -92.419750 -36.291360
v 559.362361 -107.275671 -42.912181
v 554.217211 -105.915919 -43.268235
v 554.246653 -113.964415 -44.245738
v 556.374161 -111.162356 -44.041817
v 557.242651 -116.617006 -42.910961
v 556.507847 -97.004267 36.349691
v 553.268986 -101.722178 35.677475
v 553.374275 -106.332101 34.868529
v 556.865499 -110.950135 33.700566
v 552.226996 -114.627113 31.600659
v 557.355468 -114.835578 31.726952
v 556.524296 -116.737865 29.945142
v 554.350071 -77.314418 34.341355
v 554.293814 -92.805548 36.416200
v 557.335296 -118.584882 26.911274
v 554.808877 -119.387228 24.478632
v 551.732527 -67.095715 29.651580
v 552.138733 -120.580861 17.066955
v 555.820201 -58.026678 22.162263
v 550.648338 -58.442245 22.279956
v 556.753908 -121.643554 8.922021
v 555.803078 -55.306990 17.206929
v 554.088579 -54.449571 11.976449
v 556.202235 -122.935291 -1.318512
v 550.610716 -55.018589 7.159512
v 554.316504 -57.553644 0.689334
v 554.810013 -123.353426 -6.153610
v 551.676695 -62.093167 -7.340089
v 552.749428 -123.847466 -17.518508
v 554.258357 -73.032964 -20.240268
v 554.556861 -123.760625 -21.307451
v 550.356185 -72.758096 -20.415326
v 550.089048 -75.325098 -23.018415
v 555.510043 -76.686179 -23.672917
v 550.868588 -123.115816 -31.034637
v 557.761530 -122.962113 -31.127580
v 549.375789 -89.001860 -34.839582
v 553.734264 -89.654434 -34.820472
v 555.731968 -97.565057 -39.392994
v 557.195427 -102.583516 -41.588394
v 553.678291 -116.697566 -43.409928
v 550.058052 -115.707058 -44.384054
v 551.560477 -93.932071 36.225628
v 550.176443 -110.480253 33.476407
v 551.125601 -116.370940 30.100340
v 552.805064 -82.312092 35.445606
v 548.080233 -92.274310 36.051536
v 550.772573 -72.732768 32.465930
v 547.807273 -77.762256 34.046326
v 548.328508 -119.312135 24.637790
v 550.306905 -61.020869 25.005047
v 547.868418 -120.925914 14.068936
v 545.161487 -122.092808 4.462844
v 549.905928 -121.518330 9.156949
v 548.918184 -54.459840 12.179981
v 552.607592 -122.262061 3.868292
v 548.494644 -55.922339 3.950716
v 550.887814 -58.350813 -1.247700
v 550.860204 -123.654603 -11.557317
v 545.324969 -61.639617 -7.415185
v 551.067112 -123.804051 -21.300447
v 544.272046 -123.097394 -31.667697
v 553.763048 -81.681387 -28.487659
v 550.767703 -122.126356 -35.821957
v 550.786357 -119.908065 -40.760559
v 551.899702 -92.989837 -37.264890
v 548.911451 -102.523105 -42.712392
v 550.905900 -106.574023 -43.937376
v 547.119320 -105.581716 -44.124848
v 551.497196 -110.778864 -44.737683
v 547.942117 -101.106476 35.463358
v 548.248837 -106.074342 34.587658
v 545.058651 -110.794623 33.022915
v 548.403013 -114.357679 31.549768
v 546.835060 -82.596141 35.112519
v 549.591308 -87.332337 35.929409
v 549.713223 -118.363478 27.207479
v 544.241522 -114.587165 31.179415
v 547.066389 -72.467137 32.108543
v 542.034318 -120.266045 19.969102
v 549.028321 -63.355687 26.858380
v 547.134546 -67.752875 29.730594
v 543.783819 -55.876283 17.686723
v 547.266262 -58.552133 22.145643
v 548.921932 -55.617649 17.502674
v 547.412611 -123.618914 -11.506517
v 543.046484 -55.952628 3.264656
v 547.446389 -58.138257 -1.161900
v 547.738177 -123.816786 -16.225894
v 549.889744 -65.631706 -12.357693
v 544.059310 -123.683461 -26.101950
v 547.586197 -74.372810 -22.404289
v 546.884471 -69.184609 -16.991133
v 550.602301 -123.612528 -25.995721
v 543.551183 -84.521351 -32.073266
v 546.989775 -120.634050 -40.054220
v 543.857768 -122.217167 -36.151267
v 548.856767 -97.057357 -40.061050
v 545.165953 -110.356215 -45.543082
v 547.283342 -117.218326 -43.951217
v 543.718339 -117.833472 -43.978079
v 543.562986 -101.336942 35.148655
v 541.446388 -105.751237 34.246761
v 544.270039 -91.893118 35.814772
v 541.079881 -91.631053 35.609717
v 544.568135 -96.188453 35.725906
v 545.117460 -118.050815 27.671083
v 542.520655 -119.147996 25.196753
v 543.536848 -67.854253 29.583699
v 544.893842 -120.729386 15.836401
v 543.205928 -63.639718 26.669740
v 540.327147 -56.094183 17.886687
v 544.743087 -121.494376 9.068115
v 542.582529 -122.724093 -1.054600
v 551.375104 -123.280347 -5.944233
v 546.239084 -54.877845 7.250605
v 543.979870 -59.160374 -3.499298
v 547.913136 -123.841757 -20.646836
v 542.266620 -64.538351 -11.906895
v 544.009578 -72.222396 -20.617900
v 543.951939 -76.553673 -24.947159
v 544.936034 -81.008857 -28.924221
v 540.684373 -87.514107 -34.772708
v 542.619048 -120.702735 -40.397467
v 541.783115 -101.095682 -43.018275
v 543.522939 -105.609588 -44.626917
v 545.437836 -114.905427 -45.279643
v 536.611590 -105.582638 34.032366
v 542.020783 -79.981518 34.295469
v 540.457161 -82.264484 34.678660
v 541.467343 -98.653945 35.354403
v 538.200841 -114.227952 31.063069
v 541.323364 -114.478683 31.088250
v 538.685068 -118.040646 27.516508
v 541.873169 -118.297835 27.235760
v 540.755921 -76.685174 33.300138
v 537.704906 -70.780118 30.759988
v 541.948537 -61.157801 24.494950
v 539.673705 -121.386659 9.504964
v 541.491777 -120.711070 15.918947
v 542.014611 -59.141439 22.403946
v 540.918522 -54.470801 12.397882
v 540.303170 -54.691867 7.314892
v 543.173493 -123.348241 -7.899570
v 538.130327 -56.546897 1.150230
v 542.268683 -123.568376 -11.391645
v 536.428205 -59.559939 -5.099817
v 540.673618 -123.871480 -21.290378
v 539.034012 -72.943404 -21.898153
v 539.305857 -123.716036 -25.953776
v 540.450884 -123.209434 -31.210907
v 538.107335 -79.905256 -28.673899
v 538.252782 -122.482671 -35.572802
v 541.764416 -92.014982 -37.871422
v 539.017378 -120.192858 -41.729735
v 540.107753 -110.122458 -46.188013
v 536.585350 -109.823517 -46.648862
v 534.915476 -109.684293 32.849089
v 540.162273 -110.007245 33.023164
v 535.804879 -86.260903 35.004168
v 535.992883 -91.376379 35.307420
v 538.002848 -96.563677 35.305892
v 534.654026 -113.911243 31.059823
v 535.242983 -117.967926 27.493567
v 534.008507 -71.330166 30.780241
v 534.028765 -76.452111 32.798656
v 536.752553 -81.284996 34.282456
v 535.264801 -59.684332 22.533602
v 539.776911 -121.966552 4.940439
v 536.046860 -54.575534 7.559343
v 535.002232 -54.557440 12.587208
v 534.689862 -55.473426 3.660281
v 538.867473 -123.784974 -15.302643
v 533.149209 -62.163606 -9.555314
v 533.991786 -123.792706 -16.103670
v 537.266467 -123.871103 -21.025682
v 533.857462 -123.830621 -20.912050
v 538.619521 -65.100197 -13.052424
v 537.908647 -76.011664 -25.079050
v 535.895998 -83.259281 -31.952340
v 538.670376 -121.192955 -39.802522
v 533.403487 -86.721430 -35.086132
v 534.560563 -91.698987 -38.584990
v 539.305088 -96.478432 -40.952726
v 534.849465 -100.206167 -43.552968
v 536.998993 -105.029500 -45.291286
v 533.085350 -104.776877 -45.758305
v 539.166006 -117.825588 -44.603847
v 539.355810 -114.827520 -46.128577
v 530.901691 -91.099829 35.044447
v 532.725539 -95.999666 35.046878
v 531.150173 -100.631433 34.570272
v 531.602106 -110.400449 32.418236
v 531.219597 -114.424277 30.594127
v 537.081411 -119.243871 24.896258
v 529.726057 -117.563425 27.872198
v 535.750145 -66.582217 28.280883
v 533.463937 -120.305799 20.069733
v 536.099151 -120.781009 14.992386
v 535.516093 -64.171148 26.605278
v 535.209345 -56.385743 18.045879
v 532.133015 -121.863027 4.678505
v 534.358913 -122.576670 -0.797079
v 536.058664 -123.144455 -6.021692
v 530.414690 -56.102452 1.463165
v 534.911565 -123.589889 -11.848617
v 530.358404 -57.816685 -2.463331
v 529.882896 -61.893786 -9.509758
v 532.517192 -64.835380 -13.296160
v 531.545582 -67.873623 -17.151501
v 534.716184 -72.495413 -21.922526
v 530.532025 -123.718689 -25.642231
v 533.490136 -123.261780 -30.880455
v 529.501636 -79.224494 -29.044900
v 533.301767 -75.422433 -25.006132
v 532.298247 -122.510284 -35.789061
v 526.975098 -119.006271 -44.701919
v 530.253968 -121.397437 -40.101003
v 530.369303 -109.363588 -47.468985
v 530.383575 -86.331418 34.702639
v 526.776451 -76.274328 32.323403
v 530.220961 -65.377936 27.128064
v 529.202064 -60.705860 23.206147
v 530.650681 -121.261947 9.881164
v 526.381032 -59.226916 21.477513
v 526.447276 -121.500650 7.449183
v 530.070376 -54.682887 12.855959
v 529.258016 -122.469314 -0.631440
v 524.439942 -55.150498 3.711762
v 528.868265 -123.764584 -15.975801
v 526.706118 -64.752111 -13.819200
v 529.554393 -72.063946 -22.060130
v 528.399342 -84.096797 -33.495984
v 527.059509 -86.868770 -35.955329
v 533.626796 -118.297850 -44.793912
v 532.783261 -96.469610 -41.805655
v 527.865349 -99.873127 -44.328440
v 522.701727 -109.146696 -48.453801
v 530.973483 -114.190920 -47.344406
v 525.019669 -92.269337 34.736004
v 526.468676 -113.753996 30.660084
v 527.665985 -119.054745 25.336423
v 528.976189 -80.785472 33.695159
v 530.136902 -71.102833 30.441207
v 526.249689 -65.707746 27.084423
v 526.323122 -120.718410 15.341515
v 531.216791 -123.200813 -7.192808
v 526.629029 -54.430549 7.760383
v 523.487844 -123.490808 -10.968425
v 523.755188 -123.713662 -15.950045
v 529.378171 -123.498520 -10.914537
v 524.606415 -63.049960 -11.686496
v 528.743863 -123.817034 -21.216790
v 526.458007 -123.699413 -26.105743
v 525.244501 -74.202972 -24.715702
v 527.259464 -123.320328 -30.849022
v 526.584671 -122.625178 -35.610539
v 526.591364 -121.281339 -40.651263
v 526.709952 -92.081193 -39.869337
v 526.507239 -95.682121 -42.196826
v 522.549442 -104.258151 -47.070637
v 527.437463 -104.631679 -46.502971
v 525.186589 -113.902332 -48.109862
v 526.090871 -100.379745 34.336849
v 524.623712 -95.863775 34.639210
v 528.156605 -105.465157 33.577726
v 526.162743 -109.670659 32.317132
v 523.684523 -85.837513 34.255334
v 526.344110 -120.245166 20.809109
v 519.770377 -64.837961 26.086821
v 526.658372 -54.744482 12.969496
v 524.139152 -122.422124 -0.914957
v 524.125288 -121.854011 4.162152
v 521.532600 -54.376148 7.874089
v 523.506096 -57.521746 -2.604212
v 526.915568 -60.677739 -7.923632
v 520.113787 -57.347133 -2.568429
v 520.001095 -63.867470 -13.361905
v 522.106119 -123.806039 -21.369311
v 521.606101 -123.355098 -30.748668
v 522.004392 -77.970733 -28.794939
v 522.288663 -84.216933 -34.307393
v 519.663974 -86.734391 -36.732203
v 522.432416 -95.032212 -42.351667
v 521.028455 -119.684191 -44.289670
v 522.824136 -118.103504 -46.041051
v 522.013449 -113.194195 -48.655221
v 517.546043 -95.135945 34.296360
v 520.910834 -95.355739 34.451159
v 521.054189 -100.111529 34.074142
v 521.158412 -104.757712 33.338696
v 519.988956 -117.396292 27.562609
v 520.031051 -76.051676 31.866632
v 522.349574 -80.535318 33.249145
v 518.191854 -85.012325 33.871584
v 522.626755 -118.894148 25.433474
v 518.204051 -70.385126 29.387681
v 520.619391 -66.617434 27.355639
v 519.620037 -121.350727 8.369996
v 516.597757 -57.092297 18.073600
v 518.539106 -61.369578 23.195149
v 518.788802 -121.760637 4.193505
v 526.723913 -56.744017 18.139178
v 520.427892 -122.390731 -1.018385
v 519.724469 -122.922959 -5.891844
v 514.243331 -54.868692 3.753087
v 514.380129 -123.837807 -20.526012
v 516.910718 -65.774671 -16.190867
v 522.008228 -67.961839 -18.284890
v 517.622094 -74.869356 -26.168600
v 521.761139 -123.699503 -25.924406
v 519.297550 -82.161472 -32.895507
v 519.617764 -121.553461 -40.269527
v 516.455152 -119.861891 -44.422218
v 522.670684 -90.517549 -39.287429
v 521.780614 -99.361748 -44.913414
v 517.620583 -103.086394 -47.249249
v 513.862865 -99.086162 -45.808643
v 518.678705 -115.222893 -48.555354
v 519.186597 -108.309647 -48.767747
v 518.813165 -112.950260 -49.129572
v 519.942393 -90.254528 34.417504
v 516.010192 -99.824432 33.852904
v 521.266467 -109.271362 32.167546
v 514.667967 -113.258713 30.191710
v 520.764567 -113.569491 30.398136
v 522.454516 -73.100405 30.872051
v 512.801328 -63.372352 24.637145
v 516.717074 -59.002850 20.638336
v 519.888409 -54.898486 13.209215
v 513.059291 -54.308408 8.068601
v 518.398839 -123.428314 -10.855557
v 509.814834 -57.197363 -3.261521
v 519.332013 -55.595216 1.762817
v 518.657968 -123.731199 -15.919144
v 513.556197 -123.706579 -15.928040
v 519.165211 -61.365328 -9.813482
v 512.820122 -62.261399 -11.868484
v 514.765545 -67.184438 -18.156402
v 514.806426 -123.376786 -30.705024
v 513.122105 -78.380221 -30.106113
v 518.054683 -122.705304 -35.561050
v 512.455294 -81.655718 -33.256218
v 513.283076 -89.967844 -40.015311
v 513.313323 -94.450585 -43.148183
v 515.628771 -118.116930 -46.811874
v 510.354706 -90.187781 33.999989
v 511.113099 -104.219526 32.896392
v 517.810371 -104.577877 33.175501
v 514.024668 -118.607587 25.617598
v 509.623191 -76.396228 31.437346
v 514.394729 -74.475507 30.994836
v 510.328301 -79.758361 32.463308
v 516.087808 -81.078972 33.055600
v 513.271036 -69.707851 28.764686
v 514.053876 -120.768832 14.957872
v 511.304438 -58.498221 19.743230
v 513.125834 -55.013229 13.399807
v 508.720548 -121.603199 4.385401
v 512.326413 -122.240969 -0.743739
v 512.342715 -122.788330 -5.623022
v 514.179322 -57.951839 -4.363082
v 508.947672 -65.374867 -16.512415
v 515.368263 -123.712161 -25.928096
v 514.406418 -70.603053 -22.069335
v 507.069592 -70.811311 -23.095526
v 509.085797 -80.987074 -33.010309
v 514.255235 -86.352852 -37.068720
v 509.106941 -85.507629 -37.014588
v 511.105428 -121.688774 -40.277324
v 511.356825 -120.032267 -44.531210
v 512.177938 -118.251637 -47.006620
v 514.128692 -108.197261 -49.472788
v 513.724254 -112.713373 -49.836262
v 513.624647 -85.302268 33.681337
v 509.201716 -94.735763 33.965001
v 514.200093 -94.963736 34.149203
v 509.638344 -113.038734 29.989577
v 512.909477 -108.817647 31.774900
v 511.365861 -116.931133 27.644139
v 507.275641 -84.699245 33.311842
v 514.153460 -120.353380 20.192150
v 510.446441 -70.236147 28.893674
v 509.749814 -62.976369 24.177396
v 506.761599 -61.371482 22.591863
v 514.492209 -121.228567 9.126718
v 511.141259 -57.291388 18.069921
v 509.946115 -123.319620 -10.783274
v 509.174158 -55.170263 1.967357
v 508.491527 -123.704136 -15.886278
v 507.698587 -59.953384 -8.736871
v 509.480492 -63.487135 -13.966573
v 509.474310 -123.699781 -25.815594
v 512.119795 -75.947293 -27.837807
v 511.267910 -122.719518 -35.514467
v 508.035039 -123.336706 -30.660801
v 506.022249 -121.775927 -40.274529
v 505.572684 -85.599221 -37.528897
v 508.069530 -89.915368 -40.680910
v 505.620097 -98.100361 -46.352688
v 506.672055 -94.498989 -44.004424
v 512.067233 -115.680597 -49.097477
v 505.885571 -119.957191 -45.071025
v 511.585079 -103.302816 -48.185925
v 502.674311 -99.130769 33.304371
v 505.049512 -79.999526 32.307856
v 507.033333 -90.130998 33.851004
v 509.852407 -118.532596 25.636905
v 507.295213 -120.363647 20.456338
v 506.151980 -57.761298 18.434499
v 503.369013 -122.717351 -5.497428
v 504.077692 -122.191660 -1.110516
v 504.949673 -54.602291 3.725620
v 507.430392 -122.785594 -5.555814
v 503.516046 -123.214706 -10.274143
v 506.728169 -123.339855 -11.203849
v 507.165273 -123.815016 -20.642942
v 504.427842 -65.496031 -17.126392
v 508.725064 -75.680411 -27.941357
v 504.487544 -122.748716 -35.498343
v 506.123596 -82.111333 -34.381709
v 502.631365 -121.813659 -40.245354
v 502.541220 -90.031924 -41.384173
v 506.925816 -118.071286 -47.712389
v 507.180245 -107.828019 -50.306669
v 505.434807 -112.557201 -50.859228
v 505.943279 -116.445767 -49.262687
v 507.166497 -104.096809 32.700283
v 501.112316 -103.687937 32.512163
v 507.136405 -108.496956 31.589468
v 501.250552 -108.248913 31.376986
v 504.881051 -116.617904 27.594153
v 497.107281 -78.541935 31.599777
v 505.776474 -70.353602 28.733772
v 499.761120 -69.965082 28.266217
v 499.627805 -64.532357 24.839130
v 506.020786 -64.805287 25.392161
v 505.713256 -120.819798 15.149690
v 502.232757 -61.656816 22.614392
v 500.969525 -121.029285 10.373510
v 506.393342 -55.170219 13.544561
v 504.619753 -54.230094 8.199488
v 500.494497 -121.751770 2.093702
v 504.114416 -54.962242 2.103627
v 496.525116 -54.742163 2.250645
v 503.646443 -123.701034 -16.511722
v 504.491644 -56.672477 -2.704736
v 502.303531 -64.496982 -16.027314
v 502.911554 -123.737188 -25.768179
v 506.247290 -123.675211 -26.164613
v 495.659251 -70.549683 -23.979829
v 501.045497 -68.563456 -21.249256
v 503.141245 -77.291015 -30.195369
v 501.631516 -80.157151 -33.070032
v 501.922922 -120.282847 -44.677315
v 501.615571 -98.458326 -47.075565
v 505.195117 -102.796682 -48.826890
v 502.190939 -107.529802 -50.851404
v 501.953869 -111.973887 -51.333795
v 502.380174 -117.708032 -48.534886
v 498.266122 -116.332915 -50.144233
v 502.553892 -94.418308 33.668942
v 498.019251 -112.489372 29.641281
v 504.640748 -112.858848 29.848730
v 502.382179 -84.473984 33.070364
v 500.273443 -74.247841 30.251786
v 501.023504 -57.366364 17.608840
v 500.287341 -122.675288 -5.481762
v 497.687073 -56.295063 -2.457615
v 498.429180 -123.584920 -15.429731
v 503.135687 -57.399242 -4.444004
v 501.759781 -123.855704 -21.086689
v 496.051894 -122.776803 -35.503902
v 494.323604 -77.779995 -31.591958
v 495.443473 -81.961392 -35.431473
v 498.075963 -80.098710 -33.405506
v 499.255497 -121.833583 -40.256636
v 499.114300 -89.891269 -41.711123
v 500.538003 -85.107934 -37.701244
v 495.367405 -97.750424 -47.478052
v 498.769315 -102.652020 -49.550046
v 498.637773 -107.412934 -51.279481
v 498.047551 -112.175200 -51.778489
v 498.725229 -118.027617 -48.537144
v 494.491122 -103.364637 32.294226
v 498.461979 -116.365679 27.543185
v 497.512056 -84.878132 32.882290
v 498.157996 -118.357905 25.662895
v 498.728167 -120.468612 20.496523
v 499.078568 -120.876389 15.221564
v 498.598335 -67.021067 26.513525
v 494.341293 -121.006606 10.486973
v 495.356606 -54.202465 8.388869
v 493.673274 -55.348983 13.524129
v 495.615523 -121.983100 -0.291007
v 496.683011 -122.716283 -6.007822
v 495.678050 -54.380021 3.954494
v 492.645030 -123.527638 -14.859046
v 491.219834 -56.976310 -4.726604
v 494.328349 -59.869849 -9.938321
v 495.866980 -62.394293 -13.719984
v 495.718578 -123.840373 -20.825141
v 496.361064 -66.712608 -19.412668
v 497.912705 -123.379257 -30.640450
v 497.159180 -74.082262 -27.612904
v 492.298819 -83.778808 -37.417322
v 492.143992 -93.024696 -44.855396
v 501.062157 -94.231592 -44.523151
v 495.154983 -89.568524 -41.982323
v 495.353790 -102.545503 -49.952154
v 491.980281 -91.209243 33.210294
v 490.892797 -94.074075 33.157469
v 497.905141 -108.078342 31.248242
v 493.273518 -117.896035 25.950172
v 493.983349 -120.227004 21.772529
v 490.082155 -73.553679 29.520857
v 494.248706 -120.956897 14.875410
v 491.160636 -64.035052 24.087811
v 496.070707 -68.689748 27.400462
v 486.343543 -62.738704 22.847702
v 494.896455 -62.175616 22.733019
v 492.048122 -121.415826 4.565082
v 500.445576 -58.932170 19.672064
v 490.736118 -62.443095 -14.230900
v 496.401734 -123.759161 -25.818253
v 489.359162 -66.032629 -19.197349
v 489.507507 -123.453438 -30.672452
v 489.957773 -70.711030 -24.685676
v 488.934991 -88.965909 -42.225822
v 494.036655 -120.392187 -44.904607
v 486.102490 -93.170903 -45.697954
v 489.988203 -102.350446 -50.572887
v 490.989862 -107.306410 -52.253826
v 492.118679 -116.238509 -50.839094
v 491.162628 -111.771826 -52.643266
v 492.701315 -98.622885 32.945175
v 493.025489 -112.207381 29.510679
v 494.752748 -116.076151 27.520828
v 492.685548 -75.940212 30.558626
v 492.147527 -79.521876 31.617727
v 492.238711 -84.196230 32.572083
v 486.797082 -93.760517 33.004618
v 488.477234 -119.760992 23.100484
v 490.379558 -68.918344 27.263937
v 490.915591 -57.016707 16.592818
v 490.005640 -122.623744 -5.900533
v 489.250116 -55.912727 -2.434882
v 487.633418 -59.544632 -9.983544
v 489.441361 -123.504372 -14.504914
v 485.447778 -62.746654 -15.150383
v 487.891058 -123.660291 -28.288741
v 488.231076 -72.547319 -26.889571
v 484.232683 -65.719872 -19.285452
v 488.191980 -78.893454 -33.330545
v 491.994142 -122.785110 -35.589289
v 490.821431 -121.916545 -40.278953
v 488.758928 -118.328429 -48.936451
v 490.210748 -97.898093 -48.194607
v 487.043444 -116.072414 -51.417446
v 485.152879 -101.981985 -51.015532
v 487.551703 -97.947533 32.773878
v 486.395105 -111.873281 29.282091
v 485.449355 -107.426339 30.792802
v 487.628772 -115.921247 27.287625
v 487.206879 -83.923464 32.341485
v 484.035637 -88.657056 32.788599
v 487.550016 -89.122402 32.956062
v 489.273668 -120.663211 20.259196
v 485.758644 -73.674367 29.413465
v 487.047945 -78.237361 31.078980
v 485.646647 -121.134886 15.028025
v 488.438214 -58.820502 19.000848
v 485.621945 -55.699760 13.958206
v 487.412042 -122.045023 -1.487807
v 486.417050 -54.204521 4.187466
v 488.257958 -54.194946 8.463571
v 487.255085 -54.482326 2.371961
v 486.641752 -122.591828 -5.971812
v 487.398412 -123.098198 -10.070321
v 481.449308 -59.088088 -9.747195
v 484.527935 -56.865213 -5.106918
v 487.754315 -123.852109 -21.048386
v 484.616117 -123.789150 -25.894621
v 484.243471 -122.881485 -35.568966
v 485.764278 -121.971629 -40.306704
v 484.882374 -78.347059 -33.110961
v 483.924289 -83.589544 -38.227483
v 485.137239 -88.913820 -42.611919
v 482.455196 -118.509949 -49.109788
v 487.282340 -120.529002 -44.916908
v 485.095350 -97.774650 -48.780713
v 481.885688 -106.402771 -53.122691
v 487.118357 -113.890149 -52.668443
v 481.169318 -102.688703 31.803629
v 483.954861 -98.192278 32.604268
v 480.626319 -98.187156 32.455964
v 486.165159 -102.930101 31.976970
v 485.658864 -118.014127 25.572740
v 484.032713 -77.883829 30.886405
v 483.871453 -83.843312 32.209757
v 479.572932 -121.223377 13.566133
v 485.973026 -68.805624 27.000866
v 486.510789 -121.094199 10.190069
v 485.481749 -121.619939 2.220967
v 477.076333 -59.057725 18.841971
v 483.178406 -58.574083 18.466517
v 480.408073 -122.323294 -4.338451
v 481.701437 -122.855907 -8.557988
v 482.751934 -123.632079 -16.307974
v 476.519915 -123.660211 -16.687731
v 479.394347 -66.237552 -20.414738
v 483.297307 -71.777491 -26.558622
v 480.567699 -74.219262 -29.448372
v 479.506148 -77.314071 -32.687521
v 480.386155 -121.995657 -40.419941
v 477.070220 -85.095262 -40.310497
v 479.558005 -93.410888 -46.644779
v 481.043803 -113.706756 -53.267126
v 478.460602 -100.441264 -51.095043
v 484.403432 -111.229172 -53.454112
v 480.210367 -115.458449 27.156982
v 480.504130 -83.618815 32.057791
v 481.377769 -93.317789 32.817316
v 479.018938 -88.451173 32.596595
v 485.009360 -119.654218 23.274395
v 482.608174 -120.732830 20.216148
v 476.699293 -74.132367 29.283445
v 480.584489 -78.356575 30.901783
v 481.888935 -64.009119 23.675555
v 477.010645 -68.025114 26.214040
v 480.414646 -69.960887 27.439178
v 474.304482 -64.282992 23.603658
v 481.032685 -62.588399 22.488459
v 481.301405 -121.171743 10.172884
v 477.330844 -56.123694 14.435386
v 480.996603 -54.213107 8.542525
v 477.973588 -54.043960 5.233977
v 478.811194 -54.283919 2.560778
v 473.395378 -123.089899 -10.970451
v 479.346189 -62.195239 -14.905299
v 479.896454 -123.881109 -21.062159
v 479.565059 -123.816825 -25.940757
v 479.349229 -123.499471 -30.826322
v 476.518338 -71.277841 -26.634256
v 479.119769 -120.762820 -44.755256
v 475.162806 -80.486868 -36.219172
v 479.716324 -89.995700 -44.113392
v 475.443071 -120.702057 -45.042599
v 479.770388 -97.569807 -49.319775
v 480.194569 -116.638549 -51.414259
v 475.341410 -102.131893 -52.330094
v 478.387043 -106.601242 -53.604353
v 479.724141 -111.524298 29.048944
v 478.278647 -117.579787 25.609130
v 475.932247 -92.722044 32.655677
v 478.123772 -119.375439 23.538775
v 477.033695 -83.066075 31.833661
v 475.944298 -120.808423 20.214105
v 479.862042 -121.377140 4.681741
v 474.337002 -121.296620 10.905409
v 478.208110 -121.931200 -1.322766
v 476.561470 -55.503726 -2.488892
v 474.995854 -123.361442 -13.321752
v 476.193785 -56.616913 -5.372346
v 474.346067 -58.796050 -9.966272
v 473.588089 -123.925406 -20.923042
v 472.785861 -123.887928 -26.036370
v 469.302229 -69.883772 -25.730707
v 472.375066 -122.948478 -35.690750
v 477.470359 -122.913913 -35.626315
v 475.971074 -123.510781 -30.859179
v 471.916408 -73.418002 -29.417367
v 472.141761 -76.595286 -32.697345
v 473.892184 -122.072914 -40.380095
v 470.078656 -80.912342 -37.162956
v 476.320875 -111.109396 -54.294283
v 477.994294 -96.442840 32.534614
v 470.940736 -101.846997 31.560991
v 474.594618 -106.899935 30.451405
v 476.133590 -102.416991 31.627750
v 471.347527 -111.150008 28.795044
v 472.291960 -88.159123 32.312465
v 471.993810 -78.278575 30.533379
v 467.819270 -121.479283 15.450554
v 474.277249 -62.363378 22.057682
v 471.551255 -121.410288 4.579249
v 475.331039 -54.226791 2.769344
v 471.147206 -54.028452 6.674925
v 472.406313 -56.409172 -5.216230
v 473.375520 -62.312897 -15.670505
v 472.958383 -123.554427 -30.876419
v 471.681428 -85.197998 -40.981129
v 467.930611 -87.573561 -43.456028
v 468.630235 -120.784494 -45.055585
v 471.366224 -92.988916 -47.320337
v 474.890778 -97.147979 -49.650417
v 466.183232 -114.921107 -53.847133
v 474.776292 -116.509540 -51.966219
v 475.096349 -118.650837 -49.385246
v 469.836621 -101.512914 -52.709988
v 468.283955 -106.188189 -54.705603
v 469.001739 -111.090588 -55.082968
v 475.521046 -114.397381 -53.459850
v 469.479152 -106.638269 30.332912
v 467.986754 -111.021508 28.716827
v 472.829645 -115.343330 26.888664
v 470.010422 -83.343099 31.639831
v 469.185440 -92.907994 32.425378
v 472.015486 -117.385752 25.533070
v 470.311800 -70.445795 27.305474
v 469.625800 -73.572090 28.770649
v 468.405773 -120.944974 20.071770
v 466.474485 -62.133749 21.565938
v 469.491647 -59.206227 18.773419
v 466.108608 -55.860455 13.626486
v 470.497262 -121.761849 -0.171333
v 473.232123 -54.392901 9.339261
v 464.244094 -54.222534 8.356968
v 465.726067 -54.037307 3.144284
v 468.324741 -123.058015 -10.885786
v 469.780177 -123.595718 -15.941003
v 471.210577 -55.274520 -2.251716
v 469.300966 -56.361128 -5.393143
v 464.672315 -56.125278 -5.148425
v 466.189939 -123.982070 -21.268284
v 469.378832 -123.936380 -26.153998
v 473.568522 -65.667007 -20.239591
v 467.187286 -123.662516 -30.929012
v 468.007620 -75.511360 -31.971961
v 468.022031 -71.419939 -27.599584
v 467.289518 -123.002324 -35.745255
v 466.057672 -81.288989 -37.893086
v 468.523688 -83.714047 -39.944610
v 467.979978 -116.608108 -52.360795
v 466.515153 -97.258900 -50.756419
v 464.735253 -106.183474 -55.125696
v 467.504835 -102.492079 31.295195
v 464.863520 -110.549033 28.778736
v 463.835320 -87.658191 32.039731
v 467.229239 -87.900758 32.154761
v 469.740177 -119.075892 23.839089
v 465.131674 -118.852661 23.890583
v 461.994865 -78.796464 30.341241
v 464.555851 -73.370894 28.556040
v 464.379260 -59.322931 18.768451
v 466.892218 -64.699485 23.604815
v 462.421624 -61.826309 21.206818
v 468.838636 -121.363873 9.530174
v 466.458937 -122.444026 -6.042999
v 465.726001 -123.557294 -15.019509
v 465.577365 -55.106377 -2.194860
v 465.029199 -57.734944 -8.762451
v 466.282356 -61.358992 -14.958977
v 459.822860 -123.702235 -31.112058
v 464.274263 -123.988832 -26.249398
v 467.095450 -122.129865 -40.432284
v 461.816017 -120.915127 -45.039080
v 463.777189 -118.961906 -49.478575
v 464.143739 -105.623374 30.356721
v 457.856152 -107.225744 29.617313
v 464.077274 -115.056342 26.584938
v 466.612236 -82.806494 31.412822
v 467.015536 -97.904092 32.018565
v 466.156760 -116.884639 25.587740
v 463.653086 -70.729002 27.248674
v 467.306078 -78.588209 30.462143
v 463.217180 -65.117720 23.801111
v 464.210314 -121.527035 12.056008
v 459.237417 -63.064136 22.190876
v 462.995682 -121.808288 -0.630907
v 459.558539 -123.991329 -21.321856
v 458.860665 -123.582188 -15.268299
v 467.319713 -58.883376 -10.779424
v 464.069333 -75.250868 -32.095134
v 460.094129 -69.672563 -26.359524
v 460.159079 -76.676758 -33.975194
v 457.300943 -88.191201 -45.165256
v 461.966585 -87.127561 -43.726744
v 455.541311 -116.468549 -53.435464
v 461.872307 -93.616865 -48.858670
v 464.577940 -101.499249 -53.333933
v 461.639701 -97.328434 -51.389123
v 454.189031 -100.914059 -54.308936
v 462.696610 -110.936663 -55.740538
v 460.708883 -101.140978 31.301750
v 460.075790 -87.548603 31.930235
v 458.952864 -92.290154 32.077784
v 464.023508 -92.493243 32.264677
v 461.802735 -118.512266 24.051204
v 458.398158 -118.503829 23.827269
v 464.142442 -121.074704 19.848952
v 456.076988 -73.025251 28.104942
v 457.498636 -121.264583 19.560928
v 460.191090 -70.743819 27.138008
v 458.052076 -121.749936 14.642254
v 462.284640 -121.471521 4.437809
v 459.388750 -59.338934 18.677298
v 462.575752 -56.127243 14.068821
v 457.254092 -53.974376 2.993979
v 452.066234 -54.821806 -2.216137
v 459.804581 -60.712633 -14.459169
v 455.223399 -62.480449 -17.503203
v 459.503495 -65.542516 -21.342450
v 457.680704 -74.601555 -32.032712
v 457.062907 -123.168029 -35.877344
v 460.285575 -80.696624 -37.938723
v 453.362879 -122.388322 -40.426022
v 460.294542 -122.213256 -40.500796
v 453.963928 -93.475219 -49.697047
v 459.623663 -106.017968 -55.663446
v 457.609314 -110.873908 -56.265402
v 455.391323 -115.490177 -54.359978
v 460.739248 -110.547210 28.559049
v 457.739904 -82.983627 31.176880
v 451.582692 -82.332042 30.844539
v 453.878423 -92.118945 31.968991
v 457.911307 -114.954892 26.257165
v 454.994941 -118.524288 23.601933
v 449.877011 -77.270021 29.459103
v 455.498477 -80.311980 30.490485
v 457.965480 -67.113410 24.990923
v 453.825660 -121.574928 4.351991
v 456.973252 -63.410645 22.392650
v 458.340511 -121.549965 8.418728
v 456.996813 -121.794546 -0.190208
v 449.781220 -54.322540 8.522417
v 458.502170 -122.164049 -4.049928
v 452.190497 -53.936308 3.004301
v 456.471105 -123.045421 -10.889542
v 452.838239 -58.803968 -11.763708
v 455.984242 -124.046810 -26.432275
v 455.968721 -124.038014 -21.568415
v 455.401717 -65.130702 -21.158164
v 454.031775 -75.483842 -33.339182
v 455.105338 -82.920117 -40.657547
v 454.853785 -119.161126 -49.689666
v 455.036532 -96.847802 -51.864323
v 454.509238 -105.840151 -56.220388
v 454.315875 -110.356269 -56.684329
v 450.771329 -115.131765 -54.962122
v 455.232547 -110.732454 28.180229
v 451.979256 -87.198613 31.648171
v 455.872381 -97.056092 31.725232
v 450.997176 -101.651685 30.873820
v 453.753153 -71.378519 27.251225
v 454.127840 -121.748869 17.497559
v 450.506185 -122.066318 14.432365
v 454.273797 -121.907364 14.229301
v 452.598280 -59.438628 18.623253
v 451.221817 -121.882380 -0.950972
v 454.127842 -56.187996 13.985977
v 454.594535 -122.444742 -6.107313
v 448.697531 -54.730358 -2.082861
v 452.384998 -123.770337 -16.699705
v 449.839897 -61.668067 -16.746123
v 450.707326 -124.149053 -26.332152
v 449.891735 -64.802459 -21.188841
v 454.718468 -68.966105 -25.984146
v 452.332658 -123.631429 -33.116357
v 448.531840 -123.424135 -35.481131
v 446.445680 -73.624609 -32.047440
v 453.302269 -121.075360 -45.123672
v 449.957328 -79.130839 -37.459098
v 450.136334 -83.669784 -41.874155
v 449.752794 -119.324820 -49.691741
v 447.990290 -87.395550 -45.505387
v 451.007499 -88.767253 -46.386230
v 447.222097 -91.720184 -49.170197
v 449.157665 -116.843554 -53.454054
v 451.050548 -96.229559 -51.930058
v 450.527895 -105.963578 -56.668884
v 450.605982 -110.872958 -56.909332
v 446.890942 -87.019142 31.486522
v 447.148921 -91.942744 31.778765
v 450.653616 -96.692294 31.636842
v 451.173334 -110.313267 28.147466
v 453.418465 -105.491381 29.996765
v 449.895135 -118.413542 23.481300
v 446.665090 -81.789860 30.611182
v 452.415935 -121.183455 19.935372
v 447.305289 -121.291057 19.833889
v 445.913559 -67.382380 24.832497
v 452.455716 -67.770061 25.239801
v 448.995059 -121.837968 9.457291
v 451.985893 -62.623691 21.627999
v 447.045714 -121.669385 4.374409
v 447.396538 -56.269713 14.005508
v 449.017667 -55.768741 -5.317523
v 449.326399 -123.437123 -13.790145
v 448.726805 -58.132023 -10.730453
v 450.858610 -124.118189 -21.603213
v 445.306009 -61.875078 -17.402808
v 448.574187 -123.967750 -30.744346
v 442.905669 -64.841874 -21.793943
v 449.841149 -76.147777 -34.446114
v 446.403047 -121.286141 -45.002051
v 445.883065 -96.338985 -52.576552
v 447.469544 -101.222860 -55.212104
v 447.020605 -111.326537 -57.117296
v 444.495893 -106.090149 -57.291179
v 443.348074 -86.482350 31.329936
v 444.025933 -101.104044 30.744296
v 444.288052 -110.066482 27.976037
v 451.170286 -114.457809 26.176015
v 448.914720 -72.597143 27.646138
v 440.306814 -71.931004 27.146724
v 444.190295 -59.528835 18.511404
v 443.074020 -62.698026 21.488785
v 449.493118 -122.458578 -6.168486
v 445.586793 -123.786449 -16.636601
v 443.466382 -124.216867 -21.671848
v 442.126389 -61.302276 -16.761323
v 445.113505 -123.451219 -35.926751
v 447.220140 -68.119720 -25.601462
v 441.393694 -122.474097 -41.265867
v 444.515510 -79.636424 -38.511531
v 442.820018 -88.119445 -46.693873
v 441.390536 -91.307665 -49.429107
v 442.267070 -100.756616 -55.514725
v 444.054326 -103.583686 -56.581657
v 445.518833 -115.099492 -55.365706
v 441.311051 -112.154633 -57.360882
v 440.565420 -114.952979 -55.846258
v 441.237897 -105.656879 -57.527935
v 444.699949 -109.728707 -57.574405
v 440.468442 -96.329592 31.387885
v 443.677362 -91.629901 31.702980
v 443.862306 -96.446965 31.436694
v 441.410751 -118.277644 23.220610
v 444.373046 -114.280812 25.946895
v 444.802747 -118.314577 23.372207
v 443.188128 -77.123859 29.237740
v 440.740423 -81.754550 30.453893
v 447.691856 -121.810227 18.468436
v 445.412050 -122.276983 14.443329
v 440.184403 -121.886889 -0.482302
v 444.188712 -121.878474 -0.432720
v 442.694092 -122.458756 -6.087780
v 440.547162 -54.321853 8.509066
v 439.768542 -123.893609 -17.126876
v 442.271404 -55.621821 -5.400144
v 443.888903 -124.286432 -26.731768
v 438.487062 -124.154873 -31.641106
v 436.775583 -74.082469 -33.345440
v 441.539602 -75.667105 -34.639420
v 441.106623 -121.214805 -45.628034
v 439.603510 -79.218101 -38.539766
v 437.565458 -119.916475 -49.287352
v 442.919576 -119.542800 -49.667617
v 439.773989 -117.205297 -53.611446
v 440.448541 -109.824454 -57.976261
v 442.476963 -105.597889 29.573179
v 439.196044 -109.909100 27.870750
v 436.801581 -77.026976 29.063515
v 443.044851 -121.204875 20.080810
v 442.671066 -67.858468 25.048088
v 435.791454 -59.590881 18.424353
v 438.484305 -61.910554 20.735143
v 440.657118 -122.157242 9.475127
v 436.173548 -121.982695 -0.782358
v 440.688946 -56.326711 13.981249
v 440.423194 -53.817193 3.022367
v 439.458744 -123.094615 -10.816902
v 434.678159 -123.336536 -12.423040
v 438.263070 -124.379448 -27.117103
v 435.501645 -124.435057 -26.700119
v 438.212797 -65.099580 -22.493761
v 439.850305 -71.712788 -30.428021
v 439.363712 -68.366554 -26.519532
v 438.034397 -123.576786 -36.403797
v 437.423651 -82.992008 -42.534307
v 431.102231 -121.398239 -46.177423
v 431.341416 -83.245162 -43.361321
v 437.718060 -92.155202 -50.483862
v 438.948056 -96.302254 -53.258819
v 434.336570 -100.411180 -56.197532
v 434.918189 -104.926378 -57.989123
v 433.947281 -91.625400 31.454498
v 435.373684 -96.180236 31.274505
v 440.631902 -100.993603 30.666312
v 435.672009 -105.373554 29.402458
v 439.276376 -114.124565 25.791069
v 436.298386 -118.160106 23.053867
v 439.611319 -121.964229 18.445434
v 438.491540 -122.546826 14.292468
v 439.491127 -64.691460 22.936923
v 437.089194 -122.283124 9.297621
v 433.410073 -121.993922 3.095912
v 436.943794 -121.894360 3.740631
v 435.659470 -56.341197 13.881369
v 436.349765 -122.397604 -5.642082
v 433.116219 -122.074331 -1.325653
v 433.707552 -53.761788 3.014065
v 436.502067 -57.189452 -9.598122
v 437.795798 -124.305567 -21.862764
v 432.283984 -64.967113 -22.685526
v 434.122209 -119.673383 -49.998033
v 433.491167 -117.525837 -53.663439
v 436.399721 -89.225453 -48.304282
v 432.585845 -91.927448 -50.847876
v 437.214799 -115.249402 -55.841013
v 438.054738 -112.267426 -57.572117
v 433.620418 -109.659519 -58.644658
v 434.325030 -82.344664 30.441843
v 435.467274 -86.731327 31.221429
v 432.128990 -100.737118 30.516183
v 431.717515 -109.478504 27.748744
v 432.453019 -113.939337 25.572494
v 431.182067 -118.014291 22.885591
v 430.344667 -120.965377 19.999562
v 427.231087 -81.121067 30.018508
v 434.282105 -121.009808 20.105677
v 432.803695 -121.871507 18.641537
v 428.210516 -73.101921 27.419823
v 429.085330 -59.589599 18.369834
v 431.977444 -122.481584 9.223117
v 433.841429 -54.344299 8.528371
v 429.531386 -122.504595 -6.123547
v 429.408988 -123.231296 -11.445246
v 431.889307 -54.445168 -2.102361
v 427.540331 -55.898275 -7.139119
v 426.843014 -123.945542 -16.540680
v 435.365638 -123.854656 -16.603794
v 438.561070 -61.538041 -17.417249
v 432.109280 -124.567814 -26.572961
v 432.924056 -124.308860 -31.486038
v 428.053870 -123.919741 -36.105968
v 431.363838 -71.874754 -31.305081
v 431.738675 -123.794411 -36.101666
v 431.665742 -122.912861 -40.884189
v 433.252884 -77.371879 -37.158474
v 432.637022 -79.856147 -39.802536
v 427.698218 -121.465616 -46.366013
v 430.665884 -86.766248 -46.743373
v 428.635276 -115.071086 -56.690300
v 429.761864 -95.742732 31.185058
v 427.335335 -113.811554 25.387946
v 431.327684 -64.810783 22.841682
v 428.749110 -61.668017 20.389533
v 430.036288 -122.163850 4.618479
v 430.626701 -56.382776 13.937403
v 422.973718 -54.349578 8.584914
v 425.849734 -123.145775 -10.602060
v 427.618524 -122.145325 -1.060959
v 426.021755 -54.397460 -2.184587
v 429.323441 -124.464679 -21.492681
v 425.031285 -124.769420 -27.047078
v 428.908215 -60.462058 -16.227155
v 428.776668 -124.674153 -25.793252
v 427.803040 -124.484084 -31.404730
v 431.447998 -68.022468 -26.652742
v 425.858191 -71.141276 -30.867321
v 426.177849 -123.104392 -40.722759
v 426.032067 -75.717559 -36.018089
v 425.857223 -120.028220 -50.061123
v 430.079708 -88.983943 -48.735965
v 424.722211 -82.141291 -42.859176
v 421.558059 -88.063254 -48.748728
v 429.654905 -100.558198 -56.724533
v 430.496002 -95.608843 -53.689898
v 424.091308 -100.099232 -57.021368
v 426.790090 -109.496877 -59.273615
v 425.443189 -104.648226 -58.820015
v 425.994946 -113.270310 -58.110680
v 426.160538 -86.559376 31.000095
v 423.336211 -91.066926 31.249303
v 429.556201 -86.618230 31.075635
v 423.944008 -96.016327 31.052479
v 426.304338 -105.095425 29.213839
v 423.632383 -100.502448 30.369633
v 427.272865 -109.489415 27.551479
v 423.928133 -113.659961 25.322795
v 426.076312 -117.848548 22.786735
v 430.586732 -67.141318 24.357618
v 428.418685 -122.882381 14.422739
v 419.613300 -65.705570 23.325148
v 425.583669 -124.606959 -22.241114
v 420.982600 -62.353232 -19.765603
v 425.395702 -64.784880 -22.922488
v 424.309753 -67.588427 -26.711334
v 421.470145 -121.938085 -45.649540
v 425.124125 -79.462223 -40.109285
v 426.140440 -117.776934 -53.926877
v 425.767841 -91.471958 -51.161376
v 423.651018 -95.125328 -54.011627
v 419.940763 -109.215931 -59.859059
v 422.160682 -109.336812 27.433423
v 425.159160 -121.789776 18.629076
v 425.230077 -120.740199 20.106614
v 421.383252 -72.673085 27.089266
v 423.165089 -61.461259 20.163780
v 424.081404 -59.646973 18.439626
v 423.940585 -56.405000 13.973864
v 420.869787 -122.496187 4.441609
v 424.506361 -53.734424 3.017721
v 421.746228 -124.016237 -16.484522
v 423.936554 -58.773989 -13.592290
v 418.530238 -57.579837 -11.590588
v 418.355969 -59.937838 -16.033519
v 422.435840 -124.627377 -21.575056
v 421.268384 -124.845729 -26.751632
v 419.237341 -64.286492 -22.709015
v 417.387655 -62.628215 -20.443805
v 421.473445 -124.703044 -31.375433
v 419.040334 -66.983092 -26.303867
v 421.275662 -124.164208 -36.092950
v 417.514727 -122.225584 -45.255918
v 420.608738 -83.160682 -44.222883
v 419.656284 -79.961493 -41.098038
v 415.648519 -87.175343 -48.469634
v 420.706178 -118.254949 -53.707277
v 420.295605 -91.531743 -51.738226
v 420.216348 -114.997452 -57.449977
v 420.287475 -99.387777 -57.009907
v 417.379371 -113.991403 -58.406849
v 422.595498 -86.249469 30.857907
v 418.436654 -83.259093 30.263937
v 420.110623 -95.786019 30.988813
v 418.665959 -99.834514 30.356957
v 418.799193 -113.505197 25.127891
v 424.161105 -76.701237 28.715448
v 421.616037 -123.152146 14.426604
v 415.005764 -123.366000 9.908398
v 417.318556 -59.770657 18.504834
v 415.928296 -65.938299 23.426705
v 421.703257 -122.958174 9.319186
v 417.258166 -56.417538 13.971254
v 419.246453 -122.467582 -3.677417
v 412.130316 -54.384003 8.640896
v 419.164876 -123.284836 -11.006169
v 418.620567 -124.769426 -22.700653
v 417.573815 -124.937428 -26.754039
v 414.022004 -62.292079 -20.160778
v 415.560006 -70.976180 -31.509832
v 421.091687 -123.309756 -40.736306
v 415.919775 -74.563261 -35.599259
v 416.044468 -120.167164 -50.700078
v 416.523441 -94.103405 -54.000825
v 413.796962 -90.832830 -51.734448
v 418.582804 -104.299016 -59.317677
v 416.402265 -108.948840 -60.162456
v 416.759733 -95.498877 30.940503
v 413.438096 -100.225317 30.188324
v 418.657734 -104.855838 29.034100
v 415.341416 -109.123651 27.252007
v 416.678516 -117.451416 22.554131
v 418.410549 -120.177367 20.405630
v 412.765863 -74.968665 27.833371
v 417.040001 -80.866192 29.730690
v 411.369525 -81.544640 29.787789
v 418.859171 -121.683430 18.648780
v 415.271048 -123.267456 14.439801
v 412.787834 -65.395217 23.041987
v 418.715266 -61.278382 19.946169
v 416.193347 -122.856896 5.800979
v 415.498562 -122.465079 -1.748180
v 415.303761 -53.775891 3.078111
v 413.700733 -123.352748 -10.947600
v 416.925628 -124.108597 -16.549452
v 417.515349 -54.387796 -2.376682
v 415.168540 -57.759605 -12.184276
v 411.340125 -57.357256 -11.544837
v 410.872838 -59.485184 -15.689628
v 414.632179 -59.769894 -16.018115
v 412.837126 -124.525443 -36.041505
v 416.852506 -124.848577 -31.230613
v 414.926048 -64.490766 -23.271144
v 410.955557 -123.747177 -40.733443
v 413.235400 -80.669509 -42.398201
v 410.565779 -77.379303 -39.167590
v 410.237870 -83.061381 -45.029702
v 411.069854 -118.921166 -53.484925
v 412.645188 -120.885689 -49.462863
v 410.105017 -90.217303 -51.536613
v 412.901029 -94.057267 -54.280894
v 417.130805 -117.736813 -54.753589
v 409.982716 -99.210494 -57.844325
v 415.123474 -99.444003 -57.506938
v 411.728993 -103.916977 -59.795786
v 413.590856 -113.348512 -59.087095
v 414.350162 -86.279045 30.675253
v 413.312552 -95.583789 30.864703
v 413.538129 -104.723223 28.943326
v 413.668320 -113.419383 24.957088
v 409.273720 -75.149647 27.874953
v 411.027674 -118.327559 21.589966
v 412.839776 -121.446225 18.609853
v 414.025837 -70.984580 26.156322
v 409.737223 -123.367197 14.402810
v 410.570110 -56.446820 14.020981
v 410.110163 -54.280142 -2.239954
v 414.778034 -55.120041 -5.495706
v 411.974284 -124.139380 -16.199915
v 411.935085 -124.841717 -21.525577
v 411.100572 -125.144253 -26.448514
v 409.716559 -63.109627 -21.631763
v 410.629486 -68.101138 -28.331278
v 407.572864 -123.945385 -40.732637
v 408.851215 -71.185163 -32.278560
v 410.477684 -74.089537 -35.502360
v 414.114311 -122.387212 -45.262740
v 410.615317 -86.442938 -48.200616
v 410.170233 -94.280121 -54.673796
v 406.245719 -99.463653 -58.311670
v 408.284051 -108.488941 -60.804831
v 413.727727 -115.299379 -57.743515
v 411.494366 -90.778212 31.004784
v 409.857682 -112.979773 25.085960
v 404.066282 -74.292232 27.467010
v 408.257981 -82.402356 29.971039
v 407.227435 -121.335822 18.516850
v 406.283229 -66.471352 23.631861
v 406.821839 -123.804832 12.110798
v 405.461094 -65.158563 22.793611
v 409.995948 -123.538628 9.307651
v 410.343076 -59.777415 18.437798
v 409.175707 -123.027926 4.343552
v 411.020558 -122.616410 -0.779590
v 406.944183 -53.724203 3.055279
v 409.607122 -123.159471 -8.834056
v 408.570578 -124.207224 -16.225784
v 404.922552 -57.872810 -12.892520
v 408.024651 -124.930549 -21.484423
v 407.703699 -125.295238 -26.442255
v 408.326316 -59.107921 -15.124809
v 408.003223 -125.222378 -31.471337
v 405.606627 -67.515034 -27.928285
v 407.766139 -124.785057 -35.995273
v 404.152607 -124.176209 -40.700402
v 406.891375 -79.865099 -42.069207
v 405.645040 -76.938963 -39.037690
v 404.336238 -122.932787 -45.148517
v 406.049389 -82.184639 -44.506649
v 404.398690 -118.871221 -54.248590
v 406.576910 -94.075963 -54.825640
v 407.177253 -113.190684 -59.611879
v 405.431155 -103.800726 -60.310367
v 402.807364 -81.988252 29.822957
v 407.627198 -86.151781 30.574583
v 404.753130 -90.669200 30.927910
v 403.168097 -95.381236 30.763708
v 408.353449 -100.119709 30.128766
v 403.268206 -100.003244 30.056925
v 408.450406 -104.599441 28.886486
v 408.516511 -108.956050 27.156649
v 406.574430 -117.289248 22.157840
v 406.555055 -80.744692 29.579367
v 406.293222 -123.370045 14.816145
v 399.459184 -60.979063 19.518867
v 407.802568 -60.976258 19.552853
v 400.426421 -54.462800 8.759393
v 402.531538 -122.920470 -0.580238
v 405.079097 -54.289806 -2.287855
v 403.476023 -124.268251 -16.170559
v 404.817458 -60.406363 -17.673332
v 405.259542 -64.506941 -23.937978
v 404.205159 -70.718467 -31.980768
v 403.756568 -73.785091 -35.659468
v 405.488531 -121.102292 -49.892661
v 404.778127 -86.458129 -48.705990
v 397.611514 -86.302895 -49.195895
v 404.821970 -90.215594 -51.974420
v 404.513350 -115.849359 -57.986362
v 400.129938 -91.696118 -53.577797
v 401.568767 -103.464778 -60.478731
v 399.490193 -112.842173 -60.461679
v 403.009918 -112.956123 -60.128112
v 403.185187 -108.016438 -61.224739
v 396.595016 -81.483379 29.621317
v 400.111251 -104.302847 28.814634
v 401.224524 -109.122377 26.827776
v 403.917464 -113.195117 24.702221
v 399.926726 -80.402805 29.389992
v 399.703810 -116.737531 22.198120
v 403.850345 -121.097842 18.700619
v 400.848821 -123.309769 15.100511
v 402.292414 -123.982359 12.547415
v 400.437781 -65.010173 22.656264
v 406.222320 -123.759175 9.439350
v 405.575864 -56.515787 14.075715
v 403.618852 -59.589966 18.153063
v 402.283103 -122.986472 -5.302284
v 400.042788 -54.265912 -2.222153
v 403.698536 -54.893377 -5.005774
v 400.948418 -125.555293 -26.136293
v 402.745649 -56.590865 -10.105608
v 399.288088 -60.633791 -18.296383
v 394.660660 -65.725410 -26.215001
v 399.863171 -64.635809 -24.405969
v 404.116489 -125.016262 -35.918391
v 402.035453 -125.540699 -31.422823
v 399.160203 -67.272148 -28.002166
v 399.584830 -70.809490 -32.378734
v 398.252314 -74.441271 -36.765099
v 402.492085 -80.184104 -42.707179
v 399.795386 -123.187208 -45.181433
v 400.326849 -82.141022 -44.896100
v 395.576575 -119.716466 -53.855207
v 400.421508 -121.461335 -49.778164
v 399.804481 -118.914669 -54.672552
v 400.279338 -116.074436 -58.131618
v 403.509216 -94.807135 -55.598973
v 399.855106 -110.115929 -61.325257
v 401.188995 -86.215824 30.531368
v 396.344361 -90.626305 30.797186
v 397.053547 -95.216327 30.675262
v 396.563114 -104.314253 28.720440
v 398.808130 -99.573200 30.044681
v 400.458561 -112.923105 24.739073
v 396.721063 -74.763197 27.577907
v 400.331318 -121.107476 18.461710
v 397.701452 -123.646285 4.613266
v 399.146542 -123.076883 -0.458611
v 397.227302 -56.626379 14.127392
v 395.745474 -123.238202 -0.398593
v 399.900162 -123.580520 -11.050220
v 401.912568 -53.738327 3.041444
v 398.548080 -55.960788 -8.657258
v 396.205592 -125.737114 -26.241358
v 398.489504 -57.518947 -12.466493
v 395.730938 -124.641347 -40.619991
v 398.729934 -77.749751 -40.401798
v 397.220179 -81.243570 -44.223133
v 398.762288 -98.431878 -58.319754
v 396.081560 -112.805953 -60.746511
v 392.462390 -100.556855 -59.996126
v 395.000328 -103.226308 -60.918680
v 391.619867 -112.068510 -61.477574
v 397.980145 -107.390693 -61.595151
v 392.771086 -85.618094 30.345733
v 393.030412 -95.091576 30.656450
v 395.423993 -108.933448 26.749293
v 393.644407 -112.683574 24.626486
v 397.035331 -112.866972 24.591711
v 393.402999 -81.523740 29.596161
v 392.234878 -123.052816 15.540204
v 392.800144 -60.873680 19.428892
v 392.118281 -64.853337 22.509798
v 397.583409 -68.501979 24.693081
v 397.532831 -124.216772 9.414786
v 392.792577 -59.345643 17.877806
v 397.367663 -123.180084 -6.113454
v 393.172978 -123.306632 -5.643936
v 395.705909 -124.225196 -14.776638
v 398.657272 -54.837820 -4.943373
v 396.394417 -125.182310 -20.897462
v 394.324243 -55.836559 -8.458446
v 391.091417 -125.296757 -20.886749
v 393.062031 -60.512931 -18.360645
v 395.922638 -125.474148 -35.896063
v 396.171794 -125.832074 -31.083070
v 390.209013 -77.342111 -40.587776
v 393.543395 -81.361045 -44.651767
v 394.166377 -84.078276 -47.350856
v 389.667375 -83.284230 -46.913194
v 392.890986 -89.378381 -52.272710
v 386.186458 -117.233931 -58.269684
v 394.635287 -117.938098 -56.571883
v 394.971168 -94.186957 -55.866728
v 392.536029 -107.389440 -62.039039
v 389.561382 -111.176015 -61.965260
v 389.584111 -90.341221 30.762848
v 389.613173 -95.002076 30.621935
v 393.106163 -99.689021 29.982788
v 389.819108 -108.436118 26.861911
v 394.624566 -116.405403 22.225021
v 393.152045 -75.533008 27.799417
v 390.558746 -120.933967 18.362665
v 386.391219 -70.289058 25.583325
v 395.696245 -124.101271 12.752241
v 392.625705 -123.940720 4.778709
v 392.243345 -56.644011 14.107582
v 391.865332 -53.843393 3.039116
v 388.501864 -53.883512 3.019293
v 392.069951 -54.599627 8.771018
v 388.251709 -123.437783 -5.154500
v 393.854747 -123.705220 -10.863858
v 391.644545 -54.272264 -2.175192
v 387.929393 -126.020855 -25.874296
v 391.592042 -62.582855 -21.782810
v 390.904056 -125.752217 -35.809164
v 391.068912 -126.055959 -30.992269
v 387.669558 -67.366271 -28.802694
v 391.200089 -70.328020 -32.321163
v 386.981343 -73.613753 -36.503599
v 386.114653 -78.330460 -41.933268
v 391.952985 -123.671252 -45.255636
v 388.650404 -122.239490 -49.796419
v 391.172048 -120.205498 -53.537130
v 388.596024 -97.646185 -58.713887
v 393.369700 -116.072867 -58.751028
v 389.869012 -102.821142 -61.193666
v 386.434906 -113.518992 -61.243672
v 386.234654 -90.265076 30.722439
v 385.786453 -85.796383 30.323043
v 389.157067 -86.019331 30.392002
v 386.400433 -104.050871 28.645193
v 391.305318 -104.251591 28.673776
v 386.426960 -108.364431 26.821882
v 387.926714 -112.377923 24.637651
v 387.914679 -116.435267 21.989906
v 388.360997 -124.090306 13.328785
v 385.929782 -122.904063 15.749980
v 391.207339 -124.517215 9.683589
v 385.705179 -124.731177 9.925119
v 391.290178 -66.514415 23.526950
v 389.471395 -60.924856 19.463691
v 390.523656 -123.469787 -0.464230
v 383.413975 -123.648346 -4.889879
v 386.605550 -54.276777 -2.072030
v 386.910797 -54.666168 -4.254171
v 389.237625 -124.554494 -15.897720
v 386.559518 -56.967902 -11.685770
v 387.689302 -126.207260 -30.873985
v 387.758789 -60.495220 -18.656499
v 385.274320 -64.622991 -25.205975
v 389.051914 -125.056080 -40.557328
v 389.923585 -85.905553 -49.416056
v 386.431484 -93.626150 -56.139860
v 386.901040 -119.902129 -54.586363
v 383.622023 -122.553512 -49.772075
v 387.346705 -99.634659 -59.940142
v 382.160186 -117.756209 -58.096781
v 383.711477 -111.124734 -62.492133
v 387.571717 -106.905793 -62.428636
v 383.514308 -84.396063 30.093009
v 382.859476 -90.138135 30.699076
v 382.920960 -94.962795 30.577214
v 386.290733 -95.013749 30.592783
v 386.349602 -99.614980 29.904724
v 382.980148 -99.535699 29.870899
v 383.056857 -108.230901 26.813079
v 383.460858 -112.286997 24.595768
v 387.447610 -82.396152 29.735645
v 385.723502 -120.596740 18.492880
v 382.807828 -60.862810 19.450505
v 387.114010 -64.756693 22.417259
v 378.803742 -64.626635 22.423276
v 387.359105 -124.287893 5.057737
v 381.957404 -59.023663 17.608892
v 381.365304 -54.717346 8.706248
v 387.488321 -54.639824 8.770237
v 386.423001 -123.851390 -10.416662
v 385.112386 -124.700297 -16.137865
v 384.961136 -125.371211 -20.196934
v 381.744506 -124.601659 -14.973526
v 384.236428 -55.667072 -8.246575
v 381.913877 -61.104151 -20.005132
v 381.205941 -126.283460 -25.744388
v 380.775123 -126.361931 -35.672412
v 384.141771 -126.134455 -35.716421
v 382.588512 -70.440335 -33.010579
v 383.876834 -125.314745 -40.872039
v 387.186855 -123.974302 -45.232247
v 380.648448 -125.585748 -40.693234
v 376.437037 -73.196209 -36.704172
v 382.811851 -77.781962 -41.501655
v 380.153804 -122.916465 -49.517083
v 382.813180 -82.961709 -47.013917
v 379.696053 -85.355089 -49.541268
v 382.869176 -89.227601 -52.866109
v 381.324748 -93.286594 -56.268845
v 383.096569 -102.260518 -61.559902
v 381.053233 -106.670078 -62.949914
v 379.602843 -99.461025 29.874844
v 381.063922 -79.936998 29.100855
v 379.182948 -116.949983 21.282047
v 383.030711 -117.077724 21.326891
v 383.932636 -73.614600 27.038045
v 381.222032 -123.915826 13.928441
v 384.885269 -56.720219 14.194675
v 383.856306 -123.862810 -0.051155
v 376.390310 -124.295102 -0.197440
v 381.182693 -54.435977 -3.078724
v 382.140259 -53.960315 3.033787
v 381.008028 -125.563546 -20.654208
v 378.137512 -56.708091 -11.549121
v 384.687848 -59.706135 -17.489938
v 383.173925 -126.450961 -30.417597
v 377.129610 -67.557528 -29.644240
v 378.369279 -123.849173 -47.428780
v 379.221487 -80.998856 -45.225620
v 376.012667 -85.433536 -49.871734
v 379.042481 -89.150366 -53.068193
v 383.135897 -113.470036 -61.599448
v 382.352268 -116.105561 -59.796674
v 380.934639 -97.091147 -58.933655
v 375.936425 -106.349254 -63.338584
v 378.988161 -110.859697 -62.944111
v 379.389360 -84.419803 30.095077
v 378.621532 -94.871012 30.579139
v 379.510262 -90.099589 30.696851
v 379.675886 -108.124568 26.802675
v 380.928755 -103.921078 28.615606
v 377.583529 -111.829184 24.703637
v 378.326916 -120.379777 18.380207
v 381.574472 -122.883427 15.681722
v 377.828666 -60.714320 19.415353
v 378.970319 -124.966093 10.182871
v 382.470390 -124.580294 4.991451
v 375.541007 -56.724304 14.093279
v 375.911801 -124.146580 -9.402174
v 378.459039 -124.098030 -10.059814
v 378.267608 -123.901893 -5.036655
v 372.500434 -55.508100 -8.098741
v 377.783292 -59.683180 -17.776010
v 376.211060 -126.387545 -25.260040
v 374.535112 -126.877625 -30.848743
v 378.223931 -64.566771 -25.485303
v 375.582343 -125.942351 -40.474278
v 374.939330 -126.683749 -35.760693
v 373.936577 -124.906703 -45.483408
v 372.774266 -76.584916 -40.841247
v 376.160695 -76.811382 -40.867064
v 380.053888 -120.649642 -54.220525
v 378.563350 -83.211818 -47.531665
v 375.908761 -92.629071 -56.152361
v 372.394145 -92.853270 -56.559460
v 375.857090 -115.987298 -60.550616
v 376.032125 -89.607499 30.642622
v 372.419540 -89.971629 30.646484
v 376.251104 -99.397194 29.870233
v 376.284818 -108.115263 26.741038
v 373.320986 -111.965549 24.509904
v 378.427148 -74.421424 27.299319
v 375.761541 -80.402373 29.205394
v 384.619664 -66.357238 23.456113
v 375.571051 -70.151928 25.516817
v 373.242043 -122.169821 16.255388
v 373.777117 -125.183468 5.264078
v 376.954555 -59.024081 17.660008
v 371.961653 -58.759774 17.256310
v 372.199657 -56.782323 14.025312
v 376.773436 -54.024546 3.133213
v 376.542912 -54.285288 -1.901794
v 376.849299 -124.919759 -16.169199
v 375.997271 -125.660248 -20.452430
v 367.660908 -125.842360 -20.178824
v 377.010816 -126.630042 -27.784491
v 374.624631 -61.796221 -21.559892
v 370.598005 -127.092458 -30.785235
v 367.558582 -126.738669 -39.945175
v 370.483264 -125.277415 -45.121276
v 372.812643 -73.052536 -36.782524
v 368.155075 -123.791601 -50.001225
v 374.203847 -123.480448 -49.392047
v 369.286751 -81.710588 -46.562571
v 373.261047 -121.352021 -54.010674
v 370.471438 -84.261733 -49.098211
v 368.781319 -88.244192 -52.951260
v 371.653479 -88.390839 -52.901032
v 369.959592 -118.580432 -58.605829
v 376.284582 -101.746945 -61.864108
v 375.819935 -96.727418 -59.068456
v 370.838356 -106.066201 -63.648469
v 373.900131 -110.610567 -63.465392
v 376.549485 -114.054046 -61.878574
v 369.686050 -114.992008 -61.972299
v 372.865798 -94.752622 30.539823
v 374.664168 -103.708553 28.609271
v 370.315242 -116.494309 21.293806
v 373.006494 -114.496916 22.810763
v 371.417269 -73.656548 27.003828
v 369.828487 -123.703623 14.193924
v 374.512903 -123.894111 13.902451
v 368.819769 -64.454210 22.426440
v 373.936911 -125.148614 10.350488
v 368.911795 -125.342270 10.478572
v 368.463993 -124.903273 0.313799
v 372.148285 -124.587680 -0.118735
v 371.971293 -54.896870 8.830143
v 370.096965 -124.404192 -9.736126
v 369.930420 -124.891573 -14.290747
v 369.895786 -54.254801 -1.580662
v 370.069917 -54.504551 -3.657282
v 367.298143 -127.232497 -30.635918
v 368.704796 -61.418327 -21.225642
v 372.705379 -65.130925 -26.600309
v 368.194133 -127.174497 -35.271797
v 372.208199 -68.795407 -31.548505
v 370.461026 -121.832070 -53.643608
v 366.104479 -84.430828 -49.536115
v 367.804033 -93.098506 -57.033206
v 366.191437 -119.339372 -58.193990
v 365.759618 -105.796756 -63.947600
v 368.817262 -110.415692 -63.928801
v 365.964342 -114.329361 -62.764519
v 370.439874 -99.089938 29.911661
v 370.830447 -109.035819 26.214284
v 369.661657 -112.075114 24.399169
v 364.400422 -74.322258 27.268895
v 367.788105 -84.330831 29.989739
v 366.153568 -116.521646 21.172479
v 366.080609 -121.298577 16.944272
v 369.375274 -121.864482 16.466032
v 370.577374 -70.082016 25.480577
v 365.070910 -123.634298 14.183414
v 365.628139 -125.402846 10.602406
v 372.849274 -60.720916 19.409354
v 366.943640 -56.843710 13.943697
v 366.466881 -125.744989 5.921071
v 368.622982 -54.981718 8.816783
v 365.098040 -124.580997 -9.596848
v 370.160153 -124.343118 -4.932206
v 368.669674 -54.182776 3.639924
v 371.404096 -56.541443 -11.339254
v 371.030842 -59.400910 -17.642728
v 370.902626 -126.775671 -26.964098
v 366.150080 -64.249669 -25.707008
v 360.577201 -67.221394 -30.064165
v 365.975744 -76.274970 -40.827487
v 364.183818 -82.631790 -47.877124
v 365.400468 -88.262658 -53.182750
v 365.262423 -116.025254 -61.693732
v 362.217628 -95.990036 -59.474796
v 367.438560 -100.951858 -62.078848
v 363.184722 -110.037921 -64.456535
v 366.339399 -89.937606 30.598247
v 362.830455 -94.557471 30.571372
v 368.484345 -94.478840 30.554604
v 364.511958 -99.143803 29.889094
v 367.878771 -103.600504 28.595523
v 364.528249 -107.774305 26.713757
v 365.433747 -111.899198 24.401345
v 368.579155 -79.920280 29.052347
v 361.693571 -120.783202 17.296836
v 367.163600 -66.074536 23.440602
v 366.642182 -58.801388 17.284414
v 364.514136 -60.578551 19.371131
v 365.089452 -125.188024 0.466491
v 359.444665 -55.197960 8.801496
v 362.400930 -125.141336 -14.494838
v 362.823811 -55.323451 -7.765890
v 359.821772 -59.382471 -18.070551
v 360.667492 -127.555161 -30.398181
v 360.055538 -63.770226 -25.297033
v 360.691144 -127.213239 -40.305710
v 364.193861 -127.456010 -35.480970
v 367.663899 -71.339748 -34.968996
v 359.379599 -71.104948 -35.098116
v 363.966491 -125.795141 -45.508455
v 356.515354 -73.152042 -37.716055
v 360.302846 -124.491495 -50.113885
v 362.818103 -80.129192 -45.302160
v 362.075743 -87.522748 -52.724316
v 361.245676 -119.352362 -58.867363
v 358.897936 -95.186251 -59.090594
v 359.739236 -100.929578 -62.534668
v 362.401208 -89.794285 30.589458
v 361.186202 -103.417929 28.620509
v 360.847020 -79.476732 28.912184
v 363.029978 -114.433044 22.628690
v 358.819622 -64.120337 22.357746
v 360.330826 -125.292859 11.264209
v 361.756741 -126.101754 7.585584
v 360.274181 -58.688121 16.989814
v 362.165956 -56.943566 13.938150
v 358.645809 -125.089919 -4.379622
v 365.246069 -124.637698 -4.658991
v 365.264647 -54.192280 2.829679
v 362.980851 -56.358631 -11.142221
v 355.249140 -57.301950 -13.906053
v 356.259511 -56.184919 -10.889876
v 360.300555 -126.069023 -20.031449
v 361.614257 -127.045652 -26.151911
v 362.779997 -61.398298 -21.498344
v 360.873296 -127.653723 -35.444381
v 357.563967 -81.938148 -47.507529
v 361.398077 -121.600344 -55.662273
v 357.663657 -87.265655 -52.726118
v 362.193077 -92.286387 -56.758522
v 355.405894 -91.957099 -56.834687
v 360.675154 -105.547481 -64.251263
v 360.544505 -114.244022 -63.350028
v 357.417082 -89.722982 30.617136
v 356.149144 -94.395737 30.592889
v 359.508817 -99.042162 29.891757
v 358.940601 -107.260666 26.930979
v 356.185736 -103.301159 28.656003
v 352.812800 -84.071477 29.968074
v 360.120165 -111.572036 24.484459
v 356.681106 -115.892467 21.375924
v 361.553297 -69.951300 25.557821
v 358.019560 -74.974819 27.543454
v 356.422532 -123.199955 14.483738
v 358.005617 -66.032863 23.575100
v 360.558330 -126.171601 5.280518
v 356.343141 -56.960260 13.844986
v 357.830881 -60.536631 19.329076
v 363.564518 -54.311187 -1.878098
v 358.063352 -125.315285 -14.348192
v 355.551113 -54.775925 -5.441154
v 355.518717 -125.510334 -15.099390
v 357.338869 -127.709479 -30.311106
v 356.011923 -65.661292 -28.196603
v 353.213708 -70.175813 -34.225462
v 355.895470 -127.603050 -40.287396
v 359.855702 -76.471504 -41.391476
v 356.914106 -124.964883 -49.773409
v 353.418640 -123.031753 -54.727334
v 357.982207 -122.762206 -54.286556
v 352.744210 -120.787495 -58.361510
v 352.406079 -86.939414 -52.673656
v 352.437297 -96.438750 -60.334274
v 353.897555 -105.240510 -64.630280
v 355.698739 -109.937396 -65.056018
v 352.427238 -89.667251 30.638324
v 352.838522 -94.366567 30.629108
v 354.510187 -98.939839 29.894407
v 356.344612 -111.841037 24.285620
v 354.053292 -79.542723 28.981120
v 355.228414 -119.358647 18.416927
v 353.116285 -123.166302 14.505091
v 355.585535 -125.128794 11.676880
v 350.304521 -60.455351 19.174331
v 353.886011 -126.375604 8.327507
v 353.874191 -126.071473 0.802683
v 358.343680 -54.375496 3.477131
v 358.101173 -125.658500 0.098180
v 354.714388 -127.039249 -24.539577
v 355.523181 -128.027355 -35.495070
v 350.388280 -61.942624 -23.094731
v 355.175288 -67.228625 -30.343328
v 349.344339 -70.331421 -34.610781
v 357.004099 -126.484597 -45.185413
v 351.644371 -76.077524 -41.385142
v 350.393001 -80.018911 -45.855183
v 353.075593 -125.443465 -49.637725
v 353.297992 -94.116238 -58.626901
v 352.899749 -117.175606 -62.238884
v 353.799468 -100.537611 -62.706561
v 350.648352 -109.801293 -65.465258
v 354.042440 -114.150080 -64.082988
v 351.185635 -103.208043 28.695006
v 351.163048 -107.468224 26.830391
v 353.384272 -115.061822 21.950581
v 349.322321 -111.924558 24.226898
v 351.452854 -69.612945 25.510501
v 352.244622 -125.308948 11.459288
v 351.918341 -58.565692 16.720121
v 353.848999 -126.586867 5.761446
v 348.881088 -126.482489 0.902706
v 350.279956 -125.682648 -4.276858
v 353.391433 -125.200651 -10.211829
v 347.555496 -54.727898 -5.249848
v 351.163675 -125.638061 -14.588154
v 351.562361 -126.586889 -21.148924
v 350.559704 -128.012476 -29.814903
v 349.231955 -128.434530 -35.347217
v 348.141796 -65.642266 -28.593234
v 347.833937 -72.837220 -37.754534
v 350.500194 -127.118718 -45.145326
v 352.001515 -91.796416 -56.893801
v 349.038117 -120.346594 -59.560803
v 347.908800 -117.281500 -62.791914
v 348.425678 -95.178532 -59.678011
v 345.496631 -100.056792 -62.968135
v 348.908875 -94.416756 30.649093
v 348.100919 -98.607009 30.044966
v 345.736700 -79.412339 28.990483
v 348.028229 -84.973029 30.149351
v 349.846707 -115.921830 21.280822
v 346.500428 -116.023054 21.193408
v 347.941156 -74.515966 27.460173
v 349.334625 -119.496803 18.188795
v 349.846551 -123.105843 14.545456
v 351.322536 -63.995358 22.335104
v 348.954512 -126.383884 8.887803
v 348.912169 -125.082853 11.842149
v 348.086415 -126.929684 5.873734
v 347.163038 -57.103723 13.792452
v 346.898175 -55.446301 8.739112
v 345.494575 -126.754318 0.908439
v 344.359379 -126.041057 -5.216378
v 347.463318 -54.592058 3.723288
v 351.002579 -54.356291 0.031237
v 340.618047 -58.433667 -17.262359
v 345.224150 -62.943958 -24.896412
v 346.796793 -128.238236 -30.178137
v 345.018398 -66.882441 -30.382734
v 343.892149 -128.520306 -40.533080
v 345.725119 -79.053881 -45.041432
v 346.914558 -125.976816 -49.876550
v 345.742119 -85.131927 -51.379334
v 344.256576 -121.528065 -58.860657
v 346.657942 -123.880382 -54.515871
v 349.019686 -88.143458 -53.995106
v 343.289618 -92.324222 -57.838911
v 345.684911 -119.810330 -60.751597
v 345.743061 -96.253268 -60.576758
v 347.127627 -104.935977 -65.055285
v 348.231627 -114.387922 -64.552843
v 346.348228 -89.503314 30.696916
v 342.865085 -103.025321 28.805183
v 346.180528 -103.120648 28.765625
v 346.238177 -111.764848 24.268372
v 342.873420 -115.463339 21.559475
v 342.627457 -118.152280 19.235708
v 343.955983 -69.429428 25.480327
v 341.122018 -60.468183 19.000745
v 348.830662 -65.796552 23.537193
v 343.899225 -124.902908 12.026149
v 342.074556 -58.677759 16.490830
v 343.492720 -54.463535 0.847524
v 344.891143 -125.984040 -14.784743
v 345.366768 -125.698172 -9.098338
v 341.709358 -125.945081 -9.514215
v 340.802834 -55.620823 -9.759143
v 346.139970 -55.856601 -10.492210
v 345.126842 -56.982390 -13.731332
v 348.353879 -59.491652 -18.950029
v 340.236385 -128.896085 -40.380533
v 340.446724 -70.526295 -35.218119
v 343.445336 -126.423661 -49.762710
v 343.708859 -127.666499 -45.536738
v 339.771657 -124.869093 -54.299745
v 342.457884 -83.130797 -49.535187
v 336.699549 -83.113430 -49.738648
v 343.288861 -124.316726 -54.517965
v 341.735623 -87.821166 -54.082189
v 338.831538 -95.866736 -60.708790
v 341.901679 -100.125983 -63.214368
v 344.027445 -109.744921 -66.070112
v 341.880539 -113.947635 -65.473206
v 341.202696 -98.683749 29.996213
v 336.296510 -107.477723 26.758730
v 343.066590 -107.555421 26.766401
v 342.389463 -111.360681 24.513145
v 340.101668 -116.026041 21.081489
v 339.660430 -65.566809 23.449524
v 341.460470 -63.864330 22.257164
v 340.919223 -57.261929 13.596464
v 339.775474 -55.799904 9.069545
v 340.775129 -54.506117 -2.573460
v 334.997269 -56.739554 -13.446600
v 340.710967 -126.909581 -20.318240
v 344.416777 -128.374758 -30.125269
v 342.326762 -127.642415 -24.906756
v 339.756364 -62.098224 -23.927603
v 340.915478 -129.024953 -35.555575
v 339.461710 -66.085192 -29.619902
v 340.457974 -74.210875 -39.718212
v 340.430447 -128.032811 -45.494042
v 340.773458 -126.925090 -49.154196
v 336.867197 -125.009321 -54.697042
v 337.520012 -122.216845 -59.105794
v 338.591956 -91.642815 -57.553879
v 338.488889 -100.100676 -63.392021
v 341.750465 -105.162665 -65.490755
v 342.152608 -89.015475 30.647514
v 342.460608 -94.274811 30.632087
v 339.290377 -111.285968 24.539740
v 341.558312 -83.188505 29.835306
v 336.209212 -115.128055 21.750272
v 342.955771 -74.487083 27.537551
v 342.705675 -119.769037 17.724899
v 341.384666 -122.665267 14.729910
v 336.264501 -126.196464 9.981431
v 341.291599 -126.368735 9.480215
v 332.099496 -127.953900 1.374846
v 340.376897 -127.331574 6.040522
v 338.789080 -126.624784 -3.921011
v 338.836279 -127.318301 0.958104
v 334.746571 -54.706495 -4.761483
v 338.833948 -54.775264 3.608674
v 338.191129 -126.287719 -14.280650
v 337.719954 -55.707279 -10.099133
v 339.660965 -59.445696 -19.377013
v 337.282719 -128.826604 -30.184857
v 336.249822 -68.416324 -32.822743
v 335.451645 -73.478782 -39.056272
v 336.263285 -128.592473 -44.884273
v 336.780022 -79.531085 -45.951081
v 332.615571 -119.254948 -63.238388
v 336.237051 -120.000734 -61.979103
v 338.408972 -109.720751 -66.532891
v 337.690260 -114.225340 -65.794432
v 337.728293 -118.000533 -63.575738
v 335.989392 -86.601055 30.414794
v 332.875851 -94.051701 30.722213
v 338.075240 -102.875816 28.812290
v 336.210358 -98.596832 30.058934
v 333.498761 -85.815270 30.328633
v 333.456279 -111.005221 24.710110
v 337.286962 -69.302344 25.495027
v 335.763812 -119.548665 17.841461
v 336.352487 -122.540196 14.805079
v 336.586601 -124.797343 12.120262
v 336.827938 -58.441275 15.732842
v 334.547200 -54.842059 3.215785
v 337.955846 -126.220961 -9.221476
v 331.482775 -126.679876 -14.150138
v 327.425101 -56.563953 -13.317658
v 333.064561 -127.122444 -19.375926
v 330.457585 -58.192668 -17.248298
v 330.358652 -59.107516 -19.144520
v 332.974979 -61.856419 -23.867314
v 330.041653 -61.311541 -23.098056
v 332.648825 -129.020550 -29.714735
v 334.327179 -65.504280 -29.129506
v 334.002661 -71.204269 -36.357606
v 336.281249 -129.210250 -40.810578
v 332.296567 -76.284884 -42.491316
v 328.598034 -76.448596 -42.840004
v 333.506515 -127.273648 -50.504445
v 331.559138 -79.677279 -46.305347
v 329.280588 -83.729989 -50.758169
v 330.355765 -125.687451 -55.020622
v 332.998158 -123.003885 -58.863162
v 334.857633 -87.979209 -54.564481
v 328.272424 -122.754224 -60.171352
v 333.165541 -91.435912 -57.648272
v 331.746109 -108.844753 -67.002711
v 327.462546 -113.813918 -67.028197
v 331.188290 -102.773017 28.858477
v 329.599486 -107.292197 26.781032
v 332.960234 -115.657542 21.325919
v 329.614246 -74.203277 27.510161
v 334.092138 -79.143542 28.950106
v 327.169675 -118.619730 18.773698
v 329.577005 -60.413723 18.409579
v 332.052961 -63.594835 21.883006
v 329.661072 -126.167078 10.217348
v 332.345422 -127.786988 6.067104
v 332.604044 -57.775457 14.070026
v 328.959394 -57.682832 13.578626
v 334.718477 -55.823629 8.484646
v 328.247061 -56.117870 8.729626
v 334.119824 -126.998448 -4.171777
v 328.070865 -126.945333 -14.242732
v 330.865004 -55.283145 -8.501324
v 330.676763 -128.225991 -24.877409
v 328.901122 -129.860228 -40.445891
v 331.464884 -129.718684 -35.299166
v 329.399911 -68.253294 -32.934384
v 328.690876 -129.184336 -45.433504
v 325.103806 -80.018895 -46.957327
v 326.862899 -126.445669 -54.531762
v 328.503328 -119.353245 -63.765083
v 326.039286 -120.528833 -63.089418
v 319.594294 -95.477204 -61.401773
v 331.147968 -95.667654 -61.009330
v 331.472666 -100.284198 -63.896636
v 325.652286 -115.033899 -66.828683
v 328.550523 -104.999465 -66.271937
v 325.817730 -103.703298 -65.908227
v 326.586909 -79.082740 28.991538
v 329.114645 -89.182899 30.745616
v 326.603965 -110.860426 24.778326
v 329.527669 -114.913381 21.961305
v 326.004720 -115.786461 21.293767
v 332.985296 -122.521401 14.760539
v 332.105129 -65.642879 23.480845
v 325.775173 -126.296302 10.041644
v 325.732058 -124.628761 12.308207
v 326.844556 -128.046374 6.271932
v 328.219292 -128.350126 4.040616
v 328.149808 -55.038459 3.568595
v 329.387148 -54.621344 -2.228929
v 331.645898 -126.707129 -9.139743
v 324.880661 -127.231977 -9.102293
v 325.302749 -55.168240 -8.069135
v 327.703684 -127.406685 -19.183490
v 320.302578 -57.902200 -17.186534
v 323.647132 -61.525517 -23.773969
v 327.740171 -129.423009 -30.608804
v 325.831675 -65.142862 -29.054655
v 323.813590 -130.299337 -40.502612
v 323.205171 -72.435556 -38.381091
v 322.062984 -76.053773 -42.659434
v 328.413087 -127.966859 -50.252562
v 320.005179 -79.527865 -46.650583
v 323.605628 -125.248217 -57.534743
v 325.194072 -87.676737 -54.750176
v 326.015331 -91.491090 -58.009027
v 321.652100 -104.362335 -66.442395
v 326.470409 -108.921911 -67.412206
v 325.790697 -89.237709 30.764812
v 322.867085 -93.838888 30.764193
v 327.859938 -98.422346 30.094075
v 327.268384 -94.066196 30.729934
v 326.382446 -84.468004 30.141232
v 322.942477 -114.755539 22.131858
v 327.227260 -69.192489 25.528278
v 322.708086 -73.234058 27.256421
v 322.714259 -122.364235 14.869021
v 322.160970 -63.380914 21.382156
v 326.828716 -128.360790 0.785867
v 318.290953 -56.391167 8.721645
v 324.207303 -127.781612 -4.675592
v 322.869108 -54.668822 -2.213396
v 324.952975 -127.538431 -18.951110
v 317.710000 -56.343729 -13.011490
v 323.833198 -128.533165 -24.658727
v 321.071323 -127.913896 -19.897279
v 322.825906 -129.709749 -30.717085
v 320.142367 -130.510483 -35.456960
v 320.360193 -130.641358 -40.608061
v 324.432613 -130.199021 -35.461575
v 323.813793 -68.986373 -34.155982
v 321.374399 -73.849322 -40.133937
v 320.162451 -130.069989 -45.636981
v 323.609935 -129.677409 -45.556767
v 323.206105 -126.778469 -54.809625
v 322.227144 -83.186089 -50.456723
v 321.369039 -87.252991 -54.510488
v 323.091732 -99.607920 -63.931504
v 316.907708 -100.482669 -64.746299
v 325.062440 -118.651054 -64.860080
v 321.088147 -121.011890 -63.486798
v 319.923358 -108.977571 -67.933187
v 323.810746 -113.374835 -67.522949
v 322.453236 -89.222481 30.754771
v 322.922163 -102.675022 28.865314
v 321.053679 -106.889484 26.975222
v 320.144292 -110.886226 24.754193
v 322.552676 -118.976106 18.467199
v 321.675325 -60.895924 18.595309
v 320.013723 -128.541849 5.358789
v 320.337861 -58.132986 13.837655
v 314.769834 -55.049180 -7.305455
v 320.335921 -127.526264 -15.454153
v 317.017628 -68.738021 -34.151412
v 315.908820 -75.889985 -42.787410
v 320.843034 -128.653973 -50.795304
v 316.532016 -129.254631 -50.640687
v 316.046974 -83.625839 -51.207977
v 315.741423 -125.299746 -59.359059
v 316.346247 -127.274265 -55.683282
v 321.031548 -90.528825 -57.422575
v 318.369862 -118.998993 -65.614619
v 315.888543 -104.429496 -66.795085
v 319.733977 -115.340805 -67.404652
v 317.311451 -113.368440 -68.200332
v 316.149221 -93.797662 30.772619
v 319.511486 -93.816264 30.771582
v 316.138512 -98.239750 30.164760
v 322.365270 -98.482248 30.112201
v 316.883598 -81.588524 29.682568
v 319.279799 -115.074348 21.850820
v 319.718473 -68.906940 25.370215
v 317.997265 -119.690335 17.763151
v 319.245146 -121.800540 15.481183
v 315.509104 -60.987273 18.415931
v 321.116272 -65.525898 23.180499
v 315.161172 -62.915569 20.744765
v 322.101818 -125.189494 11.482378
v 320.389617 -127.984906 6.884095
v 320.133955 -128.891855 0.863650
v 320.023907 -128.231449 -4.011815
v 314.945728 -128.718987 -4.022091
v 319.652213 -55.183083 3.473792
v 316.358200 -127.965788 -9.186921
v 315.988399 -58.548573 -18.858748
v 317.352017 -130.015147 -30.495268
v 318.563667 -64.672541 -28.760071
v 316.968748 -61.168768 -23.561271
v 314.753841 -130.911676 -35.676007
v 317.220611 -71.695474 -37.785307
v 313.068738 -129.660761 -50.674015
v 314.551432 -78.365441 -45.653430
v 316.007596 -122.024105 -63.415571
v 311.504411 -90.573179 -57.956404
v 309.438391 -118.927685 -67.020741
v 314.873063 -118.859070 -66.255658
v 313.032911 -108.876719 -68.428120
v 315.040757 -116.518106 -67.513741
v 308.482157 -113.403674 -69.093560
v 318.241720 -89.372780 30.781464
v 317.781749 -102.503409 28.996896
v 315.095536 -106.348001 27.360969
v 316.463933 -110.148016 25.262158
v 311.709028 -66.119212 23.503771
v 316.042828 -68.261477 25.028453
v 314.116041 -122.153778 15.072947
v 316.049045 -124.205471 12.634761
v 315.543972 -127.932553 7.183857
v 314.955546 -128.703078 5.425882
v 315.182495 -129.256386 1.074822
v 314.202421 -54.808182 -1.942047
v 314.578961 -55.299408 3.493950
v 311.274658 -128.183737 -14.085494
v 313.809013 -128.353388 -19.653725
v 315.758733 -129.009399 -24.637564
v 313.597966 -130.184542 -30.176533
v 310.940222 -61.076780 -23.765460
v 310.558789 -67.637794 -33.068457
v 316.196178 -130.995034 -40.630749
v 311.439141 -75.110245 -42.113088
v 312.119103 -71.527676 -37.828807
v 315.754101 -130.570170 -45.650828
v 313.157017 -87.232964 -54.907590
v 311.693773 -124.899451 -60.813860
v 309.622080 -122.493258 -64.117027
v 311.007989 -95.333056 -61.758854
v 310.706596 -89.017493 30.831115
v 309.301323 -106.491028 27.363978
v 311.930702 -110.541835 25.175898
v 305.915622 -73.989670 27.691736
v 310.658509 -78.726860 29.098078
v 313.182702 -84.920268 30.316816
v 313.823563 -114.957268 21.994159
v 312.137219 -119.459962 18.065468
v 311.009001 -68.804399 25.364247
v 313.752498 -73.424546 27.473761
v 310.140074 -124.185434 12.731451
v 310.804268 -61.040185 18.193888
v 312.905263 -58.329465 13.537333
v 311.784934 -129.507070 1.084480
v 311.506327 -129.055547 -4.086567
v 305.759606 -54.909099 -1.752926
v 307.066863 -55.081985 -7.204362
v 307.518203 -128.528090 -14.849676
v 310.630397 -129.310854 -24.562532
v 307.622461 -57.527632 -16.911921
v 309.221177 -58.315621 -18.699613
v 309.967773 -130.358466 -29.827723
v 307.580238 -131.698218 -40.988391
v 310.298424 -131.214117 -35.485981
v 304.911366 -68.206221 -34.128569
v 308.568329 -130.083804 -50.965975
v 305.900590 -128.784661 -55.600174
v 310.853500 -79.886472 -47.455896
v 311.131858 -128.255833 -55.056142
v 306.008351 -126.449094 -59.933425
v 309.437964 -126.059898 -59.625591
v 308.024869 -87.037946 -54.953578
v 307.344941 -90.871978 -58.436388
v 308.412600 -124.261893 -62.413111
v 308.134499 -104.241519 -67.183402
v 304.418676 -103.724711 -67.131657
v 308.528636 -116.606053 -68.299294
v 312.793009 -93.746615 30.804419
v 305.954748 -102.323185 29.056680
v 309.404779 -98.119897 30.203766
v 305.765321 -110.703369 25.193688
v 305.693199 -123.891380 13.142896
v 311.815393 -63.057344 20.721268
v 310.321638 -128.882267 5.329991
v 306.757792 -129.553431 -3.901321
v 309.861808 -56.629468 8.705763
v 310.943121 -55.415235 3.628000
v 301.300666 -129.432511 -9.187205
v 303.713114 -128.880537 -14.558914
v 310.365329 -128.625276 -19.774426
v 300.333908 -130.018719 -24.428661
v 310.054796 -56.230197 -12.991375
v 300.761683 -56.110684 -12.650735
v 299.075611 -58.049686 -18.432912
v 306.575272 -130.735512 -30.580753
v 304.406777 -61.326557 -24.520226
v 303.520698 -63.668491 -28.161001
v 306.426827 -131.402893 -45.938922
v 301.396065 -79.637932 -47.630816
v 305.456954 -78.087602 -45.725941
v 303.454568 -83.365467 -51.541571
v 302.472692 -129.201941 -55.737539
v 302.819816 -91.492872 -59.201625
v 300.646038 -97.295453 -63.647548
v 303.973021 -95.645559 -62.339931
v 300.980040 -100.195531 -65.424733
v 307.865075 -108.819670 -68.794721
v 301.693012 -118.145186 -68.572985
v 302.268733 -88.848956 30.856276
v 306.044026 -93.622168 30.849268
v 304.213819 -106.459297 27.439705
v 308.034236 -84.423269 30.272815
v 306.069571 -118.028321 19.593790
v 307.459023 -114.785935 22.301681
v 305.189497 -119.732595 17.933824
v 302.522715 -121.826729 15.707098
v 301.724274 -63.023910 20.279101
v 307.326978 -127.921865 7.541854
v 303.661890 -125.568053 11.058295
v 305.406973 -61.189890 18.012377
v 306.803644 -58.627258 13.638139
v 307.820471 -129.845745 0.997442
v 301.422865 -56.880140 8.636960
v 309.294316 -128.528933 -9.810267
v 303.938713 -129.104269 -19.715733
v 305.926321 -60.295673 -22.660295
v 304.941237 -131.664343 -35.842174
v 297.704349 -61.184778 -24.616720
v 294.950166 -63.111108 -27.888391
v 300.000421 -131.013923 -51.437019
v 299.913368 -132.125692 -46.110386
v 304.500003 -73.275924 -40.264647
v 299.379930 -76.900822 -44.687960
v 300.422912 -88.871568 -57.034862
v 302.194808 -126.593338 -60.636100
v 298.720181 -127.327675 -60.373758
v 301.919970 -122.914760 -65.182428
v 298.267533 -120.341496 -67.925602
v 300.718868 -113.495654 -69.766837
v 297.833909 -117.828810 -69.252390
v 299.225066 -97.976888 30.240894
v 302.565850 -102.298271 29.088529
v 300.406416 -84.122006 30.305405
v 304.772123 -78.919276 29.216565
v 300.661110 -114.740190 22.451745
v 300.301808 -112.255841 24.304911
v 298.380911 -119.744790 18.070251
v 305.346282 -68.663870 25.217146
v 298.698107 -124.266674 12.896306
v 300.508541 -128.019713 7.667528
v 303.818890 -129.147045 5.426360
v 300.149398 -59.006070 13.777183
v 300.322134 -61.362726 17.974547
v 296.744583 -57.075908 8.729535
v 299.806903 -130.513233 0.841844
v 298.686671 -130.272280 -4.984154
v 297.530207 -129.775756 -9.622787
v 302.724569 -55.571333 3.554886
v 300.444261 -129.197123 -15.200168
v 295.296295 -129.860297 -19.921890
v 298.184222 -132.172110 -35.908834
v 299.938117 -67.756352 -33.846337
v 302.293426 -132.177191 -40.998321
v 297.922079 -129.786962 -55.853902
v 297.652665 -79.801265 -47.969457
v 297.897066 -83.212140 -51.623358
v 295.045744 -128.102167 -60.093739
v 295.531380 -95.171446 -62.431714
v 298.905207 -124.032802 -64.648710
v 290.514479 -103.984148 -68.002472
v 300.825480 -104.051540 -67.492297
v 295.651022 -113.182749 -70.299958
v 293.239593 -110.510062 25.542830
v 296.978487 -66.109735 23.170820
v 299.547043 -74.278365 27.878192
v 298.809677 -121.844190 15.793725
v 295.254395 -61.534419 17.794921
v 298.547348 -125.599750 11.166577
v 297.878781 -129.348821 5.473145
v 291.540855 -59.242801 13.451844
v 294.009292 -130.952419 -3.287794
v 290.706937 -55.022027 -4.829350
v 298.332550 -57.339491 -16.679269
v 290.551661 -132.723425 -35.753703
v 297.990061 -131.362607 -30.495882
v 297.467177 -60.002492 -22.514889
v 295.480854 -67.861278 -34.252544
v 297.143878 -64.792054 -30.163968
v 294.302901 -132.884181 -40.279032
v 296.460516 -71.348842 -38.398660
v 294.678046 -75.163509 -42.974464
v 292.784017 -79.351849 -47.740688
v 293.448370 -82.660283 -51.255920
v 296.456976 -86.702638 -55.204899
v 295.954831 -91.419000 -59.469016
v 294.360422 -123.293867 -66.331596
v 295.358215 -98.348483 -64.606498
v 297.467979 -108.713293 -69.434770
v 295.142072 -120.560852 -68.325158
v 292.496810 -117.835790 -69.989719
v 295.425705 -88.799136 30.938057
v 292.652115 -84.471910 30.492505
v 297.561724 -93.512772 30.888229
v 295.792727 -106.118009 27.689066
v 297.146235 -78.714321 29.255263
v 294.154811 -117.943481 19.932903
v 293.828558 -114.637070 22.661867
v 292.599387 -68.479183 24.815877
v 288.880771 -121.921080 16.148722
v 291.598669 -131.093531 0.705640
v 297.238082 -55.665221 3.473893
v 287.145211 -55.129575 -1.264355
v 295.621040 -55.043540 -1.474505
v 296.480321 -55.196278 -7.660848
v 293.778146 -130.603236 -24.831633
v 291.472907 -55.990028 -12.316510
v 289.560674 -130.869069 -24.267985
v 294.373198 -132.707828 -46.506467
v 289.558625 -71.049801 -38.503043
v 293.335111 -132.027017 -51.072143
v 292.240033 -130.188613 -56.968090
v 289.014735 -81.998074 -50.790991
v 290.254270 -87.700669 -56.464368
v 289.855147 -128.587158 -60.880673
v 288.753486 -91.491684 -59.926037
v 290.378355 -95.146285 -62.682930
v 290.956340 -123.542349 -66.807680
v 286.847491 -123.731035 -67.569475
v 293.682311 -124.953353 -64.787845
v 290.281156 -93.363364 30.946314
v 294.057452 -102.220853 29.197332
v 285.658137 -83.535599 30.418424
v 290.547748 -78.577585 29.288532
v 290.864714 -73.746198 27.674622
v 292.942896 -63.153688 19.830992
v 291.212765 -65.635063 22.385289
v 288.558512 -128.124368 8.027926
v 291.261672 -129.640944 5.380132
v 290.582698 -131.199783 -4.352231
v 290.869633 -55.800498 3.718654
v 292.155670 -129.971823 -14.604129
v 293.268790 -57.272868 -16.566589
v 286.504656 -57.096802 -16.246370
v 286.482870 -59.634266 -22.272709
v 279.914310 -60.727528 -24.657578
v 290.828958 -67.430526 -33.970927
v 289.023844 -133.395953 -41.329173
v 278.244883 -71.092385 -39.177224
v 289.015769 -132.559978 -51.418359
v 289.254602 -133.291367 -46.414960
v 283.596373 -75.992709 -44.501718
v 285.393894 -129.293835 -61.071665
v 288.769096 -131.023846 -56.378821
v 286.427399 -98.971581 -65.455569
v 283.634671 -103.934678 -68.385915
v 288.882014 -108.630315 -69.989651
v 289.033254 -113.331355 -70.894919
v 287.121081 -118.031149 -70.638500
v 290.919281 -88.567244 30.966898
v 290.698838 -97.901919 30.325240
v 286.160019 -106.367142 27.788955
v 285.586740 -117.946161 20.204169
v 287.937955 -124.545690 12.992747
v 285.723559 -62.721578 18.578835
v 288.294218 -125.601230 11.573395
v 290.145796 -61.759912 17.642638
v 283.943486 -131.818736 0.110564
v 287.754128 -131.499766 0.055197
v 284.178240 -131.869276 -4.418544
v 284.092001 -55.919815 3.797196
v 285.298918 -130.712948 -14.734273
v 290.378908 -130.587314 -9.157872
v 279.629280 -55.817459 -11.871642
v 281.254566 -55.145204 -7.076977
v 285.092871 -130.816451 -19.397496
v 284.926100 -131.129127 -23.236612
v 289.450817 -131.968112 -30.659078
v 286.092464 -133.204423 -36.661379
v 282.203641 -67.516054 -34.546442
v 282.441660 -133.981927 -46.587356
v 282.508892 -133.289739 -51.782402
v 280.991240 -78.848037 -47.872039
v 284.583518 -79.184698 -48.022366
v 285.320811 -131.573041 -56.301125
v 283.639504 -83.082609 -52.246266
v 286.183501 -88.231698 -57.150341
v 283.588933 -90.848995 -59.652653
v 286.949553 -95.023931 -62.779487
v 288.274272 -121.039025 -69.219336
v 288.359624 -126.108609 -64.761056
v 283.866498 -93.442817 30.957822
v 286.617101 -102.361716 29.228987
v 282.347908 -110.189421 25.963515
v 286.688609 -110.397529 25.778606
v 287.273041 -120.079476 18.165612
v 284.891887 -68.450945 24.486708
v 285.636620 -65.821357 22.237066
v 284.709879 -129.690242 5.673497
v 286.566734 -130.996282 2.646206
v 280.776871 -132.231620 -4.471461
v 286.110706 -57.376813 8.732013
v 283.917167 -131.257592 -9.550042
v 280.354957 -55.178001 -1.110426
v 280.306216 -131.561147 -10.430278
v 280.189607 -131.313516 -19.826077
v 279.320818 -131.938547 -25.394052
v 282.131234 -133.458125 -36.172830
v 287.933020 -64.441370 -30.090045
v 282.789989 -133.959458 -41.452857
v 279.004322 -134.349437 -46.692973
v 278.780002 -133.760370 -51.707197
v 281.927132 -132.016320 -56.440065
v 278.518570 -132.531129 -56.534461
v 280.875852 -130.117575 -61.039222
v 280.693904 -82.583841 -51.936767
v 280.088616 -87.076411 -56.476616
v 280.986380 -128.623565 -63.453881
v 276.459257 -87.361060 -56.947345
v 278.843667 -99.553647 -66.262014
v 283.728078 -108.571653 -70.317912
v 282.674415 -113.290569 -71.455218
v 282.056441 -117.975642 -71.311845
v 282.140540 -88.822539 31.075158
v 278.778231 -102.007567 29.417326
v 285.545304 -97.874208 30.380653
v 281.674846 -78.318793 29.247451
v 283.546376 -114.695572 22.923993
v 283.419630 -128.116656 8.302318
v 281.013657 -62.658782 18.109916
v 279.949681 -131.391931 2.653319
v 279.842887 -129.653839 6.170264
v 280.575220 -132.084573 0.164208
v 282.936621 -59.587065 13.393584
v 278.964422 -56.010680 3.887370
v 280.150339 -62.446125 -27.560476
v 275.581442 -134.697508 -46.788114
v 281.127083 -74.873136 -43.376399
v 276.880549 -76.670217 -45.674275
v 277.583938 -78.729441 -47.927459
v 276.611519 -81.309520 -50.786318
v 277.400779 -83.560881 -53.135769
v 273.687567 -84.102536 -53.858131
v 273.845783 -128.465224 -65.798186
v 277.789651 -90.716128 -59.890774
v 277.353780 -95.403550 -63.602300
v 281.025032 -126.897825 -65.714704
v 278.501581 -103.901843 -68.674405
v 275.195566 -108.448040 -70.803476
v 275.013309 -117.638183 -72.230098
v 277.783028 -122.416472 -70.276783
v 275.190581 -124.726001 -69.232535
v 278.396622 -88.875772 31.113005
v 278.684440 -93.382322 31.035062
v 279.312079 -106.475739 27.872373
v 278.182773 -110.374991 25.984262
v 281.773291 -83.445494 30.458132
v 279.945469 -113.710361 23.759506
v 281.127181 -65.682528 21.776575
v 272.808473 -72.683612 26.823777
v 279.382731 -68.542085 24.293246
v 280.134350 -122.188725 16.268103
v 278.239063 -59.956595 13.708829
v 277.069769 -132.631019 -4.743130
v 279.266002 -57.559637 8.736285
v 277.031841 -132.049072 -9.726835
v 276.763614 -55.186126 -1.144686
v 276.529649 -131.757617 -20.435370
v 274.702924 -133.357162 -31.896100
v 275.865878 -57.148225 -16.901760
v 272.393758 -134.941857 -41.660708
v 276.665283 -133.925174 -36.220908
v 277.277316 -65.098451 -31.642896
v 277.515257 -134.454423 -41.484356
v 268.392028 -67.269851 -35.147180
v 273.187242 -75.458645 -44.520785
v 272.615954 -133.522047 -56.321032
v 275.360996 -134.195723 -51.808593
v 273.851045 -80.103839 -49.633251
v 274.983657 -130.874836 -61.694107
v 272.015841 -99.460015 -66.611175
v 270.083736 -108.351228 -71.136513
v 268.278915 -103.771222 -69.238388
v 275.332251 -113.158376 -72.055356
v 270.385200 -117.809136 -72.762182
v 275.650775 -82.565160 30.292148
v 269.784306 -82.956660 30.266415
v 273.499902 -93.335993 31.085487
v 276.928807 -97.826815 30.433772
v 274.754174 -106.180223 28.064138
v 276.518861 -77.963235 29.118354
v 274.581949 -113.057784 24.410831
v 269.340897 -114.362673 23.731099
v 274.411927 -120.420541 18.379576
v 271.857393 -118.165364 20.535531
v 274.507816 -68.378709 23.912595
v 275.478957 -125.331296 12.775977
v 273.033611 -66.500430 22.061099
v 276.337033 -128.206977 8.737444
v 273.208107 -62.992663 17.946831
v 274.316938 -131.464509 3.359514
v 274.838430 -132.535838 0.259590
v 274.099353 -57.709670 8.784613
v 274.290374 -60.268471 13.950082
v 270.495264 -133.410388 -4.740401
v 271.722083 -132.521848 -11.579644
v 273.326488 -55.119984 -1.561275
v 276.045699 -131.704525 -15.585149
v 274.440105 -55.084880 -6.810084
v 272.717229 -132.120736 -20.183749
v 272.720820 -132.598613 -25.802880
v 269.915977 -133.471294 -29.932318
v 268.965900 -64.114080 -30.810093
v 271.570868 -135.178562 -46.835422
v 270.695441 -71.032484 -39.597803
v 267.078244 -70.081783 -38.694381
v 272.024105 -134.629064 -51.915124
v 267.448164 -75.611135 -45.033407
v 268.031339 -79.305006 -49.073918
v 271.507401 -131.607074 -61.502472
v 270.528909 -83.220294 -53.095402
v 268.101592 -132.226648 -61.595344
v 271.579619 -91.169705 -60.654995
v 273.292476 -94.699886 -63.313484
v 267.095975 -125.745033 -70.164669
v 271.625388 -122.616567 -71.243124
v 271.015534 -124.967882 -69.897191
v 271.628735 -88.196806 31.056434
v 271.729593 -97.795502 30.466814
v 273.419567 -102.164912 29.449426
v 268.196862 -102.132262 29.496417
v 271.490475 -78.508163 29.190098
v 271.018669 -68.487892 23.754807
v 267.900735 -71.551566 25.924249
v 265.545145 -118.414179 20.662483
v 273.595455 -121.828707 17.026806
v 270.591155 -126.294354 11.923502
v 267.504015 -66.774812 21.874434
v 265.819518 -126.782176 11.631593
v 270.530728 -130.242811 6.073474
v 266.487331 -59.933214 12.874861
v 272.091467 -56.114266 3.992285
v 269.911727 -132.428766 -15.368011
v 270.098816 -55.205396 -0.752320
v 271.117444 -55.646520 -11.591341
v 267.117317 -56.989047 -17.055761
v 269.190320 -134.543741 -36.244642
v 269.102376 -60.908069 -25.662007
v 265.971788 -134.076413 -31.390239
v 267.337717 -135.384333 -41.706057
v 263.168055 -70.092867 -38.925437
v 268.417432 -134.001643 -56.927605
v 266.606136 -91.261213 -61.070891
v 268.448172 -129.659606 -65.740654
v 270.454928 -127.875502 -67.371569
v 266.607433 -98.960871 -66.682798
v 264.626478 -117.790577 -73.399915
v 266.173247 -113.268681 -72.822315
v 266.875452 -122.566011 -72.053623
v 267.850550 -88.564600 31.068706
v 264.730761 -82.518741 30.166546
v 268.170978 -106.359448 28.075026
v 270.264584 -110.361243 26.179397
v 268.258584 -73.728489 27.273247
v 267.954133 -78.665350 29.217644
v 264.403301 -114.244592 23.975272
v 268.183992 -125.070971 13.703198
v 266.882104 -121.753776 17.480549
v 261.231478 -66.459346 21.139983
v 269.973096 -127.975023 9.610207
v 267.632966 -63.463079 18.133114
v 266.737094 -131.765832 3.718047
v 263.492242 -133.427502 0.203633
v 265.382391 -133.976964 -4.599931
v 268.603055 -133.086399 0.136215
v 266.290353 -57.854781 8.752465
v 264.546642 -133.083677 -15.252402
v 264.176334 -133.719600 -9.549107
v 264.431687 -133.045297 -20.227473
v 262.741128 -133.579261 -25.179124
v 261.851443 -58.570704 -21.493781
v 266.757318 -58.818840 -21.720170
v 260.111563 -56.750502 -16.882824
v 262.515163 -136.088842 -47.646149
v 264.865637 -135.476068 -52.371881
v 261.939237 -74.694043 -44.332765
v 262.765563 -78.480015 -48.494823
v 264.731676 -134.615340 -56.667487
v 262.028067 -83.042276 -53.461855
v 263.571707 -133.005014 -61.641501
v 262.441397 -94.546064 -63.958029
v 262.426278 -99.339195 -67.220988
v 256.480016 -107.809139 -71.890087
v 264.903256 -108.410949 -71.514780
v 263.435260 -122.183437 -72.796900
v 261.697328 -82.128549 30.053381
v 264.791669 -93.418044 31.036844
v 268.269755 -93.290001 31.034380
v 261.220151 -102.108297 29.541704
v 264.549077 -106.281644 28.131891
v 265.051126 -110.364570 26.265895
v 261.449770 -78.126816 28.969822
v 261.096060 -118.656872 20.653498
v 263.896294 -72.639047 26.456054
v 260.923255 -124.975527 14.366360
v 257.395188 -132.103632 4.182100
v 260.357951 -134.542675 -4.903108
v 265.186586 -56.182113 4.124460
v 264.158094 -54.956245 -6.443954
v 261.707324 -54.934108 -3.560471
v 259.595018 -133.612659 -20.241538
v 261.692398 -55.423524 -11.316076
v 264.793688 -60.106122 -24.467534
v 256.479534 -59.646539 -24.149202
v 263.727580 -63.010427 -29.457747
v 258.982070 -136.200824 -42.370536
v 264.220475 -67.692888 -35.946703
v 260.939353 -71.383969 -40.635906
v 261.574051 -134.484307 -58.681111
v 257.327038 -82.810465 -53.484253
v 257.470204 -90.437730 -60.920222
v 258.248047 -131.188275 -66.741635
v 263.847885 -128.030790 -68.955765
v 258.693301 -94.299231 -64.054626
v 260.363881 -112.981272 -73.211845
v 259.230902 -122.547297 -73.345387
v 261.627597 -117.933193 -73.710499
v 264.664450 -88.899609 31.101638
v 261.203577 -93.267104 31.062250
v 257.721908 -102.101802 29.577460
v 255.410730 -77.787955 28.669602
v 257.621791 -116.798302 22.401058
v 257.374392 -122.113309 17.702662
v 259.517702 -68.200886 22.720577
v 259.466181 -127.491050 11.164572
v 261.955613 -130.643736 6.116923
v 260.180459 -58.123696 9.113453
v 260.838708 -60.713385 13.837166
v 257.104284 -60.517103 13.373840
v 256.844958 -134.974355 -5.393122
v 257.335546 -56.203536 4.091619
v 260.178278 -133.785653 -13.523309
v 261.470944 -55.199824 -0.505281
v 254.417080 -134.266817 -20.377708
v 256.682351 -134.233386 -24.866453
v 262.027650 -134.456123 -31.458931
v 257.665268 -62.370365 -28.886913
v 259.922339 -65.312875 -33.106292
v 258.721577 -136.501604 -47.406181
v 254.424637 -67.023284 -35.793806
v 255.507995 -71.339694 -40.961450
v 256.825897 -69.020343 -38.131994
v 258.458615 -135.292445 -57.571472
v 259.706288 -136.129057 -52.426406
v 258.321020 -133.673839 -62.246037
v 252.428424 -86.456900 -57.630623
v 250.894922 -132.669762 -67.033365
v 256.836469 -86.446436 -57.259434
v 256.308279 -99.160723 -67.599679
v 258.075627 -103.614114 -69.911451
v 257.119040 -126.613271 -71.801337
v 255.191571 -112.697140 -73.595329
v 254.769016 -117.231909 -74.402780
v 255.975561 -97.704769 30.548544
v 257.697444 -106.336387 28.220267
v 257.165593 -83.280201 30.273057
v 254.464391 -114.603673 24.098373
v 256.182070 -73.557596 26.556867
v 260.614773 -63.793229 18.071783
v 260.109821 -133.686864 0.195844
v 256.698710 -134.624447 -1.982183
v 252.762742 -55.177581 -0.345251
v 253.248544 -135.091955 -10.151802
v 258.988880 -54.896939 -6.263627
v 256.320973 -134.119156 -15.373000
v 252.047121 -54.768791 -6.011690
v 252.189800 -55.164661 -10.940193
v 257.060728 -134.910671 -31.190355
v 258.304250 -58.337536 -21.187821
v 254.539236 -63.642814 -31.111049
v 255.112237 -136.921927 -47.567454
v 255.420634 -136.598828 -42.446942
v 250.720331 -68.488122 -37.980584
v 255.203476 -136.734313 -52.353819
v 254.571132 -74.650450 -44.773419
v 252.566896 -134.564066 -62.648080
v 253.619019 -80.454779 -51.182627
v 247.370242 -92.482323 -63.552134
v 255.310769 -128.634421 -70.605560
v 250.075224 -126.873724 -73.064296
v 253.434023 -126.607226 -72.561585
v 249.659959 -107.560647 -72.360651
v 249.849397 -112.623473 -74.023141
v 253.871515 -121.876220 -74.299463
v 257.455312 -88.517100 31.077075
v 254.311917 -110.840766 26.254352
v 249.827291 -78.842543 28.895725
v 253.960248 -118.182195 21.485162
v 255.284348 -72.103360 25.519047
v 254.054315 -122.355885 17.725147
v 254.721663 -125.383051 14.337391
v 250.664279 -125.624605 14.447795
v 253.698198 -127.470530 11.773603
v 250.418382 -132.273778 4.728563
v 253.032290 -56.356426 4.635053
v 249.583517 -135.090559 -15.364248
v 253.036617 -134.587170 -15.226964
v 248.723562 -55.042183 -10.705783
v 249.287781 -134.924434 -20.459614
v 253.738356 -56.352611 -16.221639
v 249.066549 -57.979123 -21.188364
v 247.338056 -60.074995 -25.779244
v 251.523286 -136.947577 -42.086084
v 251.525512 -136.261950 -36.687868
v 252.688891 -60.949065 -26.912116
v 250.070735 -63.343671 -31.035733
v 248.287469 -70.800308 -40.906577
v 254.987567 -135.883394 -57.399013
v 250.199910 -82.099751 -53.238674
v 247.420705 -85.389077 -56.934740
v 251.216119 -90.447849 -61.444398
v 251.716805 -94.310777 -64.622781
v 251.208680 -99.062779 -67.965771
v 252.786937 -103.893820 -70.475454
v 250.846009 -129.608922 -70.818624
v 250.019946 -117.349510 -74.874496
v 247.204894 -121.607097 -75.214512
v 251.948253 -83.590900 30.319394
v 247.158023 -93.109104 31.181078
v 254.207765 -93.201543 31.103609
v 248.932975 -102.090923 29.680126
v 247.756553 -106.395730 28.331425
v 248.007344 -110.496677 26.545685
v 250.007327 -114.748029 24.106679
v 247.232927 -119.702746 20.548670
v 250.459909 -122.810600 17.542926
v 246.717919 -71.826785 24.868398
v 249.932660 -73.980974 26.466317
v 250.619446 -64.840668 18.751171
v 250.155520 -129.327586 9.493683
v 246.607375 -135.306223 -1.123485
v 249.755051 -58.045752 8.736414
v 249.851525 -61.001170 13.837059
v 250.316063 -134.762321 -0.442702
v 248.517164 -135.813821 -9.075234
v 252.158048 -54.832094 -3.402668
v 249.061581 -55.228972 0.244792
v 246.097699 -135.524476 -15.637543
v 246.820344 -54.640226 -5.872538
v 245.325790 -135.633015 -26.001774
v 246.963472 -56.627360 -17.722421
v 251.628991 -135.102541 -27.754184
v 244.807052 -63.540706 -31.845673
v 249.309757 -137.533559 -46.735853
v 245.625239 -68.588854 -38.520032
v 241.749646 -70.549597 -41.130822
v 248.592102 -137.494681 -52.647506
v 246.276393 -74.622627 -45.382253
v 245.971250 -79.922244 -51.178984
v 244.558667 -135.889374 -63.088338
v 248.351504 -136.873915 -57.655289
v 246.362345 -133.758764 -66.867853
v 242.698657 -85.423022 -57.332419
v 244.692534 -132.376148 -69.534757
v 244.403302 -98.988008 -68.534246
v 244.483328 -103.158075 -70.875928
v 246.064939 -107.487077 -72.668132
v 241.335131 -112.426766 -74.789225
v 249.904133 -123.245289 -74.550588
v 242.348633 -87.996791 31.026026
v 245.436729 -83.446955 30.234523
v 248.869371 -88.310122 31.062989
v 243.660695 -102.096458 29.792556
v 250.695864 -97.686691 30.639005
v 243.622483 -110.410110 26.708869
v 245.185385 -114.337454 24.509439
v 247.110941 -68.522882 22.242198
v 246.566226 -129.136383 10.277428
v 246.505686 -61.312602 14.193505
v 246.989722 -134.293644 1.382523
v 244.611535 -58.295453 9.292853
v 248.830388 -135.831667 -5.248729
v 245.536931 -55.035696 -0.570529
v 245.715166 -56.408355 4.886765
v 244.018854 -135.601352 -20.568222
v 243.194472 -55.740023 -15.385678
v 239.994678 -54.635298 -10.371955
v 242.661883 -58.143090 -22.293299
v 242.076986 -60.532019 -27.227078
v 245.555885 -136.805259 -36.058223
v 242.444061 -137.092296 -36.150257
v 245.791262 -137.475863 -41.673413
v 240.233169 -63.355596 -32.051884
v 244.899714 -137.986710 -52.925024
v 244.887560 -137.381508 -57.715914
v 244.625237 -82.312378 -53.873140
v 242.419903 -91.840006 -63.438138
v 244.994064 -94.891861 -65.670212
v 242.254622 -124.875566 -75.323427
v 239.883777 -127.062220 -74.984541
v 245.355748 -126.884975 -74.011743
v 241.518154 -117.135287 -75.734209
v 239.597405 -121.726816 -76.175051
v 240.121757 -102.062173 29.863965
v 241.892071 -106.351527 28.477222
v 245.799659 -77.336108 28.088453
v 247.275204 -81.022044 29.583435
v 244.934952 -123.912401 16.888916
v 242.770069 -71.560425 24.490881
v 243.369106 -68.285051 21.900128
v 242.923031 -132.610396 5.269277
v 242.760365 -61.161631 13.938384
v 242.918371 -136.227019 -12.750165
v 237.019480 -54.743039 -1.055641
v 243.950070 -54.593476 -4.454949
v 239.967268 -136.277498 -25.379538
v 238.931312 -136.975001 -32.238867
v 244.458917 -136.209620 -30.825384
v 241.459596 -138.384957 -47.556643
v 241.704376 -138.368330 -52.706319
v 241.516494 -137.840944 -57.829597
v 240.332238 -80.997116 -52.706392
v 241.289941 -136.599034 -62.800539
v 241.019866 -134.372920 -67.866820
v 238.179621 -85.172802 -57.390030
v 237.144746 -91.718636 -63.793948
v 241.944000 -131.021716 -71.883173
v 237.957961 -94.735336 -66.154089
v 239.125624 -99.221097 -69.167899
v 237.101339 -130.931297 -73.221815
v 236.551157 -107.372262 -73.560714
v 236.405744 -116.998994 -76.240570
v 237.945954 -80.778819 29.285413
v 236.561031 -97.566970 30.862836
v 241.640405 -93.069462 31.229149
v 243.644725 -97.631855 30.731934
v 238.360493 -110.417196 26.822069
v 240.557194 -114.309298 24.711484
v 239.381552 -77.602160 27.943788
v 240.156220 -118.769097 21.674055
v 238.002206 -124.638038 16.765258
v 242.312212 -121.970225 18.899153
v 242.298739 -73.298680 25.674551
v 240.275907 -126.340692 14.713934
v 236.062810 -129.327060 11.432456
v 240.508438 -129.270249 10.955410
v 240.109159 -131.718442 7.214615
v 239.223660 -61.219458 13.953857
v 239.339799 -64.609846 18.101946
v 238.891838 -132.773976 5.631692
v 241.565766 -134.704568 1.542993
v 235.978997 -136.338574 -1.162981
v 239.833922 -136.002691 -1.300956
v 237.282262 -58.338489 9.418167
v 241.439887 -136.679466 -5.560273
v 236.245990 -137.326335 -11.479449
v 238.742394 -136.357214 -20.847519
v 232.708235 -55.115015 -15.145258
v 241.321772 -137.886191 -41.507945
v 237.487810 -62.448928 -30.940324
v 235.521863 -139.126875 -52.865855
v 239.763344 -66.391870 -36.283660
v 232.953232 -71.376750 -42.829496
v 234.826095 -138.768925 -58.404082
v 238.017133 -77.051398 -48.577480
v 232.479812 -78.421858 -50.521700
v 237.705487 -137.320437 -62.641754
v 232.080046 -136.141948 -68.425925
v 235.901148 -132.809860 -71.771937
v 236.217093 -103.266882 -71.757110
v 233.309209 -131.106879 -74.082259
v 235.101355 -126.775558 -75.894705
v 232.849157 -103.193274 -72.097352
v 234.526634 -112.268131 -75.453356
v 235.947874 -121.609728 -76.594929
v 236.573834 -83.603037 30.179626
v 232.881150 -88.033792 31.067335
v 233.088082 -110.421290 26.927735
v 235.303047 -114.416089 24.810009
v 236.400697 -75.909324 26.974927
v 236.662487 -118.884544 21.797497
v 235.044765 -69.511047 22.509338
v 232.641078 -62.091994 15.036561
v 236.935302 -134.377214 3.015134
v 230.166752 -58.332622 9.583658
v 230.630460 -138.068084 -5.889593
v 237.550873 -56.326980 4.932358
v 234.134433 -137.094849 -18.560250
v 234.676759 -54.207194 -5.575489
v 235.621859 -137.350055 -31.903467
v 237.360921 -56.229266 -18.037282
v 235.473268 -57.297860 -21.232081
v 228.033175 -59.072415 -26.209580
v 238.273218 -137.495090 -36.079853
v 232.517398 -59.888444 -27.149467
v 233.748369 -139.181038 -47.751341
v 232.868536 -138.829924 -42.390720
v 231.944872 -66.058239 -36.641067
v 233.024154 -137.983715 -63.376875
v 234.826364 -84.543533 -56.924498
v 230.294335 -91.178080 -63.942325
v 231.017257 -133.671359 -72.396314
v 231.115063 -94.504021 -66.710109
v 230.360181 -98.364432 -69.598098
v 229.542495 -103.363684 -72.605356
v 232.010083 -107.569285 -74.172332
v 232.631738 -80.316748 28.982508
v 236.488727 -92.915437 31.290129
v 234.847589 -106.296875 28.593437
v 234.826101 -102.026340 29.947114
v 226.731798 -114.983140 24.752379
v 232.061786 -74.425312 25.928858
v 232.021312 -77.463959 27.655144
v 230.383756 -122.861064 19.003817
v 231.096717 -125.532608 16.458533
v 232.155267 -130.119595 10.827516
v 233.516508 -132.686363 6.703993
v 233.371358 -135.162233 2.092365
v 232.500100 -136.766983 -1.406946
v 236.304311 -137.324931 -5.736208
v 230.075337 -56.026325 4.582587
v 229.392807 -54.684578 -0.138028
v 232.151873 -137.562203 -15.918803
v 231.010245 -138.100650 -11.008877
v 228.605004 -137.924083 -19.494020
v 227.690985 -53.971937 -4.635033
v 226.125440 -138.287037 -27.811694
v 232.981743 -137.415357 -28.494323
v 228.478325 -138.711202 -37.092861
v 224.504674 -65.875878 -37.200892
v 230.017018 -62.692007 -32.172268
v 227.533626 -67.179022 -38.522412
v 231.544763 -139.616582 -53.355683
v 231.489444 -74.496252 -46.389876
v 228.820374 -82.682081 -55.416990
v 229.442642 -86.363352 -59.291183
v 230.715289 -128.189792 -76.199554
v 227.438351 -134.518889 -72.538504
v 230.009306 -131.438138 -74.660438
v 229.414728 -112.135802 -76.016301
v 229.602513 -116.837885 -76.977067
v 232.869539 -125.786447 -76.549541
v 225.505235 -97.070605 31.148731
v 227.673711 -88.107373 31.140913
v 230.611706 -83.283724 30.030666
v 229.157181 -92.712095 31.404666
v 227.771076 -105.598765 28.978121
v 231.095644 -99.648230 30.535687
v 229.661764 -119.157495 21.934758
v 224.839024 -74.323696 25.558224
v 230.141266 -70.935764 23.474616
v 227.600248 -67.953730 20.993427
v 230.740075 -131.219654 9.433511
v 224.344204 -132.388173 8.789871
v 229.180652 -134.462755 4.401444
v 229.118069 -137.200511 -1.617643
v 226.720353 -61.248670 13.930830
v 231.186595 -54.171084 -10.060322
v 225.234193 -138.681253 -32.022668
v 230.959372 -55.701822 -17.681311
v 229.017945 -138.098588 -31.122172
v 224.945411 -56.509408 -21.193540
v 227.347967 -139.374082 -42.091064
v 228.733960 -139.780339 -48.584664
v 227.772114 -140.066275 -53.104775
v 227.995697 -70.517718 -42.334593
v 228.125551 -139.735807 -58.241283
v 223.514199 -74.157863 -46.777775
v 221.744754 -77.432378 -50.419974
v 225.498909 -82.676016 -55.736236
v 224.810522 -137.501730 -69.108011
v 223.351878 -90.909131 -64.384330
v 225.610399 -94.692605 -67.446027
v 224.267806 -112.011817 -76.620314
v 229.789759 -121.564110 -77.366351
v 222.751895 -116.666187 -77.804968
v 224.459858 -125.948496 -77.781162
v 225.147538 -92.568859 31.526248
v 225.800166 -101.648556 30.167917
v 226.294466 -81.709151 29.386404
v 222.431583 -105.924002 28.977112
v 226.043180 -110.508868 27.066185
v 223.289335 -76.013036 26.511673
v 226.524050 -129.205108 12.834605
v 225.334184 -64.648170 17.827448
v 228.131503 -135.703794 2.176855
v 226.070159 -138.205249 -3.872232
v 225.987159 -138.733183 -6.725427
v 225.776611 -138.555915 -16.187032
v 220.661592 -53.595905 -4.980041
v 223.936805 -53.725534 -9.451697
v 222.121338 -54.394905 -15.029376
v 221.413423 -139.165906 -31.886414
v 223.036948 -61.524021 -31.178934
v 219.769303 -62.147726 -32.588140
v 221.053282 -140.415669 -46.638232
v 225.237196 -140.007158 -46.891091
v 219.052517 -73.813699 -46.798342
v 221.995127 -140.642593 -58.534787
v 222.561319 -82.458658 -55.807141
v 224.851060 -139.414162 -63.500484
v 218.937231 -85.651778 -59.529394
v 222.223506 -86.429153 -60.059236
v 218.233324 -89.355290 -63.438546
v 219.482412 -93.820134 -67.463857
v 226.167896 -131.506228 -75.462487
v 224.111435 -107.395136 -75.117235
v 219.229327 -101.340689 30.418995
v 222.273295 -87.525048 31.017381
v 218.222101 -87.570436 30.923389
v 219.925392 -92.574395 31.573719
v 222.618970 -101.906531 30.149704
v 219.133384 -110.429182 27.291211
v 223.262034 -118.680121 22.577361
v 220.202742 -81.400054 29.026990
v 225.713741 -122.504751 19.602105
v 220.625412 -127.185658 15.850616
v 219.909857 -63.092893 16.144354
v 218.571960 -70.171446 22.473331
v 219.572504 -61.190275 13.921197
v 219.370120 -136.132545 3.427279
v 223.923244 -137.702392 -1.323412
v 224.195261 -54.604020 0.351327
v 219.192561 -139.848974 -11.739013
v 216.774242 -53.368032 -4.591433
v 222.037382 -138.832971 -21.653952
v 222.066514 -138.815331 -26.465605
v 220.601318 -55.329431 -18.843706
v 218.319262 -58.549481 -26.696337
v 222.402219 -140.698767 -52.800509
v 219.246160 -69.335985 -41.861102
v 217.864413 -141.265818 -58.634207
v 214.898427 -76.283395 -49.889900
v 221.163548 -140.080101 -63.690707
v 217.733769 -140.710377 -63.817598
v 221.001557 -135.146766 -73.896080
v 220.895523 -138.522947 -68.942844
v 218.069738 -136.543148 -73.344876
v 220.466682 -130.466846 -77.192633
v 216.913520 -132.658118 -76.902795
v 223.130536 -102.739935 -73.093374
v 221.430081 -98.703977 -70.922914
v 217.225023 -107.238950 -75.938114
v 217.371357 -111.847015 -77.458917
v 217.574251 -116.518417 -78.471082
v 221.237128 -121.351613 -78.464380
v 219.324369 -125.998168 -78.560634
v 216.509362 -130.265225 -78.024097
v 221.025341 -97.551584 31.196155
v 218.861820 -105.628107 29.152274
v 215.732438 -114.605464 25.345032
v 221.795722 -114.504434 25.199637
v 219.358907 -122.710888 19.895773
v 218.770449 -130.174441 12.734239
v 212.593868 -70.527769 22.643795
v 217.246034 -135.105045 5.822490
v 214.212010 -61.141934 13.975027
v 216.763944 -58.187587 9.794391
v 217.728898 -138.693124 -1.962266
v 220.481099 -139.504143 -6.645767
v 221.544218 -56.059791 5.283919
v 219.304979 -139.516352 -16.408073
v 220.136185 -53.496789 -9.992412
v 215.507865 -139.879664 -21.765110
v 219.162714 -139.266489 -26.118014
v 220.050302 -139.707778 -37.098780
v 216.019143 -141.082785 -48.002465
v 213.355276 -61.785510 -32.830751
v 214.479664 -65.159540 -37.342491
v 213.629513 -71.298961 -44.645797
v 214.219746 -139.975683 -69.220409
v 215.050596 -85.119462 -59.342767
v 216.427206 -81.547994 -55.369489
v 217.577888 -139.268375 -69.008490
v 212.420878 -88.944203 -63.654628
v 214.226368 -137.597935 -73.396011
v 213.075443 -96.150966 -70.141686
v 213.628299 -102.661516 -74.311990
v 213.733593 -132.920671 -77.457585
v 215.733266 -92.163681 31.576329
v 211.992466 -101.653795 30.617756
v 214.889156 -96.845146 31.490061
v 214.458928 -83.459788 29.560013
v 215.582008 -101.990370 30.374622
v 215.382229 -110.074341 27.550169
v 216.231373 -118.435443 23.067099
v 218.072912 -75.702794 26.127442
v 213.860110 -63.199744 16.311645
v 215.743939 -140.384083 -11.658505
v 213.961992 -55.657928 5.110684
v 211.933975 -53.993546 0.587585
v 215.524940 -140.161977 -16.718248
v 215.047896 -53.836050 -14.973736
v 212.085580 -54.680581 -18.997712
v 214.843127 -140.090262 -32.792895
v 213.183596 -140.564863 -37.261547
v 214.329660 -58.115804 -26.481520
v 214.821368 -140.676893 -42.071572
v 211.243200 -142.038197 -53.421796
v 208.639295 -66.484460 -39.685466
v 211.091639 -142.194161 -58.846908
v 214.515504 -141.734550 -58.716909
v 218.054701 -141.221642 -53.254308
v 207.471369 -74.846919 -49.017951
v 211.523715 -82.037868 -56.381995
v 210.775424 -140.765446 -69.284683
v 213.713322 -141.419557 -64.071157
v 207.637939 -88.638276 -63.819280
v 213.166975 -135.777209 -75.638868
v 208.742385 -98.333665 -72.323826
v 210.587733 -116.304967 -79.395775
v 214.334024 -121.137360 -79.409186
v 215.348423 -125.934235 -79.164528
v 210.906667 -106.244619 29.227684
v 213.954968 -87.097607 30.683164
v 210.359218 -110.698878 27.470175
v 209.336099 -118.658465 23.308611
v 212.255036 -114.576026 25.509912
v 205.654100 -119.142957 23.255240
v 212.892795 -80.731781 28.450452
v 216.354507 -126.176951 17.244982
v 209.133277 -129.825975 14.356000
v 209.835256 -76.690918 26.420824
v 215.564382 -128.435280 15.121843
v 210.824176 -134.251824 8.476784
v 212.760349 -138.842194 -0.676842
v 209.391093 -139.017013 -0.158665
v 210.480933 -57.917973 9.686881
v 208.489562 -140.299790 -3.238257
v 212.660478 -140.734840 -7.803406
v 212.349306 -139.699190 -2.921412
v 208.741512 -141.471447 -12.422148
v 212.282006 -140.915443 -11.919193
v 212.112599 -140.716575 -16.943571
v 208.267544 -52.756059 -4.354054
v 208.715419 -141.233174 -17.554258
v 212.163373 -52.829747 -7.955972
v 212.046949 -140.432513 -21.658995
v 202.854929 -52.179101 -9.202390
v 212.239997 -140.311939 -27.384066
v 208.630244 -141.064955 -35.991175
v 211.366787 -141.192325 -43.149827
v 209.179897 -59.367284 -29.591114
v 209.487189 -141.845475 -48.288675
v 209.459888 -62.855776 -34.884068
v 203.242163 -66.067140 -39.844387
v 210.775897 -93.085552 -67.833188
v 205.062714 -94.337321 -69.629511
v 206.658314 -102.530522 -75.221696
v 212.171451 -111.722105 -78.143036
v 209.509918 -133.167956 -78.241271
v 211.016478 -130.451530 -79.008532
v 205.024172 -101.546469 30.853958
v 207.585409 -86.383008 30.247762
v 208.369280 -92.427589 31.501771
v 211.067099 -122.692784 20.513845
v 211.902806 -136.718792 4.090100
v 207.996499 -63.219747 16.450075
v 201.752619 -60.810302 14.041592
v 208.836655 -60.997750 13.994420
v 205.487268 -141.809449 -7.753444
v 208.905677 -141.231735 -7.494439
v 203.189133 -54.958728 4.970964
v 204.012308 -57.894638 10.166462
v 206.360291 -53.477212 0.175133
v 207.483998 -141.225422 -21.180551
v 205.950472 -53.195590 -15.307043
v 208.015626 -141.049053 -32.962011
v 206.174359 -54.448825 -19.840222
v 207.719468 -141.636508 -42.769726
v 202.392357 -57.116402 -26.869136
v 206.405347 -56.615723 -25.039381
v 205.552005 -58.675117 -29.047695
v 205.731215 -62.509239 -34.880545
v 207.797571 -142.431748 -53.572006
v 198.913598 -68.533525 -43.241631
v 202.721740 -73.741659 -48.351781
v 205.628075 -78.133047 -52.728503
v 204.683235 -81.643102 -56.519046
v 203.449822 -142.299928 -70.008548
v 207.177637 -141.627108 -69.232395
v 201.565983 -93.891456 -69.620970
v 209.472777 -136.055930 -76.467647
v 210.079912 -138.589427 -73.721241
v 203.500011 -98.124762 -72.847247
v 208.281544 -107.411489 -77.264652
v 205.492786 -116.046884 -80.180607
v 207.660122 -125.797842 -80.344585
v 202.212371 -135.656721 -78.572407
v 202.395217 -130.662290 -80.457224
v 205.325080 -111.088182 -79.000372
v 206.227545 -96.931809 31.567459
v 205.359214 -109.833057 28.099181
v 204.383308 -86.470239 30.137907
v 206.731872 -114.510879 25.825441
v 203.197765 -80.260158 27.894668
v 205.617174 -126.772606 17.628852
v 202.268591 -131.272448 13.659368
v 201.343504 -76.482265 26.065804
v 203.160382 -133.864790 10.434800
v 203.808150 -69.691667 21.999255
v 205.755425 -136.908767 5.316325
v 199.853966 -63.183848 16.612679
v 205.415911 -139.194898 0.781938
v 199.545008 -142.821891 -8.374979
v 199.236157 -56.237572 7.982252
v 196.744708 -52.901887 0.734357
v 201.095984 -52.241130 -4.260596
v 204.901784 -141.451408 -27.469211
v 201.624997 -141.958725 -32.342630
v 201.901646 -52.921730 -15.444848
v 201.928547 -142.045331 -37.436907
v 198.108080 -56.230946 -25.818210
v 201.303801 -59.584099 -31.266047
v 202.765281 -142.637804 -48.290850
v 198.378505 -65.752112 -40.114438
v 198.693951 -61.958446 -35.171064
v 202.182113 -62.385100 -35.253939
v 202.660741 -143.095603 -53.704034
v 207.177847 -142.758300 -59.048254
v 201.244441 -143.653178 -59.871187
v 198.148816 -74.325044 -49.433469
v 201.194024 -77.116581 -52.063075
v 204.109105 -143.122208 -64.601930
v 204.454857 -87.529225 -62.919036
v 199.720763 -137.195685 -78.305366
v 203.563256 -139.820281 -74.575440
v 198.209789 -98.028869 -73.445705
v 199.546248 -135.081560 -79.486119
v 201.886963 -115.825566 -80.736173
v 201.967705 -121.011469 -81.307651
v 198.608653 -120.480309 -81.844448
v 202.471934 -92.147977 31.356562
v 197.501641 -96.695102 31.524403
v 201.567191 -101.417928 30.942835
v 202.030925 -112.076329 27.242313
v 200.291350 -86.625736 30.046220
v 198.942420 -114.426388 26.247286
v 202.184050 -122.537240 21.231109
v 202.422416 -125.168656 19.230396
v 199.684304 -137.261500 6.017363
v 202.072664 -139.391038 1.332170
v 203.022715 -141.180868 -3.582002
v 193.270697 -54.409196 5.319172
v 198.157967 -142.966083 -18.372422
v 205.438910 -141.817371 -16.487871
v 198.606793 -143.135472 -13.338300
v 198.232761 -142.697607 -22.903799
v 202.067283 -142.106508 -21.584561
v 197.359440 -51.721373 -8.971320
v 200.647066 -142.152463 -28.100044
v 198.078014 -142.510876 -33.608795
v 200.098275 -54.911906 -22.491744
v 196.598747 -54.374097 -21.745038
v 200.836508 -142.502835 -43.516281
v 195.397928 -144.087675 -54.612205
v 197.580123 -144.160060 -58.597302
v 200.398323 -143.928153 -64.545033
v 198.647951 -88.057528 -64.012671
v 199.338860 -141.175637 -74.615526
v 200.564641 -143.070366 -70.074192
v 197.538477 -94.036350 -70.211530
v 196.994877 -142.183691 -74.183766
v 194.184693 -97.885188 -73.900224
v 199.959089 -102.676015 -76.245438
v 197.316155 -130.384483 -81.451108
v 196.406699 -106.829474 -78.874509
v 202.437134 -125.631819 -81.209647
v 194.000227 -94.766126 31.332939
v 200.690248 -105.379296 29.909587
v 198.553610 -110.550608 28.063244
v 194.960292 -110.201724 28.393150
v 195.894137 -90.896215 30.886142
v 200.257067 -118.628118 23.860727
v 198.620588 -126.015718 18.878019
v 195.086042 -83.288673 28.805206
v 198.636088 -131.425292 14.010232
v 195.872952 -73.871923 24.606792
v 199.353785 -134.116466 10.718950
v 198.546441 -70.209773 22.354000
v 194.175062 -62.807303 16.482868
v 197.521013 -140.616410 -0.063692
v 198.385234 -57.695327 10.311934
v 195.559022 -143.529175 -9.377328
v 196.715182 -52.442127 -14.936646
v 194.570815 -143.102141 -28.221118
v 194.620252 -143.005534 -32.826560
v 197.668444 -142.882682 -43.231924
v 197.351735 -142.700759 -38.134912
v 191.417719 -64.823756 -39.839676
v 194.317643 -66.811199 -41.855756
v 188.879687 -73.530380 -49.599126
v 194.425089 -145.089610 -64.663400
v 194.017146 -144.792354 -59.576348
v 194.103756 -78.168875 -53.764779
v 187.513306 -77.445379 -53.764914
v 197.244413 -82.381340 -57.942802
v 194.285537 -89.913421 -66.449101
v 196.334054 -140.276876 -76.776625
v 194.472979 -93.570095 -70.144918
v 194.289480 -102.083235 -76.741897
v 189.127861 -131.135328 -82.847082
v 196.634162 -136.894302 -79.217443
v 190.864493 -106.618062 -79.687293
v 194.617100 -111.252666 -80.820012
v 194.837545 -115.905690 -81.929769
v 195.518892 -125.382845 -82.435226
v 194.873301 -101.243274 31.044164
v 195.356537 -114.684213 26.342101
v 193.489961 -86.253054 29.667804
v 191.791111 -118.809538 24.283606
v 194.272927 -130.681391 15.368457
v 188.373676 -134.671378 12.049525
v 193.171508 -79.198341 27.204992
v 189.685831 -79.489050 27.259094
v 195.265365 -133.299797 12.424466
v 194.090127 -137.515169 6.916810
v 192.702476 -60.476913 14.156508
v 198.334701 -141.981077 -3.870373
v 190.720641 -56.707988 9.600139
v 191.728547 -144.254204 -13.808255
v 193.886840 -51.645153 -4.142189
v 187.743546 -51.167785 -12.629283
v 190.151533 -51.051652 -9.065643
v 191.300771 -143.611508 -28.803179
v 185.893252 -51.489035 -15.147937
v 190.951963 -143.569258 -33.711249
v 189.775606 -53.116921 -19.754888
v 193.060681 -56.747541 -27.559199
v 187.909338 -144.597811 -49.625957
v 195.844772 -143.489771 -48.574254
v 194.222267 -143.326920 -43.358378
v 193.843713 -59.083876 -31.442575
v 190.610544 -144.645619 -53.632747
v 188.604582 -66.979146 -42.795140
v 189.155084 -69.802963 -45.781819
v 194.081050 -144.664768 -70.184089
v 190.574446 -143.611633 -75.004126
v 191.747300 -85.035084 -61.430394
v 190.078367 -92.673452 -69.849357
v 186.608276 -97.724738 -74.881672
v 189.990531 -138.789483 -79.744711
v 188.228806 -101.817232 -77.553540
v 188.011257 -115.730779 -83.189493
v 193.192064 -120.461275 -82.823634
v 188.779508 -125.425611 -83.729176
v 190.418215 -95.344872 31.237393
v 190.319791 -110.847728 28.351398
v 193.410225 -106.645669 29.746356
v 188.278213 -114.577200 26.792788
v 191.796389 -114.734846 26.504515
v 190.590374 -84.027794 28.918610
v 188.865893 -90.546197 30.520518
v 195.737421 -122.719678 21.528263
v 188.493596 -123.043900 21.882721
v 195.243828 -126.421858 18.872831
v 189.331815 -137.261855 8.550179
v 189.687435 -73.011807 24.164266
v 188.200139 -139.207846 5.788771
v 191.920682 -141.090337 0.922417
v 185.215220 -62.693268 16.841710
v 195.617268 -142.963639 -5.920598
v 181.184763 -55.735666 9.299320
v 188.103156 -144.714019 -18.983967
v 184.987244 -51.923502 0.918946
v 192.698902 -143.876100 -18.882338
v 193.446384 -143.473637 -23.875215
v 193.317310 -143.264619 -37.914772
v 186.232230 -57.409579 -29.770366
v 187.534073 -62.346885 -37.152442
v 190.114010 -145.408555 -59.503144
v 180.329602 -69.343056 -46.258156
v 189.795319 -146.104366 -64.904520
v 183.381061 -77.236543 -53.896943
v 187.773805 -146.384354 -70.090526
v 185.161403 -79.853436 -56.474542
v 189.759076 -141.265321 -78.010331
v 183.173391 -92.227023 -70.156501
v 192.471390 -128.172536 -82.752625
v 185.835071 -140.630811 -79.640191
v 186.988740 -110.502694 -81.962995
v 188.003256 -120.518137 -83.819078
v 184.099605 -115.570856 -83.918396
v 185.220173 -130.243716 -83.841762
v 186.202057 -105.424766 30.302423
v 189.418695 -100.790149 31.101533
v 188.706443 -118.584308 24.615989
v 188.857196 -131.010055 15.741577
v 186.404061 -77.643986 26.429779
v 185.968344 -72.091404 23.673954
v 185.337452 -138.951322 7.000019
v 185.994715 -141.391360 2.448513
v 185.405335 -60.036138 14.177116
v 188.848123 -144.608997 -9.393663
v 189.472447 -143.660229 -4.911246
v 185.018481 -145.315888 -9.863538
v 188.336018 -144.864212 -14.121452
v 185.128584 -53.839927 5.534547
v 184.691734 -145.306291 -19.310099
v 187.880893 -144.428041 -23.884800
v 184.851359 -50.810762 -4.027156
v 184.247830 -144.760181 -29.229874
v 186.197780 -144.316751 -33.552273
v 187.652321 -144.213042 -28.434192
v 182.542014 -52.514023 -19.988352
v 183.670856 -55.144974 -25.939236
v 185.528827 -144.538280 -43.847169
v 182.422093 -60.944396 -35.951380
v 181.501526 -62.142854 -37.737952
v 182.786914 -66.519226 -42.912876
v 187.101492 -145.233778 -54.589516
v 178.488256 -64.709353 -41.305501
v 181.840579 -73.401824 -50.208309
v 179.850145 -81.854197 -59.077185
v 184.955577 -85.578170 -62.701470
v 181.353343 -99.019121 -76.632640
v 185.670952 -135.720420 -82.231168
v 186.661549 -106.335639 -80.267628
v 184.014637 -102.186934 -78.425837
v 181.887341 -124.960152 -85.180423
v 184.351626 -120.373085 -84.548970
v 180.989462 -130.040245 -84.831839
v 185.263566 -96.036907 31.085055
v 180.934509 -100.711067 31.015938
v 181.729061 -110.223414 29.044656
v 181.930034 -114.453086 27.293848
v 184.688693 -85.790163 29.259915
v 182.488180 -93.728328 30.761824
v 182.011198 -118.968241 24.905885
v 183.706037 -122.507536 22.617485
v 185.188587 -128.666045 18.170051
v 183.559482 -77.121909 26.198551
v 185.796771 -83.501339 28.612131
v 185.019643 -131.748100 15.594801
v 185.202193 -136.139202 10.906888
v 188.053329 -68.161088 21.099616
v 181.834886 -59.798370 14.206526
v 181.583666 -145.979990 -10.299389
v 185.752112 -144.160157 -4.614814
v 178.069476 -56.348343 10.508001
v 184.241037 -145.603671 -15.102268
v 181.314680 -53.762517 6.073305
v 181.338533 -51.587112 0.939984
v 181.069041 -50.193286 -9.149535
v 184.379120 -144.981135 -24.609954
v 188.259501 -54.246929 -23.068042
v 176.912855 -51.960981 -19.790549
v 185.638127 -144.398565 -38.775900
v 180.330604 -57.674458 -31.144271
v 178.578116 -145.521659 -44.599416
v 181.037596 -145.451698 -49.282988
v 176.843156 -58.120689 -32.303567
v 184.068199 -146.503096 -59.896934
v 179.936640 -77.779998 -54.823160
v 184.076665 -147.235191 -70.618662
v 183.182356 -147.487125 -64.877720
v 178.936284 -85.779776 -63.502118
v 179.826363 -93.405816 -71.794671
v 184.336847 -145.188708 -75.649262
v 179.263712 -142.834240 -80.045145
v 176.507494 -93.359030 -72.158622
v 182.414238 -142.462956 -79.338862
v 180.647479 -140.390761 -81.249492
v 179.188605 -106.126846 -81.514978
v 180.240944 -115.230160 -84.610208
v 181.279720 -133.985661 -83.829595
v 178.469837 -95.354598 30.818524
v 181.032619 -105.176442 30.438266
v 177.527275 -105.088851 30.534984
v 178.047995 -114.378717 27.635128
v 180.116046 -90.193998 30.147614
v 179.887860 -82.969881 28.382879
v 182.118118 -135.404822 12.388655
v 181.957579 -139.658799 6.736339
v 177.945967 -69.081872 22.123789
v 172.719052 -69.330492 22.507165
v 182.033148 -142.589764 1.218028
v 181.851500 -64.472698 18.589547
v 175.930968 -52.899369 5.459009
v 175.542755 -147.191674 -16.792536
v 179.370737 -50.282110 -3.957354
v 181.091738 -145.644437 -24.067024
v 177.024697 -49.793455 -9.478963
v 173.758419 -50.050739 -14.194393
v 177.592550 -50.333064 -13.413103
v 172.997910 -51.772518 -20.312230
v 174.184016 -53.987772 -25.072531
v 180.399230 -145.203987 -39.154926
v 176.661359 -146.069822 -49.729627
v 173.201115 -57.275720 -31.341450
v 181.829391 -145.943889 -54.382055
v 179.961721 -148.392668 -66.178762
v 175.823861 -71.615450 -49.067165
v 176.456731 -149.401472 -71.020777
v 181.938264 -147.731009 -70.989302
v 174.711832 -81.371867 -59.019895
v 175.894931 -88.910029 -67.336195
v 180.705298 -146.495497 -75.452438
v 172.823039 -93.808093 -73.015690
v 176.013420 -143.704208 -80.428923
v 176.211942 -97.462257 -76.113410
v 172.910310 -101.128114 -79.542610
v 178.555657 -101.830606 -79.133675
v 179.818325 -110.633770 -83.353116
v 178.936555 -120.225692 -85.685532
v 174.464058 -125.049352 -86.853143
v 174.568341 -134.780291 -85.249172
v 173.600806 -99.548396 30.855700
v 177.237258 -100.196646 30.966296
v 177.796883 -109.805912 29.374175
v 178.222914 -118.927705 25.297594
v 176.236241 -85.526175 29.046346
v 173.269534 -90.526647 30.070562
v 178.129723 -122.503761 23.161364
v 170.232853 -82.435743 28.265871
v 174.770714 -82.721369 28.303894
v 175.422712 -75.391222 25.566973
v 178.375572 -127.311125 19.921056
v 173.425645 -63.167597 18.065010
v 176.674802 -142.298802 3.870844
v 181.088226 -144.609468 -3.584179
v 179.749054 -142.388064 2.531720
v 175.808132 -145.169911 -2.469899
v 168.356821 -57.122151 12.626293
v 179.620437 -145.607911 -6.045056
v 175.850823 -51.011639 1.008522
v 178.746725 -146.335448 -21.121423
v 174.108164 -147.091709 -23.124673
v 179.152122 -145.731305 -28.403178
v 177.588659 -146.267153 -25.034667
v 170.146151 -49.030821 -9.196106
v 173.929559 -146.673612 -29.859546
v 178.867314 -145.510300 -34.261050
v 169.262871 -57.146645 -31.644939
v 170.908236 -146.693913 -40.064769
v 173.314664 -60.943812 -37.043569
v 170.958113 -61.014731 -37.411086
v 172.566148 -65.390510 -42.731986
v 169.156536 -70.162548 -48.351825
v 172.641581 -150.011740 -65.994480
v 172.669934 -70.181399 -47.960645
v 169.007106 -77.224486 -55.276097
v 176.120819 -149.263276 -65.957944
v 172.775623 -85.384002 -63.583168
v 178.824467 -146.153795 -76.887187
v 168.850836 -90.715996 -69.836265
v 174.847991 -140.840654 -82.637315
v 171.572606 -139.744122 -84.208169
v 171.726035 -145.707676 -80.467610
v 172.628832 -106.325264 -82.826846
v 173.036981 -114.896571 -86.080066
v 173.359740 -111.054166 -84.799512
v 170.080438 -123.844820 -87.966370
v 177.245516 -129.833044 -85.742190
v 168.622149 -129.976732 -87.949582
v 174.997898 -136.375917 -84.610355
v 173.457378 -120.060723 -86.903099
v 170.915751 -109.637355 29.680389
v 172.000331 -105.327008 30.502112
v 174.550908 -109.674512 29.567875
v 173.736435 -118.708732 25.836990
v 173.091607 -123.310072 23.184143
v 172.362079 -85.447658 29.019766
v 172.361802 -94.820539 30.608924
v 172.328600 -131.322596 17.622719
v 170.020850 -135.125495 14.766237
v 175.660283 -131.368457 17.148455
v 178.180443 -135.128790 13.370301
v 176.118265 -138.638017 9.720046
v 171.705660 -143.768714 2.884096
v 175.516647 -59.681439 14.654554
v 173.885521 -146.661321 -6.315769
v 176.463574 -146.971438 -10.913210
v 171.132629 -148.053811 -16.378184
v 163.467797 -48.472300 -3.768837
v 168.763087 -50.237968 1.256853
v 170.269319 -49.255648 -3.913811
v 173.458302 -50.661972 -16.894864
v 167.217254 -51.337180 -20.715283
v 173.426958 -146.249434 -44.359842
v 171.204503 -146.864200 -49.521421
v 164.065462 -57.108355 -32.264039
v 169.560826 -147.788910 -55.028466
v 173.287038 -147.166019 -54.663250
v 178.050881 -147.542880 -60.231459
v 169.678867 -148.831839 -60.062972
v 169.051478 -150.814047 -66.386288
v 172.565919 -150.509890 -71.339704
v 173.369889 -148.660820 -76.216477
v 167.179833 -87.909526 -66.712719
v 165.872121 -92.911516 -72.555661
v 166.888946 -134.919702 -87.367112
v 169.036065 -96.126620 -75.748535
v 165.221789 -101.562220 -81.181840
v 167.264641 -119.520292 -88.353719
v 168.185550 -118.306811 26.526175
v 167.580803 -114.283718 28.343643
v 171.150949 -114.246903 28.143043
v 168.006478 -84.928332 28.918029
v 172.153253 -136.070220 13.497539
v 171.477648 -74.728717 25.377527
v 172.148161 -142.150076 5.678315
v 168.736152 -142.962728 5.481761
v 167.081485 -61.763094 17.291609
v 160.994263 -51.549290 6.220829
v 173.327157 -55.832529 10.451779
v 168.658008 -52.161787 5.648808
v 170.676585 -147.575631 -25.512337
v 166.489442 -48.609765 -9.150342
v 170.394434 -147.315779 -30.251139
v 166.818737 -49.270370 -14.111796
v 170.833206 -146.895183 -36.012368
v 166.109199 -53.732803 -25.990390
v 162.900632 -58.146776 -34.113642
v 161.981928 -64.349831 -42.712362
v 167.390981 -64.503625 -42.293062
v 165.461788 -69.773970 -48.349243
v 165.909003 -73.460109 -51.995554
v 169.393224 -81.349453 -59.425670
v 163.345783 -84.130340 -62.781915
v 167.675381 -150.833480 -75.994901
v 168.460533 -147.903532 -79.775574
v 165.164594 -150.963124 -77.526291
v 164.854692 -90.565099 -69.914902
v 166.099739 -97.277325 -77.297059
v 163.419678 -104.729905 -83.740713
v 163.519374 -132.050772 -89.018310
v 169.196305 -109.364721 -85.033930
v 162.029748 -110.028744 -86.853137
v 162.509154 -119.626790 -89.566284
v 167.953881 -115.195345 -87.358066
v 164.199941 -122.715155 24.561897
v 165.443348 -118.518735 26.663755
v 167.848308 -99.430802 30.728388
v 164.086729 -105.303519 30.357475
v 163.447614 -109.448512 29.741118
v 167.459625 -109.512283 29.714304
v 164.651492 -114.826664 28.297758
v 164.708242 -126.626645 21.980277
v 167.922537 -123.031829 23.940934
v 167.857491 -90.580827 30.008557
v 168.624559 -131.349638 18.086694
v 165.443777 -139.347733 11.307886
v 166.891533 -69.958442 23.123405
v 166.636228 -79.446487 27.370879
v 167.997663 -140.566367 9.240574
v 161.016265 -63.362058 19.020124
v 167.515612 -144.728470 2.647312
v 168.264520 -146.676528 -2.543106
v 167.967564 -67.543331 21.606998
v 162.068904 -147.981859 -2.668121
v 160.025830 -57.792890 14.298630
v 169.768383 -148.154747 -10.402450
v 169.671356 -148.329080 -12.369192
v 161.215368 -54.547925 10.484583
v 159.247741 -49.075654 1.350239
v 163.481990 -49.808873 1.769113
v 159.480723 -47.927026 -3.705200
v 164.925106 -149.178303 -19.288958
v 167.511978 -148.535339 -21.159455
v 163.936840 -148.583847 -30.951908
v 167.264903 -148.240948 -25.834038
v 159.785650 -48.468569 -14.300863
v 160.265131 -47.830923 -8.901966
v 165.018317 -147.962792 -36.432361
v 169.586504 -146.891887 -45.187259
v 166.168509 -147.540243 -39.740464
v 162.550271 -53.485971 -26.162167
v 158.691201 -68.660781 -47.855845
v 163.533563 -151.949026 -66.705053
v 166.077951 -152.088616 -69.371011
v 166.290064 -152.201332 -71.838766
v 158.317588 -80.709174 -59.630256
v 161.952148 -153.254945 -71.957175
v 155.915254 -83.315746 -62.333136
v 162.147834 -152.403172 -76.631931
v 162.230015 -93.065252 -73.022879
v 167.996543 -144.958540 -82.359452
v 159.504095 -101.094086 -81.715878
v 161.707613 -96.666091 -77.145293
v 162.959302 -142.806157 -85.333007
v 159.148536 -124.520623 -90.841010
v 165.790756 -124.749171 -89.088514
v 163.835398 -118.670823 26.733632
v 160.887643 -124.883679 23.590867
v 165.491938 -94.624819 30.442073
v 160.452465 -99.937836 30.592336
v 160.191654 -104.317686 30.391176
v 161.645131 -127.419639 21.809412
v 159.184752 -84.742082 29.064839
v 165.633022 -128.881466 20.313712
v 165.205562 -132.633591 17.566654
v 162.722564 -67.532927 21.813125
v 158.147517 -74.211561 25.614039
v 155.334220 -66.872398 21.894004
v 161.358680 -149.600472 -8.656495
v 164.003697 -149.464347 -12.647569
v 155.871126 -50.175808 5.086313
v 163.780003 -148.951788 -26.246906
v 154.903429 -47.870712 -14.387418
v 159.496462 -50.231670 -20.016088
v 159.662889 -149.056278 -35.639024
v 158.113675 -52.488138 -25.089540
v 162.957969 -148.089596 -40.695048
v 164.395919 -147.953177 -50.077735
v 165.981769 -148.409258 -55.409451
v 164.990701 -149.559222 -60.125390
v 158.354027 -73.538796 -52.760356
v 154.025287 -76.164271 -55.619297
v 159.324526 -77.308343 -56.211440
v 158.576899 -153.349785 -76.673590
v 156.344494 -88.692167 -68.146769
v 156.714414 -93.207127 -73.549054
v 157.347570 -147.005223 -84.798344
v 162.780922 -149.237787 -80.983936
v 157.862075 -149.888444 -82.313824
v 157.931728 -96.043432 -76.841383
v 155.905482 -109.583850 -88.090823
v 159.830455 -114.578909 -89.108749
v 154.912908 -114.388577 -90.321083
v 159.756661 -129.659800 -90.431958
v 155.548557 -129.170486 -91.744060
v 160.792895 -114.561757 28.521595
v 158.587791 -111.521925 29.384930
v 159.997768 -118.288318 27.204226
v 157.546670 -122.815300 25.132744
v 161.076312 -122.094739 25.240663
v 156.718724 -104.189979 30.342760
v 158.181617 -130.085347 20.425961
v 159.022118 -94.863973 30.439863
v 158.125989 -89.517942 29.902655
v 161.779274 -137.846252 13.666436
v 158.297977 -81.099253 28.165828
v 158.796910 -140.964839 10.977450
v 164.539369 -142.557219 7.386036
v 152.858004 -73.628723 25.654270
v 156.954998 -70.002242 23.612159
v 155.822885 -51.804664 7.785770
v 160.778619 -150.087633 -17.461875
v 158.767855 -150.570914 -13.652328
v 155.475008 -48.368572 0.874035
v 160.508491 -149.920609 -22.061104
v 160.047480 -149.334824 -31.252004
v 155.428914 -50.106221 -20.814154
v 154.633908 -52.259155 -25.316140
v 155.725081 -149.393830 -45.810965
v 159.125765 -148.736537 -45.589273
v 154.335387 -55.130657 -30.316967
v 155.223112 -57.628025 -34.225298
v 151.038280 -55.228118 -31.030579
v 155.621768 -149.518652 -50.615805
v 155.691894 -149.878061 -54.986688
v 159.162076 -148.844361 -50.315453
v 155.593705 -64.826020 -44.019486
v 156.287328 -151.039425 -60.907936
v 151.237569 -68.197163 -48.083808
v 158.920643 -152.727454 -66.932879
v 156.017324 -70.250243 -49.751061
v 155.039296 -154.135360 -76.832621
v 160.216237 -150.928890 -80.198672
v 154.309186 -95.713689 -76.691286
v 150.210470 -95.206573 -76.238667
v 160.206064 -140.285381 -87.414131
v 156.903781 -105.531321 -85.537472
v 150.832003 -109.697790 -89.481190
v 155.973759 -119.010415 -91.217262
v 155.375236 -124.321852 -91.947006
v 157.861645 -134.296123 -90.141108
v 154.848321 -138.590964 -89.748507
v 153.480822 -114.240868 28.758394
v 154.336177 -126.532915 23.324299
v 155.470792 -94.070769 30.367418
v 157.556216 -125.880331 23.304862
v 154.343807 -128.405901 22.122033
v 155.089626 -83.734672 28.951031
v 161.902908 -132.265581 18.318191
v 155.196330 -136.771034 15.877544
v 155.125515 -143.870554 8.441513
v 158.939777 -144.063596 6.906919
v 156.249874 -63.494127 19.527303
v 160.618643 -147.241077 0.230445
v 154.257870 -150.376295 -4.728423
v 158.408295 -149.623798 -5.523829
v 156.808805 -150.719458 -9.223194
v 153.650770 -57.289463 14.620515
v 154.047488 -151.662826 -13.963580
v 152.654898 -53.861513 11.147833
v 151.458167 -49.886414 5.773518
v 156.945633 -150.676682 -22.674109
v 151.786140 -46.653515 -9.019331
v 154.515891 -47.198218 -3.968551
v 154.295002 -150.960200 -26.886841
v 153.244112 -150.730309 -32.183389
v 156.423304 -150.129551 -31.187232
v 150.205376 -49.073840 -19.856533
v 156.268222 -149.710283 -36.467819
v 151.386817 -50.661008 -22.943039
v 159.019114 -148.843227 -40.708733
v 155.293917 -62.137106 -40.674502
v 148.609225 -60.963332 -39.813024
v 151.846437 -57.999408 -35.218006
v 152.389515 -150.587171 -55.802890
v 158.962361 -149.803403 -57.539892
v 155.672426 -153.090945 -66.767651
v 149.408170 -77.050803 -56.848008
v 147.238933 -80.897961 -60.627454
v 155.637107 -154.420091 -72.520615
v 147.793446 -85.475865 -65.057421
v 154.108928 -90.099699 -69.905384
v 154.121275 -152.590801 -80.727552
v 152.788527 -150.571933 -83.562859
v 154.588117 -146.518622 -86.025734
v 153.673114 -101.431319 -82.976873
v 151.445989 -105.114634 -86.447374
v 147.573816 -109.297179 -90.151282
v 151.048409 -118.996719 -92.610042
v 150.179912 -128.649121 -93.368937
v 151.990434 -134.800509 -91.806409
v 150.066278 -140.239008 -90.656683
v 151.603541 -114.753675 -91.390002
v 151.563961 -124.276940 -93.044837
v 150.523038 -118.599433 27.597483
v 153.947690 -118.518616 27.435062
v 154.002640 -122.627814 25.559539
v 151.136884 -126.778640 23.552832
v 151.980876 -94.373774 30.439914
v 154.561565 -99.353667 30.534974
v 149.734143 -104.144679 30.291461
v 155.531633 -132.042490 19.439622
v 150.884806 -80.234260 28.162098
v 149.300605 -85.002317 29.379885
v 151.541802 -134.591771 18.267810
v 152.116843 -69.874554 23.868908
v 155.177873 -145.611960 5.823964
v 149.794995 -61.643421 18.798777
v 149.134616 -58.018208 15.876493
v 150.185223 -51.628697 8.869659
v 144.969071 -46.860595 1.183843
v 148.599288 -47.500724 1.185235
v 156.674826 -150.978969 -18.109117
v 151.497054 -151.978431 -22.069309
v 144.580639 -46.566483 -14.465149
v 145.024850 -45.756637 -9.529553
v 151.972911 -47.074659 -12.315647
v 152.496726 -150.131949 -41.248395
v 148.068985 -47.363163 -15.679886
v 147.792589 -52.464698 -26.964056
v 144.960690 -49.708969 -22.462305
v 144.561221 -56.947675 -34.619381
v 142.789105 -61.027448 -40.617298
v 144.671306 -65.381149 -45.749218
v 151.560468 -64.710729 -44.200080
v 147.269459 -69.147763 -49.514870
v 151.726983 -153.694635 -67.324795
v 146.960513 -72.924707 -53.290047
v 147.749284 -154.099224 -67.641371
v 151.773624 -154.842624 -72.228742
v 142.198094 -84.729009 -64.667704
v 145.339479 -90.121788 -70.114124
v 149.148313 -88.704004 -68.395161
v 151.586216 -154.704975 -76.926491
v 148.091365 -155.188528 -77.004962
v 143.911913 -96.725216 -78.656699
v 146.378062 -150.184562 -86.060857
v 149.714300 -145.694960 -88.184385
v 147.554854 -105.184318 -87.383041
v 146.981764 -101.224663 -83.885072
v 146.357464 -143.359759 -90.512267
v 145.852778 -113.748238 -92.656986
v 144.518309 -123.814693 -95.034366
v 144.484018 -128.559245 -95.060596
v 149.664603 -113.380531 28.961379
v 150.586745 -122.733319 25.791957
v 147.290380 -101.487092 30.509396
v 151.817073 -108.687387 29.792253
v 148.773095 -132.144016 20.487413
v 151.893066 -89.388458 29.990648
v 152.285020 -141.852901 11.781131
v 152.254335 -144.714667 8.271867
v 148.755969 -65.596092 21.603747
v 148.863369 -148.687668 3.181162
v 151.403494 -149.181982 0.602347
v 144.219475 -61.293737 19.167709
v 150.866472 -152.162343 -9.855870
v 145.073093 -52.359102 10.886499
v 145.460245 -55.889038 14.492329
v 144.887098 -49.155782 6.473002
v 150.463497 -152.529121 -14.462923
v 147.199035 -153.195093 -19.498187
v 145.359576 -45.881628 -4.113316
v 146.170395 -152.365759 -32.700322
v 146.180003 -152.714802 -28.725767
v 149.625701 -151.565711 -32.338260
v 144.248363 -48.433453 -19.913463
v 144.387713 -52.527504 -27.655193
v 150.473033 -150.416247 -46.182606
v 150.406651 -150.648883 -52.016794
v 151.022040 -151.739899 -60.889412
v 148.448419 -151.401152 -56.314920
v 144.864100 -152.731680 -61.041676
v 136.871395 -72.292835 -53.826495
v 143.694052 -69.310579 -50.078724
v 143.391870 -75.457852 -56.029578
v 146.977558 -155.318935 -72.298363
v 140.190146 -90.509819 -70.811445
v 144.572155 -92.534143 -72.998370
v 147.641575 -153.516389 -81.683707
v 144.169399 -100.694663 -83.831370
v 143.269795 -104.107425 -87.563716
v 145.110300 -139.488439 -92.508629
v 145.397706 -118.889288 -94.184220
v 144.699309 -133.704085 -94.290396
v 145.203191 -119.140176 27.616753
v 146.875605 -122.664488 26.140196
v 148.475251 -130.423339 21.693422
v 147.091093 -127.239755 23.811020
v 144.891304 -94.653620 30.640710
v 145.285554 -109.527923 29.618083
v 145.901393 -137.088176 17.488193
v 149.217981 -137.487670 16.504751
v 149.148319 -142.647808 11.812812
v 149.089794 -145.694125 8.054107
v 138.250983 -69.500772 24.765138
v 144.339692 -69.651161 24.253733
v 135.329675 -61.849422 20.847451
v 146.864365 -151.039468 -1.368261
v 141.518463 -154.184811 -8.692573
v 147.779641 -151.778746 -4.523924
v 147.440819 -153.067706 -10.824198
v 142.054407 -54.147036 13.509565
v 137.885690 -54.038496 14.283129
v 139.470341 -47.810763 5.872662
v 140.404958 -46.086879 1.248421
v 143.026511 -153.544233 -28.594461
v 141.139915 -45.163172 -9.645376
v 139.957814 -46.953275 -17.828119
v 138.252743 -45.775712 -15.081685
v 143.258727 -152.528376 -38.655840
v 147.025981 -151.218341 -43.597170
v 144.623488 -151.734327 -46.161952
v 140.449195 -58.501774 -37.448769
v 136.881652 -61.930849 -42.596059
v 139.985664 -63.322038 -43.900988
v 136.938822 -65.414147 -46.749249
v 140.750391 -154.566809 -66.743525
v 144.027487 -154.190105 -66.975266
v 137.090824 -76.296438 -57.415636
v 141.989280 -80.807855 -60.936615
v 141.012891 -155.461232 -72.126685
v 137.043552 -87.097515 -67.349303
v 144.052971 -154.189430 -81.392227
v 144.518636 -155.473870 -77.055352
v 139.730171 -95.338086 -76.952796
v 143.711330 -151.289224 -85.682230
v 139.756718 -99.236895 -82.758653
v 141.701409 -107.069892 -90.349404
v 135.582398 -139.577946 -94.859296
v 142.199222 -145.556469 -90.611590
v 138.035645 -109.050793 -92.587770
v 138.522138 -113.599642 -94.596418
v 140.897702 -123.455989 26.288829
v 143.139497 -114.496781 28.779400
v 141.380184 -119.767108 27.567262
v 143.843440 -127.447721 24.103522
v 142.993144 -89.241558 30.360579
v 142.461733 -103.551658 30.442980
v 136.408309 -104.064801 30.611301
v 139.782519 -109.240777 29.707504
v 144.512585 -132.082107 21.255467
v 138.199207 -90.558319 30.731668
v 145.542608 -141.379751 14.031518
v 139.173225 -72.643475 26.125665
v 142.704749 -149.759347 4.108397
v 145.280659 -150.144111 1.894758
v 141.779829 -152.249340 -1.282429
v 140.453605 -58.486725 17.589195
v 144.210941 -153.836481 -11.000456
v 139.291668 -50.738407 10.355856
v 144.539064 -153.979378 -15.571640
v 143.482577 -153.852594 -23.496650
v 139.481353 -44.846333 -4.170788
v 136.565515 -44.332587 -9.393447
v 140.025849 -47.971830 -20.294429
v 140.657141 -50.067681 -24.269304
v 138.316408 -153.510819 -41.877734
v 136.267613 -58.456000 -38.052212
v 144.562467 -152.194082 -56.252895
v 142.535978 -152.296410 -50.771151
v 132.964305 -65.522174 -47.419571
v 132.540767 -88.349589 -68.888816
v 137.080744 -81.343704 -61.879412
v 136.833064 -154.561634 -81.541202
v 140.504842 -154.459685 -81.480665
v 136.956751 -92.755108 -73.566966
v 136.331650 -95.954683 -78.034495
v 138.935957 -149.681700 -88.377709
v 131.784229 -105.244041 -91.392409
v 139.451964 -147.497873 -90.036808
v 135.871274 -147.801483 -90.485686
v 138.216272 -144.583960 -92.102358
v 138.746634 -123.530519 -96.562644
v 140.417328 -118.566572 -95.485943
v 132.649964 -128.318903 -97.817252
v 138.854802 -128.506473 -96.521332
v 139.971269 -138.158292 -94.380749
v 137.144748 -133.832245 -96.144953
v 137.151758 -123.204969 26.612308
v 140.762480 -131.513627 22.203866
v 137.534981 -132.423809 22.158890
v 140.745254 -134.619389 20.248681
v 137.751621 -94.796029 30.965362
v 140.437201 -94.923041 30.839179
v 133.235112 -85.288252 30.382188
v 136.779028 -84.995291 30.091933
v 141.760977 -81.037743 28.910139
v 134.652828 -75.236619 27.600561
v 144.411808 -145.469461 10.053795
v 138.369101 -147.022305 10.181499
v 138.940310 -149.652545 6.149522
v 135.342743 -68.507541 24.615454
v 138.522782 -153.417898 -2.134487
v 140.087689 -154.934133 -11.785262
v 134.755045 -53.796593 14.714425
v 131.337857 -54.113498 15.833462
v 130.315330 -47.145718 8.168406
v 134.157538 -49.821832 10.589649
v 133.533364 -46.843927 6.365526
v 140.245048 -155.058159 -16.483615
v 139.894121 -154.713044 -24.540585
v 133.856598 -44.861357 1.283134
v 136.114576 -155.379805 -28.721130
v 131.442273 -43.328531 -4.888154
v 139.538711 -154.426782 -29.032556
v 132.025812 -44.771399 -15.202717
v 135.839151 -154.954119 -34.318546
v 141.115691 -153.578595 -33.730782
v 138.502924 -153.851795 -37.680633
v 138.498000 -153.244452 -47.419560
v 127.161332 -53.120954 -32.276970
v 138.968412 -54.311548 -31.572367
v 133.562213 -60.701263 -41.533200
v 137.895127 -153.669376 -56.260850
v 131.772059 -63.545510 -45.299026
v 139.615225 -153.795353 -61.243867
v 137.422774 -155.595030 -72.037685
v 137.207567 -155.098117 -66.968209
v 133.411396 -77.156701 -58.602358
v 139.405161 -155.568292 -77.135047
v 130.116814 -93.358854 -74.668622
v 133.131852 -93.175474 -74.281156
v 140.300130 -152.139245 -85.461295
v 136.670793 -100.570830 -85.238841
v 130.349983 -100.009758 -85.512759
v 132.322816 -147.886154 -90.820125
v 134.598410 -144.768707 -92.713217
v 132.938662 -108.713150 -93.609747
v 133.295283 -114.011962 -95.999288
v 133.292356 -123.574085 -97.742425
v 133.486720 -134.009045 -96.861611
v 132.681666 -118.256860 -97.223088
v 138.967238 -113.991446 28.929853
v 133.547288 -124.434834 26.379876
v 134.850834 -119.677718 27.773030
v 137.678846 -127.943245 24.581409
v 134.123572 -132.823788 22.501730
v 137.453277 -135.542492 20.233906
v 130.714773 -90.358744 31.199539
v 140.357527 -137.449095 18.345010
v 139.686035 -140.546445 16.209796
v 134.115812 -94.738291 31.133181
v 140.443872 -142.843351 14.074629
v 138.423921 -151.434000 3.032696
v 132.244611 -153.502837 2.393151
v 131.549615 -70.590583 26.062863
v 126.897940 -70.568381 26.736297
v 128.087385 -58.874569 20.333931
v 136.797271 -155.358663 -8.387048
v 134.085807 -154.738318 -2.483658
v 131.172505 -58.432149 19.321435
v 127.307748 -54.637082 17.419544
v 130.581789 -49.823107 11.672437
v 127.304753 -45.456782 6.585338
v 127.677630 -43.448738 1.024186
v 127.020390 -42.423300 -4.351191
v 133.859177 -155.268385 -36.718939
v 127.333752 -42.896250 -10.705204
v 132.333734 -46.222248 -19.068219
v 131.038170 -47.031406 -21.299637
v 131.360982 -49.875090 -26.346793
v 131.571994 -155.268979 -43.258183
v 134.811880 -154.238042 -45.375583
v 131.871601 -56.802079 -36.662193
v 128.250420 -156.457897 -58.320567
v 134.234908 -155.053580 -61.863346
v 135.314634 -154.086128 -52.393138
v 131.621031 -71.710999 -53.898579
v 129.840593 -68.541676 -51.027679
v 126.164896 -72.428156 -55.222569
v 132.887569 -80.854756 -61.898520
v 131.997330 -156.027477 -71.894334
v 133.542565 -155.515405 -76.898327
v 129.952736 -84.030915 -65.038362
v 129.586396 -154.355838 -81.626354
v 126.021908 -92.533170 -73.908366
v 133.193719 -154.491104 -81.600292
v 129.213845 -98.265603 -82.605838
v 125.486283 -98.299211 -83.087071
v 131.337802 -152.435312 -85.850084
v 131.864491 -150.659044 -88.236968
v 130.995384 -144.924690 -93.074504
v 126.644326 -100.880230 -87.373876
v 129.229918 -102.574069 -89.255318
v 128.208164 -109.027984 -94.797427
v 126.972570 -113.333273 -96.899028
v 131.180518 -139.702751 -95.544426
v 126.540166 -122.570280 -98.692359
v 132.809775 -109.394497 29.906589
v 129.805414 -119.471966 27.983401
v 133.519551 -128.737525 24.665442
v 130.852968 -136.943434 20.711536
v 123.437457 -87.345908 31.618678
v 127.348179 -95.201853 31.627428
v 133.323334 -99.618844 31.078894
v 134.828241 -137.996347 19.145798
v 132.255612 -142.317916 16.743841
v 135.698473 -142.443223 15.738282
v 130.179171 -145.167196 15.090575
v 126.359539 -75.487111 28.634394
v 124.568149 -64.868151 24.544303
v 130.598417 -65.342160 23.668114
v 125.659869 -51.949099 15.524362
v 124.457590 -55.376588 18.802788
v 133.926066 -156.137396 -8.456719
v 133.735816 -156.711191 -12.480134
v 135.074577 -156.475403 -16.678644
v 136.562502 -155.899787 -20.852716
v 123.281954 -44.248503 6.301757
v 129.940212 -157.780310 -21.871042
v 129.197221 -157.670976 -26.013106
v 123.643735 -42.522645 1.271252
v 132.507724 -156.686790 -25.671050
v 132.497364 -156.343299 -29.506676
v 129.366558 -157.166534 -30.521134
v 126.533853 -43.867546 -15.183586
v 126.181167 -45.994576 -20.691637
v 131.527983 -155.083392 -51.973748
v 122.798002 -52.916491 -32.997578
v 126.724046 -57.111400 -38.101536
v 123.697898 -60.624394 -42.900012
v 126.410637 -64.965284 -47.585761
v 131.481175 -155.749658 -61.921933
v 130.611880 -156.252517 -66.777411
v 128.629471 -76.971652 -58.945170
v 124.464892 -75.222996 -57.874389
v 126.063701 -80.557683 -62.351584
v 128.575153 -88.939871 -69.719743
v 125.793040 -96.687212 -79.954626
v 124.678163 -94.929361 -77.141076
v 128.884952 -147.533756 -91.373315
v 125.589985 -150.679035 -88.372689
v 125.882952 -104.867581 -92.205653
v 122.964223 -131.359344 -98.461999
v 126.490746 -140.387657 -95.807775
v 128.783278 -134.026847 -97.502369
v 126.468346 -118.234686 -98.233035
v 126.846669 -128.985451 25.285327
v 129.100209 -105.047030 30.795429
v 125.830860 -114.535439 29.235385
v 128.512776 -109.558303 30.090721
v 130.253425 -113.630966 29.225389
v 130.111332 -124.121115 26.671203
v 130.224703 -128.298239 25.180381
v 130.447470 -132.656839 23.194257
v 127.842919 -143.513769 17.045690
v 129.431535 -81.989664 30.096643
v 135.289828 -146.712111 11.791858
v 133.995466 -150.332646 7.477684
v 121.580013 -70.647635 27.592564
v 129.680950 -156.895714 -5.843777
v 124.581178 -48.450506 12.210058
v 128.694497 -158.286477 -13.568878
v 130.270860 -157.893155 -16.873597
v 123.336047 -46.828553 10.637499
v 122.831041 -42.009906 -10.730022
v 128.506485 -157.012551 -35.074363
v 116.700647 -42.144991 -15.659180
v 125.237499 -157.630025 -39.729383
v 127.923752 -156.186019 -48.119871
v 128.197517 -156.261859 -43.582529
v 124.748731 -49.560945 -27.490274
v 122.062700 -57.199406 -38.905904
v 126.541238 -157.182062 -61.813838
v 123.145607 -64.972634 -48.051221
v 124.036153 -67.381156 -50.524135
v 118.855772 -80.963511 -63.554604
v 126.736389 -156.830822 -72.178601
v 128.107220 -155.797470 -76.902861
v 124.416405 -85.208137 -66.600104
v 119.195063 -86.258493 -68.126918
v 122.703765 -156.313093 -77.138171
v 118.868875 -92.745110 -74.794012
v 120.135500 -90.575826 -72.226685
v 125.834210 -154.446525 -81.604851
v 126.006701 -152.382144 -85.873831
v 121.655232 -101.038214 -88.344503
v 124.502939 -147.824108 -91.391966
v 119.742647 -146.948725 -92.251533
v 120.943026 -104.462877 -92.433314
v 118.719824 -100.889063 -88.446016
v 123.260019 -141.083972 -95.744283
v 120.217804 -107.227936 -94.528223
v 119.492781 -109.375255 -95.776258
v 122.381745 -123.324110 -98.992612
v 123.595915 -127.974067 -98.815327
v 126.256452 -124.684021 26.752856
v 124.739753 -133.261315 23.790889
v 123.288407 -128.912301 25.670968
v 126.999088 -135.024257 22.584567
v 124.862662 -105.285612 31.020452
v 122.955145 -124.295403 27.054550
v 124.239596 -119.797104 28.072283
v 127.830914 -138.007375 20.710269
v 123.713087 -90.709247 31.870007
v 126.124058 -78.457785 29.558033
v 125.146176 -148.622928 13.547091
v 128.416932 -151.752338 8.117678
v 116.433133 -69.913579 28.348945
v 121.160815 -75.011316 29.177035
v 125.571053 -152.059815 9.146350
v 127.637926 -156.548447 -1.955183
v 120.264775 -59.708140 22.807438
v 121.292093 -64.008297 24.803354
v 124.886242 -158.049671 -4.153946
v 126.928577 -158.305598 -8.898677
v 115.960358 -48.267631 15.464937
v 118.808216 -49.853737 15.889626
v 120.020282 -51.361698 16.847960
v 123.525974 -159.936072 -14.011458
v 119.609497 -46.524981 11.867529
v 116.988324 -42.552606 6.636462
v 125.979948 -158.641677 -26.419743
v 116.540911 -40.089432 -4.636745
v 122.613554 -159.709757 -26.829582
v 116.459599 -40.608482 -10.226167
v 120.454733 -41.000534 -4.543269
v 122.240829 -159.427054 -31.204003
v 125.730354 -157.957627 -34.641364
v 119.983457 -45.646811 -22.170119
v 118.969866 -48.147165 -26.782072
v 119.895991 -51.112125 -31.117182
v 115.992066 -49.082903 -29.078577
v 123.449615 -157.621450 -49.288474
v 120.878793 -158.521656 -47.600194
v 127.738223 -156.279287 -52.759146
v 124.336141 -157.642923 -57.835279
v 121.006785 -158.503205 -53.659037
v 116.353845 -57.087942 -39.958348
v 117.645053 -60.812190 -44.212252
v 115.459997 -66.276400 -50.703145
v 120.169409 -159.031868 -67.826468
v 117.151083 -70.342395 -54.495012
v 123.661887 -157.982536 -67.421703
v 119.703905 -158.376202 -72.605678
v 118.818671 -76.892370 -60.057527
v 123.198129 -157.520979 -72.375055
v 113.701153 -88.727389 -71.094261
v 120.668422 -154.628004 -81.797860
v 121.318872 -98.247557 -83.374550
v 120.278920 -142.532355 -95.178203
v 114.847889 -105.284208 -93.315792
v 119.263000 -132.446638 -98.526518
v 117.421575 -139.413806 -96.744509
v 120.545374 -113.366618 -97.439475
v 119.045825 -118.080198 -98.593049
v 118.643363 -127.895717 -99.081351
v 115.240483 -123.533700 -99.110193
v 124.879085 -100.036287 31.590104
v 118.965128 -105.256738 31.519078
v 123.421907 -109.749493 30.377530
v 119.390916 -115.010103 29.503497
v 124.351258 -138.882260 20.934741
v 123.500595 -136.251157 22.555981
v 125.566196 -143.460176 17.706685
v 121.953263 -95.368425 32.087047
v 121.670146 -146.423198 16.724379
v 115.211937 -77.346809 30.836124
v 122.207393 -152.936328 9.662905
v 122.201029 -155.721786 4.936435
v 124.751809 -156.569448 1.002424
v 117.780035 -61.779653 24.578039
v 116.456638 -55.936658 21.632221
v 123.345396 -159.456285 -8.684746
v 115.365021 -50.864868 18.208791
v 112.076323 -47.623579 16.579861
v 115.642314 -44.874711 11.523332
v 119.783078 -161.271328 -18.662305
v 124.721892 -159.593627 -18.359379
v 117.621949 -40.994489 1.260266
v 118.792810 -160.256557 -35.415266
v 111.977103 -39.611976 -10.475169
v 111.337729 -44.444502 -22.869362
v 115.864448 -44.462272 -21.266350
v 121.578046 -158.867631 -39.984385
v 118.255728 -160.027319 -40.060224
v 116.545746 -53.685124 -35.534910
v 111.985387 -51.334578 -33.356810
v 119.956080 -159.080394 -58.241277
v 112.184300 -53.893792 -36.814318
v 112.060175 -60.495112 -45.062636
v 117.103805 -160.346958 -63.329417
v 115.748842 -73.412481 -57.472123
v 117.148635 -160.062031 -67.964316
v 114.896975 -155.024213 -81.997029
v 118.278081 -156.875958 -77.484168
v 117.602532 -151.776408 -87.031807
v 115.217258 -93.506239 -76.173386
v 118.472176 -96.521714 -80.301239
v 115.419384 -100.870502 -88.552214
v 117.327471 -147.637761 -91.659902
v 112.826468 -135.143855 -98.302945
v 112.192407 -142.641141 -95.514059
v 115.358145 -108.886277 -95.471315
v 113.147182 -113.237802 -97.104765
v 115.403253 -129.367399 -99.060028
v 112.287717 -129.311861 -99.128699
v 116.994429 -130.091955 25.866238
v 118.816646 -134.923367 23.921370
v 121.097384 -138.340447 21.919188
v 118.123418 -110.082809 30.687901
v 118.112922 -124.747565 27.294049
v 117.186950 -139.418522 22.094537
v 121.132803 -142.668620 19.411609
v 117.889269 -144.201902 19.267969
v 117.333518 -90.859559 32.565740
v 115.059811 -96.111174 32.811645
v 119.243219 -152.149944 12.158445
v 114.106308 -81.856992 32.053491
v 118.384881 -155.811421 7.513831
v 118.203565 -157.585683 4.259229
v 111.643074 -76.244261 31.273948
v 110.813802 -66.864758 28.586155
v 113.548122 -60.429515 25.093970
v 109.749851 -61.622084 26.866622
v 120.985526 -158.282316 -0.326639
v 111.281459 -56.340549 23.717943
v 112.686384 -51.770508 20.074025
v 108.542580 -52.539775 22.442165
v 108.493381 -49.678288 20.267117
v 116.964033 -161.980750 -10.734758
v 119.944712 -161.180883 -14.273644
v 108.828554 -46.342985 16.933944
v 109.482645 -43.221858 12.718602
v 113.189531 -41.754567 7.581989
v 113.146631 -39.772329 1.446597
v 121.160735 -160.567788 -22.771666
v 119.069900 -160.719497 -29.382974
v 112.545426 -39.055702 -4.474074
v 116.648059 -161.345339 -32.269268
v 111.743070 -42.522097 -18.981245
v 114.749704 -161.302065 -40.926143
v 112.294467 -47.160911 -27.092377
v 114.668084 -160.931201 -47.927680
v 117.828226 -159.809253 -45.090144
v 114.233005 -50.363168 -31.394706
v 114.302565 -161.026953 -54.027803
v 117.669235 -159.619807 -52.257207
v 112.456044 -57.471780 -41.337101
v 108.677884 -66.418504 -52.238136
v 114.680703 -159.783603 -72.800289
v 113.192766 -78.638709 -62.301038
v 109.036343 -84.586453 -68.093567
v 105.396230 -88.482814 -72.177486
v 110.726566 -95.930123 -80.073434
v 114.306569 -152.034060 -86.808781
v 108.297320 -153.053448 -86.314862
v 108.869077 -101.439036 -89.125009
v 111.114451 -148.688157 -91.213029
v 108.583891 -134.027100 -98.758593
v 112.068831 -109.665100 -95.687206
v 112.022180 -105.167600 -93.192359
v 108.195945 -109.759260 -95.553145
v 112.647931 -118.652868 -98.455089
v 111.788945 -123.759756 -99.092586
v 110.242359 -105.886649 32.337836
v 112.847479 -100.706009 32.737425
v 116.247854 -120.431894 28.455357
v 113.143360 -86.259584 32.837645
v 107.696239 -86.900471 33.887196
v 109.508607 -96.653090 33.516139
v 115.163071 -148.557858 17.174971
v 110.760828 -71.370087 30.136505
v 106.431289 -67.291713 30.032054
v 114.920903 -159.527933 2.809419
v 103.626245 -53.000313 25.075801
v 111.828558 -163.258460 -5.908356
v 117.571714 -160.659518 -4.298706
v 104.838390 -49.079828 21.636034
v 115.012335 -163.059479 -15.161149
v 116.141651 -162.420494 -23.175478
v 116.130830 -162.649861 -19.364664
v 115.260690 -162.099534 -30.096532
v 111.677339 -162.866986 -36.881722
v 110.381132 -40.848966 -15.857093
v 111.366450 -162.639252 -41.230541
v 105.399401 -39.784249 -16.565298
v 110.590280 -162.539875 -54.296456
v 109.255112 -54.018848 -37.704948
v 114.057002 -161.344964 -58.888783
v 110.132652 -163.090466 -64.344979
v 113.742399 -161.612439 -63.494034
v 111.958157 -68.748611 -53.763834
v 111.391220 -72.437709 -57.249776
v 113.074528 -161.442894 -68.711350
v 108.703542 -80.095071 -64.323768
v 111.897121 -158.302920 -77.528235
v 106.262522 -158.564397 -79.304619
v 106.259689 -92.147706 -75.726862
v 105.271940 -94.054481 -78.037540
v 103.295868 -96.411398 -81.407549
v 108.102230 -98.471853 -84.362029
v 106.622544 -149.401962 -91.120786
v 109.219130 -145.430900 -94.152406
v 104.575480 -139.881130 -97.639727
v 111.681573 -139.542962 -96.951894
v 104.686464 -109.582780 -95.261363
v 106.217469 -118.847190 -98.568912
v 109.143706 -130.429305 26.533590
v 103.694573 -110.441471 32.266661
v 107.741505 -115.735479 30.421734
v 112.622862 -110.519914 31.128300
v 111.095974 -116.170747 29.926904
v 113.243392 -117.855215 29.292212
v 110.749428 -124.737543 27.820384
v 114.137032 -139.639892 22.537423
v 114.440750 -144.255517 20.082254
v 111.429380 -149.097949 17.958634
v 102.991562 -87.229257 34.786102
v 111.485954 -156.648261 10.752302
v 115.273360 -153.222597 12.826861
v 115.310626 -156.637258 8.211525
v 107.351103 -77.004121 32.425897
v 107.829819 -84.037681 33.574672
v 104.504649 -71.591986 31.843870
v 114.614007 -161.081949 -1.268708
v 105.503026 -57.576068 26.631399
v 105.677486 -61.927739 28.419109
v 105.540386 -45.305924 17.636434
v 109.472288 -165.436492 -16.328626
v 101.754563 -43.379059 17.849694
v 105.681772 -41.780492 13.025570
v 106.168902 -38.783615 6.426697
v 102.279670 -39.999719 12.675049
v 112.897085 -163.880695 -20.563182
v 106.217863 -37.473782 0.856123
v 111.685254 -163.276076 -32.943051
v 106.795833 -37.369045 -4.773652
v 105.611634 -37.944058 -11.092243
v 110.850000 -162.622389 -45.778109
v 102.269637 -45.055756 -27.541129
v 107.776590 -50.540564 -33.418536
v 102.440296 -48.636913 -32.662658
v 110.051373 -162.768290 -50.185013
v 105.571879 -53.872190 -38.513588
v 102.337465 -52.664709 -38.027230
v 104.740068 -57.423229 -43.259383
v 110.870545 -162.583651 -58.691771
v 109.176756 -61.363957 -46.771972
v 102.728042 -59.380744 -46.229250
v 105.220913 -64.727419 -51.389177
v 106.263996 -162.470196 -73.692496
v 109.812293 -162.715020 -68.908369
v 105.287863 -76.375434 -61.906187
v 109.569823 -160.941368 -74.166944
v 102.115489 -80.826187 -66.285247
v 105.128818 -80.389252 -65.301192
v 104.080870 -156.288956 -82.761683
v 110.837302 -156.357140 -80.921621
v 107.066611 -151.053814 -89.218225
v 104.412445 -101.744738 -89.137412
v 102.395312 -145.018644 -95.352365
v 104.913052 -114.143403 -97.221209
v 101.291019 -114.497717 -97.387411
v 105.761295 -125.045624 28.239030
v 106.615573 -135.542255 25.295130
v 110.203427 -134.938399 25.013631
v 107.508046 -101.500016 33.367136
v 104.641484 -106.494597 32.999193
v 109.358700 -144.642591 21.094914
v 110.732281 -140.079970 22.958026
v 107.951076 -92.252014 33.973831
v 108.419060 -154.119160 15.096176
v 111.539193 -153.659449 14.089688
v 108.223536 -158.157236 10.916854
v 111.076099 -158.667481 8.069395
v 102.253516 -78.011271 33.860979
v 107.855644 -160.966439 6.748942
v 111.636426 -160.578550 3.744274
v 102.353832 -67.591114 31.463251
v 107.151348 -164.581440 -2.178914
v 98.632326 -53.893883 28.034992
v 102.682073 -62.171977 29.643085
v 97.534703 -50.880041 26.939754
v 99.074879 -45.728583 22.049160
v 111.823075 -164.144657 -11.878019
v 96.902122 -37.575832 13.097387
v 95.678629 -40.243598 18.352223
v 102.544120 -37.656268 7.334016
v 112.143694 -163.956681 -24.145527
v 102.353986 -35.795882 -4.290991
v 102.801413 -36.296892 1.692226
v 108.939346 -164.910882 -28.787691
v 102.532429 -36.781041 -10.522592
v 108.110069 -164.401150 -37.513166
v 104.392647 -165.747859 -42.138028
v 102.873625 -38.675734 -15.737802
v 103.184189 -41.577290 -21.459424
v 98.601858 -44.058331 -27.750670
v 107.072553 -164.263287 -46.702598
v 104.390356 -165.517881 -46.836229
v 107.470652 -164.081751 -58.899848
v 106.645351 -164.631266 -64.529448
v 104.434479 -165.532342 -60.113419
v 98.870678 -60.901783 -49.189302
v 98.592145 -56.545372 -44.298879
v 102.476313 -60.998745 -48.136361
v 106.498779 -164.048304 -69.288618
v 103.932807 -68.513257 -55.393197
v 98.862316 -67.730326 -56.042880
v 102.408612 -163.265462 -74.726404
v 99.116737 -72.427260 -60.178784
v 95.246988 -75.768945 -63.934627
v 98.403377 -84.161352 -69.846438
v 100.784450 -89.141194 -73.673055
v 96.372869 -97.387269 -83.495723
v 97.878445 -102.393048 -89.677959
v 104.513133 -105.217724 -92.545632
v 98.191138 -105.380938 -92.490947
v 97.752521 -114.493477 -97.487021
v 101.845555 -121.394542 -99.142019
v 104.721017 -128.872227 -99.516793
v 102.318495 -134.833204 -99.145829
v 100.914074 -139.804889 -98.011964
v 97.358916 -139.857479 -98.076019
v 104.012319 -116.216798 30.795635
v 105.639185 -130.655070 26.808332
v 102.150267 -126.224344 28.413976
v 107.168240 -140.322890 23.501239
v 104.726137 -97.567694 34.232825
v 102.291938 -101.752741 34.119696
v 107.697075 -150.037373 18.518336
v 105.815750 -158.243932 12.221789
v 96.390306 -77.764385 35.489841
v 103.583257 -83.659759 34.367020
v 99.242562 -73.064309 33.819091
v 97.776189 -58.550190 30.482954
v 106.759103 -163.308964 2.604398
v 93.635705 -52.407878 30.083038
v 99.833233 -50.748507 25.591188
v 104.773836 -166.960950 -8.836082
v 108.594027 -165.552952 -12.233685
v 103.273870 -168.103749 -12.916076
v 105.662943 -167.150050 -16.637464
v 98.400062 -35.760193 7.190076
v 102.180405 -168.069672 -29.385224
v 105.758808 -167.067375 -20.981372
v 96.838029 -33.843711 1.768003
v 99.274195 -34.577591 -3.830980
v 105.470314 -165.859035 -35.165158
v 97.951630 -35.134352 -10.430191
v 101.681849 -167.443155 -38.655193
v 99.391130 -37.585852 -15.924769
v 98.830661 -40.228131 -21.557749
v 95.161603 -42.601721 -27.405244
v 100.771629 -167.188119 -51.497999
v 106.179565 -164.507580 -51.050168
v 103.996306 -165.580140 -55.453444
v 98.676364 -49.309445 -35.112769
v 100.656370 -167.241508 -55.947792
v 100.725007 -167.374481 -60.572766
v 100.042854 -166.974988 -69.555477
v 101.609427 -166.941400 -65.026353
v 99.119402 -64.311680 -52.655110
v 98.692368 -164.879980 -74.495383
v 103.099148 -165.490600 -69.750962
v 95.793278 -79.881256 -67.072182
v 101.765741 -160.386339 -78.526050
v 100.385108 -157.118837 -82.621290
v 94.943332 -87.327164 -73.292971
v 101.621829 -92.189575 -76.469124
v 99.463679 -93.834655 -78.636886
v 102.913274 -149.450261 -91.558543
v 98.773069 -153.649744 -87.175466
v 100.722991 -151.722875 -89.377128
v 93.995846 -102.967627 -90.414324
v 95.036744 -143.731589 -96.226113
v 98.132527 -110.108108 -95.562338
v 93.913057 -135.005636 -99.135569
v 97.445555 -134.752059 -99.384923
v 98.882999 -145.009533 -95.626733
v 93.893520 -140.004741 -97.742329
v 93.233624 -124.093649 -99.649038
v 98.544863 -107.989495 33.598077
v 100.132697 -116.772239 31.184137
v 99.181679 -111.892949 32.574727
v 98.932062 -131.240091 27.579586
v 103.514156 -133.604263 26.307182
v 104.378154 -145.605947 21.836256
v 95.610883 -91.998562 36.443832
v 103.472346 -153.859443 17.289119
v 92.419170 -79.038160 36.937307
v 93.342238 -88.659031 37.086506
v 95.943435 -83.434736 36.217957
v 102.823984 -161.378135 10.191797
v 90.996585 -59.089496 34.199771
v 95.040092 -69.397465 34.597499
v 92.093835 -73.931597 36.517714
v 102.276400 -164.456445 5.383660
v 93.900589 -54.608122 30.948589
v 98.834348 -63.868271 31.740982
v 104.014195 -166.467035 -3.487409
v 87.587973 -39.478035 24.372233
v 94.451688 -43.989231 23.529292
v 90.498907 -45.848770 27.990929
v 94.030336 -48.608281 27.602755
v 99.950398 -170.077045 -17.943191
v 102.508397 -168.624866 -21.560778
v 99.336872 -170.034177 -25.453043
v 95.827066 -33.148448 -4.271345
v 102.485432 -167.451093 -34.119090
v 98.288731 -169.218178 -38.876206
v 92.422395 -34.326034 -14.787243
v 95.338903 -38.526451 -20.786811
v 101.024699 -167.203751 -47.040403
v 95.045722 -52.586975 -40.927619
v 92.252315 -55.835897 -45.969470
v 97.044052 -169.156233 -66.083589
v 92.017091 -59.022713 -49.652738
v 94.426968 -63.246694 -53.109489
v 94.213354 -69.176713 -58.717254
v 88.644194 -76.362395 -66.360583
v 94.307390 -83.614564 -70.366025
v 96.179279 -161.070372 -79.199752
v 97.802575 -158.255918 -81.763217
v 93.888511 -152.736139 -88.496723
v 95.274592 -149.462922 -92.002871
v 93.780711 -109.426150 -95.421559
v 93.910922 -105.571329 -92.822929
v 90.458431 -129.575302 -99.429514
v 94.808576 -129.497505 -99.812287
v 91.273159 -141.475312 -96.845421
v 90.879220 -120.075889 -99.066696
v 93.802128 -108.001273 34.481472
v 94.875236 -116.961980 32.017473
v 95.293841 -126.488901 29.358645
v 102.647399 -141.141978 24.079747
v 101.148881 -150.902894 20.008258
v 98.088710 -151.143269 20.827713
v 98.414454 -102.328811 34.733922
v 93.876052 -102.532597 35.548161
v 99.273269 -158.603669 15.359414
v 97.996860 -162.346306 12.207172
v 87.822453 -69.911878 37.877443
v 87.726155 -74.179179 38.347160
v 89.601055 -62.964603 35.925196
v 99.373185 -168.028341 0.282982
v 88.757618 -54.929994 34.124589
v 86.926972 -49.016666 32.493241
v 87.372465 -43.549656 28.480243
v 90.737272 -50.834291 31.054272
v 98.689548 -169.977575 -7.108694
v 98.913651 -170.517629 -13.775033
v 96.148840 -172.166289 -14.480664
v 91.113018 -37.540092 18.633023
v 92.263029 -32.959702 7.869057
v 90.564199 -30.834488 1.679400
v 99.082169 -169.623150 -30.553265
v 88.116629 -30.406103 -9.423771
v 88.833176 -29.870828 -3.924633
v 91.968793 -32.309272 -9.487806
v 88.279195 -32.251893 -14.524989
v 97.851286 -169.119622 -43.263726
v 92.162659 -37.574170 -21.368147
v 96.917375 -169.241503 -51.711726
v 94.690434 -170.925580 -43.459619
v 92.234979 -40.656514 -26.201611
v 88.608270 -37.802013 -24.275422
v 89.537058 -40.877226 -28.269902
v 92.492952 -45.145419 -32.479301
v 89.081764 -43.995560 -32.915143
v 93.269013 -49.166060 -37.407476
v 97.356814 -169.015545 -55.907236
v 85.705585 -52.729130 -45.651479
v 97.574016 -168.967611 -60.291456
v 94.282987 -170.847291 -61.795382
v 86.561763 -58.156057 -51.063440
v 93.031772 -169.405596 -71.410727
v 97.085631 -168.086587 -70.274773
v 92.102623 -62.596632 -53.303306
v 95.576168 -166.064174 -74.470207
v 93.596923 -157.575843 -82.868832
v 89.128706 -84.808736 -72.815181
v 91.585847 -88.705836 -75.287187
v 93.373073 -92.965862 -78.821687
v 90.078074 -96.969664 -83.852890
v 89.702578 -100.910968 -88.375091
v 87.615366 -140.829256 -96.558183
v 93.137772 -146.183992 -94.565415
v 87.635384 -146.003457 -93.873971
v 88.771673 -103.029214 -90.695009
v 87.850814 -125.045939 -99.252394
v 90.400198 -135.357435 -98.630408
v 92.805311 -114.224993 -97.554637
v 91.024182 -103.416293 35.992399
v 87.917542 -108.160010 35.725113
v 88.669273 -112.810330 34.299746
v 92.498301 -112.304726 33.655352
v 95.432645 -131.566936 28.072535
v 93.336070 -141.768616 25.820733
v 97.643970 -146.746704 23.028490
v 97.066181 -140.462566 25.385345
v 95.048121 -155.220346 19.633074
v 85.083973 -84.949137 39.760051
v 89.118185 -84.450140 38.297713
v 89.325975 -94.644079 37.859887
v 86.769455 -98.204391 38.069496
v 90.288061 -98.208762 37.136787
v 98.503629 -155.212409 18.239412
v 94.547817 -160.257312 16.290505
v 92.217202 -166.283927 11.515048
v 98.055127 -165.001795 8.535372
v 84.178608 -64.862508 39.107622
v 94.829304 -169.544186 3.485953
v 96.717097 -171.606312 -11.041434
v 95.710177 -172.475637 -18.656795
v 95.809198 -171.950514 -26.694175
v 92.200475 -173.594597 -31.258420
v 95.444459 -171.689523 -30.975868
v 91.543409 -172.791724 -44.500612
v 88.702199 -34.280573 -18.373421
v 86.436762 -33.957532 -19.807917
v 93.678286 -171.238513 -48.239736
v 93.890949 -170.956254 -52.567711
v 88.885787 -47.955942 -38.235180
v 91.076280 -172.663879 -56.977280
v 89.253503 -51.955784 -42.884219
v 91.749944 -171.977468 -66.329987
v 88.641826 -63.782833 -55.760903
v 89.325326 -67.936484 -59.263420
v 86.217754 -71.173400 -63.036623
v 91.981322 -166.356666 -75.507676
v 88.144869 -166.121818 -76.507435
v 84.913824 -74.339451 -65.985172
v 90.056207 -79.930936 -68.775010
v 89.705718 -159.340075 -81.296949
v 90.919001 -162.547002 -78.735998
v 84.794459 -87.867174 -76.615177
v 89.029766 -152.766154 -88.061353
v 87.084842 -92.295041 -79.700086
v 84.187011 -96.791510 -84.651316
v 87.817749 -105.781371 -93.197789
v 86.710900 -114.435014 -97.439345
v 87.390223 -110.321382 -95.930942
v 83.975572 -119.692070 -98.396645
v 83.252582 -125.129530 -98.710142
v 86.705507 -130.241265 -98.959344
v 86.828592 -135.947491 -98.018652
v 83.276262 -99.387652 38.907961
v 86.786864 -103.539140 37.035744
v 84.831121 -113.275765 35.112528
v 85.775038 -117.903350 33.623710
v 89.451976 -119.219903 32.464495
v 91.168717 -127.029677 29.982732
v 90.354453 -132.147294 28.863021
v 91.424640 -156.283729 20.548799
v 86.898806 -89.871194 38.951680
v 82.034749 -67.633119 40.624057
v 88.118841 -78.998288 38.503345
v 93.549229 -167.648735 8.529536
v 81.814899 -51.454137 37.107335
v 80.761320 -44.051196 33.951833
v 93.989128 -171.610400 -1.191992
v 83.633940 -44.235044 31.888974
v 83.367066 -40.681183 29.338993
v 92.731409 -174.061104 -10.282690
v 81.622844 -35.124858 24.903916
v 90.065978 -176.230852 -15.378018
v 89.377573 -176.599311 -19.892589
v 87.492056 -32.121269 12.871729
v 84.197664 -33.461806 19.677435
v 92.942153 -173.885235 -24.675675
v 88.369044 -30.861308 7.797558
v 85.419514 -28.105674 2.179610
v 93.593342 -172.290029 -35.689768
v 89.273388 -175.445746 -32.253952
v 85.347743 -27.977744 -3.684409
v 85.292573 -30.522634 -14.148879
v 89.923347 -174.018077 -42.262499
v 85.312540 -36.205826 -24.345686
v 89.651956 -173.639435 -50.535162
v 83.077436 -37.243062 -27.661694
v 87.111340 -175.152690 -58.480001
v 84.865405 -44.307352 -35.928763
v 84.471218 -55.911389 -49.774170
v 89.317228 -171.253704 -71.338891
v 85.002576 -65.316990 -58.537653
v 81.500170 -71.101866 -64.732988
v 86.181505 -162.083936 -79.329416
v 86.512705 -157.374635 -82.953610
v 81.627292 -84.317620 -74.838834
v 84.787594 -82.195649 -72.124314
v 81.510593 -89.026265 -78.563468
v 83.427970 -154.380299 -85.465403
v 81.265009 -92.037336 -81.135921
v 88.557390 -148.951501 -91.792932
v 81.183151 -96.496473 -84.961651
v 83.742715 -102.013656 -90.053810
v 82.094530 -142.098265 -95.061765
v 83.920252 -105.986075 -93.312381
v 82.164016 -110.365125 -95.635222
v 79.962112 -120.191872 -97.980830
v 81.899780 -136.771689 -97.040456
v 77.310061 -80.993417 43.515495
v 82.212765 -88.871263 40.726453
v 78.528435 -90.522164 42.083796
v 82.702205 -93.563847 40.075406
v 84.071339 -108.592151 36.546499
v 83.337148 -104.244610 37.814517
v 81.883398 -118.139485 34.480182
v 84.163047 -132.681829 30.136567
v 90.409876 -135.857780 27.971421
v 86.349796 -141.818412 27.587872
v 92.498626 -148.094477 23.979133
v 89.651667 -146.931682 25.215397
v 88.742498 -160.869396 18.893441
v 89.688894 -164.334709 15.383498
v 80.587071 -75.814272 41.876126
v 76.936732 -76.174430 43.846393
v 84.272834 -80.699077 40.109227
v 81.421977 -85.407741 41.250372
v 79.659788 -55.472792 39.935361
v 87.957375 -172.504587 6.747185
v 91.181298 -170.890627 5.666327
v 90.657466 -172.631599 2.482856
v 87.131590 -175.643188 0.997912
v 79.700924 -37.865222 29.974696
v 89.963291 -175.488180 -6.881134
v 76.417354 -35.548867 30.783682
v 85.962623 -179.053153 -11.291622
v 76.200793 -31.198252 25.768233
v 85.929845 -179.273559 -16.320466
v 80.775570 -28.582596 14.988699
v 87.597541 -177.430137 -25.985726
v 80.706078 -25.213603 2.426572
v 81.355478 -26.878842 8.960499
v 78.454623 -23.699681 -3.483684
v 86.797128 -176.718313 -36.437212
v 85.046773 -177.521487 -40.877200
v 84.952624 -28.619028 -9.046237
v 81.680588 -31.429214 -19.958436
v 85.693060 -176.688006 -45.288943
v 79.697300 -32.741744 -23.955448
v 84.414565 -177.139324 -52.131644
v 78.510346 -40.267717 -35.430557
v 85.422987 -47.783179 -39.999471
v 87.097602 -175.101448 -62.654719
v 82.513256 -52.318148 -47.101801
v 77.968530 -48.047974 -45.215222
v 76.256094 -52.307283 -50.955898
v 82.943843 -173.989924 -71.562502
v 86.457112 -172.312189 -71.774658
v 82.032918 -59.528344 -54.538471
v 82.175021 -66.253379 -60.466392
v 85.122149 -168.503228 -75.371865
v 81.447373 -75.474741 -68.130322
v 83.037773 -156.678003 -83.282194
v 78.148392 -86.901256 -78.100152
v 78.806033 -155.287530 -83.656124
v 77.607929 -92.582669 -82.685363
v 80.615369 -146.681687 -91.814204
v 77.495805 -100.645125 -89.139570
v 76.832398 -141.012933 -94.086091
v 80.839275 -102.022534 -90.138890
v 74.371865 -106.133339 -92.867266
v 77.006982 -110.692682 -95.366041
v 76.792122 -115.409138 -96.767302
v 81.113056 -115.264930 -97.234119
v 76.588362 -120.450462 -97.534386
v 82.408516 -130.625542 -98.342537
v 77.549181 -125.331947 -97.884291
v 75.343518 -100.447946 41.540781
v 85.603305 -137.613326 28.715105
v 88.105692 -156.642541 21.827357
v 71.646663 -81.779928 46.825188
v 75.046866 -94.884187 42.927938
v 79.084052 -99.123423 40.408552
v 79.308009 -104.025119 39.142350
v 80.893172 -114.083650 35.896350
v 80.507852 -108.359668 37.616150
v 78.550148 -118.470798 35.269995
v 81.859555 -123.827623 32.951455
v 85.737784 -127.303710 31.079609
v 80.518135 -128.532615 32.037715
v 77.164324 -71.515803 43.646424
v 76.857133 -65.506948 43.401378
v 88.364966 -169.344035 10.939195
v 73.149671 -50.739816 42.938361
v 73.327870 -56.042943 44.147536
v 76.800096 -60.946519 42.769778
v 76.713402 -54.942471 41.685628
v 84.135051 -176.701783 4.041934
v 76.689482 -50.489985 40.273478
v 87.884464 -176.235620 -3.094558
v 72.477350 -42.798466 39.785635
v 76.717850 -41.239785 35.375245
v 83.409995 -180.031109 -3.951381
v 76.749823 -38.811682 33.530395
v 77.637025 -28.967914 20.387456
v 85.999818 -179.061171 -20.458844
v 83.280096 -181.384925 -17.007706
v 74.274228 -26.605745 20.908274
v 78.549182 -24.822369 8.180223
v 81.815107 -181.927774 -26.254623
v 75.658981 -21.824631 -2.948006
v 81.407298 -28.417300 -14.369819
v 78.828468 -29.277531 -19.228350
v 75.724597 -30.873000 -25.112954
v 78.634359 -34.102723 -26.952909
v 78.530065 -181.295157 -56.355478
v 84.184277 -177.123585 -58.825609
v 81.852633 -43.509968 -37.057169
v 83.731517 -177.194937 -62.986319
v 80.092090 -179.283441 -64.145421
v 83.647728 -176.004195 -67.786614
v 75.417979 -55.028333 -54.041925
v 79.362810 -62.891916 -58.820772
v 82.292926 -167.372012 -76.407944
v 80.103284 -163.276248 -78.649975
v 75.821516 -158.826271 -80.765478
v 81.223141 -79.780912 -71.495913
v 74.085919 -90.538141 -82.300262
v 79.645980 -150.218871 -88.523439
v 74.305563 -148.503636 -87.941821
v 78.216563 -96.480603 -85.556730
v 74.653230 -101.991013 -90.315977
v 74.843125 -136.064077 -95.433612
v 73.336058 -115.655580 -96.299186
v 76.461590 -131.158388 -97.121223
v 72.902110 -131.037577 -96.123394
v 69.396733 -78.314333 48.581858
v 73.859160 -90.836765 44.255783
v 74.395496 -113.914641 37.900462
v 77.478319 -114.263022 36.825770
v 77.603538 -123.223671 34.229725
v 75.266396 -119.296025 35.996794
v 76.672661 -128.653006 33.054445
v 77.672994 -133.459482 31.660880
v 80.330745 -148.441761 28.129980
v 83.415823 -143.159777 28.150701
v 85.932519 -148.291194 26.026212
v 81.404774 -162.241931 22.253301
v 83.471579 -157.745924 23.521544
v 84.508717 -162.052409 20.523894
v 73.094227 -76.921723 46.163477
v 73.298508 -86.007366 45.273870
v 85.410314 -166.035757 16.792527
v 79.307788 -167.305797 20.339245
v 82.250363 -172.250561 13.225780
v 72.839520 -65.538115 45.866202
v 69.738991 -61.572581 47.433823
v 72.123841 -71.381658 46.675788
v 85.683842 -169.568051 13.037515
v 84.573833 -174.263431 7.954507
v 81.694887 -176.050245 8.866930
v 73.438366 -61.261180 44.940913
v 82.960569 -179.314591 -0.075084
v 69.669917 -35.054625 37.003921
v 79.769909 -183.274756 -4.891317
v 73.141435 -32.755209 31.291983
v 83.528694 -180.743426 -8.511776
v 79.394903 -184.272157 -9.084890
v 80.300341 -183.917872 -15.090437
v 75.796930 -22.320724 5.212283
v 72.266043 -19.521958 -2.289083
v 80.987279 -181.618672 -33.436104
v 81.543898 -180.032158 -42.119190
v 81.082252 -181.092631 -36.332577
v 72.433962 -20.640986 -8.578878
v 75.967477 -22.951398 -8.600214
v 75.253370 -24.099490 -13.447449
v 72.664207 -22.512314 -13.839071
v 75.738701 -34.823384 -30.618552
v 81.314622 -179.630363 -48.403201
v 71.778542 -28.012864 -24.994818
v 72.429137 -30.760409 -28.366567
v 80.138597 -179.916206 -59.702055
v 75.533529 -38.021950 -35.051138
v 75.075972 -41.251889 -39.481187
v 77.066222 -181.460858 -63.621420
v 76.453449 -179.974252 -67.622995
v 79.377764 -175.066411 -71.838319
v 78.947869 -178.335526 -67.980381
v 72.253674 -51.597475 -52.820436
v 81.949869 -171.835787 -73.880841
v 70.377614 -62.119346 -62.859952
v 75.418289 -62.941828 -60.815223
v 77.238480 -161.324974 -79.519240
v 77.856875 -69.202683 -64.670815
v 69.589874 -89.512700 -83.055288
v 73.684934 -142.195600 -92.170293
v 73.612516 -110.831292 -94.995589
v 70.400939 -106.522374 -92.732412
v 70.079141 -115.923499 -95.667119
v 73.154874 -120.733966 -96.919338
v 71.112116 -123.575078 -96.451963
v 65.324459 -80.160087 51.540993
v 67.164218 -92.207030 47.795558
v 78.068237 -158.717743 26.004072
v 64.843476 -75.843140 52.184024
v 69.721569 -88.868472 46.901404
v 70.995461 -95.948127 44.682117
v 69.513134 -103.784341 43.112434
v 73.850651 -107.603687 40.079171
v 70.339983 -114.815261 39.098165
v 72.314392 -124.210550 35.556987
v 74.264361 -133.854632 32.634173
v 73.200798 -129.014434 34.036730
v 81.587506 -138.346041 29.641150
v 75.458390 -139.716866 31.334629
v 79.645031 -143.401159 29.345318
v 82.590104 -153.151936 25.825445
v 66.398007 -72.262135 50.788873
v 79.492410 -172.469305 15.741912
v 62.711497 -44.066022 48.620831
v 69.039266 -50.865739 45.973045
v 69.692687 -56.259689 46.669804
v 79.368769 -181.246916 3.107185
v 66.821228 -41.141469 43.629270
v 69.622757 -46.976297 44.102132
v 80.040739 -181.954534 -0.492358
v 70.119943 -39.615765 39.856907
v 69.715768 -29.932453 31.907232
v 73.198216 -29.071596 26.404124
v 67.408584 -24.444685 27.535278
v 70.302441 -23.915151 22.114847
v 68.368177 -19.455683 15.684094
v 79.641843 -184.199601 -21.825336
v 69.688349 -18.853581 10.050522
v 72.029841 -19.554218 4.149738
v 76.417602 -185.711768 -32.684524
v 76.481674 -184.545871 -38.874993
v 69.303170 -20.187177 -13.890328
v 78.285967 -182.142649 -46.261017
v 73.970059 -185.076106 -54.828241
v 73.705519 -26.736622 -20.758974
v 78.353875 -181.645365 -51.883693
v 73.671150 -184.741579 -60.776750
v 72.350060 -34.401733 -33.322845
v 72.574341 -42.202278 -42.696247
v 75.644796 -178.360324 -70.008439
v 72.460670 -45.603992 -46.574239
v 70.532019 -47.719683 -50.282557
v 72.041849 -58.435831 -58.981637
v 75.031707 -166.053965 -77.200333
v 70.726490 -66.062883 -65.577987
v 73.104237 -76.169498 -71.943098
v 71.747580 -152.688872 -83.921124
v 71.722116 -157.770475 -80.892041
v 72.280175 -79.190069 -74.588309
v 71.397341 -82.969737 -77.749893
v 70.311919 -149.070952 -85.997337
v 66.466412 -136.217328 -91.710030
v 66.736187 -143.533285 -88.277652
v 70.201230 -144.924127 -88.775340
v 73.606191 -96.687511 -86.700625
v 70.642575 -101.262495 -89.959809
v 67.893690 -97.031071 -87.735876
v 67.273765 -101.740528 -90.153534
v 67.614559 -131.961921 -93.724108
v 66.114954 -125.996991 -94.362019
v 70.629668 -138.135417 -92.822559
v 69.126372 -111.709663 -94.447589
v 66.628090 -116.583638 -94.758793
v 69.771513 -127.026299 -95.694809
v 61.770356 -78.340393 54.790976
v 64.880560 -82.796673 51.545958
v 65.272410 -87.131714 50.349542
v 63.851534 -97.097939 48.441713
v 63.606700 -101.013308 47.218053
v 64.848173 -106.152687 44.611592
v 73.212693 -149.740702 31.113463
v 74.267306 -154.908310 29.512069
v 67.428128 -101.549154 44.855228
v 69.265276 -109.935971 41.145138
v 71.414368 -119.502042 37.244257
v 69.643991 -129.018618 35.244648
v 76.754298 -149.174915 29.487282
v 77.694433 -154.842511 27.624041
v 77.373869 -163.256353 24.276333
v 76.295710 -172.598846 18.831432
v 65.890685 -66.606303 50.826058
v 76.429310 -176.566371 14.927552
v 66.082606 -55.770539 49.140007
v 62.678792 -50.799440 50.780234
v 66.230456 -61.489375 49.895142
v 79.644811 -175.112944 12.688968
v 78.620645 -179.230215 8.310811
v 62.326527 -39.632745 47.030487
v 77.119532 -184.671096 -1.148720
v 66.340784 -35.487809 40.623921
v 73.752216 -188.024243 -1.740137
v 61.933310 -31.207155 42.165224
v 76.451116 -186.355890 -5.738378
v 62.348085 -26.920652 37.684738
v 65.175160 -26.461598 33.513869
v 65.900803 -30.777269 37.238028
v 75.540022 -188.135897 -14.088241
v 65.204864 -19.161918 21.599278
v 76.821119 -186.727665 -21.813643
v 76.553279 -186.558668 -26.629341
v 64.728655 -17.094328 17.488872
v 73.793037 -189.368201 -25.253967
v 65.971081 -15.137510 4.465521
v 65.671021 -15.941138 10.783334
v 68.902101 -17.173154 -2.064603
v 69.118471 -18.153564 -7.916441
v 66.007458 -17.750767 -13.563945
v 75.366618 -184.417988 -47.441168
v 68.914207 -25.611466 -24.522071
v 71.466023 -187.066009 -56.623122
v 71.688846 -187.104016 -52.216960
v 69.706724 -29.821931 -29.927874
v 69.749120 -36.794132 -38.834453
v 69.176188 -33.012424 -34.722091
v 70.371517 -187.332372 -60.643184
v 73.521697 -183.790664 -64.039053
v 73.069206 -182.730564 -66.527417
v 69.080445 -41.842068 -45.284311
v 68.911040 -53.624310 -56.814129
v 74.129768 -172.444288 -74.415995
v 65.363248 -161.422382 -78.815131
v 69.046991 -161.115539 -79.099924
v 70.293621 -166.995822 -76.763059
v 66.939544 -167.387191 -76.591161
v 66.029134 -58.239662 -62.376590
v 65.477791 -66.186936 -68.361732
v 68.666820 -70.374299 -69.677643
v 69.066052 -74.364142 -72.364832
v 64.885818 -153.893891 -82.322462
v 68.485145 -78.734154 -75.787622
v 63.181435 -144.435446 -86.827845
v 64.455285 -87.691744 -83.344417
v 67.544390 -92.656253 -85.422222
v 62.693050 -139.632762 -88.882399
v 67.140514 -106.633648 -92.320553
v 63.754755 -106.634475 -91.729451
v 62.061698 -126.686960 -92.691662
v 63.154282 -121.538097 -93.730690
v 62.229763 -131.931082 -91.449782
v 56.335392 -78.101374 60.197793
v 57.588243 -87.101511 56.563090
v 60.549567 -83.163432 55.107110
v 62.071272 -91.757174 51.402400
v 59.426148 -78.397514 57.010651
v 61.559880 -86.903904 53.254553
v 62.065545 -110.907150 44.219494
v 66.982974 -119.568102 38.891904
v 68.861197 -139.635353 33.884406
v 72.658641 -144.346367 31.944578
v 74.555608 -159.328080 27.939860
v 74.557232 -163.823882 26.005614
v 74.938917 -168.201499 23.290281
v 72.208438 -173.667061 22.205314
v 59.816745 -61.619073 55.166020
v 58.805888 -68.922741 57.295863
v 62.277400 -66.963596 53.769322
v 61.357087 -72.845305 55.242112
v 65.140520 -113.631061 41.643692
v 70.659133 -134.398818 33.795555
v 72.041235 -139.822407 32.585767
v 62.974318 -56.484960 51.513469
v 63.650208 -60.237329 51.661532
v 73.133176 -180.755021 14.584169
v 75.609517 -180.629749 10.943170
v 59.504407 -45.387831 52.043685
v 75.512107 -183.580478 5.987814
v 59.436210 -40.124859 50.083575
v 64.195816 -34.207135 41.989271
v 60.373398 -29.332302 42.436382
v 74.802669 -188.592426 -10.450607
v 70.657618 -192.041416 -6.693360
v 63.239637 -23.893656 32.821995
v 60.107034 -18.381343 29.266850
v 63.731473 -21.248342 28.007964
v 73.662614 -189.909851 -18.749439
v 61.513432 -16.752607 23.529630
v 63.024465 -14.223733 12.295297
v 73.576116 -188.641712 -31.143426
v 72.933410 -188.235258 -35.975355
v 63.066737 -14.006664 -7.326042
v 66.157911 -16.019901 -7.354368
v 70.934271 -188.010447 -48.332494
v 63.629528 -19.526992 -20.842454
v 68.857952 -21.693689 -17.910236
v 66.472543 -28.301878 -31.291030
v 67.447380 -189.484881 -60.968335
v 66.155048 -32.590334 -37.307168
v 66.313332 -36.733970 -42.121832
v 70.327291 -185.735403 -64.367006
v 62.990349 -33.143076 -41.193863
v 66.231514 -39.845923 -45.688852
v 71.080233 -178.512009 -71.172677
v 69.324661 -182.028501 -68.968974
v 67.029457 -47.169988 -52.545469
v 65.644483 -53.687345 -59.052178
v 62.318475 -61.511626 -66.994922
v 61.550756 -161.508947 -78.552414
v 60.945823 -155.095724 -81.438825
v 62.205490 -73.922917 -75.234259
v 65.750133 -70.189773 -70.983757
v 65.083410 -73.965816 -73.913141
v 64.874714 -82.312606 -79.801302
v 59.978178 -144.354679 -86.374427
v 63.783845 -148.297215 -85.058956
v 61.485193 -81.411796 -80.478946
v 64.253503 -96.502640 -87.791334
v 63.884005 -101.697239 -89.925372
v 60.217913 -106.843802 -91.160676
v 63.680060 -111.362382 -93.001622
v 59.901000 -111.846420 -92.157643
v 53.338032 -70.524085 63.502492
v 54.580656 -74.246642 62.387071
v 55.191028 -68.001028 61.177530
v 55.306554 -79.009965 61.038228
v 56.595636 -82.883827 58.789304
v 57.938942 -91.801783 54.547971
v 54.170981 -92.664230 57.386137
v 55.952613 -101.942828 51.961724
v 60.557280 -98.379531 50.189794
v 67.127130 -156.562386 34.027859
v 70.942247 -160.250701 30.192262
v 57.857293 -74.094994 58.851420
v 61.087695 -106.095562 46.764223
v 65.324103 -125.322346 37.813898
v 63.010120 -116.449121 41.647717
v 69.063261 -145.557078 33.508199
v 69.086731 -151.032069 33.231394
v 70.848302 -156.474938 31.267270
v 71.899623 -169.576005 25.166294
v 70.981212 -164.905839 28.405375
v 58.379186 -67.174819 57.472704
v 66.902125 -132.738520 35.506663
v 69.994902 -182.301194 17.353766
v 55.178621 -40.647741 54.690938
v 55.660830 -45.899507 55.962824
v 59.106250 -56.053477 54.687034
v 59.535520 -50.533424 53.337481
v 56.489508 -55.870861 57.059648
v 56.414167 -35.626692 51.116568
v 72.543786 -184.766260 9.634158
v 71.238622 -189.127242 3.034896
v 54.544539 -35.772082 52.926021
v 58.342878 -32.200014 47.117055
v 59.789588 -34.885711 47.176431
v 57.931777 -26.498297 42.858578
v 58.140728 -29.762425 45.522621
v 55.284211 -30.199326 48.760649
v 70.699750 -191.414198 -3.941299
v 69.248071 -192.488617 -2.188784
v 67.014464 -195.577249 -5.961517
v 70.185762 -193.157170 -10.808894
v 58.406444 -23.357679 38.823267
v 59.213253 -20.662188 34.368486
v 70.052367 -193.456303 -16.260475
v 70.915750 -192.079719 -25.031410
v 67.147941 -194.317754 -32.388711
v 70.272159 -191.662180 -31.648525
v 67.229528 -193.175391 -36.701313
v 61.573026 -12.128636 4.308183
v 62.480793 -12.741992 -0.700649
v 69.440903 -190.473116 -40.126836
v 70.585734 -190.525867 -35.351826
v 68.130966 -190.721811 -44.510675
v 63.108305 -15.646822 -13.244289
v 59.072081 -13.538716 -14.387247
v 65.497020 -192.315675 -48.534121
v 67.295892 -190.522187 -57.227011
v 64.756153 -192.834167 -53.888844
v 62.627815 -21.664573 -25.767177
v 64.717626 -191.201835 -61.349297
v 66.067038 -25.064077 -27.012694
v 67.380773 -186.862754 -65.286643
v 66.976065 -188.801670 -62.976262
v 69.003349 -184.005324 -67.410587
v 65.689333 -43.383915 -49.947266
v 65.290554 -179.138917 -71.478857
v 65.142313 -173.888560 -74.126900
v 61.176832 -42.258439 -52.742035
v 63.934101 -172.098302 -74.883113
v 63.434361 -48.244446 -56.151099
v 62.270068 -52.628024 -60.512291
v 61.894355 -67.952565 -71.477433
v 58.718034 -73.891577 -76.940946
v 58.877175 -138.800256 -88.251904
v 56.241800 -140.053600 -87.449874
v 61.062699 -149.751288 -84.073189
v 60.242591 -86.460528 -83.728764
v 59.263350 -133.448155 -90.040622
v 60.960403 -92.161604 -86.234961
v 58.045780 -96.786608 -88.001261
v 60.504092 -101.913833 -89.708172
v 56.522201 -112.194847 -91.441522
v 59.543468 -116.306661 -92.645253
v 59.353488 -122.266914 -92.504363
v 55.955771 -117.589407 -91.763067
v 50.846807 -78.933512 65.024007
v 60.353957 -159.869997 40.681207
v 52.024127 -74.024565 64.731240
v 52.526985 -78.278034 63.846553
v 52.449471 -82.457418 62.809599
v 53.898466 -87.879549 59.477163
v 66.773546 -161.824572 33.463139
v 67.112777 -165.972373 31.756967
v 63.275468 -171.217449 34.197706
v 54.728280 -96.709602 55.193769
v 51.978084 -103.635414 54.180785
v 57.541131 -106.862803 48.652020
v 54.255167 -111.564379 48.615186
v 57.992943 -110.964714 46.531241
v 66.489146 -148.159947 34.822902
v 65.900946 -151.650137 35.206413
v 65.521818 -157.533367 35.302242
v 66.527226 -170.861789 30.219757
v 52.112670 -65.002015 63.219314
v 59.227123 -115.733653 43.742005
v 61.515058 -124.509716 39.681896
v 64.229023 -135.379610 36.240728
v 64.849708 -140.517017 35.616710
v 66.068618 -144.985852 35.015333
v 68.926495 -173.153219 26.255636
v 69.011003 -178.896024 21.939247
v 52.531755 -51.101083 60.068728
v 56.106146 -63.833758 59.250903
v 54.853226 -51.478511 58.060096
v 56.552907 -51.317040 56.319479
v 69.675187 -186.442824 12.333222
v 66.818948 -189.418002 12.908926
v 68.873721 -190.524133 5.893408
v 51.957838 -40.805752 57.123808
v 66.444523 -191.579303 9.472456
v 65.139468 -194.679505 4.964856
v 62.794253 -197.974902 1.253562
v 63.714245 -197.465831 -0.373814
v 67.674443 -193.297756 1.009146
v 53.064228 -24.222610 44.440110
v 67.235194 -195.710628 -7.845105
v 55.317988 -24.545887 43.318536
v 67.254096 -196.167394 -11.929729
v 57.032484 -16.049580 29.646700
v 67.368095 -196.131498 -16.272669
v 57.631125 -13.911232 24.242488
v 67.637825 -194.711553 -28.250986
v 67.760117 -195.143089 -24.110289
v 58.475666 -12.520662 18.225747
v 58.479820 -10.951991 11.491777
v 56.045287 -8.955338 0.398022
v 59.521645 -10.837452 2.126031
v 65.929568 -193.329206 -40.396203
v 57.736384 -10.581334 -5.943871
v 63.503670 -194.505154 -44.811234
v 56.247728 -11.130152 -11.934087
v 60.057543 -17.045242 -20.744852
v 62.286144 -194.943308 -49.728387
v 60.064517 -22.521432 -29.990250
v 61.516745 -192.969654 -61.453340
v 64.176068 -192.862741 -57.992830
v 64.626067 -188.582652 -64.953487
v 60.159486 -27.220660 -36.503858
v 63.268376 -184.015675 -68.727703
v 58.621706 -30.921002 -42.737739
v 62.262296 -39.858454 -49.384754
v 60.874407 -176.611991 -73.058742
v 57.911040 -47.769478 -59.820374
v 62.198823 -56.544229 -63.529829
v 58.156547 -161.395272 -78.298368
v 53.782153 -145.951374 -84.958952
v 55.594883 -149.925271 -83.352807
v 58.466335 -156.281135 -80.610985
v 56.021022 -64.471104 -72.617691
v 55.585517 -134.344458 -89.049050
v 52.697708 -139.559143 -87.180303
v 56.423078 -145.105404 -85.637515
v 58.418248 -82.162803 -81.942682
v 54.604571 -87.351801 -85.084252
v 55.038953 -82.413429 -82.992326
v 57.599267 -92.183380 -86.546609
v 52.723514 -122.759346 -90.835795
v 55.943765 -128.144083 -90.617206
v 57.763916 -106.259738 -90.569643
v 49.045219 -78.758071 66.271377
v 49.243450 -83.512351 64.982827
v 49.420760 -87.666381 63.381312
v 59.321976 -156.170228 41.361832
v 62.388506 -163.622797 37.958332
v 62.841634 -167.760068 36.191669
v 50.843294 -68.928748 65.092943
v 49.606160 -74.233494 66.432284
v 49.828933 -92.465017 61.083045
v 51.049238 -97.561648 57.933832
v 47.488911 -97.698612 60.640798
v 50.590244 -109.979069 52.046339
v 55.205257 -116.621411 45.597605
v 60.338775 -141.920098 37.998272
v 59.325457 -146.115077 39.076321
v 63.233623 -153.952329 37.211918
v 64.832430 -175.789181 29.684841
v 56.947711 -121.566956 42.754873
v 58.774503 -130.460207 39.497919
v 56.978686 -135.976758 39.709291
v 62.715209 -145.787104 36.886025
v 65.242415 -180.156028 26.293970
v 52.607039 -56.658372 61.092423
v 66.999484 -184.122914 19.977693
v 63.320412 -188.836070 21.077645
v 49.984735 -42.807620 59.035631
v 52.465160 -45.411654 58.680770
v 52.322892 -33.960883 53.248231
v 64.015526 -195.307754 6.691164
v 52.773911 -28.063041 48.539849
v 49.191706 -27.817315 49.648836
v 62.565468 -199.626802 -4.902149
v 53.224297 -20.639651 40.189071
v 49.921418 -23.202333 44.421407
v 62.747987 -200.138252 -8.852032
v 63.403768 -199.793649 -12.294913
v 50.133789 -16.548052 35.568632
v 60.325492 -202.396946 -13.405091
v 55.740648 -20.585829 38.368916
v 63.304636 -199.889496 -16.924314
v 60.374811 -201.929741 -20.964164
v 53.093683 -14.358091 30.145581
v 64.614362 -198.055846 -24.220842
v 59.994165 -201.582735 -25.264731
v 54.828174 -10.641733 18.884765
v 51.042942 -11.564450 25.114495
v 54.438224 -12.425891 24.735766
v 51.503660 -9.572940 19.278700
v 60.849947 -200.387103 -28.511086
v 63.432494 -198.226526 -29.438721
v 51.824595 -8.321124 13.250481
v 55.163336 -9.477913 12.811775
v 64.311184 -196.715566 -32.883373
v 52.412370 -7.477834 0.829665
v 52.746560 -8.065888 -5.090595
v 60.350574 -197.685455 -41.852996
v 52.744475 -9.002119 -10.636698
v 58.916069 -197.721853 -51.590284
v 61.591884 -195.423448 -54.338019
v 57.090673 -17.341033 -24.905792
v 61.697616 -194.756999 -57.473585
v 59.102516 -196.221595 -57.907762
v 56.459315 -21.740091 -32.592875
v 61.135443 -189.826871 -65.028565
v 55.996339 -24.736909 -37.406558
v 58.615172 -182.134939 -70.442240
v 53.640560 -29.024847 -44.895762
v 58.268408 -176.885497 -73.031667
v 56.529243 -165.207261 -76.928609
v 57.165704 -172.920148 -74.573636
v 56.377150 -39.422554 -53.845037
v 54.496582 -44.596674 -59.687874
v 53.498755 -162.547081 -77.522432
v 53.358457 -55.667919 -68.645356
v 53.019685 -59.912579 -71.611181
v 50.412453 -150.322914 -82.471529
v 54.442398 -155.833200 -80.414540
v 51.046871 -156.227971 -79.921186
v 55.805274 -68.968015 -75.362659
v 54.987734 -73.871362 -78.538004
v 49.149768 -140.447732 -86.431401
v 52.179567 -77.317148 -81.357686
v 52.091446 -92.746740 -86.926335
v 54.254642 -97.473787 -88.080224
v 49.064640 -123.546141 -90.174974
v 51.847466 -129.869484 -89.587975
v 53.330874 -102.054828 -89.004529
v 53.748137 -107.475025 -90.194384
v 53.373134 -112.669836 -90.918515
v 51.526824 -113.493272 -90.613656
v 56.328820 -165.794648 46.123581
v 58.808040 -165.118251 42.696321
v 46.339192 -78.672379 67.711051
v 43.975801 -73.788119 68.481471
v 43.264391 -78.528954 68.798101
v 46.401256 -83.459567 66.763598
v 46.400562 -88.164728 65.293112
v 46.578359 -92.893316 63.283001
v 44.277896 -98.300701 62.397584
v 56.356988 -153.337212 43.629638
v 59.027323 -169.232508 41.133116
v 60.165132 -173.193112 37.482663
v 47.609832 -68.904289 66.773047
v 47.329945 -73.967989 67.480492
v 48.487310 -102.792791 57.524564
v 60.950415 -176.772687 34.340502
v 48.702729 -62.392163 64.874104
v 48.292298 -66.233502 65.962143
v 44.287225 -62.078248 66.144307
v 53.022125 -121.478784 44.963737
v 54.677809 -131.535257 41.373937
v 53.572375 -136.965919 41.587400
v 59.563449 -149.975058 39.646508
v 62.455675 -181.437554 29.147281
v 62.816989 -184.989547 25.931790
v 60.041963 -190.054837 26.329236
v 48.755113 -57.530915 63.786782
v 60.354316 -193.758369 20.905910
v 59.839768 -196.894750 15.551474
v 57.056868 -200.897063 13.741894
v 48.952027 -46.356722 60.792522
v 45.530771 -48.281357 62.239269
v 48.207856 -51.807145 62.691344
v 62.988729 -192.991797 15.073227
v 58.870792 -199.848631 9.715001
v 56.306171 -202.891016 7.553982
v 49.605696 -37.283490 56.345196
v 61.943444 -196.489993 9.633285
v 60.660689 -199.028755 5.657469
v 46.131757 -30.658870 52.628962
v 48.930592 -33.260813 53.994391
v 45.432336 -33.711063 54.906236
v 61.105892 -198.988006 4.068613
v 55.765295 -204.039794 3.714343
v 57.316233 -202.715976 3.570275
v 46.361586 -27.995503 50.295956
v 59.579012 -201.332391 0.085972
v 58.916836 -202.906100 -5.077280
v 56.591311 -204.030343 -0.842874
v 46.035337 -23.262179 45.141305
v 56.999712 -204.741773 -13.023300
v 59.366994 -203.002276 -9.202929
v 49.875660 -20.369888 40.727639
v 46.858210 -20.043424 40.938704
v 59.831042 -202.595833 -17.696212
v 47.048653 -13.517514 30.822197
v 55.386840 -8.798588 6.598478
v 58.921397 -200.262559 -35.382807
v 48.972230 -6.446509 1.187036
v 49.728627 -7.819418 -11.003895
v 59.895508 -197.387290 -45.525263
v 58.264123 -197.825565 -54.367553
v 55.464242 -199.290127 -54.810428
v 56.001036 -199.973938 -50.698536
v 53.213833 -13.025401 -20.917497
v 55.792864 -197.635602 -58.040834
v 53.715579 -15.022152 -24.416648
v 58.059868 -193.800583 -62.220706
v 57.357876 -190.274110 -65.348118
v 53.415741 -21.270289 -34.905172
v 53.675762 -25.195236 -40.178951
v 51.149554 -174.276983 -74.077937
v 53.239678 -33.979344 -50.763992
v 52.610816 -167.971474 -75.846178
v 54.049138 -176.474809 -73.296329
v 50.564929 -37.737691 -56.448222
v 54.477817 -51.502027 -65.091780
v 46.769142 -146.100425 -83.952601
v 46.944124 -151.671433 -81.407770
v 49.138216 -64.191588 -75.944599
v 49.734711 -66.832941 -77.011466
v 48.193626 -82.530583 -84.131612
v 51.585831 -82.465087 -83.697739
v 51.238112 -87.325178 -85.404845
v 49.750455 -107.119568 -89.485891
v 49.397415 -112.295727 -90.082327
v 46.071820 -113.295393 -89.667017
v 49.543040 -117.846959 -90.497815
v 48.622542 -128.723169 -89.381937
v 56.081353 -161.844008 46.905307
v 56.379437 -170.565264 44.328888
v 53.119215 -172.277567 48.015442
v 40.515141 -73.863579 69.346283
v 40.350490 -78.533751 69.695006
v 43.430433 -83.532712 68.149159
v 40.122720 -83.551508 69.362148
v 43.373452 -88.187417 66.818367
v 43.645633 -93.194618 64.796820
v 41.913091 -103.538852 61.658202
v 56.315550 -159.211651 46.031247
v 53.086225 -151.392246 45.819439
v 58.125894 -177.977905 37.773168
v 58.870007 -182.143974 34.143391
v 41.216649 -69.643356 68.507352
v 45.313802 -103.232755 59.618878
v 42.696781 -107.880635 59.407046
v 45.761964 -107.507087 57.341739
v 47.830661 -113.145689 52.513746
v 50.865968 -143.250603 44.273505
v 58.671243 -187.810348 30.851569
v 41.322911 -62.461403 66.803560
v 51.669644 -116.528274 47.863693
v 50.226772 -125.421008 45.353774
v 56.465029 -147.277595 41.357735
v 56.207193 -141.371519 40.379877
v 58.868937 -194.721241 23.463746
v 45.172857 -52.053520 63.465378
v 45.549043 -57.473165 64.745397
v 57.857229 -198.197038 20.063660
v 45.919110 -44.158240 60.585955
v 54.967584 -204.093854 7.700944
v 52.376850 -206.070803 7.449992
v 55.414302 -203.325864 10.181131
v 42.585416 -41.857027 59.847198
v 46.276727 -36.736053 56.753313
v 53.077548 -206.036182 3.548790
v 42.462182 -30.953995 53.140591
v 53.348444 -206.350135 -0.943242
v 42.892956 -27.145867 49.694962
v 55.127205 -205.656829 -5.575769
v 43.075991 -19.374892 40.629280
v 46.414383 -16.147911 35.741940
v 53.292324 -206.780449 -13.910102
v 43.401578 -13.083573 31.007186
v 54.731644 -205.735418 -17.731416
v 56.946191 -203.988401 -22.068246
v 47.699192 -9.993204 22.483656
v 44.242214 -8.388630 19.910677
v 53.522500 -204.531928 -30.166478
v 56.538168 -203.542340 -26.292377
v 48.324340 -7.396789 13.591524
v 56.502561 -202.875075 -30.226022
v 55.991227 -202.408877 -34.523484
v 45.126815 -5.778632 7.790672
v 48.700855 -6.670428 7.351334
v 55.396168 -201.990293 -38.509344
v 56.885940 -200.403738 -41.317863
v 53.208672 -203.431308 -38.441722
v 56.056304 -200.329135 -46.496157
v 53.288571 -202.862666 -42.574902
v 45.854834 -6.234865 -9.998986
v 49.174129 -6.762182 -4.789927
v 52.632277 -200.611075 -54.720596
v 50.166216 -9.848788 -16.950528
v 52.660838 -198.485261 -58.307629
v 50.174962 -15.555694 -28.977081
v 57.864313 -195.848263 -59.776884
v 54.201399 -190.409570 -65.617568
v 50.163408 -20.862603 -37.296442
v 51.939125 -184.430439 -69.675126
v 49.806247 -24.406830 -42.283272
v 50.171809 -28.910164 -47.384037
v 46.678322 -23.771069 -43.617942
v 50.938833 -179.038836 -72.390484
v 47.763862 -33.517494 -54.041356
v 44.953152 -163.165412 -76.373195
v 46.655666 -168.155138 -75.289741
v 47.028561 -40.117200 -60.697366
v 50.232617 -43.019430 -61.230085
v 47.748891 -161.760032 -77.252480
v 46.449417 -45.246462 -65.273285
v 49.836344 -46.342692 -64.125197
v 45.586236 -141.061374 -85.689267
v 50.254433 -58.520643 -72.277989
v 46.525506 -49.951133 -68.607810
v 46.211029 -54.671296 -71.856109
v 46.032875 -135.399237 -87.525985
v 49.165942 -73.094995 -80.239252
v 45.514639 -72.728384 -81.027108
v 45.105109 -77.663851 -83.014817
v 48.517569 -77.672507 -82.405498
v 47.846442 -87.447453 -85.673206
v 47.476191 -92.536791 -86.912373
v 44.499575 -97.434838 -87.567840
v 47.912141 -103.427817 -88.737200
v 46.183719 -107.999769 -89.152774
v 42.704128 -113.608126 -89.218670
v 45.869082 -118.635244 -89.889719
v 42.654886 -119.130524 -89.392802
v 45.782022 -129.673992 -88.796242
v 52.775995 -167.746007 50.329160
v 53.200033 -163.076666 50.800939
v 50.300798 -164.444757 53.742174
v 49.822484 -177.841015 49.793392
v 50.695596 -182.640686 46.317744
v 54.511909 -182.901099 40.446046
v 39.862091 -87.995135 68.262382
v 37.039677 -93.121547 67.361447
v 40.109029 -92.920933 66.386328
v 38.394146 -103.401494 63.296433
v 39.004472 -108.358536 61.357960
v 39.664480 -113.383383 58.901462
v 52.523954 -148.153441 44.764364
v 53.784686 -158.577017 48.981599
v 49.465903 -153.473007 50.512844
v 56.461473 -188.051842 34.523893
v 45.336650 -117.234310 52.235802
v 43.641869 -112.350943 56.579201
v 44.957884 -121.513348 50.363146
v 51.727657 -141.001665 43.120187
v 56.079160 -196.482816 28.725455
v 50.157665 -206.586705 23.831709
v 41.552552 -57.302925 65.372798
v 37.736251 -56.781283 65.852458
v 49.835453 -131.207427 44.262117
v 48.291883 -136.744585 44.921869
v 55.337594 -200.355152 25.595050
v 54.066934 -203.340778 21.672101
v 52.632064 -204.484408 24.032710
v 50.495133 -206.659511 20.178119
v 40.931453 -51.998344 63.969427
v 52.712397 -205.418361 16.337419
v 42.075211 -46.654909 62.080738
v 52.114875 -205.954928 11.977539
v 39.323181 -35.295644 56.592307
v 42.248214 -33.174174 54.711917
v 41.759537 -37.994346 57.775827
v 39.845902 -23.703591 46.323317
v 49.828385 -208.419798 -5.997487
v 49.666667 -208.449074 -10.321128
v 42.631782 -24.144583 46.479456
v 53.414832 -206.856111 -10.090758
v 50.089683 -208.093799 -14.155263
v 42.773005 -15.602877 35.475386
v 39.770865 -15.512132 36.053403
v 43.840544 -10.585064 25.556136
v 53.444886 -203.964760 -34.175856
v 50.272488 -205.142069 -38.262472
v 49.583765 -204.997321 -42.726546
v 45.346174 -5.392887 1.749994
v 52.373577 -202.883531 -46.664167
v 45.670659 -5.596934 -4.325401
v 45.962924 -7.475004 -14.923843
v 46.509109 -11.411128 -24.565058
v 49.305651 -198.941721 -58.490837
v 51.148402 -195.034992 -62.202391
v 46.845651 -19.358690 -37.885314
v 45.857530 -13.688322 -29.361625
v 50.510533 -188.066166 -67.448393
v 43.941953 -26.876017 -49.157694
v 43.257223 -174.330333 -73.580268
v 46.758603 -29.284019 -50.018555
v 42.498018 -167.784634 -74.710138
v 47.173732 -174.570728 -73.856408
v 43.491350 -40.550030 -63.004580
v 40.528323 -141.638486 -84.453768
v 43.293602 -150.651063 -81.215767
v 43.047419 -145.830185 -83.393348
v 44.250696 -154.525196 -79.656101
v 42.929156 -49.816773 -70.188254
v 46.317533 -59.472249 -74.675340
v 42.401742 -135.216600 -86.859976
v 38.594838 -135.161856 -86.042549
v 42.509202 -58.446657 -75.514781
v 45.635625 -67.678310 -78.878270
v 41.614610 -77.649692 -83.354424
v 41.260769 -82.631358 -84.737354
v 44.766327 -82.591941 -84.541542
v 44.410465 -87.631896 -85.776820
v 39.155831 -119.283232 -88.730407
v 38.718485 -124.294746 -88.264527
v 42.282353 -124.523186 -88.920986
v 49.763967 -169.330798 53.381782
v 49.738881 -173.281616 51.945759
v 47.833030 -179.399291 51.733990
v 36.352004 -87.642461 69.532209
v 50.333641 -159.351611 52.878514
v 45.863417 -158.671190 55.625732
v 52.799713 -190.047221 39.477673
v 36.802548 -73.271416 70.095791
v 35.543196 -79.685602 71.072572
v 37.419166 -82.802913 70.343889
v 33.554574 -97.498985 66.596321
v 39.282944 -98.483322 64.679772
v 34.459138 -103.182746 64.548031
v 37.717637 -118.359850 57.704748
v 42.727259 -145.850809 51.514137
v 46.791313 -144.071720 47.661592
v 54.409120 -193.471370 34.960554
v 52.961319 -198.539962 33.953282
v 38.006720 -62.353379 67.396903
v 37.265952 -67.177855 68.758000
v 42.962277 -127.481723 49.761661
v 42.953314 -137.724960 48.975373
v 45.682398 -132.776179 46.767435
v 46.537103 -138.069835 46.264258
v 52.068402 -202.867422 30.359307
v 51.252589 -204.968185 27.424256
v 34.732052 -61.428488 67.764994
v 49.773285 -207.170815 17.142114
v 38.330374 -47.167922 62.608679
v 46.403301 -208.361637 12.573734
v 46.544741 -208.558097 7.770181
v 49.243073 -207.340228 12.085655
v 39.142423 -39.351181 58.972255
v 47.037309 -208.660213 3.805003
v 49.876158 -207.660196 3.253646
v 39.127356 -31.958027 54.368512
v 50.123661 -207.892899 -0.732637
v 39.608076 -27.508666 50.476492
v 35.873031 -21.803078 45.217981
v 39.428687 -20.928799 43.209999
v 46.665604 -209.037299 -14.329478
v 50.119553 -207.701819 -18.304123
v 35.981007 -11.590378 31.696984
v 46.744113 -208.375498 -20.506476
v 50.080603 -207.144542 -22.375981
v 39.867550 -12.454217 31.090037
v 40.067660 -9.689985 25.723652
v 46.813911 -207.565518 -26.587091
v 52.212735 -205.723932 -26.227643
v 36.704031 -6.323163 20.616199
v 40.596907 -7.524979 20.193249
v 50.289398 -205.931245 -30.406459
v 44.739218 -6.811742 14.332730
v 50.043875 -205.575990 -34.684487
v 47.090296 -206.447384 -39.104040
v 41.597611 -4.264576 2.388578
v 41.859142 -4.334864 -3.488548
v 52.374615 -202.178250 -50.454154
v 42.988439 -6.420280 -15.054046
v 49.202875 -201.731706 -54.551506
v 42.466991 -8.632234 -21.892642
v 50.424416 -196.815544 -60.640478
v 43.495564 -10.567454 -25.257408
v 49.950257 -192.196495 -64.531033
v 43.403774 -19.549589 -40.507268
v 44.761133 -183.030933 -70.640024
v 43.816094 -191.862402 -64.935639
v 39.665389 -17.123355 -39.049330
v 47.282332 -178.789409 -72.553411
v 35.591148 -168.324643 -73.407756
v 40.628629 -31.899595 -56.387945
v 43.372205 -30.323870 -53.350071
v 36.810529 -152.507361 -79.017741
v 40.633719 -157.966768 -77.485293
v 39.923259 -43.583823 -66.799835
v 35.811769 -136.146656 -85.066816
v 39.520010 -146.792186 -82.188237
v 42.808008 -54.323585 -73.167482
v 39.382078 -130.743383 -87.286842
v 35.768432 -130.198217 -86.602055
v 39.289785 -58.443740 -76.457153
v 43.206635 -63.395831 -77.631413
v 39.138455 -63.131174 -78.429007
v 41.993623 -72.751545 -81.652264
v 37.773982 -82.778950 -84.779301
v 38.228708 -77.617576 -83.561139
v 41.916679 -88.630510 -85.988370
v 40.352746 -98.105345 -87.324837
v 41.726058 -103.198944 -88.081953
v 38.302898 -106.068858 -88.054633
v 39.282101 -113.983022 -88.703876
v 34.721842 -116.658640 -87.832295
v 44.925051 -186.515535 52.420013
v 42.567998 -159.851130 57.451016
v 46.851543 -164.831566 56.443484
v 47.370837 -170.590552 55.413270
v 46.955511 -175.272746 54.439972
v 45.253606 -180.598511 54.340349
v 47.687885 -183.204030 50.457982
v 48.281562 -188.016480 47.412891
v 45.655509 -197.196027 46.200481
v 49.479713 -196.413646 41.361996
v 33.228438 -83.886491 71.137345
v 31.098531 -87.826022 70.305236
v 39.245444 -146.747434 54.331653
v 44.568413 -151.797544 53.178541
v 51.814529 -186.678744 42.662110
v 34.573682 -68.281489 69.513186
v 29.998029 -72.549384 71.354243
v 33.713606 -75.820862 71.181108
v 30.083483 -98.355026 66.409818
v 35.306108 -108.348395 62.737773
v 36.117262 -113.414909 60.653494
v 38.095404 -123.683238 55.067746
v 38.974268 -128.606996 52.671344
v 40.863187 -138.648291 50.848698
v 42.802734 -141.033449 49.790109
v 49.930418 -200.473993 37.829660
v 46.184664 -201.859992 41.683482
v 49.244184 -203.857185 34.208082
v 40.971182 -133.090394 50.405312
v 47.854606 -206.824276 27.545834
v 48.858814 -205.551654 30.749330
v 44.374512 -207.654744 30.409877
v 47.071184 -208.085398 20.804189
v 34.519469 -52.210713 65.257293
v 34.353338 -57.053763 66.667052
v 43.580989 -208.784719 23.165648
v 34.829338 -49.872825 64.384467
v 31.944854 -44.612431 63.344589
v 43.620959 -209.485974 8.340233
v 35.547703 -39.143877 59.764482
v 35.970864 -34.968233 57.264260
v 36.489342 -26.861157 50.717894
v 32.914093 -25.292318 50.675337
v 36.655238 -31.517829 54.621339
v 33.630482 -29.004501 53.839238
v 42.861841 -210.314702 -1.910520
v 43.115759 -210.333338 -5.985857
v 46.248774 -209.551931 -6.224020
v 46.381196 -209.232871 -1.818704
v 46.546400 -209.372371 -10.193692
v 32.504192 -16.780094 41.197306
v 36.243723 -16.950134 39.375188
v 43.267912 -209.971792 -12.368203
v 43.403010 -209.390804 -18.547023
v 36.438692 -8.577617 26.078191
v 43.323897 -208.952907 -22.887987
v 43.525066 -208.164538 -30.312266
v 46.922200 -207.138849 -30.651990
v 46.883060 -206.831983 -34.475795
v 37.095637 -4.773750 15.127724
v 37.780898 -3.159751 3.388029
v 40.975739 -4.727413 8.898129
v 35.776431 -2.347812 -2.172403
v 43.341261 -206.176751 -47.195694
v 47.583440 -203.961949 -50.711344
v 42.109806 -4.967242 -9.696139
v 43.315624 -204.723383 -50.723340
v 36.122286 -5.105481 -17.957784
v 46.007689 -202.551689 -54.026346
v 35.516097 -7.140333 -23.697148
v 39.366796 -6.360130 -18.670557
v 45.374858 -198.298424 -59.430839
v 42.991051 -15.589691 -34.731692
v 40.022605 -190.636823 -65.778231
v 41.648571 -182.635363 -70.711351
v 39.681127 -19.362702 -42.183633
v 43.436598 -23.265484 -45.157731
v 40.592911 -178.724463 -72.179379
v 33.642623 -157.893111 -76.017188
v 40.232768 -164.008999 -75.373901
v 40.081413 -28.630666 -53.146040
v 37.264698 -30.964123 -56.661827
v 40.472300 -151.333515 -80.329272
v 36.864831 -158.228297 -76.667108
v 39.927609 -34.523358 -59.131681
v 39.835186 -39.874152 -63.897035
v 36.000528 -142.204601 -83.141193
v 35.955752 -146.291332 -81.562590
v 38.747635 -46.379142 -69.197006
v 35.442194 -125.344416 -87.374266
v 39.395228 -54.046709 -74.170348
v 35.371932 -67.789646 -80.722738
v 41.836112 -68.320058 -80.006000
v 38.522253 -72.773988 -82.071253
v 34.596155 -77.777249 -83.740409
v 34.241447 -82.977680 -84.775011
v 37.420265 -87.941087 -85.740488
v 37.096488 -93.189270 -86.500470
v 33.630488 -93.446775 -86.330692
v 33.663822 -98.577148 -86.878884
v 35.895161 -120.062708 -87.989183
v 44.215695 -175.984773 56.614908
v 41.682353 -194.874514 51.649233
v 45.105749 -193.262089 49.027393
v 38.234756 -160.051924 58.723688
v 39.422730 -165.937566 59.151279
v 43.836683 -170.919360 57.523279
v 45.366577 -199.476231 44.959240
v 29.425150 -82.920809 71.607391
v 30.077598 -78.691819 71.970781
v 26.029760 -77.234893 72.287327
v 26.546156 -87.195006 70.235537
v 33.976812 -138.926634 55.945083
v 42.986355 -202.710783 43.432735
v 30.818929 -67.403645 70.174101
v 27.072895 -92.377349 68.266284
v 29.704592 -92.220179 68.738602
v 26.606430 -97.355053 66.233869
v 31.863574 -113.286884 61.775838
v 30.501848 -103.292070 64.918646
v 33.247402 -118.438564 59.720242
v 34.423377 -123.623824 57.397373
v 35.937902 -128.961118 54.917090
v 38.441237 -133.626650 52.339049
v 37.970284 -135.513648 52.741308
v 38.203510 -141.920571 53.651492
v 41.530272 -206.050841 39.319380
v 31.019214 -61.857524 68.707610
v 27.658545 -69.999074 71.324955
v 27.819102 -50.952990 66.953797
v 31.437500 -56.637577 67.225920
v 43.018656 -209.437660 12.349777
v 46.206382 -208.441697 17.367681
v 32.555067 -34.049782 57.995944
v 32.200717 -38.739409 60.715631
v 42.889358 -210.073736 3.162375
v 33.163008 -21.136919 45.849871
v 29.704314 -22.905479 50.344052
v 28.520865 -14.466637 41.429745
v 27.673522 -10.435138 36.871107
v 32.267747 -13.039164 36.559320
v 31.454009 -9.209712 31.514057
v 28.060723 -7.198114 31.387632
v 30.295445 -6.007039 26.761307
v 43.744543 -208.439498 -26.430133
v 33.165731 -3.459054 15.520222
v 39.942402 -209.051035 -33.169125
v 34.046215 -2.589313 9.451896
v 42.993739 -207.854048 -39.260221
v 39.950439 -207.921517 -43.330464
v 31.075335 -0.895386 5.549539
v 43.441962 -207.195671 -43.338786
v 31.712163 -1.224881 -7.612793
v 39.883621 -204.670587 -51.192588
v 42.482471 -203.182338 -53.524400
v 36.107151 -3.963505 -14.165525
v 39.312496 -201.912788 -55.203885
v 42.103951 -197.963764 -59.704315
v 36.446496 -12.520609 -33.458022
v 33.003786 -11.911151 -34.115134
v 32.926106 -15.367061 -39.658483
v 37.050872 -21.093067 -45.516470
v 33.108483 -173.934603 -72.200649
v 37.826713 -173.728164 -72.898531
v 36.905860 -179.161868 -71.746510
v 37.717462 -183.427307 -70.243571
v 32.816291 -19.985793 -45.869342
v 35.984836 -22.838230 -48.203520
v 37.412366 -27.819496 -53.327809
v 34.845482 -163.217679 -74.509540
v 33.677799 -32.473617 -59.462344
v 34.086817 -147.374991 -80.673230
v 33.611140 -153.325987 -77.967184
v 33.319943 -35.478784 -62.325342
v 37.130282 -35.834348 -61.366570
v 32.696428 -141.553672 -82.603965
v 29.148342 -142.428894 -81.408175
v 36.673705 -39.601258 -64.693294
v 35.019168 -47.851117 -71.327745
v 29.219847 -120.037570 -86.452073
v 32.523538 -125.146005 -86.669131
v 32.125783 -131.246802 -85.373886
v 32.521451 -57.885202 -77.282271
v 31.912729 -67.595713 -81.055924
v 32.090832 -62.832249 -79.382205
v 35.633249 -62.918566 -78.894043
v 31.518826 -72.648336 -82.688109
v 35.042107 -72.687374 -82.381808
v 31.044024 -77.899374 -83.826968
v 30.326276 -88.395603 -85.511521
v 33.925121 -88.198292 -85.590481
v 30.039492 -93.712048 -86.117816
v 34.578043 -106.550737 -87.547710
v 41.006564 -171.386519 58.771642
v 42.832935 -182.806951 55.497442
v 41.498855 -176.803994 58.045155
v 42.967492 -190.070597 52.825403
v 38.732216 -198.634970 51.045507
v 41.279682 -198.874178 49.268450
v 42.201324 -197.427870 49.576605
v 36.880604 -153.988152 57.881934
v 35.603848 -165.214324 59.748751
v 23.000126 -86.632591 69.453105
v 28.749050 -141.482528 58.824182
v 36.627763 -150.765637 57.060535
v 32.091239 -147.863798 58.387005
v 37.626568 -208.077113 34.722397
v 23.515196 -66.874905 71.327202
v 27.747550 -65.769758 70.406253
v 23.735565 -101.555872 63.967766
v 24.620340 -117.563545 60.800072
v 24.077324 -111.419146 61.973634
v 30.473495 -123.608344 58.795857
v 28.546513 -134.187523 58.147193
v 32.234438 -128.845586 56.971960
v 33.340959 -133.997649 56.065541
v 38.334963 -207.884747 35.929311
v 38.553159 -209.528455 23.398412
v 27.401575 -61.563235 69.609409
v 40.322594 -208.633763 29.273212
v 40.735372 -209.174268 24.208454
v 28.218822 -55.337176 67.894165
v 28.708686 -47.807807 65.800574
v 39.646471 -210.049949 17.220770
v 36.645049 -211.490634 12.814423
v 28.426216 -40.415516 63.314184
v 39.577215 -210.863625 8.781447
v 40.131534 -210.326418 13.035040
v 39.763163 -210.893105 7.024750
v 26.625755 -24.067356 54.040928
v 25.574596 -28.227239 58.245673
v 29.478033 -26.922127 54.446902
v 39.616003 -211.306690 -1.800718
v 39.389501 -211.248882 2.402406
v 39.791308 -211.198623 -6.076030
v 24.629940 -18.881209 50.688211
v 36.343395 -212.015801 -6.227306
v 29.469035 -18.768443 45.930458
v 39.704658 -210.985713 -10.586845
v 23.715678 -10.756558 41.488773
v 40.172936 -210.546408 -14.263874
v 22.270471 -7.071036 37.382328
v 36.777679 -210.577456 -22.979783
v 40.045739 -209.827280 -22.294038
v 39.773891 -209.556930 -26.591533
v 24.361284 -3.361121 27.085049
v 28.413353 -3.203177 21.862949
v 35.923125 -210.017720 -34.170269
v 29.098184 -1.718832 16.294394
v 39.757236 -208.663113 -39.581828
v 29.800031 -0.996864 10.400524
v 30.717908 -0.331305 -1.388654
v 36.499927 -208.248928 -43.382781
v 39.705759 -206.623597 -47.208832
v 27.410806 0.428661 -6.529092
v 31.444357 -2.232917 -13.343672
v 35.721495 -201.560041 -54.991755
v 37.683510 -197.766101 -59.364782
v 28.443942 -3.023966 -19.068517
v 32.199608 -4.161447 -18.786350
v 28.976031 -5.380533 -24.547280
v 32.639578 -7.571628 -26.658672
v 32.534634 -192.710161 -63.073195
v 37.143495 -194.200031 -62.666727
v 29.141634 -8.791827 -30.964717
v 31.494368 -169.315478 -72.563597
v 29.371632 -174.750537 -71.559301
v 33.341738 -179.192407 -71.318811
v 33.279898 -26.679584 -53.481676
v 26.192016 -154.344351 -76.003443
v 27.363057 -159.596271 -74.253275
v 31.102109 -164.225367 -73.527993
v 30.585589 -158.853579 -75.125742
v 23.379330 -149.260982 -77.071191
v 29.888721 -152.204679 -77.717280
v 28.475445 -130.934621 -84.468970
v 25.771987 -136.923133 -82.221594
v 31.394580 -138.003310 -83.408912
v 29.316915 -146.987121 -79.695363
v 33.285764 -43.423149 -68.633471
v 25.760964 -110.293250 -86.206911
v 29.084188 -109.436891 -86.800662
v 26.019341 -114.975223 -86.107675
v 28.945611 -125.896155 -85.567823
v 25.645154 -120.841885 -85.517435
v 33.421768 -53.782504 -75.184904
v 29.496905 -53.224785 -75.444547
v 28.260572 -67.613668 -81.568242
v 27.539017 -77.961611 -83.944384
v 27.108484 -83.316612 -84.751934
v 30.745204 -83.107692 -84.802763
v 26.567413 -93.893528 -85.904613
v 29.825598 -98.989440 -86.523665
v 26.393889 -99.230005 -86.185511
v 29.523194 -104.362775 -86.748263
v 34.222368 -179.378214 59.643258
v 32.878307 -154.804931 59.113849
v 38.102690 -200.319773 49.859919
v 35.232095 -203.007625 47.306709
v 23.566978 -82.231027 71.308459
v 38.629182 -203.190219 45.898235
v 37.886477 -206.633733 39.025291
v 34.385555 -207.611813 36.408863
v 22.740001 -78.279859 71.955724
v 23.399771 -75.507631 72.198560
v 20.765364 -81.648176 70.739770
v 20.180820 -86.556238 68.184635
v 22.942769 -91.706309 66.945978
v 23.085984 -97.043047 64.842819
v 23.669340 -107.313955 62.710255
v 20.612333 -116.943120 60.170067
v 25.801343 -122.752949 59.681328
v 22.615611 -128.082313 59.466200
v 27.237600 -128.412477 58.769875
v 21.065351 -51.722708 69.523528
v 20.350998 -96.126034 63.198032
v 20.811726 -45.537200 68.434678
v 24.561475 -46.158268 67.158336
v 24.073575 -56.316154 69.505816
v 23.999266 -41.621366 66.137324
v 24.498224 -37.139189 64.164344
v 36.087584 -211.749668 11.537685
v 29.327143 -31.286329 57.874709
v 28.685533 -35.625106 60.984634
v 36.230472 -211.880269 7.300349
v 20.566066 -19.707501 55.020468
v 36.388432 -212.040173 2.850985
v 36.238965 -212.176560 -1.943514
v 32.875293 -212.972102 -1.919650
v 20.671404 -15.196857 50.217999
v 24.723939 -15.085580 46.061974
v 36.558923 -211.434362 -14.612777
v 36.556421 -211.724744 -10.428464
v 35.846557 -211.538703 -15.247641
v 32.904456 -212.250692 -14.376211
v 19.616442 -3.411823 33.287031
v 23.943027 -5.389956 32.418276
v 36.490600 -210.293915 -27.358221
v 19.690646 -1.350000 27.910471
v 33.252094 -210.726437 -31.329664
v 20.909613 -0.114479 22.833894
v 22.107692 1.213165 14.742994
v 24.809093 -0.203126 16.704783
v 26.125600 0.291568 11.532187
v 25.937548 1.013897 5.789549
v 36.622810 -209.233266 -39.379237
v 22.470559 2.240070 0.337693
v 26.840363 0.990413 -0.777282
v 36.531151 -206.826374 -46.965412
v 35.702898 -204.551560 -50.956319
v 27.739386 -0.555748 -11.998506
v 24.304332 -1.522690 -18.222679
v 34.022011 -197.854653 -58.476685
v 31.696767 -200.950113 -54.508217
v 28.335621 -187.656678 -66.293347
v 30.840402 -181.856754 -70.107697
v 33.439630 -186.856459 -67.850538
v 27.725573 -184.910201 -68.100427
v 33.605180 -18.377223 -43.466156
v 25.872346 -175.370930 -70.881842
v 26.641045 -181.301261 -69.624704
v 30.038726 -179.297793 -70.840285
v 29.628390 -20.303362 -47.510304
v 29.983166 -25.561208 -53.315223
v 23.861824 -159.442916 -73.605202
v 27.755227 -164.189449 -72.948132
v 26.374595 -29.416482 -58.567763
v 25.594372 -142.577743 -80.267634
v 29.732009 -30.291707 -58.440181
v 29.862609 -39.131046 -66.183483
v 27.041818 -34.181096 -62.805795
v 22.643380 -137.723668 -80.917202
v 29.524120 -43.699156 -69.609778
v 26.070192 -43.204285 -69.962786
v 29.373015 -48.098248 -72.605873
v 22.839933 -105.337569 -85.763116
v 22.259658 -115.944716 -85.214721
v 24.918614 -127.302651 -84.190003
v 28.565528 -62.682603 -79.862991
v 28.803134 -57.839970 -77.865658
v 27.878673 -72.763712 -82.906257
v 23.535378 -83.513897 -84.662543
v 26.687245 -88.716982 -85.402425
v 26.240761 -104.626508 -86.300753
v 24.231403 -153.843148 61.326915
v 30.267482 -160.367598 60.296202
v 37.141239 -184.612221 58.124095
v 38.544005 -195.549775 53.059876
v 39.176658 -191.177357 54.930011
v 35.170491 -199.598447 51.630220
v 31.800301 -201.803290 49.101119
v 31.149942 -203.173326 46.982027
v 22.007246 -147.509433 60.980310
v 26.719225 -147.954901 60.244205
v 34.708830 -202.121439 48.635566
v 31.743149 -204.825418 44.354692
v 21.260694 -142.013134 60.736397
v 33.772274 -206.083929 41.417082
v 30.943022 -206.256172 40.472458
v 19.611272 -66.689394 71.532674
v 16.031486 -71.595238 70.803536
v 20.091918 -72.356522 71.771770
v 19.119296 -81.337160 70.143100
v 20.117771 -104.584995 61.188651
v 18.329518 -116.558866 59.539317
v 16.896323 -121.187555 59.111244
v 21.410808 -122.221979 59.771754
v 19.380117 -130.917560 59.827803
v 24.110012 -133.596943 59.347962
v 33.748882 -207.898994 34.695528
v 16.813819 -51.534173 70.481074
v 19.971491 -60.284501 70.972336
v 17.283028 -86.110236 66.049403
v 14.874225 -82.516054 66.160291
v 19.509995 -91.680841 64.364109
v 16.677960 -106.761769 58.367762
v 16.219683 -116.474234 58.772229
v 30.106492 -208.769533 29.131074
v 16.672904 -40.425446 68.346555
v 21.115281 -40.123785 66.928090
v 17.531629 -36.202597 66.813791
v 21.852211 -34.866469 64.583644
v 29.594300 -211.193113 20.193023
v 17.139321 -31.184623 64.800885
v 21.559789 -29.591422 61.927378
v 16.141066 -22.740377 59.880048
v 22.153403 -24.848308 58.267008
v 29.770933 -213.646182 -1.735278
v 33.158861 -212.835213 2.954911
v 17.951000 -15.841660 52.886779
v 17.828715 -9.941074 46.029582
v 18.642118 -11.128431 47.032467
v 32.886076 -212.840862 -6.385159
v 14.582783 -8.720252 45.859969
v 32.117741 -212.754848 -9.793149
v 15.142967 -3.794311 37.916457
v 18.481309 -7.216082 41.525039
v 29.836737 -212.418730 -19.043496
v 30.563693 -211.931771 -22.892259
v 33.273169 -211.109694 -27.200882
v 17.134372 2.215935 18.026569
v 33.278024 -210.243632 -35.401169
v 17.840508 2.856488 12.278184
v 28.723172 -202.758937 -51.299787
v 33.143741 -206.475930 -47.179343
v 23.382681 1.556323 -6.108540
v 20.222890 1.571460 -11.397854
v 32.140918 -204.972702 -49.463962
v 24.051636 0.643160 -11.341913
v 26.465988 -195.462445 -58.695207
v 30.855236 -197.706024 -57.794420
v 29.029686 -192.591831 -62.293684
v 24.500327 -4.256428 -24.939696
v 25.802346 -7.503502 -30.635892
v 25.486343 -192.489034 -61.287905
v 24.245451 -186.173516 -66.537408
v 22.170018 -8.011432 -33.636829
v 29.057738 -13.764744 -39.017461
v 21.631196 -10.442310 -37.773018
v 24.897800 -15.857746 -43.736198
v 24.327392 -165.031065 -72.096354
v 25.324682 -169.464707 -71.419291
v 26.222952 -20.511773 -48.990020
v 27.014648 -24.714322 -53.347953
v 23.022227 -24.971329 -54.929107
v 22.709021 -28.775710 -58.926683
v 25.496456 -37.970434 -66.175229
v 25.864768 -47.741939 -72.947481
v 19.009687 -110.853207 -84.809970
v 22.604324 -110.060170 -85.622445
v 18.941652 -116.312366 -84.239564
v 21.201551 -121.844406 -84.177979
v 25.955573 -51.342946 -75.040989
v 24.671788 -67.618034 -81.833552
v 24.961594 -62.567115 -80.168281
v 21.009826 -67.623827 -81.994297
v 24.313263 -72.796091 -83.047896
v 20.303047 -78.169316 -84.027569
v 23.970163 -78.053279 -84.002785
v 23.045101 -94.149337 -85.624261
v 22.703094 -99.849337 -85.727581
v 23.654733 -170.600494 60.236946
v 31.155113 -166.965210 60.415992
v 25.326411 -175.043325 59.882229
v 26.800816 -191.430824 56.157713
v 31.439250 -199.301682 51.790621
v 17.035939 -141.711435 61.362612
v 19.720446 -134.715109 60.189547
v 15.632913 -135.399986 60.801335
v 30.894045 -207.646633 35.463454
v 16.590996 -61.985136 71.253206
v 16.277014 -66.897213 71.244290
v 15.440270 -76.978720 69.473894
v 13.557264 -119.979046 58.124191
v 18.444232 -127.361115 59.683266
v 26.403937 -208.755048 28.995804
v 17.277158 -45.613799 69.439808
v 16.938104 -57.713235 71.054305
v 11.644970 -81.486534 63.781450
v 12.807234 -84.965022 61.550742
v 15.392625 -86.178084 63.841101
v 16.857135 -95.733359 59.576067
v 16.451371 -101.665923 58.028434
v 13.275923 -110.406534 56.140781
v 13.860653 -105.935249 55.567588
v 17.357928 -111.090980 59.084936
v 16.105770 -90.603793 61.147829
v 13.324801 -90.329060 55.965113
v 17.201467 -24.928974 61.091503
v 16.709820 -28.095635 63.260334
v 32.884341 -212.792787 7.749373
v 16.399026 -20.050142 57.619244
v 12.862177 -19.792534 58.123274
v 26.122753 -213.999177 -1.369992
v 29.732798 -213.540130 3.152664
v 11.544465 -11.368838 49.687299
v 11.993773 -15.390140 54.141152
v 15.553359 -15.361770 53.544694
v 11.277312 -13.391170 52.031444
v 26.334929 -214.106951 -6.018801
v 11.511594 -8.707094 46.159729
v 15.091684 -12.338913 50.393545
v 29.712357 -213.542712 -6.318154
v 26.758088 -213.988883 -8.077285
v 26.820683 -213.211028 -15.920660
v 29.606416 -213.200160 -11.204535
v 14.695921 -6.038331 41.898938
v 26.452229 -212.877253 -19.141043
v 15.530614 -1.912708 33.385695
v 26.460221 -212.463695 -23.227176
v 11.520476 -3.382492 38.019548
v 26.376919 -211.898079 -27.339599
v 16.128447 1.141780 23.971158
v 16.208102 -0.398803 28.944704
v 29.819839 -211.051655 -31.364444
v 12.754955 2.988139 18.794639
v 26.431903 -209.091498 -39.042273
v 25.994070 -207.395799 -42.920314
v 32.276204 -208.112975 -43.379267
v 31.500758 -209.417237 -39.403048
v 18.098248 3.339209 6.130028
v 29.052962 -205.820381 -47.012804
v 12.783517 4.298344 1.688611
v 19.703951 2.760436 -3.081623
v 21.322727 0.209351 -15.976196
v 16.925260 1.388141 -15.594030
v 26.697999 -199.780063 -54.050553
v 22.077502 -193.757207 -58.713798
v 16.705801 -1.573629 -24.061287
v 21.315988 -2.865139 -23.999580
v 21.483157 -5.830884 -30.087023
v 20.567865 -185.671123 -65.964054
v 17.580500 -4.858489 -30.409461
v 23.525949 -181.536812 -68.880479
v 21.743090 -170.468081 -70.387643
v 21.301220 -165.737822 -71.100193
v 17.787527 -170.875231 -68.937769
v 23.083201 -176.847912 -70.000612
v 19.089740 -16.133658 -46.577829
v 22.725005 -21.754013 -51.658115
v 16.865143 -150.051467 -74.651528
v 20.569378 -153.753016 -74.741281
v 16.713188 -155.974232 -72.468964
v 20.281774 -160.983578 -72.227640
v 19.507307 -143.373189 -77.886935
v 19.518633 -149.220450 -75.865414
v 16.886670 -26.631011 -58.317130
v 18.872410 -130.494204 -81.475355
v 23.058466 -38.620722 -67.158510
v 22.438351 -42.973547 -70.430375
v 21.475261 -47.240235 -73.284905
v 15.557689 -100.564273 -84.572378
v 19.186944 -99.411477 -85.240116
v 19.581083 -105.353832 -85.184435
v 24.275048 -57.164230 -78.052741
v 18.042772 -57.454608 -78.725047
v 22.431717 -52.911547 -76.295128
v 17.376660 -73.070559 -83.182382
v 19.932563 -83.676738 -84.614610
v 22.609023 -89.023628 -85.196402
v 19.219668 -153.459428 61.612420
v 16.543791 -158.767982 61.041504
v 21.474607 -159.763690 61.225118
v 18.023310 -164.540680 60.361588
v 19.067180 -170.007804 59.644944
v 22.524694 -165.114266 60.834446
v 20.932456 -180.976627 58.129269
v 27.821063 -181.632985 59.366684
v 23.201206 -195.344190 52.989860
v 31.348166 -195.899100 54.400280
v 26.976139 -198.665732 51.317547
v 28.351342 -201.813297 47.990159
v 15.449770 -146.471375 61.497802
v 15.472178 -153.351572 61.578753
v 23.253410 -199.265466 49.201770
v 26.930740 -201.650836 47.582169
v 27.846593 -205.517594 40.872794
v 10.890433 -126.105116 58.672262
v 26.207735 -204.822252 41.432533
v 27.580344 -207.339944 35.324245
v 12.817302 -61.509771 70.903186
v 12.830860 -66.417657 70.526368
v 12.126099 -76.181559 68.297017
v 15.225683 -128.531446 59.867477
v 25.551532 -207.017746 34.988248
v 13.122792 -46.308464 70.092166
v 13.419558 -51.447065 70.725461
v 12.421403 -57.155526 70.850439
v 8.090530 -76.598501 65.255180
v 9.402292 -80.395088 62.780774
v 10.598317 -110.929745 53.984586
v 13.310723 -115.390029 57.271248
v 13.033367 -121.435023 58.210906
v 22.657935 -208.203217 30.039071
v 26.027045 -210.466435 22.952903
v 13.429639 -35.108080 67.172507
v 13.310176 -42.362770 69.359210
v 12.639718 -86.503769 59.066071
v 12.254136 -89.228541 54.619379
v 12.710970 -99.558955 53.074642
v 22.528278 -211.621742 18.063678
v 9.282261 -93.032015 47.134813
v 10.266567 -98.938088 49.825032
v 12.706364 -94.404602 53.044483
v 26.293434 -211.987627 17.788370
v 23.199637 -213.076679 12.887988
v 13.270551 -29.773706 64.748506
v 9.739256 -87.192604 50.514182
v 9.921250 -89.213531 49.144153
v 15.453497 -212.567607 11.616318
v 13.206570 -22.562002 60.323201
v 22.916332 -214.048472 3.408610
v 22.822481 -214.202436 -1.354365
v 23.232930 -214.156228 -10.089256
v 25.928275 -213.889090 -11.029739
v 8.830122 -6.195531 41.921230
v 23.043686 -213.099695 -19.115902
v 11.944815 0.357610 28.522523
v 8.764510 1.880256 23.765599
v 9.630685 3.810901 12.567716
v 23.008582 -208.354441 -39.173593
v 26.165341 -211.111715 -31.785613
v 13.805601 3.679259 12.559486
v 14.323095 4.049498 7.023255
v 10.213554 4.245456 6.955390
v 25.539139 -205.149113 -46.632086
v 21.900992 -203.683227 -46.839795
v 15.549113 3.403235 -5.228943
v 11.330886 4.056866 -4.644387
v 20.025958 -194.788027 -56.741711
v 24.891712 -201.062854 -51.770477
v 12.658641 3.099246 -10.968508
v 12.948460 1.681821 -17.111113
v 13.360564 -1.099943 -24.459160
v 22.008223 -190.010778 -62.618381
v 17.797470 -188.272964 -62.780944
v 14.438810 -8.097075 -37.045950
v 19.075791 -175.490589 -68.789975
v 16.331031 -176.221695 -67.472792
v 19.936171 -180.396108 -68.152275
v 16.825392 -180.576381 -66.738330
v 18.399359 -8.339202 -35.864007
v 13.382629 -155.216445 -70.932085
v 14.014459 -160.718947 -69.681412
v 17.658813 -165.714664 -70.021726
v 18.715819 -12.760977 -42.436659
v 15.717058 -23.456867 -55.534469
v 19.372476 -23.827828 -54.874742
v 15.395107 -19.007299 -50.884645
v 15.129860 -132.919537 -79.127738
v 12.507472 -141.367887 -74.733760
v 16.074166 -139.415730 -77.621388
v 18.197276 -33.806164 -64.133217
v 16.098469 -37.983150 -67.725074
v 15.087417 -117.113040 -82.849105
v 12.540118 -122.354024 -80.587340
v 15.655881 -125.883528 -81.180717
v 18.940105 -42.591332 -70.632555
v 15.966734 -105.367225 -84.372363
v 15.604537 -111.241053 -83.862655
v 18.719579 -47.017598 -73.389133
v 15.672392 -52.730706 -76.618948
v 17.699167 -62.422099 -80.554760
v 13.314087 -72.959010 -82.970579
v 12.940981 -78.479194 -83.603367
v 16.555066 -78.368796 -83.902274
v 15.784769 -94.394114 -84.834597
v 19.500929 -94.421888 -85.282104
v 12.636475 -157.723140 60.345043
v 13.484486 -163.953385 59.479857
v 19.541105 -175.060438 58.843512
v 12.675098 -141.657871 61.128309
v 10.885831 -147.622093 60.682578
v 22.868553 -202.297179 44.629767
v 11.620957 -129.815069 59.623300
v 9.300994 -137.653177 59.971948
v 12.218683 -136.535343 60.768545
v 22.856142 -205.480430 38.049646
v 9.612671 -61.596622 70.229209
v 9.457748 -66.266752 69.625015
v 9.183203 -71.807652 68.493623
v 8.013021 -128.691105 58.250149
v 8.443367 -121.529919 56.503635
v 9.863926 -46.569411 69.900339
v 7.068564 -51.619917 69.650210
v 8.509449 -56.112747 70.247271
v 10.124438 -56.573394 70.584886
v 10.405602 -50.760895 70.443145
v 5.655074 -75.414073 64.001959
v 9.242002 -81.277039 61.314788
v 6.714912 -121.854135 55.789595
v 10.007229 -115.882258 55.410662
v 9.941470 -121.215304 57.020027
v 23.108555 -210.006353 24.147275
v 9.797019 -35.483230 67.028561
v 10.223786 -40.383772 68.642952
v 10.091669 -84.376259 56.658060
v 6.847424 -109.175944 49.912927
v 7.983016 -114.917895 53.512673
v 8.227394 -84.462144 50.936589
v 10.111953 -85.159018 54.936668
v 6.134981 -100.098115 45.380736
v 10.316121 -104.549336 51.428803
v 9.889935 -29.948770 64.480515
v 6.788642 -83.039786 49.991957
v 9.184337 -24.108961 60.825214
v 6.563273 -88.560822 43.074500
v 7.800582 -92.014407 44.622863
v 6.324028 -92.104212 42.655659
v 8.903025 -19.143823 57.154938
v 19.048846 -213.967077 -1.141418
v 8.792692 -14.391590 52.618675
v 23.133633 -214.273820 -5.743308
v 6.669859 -12.987045 49.557096
v 8.411391 -11.580751 49.261947
v 19.555358 -214.084993 -6.223640
v 8.166381 -8.957885 45.732684
v 5.489194 -7.484634 41.140029
v 19.207721 -213.946721 -10.931316
v 19.278817 -213.645046 -14.638470
v 22.833346 -213.698595 -15.129700
v 7.864638 -3.707262 37.344238
v 7.306016 -1.889566 33.016522
v 23.027737 -212.528558 -23.238433
v 5.068564 -0.710067 27.464446
v 22.934059 -211.012580 -31.173710
v 5.055585 0.711308 23.147227
v 8.680914 3.211626 17.815691
v 22.438804 -209.827375 -35.057438
v 5.006353 2.039123 18.160604
v 19.011173 -207.100014 -39.379422
v 5.405751 3.066351 12.561360
v 18.759295 -205.282936 -42.562249
v 22.187727 -206.419514 -42.643039
v 20.496244 -200.660960 -50.116340
v 7.019085 3.767001 -5.364930
v 8.209172 3.359700 -10.615629
v 15.862118 -194.916295 -54.567684
v 8.936679 2.064131 -16.864896
v 14.699631 -183.081550 -64.584720
v 14.126822 -186.700773 -61.927623
v 14.591389 -5.010751 -31.740086
v 17.798044 -184.053394 -65.793915
v 14.419266 -12.234595 -43.101015
v 11.346302 -151.200665 -70.389133
v 8.976914 -152.381218 -67.478388
v 10.182894 -156.750557 -67.877718
v 13.989516 -165.889437 -68.293471
v 15.057425 -170.445125 -67.765851
v 11.829044 -14.556362 -46.597783
v 15.662082 -15.014250 -46.235393
v 13.389978 -150.217552 -72.567049
v 10.057207 -129.252511 -76.826417
v 9.565274 -134.654922 -74.489431
v 6.310366 -109.773014 -80.148346
v 12.667676 -128.486140 -79.064647
v 15.304921 -42.146726 -70.683368
v 11.759261 -39.559540 -69.078289
v 11.368643 -46.520897 -73.355060
v 12.433203 -89.314608 -84.329617
v 12.389462 -95.025723 -84.132497
v 12.449101 -100.223535 -83.900411
v 8.841696 -100.993998 -82.721925
v 12.279181 -106.094104 -83.401478
v 15.252590 -48.056875 -74.158016
v 14.326716 -57.100185 -78.604522
v 10.657440 -57.084374 -78.479818
v 13.715345 -67.613395 -81.913700
v 14.229756 -62.479431 -80.579490
v 9.834335 -73.141923 -82.410477
v 9.255341 -84.032882 -83.363299
v 14.423497 -83.909367 -84.226262
v 9.785883 -164.124387 58.044559
v 14.525741 -169.421367 58.625294
v 18.711502 -190.700828 54.267867
v 7.072439 -146.268167 58.635802
v 11.242812 -152.767973 60.510089
v 7.862925 -153.261186 58.766173
v 11.889474 -179.980757 54.945130
v 16.444183 -179.924408 57.037586
v 17.515153 -185.347267 55.978136
v 18.181612 -195.033898 51.057933
v 13.933840 -193.752408 50.065121
v 13.174682 -189.462078 52.099716
v 18.687069 -198.382802 48.475377
v 9.397490 -141.038365 60.063133
v 18.594143 -202.794748 42.268087
v 19.706188 -205.028228 38.129221
v 6.942625 -60.799822 69.608811
v 5.688879 -70.261626 67.096091
v 6.271363 -65.596204 68.698796
v 6.863066 -70.931866 67.636922
v 3.405233 -56.184353 67.684711
v 5.591736 -61.062269 68.978890
v 3.009935 -61.542463 66.962092
v 3.612992 -74.521121 62.910619
v 6.395858 -78.840951 61.671280
v 6.542353 -79.571227 60.687285
v 3.729483 -118.052427 52.346496
v 15.201159 -208.216415 28.098230
v 19.229438 -207.439361 31.542848
v 18.144549 -207.927839 29.940231
v 6.842349 -40.180459 67.444716
v 6.644814 -46.117450 68.868201
v 2.727690 -45.368065 65.129607
v 2.640631 -52.323925 66.670088
v 5.740549 -80.090635 56.624929
v 2.295118 -76.415923 57.074318
v 6.285619 -115.073559 52.308065
v 19.302479 -210.080432 23.248078
v 3.729590 -34.229941 61.623748
v 6.285921 -36.291385 65.767019
v 4.279708 -79.695050 52.175674
v 19.007162 -211.389060 18.072398
v 16.264219 -212.383868 13.129230
v 5.972270 -25.090836 59.366892
v 6.259556 -31.193065 63.310963
v 2.696869 -79.161799 47.009842
v 7.471712 -87.696648 44.842790
v 6.793182 -94.703174 43.959327
v 4.969495 -97.065920 42.852234
v 5.708458 -102.840490 46.095919
v 4.560764 -23.466293 56.054527
v 3.958713 -29.297254 58.777464
v 2.616035 -28.030347 53.606212
v 5.346056 -82.844715 46.040294
v 4.103181 -92.549755 40.632914
v 2.993003 -96.762568 40.744915
v 5.921249 -19.710640 55.345673
v 6.116635 -16.576454 52.759697
v 5.091618 -18.254299 52.671756
v 3.235230 -22.359074 51.256636
v 2.038628 -27.493828 48.663014
v 15.156411 -213.417770 -5.606645
v 5.747734 -10.575336 45.479862
v 2.545625 -21.541239 46.456686
v 5.393922 -14.016896 48.938549
v 1.902492 -23.243929 40.443526
v 4.585413 -10.637907 43.353032
v 2.501543 -14.307482 38.795720
v 1.887527 -19.860318 36.695741
v 1.593575 -27.730980 33.848117
v 15.908775 -213.071065 -14.904500
v 15.621530 -213.412980 -10.205320
v 1.992431 -13.312217 33.901069
v 1.359722 -29.961491 28.171279
v 19.481476 -213.165547 -18.905699
v 4.584742 -3.518217 32.497247
v 15.524339 -212.289982 -19.374890
v 3.195400 -8.123062 35.800530
v 1.428457 -12.156671 28.167196
v 1.580218 -19.716541 30.843512
v 15.303774 -211.300226 -23.503573
v 19.388944 -210.558000 -30.789781
v 19.473425 -212.490745 -22.799736
v 14.897268 -203.619924 -42.671189
v 2.569150 1.970206 7.116517
v 5.942967 3.709401 6.771695
v 17.759816 -202.387100 -46.373346
v 6.786061 4.198311 1.094163
v 17.093623 -199.323901 -50.051554
v 3.276713 3.027509 -5.517566
v 15.179356 -191.112065 -58.489568
v 5.550761 1.599353 -18.053082
v 11.430233 -189.808901 -57.248636
v 10.704418 -0.887686 -24.903111
v 5.774717 -0.637138 -24.481156
v 11.439488 -177.338213 -64.268172
v 13.991706 -180.976594 -64.966132
v 10.095795 -3.533415 -30.515939
v 11.054224 -6.335478 -35.206375
v 7.249260 -5.335750 -34.216365
v 8.873176 -158.085674 -66.253581
v 6.708752 -162.779773 -63.149928
v 11.961057 -170.971174 -65.945627
v 13.086213 -176.817985 -65.513230
v 7.485209 -9.020454 -40.359080
v 6.698551 -148.335437 -65.439373
v 8.506597 -146.267373 -68.774220
v 8.191360 -152.639808 -66.534378
v 9.877192 -146.544781 -70.434102
v 10.660924 -162.133637 -67.090791
v 10.979061 -11.600679 -43.255954
v 5.919112 -137.101287 -68.041405
v 7.720834 -141.331651 -69.368262
v 8.845564 -22.462139 -55.475340
v 12.382676 -23.132730 -55.772144
v 12.161409 -18.676758 -51.168194
v 9.015580 -137.792438 -72.643420
v 12.497356 -27.037785 -59.339601
v 9.225964 -34.862362 -65.775170
v 8.344575 -26.900951 -59.427857
v 6.105126 -113.161142 -79.063079
v 9.098953 -117.653701 -79.786671
v 8.343737 -122.130106 -77.835001
v 12.091598 -33.350520 -64.614169
v 3.925405 -42.031279 -70.064399
v 7.526139 -46.498333 -73.080058
v 8.931194 -94.273614 -83.208562
v 5.651622 -95.766483 -81.934643
v 5.769818 -89.784495 -82.218552
v 5.522052 -101.448603 -81.282520
v 8.675148 -106.930345 -81.952668
v 7.129360 -52.059506 -76.067293
v 11.233869 -51.417341 -76.040654
v 5.755047 -62.525374 -79.053132
v 7.291328 -57.495708 -78.149233
v 10.488250 -62.324482 -80.203837
v 10.144523 -67.705204 -81.412631
v 5.765127 -84.731290 -82.215200
v 11.418886 -174.292447 56.324715
v 4.634441 -157.512558 55.259569
v 10.427843 -168.065183 57.459712
v 6.522243 -168.676131 54.833097
v 8.563450 -178.124292 53.697325
v 9.821885 -188.629709 50.364885
v 12.649775 -185.107733 53.585492
v 4.591025 -133.720035 57.090181
v 6.183619 -143.790060 58.063621
v 3.447172 -139.398632 56.165824
v 10.948396 -201.002385 40.610901
v 14.935479 -198.284216 46.812240
v 15.052664 -201.978490 41.900723
v 14.788237 -204.824345 36.964742
v 1.925816 -127.429840 54.875275
v 0.819152 -138.548455 53.355633
v 15.160075 -206.998901 31.555700
v 15.510662 -205.626976 35.584028
v 12.061438 -207.201860 30.378003
v 1.261983 -60.193726 64.997339
v 2.657187 -74.103094 61.853624
v 2.400004 -70.206656 63.774037
v 3.370175 -75.677084 61.451579
v 0.044509 -119.460788 51.025758
v 3.824728 -125.374572 55.522957
v 11.683969 -208.980457 23.964350
v 0.339353 -56.074062 62.791516
v 0.653356 -65.941984 62.728447
v 2.531841 -66.657272 65.187815
v 0.942884 -73.920501 57.680237
v 3.387687 -113.970450 49.657429
v 14.821757 -209.216840 24.229440
v -0.130077 -50.782246 57.497852
v 1.452026 -46.498086 62.901708
v 2.171718 -77.185198 52.586112
v 4.023763 -106.607389 46.220487
v 2.601470 -113.110772 48.552998
v 11.879362 -211.729534 12.870408
v 15.365217 -210.579428 19.206918
v 2.288041 -39.118084 61.096794
v 1.696084 -35.513151 55.558025
v 0.759809 -44.986322 58.819204
v -0.091217 -75.421330 47.672699
v 1.687604 -33.002835 52.659829
v 0.487199 -42.526777 52.498979
v 4.447982 -87.375700 40.921137
v 3.381479 -99.837529 42.413535
v 0.601682 -41.002273 47.501603
v 3.520990 -82.483267 42.252265
v 1.203954 -82.504615 39.017751
v 0.559986 -92.079539 37.674860
v 1.468998 -32.190317 42.937391
v 1.586710 -31.580999 48.217266
v 15.342033 -213.501273 -0.997424
v 1.499042 -31.389800 38.204524
v 0.421766 -42.731922 42.102321
v 12.093351 -212.674326 -9.997787
v 1.042206 -37.132147 38.829737
v 1.121340 -35.399489 32.031673
v 12.138309 -212.310218 -14.421992
v 0.559908 -40.541039 30.204372
v 0.569046 -39.598533 25.374152
v -0.155720 -45.711006 29.105683
v 1.261862 -28.415349 23.588937
v 1.040355 -34.714689 26.708681
v 0.575375 -38.621658 20.490169
v 0.070345 -43.531355 19.235029
v -0.328044 -46.755426 23.262253
v 11.886617 -210.466925 -22.808230
v 1.088802 -10.496830 23.908580
v 1.061768 -16.724635 22.317594
v 1.251862 -23.208233 22.757667
v 0.960849 -33.623556 21.868386
v 0.586508 -37.590161 15.597984
v -0.254523 -47.596510 13.241023
v 11.582378 -209.312963 -26.815194
v 2.499177 -3.696601 26.351438
v 1.878264 -6.042302 26.784690
v 0.666974 -9.947641 18.897045
v 0.975356 -31.136372 18.738013
v 0.710031 -29.607717 12.441962
v 0.183832 -42.932958 14.521651
v -1.162284 -54.038717 10.928936
v 2.121086 -0.785289 17.483304
v 1.112280 -3.625087 17.278554
v 0.745005 -20.959437 15.096934
v 0.523654 -36.476604 10.652114
v 0.310227 -41.436534 9.391899
v 0.000363 -46.355209 8.199148
v -0.197108 -49.384873 3.017571
v 15.056292 -209.080428 -31.402215
v 11.560951 -207.923222 -30.854726
v 11.457633 -206.136095 -34.735237
v 15.047225 -207.699346 -34.997981
v 2.209851 0.586467 12.394170
v 0.238783 -8.586019 13.950972
v 0.538529 -15.206373 15.916963
v -0.200129 -7.686067 9.152860
v -0.383189 -12.864875 7.118747
v 0.378823 -33.153418 5.403225
v 0.299541 -40.312028 4.411004
v 0.089373 -45.245537 3.221201
v -1.193191 -55.228018 -4.534866
v -1.374601 -56.480292 0.145155
v 11.137479 -204.142413 -38.375370
v 0.747629 -1.934991 10.293011
v -0.012850 -44.039536 -1.899625
v -0.330652 -49.209928 -3.415366
v 14.807021 -205.703156 -38.926226
v 3.345463 3.303526 -0.017934
v 1.041050 0.297722 5.210471
v -0.516831 -1.979454 0.108031
v 1.586620 1.943309 0.468160
v 10.447258 -198.904286 -45.979477
v 0.007741 0.154557 -4.945893
v 12.339271 -197.877935 -48.873260
v 4.486972 2.858469 -10.249938
v 4.801321 2.005362 -15.683302
v 10.534376 -183.964831 -60.832924
v 10.864026 -188.103944 -58.264545
v 6.944620 -184.059892 -57.426075
v 6.211730 -3.235413 -30.379421
v 7.095266 -168.591801 -62.700580
v 4.659429 -169.149509 -60.255729
v 8.528063 -178.295244 -61.381420
v 5.096090 -148.566124 -62.674765
v 5.677426 -152.845034 -62.998251
v 6.183105 -157.837250 -63.220227
v 8.071678 -167.638160 -63.738006
v 8.792484 -172.779697 -63.374709
v 3.789161 -5.918110 -35.506834
v 3.455138 -137.849018 -61.819373
v 5.366501 -143.618135 -64.262548
v 8.067397 -12.548336 -44.903784
v 8.373132 -16.930461 -49.761747
v 8.159406 -20.094237 -53.137662
v 4.794471 -125.282989 -72.563892
v 3.183890 -132.286816 -64.689279
v 6.923806 -130.633427 -72.855011
v 4.117556 -19.633517 -52.857282
v 5.198902 -22.827789 -55.995136
v 4.828683 -118.771519 -75.707989
v 4.173397 -36.153649 -66.373905
v 5.539361 -106.854553 -80.359703
v 3.287000 -112.937177 -76.564676
v 6.077082 -118.725310 -77.061535
v 8.199106 -41.655706 -70.350867
v 3.918514 -47.188634 -72.968212
v 6.742976 -68.264461 -80.651286
v 4.788080 -78.728370 -81.314088
v 6.442915 -73.748757 -81.479682
v 5.766416 -163.133773 55.453534
v 6.947691 -173.648242 53.768596
v 3.170058 -173.058362 49.348793
v 8.373700 -183.206795 51.806561
v 9.417850 -193.674073 47.114831
v 1.712036 -144.923850 53.009088
v 3.561937 -154.399439 54.136873
v 3.475597 -161.650976 52.694900
v 6.674123 -196.834851 42.552892
v 5.411449 -192.095023 44.750671
v 10.203501 -197.717507 44.113808
v 0.135910 -132.673694 53.540969
v -1.038250 -137.242809 51.263138
v 1.474645 -149.308261 51.600248
v -0.549457 -154.331377 44.296421
v 1.495928 -155.047506 50.113476
v 1.205254 -159.717180 48.073403
v 10.100427 -202.104167 38.598300
v -0.283412 -121.356446 51.693432
v -1.186658 -126.408199 52.313585
v -3.461214 -131.105117 49.943176
v -0.840415 -143.042840 49.256032
v -2.534058 -147.053797 42.311365
v 8.858028 -204.835867 33.128061
v 0.127026 -54.803495 61.652697
v -0.480048 -59.677560 60.046448
v -0.537370 -64.467049 59.327900
v 0.438686 -61.203992 63.267600
v 0.732030 -70.458027 60.708319
v 7.119092 -206.765759 26.558181
v 9.631944 -208.038496 25.447640
v 8.514770 -209.719142 19.549034
v -0.709276 -54.994472 56.450004
v -1.104410 -59.769237 55.464931
v -0.188496 -69.102115 58.407156
v 0.183368 -110.515040 45.114208
v -0.427271 -113.672539 46.887179
[truncated: 465,305 more chars]
