# Supplementary material for: Sexual Dimorphism of the Human Tibia through Time: Insights into Shape Variation Using a Surface-Based Approach
Source: PLoS One. 2016 Nov 15;11(11):e0166461. doi: 10.1371/journal.pone.0166461 (PMC5112946; doi:10.1371/journal.pone.0166461)
Supplement: S1 File — (ZIP) [file pone.0166461.s002.zip › mean_female_9_10_century.obj]

v 977.755417 -123.447053 49.545445
v 977.327607 -122.209444 50.929410
v 976.637350 -123.481790 50.035330
v 976.752375 -122.871139 50.194423
v 975.368930 -123.891219 49.660607
v 973.838576 -124.229812 49.660199
v 977.429620 -123.956089 49.462131
v 987.358761 -116.090997 49.466226
v 987.576146 -113.430241 50.491983
v 986.003950 -115.769730 53.184734
v 986.352432 -116.663164 51.286250
v 985.379357 -111.167945 59.127370
v 988.525982 -114.291628 46.139103
v 986.507136 -117.229062 49.890325
v 987.873134 -115.626961 48.002159
v 987.191963 -111.063104 54.059545
v 986.689857 -112.274299 55.150995
v 986.705274 -110.037132 58.198598
v 421.299123 -115.069536 -60.184916
v 425.090303 -110.847547 -62.070543
v 421.646411 -112.628635 -61.831976
v 422.466352 -110.517821 -62.313443
v 425.431977 -112.867220 -61.493207
v 417.804288 -112.420564 -62.259881
v 279.324893 -122.390361 -71.294545
v 280.721992 -124.047301 -69.926431
v 410.763674 -85.392599 -47.480670
v -3.916633 -6.257765 -15.752682
v 482.678827 -77.807282 -34.885447
v -2.902764 -182.134222 23.358001
v 745.124500 -70.271731 -6.708074
v 827.173664 -51.092438 7.656651
v 676.775127 -62.310707 1.469932
v 157.575842 -67.736151 -46.973970
v 592.602456 -90.344903 -32.677028
v 388.406988 -91.592060 -54.004199
v 137.720826 -109.718915 19.317395
v 150.935405 -82.001317 16.721838
v 126.282667 -52.331820 -31.377815
v 215.310019 -97.147512 -66.214196
v 212.026358 -95.787182 -65.415678
v 719.606783 -105.287930 37.263115
v 227.480415 -66.683806 -35.480248
v 405.241234 -95.049810 -55.653248
v 238.489383 -134.015223 -30.109008
v 236.103288 -134.125591 -25.481314
v 692.599473 -77.397923 -14.139585
v 375.995843 -124.068467 -29.560901
v 607.073208 -95.439001 -33.743564
v 932.686125 -74.621988 75.095384
v 68.331158 -39.352934 24.256524
v 721.858428 -118.345428 7.936103
v 671.667471 -119.157550 -7.140469
v 163.979046 -68.339449 -46.872030
v 821.684097 -102.554766 -7.866580
v 419.388462 -69.741831 -30.210411
v 306.441391 -72.456151 -38.458496
v 292.380591 -72.776873 -39.421364
v 610.639798 -120.312935 -7.891756
v 487.470475 -121.204645 -30.898933
v 436.760748 -79.117897 -39.843085
v 728.049894 -62.654082 1.959456
v 219.134493 -105.500518 -71.467433
v 211.220893 -105.247513 -72.090391
v 612.175500 -120.688954 -18.915947
v 762.285819 -107.436741 40.773718
v 199.400339 -93.031924 -64.144702
v 261.326002 -90.109143 -57.730444
v 446.233374 -103.738204 -57.849535
v 82.216449 -173.852712 -44.907053
v 423.375556 -85.482055 -46.679505
v 924.593772 -26.388989 18.499370
v 390.752713 -121.794275 -17.763404
v 235.316263 -135.885814 -42.677429
v 807.179043 -75.028619 48.510668
v 676.841656 -77.930996 -15.564025
v 606.653148 -88.390874 29.215174
v 496.648932 -64.539313 -17.223898
v 397.220273 -120.862413 0.589628
v 893.162672 -116.749499 14.444940
v 410.971978 -75.736917 -37.966243
v 30.005755 -3.862782 -10.645038
v 313.300876 -69.018870 -33.752570
v 367.518711 -72.586647 -36.310473
v 999.162993 -87.630779 10.941719
v 908.399371 -91.674155 63.852043
v 729.016224 -104.768413 38.276233
v 996.632920 -39.280252 53.182757
v 997.973015 -85.001712 13.123006
v 778.444422 -94.522124 44.491214
v 991.923387 -112.727028 4.665436
v 984.694060 -102.664787 -2.919370
v 996.580876 -32.742951 39.316536
v 993.192635 -42.730245 47.742545
v 1026.935076 -24.769121 -9.091667
v 1026.635772 -28.023532 -10.207050
v 1025.292275 -29.313959 -11.490201
v 996.043369 -46.792951 -15.592074
v 992.732895 -61.022342 -6.532364
v 993.530758 -66.556154 -3.926575
v 995.941728 -90.871969 1.569275
v 991.825104 -92.574590 -0.474758
v 994.054183 -50.474972 -14.143069
v 992.001716 -55.950416 -11.567524
v 994.695672 -70.507823 -2.633854
v 992.648288 -81.945040 -3.059458
v 992.636665 -85.789777 -2.325804
v 995.856665 -125.943122 11.644428
v 995.293089 -45.118902 -17.504898
v 990.708565 -50.048013 -18.162449
v 994.456244 -79.748439 -2.191937
v 992.778954 -88.221681 -1.679198
v 989.860020 -99.632412 1.021901
v 990.801666 -56.940887 -12.721858
v 990.747923 -81.828137 -4.483316
v 989.829344 -84.582107 -4.596806
v 990.260810 -52.981859 -16.753998
v 988.098689 -54.980459 -18.022142
v 990.133795 -75.965657 -5.243732
v 990.567113 -89.313618 -2.613190
v 990.563962 -102.830533 2.673467
v 989.213197 -108.993915 2.184277
v 988.921417 -59.228749 -14.197761
v 986.365846 -104.794752 -0.838562
v 987.281097 -80.777819 -8.519994
v 990.514511 -113.978445 3.424106
v 986.048333 -58.196995 -18.939719
v 983.842329 -60.428361 -20.184054
v 984.285846 -63.862767 -18.690372
v 984.447911 -70.191822 -15.976094
v 980.437399 -65.071446 -21.137252
v 980.980533 -83.720127 -14.431539
v 982.042367 -68.271727 -19.341964
v 981.546997 -75.116415 -17.545651
v 971.280959 -78.022993 -20.539986
v 933.378070 -91.550069 -12.098072
v 902.398438 -89.273347 -11.630845
v 884.221929 -90.303884 -11.063555
v 866.269562 -97.200342 -7.491193
v 858.171854 -101.712371 -4.504517
v 1005.259303 -33.384658 -18.212304
v 964.566478 -49.316712 -26.290297
v 969.107274 -52.129896 -25.881040
v 965.978332 -57.996916 -26.099201
v 962.817860 -52.565651 -26.588624
v 960.257934 -56.223738 -26.714558
v 968.808049 -84.627158 -17.929677
v 982.239613 -111.814917 -2.504158
v 978.489901 -119.038575 -0.212445
v 962.596881 -76.371915 -22.092906
v 965.001949 -80.744077 -20.068661
v 965.619848 -87.514754 -16.520460
v 976.792172 -112.912622 -3.364748
v 979.836471 -123.173167 2.253382
v 977.929923 -121.875686 1.269410
v 967.921080 -111.362768 -3.590938
v 963.414231 -97.409707 -10.770271
v 962.403557 -107.586663 -4.922256
v 957.787860 -103.850704 -6.560927
v 955.187147 -106.666112 -4.566843
v 941.821624 -87.536849 -15.174307
v 940.234636 -90.699610 -13.180620
v 943.961324 -94.566617 -11.136414
v 939.221159 -97.219363 -9.022226
v 935.814065 -86.263832 -15.333427
v 929.809606 -82.287802 -16.846071
v 929.223337 -88.096068 -13.779803
v 931.385699 -95.676586 -9.273704
v 925.580365 -77.223264 -18.572340
v 923.538603 -89.520065 -12.504757
v 919.173810 -81.238470 -16.373625
v 928.029305 -91.121337 -11.929392
v 920.650235 -84.373779 -15.091689
v 927.329074 -99.671978 -6.126441
v 924.653517 -94.332718 -9.585308
v 917.579048 -88.728439 -12.530131
v 918.505936 -93.252736 -9.817313
v 922.617169 -100.120686 -5.391780
v 913.790392 -90.180104 -11.439553
v 914.605770 -94.342140 -8.895595
v 913.847582 -102.812993 -2.483443
v 917.521051 -101.027876 -4.251836
v 909.279415 -92.199190 -10.067485
v 911.784981 -99.653521 -4.940208
v 909.565688 -95.007451 -8.240142
v 904.741737 -94.252546 -8.588095
v 907.273849 -100.024362 -4.405519
v 909.743840 -103.751380 -1.396798
v 903.092979 -101.817768 -2.783407
v 898.260102 -90.517774 -10.867435
v 899.912304 -94.393818 -8.423279
v 891.853437 -86.354516 -12.987460
v 896.133765 -96.412253 -6.987376
v 893.844119 -91.808030 -10.086774
v 898.635496 -103.694472 -1.063405
v 890.517970 -92.938834 -9.428069
v 886.753880 -85.750013 -13.228914
v 891.099127 -96.413120 -7.053693
v 893.759147 -102.024948 -2.527581
v 888.056440 -102.484392 -2.180441
v 885.178730 -94.253581 -8.664059
v 880.706406 -85.474605 -13.430268
v 881.343740 -97.845063 -6.256487
v 886.530938 -97.924363 -5.992263
v 879.248471 -90.817614 -10.939382
v 874.959792 -93.462677 -9.541172
v 876.674605 -97.919300 -6.379180
v 878.469033 -104.456213 -0.653887
v 879.860514 -108.101655 3.145234
v 870.864224 -97.089513 -7.307906
v 874.670499 -105.462374 0.158345
v 869.643684 -106.563968 1.003379
v 862.929478 -87.259758 -13.261089
v 864.499469 -90.358357 -11.810686
v 868.320850 -102.575568 -2.968096
v 864.448397 -102.407526 -3.414424
v 859.293416 -89.873148 -12.342755
v 853.060204 -85.718034 -14.262017
v 854.477076 -91.223884 -11.968874
v 861.037336 -96.820904 -8.132450
v 864.235037 -106.019171 0.080814
v 849.641953 -89.374466 -13.141580
v 855.423081 -97.676318 -7.947549
v 860.782816 -107.218720 1.103558
v 850.304182 -92.641201 -11.523911
v 856.213190 -109.006961 2.760922
v 846.406832 -95.065414 -10.416769
v 843.841838 -92.678040 -12.008008
v 850.007570 -104.985972 -2.211263
v 851.482663 -111.388520 5.409320
v 840.805147 -107.858987 -0.148372
v 844.248050 -107.309082 -0.389313
v 834.821094 -103.342533 -5.494744
v 835.531549 -109.010894 0.596306
v 778.488873 -96.232795 -17.528609
v 779.120284 -92.414219 -18.406483
v 777.231672 -98.544899 -16.746186
v 772.460555 -99.341454 -17.044048
v 774.447728 -104.514141 -13.432764
v 764.611984 -95.686549 -19.346422
v 770.917238 -96.476121 -18.403983
v 767.111791 -99.503030 -17.748607
v 763.318915 -97.524031 -19.086107
v 765.158322 -108.359973 -11.508623
v 770.538646 -105.799962 -13.006676
v 762.800019 -99.319518 -18.498312
v 764.828999 -104.359353 -15.115617
v 747.818096 -98.903801 -20.698994
v 732.434447 -99.738433 -22.517044
v 722.172861 -99.681131 -23.660420
v 715.120073 -99.991001 -24.405099
v 710.012538 -102.892616 -24.955060
v 694.021543 -102.189842 -26.803735
v 675.876989 -104.710086 -29.257975
v 676.556794 -106.774680 -29.182226
v 658.143285 -108.133557 -31.759527
v 651.913866 -107.374322 -32.577192
v 650.028317 -109.927536 -32.845458
v 634.292366 -112.077336 -35.088093
v 612.190590 -113.165988 -38.486477
v 971.652361 -122.332485 1.943934
v 962.610446 -121.524574 3.813920
v 959.970638 -133.231406 16.573438
v 967.353774 -116.998254 -0.437232
v 963.561416 -124.080901 5.490522
v 855.373922 -120.562180 26.534085
v 850.328226 -119.395664 21.276371
v 948.208691 -78.297332 84.569704
v 948.212760 -89.390582 84.703399
v 746.263283 -112.480126 37.375870
v 755.469727 -112.874494 38.114522
v 775.707840 -113.835781 39.610534
v 801.074018 -113.193077 42.358267
v 931.387379 -96.256995 71.273244
v 926.255925 -82.049262 72.085900
v 929.700767 -81.986212 73.745477
v 937.146093 -97.356773 73.624241
v 928.619291 -86.885736 72.652119
v 937.587910 -91.505080 76.462576
v 939.641535 -95.161073 76.320426
v 942.034635 -93.957926 78.413637
v 941.784632 -77.440611 80.467457
v 942.246526 -91.230759 79.620249
v 942.422244 -84.665195 80.967868
v 941.518653 -80.867821 80.528624
v 946.224632 -83.214971 83.696084
v 952.358803 -87.240422 88.177922
v 955.646719 -86.092568 90.591836
v 964.699162 -93.555540 94.083979
v 966.122971 -91.313297 95.276311
v 762.525358 -87.520724 43.580058
v 771.189040 -94.795954 43.758419
v 781.376746 -89.874611 45.281255
v 959.271990 -125.765525 50.681397
v 988.269327 -119.766910 46.756287
v 772.161691 -88.661300 44.475467
v 763.339951 -93.317242 43.158924
v 999.353521 -68.480727 85.746878
v 994.604639 -95.121987 22.689109
v 993.250719 -75.334010 94.255839
v 994.159504 -84.087861 92.361212
v 997.581140 -71.927413 88.550795
v 997.878486 -80.530108 86.203296
v 997.553555 -63.327601 87.132387
v 999.466700 -75.615979 83.749082
v 997.175408 -56.820543 84.513006
v 1001.326799 -63.500420 81.252082
v 1000.912836 -71.006309 79.913797
v 1001.397295 -60.129587 79.753720
v 999.162804 -51.271506 78.605190
v 996.247004 -46.550689 78.059755
v 1000.030981 -56.113725 80.701093
v 994.528925 -38.481154 72.162214
v 999.156028 -48.343181 76.061359
v 997.335328 -42.857669 73.421965
v 995.391325 -36.240343 69.647229
v 989.124030 -114.889423 43.483671
v 990.751129 -120.699081 41.830600
v 999.674202 -34.076483 63.038895
v 992.472037 -121.456331 36.833914
v 993.686632 -124.012222 35.156574
v 992.954589 -126.396056 37.485838
v 1001.068501 -25.753732 58.646405
v 999.902501 -27.745102 60.277330
v 994.610976 -123.602183 32.609032
v 994.698542 -126.090948 33.916975
v 1003.543868 -26.748814 55.949556
v 1003.919970 -24.360067 56.142832
v 1002.352649 -29.227884 57.039183
v 1006.836186 -21.287072 53.805540
v 1006.886051 -23.586707 53.282639
v 1009.913644 -20.989498 50.481865
v 1009.779418 -11.788100 48.226509
v 1010.861812 -16.103452 49.382410
v 1012.656674 -13.632452 46.757215
v 1012.202891 -8.253955 44.210891
v 1014.929762 -8.403384 41.856247
v 1014.921237 -12.963373 43.587584
v 1014.835749 -3.872985 37.874896
v 1015.997537 -9.685830 40.902779
v 1017.153361 -2.608184 33.466366
v 1017.649772 -6.011506 35.198477
v 994.099464 -41.896962 12.404708
v 997.790089 -39.750904 11.088664
v 1017.850017 0.215368 27.981276
v 1004.872895 -36.728248 10.181577
v 997.555149 -42.276503 6.305976
v 998.279361 -41.069859 7.800133
v 1000.803719 -39.333286 8.582601
v 1019.051046 -22.330966 20.260265
v 1026.308067 -22.237336 13.833165
v 1021.916866 -23.386696 17.202732
v 1026.638893 -23.611889 13.120289
v 988.672280 -94.953805 55.468455
v 987.846522 -101.306184 52.996413
v 998.121934 -48.627169 63.213089
v 998.040092 -72.038825 70.334036
v 998.271558 -76.597636 74.133737
v 993.786480 -90.483582 73.292834
v 997.608928 -58.295883 63.896157
v 993.064208 -85.886174 66.817136
v 995.523543 -47.555870 55.875611
v 994.716890 -54.760087 55.920655
v 989.417051 -92.513210 58.751131
v 992.808624 -48.835769 49.684123
v 993.445320 -65.105529 55.072678
v 993.190177 -60.448011 52.988455
v 993.380865 -72.978220 57.872130
v 993.877923 -45.197224 50.927585
v 991.358831 -65.001637 47.550581
v 991.177356 -73.364464 50.690707
v 988.382761 -94.635084 50.583636
v 988.011641 -99.202977 47.931236
v 988.376614 -95.799358 52.811209
v 987.663381 -104.632889 49.952171
v 989.335209 -47.379403 37.587940
v 990.427827 -63.013253 42.931726
v 989.448309 -62.793409 36.961927
v 1019.349679 -4.441133 26.712893
v 988.767065 -53.891025 36.249825
v 989.052105 -91.971775 38.322645
v 988.502076 -102.381141 40.749115
v 989.101986 -62.702149 33.833700
v 989.753099 -74.498547 36.878651
v 989.626794 -78.523084 37.876603
v 989.604120 -92.807710 35.319377
v 990.059162 -77.903781 33.744546
v 989.955850 -85.383917 34.273524
v 1020.254398 -6.250028 15.680996
v 990.979477 -40.784330 24.611380
v 988.135425 -56.570996 27.976436
v 990.315869 -100.363811 32.642829
v 991.249412 -41.256505 21.550509
v 989.086952 -47.463185 18.350001
v 993.225820 -75.285795 21.073080
v 997.931588 -119.683505 21.524762
v 995.072466 -79.451840 18.065917
v 991.727381 -60.366828 9.033780
v 993.501134 -61.897663 3.521042
v 994.191599 -64.687574 4.533577
v 994.086812 -49.873611 0.987420
v 993.963231 -53.793039 -1.017035
v 994.178030 -62.176699 -2.259877
v 996.544852 -85.746137 77.477469
v 1000.563202 -71.084266 76.103836
v 995.283521 -91.396058 79.252070
v 1000.035574 -63.407738 70.725889
v 995.829728 -85.395776 75.082195
v 996.238393 -79.482454 71.211035
v 994.717560 -85.454777 71.804551
v 998.684259 -43.737249 62.394275
v 999.161739 -54.063547 67.108144
v 991.732021 -97.437851 72.870025
v 990.420878 -100.618709 72.263599
v 991.788281 -90.968967 66.664135
v 994.861833 -77.379604 65.765501
v 992.724932 -82.127625 62.422163
v 996.907832 -55.264718 61.586257
v 994.957088 -60.022472 57.827714
v 994.834949 -69.243894 60.214068
v 994.066383 -74.392215 61.161362
v 991.009941 -84.977635 59.894198
v 991.621984 -88.951899 64.003078
v 990.966147 -93.690423 65.828476
v 999.138761 -37.378350 57.888723
v 988.829082 -101.656742 62.563498
v 996.966542 -43.132245 57.231253
v 991.901345 -77.563010 57.393083
v 990.277926 -86.643614 57.963095
v 998.882516 -35.379591 54.218351
v 1010.074154 -22.706285 48.847017
v 993.781385 -67.931770 56.337268
v 991.203024 -79.417192 55.952746
v 989.009034 -91.797960 54.828136
v 989.488839 -86.298830 52.571920
v 992.937696 -56.787428 51.617369
v 991.723650 -69.282070 50.762033
v 987.554944 -105.197638 56.843212
v 992.079340 -52.068147 48.406507
v 989.044161 -87.557813 49.400891
v 987.500562 -105.770123 52.347783
v 991.291000 -58.783021 46.453233
v 990.980781 -47.863615 44.045775
v 990.542284 -53.392577 43.607183
v 990.564775 -72.009185 46.271533
v 990.498875 -78.331154 51.297356
v 989.832189 -82.418000 50.945945
v 989.365281 -82.186318 44.941881
v 988.502638 -92.347133 43.769916
v 988.853880 -87.753865 43.438522
v 987.828650 -104.431565 47.115512
v 1016.114041 -16.372879 34.188992
v 990.293119 -57.676826 42.594793
v 990.332717 -70.495013 43.826398
v 989.802405 -78.760653 46.180935
v 1013.691405 -22.523133 35.333622
v 990.008979 -73.287816 42.525280
v 1015.297237 -19.428901 32.038391
v 994.069844 -35.324042 36.531915
v 988.355092 -95.161666 43.572965
v 1018.571613 -9.573936 27.296339
v 1016.277532 -18.227409 27.570187
v 999.554705 -30.926943 34.073252
v 991.563540 -39.018038 34.840963
v 989.089721 -87.578599 39.600180
v 996.026281 -33.504447 33.000548
v 993.586526 -36.469871 28.966797
v 988.680023 -49.586151 35.332308
v 989.148612 -58.593048 36.995958
v 989.363184 -82.963288 39.245363
v 1019.532623 -3.517307 21.101952
v 1018.971304 -9.979540 23.604046
v 1019.077943 -11.901123 22.214220
v 1015.416651 -22.421401 26.351604
v 992.516503 -37.400735 31.820648
v 989.796851 -42.206219 30.499949
v 988.680850 -46.466754 32.507043
v 989.683136 -67.853636 36.717133
v 1017.943168 -13.821375 25.371096
v 996.447412 -34.009001 28.797699
v 988.159772 -51.745868 32.294456
v 989.141226 -63.790516 31.679455
v 989.647130 -68.366794 32.922765
v 989.909825 -73.745684 34.056626
v 989.771837 -78.913159 36.014910
v 988.737611 -97.566232 39.342310
v 989.506731 -101.212563 35.645684
v 991.558790 -39.032743 29.471877
v 988.464543 -46.204008 28.269345
v 988.146223 -54.805642 31.397876
v 990.141329 -72.013176 30.967058
v 989.667899 -84.431388 36.045980
v 989.658356 -106.322418 35.807502
v 990.632825 -88.705836 31.464499
v 1019.321829 -3.543577 14.702946
v 996.075444 -36.723657 20.651076
v 993.292409 -38.547689 22.144924
v 988.645928 -59.940386 26.672399
v 1020.289546 -9.182681 17.997446
v 987.882036 -52.619721 28.002147
v 1020.543222 -6.119077 12.583804
v 989.433014 -64.160821 26.675410
v 990.452667 -69.021324 25.985769
v 993.036939 -94.019829 26.267715
v 991.618526 -93.064047 30.139356
v 1022.319665 -9.051668 11.401491
v 995.977293 -37.841974 17.884171
v 992.612006 -40.437887 18.949925
v 997.161345 -130.698701 28.679308
v 994.503185 -39.375140 16.967890
v 990.407110 -66.570154 23.428158
v 992.645853 -84.417438 26.222420
v 998.989579 -127.560975 24.403498
v 998.194277 -130.095131 25.592187
v 989.655468 -50.015192 13.883390
v 988.455156 -54.638530 19.874885
v 989.289090 -60.355655 21.118602
v 992.521108 -76.084224 23.920314
v 993.372549 -80.411635 23.110988
v 999.042698 -125.396563 22.915902
v 988.473812 -51.230915 18.913931
v 998.998126 -117.226174 16.737473
v 997.413473 -122.134305 24.524715
v 1024.641227 -11.639067 6.503065
v 1025.948263 -13.429064 9.192713
v 990.819251 -45.011557 15.182847
v 989.429567 -58.278984 17.332877
v 999.351310 -122.786264 19.417825
v 1026.174763 -13.600330 4.703104
v 998.394511 -116.272542 18.316119
v 997.790908 -99.890227 15.564963
v 1030.227001 -18.934558 3.646245
v 1030.806436 -21.044174 6.383619
v 991.782668 -44.772645 12.569345
v 992.720879 -48.357910 5.517313
v 989.360912 -54.656987 14.284956
v 990.296530 -59.678976 14.284212
v 993.406755 -71.423830 17.081758
v 998.890459 -94.505622 12.332585
v 998.043642 -108.316746 15.327984
v 998.500737 -112.730086 15.486424
v 998.907895 -115.536059 15.162395
v 996.930389 -83.302305 15.033156
v 998.098091 -93.047122 14.719763
v 998.166858 -101.832772 13.029444
v 998.252235 -110.528545 13.403503
v 998.680556 -114.971658 13.287175
v 999.541221 -120.242533 15.807706
v 999.489524 -121.878234 15.485018
v 1030.524160 -20.088365 1.376786
v 990.172888 -52.719024 10.763120
v 997.687260 -79.639056 10.465573
v 998.272579 -96.324985 14.235277
v 998.691675 -97.541255 10.861308
v 997.535632 -110.017850 11.077520
v 997.660803 -114.486609 10.939651
v 1031.270550 -21.418070 2.652316
v 1031.357191 -26.106660 0.560657
v 992.393673 -51.911804 3.821845
v 996.111684 -75.245380 11.254006
v 999.729632 -89.908409 9.481715
v 999.352854 -93.602341 9.511559
v 997.992178 -101.436740 10.573707
v 998.047635 -104.194699 12.258846
v 998.005498 -110.528628 12.112897
v 995.270366 -45.423363 4.141131
v 992.647880 -53.967391 2.547070
v 998.738289 -96.270295 9.074492
v 998.093932 -98.844037 9.088901
v 996.826859 -109.063243 9.960918
v 995.679817 -69.580954 5.768044
v 999.907734 -86.574676 7.866623
v 999.835409 -90.263046 7.846943
v 1030.018036 -23.001139 -3.788211
v 1031.297663 -23.805006 -1.149063
v 1028.227529 -30.331551 -1.794801
v 996.094314 -69.493078 3.783665
v 997.636557 -74.534026 5.279707
v 998.372752 -78.226495 7.096657
v 1000.094835 -85.542182 5.909705
v 1000.000741 -88.195536 6.103376
v 1030.921681 -26.441796 -2.614778
v 993.474896 -57.788473 0.207711
v 997.943270 -74.836547 3.320576
v 999.408071 -81.038268 5.743057
v 1029.595806 -29.113520 -2.369239
v 994.565942 -64.145153 1.809104
v 999.915520 -87.292147 4.598753
v 998.999599 -45.245310 -2.915763
v 996.088818 -47.364179 -0.528369
v 995.876458 -49.990179 -3.135898
v 994.924739 -54.721289 -4.747085
v 996.401606 -51.386353 -6.161898
v 1000.346470 -46.445633 -8.620750
v 1000.051531 -46.996081 -10.194062
v 997.418056 -50.177599 -7.993438
v 992.081936 -67.333068 17.511379
v 996.477123 -68.537669 64.315760
v 1000.331977 -68.277736 73.565792
v 989.396479 -80.786353 41.066094
v 990.900482 -82.007962 30.107414
v 991.191474 -77.259693 27.952094
v 994.222982 -68.265234 9.323473
v 997.208195 -48.415986 -4.345707
v 998.847551 -87.778474 2.990939
v 998.582538 -90.801754 4.237317
v 997.330246 -86.457421 0.750730
v 1027.356563 -31.425926 -4.857592
v 998.720012 -93.874295 6.566779
v 997.883319 -97.123914 7.438113
v 997.661339 -45.301391 -0.235302
v 996.568942 -112.118689 9.585827
v 1030.517446 -25.741664 5.249301
v 1030.023548 -22.114466 8.900831
v 1030.085268 -19.623268 7.626617
v 995.359652 -117.562322 25.494612
v 993.970108 -88.537452 23.395479
v 1015.901166 -20.692935 26.240878
v 1013.050061 -21.224778 42.268718
v 1003.350685 -28.588725 51.438501
v 1005.877308 -26.024720 52.163781
v 1000.512298 -31.534470 51.258043
v 1000.650117 -33.747488 58.078064
v 989.971707 -100.758345 69.440310
v 1000.446817 -56.415843 70.937745
v 999.020245 -77.060586 76.618281
v 1001.603562 -63.962925 75.615900
v 998.093174 -83.022544 80.206487
v 999.640087 -76.413578 78.182536
v 999.544467 -123.418432 18.094288
v 1028.734984 -23.059765 10.846205
v 1025.197121 -18.285260 14.672696
v 1023.005104 -18.595179 16.840849
v 1021.857108 -14.676516 17.242836
v 1020.711991 -20.666786 18.940895
v 1017.816460 1.194867 25.430158
v 1018.243472 -2.416303 30.811075
v 1018.648926 -5.330526 31.394387
v 998.116603 -38.406077 13.536594
v 1007.549215 -15.958829 51.803182
v 1000.745764 -31.755253 60.343052
v 996.412165 -129.994281 30.806747
v 999.320323 -37.986445 65.598439
v 991.360599 -127.332484 39.730972
v 990.129142 -123.154622 43.122857
v 1001.064424 -56.702531 78.775614
v 987.086012 -109.714468 57.199714
v 992.728916 -40.300495 75.013035
v 1001.883836 -63.435476 77.458190
v 994.348805 -72.836069 92.947526
v 994.863599 -68.638942 91.472818
v 668.128310 -107.221739 32.017257
v 973.076108 -121.890106 1.446877
v 983.961119 -116.872029 -0.160435
v 982.257526 -79.738718 -15.018796
v 983.772962 -74.357886 -15.437468
v 986.528425 -63.085953 -16.040676
v 991.693084 -78.171899 -4.193576
v 991.329119 -80.096118 -4.350906
v 990.411466 -61.718277 -10.230243
v 991.200490 -66.730864 -6.778339
v 995.401629 -82.147461 -1.167336
v 996.170371 -33.905802 43.370745
v 994.151598 -37.292407 44.234561
v 986.628506 -74.424937 -11.180359
v 1028.347283 -29.812857 -6.667201
v 995.968955 -68.287477 1.199596
v 998.811589 -78.165415 4.017888
v 996.638765 -100.139717 7.344515
v 997.469879 -94.356820 5.083165
v 995.329669 -113.952568 7.991772
v 994.814180 -118.012665 7.266333
v 1030.290865 -27.932478 0.498243
v 997.917029 -119.808729 10.906698
v 996.589217 -95.400178 18.410712
v 998.557307 -127.230996 17.037297
v 997.000596 -99.586986 17.834945
v 996.608347 -104.830557 19.354236
v 995.114752 -85.700603 20.265283
v 998.106710 -130.267904 21.333730
v 999.440481 -126.380828 21.330545
v 998.090482 -126.857445 26.821273
v 1000.298183 -34.838723 19.230149
v 1016.634392 -22.604070 23.444274
v 990.281902 -113.879404 36.897242
v 990.399322 -42.219019 37.279219
v 1016.123999 -15.587810 36.938931
v 992.576371 -39.652470 42.682929
v 991.870321 -44.338796 45.087855
v 1001.853667 -30.975329 57.021563
v 998.525370 -51.869355 65.085692
v 993.455364 -114.979254 28.308768
v 1018.528037 -19.847118 21.491218
v 1000.386941 -40.772852 5.898508
v 1019.093521 -1.465399 26.324338
v 995.602655 -41.033527 11.559086
v 1014.693335 -17.499834 41.173877
v 1012.728799 -17.969372 46.446110
v 1011.137575 -21.549660 47.938914
v 994.407079 -104.616298 24.221109
v 1003.450869 -28.549513 53.360757
v 994.131231 -128.408844 35.178640
v 991.558477 -131.808725 36.331222
v 989.865246 -119.120553 44.042238
v 999.192910 -43.973939 71.206028
v 998.299793 -41.738317 71.153767
v 999.349743 -39.847970 66.622204
v 1001.527856 -67.852266 78.249119
v 999.472974 -77.756686 80.718488
v 996.419145 -59.696627 86.647724
v 993.523147 -62.771738 89.885629
v 996.302054 -87.370197 85.949645
v 995.153292 -91.816278 83.943562
v 992.508254 -83.850772 94.479158
v 992.832554 -99.199667 27.182231
v 661.856200 -108.590402 30.862003
v 656.240534 -106.831764 31.039015
v 726.430252 -111.881024 35.752156
v 961.876441 -118.902283 2.094452
v 964.929102 -113.452586 -2.031328
v 996.406351 -121.694170 9.403389
v 997.817323 -81.905317 0.735880
v 995.127326 -68.562319 -1.842752
v 999.704892 -45.620997 -13.767846
v 999.810261 -46.843922 -11.595710
v 993.946428 -36.087310 40.287784
v 999.802590 -30.406083 36.757129
v 995.410614 -96.361555 4.097717
v 988.825350 -71.963541 -8.428724
v 996.410267 -51.457150 -9.116805
v 997.756188 -79.497877 0.624960
v 1002.198646 -42.364191 -0.840802
v 999.481332 -42.551929 2.965744
v 1029.074159 -28.708978 1.684005
v 994.042359 -44.946593 7.219750
v 1029.864030 -26.730420 4.947425
v 997.610469 -109.199590 17.603143
v 1029.689293 -24.518146 8.491524
v 1022.699245 -13.522867 15.623648
v 1019.057592 -16.541902 21.323628
v 1020.297413 -11.615962 19.037306
v 1016.118951 -11.871085 40.993631
v 1001.975755 -30.605250 54.648189
v 999.741486 -39.179209 64.016971
v 1001.352883 -56.054879 74.903539
v 997.128420 -86.002052 79.822650
v 994.230168 -57.405443 -4.393107
v 988.144261 -109.898631 45.466044
v 1015.043545 -19.213438 34.887606
v 1028.917293 -26.412619 7.330743
v 1026.600173 -17.140125 12.497912
v 1018.884784 -0.263867 22.496912
v 1016.912408 2.369013 23.588864
v 1016.895965 -14.321069 32.805554
v 997.278356 -113.877235 20.198031
v 1003.904241 -20.823088 55.677813
v 1003.093620 -15.544019 53.599717
v 991.660180 -116.452049 33.945948
v 999.470349 -42.073786 67.589646
v 999.571565 -45.080149 69.025851
v 1000.805388 -52.836018 75.100271
v 999.653223 -48.147656 74.743284
v 1001.571998 -59.411426 78.476717
v 997.650559 -84.513926 84.051401
v 993.478248 -94.560887 83.280334
v 995.816155 -91.025859 82.096319
v 741.592003 -111.357789 37.487453
v 985.168961 -118.630037 1.043524
v 986.005372 -78.169997 -10.931539
v 995.990403 -78.052571 -1.290179
v 994.017670 -57.025599 -6.543145
v 995.778684 -51.006700 -11.140087
v 1020.809967 -34.950334 -12.665089
v 986.206276 -69.957611 -13.216553
v 994.990678 -53.918036 -8.622548
v 998.832365 -121.095344 12.850167
v 994.543703 -100.047079 23.317095
v 997.738931 -128.620145 28.210552
v 991.873421 -108.009973 29.542264
v 1018.131991 -7.753950 33.986172
v 1000.335220 -50.442121 75.048552
v 995.455976 -90.465605 20.307855
v 1000.562107 -52.691927 76.852429
v 1000.078121 -49.001161 73.277698
v 994.456600 -64.811953 90.342104
v 971.293855 -130.292090 47.280014
v 970.167422 -116.116119 -1.400905
v 985.838449 -116.367977 0.474651
v 987.411591 -74.810942 -9.687099
v 988.740506 -75.936129 -7.121906
v 988.697409 -78.825025 -7.071169
v 1025.488906 -22.705973 -9.569652
v 995.918293 -52.727641 -7.426259
v 993.300993 -57.651278 -7.873162
v 1001.650184 -43.890702 -4.986824
v 1028.930470 -26.143849 -7.128348
v 987.739066 -106.078765 63.226330
v 988.929352 -124.659311 43.873777
v 987.160945 -77.477581 -9.481960
v 989.510152 -67.272855 -9.035718
v 988.782690 -64.421245 -11.758057
v 1001.049191 -54.828707 77.141554
v 970.231120 -131.289617 47.451737
v 998.845243 -79.627240 2.364784
v 996.661411 -72.740646 -0.382542
v 1000.600308 -33.615944 60.629638
v 999.531848 -84.564600 2.909923
v 999.934605 -83.616985 4.324876
v 1000.148749 -36.094750 61.978852
v 997.717127 -85.372974 0.847651
v 999.518425 -45.306992 70.982907
v 994.041591 -63.804498 -3.139202
v 988.420978 -117.468777 46.634105
v 995.675180 -67.684508 -0.099096
v 989.147341 -119.745727 45.632754
v 1001.493778 -56.948938 76.666535
v 989.031893 -121.328824 45.457735
v 966.541554 -122.199720 3.148505
v 979.873047 -94.072883 -10.536282
v 997.069276 -35.678085 49.982576
v 994.805085 -110.671194 23.855984
v 988.191201 -106.888251 43.731109
v 997.339635 -62.460181 63.968579
v 676.096333 -117.962401 14.710560
v 356.464221 -94.955439 -58.141134
v 185.805908 -127.176016 -80.944951
v 92.109692 -167.680989 -45.382487
v 742.435038 -91.955889 41.284815
v 658.518531 -119.535135 -9.041442
v 670.095005 -96.912691 -27.644213
v 348.846415 -120.558688 4.995417
v 851.858264 -60.119079 -7.877921
v 331.882401 -73.857719 -39.056615
v 416.432451 -87.925890 -49.274971
v 268.622521 -94.566395 -61.006516
v 425.830948 -90.378250 -50.637464
v 381.936848 -121.484552 -10.296188
v 386.122227 -121.360488 -3.058559
v 100.197891 -58.552466 -45.580789
v 281.977713 -126.826704 -66.775537
v 945.585694 -113.882398 2.171755
v 211.025132 -87.136220 -58.148315
v 968.864092 -28.384926 -19.011918
v 428.778859 -119.312617 -1.326201
v 433.791461 -119.387191 -5.024796
v 866.983561 -81.356185 56.307923
v 723.427064 -61.043217 33.862601
v 301.016814 -88.082886 -54.542876
v 240.977749 -105.418069 -69.691093
v 234.462895 -101.876653 -68.073933
v 173.404775 -78.716503 14.604657
v 330.220898 -127.458283 -37.132440
v 59.642440 -193.839837 -17.693085
v 406.042247 -72.589701 -34.581278
v 368.090038 -123.687445 -49.465481
v 236.208932 -76.359754 -46.358641
v 62.574764 -32.089163 -37.407365
v 56.378578 -28.687565 -39.577060
v 503.676968 -65.040994 -17.466726
v 207.310442 -92.241349 -62.852633
v 308.225114 -103.304740 -65.349396
v 409.352097 -122.803001 -37.488164
v 114.845441 -157.340811 -43.338108
v 215.278976 -136.612444 -20.332558
v 288.747892 -91.691960 -58.017646
v 135.534714 -102.484694 20.049232
v 331.139038 -126.202232 -30.348972
v 391.867822 -81.363147 17.474454
v 259.221961 -115.009536 -72.441527
v 267.134933 -115.698271 -72.295060
v 259.913076 -108.586919 -69.994189
v 223.403958 -77.784047 -48.824985
v 800.001088 -118.719082 23.187926
v 648.117884 -71.343933 28.998288
v 343.474039 -125.421362 -29.283117
v 351.653142 -120.222676 -61.105560
v 629.019241 -120.312413 -14.468527
v 349.084635 -123.506875 -7.911379
v 296.539269 -106.153882 -67.332494
v 496.644803 -118.844976 -4.142667
v 463.175511 -120.850048 -20.182226
v 109.405666 -146.615458 7.643983
v -4.436634 -182.194139 6.420185
v 92.820232 -167.073190 -20.310437
v 716.815299 -67.119892 35.939173
v 240.470399 -108.819495 -71.352767
v 798.010766 -118.448444 18.833952
v 150.583580 -149.126792 -76.016651
v 584.536380 -85.849301 -30.799731
v 406.851292 -120.239697 0.850974
v 596.045523 -64.612666 -8.622879
v 541.895227 -73.738059 -25.189873
v 165.777816 -133.970776 4.073217
v 171.822197 -123.279980 12.235931
v 283.953333 -128.944185 -27.367689
v 209.245693 -116.371062 13.915127
v 697.760536 -81.567377 -17.174511
v 176.816165 -78.848108 14.588255
v 286.618351 -128.284522 -21.621019
v 332.248564 -97.029806 18.584937
v 107.718669 -60.386817 -46.047297
v 279.203248 -98.241241 18.836249
v 550.302077 -120.380497 -11.633793
v 780.165098 -62.284077 -0.366743
v 297.973226 -129.035567 -34.654693
v 645.908156 -93.026740 -28.309084
v 322.703248 -80.045990 17.029903
v 548.374322 -87.982805 -36.544951
v 259.948447 -75.268990 -43.681651
v 256.649418 -134.425776 -47.211809
v 3.049295 -32.523679 26.598617
v -1.175869 -54.317162 14.913027
v 4.443569 -20.089806 30.198681
v 58.353989 -110.071039 32.868286
v 204.223599 -137.968130 -19.822137
v -14.316139 -74.863503 -10.752440
v -16.053063 -75.876327 -0.887379
v -19.852705 -79.868649 7.448111
v -20.917102 -81.525098 9.652296
v -16.385475 -76.757323 4.132068
v -7.468000 -68.227459 -7.293048
v -11.260498 -71.046506 -27.369759
v -18.388271 -78.806927 -12.175344
v -22.070267 -80.232695 3.016441
v -22.846866 -81.787964 6.670213
v -11.689952 -72.093582 -25.723525
v -11.347232 -72.260091 -18.449585
v -13.536666 -74.960217 -23.641505
v -14.181415 -75.300814 -17.053042
v -22.921996 -80.652530 -1.378503
v -15.904747 -75.810778 -6.552001
v -13.552871 -74.239999 1.030159
v -6.269911 -65.181459 -18.430765
v -9.517687 -70.432561 -6.771735
v -14.406539 -76.961552 9.925631
v -10.742753 -53.677134 -70.415057
v -8.512728 -69.226859 -13.363013
v -9.183359 -69.348581 -20.439958
v -11.371735 -75.356548 12.168557
v -10.232083 -71.365036 -0.299743
v -7.194004 -68.086831 -2.855003
v -10.472234 -76.812234 15.819786
v -10.868788 -43.988017 -64.815603
v -9.210121 -39.999233 -65.334436
v -11.566613 -45.535171 -62.926691
v -7.523338 -70.219535 10.003071
v -6.121667 -68.313496 11.427769
v -7.083005 -71.982254 18.458268
v -6.319493 -67.379770 3.177348
v -8.532365 -44.338063 -68.540153
v -9.892579 -38.095280 -62.180026
v -5.182109 -65.692889 4.764986
v -7.773822 -37.694154 -64.993040
v -7.051740 -34.864913 -63.445265
v -8.777086 -35.834059 -62.500223
v -7.904177 -31.787666 -59.944595
v -9.208132 -33.615698 -58.391213
v -4.956653 -29.684469 -60.203580
v -6.906768 -29.789692 -59.216345
v -8.433513 -27.530609 -53.092199
v -7.905558 -28.069253 -56.143876
v -6.465846 -26.798933 -56.572432
v -8.035248 -25.594494 -52.437124
v -6.717789 -24.690701 -54.191693
v -7.043243 -21.160438 -49.946025
v -7.690683 -22.256163 -49.432850
v -5.867841 -18.919197 -49.054923
v -7.043625 -17.021883 -44.386147
v -3.546147 -8.341417 -34.941174
v -2.668459 -6.137718 -31.625667
v -4.907768 -7.057966 -27.779001
v 1.017701 0.732402 -17.272825
v -1.120579 0.345836 -14.185344
v 3.925727 2.851713 -11.940410
v 9.615540 -3.678728 -30.426360
v 10.582753 -2.831169 -28.595362
v 1.981001 2.670479 -6.616584
v 3.388578 3.121916 -2.083778
v 2.826116 2.409067 1.014527
v 4.361058 2.902609 3.453111
v 4.673865 2.044358 7.673667
v 3.010577 0.739875 6.494837
v 5.040770 -2.213337 17.707477
v 6.051126 -12.084882 31.367220
v 6.570798 -8.119696 28.526676
v 5.061239 0.612720 12.336660
v 5.309854 -6.209165 23.105487
v 69.179283 -23.825478 0.956530
v 20.381141 -7.810942 31.406075
v 31.332268 -15.025206 26.309250
v 25.879657 -24.089134 43.584749
v 27.822612 -21.235568 38.336369
v 73.945118 -26.513878 -4.827611
v 75.268340 -29.500625 1.919115
v 73.806299 -35.910936 14.275109
v 84.515191 -37.932030 5.151965
v 93.684110 -42.294019 3.524462
v 27.878805 -9.912052 23.047669
v 28.874826 -8.063083 17.230445
v 23.914240 -7.945312 25.806547
v 22.443415 -9.145769 30.329253
v 20.047032 -12.469819 38.559470
v 24.924074 -11.845172 30.004435
v 25.215472 -15.163917 34.221568
v 22.339696 -12.377542 35.566521
v 21.658769 -14.656766 39.350666
v 28.684845 -12.344991 25.444994
v 28.847247 -14.167900 28.062698
v 21.430320 -19.624539 44.776847
v 26.998247 -16.237491 33.295968
v 19.286101 -20.455032 47.286831
v 24.831512 -20.573415 41.374326
v 21.998405 -28.924108 50.521514
v 18.544253 -29.877083 53.229011
v 53.056438 -13.945318 13.864644
v 51.742816 -15.472376 19.380925
v 26.159622 -28.402377 46.745919
v 30.701615 -28.422126 42.996622
v 29.173094 -32.441480 47.163003
v 65.892231 -19.538955 -5.217132
v 53.156570 -15.925664 18.508783
v 62.597021 -21.220376 10.827074
v 56.166619 -18.469090 18.463407
v 63.535780 -19.336361 3.713431
v 58.171264 -17.454701 12.474514
v 55.956308 -21.204187 23.531115
v 52.763325 -19.029217 24.695501
v 68.933442 -22.900324 -1.568119
v 55.162565 -21.115202 24.811566
v 52.412087 -21.553610 29.215451
v 71.441724 -24.303676 -6.330543
v 59.981990 -23.940989 20.778424
v 61.434850 -21.991040 14.807153
v 60.030022 -25.711827 23.028967
v 51.302525 -26.689791 35.314765
v 76.003297 -27.744458 -8.979268
v 65.891896 -23.574169 8.328338
v 69.944824 -26.633157 6.039536
v 58.237441 -29.757509 29.626166
v 50.551126 -34.071959 41.365074
v 79.525261 -32.078002 0.260213
v 74.562726 -30.899011 6.285277
v 78.898303 -34.302334 5.939721
v 80.819686 -37.532718 8.658655
v 78.057538 -39.525312 13.932639
v 85.116757 -45.086074 13.466214
v 81.530830 -40.565531 11.788797
v 93.596976 -40.428580 0.209942
v 38.854221 -136.782683 41.487502
v 52.266092 -114.712999 34.462510
v 45.558661 -118.701386 37.064493
v 75.357731 -46.607890 22.714505
v 51.646841 -52.222785 46.497868
v 56.244511 -55.872944 41.916985
v 84.138727 -60.608086 22.675776
v 71.571907 -64.224552 30.750962
v 68.398951 -63.408251 32.862556
v 69.098311 -67.715331 32.738562
v 61.527119 -69.077867 38.010653
v 48.779937 -68.609490 49.324878
v 51.495235 -70.555989 46.583747
v 72.985779 -68.651525 30.287484
v 66.800036 -73.383524 34.292292
v 54.633369 -76.782960 43.330188
v 45.343613 -77.092167 52.217161
v 48.395864 -83.251255 48.451782
v 60.291210 -82.519001 38.348036
v 49.309684 -88.436424 46.238004
v 51.833268 -89.982605 43.566078
v 44.908478 -94.776809 48.405560
v 55.470890 -91.118151 40.453213
v 51.324045 -99.634749 41.171344
v 50.355529 -106.897056 38.713220
v 47.275730 -113.862370 37.685639
v 37.580926 -122.275677 41.690428
v 35.309965 -132.797506 43.766610
v 53.418466 -126.472989 31.092085
v 66.692439 -131.685434 24.796784
v 61.908996 -134.452356 26.397808
v 29.331155 -138.843218 51.026289
v 86.914718 -134.612918 18.860048
v 71.257701 -136.958232 22.609742
v 86.169251 -139.865042 17.786957
v 69.294590 -141.173302 22.910291
v 41.215661 -143.624109 41.969891
v 83.123772 -149.651158 15.328284
v 86.691294 -150.489233 13.599667
v 76.224260 -149.561685 18.230495
v 73.126417 -151.604843 19.174991
v 83.513605 -152.959646 13.686769
v 66.766640 -157.754355 21.619218
v 64.080622 -154.433805 24.600818
v 58.733437 -158.049575 29.067530
v 51.901265 -155.071910 37.758619
v 69.136849 -157.114622 20.051822
v 54.556900 -155.991731 34.414747
v 63.640086 -157.816679 24.206203
v 52.044121 -164.645121 34.972293
v 45.283517 -164.264938 46.281071
v 43.284856 -170.735080 46.451529
v 53.054135 -172.537257 29.515449
v 48.291910 -174.152311 36.414322
v 57.599205 -179.771580 18.731429
v 66.258174 -31.244158 18.990420
v 71.293160 -31.890159 12.459484
v 68.891446 -33.632414 17.821902
v 23.277107 -37.290283 53.485060
v 58.032902 -36.644384 34.889984
v 63.823668 -42.467501 31.135542
v 65.584825 -50.037901 32.561777
v 53.786709 -46.292131 42.935066
v 72.084891 -46.382451 25.499239
v 56.949380 -49.143334 40.221481
v 60.993130 -49.451681 36.386500
v 51.996735 -49.275713 45.822502
v 47.741840 -53.426177 50.213468
v 61.676835 -51.951963 36.503215
v 53.658482 -51.785059 44.210656
v 78.679092 -47.091791 20.204901
v 71.339122 -52.770306 28.745323
v 65.025323 -51.586315 33.413388
v 57.396472 -51.483255 40.320124
v 77.768027 -51.982406 23.702343
v 50.565106 -56.706431 47.841125
v 48.857057 -61.316421 49.759283
v 71.131896 -55.338302 29.687711
v 65.288530 -55.814512 34.229120
v 62.635239 -55.300115 36.276468
v 55.676382 -60.675960 42.760988
v 75.223577 -55.374997 26.745425
v 63.819245 -60.295716 35.917453
v 61.500973 -60.805959 37.813040
v 71.780669 -59.175317 30.102061
v 68.485628 -60.540288 32.544277
v 80.803689 -58.172812 23.925932
v 75.328170 -57.942392 27.434825
v 45.736307 -67.646281 52.246409
v 79.701984 -60.620560 25.196362
v 65.095793 -65.477003 35.414244
v 41.818102 -70.621064 55.132885
v 77.864849 -64.434344 26.843319
v 56.584074 -66.840162 41.823772
v 77.292341 -69.399190 27.818049
v 42.431375 -74.628069 54.699969
v 48.578016 -74.851747 49.175674
v 56.457932 -71.013534 41.905240
v 52.960941 -73.972501 44.913909
v 38.335754 -78.709964 56.976681
v 64.391594 -77.780683 35.814662
v 61.860377 -72.346581 37.754591
v 59.162796 -75.310117 39.765067
v 41.968060 -77.454869 55.045979
v 42.116943 -84.823066 54.054840
v 57.691610 -79.803058 40.523443
v 75.150480 -76.945862 29.567381
v 74.028194 -81.930324 30.318367
v 70.172823 -79.527925 32.298127
v 65.602798 -84.150579 34.778337
v 54.466725 -83.698341 42.706055
v 40.454120 -83.330178 55.564165
v 56.526259 -84.487269 40.924026
v 44.496763 -84.943087 51.949602
v 58.880454 -87.518233 38.759191
v 43.197282 -92.456716 50.848147
v 48.079008 -95.693878 45.219688
v 53.181865 -93.565344 41.620472
v 59.171545 -100.204622 35.676405
v 44.048897 -99.942652 47.309235
v 42.560942 -99.627552 48.823616
v 55.198215 -99.228917 38.554862
v 49.308136 -101.103862 42.150719
v 38.432317 -100.705535 51.766142
v 63.072243 -99.302757 33.835924
v 44.063972 -105.912202 44.096587
v 40.039126 -104.334453 48.747462
v 53.664559 -102.132022 38.531392
v 53.707529 -105.579497 37.080877
v 60.852762 -106.393417 32.800487
v 62.570304 -108.496888 31.438360
v 51.694128 -112.266407 35.641070
v 44.138671 -111.952023 40.680073
v 41.398437 -118.271922 39.886763
v 35.887542 -119.594341 43.768700
v 29.058715 -122.963417 48.616561
v 52.817424 -119.561376 32.716441
v 36.624382 -128.389285 42.003654
v 32.470478 -123.070211 45.782325
v 44.556959 -122.129377 36.836253
v 57.153561 -130.995789 28.768302
v 48.113010 -127.272740 33.814492
v 65.046759 -125.516686 26.274555
v 53.234843 -133.088423 30.650740
v 28.822666 -134.321695 50.159702
v 51.355218 -130.618230 31.747296
v 34.450666 -138.013978 46.156365
v 49.514780 -135.937503 32.952642
v 34.124114 -141.105612 47.434784
v 53.988271 -137.503014 30.368304
v 30.311233 -144.420904 51.281238
v 60.432103 -137.333620 26.952971
v 64.923799 -139.887156 24.843591
v 25.258580 -148.764072 54.952185
v 67.499829 -137.812375 23.918633
v 35.657335 -144.167299 46.974867
v 38.151387 -146.125756 45.566500
v 82.230142 -141.210404 18.465162
v 36.468226 -148.941518 48.216348
v 76.891540 -140.286836 20.268218
v 71.013483 -146.595956 21.390216
v 61.726169 -142.694814 26.458127
v 60.090970 -144.631887 27.625109
v 80.788114 -146.097467 17.481100
v 73.402829 -142.901151 21.020568
v 72.659452 -148.611893 20.164814
v 60.015005 -147.802203 28.017398
v 77.180483 -145.635527 18.929222
v 65.144845 -143.557279 24.610833
v 66.287654 -148.772436 23.655419
v 63.385934 -146.839037 25.597332
v 61.225408 -150.669584 27.314530
v 67.358447 -147.546426 23.126160
v 64.880844 -152.191317 24.367225
v 75.859020 -153.434798 17.089015
v 69.383210 -154.118538 20.781622
v 67.834818 -151.932574 22.311615
v 56.322436 -151.170411 32.071131
v 72.450991 -154.594155 18.657331
v 55.856221 -154.016506 32.939367
v 58.840088 -155.616124 29.372733
v 66.781274 -160.528411 20.455991
v 59.614732 -161.593249 27.006917
v 53.502054 -160.384837 34.778102
v 51.141835 -159.699683 38.496859
v 48.742699 -160.704045 42.003818
v 73.712366 -162.994313 13.517134
v 60.197460 -160.933760 26.608997
v 45.426052 -159.103911 46.985417
v 71.366403 -158.912348 17.628068
v 54.658173 -163.972843 31.835720
v 62.904996 -165.089509 21.914308
v 57.280803 -164.928479 28.193370
v 76.569733 -163.205937 11.183405
v 66.389018 -163.717412 19.240272
v 54.336507 -167.163798 30.568562
v 56.275673 -166.672394 28.426764
v 60.929049 -165.282532 23.983870
v 61.981078 -169.945187 20.276749
v 59.419695 -171.394266 22.365553
v 55.923057 -171.319356 26.374067
v 50.081584 -172.000037 34.404135
v 46.553807 -173.409139 39.594247
v 48.085071 -168.575004 39.425535
v 58.997296 -174.522166 20.842791
v 62.315053 -175.695685 15.169888
v 57.684762 -171.133319 24.464140
v 50.403456 -177.003621 31.447968
v 43.201695 -178.105034 43.127322
v 60.910517 -177.101637 15.931408
v 59.208024 -176.203846 19.262911
v 61.964371 -180.651941 11.308297
v 51.251779 -180.522539 28.257096
v 55.195290 -186.490506 17.228291
v 49.942017 -181.163458 30.083347
v 47.513976 -182.812486 33.390345
v 80.972512 -134.563299 20.177459
v 69.058060 -84.434191 32.811417
v 99.141935 -149.028002 9.658428
v 87.778000 -155.613182 9.927170
v 100.114448 -159.576528 -4.395628
v 99.199006 -161.300657 -7.998227
v 88.987228 -167.176901 -8.159822
v 82.644703 -163.973425 5.694478
v 96.480324 -165.739985 -30.112561
v 94.513427 -166.713475 -26.876329
v 86.746774 -171.255640 -21.144313
v 80.333889 -173.198833 -7.580286
v 82.168754 -174.140331 -16.700355
v 82.140886 -173.357558 -12.859127
v 69.545263 -174.695001 7.647604
v 85.805558 -172.121576 -33.956707
v 81.351318 -175.525777 -24.596141
v 76.233972 -179.655297 -31.033507
v 72.129115 -181.673555 -11.000735
v 61.439995 -186.816605 3.180978
v 72.041840 -183.859016 -25.110161
v 59.818550 -190.442845 -1.454710
v 63.628759 -190.911704 -17.558326
v 92.679253 -149.257052 11.944019
v 87.361363 -159.015209 7.373550
v 93.628926 -162.683807 -3.412706
v 88.895578 -160.383444 4.838722
v 88.330052 -164.882540 -1.165564
v 93.761507 -164.515626 -8.934051
v 95.228718 -164.378462 -11.470381
v 82.528975 -159.923020 9.649505
v 89.578186 -165.977889 -5.679025
v 84.059214 -167.692211 -1.128984
v 89.677745 -167.903676 -12.723855
v 80.981546 -169.744847 -0.633817
v 90.744902 -168.234429 -19.045767
v 86.558509 -170.608214 -15.730253
v 81.727145 -171.206235 -5.282627
v 82.610382 -171.551844 -8.073920
v 90.161066 -169.296899 -32.846832
v 88.898739 -170.045161 -26.162478
v 78.905886 -175.341965 -10.991045
v 73.788060 -176.964262 -1.676983
v 78.879323 -173.527087 -5.073579
v 80.940978 -175.773335 -21.205541
v 75.666841 -176.469790 -4.701878
v 70.897796 -180.265028 -2.582244
v 73.202451 -179.636640 -7.002139
v 84.478734 -172.830946 -37.310784
v 64.499925 -179.845015 8.580212
v 79.087574 -176.012649 -14.236100
v 63.191676 -182.470010 7.177409
v 74.316362 -180.356160 -14.462765
v 70.261350 -183.002582 -8.758300
v 75.401017 -180.157247 -18.998769
v 40.693724 -188.912893 40.760526
v 67.177332 -184.916688 -4.994533
v 66.514832 -182.183498 2.356877
v 60.873195 -186.086566 5.463975
v 57.164824 -185.566274 13.923652
v 56.931275 -186.561340 12.758536
v 44.122094 -191.348774 34.562077
v 42.653688 -192.225018 36.466587
v 79.732158 -176.786760 -27.544331
v 55.342397 -188.006918 14.112424
v 53.949642 -189.827669 13.995016
v 47.454511 -191.986198 28.628170
v 44.400234 -196.015890 28.587829
v 42.136765 -193.393082 36.354898
v 72.728742 -182.883671 -20.142357
v 70.685774 -184.127320 -15.819053
v 60.695571 -188.854374 0.798481
v 55.655210 -188.782139 11.153791
v 44.557608 -193.903614 31.611522
v 71.565522 -184.209947 -27.837019
v 62.293418 -188.795479 -3.026316
v 58.534316 -187.518164 7.223719
v 48.289956 -193.509890 24.661449
v 66.830815 -188.450859 -21.093340
v 65.503166 -188.718502 -13.734819
v 67.770620 -186.089152 -11.396375
v 55.296238 -190.270643 8.929667
v 58.667660 -193.002954 -7.228923
v 62.153049 -191.307715 -11.332385
v 58.865514 -194.227130 -13.240105
v 48.351985 -197.036678 6.782999
v 55.505407 -195.216370 -5.883165
v 53.706697 -194.892188 0.866441
v 51.204637 -196.495671 1.880066
v 42.751519 -199.234090 11.109442
v 50.056632 -197.783332 -45.166303
v 50.485086 -198.009323 -39.141569
v 96.772281 -144.973736 12.912150
v 86.413945 -169.665143 -11.076186
v 202.652202 -141.183392 -60.336996
v 222.301510 -135.598069 -18.729660
v 218.981670 -134.736538 -10.026917
v 209.989756 -139.412941 -49.126336
v 208.849935 -140.047380 -54.306725
v 198.765555 -141.510533 -57.125355
v 25.585629 -206.471892 -17.546611
v 310.472654 -129.275111 -50.258893
v 307.021924 -129.835046 -47.879481
v 304.798012 -129.711472 -51.419847
v 295.768548 -130.818352 -50.251429
v 234.274730 -133.743423 -13.228223
v 203.793341 -139.804782 -46.020430
v 188.769780 -140.233616 -20.873042
v 200.512914 -140.540932 -49.420839
v 24.886310 -206.736337 -12.043629
v 216.496394 -137.188009 -35.410065
v 201.910836 -137.944533 -16.681507
v -10.053639 -144.473890 -3.882441
v -12.805861 -138.997319 2.556467
v -12.251426 -139.032628 8.859897
v -12.776657 -138.368960 -8.089988
v -20.650775 -127.185787 -0.709127
v -3.033357 -126.732961 -35.919574
v 2.882029 -77.260472 44.501509
v -21.234433 -96.946097 0.864769
v -0.831718 -201.984346 12.413353
v 1.452397 -192.020177 33.957907
v -2.101069 -200.224962 13.733843
v -1.222644 -194.531628 26.125542
v -1.798597 -202.628613 4.646599
v -1.759242 -202.044963 9.482192
v -2.546382 -194.164056 20.902337
v -1.759363 -196.783763 21.348001
v 16.694100 -202.400293 -37.270872
v -3.043583 -201.827808 -4.205489
v -3.259881 -201.466256 0.015661
v 6.697294 -202.019997 -29.775454
v 0.776876 -203.725976 -9.856575
v 6.678097 -200.757035 -33.189055
v 4.450561 -201.606421 -27.436452
v -3.704728 -200.882633 -11.835703
v -2.470785 -202.131828 -6.872335
v -3.057124 -201.625911 -11.113567
v 4.621217 -200.739218 -30.185236
v 2.818624 -198.679285 -32.395280
v -2.685430 -201.498768 -14.248446
v 0.582937 -199.327484 -28.168131
v -2.506290 -201.103988 -17.338691
v -4.709486 -198.901607 -12.883448
v -4.056628 -199.979500 -14.779080
v 6.218159 -199.394079 -35.237307
v 3.678300 -196.811443 -36.748945
v -1.462285 -199.850957 -23.552692
v -2.567064 -199.542080 -21.403686
v -4.406226 -199.236923 -15.912005
v 1.503763 -197.238194 -33.549832
v 1.361322 -198.271957 -31.444641
v -4.329709 -198.573262 -19.550686
v -1.694459 -195.641755 -32.515450
v -1.123621 -198.715374 -26.920378
v 0.444070 -194.739566 -36.661277
v 0.703055 -193.278099 -39.150857
v -6.014752 -138.329149 35.181170
v -9.060264 -145.343144 6.364713
v -8.421215 -137.859323 29.474742
v -10.112906 -140.210063 18.229975
v -11.150529 -141.600657 3.979768
v -11.713432 -138.947609 13.645160
v -10.991694 -137.474592 21.234892
v -9.489374 -133.805180 31.560451
v -10.067996 -143.402657 5.465922
v -12.583814 -132.618607 25.537464
v -8.533824 -147.865675 -10.018582
v -8.761504 -147.580905 -4.659766
v -12.547186 -136.614167 17.353811
v -11.706243 -129.849604 30.873254
v -8.519552 -147.072410 -13.727346
v -11.030534 -141.353344 -10.881606
v -10.070114 -144.034135 -9.074525
v -11.297937 -141.901024 -1.756173
v -13.526942 -137.964682 -2.396260
v -15.664344 -131.184915 19.418435
v -12.024394 -140.307482 -5.657820
v -15.842400 -133.531667 -5.360926
v -20.125051 -126.137655 14.055291
v -14.127389 -136.502613 -5.496889
v -17.756633 -131.755534 0.572697
v -20.492922 -127.720747 7.430955
v -20.501071 -123.621244 15.853876
v -19.255890 -129.391665 -0.375698
v -22.420413 -125.092036 2.478002
v -20.515021 -126.828720 11.009059
v -18.960852 -130.124560 4.496567
v -2.010490 -132.235456 -42.173797
v -4.216149 -121.916565 -28.713764
v -2.989015 -126.410962 -33.054665
v -5.861453 -119.401832 -26.727828
v 4.190633 -135.167507 -65.758985
v -2.426700 -130.553697 -40.846739
v -3.116203 -126.659170 -39.719080
v -4.746983 -121.694454 -33.339856
v -3.654034 -124.121646 -33.056453
v -4.687375 -120.627475 -29.213592
v -9.224106 -117.914915 -20.771873
v -12.711462 -114.860889 -16.614702
v -4.673900 -121.386686 -38.423360
v 1.101305 -76.198837 42.025220
v -3.355969 -124.997855 -42.234639
v -9.249207 -115.361317 -24.574345
v 0.017957 -77.102634 37.165915
v -7.075842 -116.609673 -29.111250
v -8.762571 -114.920234 -27.088628
v -6.260123 -117.794902 -33.925381
v -8.192912 -114.835616 -29.505778
v -5.311636 -119.979689 -44.575621
v -6.783327 -116.402547 -37.263731
v -6.770624 -116.989879 -42.416702
v -7.539156 -114.900335 -35.029341
v -19.377606 -94.577342 -8.900138
v -5.716252 -158.069975 -16.601103
v 4.461109 -28.684883 41.537943
v -5.136031 -190.700751 -11.807718
v -4.761537 -193.379022 -4.441089
v -5.280513 -184.286915 -18.836996
v -4.852169 -188.789064 -5.086144
v -3.822018 -193.046049 10.561705
v -5.850924 -183.133805 -36.037773
v -5.018096 -183.580118 -10.724439
v -4.619571 -177.037870 -0.007528
v -5.503543 -177.639180 -35.084169
v -5.218652 -175.939680 -31.677155
v -4.838464 -179.075384 -6.878451
v -2.126772 -177.544037 29.349057
v -4.814516 -173.599740 -9.335567
v -4.549005 -168.781594 0.527831
v -4.538722 -174.525347 0.257281
v -4.097540 -170.063877 11.005214
v -2.915202 -175.769712 25.052333
v -4.753555 -165.028383 -28.678380
v -4.885887 -168.647582 -25.357822
v -4.858306 -165.526528 -24.964562
v -4.990088 -164.348446 -16.834795
v -5.167490 -161.216261 -0.112855
v -5.125974 -162.734042 -5.107369
v -4.368008 -162.741455 12.361189
v -3.284763 -162.288575 -46.150893
v -4.074751 -161.411556 -37.531338
v -3.887120 -156.123680 -37.346195
v -4.983285 -160.806987 -26.430061
v -5.724915 -158.684324 -12.001684
v -5.762127 -158.586516 -9.839855
v -4.815888 -159.225335 12.594968
v -4.066809 -161.824580 17.997165
v -6.376643 -154.593997 -16.307993
v -5.848582 -155.358611 8.069081
v -4.712110 -156.958522 -31.158232
v -7.223735 -151.738203 -12.588426
v -7.323858 -151.784908 -8.960123
v -2.702732 -159.036444 31.511318
v -5.355843 -155.154255 -27.690112
v -1.194405 -153.998059 38.875674
v -3.418322 -148.022942 34.948627
v -1.807755 -147.286899 -46.650894
v -2.364036 -149.574097 -45.215476
v -1.059911 -145.934547 41.636264
v -6.581834 -145.738466 -28.416728
v -0.034577 -137.553803 -53.630000
v -7.497109 -142.513698 -26.658434
v -1.774949 -130.585472 -49.019575
v -16.497297 -123.566554 -11.693712
v -21.232133 -121.204384 -6.386838
v -19.525638 -109.843625 15.231510
v -10.183732 -110.195311 -38.501172
v -19.714704 -105.192690 6.216423
v -9.062844 -109.212363 -49.805262
v -8.471597 -106.892175 -54.934126
v -22.846284 -93.165687 12.036219
v -6.483450 -97.494574 -67.555930
v -11.715800 -76.644474 -66.134616
v -15.620861 -75.837026 -53.250349
v -1.912911 -67.183319 39.538382
v -12.618170 -67.638559 -40.904322
v -2.048053 -60.910239 34.387258
v -6.108909 -61.159820 -25.405287
v -1.001489 -52.538070 6.519964
v -0.724915 -54.234784 27.740606
v -13.186680 -57.316594 -61.219635
v -13.078528 -57.068297 -57.830361
v -0.430496 -48.471504 4.288088
v 0.406890 -50.953163 37.159676
v -11.145351 -58.257162 -44.475490
v -7.763862 -48.640894 -39.027432
v -2.343913 -49.962910 -18.657597
v -0.121620 -47.409270 9.703030
v 1.028865 -48.684822 47.272107
v -7.492405 -51.932696 -36.872914
v -0.994073 -47.689336 -9.060674
v 0.717258 -38.144569 7.020913
v 1.120968 -42.892298 19.823917
v 2.105315 -39.832347 26.274681
v 2.025418 -43.606182 47.702931
v -5.668205 -44.575342 -33.393464
v 1.937183 -32.905762 15.700809
v 2.232302 -36.305740 22.546562
v -6.484089 -37.159495 -37.193307
v -4.176545 -37.174499 -27.968557
v -3.579399 -34.374493 -24.846436
v 0.316305 -36.301400 0.829910
v 3.427645 -33.955856 38.498518
v -4.633638 -33.765844 -29.258967
v 1.597111 -23.742950 8.826609
v 1.972812 -28.936380 13.562831
v -8.353634 -31.697547 -48.060741
v -6.080409 -29.555398 -35.043013
v -5.419117 -25.320409 -30.349190
v 2.900596 -24.566797 19.160932
v -7.605239 -28.281291 -43.472067
v -6.914254 -25.105905 -38.623035
v 2.147072 -22.116333 12.684108
v -5.032188 -15.071148 -23.130211
v -2.880235 -13.949524 -12.723772
v -3.413803 -11.002651 -13.828706
v 5.147569 -16.742556 32.089104
v -5.428789 -187.926325 -36.141780
v -4.471636 -187.610395 -38.762681
v -5.639578 -189.456300 -33.322515
v -4.309068 -189.776714 4.795059
v -2.858879 -186.269237 -42.352495
v -3.972021 -188.997822 10.792433
v -1.677593 -182.995575 -46.195947
v -5.455276 -184.298558 -38.711968
v -5.695832 -187.236613 -35.540032
v -5.903100 -186.889778 -31.699263
v -0.630653 -181.012955 -48.467005
v -3.645657 -183.302581 -43.478911
v -5.641311 -183.899215 -37.729206
v -3.399941 -181.345959 -45.165639
v -5.208435 -181.127331 -41.785309
v -5.854836 -186.376791 -29.918759
v -4.766955 -183.737471 -1.607049
v 0.873469 -180.157050 -50.178534
v -2.876545 -179.069587 -47.085202
v -5.777908 -183.705209 -30.694010
v -5.174830 -178.681774 -18.908192
v -2.421210 -184.198347 25.820493
v -4.800723 -180.769964 -3.405712
v -4.467511 -176.736963 3.420771
v -0.748746 -177.289252 -49.942491
v -0.593835 -179.398114 -49.254920
v -4.788971 -178.606728 -44.111813
v -5.187223 -177.968961 -21.466516
v -5.293902 -175.155251 -39.925153
v -5.636024 -178.674301 -37.991037
v -5.125572 -173.490553 -35.963397
v -5.083598 -182.581809 -13.596792
v -4.926738 -177.387944 -11.500285
v -3.527648 -179.274623 18.693834
v 1.235867 -174.358746 -52.493506
v -4.791744 -174.001907 -44.155075
v -5.111497 -174.650605 -41.841771
v -3.197265 -173.872557 -48.533180
v -3.447092 -178.013003 -46.780672
v -4.911169 -171.477747 -31.763736
v -4.788779 -167.688153 -29.371784
v -4.219955 -173.826468 7.488649
v -3.942666 -172.689840 13.699919
v -4.174774 -175.393007 -46.361175
v -3.993385 -167.465874 -45.563237
v -2.774885 -168.510061 27.651356
v -1.463234 -173.293187 33.563872
v -0.617521 -169.776062 -52.129622
v -2.912075 -170.544653 -49.462384
v -3.912022 -171.018064 -47.233362
v -4.887529 -168.883898 -19.736419
v -4.723370 -166.775913 -2.290781
v -3.575449 -170.642132 19.148461
v -2.175195 -168.296721 31.503891
v -4.771762 -167.782917 -7.560128
v -1.335987 -167.795814 -51.658950
v -2.736189 -165.196373 -49.280863
v -4.682579 -170.238742 -42.371280
v -4.212640 -163.872903 -38.199072
v -4.895982 -166.907584 -16.208833
v -3.343840 -159.538285 27.228658
v -2.682813 -164.730828 29.469764
v -0.937441 -163.324166 37.541426
v -0.775798 -164.611469 -52.773270
v -2.302901 -166.496051 -50.364312
v -3.853947 -164.514174 -44.182936
v -5.074650 -162.623077 -19.632943
v -4.457350 -166.291662 5.199780
v -4.450935 -163.889816 -33.740704
v -4.737061 -160.326508 -29.752895
v -5.164071 -162.818629 -10.333354
v -5.143334 -160.187341 5.100886
v -1.626744 -165.802678 34.608630
v -3.690865 -162.018050 -43.123424
v -1.325738 -161.794227 -52.065850
v -4.395904 -158.407454 -33.289546
v -4.228229 -159.231747 19.637322
v -2.436166 -153.774748 35.089032
v -5.510955 -156.327941 -25.017539
v -5.687493 -157.723194 1.140887
v -5.447019 -156.515980 10.445924
v -2.023046 -161.232147 34.028812
v 0.025229 -159.423215 -53.955453
v -2.408288 -159.660916 -48.566899
v -2.480310 -155.411383 -46.469660
v -3.039140 -157.080927 -44.612993
v -5.819944 -152.842157 15.335338
v -3.300808 -152.414361 32.449547
v 0.403643 -159.893725 41.727002
v -6.965750 -151.823414 3.467069
v -4.775620 -155.465765 20.376819
v -3.708197 -154.875490 28.519885
v 1.368712 -153.068641 -55.594770
v 0.687104 -155.143870 -54.609016
v -1.962697 -152.205988 -47.507415
v -3.190236 -149.831691 -41.490338
v -4.304810 -154.096571 -34.541560
v -5.004197 -153.253151 -31.072848
v -6.516886 -151.194712 12.009575
v -0.967664 -157.501771 -51.995559
v -3.590463 -151.485369 -39.109582
v -4.863460 -152.286163 24.370291
v -2.610026 -150.285463 36.157115
v -0.072897 -152.185000 -52.723468
v -4.467574 -149.961265 -34.715513
v -6.192417 -151.474213 -25.356781
v -0.097110 -151.419829 42.141215
v 5.050156 -149.576495 -60.562310
v -7.229289 -147.468288 -23.581881
v 2.271934 -148.229151 -56.487867
v 2.357746 -150.046060 -56.900914
v 1.888032 -148.866101 -55.849635
v -0.900120 -146.600525 -49.491546
v -4.138533 -147.123173 -36.861477
v 3.061935 -147.470197 -58.193978
v -3.577612 -145.807856 -39.177128
v -5.258578 -147.043825 -32.580457
v -5.691840 -143.399008 -32.177368
v -6.746828 -147.387700 -26.452358
v -0.193985 -146.744858 -51.603284
v -1.377717 -145.046175 -47.517972
v -2.528161 -146.621307 -43.640164
v -4.658343 -144.937835 -35.309538
v -7.924026 -142.783265 -24.914760
v -4.857080 -143.224560 34.209327
v -2.961932 -143.833267 38.486211
v -6.728566 -139.941030 -29.942073
v 6.151018 -141.890240 -64.709593
v -0.302069 -142.256336 -51.445180
v -2.293886 -141.035524 -42.987037
v -10.893352 -138.406634 -17.259937
v 8.078923 -142.648378 -66.329732
v 4.255266 -142.901627 -61.817975
v 2.679132 -139.624623 -60.302440
v -3.162909 -142.663220 -40.076428
v -4.077022 -143.984519 -37.385020
v -4.278686 -139.775897 -35.798294
v 1.433216 -140.378901 -56.915215
v -6.030453 -138.930686 -31.686318
v -7.261612 -137.781845 -28.906867
v -9.536783 -135.612077 -23.554435
v -11.094252 -134.789944 -19.673079
v -0.994431 -138.503741 -49.439259
v -0.848580 -143.042596 -49.610673
v -3.004622 -138.877906 -39.339337
v -4.669707 -137.154489 -34.011203
v -7.468319 -135.088787 -28.106290
v -11.242096 -135.640571 -18.673945
v -0.714558 -136.056186 -51.820706
v -3.821977 -137.302894 -36.062144
v -5.343631 -134.068620 -31.339385
v -11.322612 -132.376374 -20.146815
v -13.480244 -133.455646 -13.815912
v 4.660573 -137.091184 -65.143620
v -3.792242 -130.040074 -31.544392
v -6.106517 -130.320931 -27.475547
v -9.830045 -132.388190 -23.277030
v -10.487998 -130.189185 -21.391917
v -12.830170 -130.416381 -17.315629
v -12.466472 -132.470653 -17.370673
v -0.956096 -130.738454 -54.508978
v -4.943302 -128.133599 -27.322773
v -8.278255 -127.696410 -22.834238
v -11.994147 -127.924988 -18.174017
v -15.166851 -127.056306 -13.530413
v -15.345769 -130.069092 -11.681667
v -1.293223 -132.234685 -51.711812
v -7.621200 -125.402422 -22.001537
v -13.494611 -126.532897 -15.941446
v -22.884374 -121.676457 -2.859770
v -7.395408 -123.746947 -22.010798
v -10.034644 -124.332455 -18.861123
v -17.384029 -126.980790 -9.574585
v -0.235408 -132.067256 -56.940762
v -1.830674 -126.646290 -56.341582
v -3.015699 -123.003816 -53.181323
v -18.315418 -123.074472 -9.661164
v -20.083780 -123.783282 -6.946635
v -10.192204 -122.420892 -18.136551
v -11.889655 -122.253742 -16.155833
v -14.981160 -122.761240 -13.112911
v -11.588617 -121.089873 -16.303078
v -23.142381 -119.610350 -3.339983
v -24.313971 -119.910363 0.215909
v -16.079010 -118.637745 -11.066959
v -17.115811 -118.336441 25.182281
v -15.388547 -123.618876 28.643330
v -4.062032 -120.783503 -51.812279
v -13.992575 -117.983295 -13.129060
v -20.563163 -118.475392 -7.181677
v -22.143375 -116.676534 -4.867267
v -24.487193 -117.949888 7.417558
v -14.984144 -117.432520 30.294785
v -4.885871 -119.918185 -49.122734
v -7.051401 -116.381117 -46.749811
v -16.638121 -115.910550 -10.160903
v -16.555493 -115.759726 25.432611
v -15.292179 -113.491701 26.797584
v -3.967575 -120.052547 -56.890517
v -4.852809 -118.437113 -51.971220
v -6.683135 -117.506870 -45.961877
v -15.052674 -114.155820 -12.171068
v -22.897372 -114.178898 8.693240
v -6.579526 -115.972276 -49.380627
v -8.120390 -114.403603 -43.880920
v -18.119274 -111.929560 -8.106534
v -22.107267 -113.911710 10.910785
v -5.202016 -117.413158 -52.725686
v -15.217250 -110.319484 -13.935679
v -16.357137 -110.688893 -11.071569
v -17.272272 -109.037713 -9.026013
v -18.516026 -110.332688 -6.936195
v -20.199200 -107.524082 11.271504
v -21.640477 -110.497165 7.837622
v -21.059738 -110.653754 11.006282
v -19.896848 -107.673076 13.283895
v -4.888875 -117.687503 -55.579742
v -7.389980 -113.500124 -50.796179
v -9.058383 -112.061241 -44.075852
v -9.628226 -111.204816 -33.301612
v -5.741781 -115.042838 -60.328029
v -6.605121 -113.548613 -56.202336
v -6.709446 -113.860453 -53.804758
v -8.113524 -113.107914 -47.240419
v -10.947511 -108.453681 -41.485337
v -10.720754 -108.872396 -35.910143
v -10.386253 -110.129136 -31.590551
v -14.122217 -107.653694 -21.173096
v -16.323066 -108.174763 -11.195189
v -17.509744 -107.492266 -7.093647
v -18.496502 -108.067167 -4.658067
v -20.649524 -109.209241 0.212660
v -19.129173 -106.170618 2.379568
v -20.223567 -108.006993 2.517105
v -19.305050 -106.002661 4.455929
v -20.390665 -108.087639 4.432954
v -19.781750 -106.435725 6.731299
v -20.456653 -107.959945 6.332969
v -19.946831 -105.467640 7.734365
v -20.139465 -106.917330 8.464336
v -19.512941 -106.761565 15.280523
v -18.735196 -107.932410 17.755299
v -7.636459 -111.788516 -53.485804
v -8.700286 -110.924985 -49.265915
v -9.454142 -109.613525 -47.873201
v -11.504595 -106.954709 -35.954464
v -11.421639 -108.010268 -30.732856
v -15.764869 -106.578993 -12.846564
v -18.165867 -104.080160 -0.583665
v -18.520228 -104.940690 0.316304
v -18.928382 -104.675935 2.701616
v -19.279704 -104.724336 4.313470
v -20.219822 -105.385898 10.084673
v -4.226911 -113.671614 -67.698621
v -7.355123 -111.483799 -56.814047
v -8.136472 -110.146281 -53.322022
v -9.591803 -111.405164 -42.521320
v -12.500858 -103.662840 -37.526091
v -11.645834 -108.517831 -28.995500
v -12.735100 -103.918698 -31.154027
v -13.052211 -109.157750 -23.335583
v -15.824340 -103.262368 -10.907602
v -18.631493 -103.667001 1.278148
v -20.645909 -102.838029 10.225787
v -20.088859 -105.221695 12.806092
v -19.840654 -103.928354 15.319099
v -18.751179 -105.147306 18.395395
v -4.357755 -110.742926 -69.513477
v -6.881320 -110.986358 -60.540015
v -11.025612 -107.170093 -44.451277
v -14.520701 -104.621262 -22.394399
v -16.258265 -103.395399 -8.048142
v -17.218469 -102.867776 -3.307624
v -20.765178 -101.919558 8.474076
v -7.921806 -109.173849 -56.609705
v -9.656320 -106.940430 -49.293759
v -11.900349 -105.760232 -32.704126
v -12.740147 -103.055172 -32.931541
v -13.516126 -103.396516 -28.011323
v -16.039117 -100.132694 -8.996251
v -19.516958 -102.191271 3.082786
v -20.469356 -101.693622 13.915433
v -7.682750 -104.799312 -60.456110
v -8.937908 -107.383496 -51.543205
v -10.384426 -107.184356 -46.893943
v -12.129634 -104.137654 -44.017058
v -12.296753 -104.086958 -42.630221
v -15.372498 -102.923235 -17.388621
v -16.934177 -100.783499 -4.252521
v -19.806549 -100.272833 17.081903
v -5.325828 -109.299904 -67.929350
v -6.709050 -107.796841 -63.791417
v -11.810153 -103.914059 -45.398769
v -12.223852 -102.135329 -45.542073
v -12.754054 -102.780959 -38.742144
v -12.124430 -104.683824 -34.846097
v -13.556322 -101.493855 -30.673167
v -21.346537 -99.299519 11.309070
v -20.863202 -97.278903 15.264445
v -3.892490 -101.972166 -73.770812
v -8.362413 -103.005217 -57.128854
v -8.794501 -105.052103 -54.407709
v -10.105565 -103.860846 -50.620584
v -13.829124 -98.142847 -35.765775
v -13.187117 -100.963790 -39.100379
v -13.247046 -100.405435 -35.581620
v -14.777401 -99.679832 -26.722421
v -15.829104 -99.878352 -15.619106
v -3.204925 -108.274964 -72.690003
v -6.488608 -102.622853 -66.683655
v -10.857744 -103.376225 -48.109061
v -12.723117 -99.044050 -46.655912
v -13.613780 -99.760559 -33.677609
v -13.183434 -100.218984 -43.459828
v -12.949169 -100.559557 -44.464169
v -14.016863 -97.357466 -39.011911
v -3.216985 -97.486234 -75.398607
v -7.841498 -98.251810 -61.014297
v -18.184932 -92.484751 -22.316019
v -20.911902 -90.172698 -16.320487
v -4.606033 -96.305063 -72.795595
v -14.413821 -93.802545 -46.552245
v -14.054665 -96.990863 -41.642909
v -14.706515 -94.716741 -43.416616
v -15.309669 -93.764600 -38.338037
v -25.700423 -89.488848 2.947169
v -25.062497 -89.443185 7.222449
v -1.428727 -97.182442 -77.499728
v -2.448544 -97.796159 -76.354207
v -16.311495 -91.092741 -38.729331
v -17.666843 -90.514669 -29.341776
v -23.617326 -88.126800 -11.549183
v -26.366363 -86.698597 -1.833359
v -24.416108 -87.724109 9.700983
v -15.937453 -89.613943 -45.352622
v -18.824879 -88.883993 -24.524155
v -19.786937 -87.149148 -21.041211
v -23.678750 -86.597334 -11.440027
v -25.691574 -88.322247 -4.577640
v -25.747149 -86.318302 -5.400410
v -25.594855 -85.366770 5.453240
v -24.748999 -85.339158 7.869190
v -4.397616 -92.036377 -73.936993
v -14.415378 -92.479210 -48.072327
v -18.338361 -86.238653 -28.394217
v -24.280743 -84.948314 -8.815910
v -15.236553 -89.832452 -47.940536
v -17.478012 -84.716472 -35.249561
v -17.466114 -87.599383 -35.120194
v -21.625788 -87.355732 -16.139002
v -21.940216 -84.064060 -13.498139
v -25.102590 -83.521770 -3.813127
v -26.128039 -85.177509 -2.276086
v -16.859154 -86.423828 -41.997997
v -17.858642 -83.645941 -28.293015
v -4.833958 -89.909049 -73.594346
v -12.924684 -89.821223 -54.129335
v -13.141406 -86.162560 -56.338312
v -15.616863 -87.630680 -48.821665
v -17.152981 -83.720516 -40.281021
v -10.802533 -85.869608 -61.285436
v -15.229613 -84.113501 -53.222041
v -15.585707 -85.201363 -51.235455
v -16.674653 -80.297144 -40.505621
v -13.473102 -83.074735 -57.898881
v -14.386458 -85.252323 -54.494825
v -16.773344 -80.694248 -46.701069
v -5.270576 -75.597925 25.750388
v -6.455376 -75.513750 22.458207
v -11.835470 -80.768553 -63.600795
v -13.436078 -81.132274 -59.556884
v -16.312780 -78.239288 -42.458646
v -14.347353 -79.152930 -58.344121
v -15.820699 -78.987319 -53.272574
v -16.349160 -77.671552 -46.412827
v -15.788609 -77.258362 -38.554380
v -5.452885 -71.063063 25.600175
v -4.903732 -73.071986 27.987470
v -6.149377 -71.427018 22.524538
v -3.173931 -70.478646 33.828571
v -13.559385 -71.343414 -39.058511
v -9.599958 -75.385398 -70.306093
v -9.332657 -78.644208 -69.231046
v -15.289991 -73.775385 -45.514269
v -3.950384 -69.205208 31.266450
v -2.644092 -68.544524 36.137454
v -13.515163 -73.199894 -63.581435
v -14.168611 -74.312739 -60.955529
v -14.582194 -72.386069 -58.337108
v -11.350520 -69.548309 -32.168793
v -3.702529 -64.846115 27.945056
v -0.100997 -65.618429 50.497520
v -0.017819 -69.330075 48.552865
v -12.468224 -72.581664 -66.312324
v -14.986274 -71.161791 -52.897050
v -10.713958 -65.790813 -35.990342
v -14.354848 -67.709373 -51.859094
v -15.497912 -73.769845 -50.014178
v -8.266265 -63.185261 -30.738486
v -2.538047 -59.206081 -0.869513
v -2.279956 -58.718211 12.637199
v -3.562308 -63.160143 16.222580
v -1.398743 -60.513751 39.802909
v -11.549149 -69.784691 -68.974218
v -13.898510 -63.930217 -59.272397
v -14.733679 -70.725791 -56.025776
v -4.369051 -58.246120 -22.008787
v -2.113446 -58.643093 19.159486
v -8.338830 -70.615318 -73.712721
v -13.650625 -67.354645 -46.528258
v -10.558753 -62.823192 -38.864787
v -2.666817 -56.799466 -14.566995
v -2.534595 -57.862318 -10.583508
v -2.348785 -58.460495 3.322902
v -1.703031 -57.482989 23.360158
v -0.885440 -59.684417 44.394484
v -1.018092 -67.296817 44.817988
v -9.025879 -55.645663 -39.467319
v -1.994177 -59.153000 27.910867
v -0.757649 -62.810809 47.414820
v 1.162791 -65.173975 54.554619
v -13.067098 -67.666601 -65.658346
v -7.552885 -60.174015 -31.623330
v -5.334315 -57.764891 -26.209072
v -2.745969 -53.707337 -18.559841
v -1.689691 -53.247234 -10.837632
v -2.019756 -56.737318 -5.841713
v -11.925980 -65.766744 -69.097647
v -13.677744 -64.650498 -62.245021
v -13.911214 -63.758805 -55.729977
v -12.540440 -62.253106 -46.902158
v -1.474949 -54.611383 -1.386082
v -10.288209 -61.903464 -71.937754
v -1.881663 -50.626332 -15.400267
v -1.172475 -53.193454 2.715741
v -0.597712 -54.708188 33.596704
v -10.679870 -59.616328 -41.946922
v -0.878557 -50.327764 -2.788401
v -0.182018 -49.852921 17.978836
v 0.068944 -49.708113 22.339351
v -0.894194 -54.237973 23.398615
v -13.146926 -57.844892 -63.947785
v -13.690468 -62.450471 -54.687234
v -13.350478 -61.384516 -52.749211
v -6.062707 -52.500371 -32.200241
v -5.316303 -53.525978 -29.223311
v -3.671009 -53.587637 -23.093384
v -9.244953 -52.291571 -41.962306
v -4.078400 -45.887080 -27.511588
v -3.080322 -51.292307 -21.742999
v 0.265132 -42.877568 6.328034
v 0.320883 -49.763911 26.928085
v 0.845892 -48.676294 33.047339
v 0.695802 -53.449531 51.609351
v -11.679993 -54.914406 -49.185683
v 0.740523 -41.403111 11.448202
v 1.767749 -44.399218 34.219311
v -12.605208 -52.407439 -64.572503
v -11.979858 -47.664041 -61.670226
v -11.950054 -50.902439 -54.797349
v -12.388066 -54.657048 -53.487064
v -2.637788 -45.266627 -21.556907
v -1.481931 -40.298287 -15.382526
v 1.381161 -38.338881 15.064951
v 1.412738 -45.442637 29.671614
v -10.207728 -47.310609 -48.150121
v -9.118751 -42.976895 -46.162797
v -3.654167 -40.859110 -26.180055
v -0.716841 -40.176769 -9.372547
v 1.680979 -44.856147 40.660699
v 2.475849 -40.286754 35.145370
v 3.253111 -35.801846 42.562840
v -6.643040 -41.818848 -37.139180
v 3.133807 -35.775812 33.778099
v 2.603130 -39.479647 39.501730
v -10.343176 -40.067861 -55.403373
v -10.083144 -42.085792 -51.654571
v -2.308684 -40.933312 -20.174478
v -5.301805 -39.335580 -32.483342
v -0.823402 -34.885797 -9.974451
v 1.258466 -34.919814 10.526407
v -7.033851 -34.751349 -39.920386
v -7.665525 -38.535822 -42.005323
v -5.979671 -33.969029 -35.025440
v -1.700891 -33.358435 -15.192085
v -9.046889 -38.119853 -48.954303
v 0.217938 -32.543721 -0.854293
v 3.505144 -26.746475 26.264472
v 3.523108 -31.312833 32.248538
v 1.432452 -29.436705 8.854936
v 2.440705 -29.577810 18.179894
v -7.919034 -32.716540 -45.028104
v -6.923090 -29.484905 -39.524397
v -3.563457 -27.044102 -22.117052
v -2.917710 -28.555587 -19.746176
v 2.795081 -30.544764 22.102799
v -0.295965 -22.069007 -3.306595
v 3.375281 -18.955735 20.870986
v 3.651202 -22.542510 24.891728
v -4.594483 -23.705778 -25.526766
v -1.946972 -20.361621 -11.350459
v -3.812544 -20.333499 -20.154010
v 2.720039 -16.696573 15.815526
v 1.946320 -17.094821 10.764852
v -5.926886 -20.754318 -31.070396
v 4.256170 -13.461607 24.715382
v 0.042121 -12.920158 1.441142
v 1.067901 -8.800545 6.738341
v 2.110613 -9.848222 11.652452
v -5.145092 -10.326215 -21.693859
v -0.762874 -13.870341 -2.840953
v 2.978045 -11.801441 16.422505
v -5.620290 -190.444542 -21.171049
v -5.140220 -177.012381 -24.767874
v -0.002955 -27.623141 -2.513465
v -0.626006 -50.886421 10.914255
v 3.830830 -30.031273 35.860695
v 1.157573 -18.315850 5.843687
v -0.346197 -35.189285 -6.039663
v -0.196578 -40.637218 -3.540342
v -6.142901 -156.134664 -2.557453
v 0.590080 -43.919891 14.033106
v -5.484581 -183.813334 -24.401097
v -2.035915 -26.289219 -14.251033
v -5.965374 -154.736638 -22.341164
v -4.934312 -174.231274 -15.064761
v -4.473852 -183.805307 5.488697
v -1.828560 -7.219709 -5.957780
v 0.724062 -2.790977 3.832214
v -1.002235 -8.452494 -2.431000
v 3.437138 -8.736839 18.053400
v -6.174611 -12.114307 -28.148072
v -7.441415 -23.357147 -41.532394
v -9.149506 -33.837528 -52.857388
v -3.410541 -61.453412 -6.516440
v -3.532422 -60.034275 -14.600886
v -3.654122 -58.559272 -18.230358
v -1.896369 -71.323244 37.850223
v -13.820226 -73.960143 -34.584976
v -0.719143 -74.001020 39.463349
v -16.953386 -81.136621 -28.673693
v -11.123211 -87.186536 -59.533924
v -19.360676 -82.667298 -18.430788
v -25.433860 -83.452992 2.596754
v -25.947731 -86.760843 4.528732
v -17.714524 -88.874481 -31.728808
v -6.145079 -93.851225 -68.878779
v -23.749107 -89.418568 -10.055584
v -16.575430 -91.104363 -35.347601
v -13.204612 -92.874326 -51.010881
v -19.629254 -89.683138 -20.683791
v -18.552090 -90.835158 -23.540921
v -25.562941 -89.738784 -0.479418
v -10.627791 -100.293214 -51.915480
v -7.753235 -101.019971 -59.821439
v -14.756541 -97.520009 -31.147536
v -11.088217 -102.026565 -48.456643
v -19.363612 -107.333668 -0.414088
v -14.458715 -109.556678 -17.517720
v -10.427464 -109.628105 -37.243135
v -24.825118 -117.596507 5.065218
v -3.159608 -122.130848 -58.633321
v -4.169272 -119.178048 -59.736599
v -24.107199 -115.406660 1.247517
v -1.788042 -120.599915 -65.303402
v -2.701131 -123.770928 -57.034600
v -24.443350 -120.231766 7.127616
v -24.848848 -119.445225 4.775009
v -24.799095 -118.803478 2.311209
v -17.680389 -122.793166 23.443343
v -6.197644 -122.006495 -23.411374
v -4.268123 -127.063446 -28.079347
v -1.047952 -127.440551 -59.844385
v 5.843544 -139.597326 -65.146574
v -10.249516 -138.560263 -19.566272
v 4.022674 -148.657257 -59.520754
v 0.166391 -149.131667 -52.653731
v 0.953603 -146.430189 -54.139679
v 7.562086 -148.926019 -63.000356
v -4.668188 -149.181299 29.576127
v -6.498164 -147.550350 21.609717
v -7.546980 -149.125355 -17.897764
v -5.219744 -192.501456 -30.317434
v -5.485304 -189.782034 -33.880483
v -4.062230 -196.526800 4.120326
v -4.720592 -196.220326 -5.170949
v -5.139010 -196.423501 -11.918881
v -5.337184 -190.818422 -15.297879
v -5.781258 -190.593843 -25.591636
v -5.641464 -191.728776 -27.665725
v -4.974899 -194.862800 -26.661223
v -4.714875 -191.684413 -33.599992
v -13.941746 -96.332162 -45.117266
v -8.485371 -113.559741 -41.406010
v -1.736804 -124.002131 -62.279420
v -6.157676 -149.697608 19.503462
v -7.697066 -95.129845 -63.336012
v -8.829430 -95.520008 -58.918023
v -11.210022 -94.496578 -54.228410
v -2.809500 -115.477604 -69.111614
v -17.400290 -96.548981 -11.018902
v -18.348116 -94.182592 -16.275478
v -20.937400 -100.079226 5.300313
v -2.235854 -126.272268 -50.363560
v 1.490534 -74.905263 46.668498
v 0.024969 -74.036519 42.484073
v -2.259355 -130.112751 -44.795842
v -2.550264 -133.936138 -38.458926
v -9.940451 -141.764115 14.217660
v 1.025972 -189.255287 -43.975030
v 0.773498 -191.979218 -40.785710
v -3.842047 -197.027103 -25.386384
v 0.284528 -201.152810 -22.691961
v -3.923252 -200.177540 -2.400298
v 0.787545 -176.364569 39.619877
v -2.337179 -201.783784 7.357020
v 4.084357 -203.706053 13.611188
v -17.419518 -98.385380 -5.257592
v -7.789900 -146.733847 13.369467
v 28.149143 -206.055214 -14.178119
v 49.566847 -191.242578 25.091262
v 45.762689 -190.688192 32.468200
v 56.295243 -183.477124 17.800267
v 57.020266 -183.740551 16.382610
v 46.271974 -182.654672 35.626175
v 71.895369 -164.617906 13.920653
v 74.292312 -159.244603 15.399566
v 48.983439 -154.890386 41.290209
v 77.945126 -154.274250 15.689871
v 56.499296 -143.726773 29.931689
v 36.914637 -142.476849 45.244428
v 65.831394 -40.614867 28.023360
v 82.082852 -46.821795 17.357072
v 49.588900 -43.656297 46.464180
v 52.979799 -32.330960 38.132306
v 70.020805 -28.374515 9.316691
v 55.698816 -24.053954 27.941896
v 62.381398 -24.467758 17.184904
v 19.696149 -34.458210 54.491309
v 3.989924 -2.377912 14.949376
v 1.257954 0.003694 2.252403
v 0.646820 0.849962 -2.768657
v 3.408698 -37.278546 47.780770
v 0.222321 1.691572 -7.579316
v -1.580515 -0.912681 -19.339549
v -4.208585 -4.982738 -24.966501
v -11.725324 -50.267019 -67.333321
v -12.269716 -53.944871 -67.732972
v -20.311610 -79.287084 -6.938399
v 0.062367 -5.284726 2.118508
v -7.465028 -19.539943 -41.059093
v -12.788166 -60.912586 -67.382193
v -12.214696 -61.096914 -69.120420
v -3.341875 -61.529181 3.321126
v -3.479201 -61.855382 -2.415051
v -4.142486 -62.608662 -10.698863
v -4.995460 -63.220915 -16.265024
v 1.734859 -71.190970 52.480198
v -11.190857 -83.084928 -62.944342
v -9.670640 -84.457317 -65.491882
v -6.866648 -85.996314 -70.921313
v -17.048095 -81.914242 -33.216101
v -16.859151 -81.261144 -37.921778
v -8.588464 -89.339778 -64.456625
v -23.362568 -81.673246 -5.086820
v -23.061911 -82.223980 -7.629714
v -21.235187 -82.416505 -12.760941
v -21.088256 -93.353859 15.821151
v -24.562231 -92.118037 2.390359
v -17.105779 -93.094298 -27.263170
v -9.846245 -102.260608 -52.844048
v -16.852637 -96.874958 -16.176000
v -16.132700 -98.422790 -18.510051
v -18.923348 -98.070097 19.210513
v -18.382761 -102.085502 -0.077881
v -5.738806 -112.670655 -63.721519
v -20.591795 -108.297780 8.287251
v -11.284715 -110.705137 -26.892441
v -21.349064 -109.819566 1.818748
v -14.815018 -112.243877 -13.583497
v -21.254924 -112.434851 -3.459235
v -22.528941 -111.782980 4.853623
v -23.393962 -116.693599 -2.461548
v -7.780165 -121.074583 -21.009931
v -11.005412 -120.020847 -16.917631
v -19.900733 -126.209729 -5.049862
v -2.507700 -129.725040 -35.203080
v -3.237034 -135.737700 -37.392001
v -1.367123 -142.389807 -47.361062
v 6.006978 -147.036118 -62.245577
v 3.198984 -145.843485 -58.850968
v -3.150556 -190.305757 19.299655
v 4.826582 -11.376679 26.220443
v -0.861318 -71.148860 42.261763
v -19.918820 -109.407223 -2.496928
v -11.879003 -137.830973 -13.986590
v -22.658286 -95.790385 3.751873
v -12.096334 -113.737223 -19.581007
v -2.337693 -126.141228 -48.476643
v 1.901407 -133.107710 -63.353119
v 1.397247 -73.702619 48.614424
v 0.816023 -131.725599 -61.884807
v -5.009419 -121.939833 -25.831400
v -2.220673 -130.287559 -37.372585
v -1.696263 -133.803613 -45.962040
v -23.719488 -122.815880 5.759071
v -1.741073 -136.517237 -44.845624
v -23.534043 -121.818323 9.073734
v -19.362409 -128.421867 -2.973555
v -18.435195 -128.906589 -5.186883
v -15.921819 -131.094605 -9.190189
v -15.729846 -132.633251 -7.638507
v -15.570423 -128.849004 23.629948
v -8.023436 -149.050554 0.659878
v -7.381538 -151.542633 -3.499852
v -1.925463 -193.790879 -35.204842
v -2.720301 -192.128138 -36.453387
v -2.932902 -196.024047 -29.567581
v -4.826371 -197.675312 -19.207806
v 2.080071 -200.625104 -26.860677
v -1.254925 -189.828826 29.427034
v 9.244912 -203.072825 -30.283224
v -23.560336 -122.453978 0.153510
v -14.758797 -126.739973 27.776456
v -8.239998 -142.785327 21.455640
v 14.409414 -206.013993 -23.664332
v 10.290662 -204.581733 -24.948916
v 220.422767 -133.892161 -8.124321
v 50.990923 -191.292838 22.178082
v 58.835827 -183.110835 13.741433
v 68.898879 -181.186495 -0.444850
v 77.498927 -167.103065 6.969027
v 90.382425 -147.578060 13.664676
v 63.665548 -167.953681 19.522024
v 51.254347 -187.633603 24.473359
v 59.945627 -180.612567 14.371485
v 63.921826 -177.748871 11.468114
v 62.456336 -172.827622 17.453680
v 91.033388 -139.103436 16.887475
v 43.758344 -143.863125 39.790973
v 32.515022 -133.658778 46.626685
v 39.182686 -112.803394 44.179397
v 56.599321 -42.940575 38.766872
v 59.977093 -29.983180 27.328304
v 86.832010 -144.848575 15.966588
v 48.599499 -133.833116 33.374459
v 73.558673 -42.910876 21.655303
v 67.967053 -28.587058 13.049069
v 90.526460 -53.761430 16.296319
v 54.664241 -40.188483 40.201013
v 55.885857 -34.535956 36.205921
v 60.824294 -37.061740 31.772839
v 55.670796 -27.044971 30.872212
v 6.443935 -18.511854 39.283234
v -7.231221 -15.922788 -40.732068
v -9.754625 -35.407082 -57.162904
v -4.019981 -63.540562 8.450372
v -4.699911 -64.204802 -6.409859
v -19.976515 -83.804411 14.055316
v -12.577688 -72.748785 -29.854647
v -21.229994 -89.175964 15.416636
v -22.846034 -82.955556 8.967568
v -16.597023 -78.526045 -18.823206
v -3.208562 -199.955504 7.856878
v 3.108499 -3.310543 13.044579
v -3.965684 -4.429349 -18.262436
v 4.072980 -6.952541 19.720469
v -8.312731 -26.480285 -51.202700
v 5.167551 -25.130355 41.266169
v 4.968839 -29.754103 45.887455
v -11.252242 -43.420616 -60.966797
v 1.986252 -46.881819 52.007124
v -5.562281 -62.271155 -21.619008
v -2.177932 -73.176739 35.636004
v -16.668819 -79.462742 -21.941061
v -17.849877 -81.781028 -22.798345
v -14.642053 -95.697113 -36.220615
v -22.551803 -86.634813 12.692744
v -22.717829 -92.892134 -3.696795
v -24.126057 -92.372531 -0.025897
v -9.268551 -99.878142 -55.220434
v -20.551984 -93.062125 16.736634
v -14.819756 -95.982268 -34.014701
v -16.047108 -97.898889 -21.539776
v -15.868673 -96.949183 -25.468094
v -21.914891 -98.095860 7.127726
v -16.713836 -99.174508 -6.933460
v -9.466544 -113.377600 -28.238772
v -8.524766 -113.369121 -32.359647
v -8.895988 -112.523557 -36.223882
v -11.823501 -116.856888 -16.559540
v -5.480134 -119.614948 -46.587285
v -23.847749 -119.997799 9.449986
v -24.342802 -121.279128 2.322112
v 0.178595 -131.375004 -59.906451
v -3.084311 -129.797682 -33.139002
v 0.810332 -137.098769 -56.515340
v -1.217677 -137.186731 -48.313490
v -1.905174 -139.592410 -44.410023
v 2.432822 -4.603932 11.496771
v -2.576208 -76.215651 32.095381
v -10.332121 -141.971395 -13.857631
v -6.466393 -91.954421 -68.600056
v -9.686170 -91.334905 -59.923455
v -16.328183 -98.374357 -14.151498
v -19.750697 -99.862977 1.427784
v -8.515529 -113.371570 -38.454229
v -11.081380 -111.995400 -25.416323
v -3.855319 -121.902686 -50.044414
v -10.196983 -113.833591 -24.811925
v -7.630934 -119.940705 -21.767641
v 1.860637 -137.146063 -59.766563
v 3.201245 -137.817703 -62.346968
v -3.037846 -127.236027 -32.104514
v -13.602964 -135.763765 -10.222768
v -17.781786 -127.414537 19.514945
v -9.268493 -142.706527 -18.731661
v -7.544402 -145.838612 18.324433
v 0.384082 -187.057412 -45.268398
v -3.312026 -189.513152 -38.747027
v -5.343248 -195.003938 -23.097263
v -4.427065 -195.147435 -27.956754
v -4.634069 -197.042862 -22.492171
v -5.299368 -196.358819 -15.106861
v -3.988951 -200.310961 -6.144281
v -4.001263 -200.420344 -7.861054
v 3.162284 -201.545851 -25.690029
v -0.331083 -179.179448 35.887348
v -0.623717 -183.481932 33.953684
v -1.790806 -191.530907 26.521150
v -2.524567 -190.855050 23.308597
v -2.678818 -197.017068 16.880684
v -2.698313 -198.472101 14.311976
v 7.228740 -203.587825 -23.220728
v 49.843175 -189.762094 25.770835
v 45.611704 -189.133416 33.576942
v 54.789624 -187.697487 16.669158
v 73.334425 -176.362123 0.249445
v 66.429266 -167.358191 17.072589
v 71.219418 -168.592963 11.415855
v 76.247227 -166.612700 8.534389
v 43.259545 -187.253467 38.280272
v 61.215183 -183.640030 8.603438
v 69.154011 -179.595191 1.965414
v 69.155265 -164.751874 16.254132
v 55.445873 -146.172372 31.358808
v 43.387113 -133.675896 36.938116
v 36.363485 -103.759633 52.073021
v 37.389214 -109.041932 48.159365
v 88.847945 -57.793152 19.122881
v 82.093824 -52.973709 21.095384
v 17.300283 -39.421150 57.089820
v 28.089597 -41.922725 52.001453
v 53.106662 -152.318875 35.801967
v 68.410504 -43.264872 27.001719
v 19.847133 -47.704070 57.918633
v 4.790472 3.377249 -8.080128
v 5.774685 -15.816093 33.977942
v 6.270876 -23.347838 43.744452
v -1.142698 -0.228751 -8.610922
v -1.346628 0.367928 -12.192985
v -2.223439 -0.830408 -16.244376
v -7.384375 -19.420526 -46.759420
v -7.701957 -20.244936 -45.568283
v -12.005651 -49.410870 -65.860282
v -24.612789 -83.430056 5.967518
v -18.734625 -80.293023 -15.495066
v -8.160765 -65.838748 -26.119598
v -2.278474 -0.954816 -13.366591
v -6.503149 -11.718575 -34.060990
v -1.384577 -74.562993 36.650822
v -25.095906 -82.826965 -0.830847
v -10.936139 -92.323968 -56.596862
v -8.151528 -99.262796 -58.574390
v -4.553510 -117.082355 -61.954825
v -3.501827 -119.567886 -62.042880
v -14.424548 -111.127951 -15.713933
v -22.401590 -112.463560 -0.425684
v -24.607211 -120.777843 4.346033
v 1.031701 -129.965528 -64.122323
v -3.674367 -125.137443 -28.908127
v -7.922794 -147.827708 7.846724
v -3.694580 -199.640087 3.024374
v -9.944162 -67.839257 -29.544607
v -1.531958 -77.726378 32.339305
v -22.829129 -95.590127 7.031209
v -24.361842 -90.715373 -4.622080
v -21.697112 -91.204119 -12.549479
v -19.983196 -95.998657 -3.269748
v -17.124224 -99.596674 -4.544354
v -12.719892 -112.117665 -20.217703
v -4.753116 -198.554417 -10.234505
v 11.146722 -205.552193 -21.555836
v 63.616556 -171.970353 16.672986
v 53.213442 -153.523240 36.000552
v 63.181837 -27.076770 19.311620
v 64.329542 -24.421427 13.176482
v 64.573050 -34.333201 24.650822
v 19.762217 -5.950059 28.899800
v 24.834388 -43.884233 54.542599
v 5.623672 -23.899011 41.900833
v -0.357425 -0.979028 -2.868848
v -4.501253 -5.493712 -20.594530
v -22.165254 -111.103718 2.897096
v -18.375455 -81.058498 -18.666611
v -12.614010 -96.728939 -49.360342
v -19.581553 -91.934740 -17.535819
v -12.405216 -98.216955 -48.514324
v -16.600018 -91.923066 -33.084389
v 2.489248 -143.327101 -58.382461
v -0.782222 -188.171458 -42.934965
v 47.776924 -189.490985 29.541700
v 53.002729 -188.914734 19.895536
v -3.511803 -3.128388 -20.499495
v -13.925728 -75.513429 -27.316542
v -15.256836 -77.614431 -31.009518
v -6.757171 -17.981050 -34.748606
v -7.032903 -14.523390 -35.869597
v -6.971260 -13.873492 -36.782421
v -2.333247 -123.939796 -59.154536
v -16.941622 -95.716321 -20.451635
v -7.418781 -17.454556 -41.147332
v -5.587932 -7.958594 -25.434158
v -9.062232 -100.955567 -55.215930
v -19.762514 -80.344861 -12.311956
v -21.372114 -109.447471 4.735891
v -24.387444 -82.040148 2.462512
v -5.923096 -8.929238 -28.014783
v -6.020017 -9.485295 -30.963590
v -6.635266 -11.885296 -31.881612
v -20.719780 -92.644741 -11.897340
v -7.423747 -57.103383 -33.797725
v 228.834689 -134.068211 -11.356809
v 91.122621 -130.186789 18.896594
v -16.774570 -132.761983 7.753324
v 0.058369 -60.484012 51.558806
v 75.283393 -33.872153 9.929442
v -4.897178 -182.629918 -6.728258
v -9.598484 -138.737359 23.830890
v 195.260086 -138.782058 -16.253522
v 48.999624 -142.033237 34.752319
v -4.680601 -173.753294 -5.217060
v 73.889408 -40.745210 19.433616
v 236.155148 -133.926581 -18.212971
v 72.719047 -174.934242 3.270409
v 78.188778 -171.620886 0.195249
v -3.993354 -179.378883 13.222860
v 90.618981 -62.747464 20.074800
v -6.554209 -66.430119 -14.852301
v 225.313797 -135.537411 -23.879842
v 628.020935 -83.410008 30.355293
v 262.362712 -130.918593 -24.077893
v 730.875754 -117.236083 26.063537
v 806.767900 -88.354965 47.972746
v 659.738034 -72.229491 -11.440628
v 672.733533 -86.272132 34.963940
v 593.006720 -94.724555 -35.062476
v 666.676661 -81.970559 34.023600
v 620.888146 -99.924718 -34.204355
v 974.594737 -70.990408 94.235460
v 106.467238 -96.713516 -76.496862
v 883.129687 -69.296170 58.978357
v 784.052175 -117.687610 32.064468
v 112.160620 -121.699938 18.053228
v 795.648702 -76.846625 47.290656
v 555.637039 -120.782045 -15.720314
v 157.339644 -96.334812 19.580587
v 332.928443 -124.356380 -14.658953
v 382.573717 -123.253893 -25.513234
v 924.150738 -36.182757 55.422091
v 923.813010 -41.012004 58.594968
v 771.616097 -63.816271 -1.341866
v 196.056541 -109.128766 -75.918740
v 742.514353 -118.051401 20.760143
v 369.999128 -124.763377 -33.412997
v 359.887412 -61.977077 -17.397512
v 880.054044 -40.926992 44.976409
v 550.814285 -83.646267 -33.126408
v 201.750519 -117.659520 13.559959
v 206.203525 -113.327541 15.748327
v 284.829114 -61.528489 -18.325726
v 668.752456 -90.602951 34.638950
v 971.047170 -26.186900 -18.008725
v 39.509656 -188.512924 -59.345605
v 311.658358 -81.490356 -47.928450
v 427.579355 -99.818259 -57.278557
v 138.895049 -72.879481 -53.793061
v 131.867638 -69.969200 -52.044295
v 128.094097 -135.827784 10.038231
v 156.667273 -97.493647 -72.108923
v 796.972166 -118.286626 31.246939
v 381.707007 -123.185118 -47.112898
v 488.382760 -106.411025 -54.281249
v 125.536280 -100.454410 20.636762
v 130.061332 -102.268182 20.292382
v 879.668446 -74.793690 58.688673
v 140.966625 -138.865213 -87.390808
v 486.120256 -64.772557 8.616951
v 900.751838 -70.849098 63.222250
v 349.064652 -123.374317 -16.716225
v 768.254929 -79.622905 -14.904488
v 333.726210 -90.007020 -55.150576
v 226.532733 -61.282657 -24.024201
v 679.624512 -72.728920 -10.550715
v 205.550702 -67.929623 -40.375677
v 256.082220 -131.776079 -27.514143
v 244.053873 -107.252345 -70.384992
v 322.680894 -125.107344 -17.991107
v 147.243272 -144.979472 -7.004988
v 618.809715 -91.661832 30.296642
v 393.151134 -123.211978 -42.671471
v 144.890436 -97.295453 -72.997514
v 268.847200 -63.854979 -26.435091
v 858.098476 -61.916381 53.317700
v 595.781405 -117.844225 8.200147
v 675.406105 -95.021788 -26.379106
v 603.761777 -120.863582 -18.194791
v 689.032752 -118.655777 8.491142
v 571.460213 -114.740878 16.081886
v 281.693055 -80.941258 17.370203
v 788.043527 -75.927207 46.391425
v 359.811289 -77.364751 15.924675
v 475.748371 -68.993616 -25.570107
v 747.719525 -117.912449 8.841687
v 766.248509 -73.690859 43.615194
v 172.777217 -84.126402 -59.245598
v 293.266185 -127.631263 -19.227941
v 108.162948 -76.595212 -60.245081
v 257.012286 -79.098480 -47.753710
v 412.282381 -122.477527 -27.342215
v 656.568246 -94.268698 -27.824134
v 563.551098 -70.348508 -19.277292
v 441.302657 -120.830798 -18.077460
v 414.152010 -68.799207 -29.153569
v 264.244831 -73.218977 -41.188510
v 479.884593 -86.329752 -42.608932
v 428.329843 -120.103227 -11.516829
v 354.207431 -72.274686 13.423892
v 600.299732 -70.734897 -15.958925
v 939.481460 -39.890944 64.575271
v 254.288778 -131.937067 -19.179612
v 832.794353 -108.784697 46.808938
v 934.160308 -39.065791 -12.693420
v 849.029144 -63.502040 52.386947
v 920.728843 -38.404016 55.649934
v 882.375490 -104.030753 53.884722
v 832.603765 -104.345718 47.978760
v 395.884552 -89.956192 -52.278677
v 890.020480 -107.796624 2.990284
v 907.128711 -59.687148 62.436198
v 703.282857 -55.055194 23.347936
v 711.529445 -54.695552 24.648488
v 805.877854 -46.652504 31.869780
v 859.462162 -39.902185 33.807767
v 880.383033 -37.265760 37.612246
v 893.181325 -33.964173 35.050376
v 892.349686 -35.045986 38.735478
v 971.111151 -2.269681 37.269372
v 833.854730 -43.099234 27.842166
v 1004.520862 5.311516 29.857271
v 940.438292 -19.168368 21.037782
v 1005.317900 5.453466 24.038668
v 805.198843 -48.568665 37.226740
v 947.571428 -12.988064 43.870112
v 949.180439 -12.066781 46.028778
v 952.669680 -10.226133 47.233658
v 272.101828 -60.788435 -9.288001
v 277.381878 -61.099523 -7.105652
v 759.823973 -53.193747 33.606708
v 791.533815 -49.239384 34.759710
v 821.898832 -48.034458 40.496611
v 828.981201 -45.248460 37.679428
v 839.089201 -43.915292 37.937046
v 841.288343 -44.615237 40.064280
v 940.366110 -17.154319 42.146712
v 695.576834 -55.807782 23.326688
v 787.403113 -48.785324 32.021259
v 800.713410 -47.787826 34.123290
v 821.765275 -45.920593 36.753126
v 900.763257 -33.393590 40.324773
v 924.087387 -25.043439 39.955254
v 941.905776 -16.240136 42.007959
v 954.209580 -9.302054 43.588725
v 961.700923 -5.905967 43.924666
v 964.786812 -4.703175 41.161374
v 971.843051 -2.252872 43.612934
v 560.852951 -60.873719 8.390698
v 674.134993 -58.307750 23.223739
v 688.711256 -56.156530 22.452015
v 722.026238 -54.685346 27.400541
v 810.258920 -46.807249 34.825304
v 839.796658 -42.477042 32.547843
v 851.392409 -41.432827 35.474178
v 900.303748 -32.503242 36.573902
v 930.942221 -21.816817 39.031156
v 944.803764 -14.707987 38.899021
v 961.005677 -6.387095 39.962564
v 280.969481 -60.816633 -10.313781
v 678.563133 -57.177541 22.245486
v 776.913394 -49.516495 29.803242
v 787.688642 -48.348951 29.439463
v 797.213202 -47.405533 30.283406
v 821.915052 -45.138474 34.262511
v 827.034755 -44.590882 34.737980
v 844.123119 -42.763218 36.651293
v 871.118128 -38.375994 35.296055
v 922.089048 -25.371592 36.551090
v 940.642098 -16.926624 37.846366
v 955.540254 -8.968917 38.984141
v 409.382089 -60.296325 -1.830956
v 780.867318 -48.923718 27.336164
v 793.634282 -47.671929 27.424247
v 832.686906 -43.494607 32.971298
v 912.894709 -28.566351 35.293465
v 928.127786 -22.861364 34.879334
v 936.842811 -18.874448 35.410834
v 957.656661 -8.171870 36.913051
v 280.263407 -60.872561 -14.064330
v 806.413346 -46.390520 30.123216
v 816.617544 -45.346856 31.809603
v 861.113069 -39.309426 29.460803
v 861.596503 -39.378716 32.213875
v 881.144363 -36.363461 34.300454
v 937.344574 -18.731161 33.628270
v 946.634066 -14.106384 34.465727
v 979.311991 0.613968 35.939895
v 785.749519 -48.690266 24.419421
v 803.517895 -46.644656 27.518043
v 811.679198 -45.760065 27.675312
v 825.938154 -44.122641 30.957474
v 851.557899 -40.799627 31.763652
v 871.825500 -37.835183 32.846755
v 880.609903 -36.085913 29.750079
v 891.932398 -33.892100 32.359770
v 902.987566 -31.268473 33.298357
v 921.994240 -25.284902 34.102438
v 960.932552 -6.966096 33.820380
v 965.421351 -4.740934 35.574609
v 972.768452 -1.758069 33.953310
v 986.691083 2.949135 32.713658
v 870.032519 -37.973029 31.070699
v 953.669752 -10.642840 32.705125
v 980.252791 0.877058 31.333545
v 992.724811 4.562814 30.071963
v 913.826658 -28.036701 31.798912
v 913.012098 -28.494786 26.656458
v 921.877335 -25.663278 26.507773
v 926.189727 -23.847003 28.526024
v 956.338062 -10.183475 26.590155
v 1011.429525 3.786978 29.777352
v 931.650888 -22.128327 25.375153
v 940.866572 -17.946579 26.216881
v 1002.614591 5.540762 28.263585
v 1006.324167 5.483487 26.898543
v 930.598177 -23.304032 21.688650
v 956.820722 -10.319493 24.146254
v 1011.248994 4.702283 22.607005
v 957.725460 -10.874382 18.181453
v 975.095148 -3.219443 16.882487
v 1002.950905 5.322015 22.824199
v 971.853383 -5.413247 14.315864
v 953.676233 -13.695845 15.525838
v 331.113355 -81.840226 -47.693975
v 396.333566 -83.469303 -46.619809
v 341.551901 -81.441164 -47.029356
v 994.108187 -0.088779 6.640556
v 968.745039 -9.333703 7.726713
v 974.769482 -5.602329 9.968907
v 986.325044 -4.329050 2.767697
v 900.899530 -32.296815 23.236175
v 790.188286 -49.747973 18.668209
v 871.632856 -39.534463 17.946092
v 916.025289 -31.568716 12.007825
v 990.661681 -5.825161 -3.328001
v 1006.690740 -2.123285 -0.074757
v 393.134433 -65.267952 -24.440720
v 389.964127 -67.629359 -28.582359
v 777.158829 -53.481818 12.680313
v 787.447683 -52.017734 13.967888
v 781.063453 -51.942106 15.179138
v 794.035625 -53.277750 10.488326
v 886.165782 -38.628712 12.907425
v 1011.009355 -6.221033 -3.358538
v 395.774894 -68.844477 -30.089633
v 845.626211 -45.870204 12.344975
v 970.580313 -15.801519 -4.795297
v 975.318255 -14.399609 -6.277595
v 822.958059 -50.456560 9.743912
v 858.066054 -45.326064 9.475905
v 942.074534 -26.731427 0.236618
v 984.730701 -12.045420 -10.029127
v 871.301921 -43.844032 8.010622
v 936.697754 -31.911530 -4.119074
v 956.126752 -24.758308 -7.729870
v 977.738027 -16.068961 -10.554890
v 904.277942 -40.622389 1.000172
v 1016.474213 -15.227231 -10.206522
v 793.037645 -59.338117 1.731556
v 902.008929 -45.051008 -4.309553
v 1001.395847 -15.837874 -16.722123
v 776.163039 -64.995464 -3.015299
v 953.314005 -28.540327 -11.062159
v 962.248357 -25.193126 -12.371441
v 861.013045 -56.546235 -6.260031
v 928.089671 -39.480634 -9.536659
v 945.804970 -34.091461 -13.494369
v 950.476224 -32.616779 -14.481358
v 918.718469 -44.026709 -10.080330
v 954.367981 -36.486034 -20.655417
v 970.030118 -4.079079 24.805048
v 996.782136 3.116067 14.304955
v 996.595275 1.820699 10.256998
v 982.861264 -2.888993 8.472194
v 992.898932 0.371512 8.749017
v 1004.117533 -0.006542 3.108110
v 1003.981934 1.391608 6.749452
v 1011.548210 2.142079 11.166082
v 1008.222604 2.802305 11.427453
v 964.697574 -12.389506 5.294000
v 986.404813 -3.550752 4.147776
v 999.376177 0.009744 3.896356
v 1008.449806 -0.830714 3.253938
v 907.464716 -30.957899 21.483108
v 983.764506 -5.752224 2.097824
v 991.904731 -3.905774 -0.390462
v 1015.057896 -2.003743 5.981786
v 928.651239 -25.724881 15.800786
v 974.225050 -10.000275 1.968496
v 1009.228410 -2.134618 1.342277
v 1018.161999 -4.433235 6.137321
v 885.055796 -38.053018 14.901946
v 960.027419 -12.688720 9.052467
v 969.580128 -10.770645 4.324145
v 1013.039076 -1.704879 4.594473
v 800.028968 -47.957148 21.459730
v 807.538433 -47.074472 21.869299
v 903.056370 -33.665277 15.958388
v 911.214537 -32.332005 13.657795
v 959.726196 -15.240739 4.346979
v 982.329002 -8.230843 -1.187728
v 1013.764566 -3.529499 2.349531
v 1018.541789 -5.849899 4.281892
v 883.348448 -36.085482 23.438925
v 943.447447 -21.432344 9.268742
v 948.321881 -19.582234 7.651708
v 962.333329 -14.519408 3.381252
v 965.903042 -13.137682 2.995635
v 970.331326 -13.116705 -0.318467
v 1002.374345 -1.228560 0.216796
v 1017.902813 -7.145870 1.465689
v 776.428915 -51.386117 17.247775
v 794.130031 -50.077327 16.893836
v 810.483788 -47.790730 18.540332
v 814.802536 -46.728951 20.260763
v 850.397034 -42.585944 18.832837
v 894.840682 -35.143152 17.329952
v 896.198973 -35.743722 14.698100
v 928.637038 -27.877851 10.257479
v 933.383018 -26.013848 9.939964
v 937.757004 -24.618220 8.401188
v 946.705642 -21.890530 4.643202
v 953.561518 -17.666128 5.590870
v 966.388774 -15.061102 -0.529858
v 997.238964 -3.663363 -3.495089
v 807.039292 -48.970611 16.504156
v 822.848133 -46.063076 19.357491
v 833.896584 -46.020855 15.721583
v 830.724895 -45.229959 18.927259
v 961.580807 -16.395382 0.848026
v 978.149425 -9.990234 -1.055896
v 986.213701 -8.812128 -5.463243
v 1003.721294 -5.333983 -6.033441
v 798.163876 -51.337496 13.368075
v 818.510284 -47.400212 17.071248
v 824.734946 -47.212741 15.731369
v 841.731887 -44.708154 16.222955
v 852.606250 -43.693878 14.763851
v 856.438862 -42.750858 15.735178
v 953.942721 -18.480426 3.764203
v 982.262212 -10.867073 -5.885419
v 1007.448665 -5.138859 -4.122161
v 816.607804 -49.287153 13.361558
v 837.437384 -46.508328 13.509103
v 957.019730 -19.904434 -1.209044
v 972.886273 -13.503573 -2.865922
v 997.876483 -7.019885 -9.094663
v 1000.576295 -4.539686 -5.683186
v 1014.278568 -7.290882 -2.235651
v 1018.649796 -9.125882 -0.500689
v 824.624068 -48.599808 12.783038
v 851.018335 -47.901915 6.939653
v 858.949042 -43.547982 12.837331
v 863.555648 -42.045515 14.581674
v 875.559953 -41.228858 11.694038
v 882.529531 -39.529381 12.496128
v 893.814200 -38.180267 10.188245
v 906.009462 -36.437075 7.631977
v 900.276818 -36.812122 9.875310
v 928.394184 -30.606124 4.742687
v 1001.431941 -9.565999 -11.684672
v 385.841881 -68.586360 -30.209604
v 832.766758 -48.292889 11.244265
v 868.468445 -43.181888 10.236315
v 876.207970 -42.789524 8.285340
v 882.580459 -41.758223 7.835351
v 925.322492 -33.328472 1.829711
v 961.961536 -20.187872 -5.131174
v 987.930189 -9.307495 -7.897467
v 806.321244 -53.392359 8.186120
v 916.003653 -34.907410 4.983674
v 970.703528 -17.682868 -7.867545
v 996.565469 -9.072572 -11.746994
v 1006.005861 -8.493368 -8.782065
v 1014.319166 -10.789269 -6.504344
v 1018.217435 -13.568293 -7.002993
v 904.835668 -38.395059 4.492208
v 912.299820 -37.348704 2.494592
v 934.737306 -30.400763 -0.033714
v 965.882022 -19.208845 -6.588493
v 982.149450 -15.335151 -12.640272
v 470.624571 -68.731995 -25.585857
v 781.073928 -55.878027 8.107071
v 792.822034 -56.370395 5.775938
v 802.081597 -56.267634 4.512480
v 990.750590 -11.449834 -13.002961
v 782.658405 -57.938398 4.905819
v 964.950131 -21.409201 -9.151316
v 973.384388 -18.616706 -10.938689
v 987.384254 -13.838988 -14.194094
v 996.664180 -12.021543 -14.775547
v 1003.669832 -11.198496 -12.428918
v 1009.809463 -11.502177 -9.855183
v 1013.094684 -10.970682 -7.493612
v 783.812118 -59.790904 2.276526
v 867.606830 -50.003565 -0.046022
v 888.365457 -42.752286 3.889354
v 916.519586 -39.264345 -2.787753
v 930.026827 -34.191593 -2.907415
v 960.704482 -24.408765 -10.427586
v 969.209792 -21.049346 -11.411145
v 1019.533461 -16.054333 -9.005923
v 790.225283 -62.336694 -1.511674
v 821.382116 -54.621383 3.435696
v 974.031769 -20.081107 -13.170698
v 990.651340 -14.044438 -15.687451
v 1007.431646 -16.057046 -14.841847
v 1013.267038 -15.390991 -11.977086
v 462.611603 -75.756426 -34.486590
v 828.133721 -54.691878 1.956844
v 861.066093 -50.933514 0.332766
v 920.156518 -36.801129 -0.881116
v 956.543300 -29.125226 -13.920590
v 967.911057 -23.916997 -14.048363
v 988.743810 -20.825228 -20.027129
v 994.249387 -16.028033 -17.859739
v 998.819569 -14.921561 -16.783614
v 874.003601 -49.752425 -1.329329
v 899.064754 -43.611494 -1.324964
v 923.123573 -38.579103 -5.318859
v 925.972980 -36.731169 -4.226755
v 980.098245 -18.573924 -15.074160
v 984.115323 -18.697377 -17.263412
v 957.039259 -30.857256 -16.197763
v 860.283230 -52.615686 -1.605272
v 879.934312 -49.199535 -2.308265
v 913.159154 -42.957304 -6.287663
v 918.979247 -41.052495 -6.625287
v 275.036251 -85.146906 -52.744639
v 965.552455 -27.774957 -17.049606
v 977.017339 -25.725787 -19.789560
v 976.360891 -22.511126 -17.082409
v 981.759643 -22.743584 -19.348820
v 384.819048 -85.692229 -49.253822
v 932.775723 -43.210046 -16.604315
v 926.045986 -42.840637 -12.548519
v 943.204233 -41.176370 -20.048099
v 390.218955 -85.531518 -48.815417
v 396.523328 -85.930014 -48.824366
v 963.940617 -33.582976 -21.438114
v 979.806353 -5.519768 5.636231
v 912.060928 -46.220849 -9.682741
v 389.382363 -77.567756 -41.066252
v 394.706314 -81.308760 -44.649181
v 884.650889 -49.531851 -3.824611
v 272.101500 -80.721462 -48.661669
v 335.183778 -83.664650 -49.364504
v 817.075225 -50.978736 10.110304
v 336.317058 -78.283357 -43.868225
v 385.943443 -80.758851 -44.537507
v 375.564511 -75.000510 -38.829392
v 396.717943 -66.871488 -27.048004
v 395.949771 -71.776484 -34.071044
v 331.445901 -77.266844 -42.894568
v 814.690453 -54.068742 5.557950
v 811.060618 -50.927882 11.488907
v 894.202653 -45.785218 -2.445089
v 869.466528 -46.852954 3.654113
v 1014.499514 -24.818637 -16.501384
v 990.928640 -32.605975 -21.906988
v 996.067684 -30.000060 -20.921371
v 943.277493 -53.325673 -25.568707
v 885.514613 -61.593672 -14.044746
v 820.744805 -69.487471 -11.511748
v 849.485632 -69.579560 -13.902489
v 894.775472 -67.443133 -16.789896
v 906.333366 -71.088674 -17.837814
v 895.517007 -72.081510 -16.758077
v 822.240146 -79.141445 -15.988221
v 840.506820 -81.321745 -15.710651
v 1012.475345 -21.934327 -16.508585
v 1001.165024 -22.370043 -19.589904
v 1009.612845 -23.042254 -17.571059
v 1016.585024 -21.735767 -15.002921
v 997.777084 -21.718761 -20.229976
v 1006.050080 -24.686986 -18.672917
v 1016.257394 -23.266986 -15.601330
v 1011.180168 -24.278659 -17.412565
v 995.034710 -23.741884 -21.146548
v 1000.389008 -23.764858 -19.977970
v 1003.302609 -28.890791 -19.215107
v 990.299762 -24.699462 -21.721189
v 986.855076 -28.583421 -22.487176
v 990.104055 -29.868295 -22.275233
v 981.226958 -33.883801 -23.441062
v 983.897569 -34.620472 -23.232509
v 972.371756 -32.896168 -22.751714
v 972.829368 -35.788103 -23.851516
v 973.989470 -37.748306 -24.324549
v 963.906327 -39.398298 -24.441761
v 978.885527 -36.964762 -23.937325
v 984.567357 -38.287787 -23.022873
v 982.122690 -40.824766 -23.517693
v 975.553092 -39.998644 -24.555266
v 986.775432 -41.798874 -22.100030
v 972.640067 -44.884621 -25.226287
v 988.351916 -46.283476 -20.923044
v 937.867890 -47.420854 -22.408566
v 981.529123 -45.871187 -23.459002
v 951.336104 -45.920569 -25.334790
v 935.907888 -50.146579 -22.985961
v 978.188334 -47.665808 -24.236502
v 934.176752 -54.738640 -23.665656
v 945.320542 -47.436132 -24.678260
v 954.155298 -51.757507 -26.706406
v 977.955916 -51.899979 -24.052527
v 900.303272 -56.921896 -14.664718
v 911.478737 -55.814312 -17.400007
v 929.388520 -54.850639 -22.372225
v 905.177164 -58.622690 -16.838722
v 912.003711 -58.443626 -18.642449
v 852.134787 -62.576886 -10.025850
v 894.416759 -60.008471 -14.847109
v 923.406424 -57.243209 -21.292709
v 939.352057 -56.375491 -24.927655
v 950.496402 -52.753880 -26.510456
v 784.705881 -69.662736 -8.309782
v 903.119560 -61.027822 -17.122963
v 913.422111 -64.447987 -19.589789
v 912.113480 -61.364324 -19.232672
v 924.657282 -59.780414 -21.818210
v 932.888854 -59.654611 -23.561341
v 929.401794 -58.432394 -22.797441
v 873.242527 -64.504749 -13.614538
v 874.714417 -66.444246 -14.557537
v 894.067878 -62.376856 -15.699399
v 889.499727 -65.216839 -15.866370
v 946.866624 -56.250924 -26.084499
v 806.315260 -66.607733 -7.839385
v 852.124299 -65.890558 -12.298878
v 861.568881 -68.063619 -14.188515
v 903.660041 -63.796639 -17.788412
v 930.731665 -63.119392 -22.875548
v 789.957565 -71.987516 -10.758596
v 828.452502 -71.200998 -13.330026
v 832.393198 -68.559766 -12.072308
v 868.019950 -67.688885 -14.586542
v 883.535453 -65.698348 -15.291905
v 894.828876 -65.536120 -16.607345
v 795.057233 -74.124148 -12.799096
v 804.595203 -72.999789 -12.590779
v 833.209906 -71.736701 -13.937932
v 838.865733 -71.487943 -14.150290
v 865.397322 -70.485998 -15.180579
v 877.418918 -69.515552 -15.575150
v 885.806605 -69.201696 -16.166671
v 904.766278 -66.304585 -18.067136
v 848.343697 -71.985032 -14.661517
v 854.655573 -70.829219 -14.758022
v 814.476499 -75.355939 -14.447113
v 838.554188 -74.381217 -15.145324
v 856.542174 -73.485046 -15.258891
v 900.491950 -74.310492 -16.797032
v 849.486019 -73.932755 -15.156880
v 967.950270 -65.679563 -24.632822
v 971.866503 -68.959418 -23.202978
v 971.460351 -63.344188 -24.386277
v 801.395462 -77.985525 -15.186971
v 811.267347 -77.549407 -15.280790
v 832.885787 -74.609924 -15.034741
v 834.369278 -76.109946 -15.479468
v 838.232508 -77.360231 -15.725419
v 842.437474 -77.549604 -15.725161
v 849.355598 -77.922226 -15.681298
v 853.749012 -77.988006 -15.597784
v 863.677950 -77.707178 -15.500238
v 779.098227 -79.781964 -15.385903
v 820.269326 -76.923174 -15.399772
v 870.471245 -74.140031 -15.611010
v 907.435200 -76.016503 -17.062743
v 784.045666 -82.084355 -16.577600
v 803.555242 -82.749537 -16.749514
v 809.556616 -79.774984 -16.024787
v 828.627688 -77.999926 -15.807732
v 824.874875 -83.139156 -16.051178
v 826.809993 -87.001099 -15.460849
v 832.491239 -80.271433 -15.887683
v 897.124957 -76.298568 -16.128947
v 788.048006 -85.302134 -17.507265
v 376.882972 -107.488670 -64.840279
v 390.639482 -102.555371 -61.480009
v 391.520285 -106.942821 -63.742691
v 816.673301 -79.440929 -16.031079
v 767.375516 -86.318889 -18.183287
v 795.435347 -84.943682 -17.274014
v 902.580286 -83.224967 -14.491666
v 301.192719 -111.800810 -69.778248
v 382.924344 -107.118149 -64.342932
v 400.012552 -106.510792 -62.939387
v 773.983155 -87.065384 -18.277206
v 782.402621 -88.799178 -18.239286
v 794.008871 -79.834911 -15.830162
v 952.685204 -91.697891 -13.533104
v 203.388786 -137.025785 -75.145688
v 969.170482 -92.230228 -13.829176
v 199.430877 -139.062427 -73.519444
v 751.287456 -100.689746 -19.531567
v 811.534134 -104.628516 -7.393927
v 798.604790 -106.193195 -7.899645
v 973.247501 -106.759089 -6.368587
v 978.254571 -106.337386 -6.069071
v 799.378105 -113.047026 1.355674
v 940.069182 -109.321525 -0.480650
v 951.765770 -120.857754 6.649560
v 952.295844 -126.126494 11.896432
v 939.644688 -61.202004 -24.608415
v 953.531275 -65.646212 -25.302709
v 934.548165 -65.529436 -23.184789
v 943.428829 -66.328866 -24.185066
v 939.905123 -71.726721 -22.231958
v 952.496671 -68.799717 -24.444334
v 922.938744 -74.570690 -19.171207
v 946.565493 -76.568849 -21.175072
v 930.572647 -76.557652 -19.463256
v 957.837245 -78.019061 -21.218450
v 938.556014 -77.524555 -19.963917
v 951.912480 -76.521766 -21.637915
v 889.422630 -78.716651 -15.540389
v 938.494968 -81.784273 -17.918635
v 950.625114 -81.687061 -19.139013
v 944.510351 -85.402155 -16.676410
v 381.339907 -117.609336 -60.596618
v 394.273159 -114.320733 -62.961600
v 950.935257 -88.215875 -15.530436
v 494.879611 -112.084487 -54.984006
v 494.179153 -114.164204 -54.927783
v 410.803929 -116.949312 -58.714909
v 483.385977 -114.134747 -56.118711
v 487.386793 -116.099064 -54.591470
v 501.076442 -112.849123 -54.297326
v 956.069956 -87.369231 -16.361402
v 248.815199 -127.972025 -73.201037
v 273.068924 -125.568920 -70.147672
v 272.068555 -123.423774 -71.892193
v 298.483623 -121.962486 -68.454397
v 430.364640 -117.465257 -56.269761
v 474.691322 -116.988708 -54.520010
v 481.601252 -116.968198 -54.149089
v 483.264528 -115.876357 -55.180299
v 503.195894 -114.473777 -53.860888
v 506.877646 -115.899717 -52.829845
v 259.352805 -125.084447 -73.178829
v 461.821307 -116.692087 -55.607593
v 509.977006 -118.101738 -50.268905
v 826.158747 -90.921789 -14.344200
v 203.788015 -133.228669 -77.619598
v 254.948572 -127.143904 -72.648372
v 263.775365 -126.154787 -71.621868
v 290.849848 -124.598271 -67.362239
v 297.661282 -124.075012 -66.501964
v 302.223529 -123.516176 -66.116975
v 487.225707 -118.004752 -52.080245
v 539.287836 -115.898909 -48.958584
v 208.421786 -133.223450 -76.967271
v 807.060604 -93.708764 -15.081753
v 816.923581 -93.654963 -14.096990
v 974.523630 -93.176029 -12.989734
v 200.012641 -135.314094 -77.194964
v 207.927250 -134.756543 -76.185094
v 214.246692 -133.545115 -75.871888
v 790.640029 -98.111525 -15.126159
v 794.905297 -93.832662 -16.396011
v 807.923763 -95.244124 -14.320201
v 827.434962 -97.064495 -11.114002
v 976.341095 -90.421452 -13.960834
v 975.666626 -96.719630 -11.099719
v 198.156387 -136.904464 -76.439325
v 816.898346 -96.320423 -12.778938
v 822.307134 -95.030986 -12.862477
v 189.686385 -137.799963 -77.453298
v 195.269650 -138.288035 -75.788508
v 208.711854 -136.485703 -74.406639
v 794.322589 -96.424165 -15.453841
v 799.738952 -97.395007 -14.292218
v 817.734280 -98.495075 -11.361651
v 833.585740 -97.006975 -10.472590
v 154.961716 -143.006345 -81.859677
v 809.199753 -96.992434 -13.328799
v 978.342484 -98.689622 -9.388764
v 759.845071 -105.366956 -15.203722
v 824.011090 -97.711217 -11.112322
v 810.798752 -101.667603 -10.029000
v 825.602236 -103.611764 -6.405093
v 973.049209 -98.035460 -10.698988
v 755.721430 -107.285671 -14.273790
v 755.585392 -109.115289 -12.463953
v 943.595654 -104.536648 -4.546248
v 788.734317 -106.402852 -9.330826
v 977.552424 -102.240149 -8.095127
v 978.614422 -103.042775 -7.395531
v 980.311560 -102.094362 -6.937513
v 930.437179 -108.355949 0.329181
v 980.174961 -106.092466 -5.469886
v 802.692816 -109.508478 -3.449189
v 792.238895 -110.144019 -4.386369
v 916.606863 -107.303779 1.220944
v 978.894509 -110.282187 -4.250083
v 796.624964 -111.612062 -1.511990
v 903.501316 -111.931065 7.234912
v 911.470521 -108.651095 3.014244
v 917.092439 -110.688744 4.484859
v 922.477340 -107.623787 0.798851
v 922.732520 -114.280415 7.532596
v 951.583013 -111.751695 -0.707346
v 936.701772 -113.459452 3.750358
v 909.557757 -112.054252 6.848999
v 929.053948 -113.950565 5.912227
v 822.881377 -115.563589 9.520707
v 932.178219 -116.413985 7.854540
v 950.341451 -114.665469 1.742456
v 829.089244 -113.650422 6.551010
v 937.865364 -117.699113 7.717694
v 946.397994 -120.534085 8.099680
v 858.456389 -118.211148 17.719518
v 872.395119 -119.685272 21.069023
v 946.063069 -122.349208 10.195149
v 960.032411 -126.742070 9.155477
v 972.820413 -127.661842 5.477075
v 989.730426 -126.956743 8.395374
v 945.317238 -79.742812 -19.698694
v 898.790853 -118.343879 16.555741
v 344.331569 -120.178218 -62.368229
v 277.906563 -132.285883 -45.170182
v 1006.525862 -29.358293 28.353581
v 285.834401 -131.444593 -43.600941
v 417.328592 -122.454041 -29.498832
v 814.629347 -112.075623 2.083383
v 983.572400 -137.330185 19.506181
v 894.028428 -122.885638 26.410248
v 891.954251 -120.417402 21.086308
v 909.763694 -123.517221 24.148503
v 933.074877 -126.566068 21.700928
v 782.875472 -118.452959 22.241761
v 922.066273 -124.190360 21.909696
v 975.294553 -139.311858 21.118396
v 270.388896 -130.084229 -17.992793
v 924.740112 -127.616467 27.804363
v 933.106108 -129.153632 26.654511
v 976.542167 -140.763121 24.532511
v 934.292415 -131.117485 30.486129
v 952.716544 -138.916536 33.458579
v 1018.308216 -36.417268 -6.150096
v 1015.936915 -37.949361 -9.606980
v 1005.173304 -42.837680 -9.598899
v 1010.830867 -40.083745 -10.087443
v 1014.093811 -38.476972 -7.601330
v 1013.064437 -38.077212 -2.679497
v 1009.917641 -38.056262 2.011482
v 1008.559028 -38.868447 1.458200
v 270.279312 -132.168298 -59.903840
v 279.227157 -130.885050 -59.912674
v 1010.476379 -31.665531 17.095814
v 259.042206 -134.026371 -58.550152
v 1013.743999 -29.393003 19.862870
v 262.538466 -134.080281 -54.331420
v 272.381032 -132.684981 -56.311873
v 272.028359 -133.114567 -52.671121
v 283.326433 -132.049453 -49.008841
v 281.782852 -132.085387 -52.429261
v 294.827267 -130.989417 -48.154738
v 1006.189073 -31.009209 23.323400
v 417.303204 -122.556511 -33.121541
v 1006.625698 -27.790490 34.163355
v 811.579772 -114.118058 5.219802
v 982.276389 -129.885584 7.882434
v 1008.664036 -25.558334 41.318808
v 875.471782 -117.825533 17.005541
v 984.090604 -132.725994 11.824399
v 905.507221 -122.764440 23.679774
v 909.722904 -119.828913 17.509433
v 974.629249 -133.180817 10.878031
v 978.333992 -137.890570 18.684937
v 986.249456 -135.464462 17.709151
v 991.953071 -132.419578 16.962606
v 291.495728 -128.009057 -24.770162
v 739.965664 -118.276254 14.749617
v 765.777413 -118.260679 16.439285
v 881.356304 -121.344482 24.654511
v 973.338590 -135.984188 14.999989
v 989.371417 -135.454090 20.301224
v 887.502054 -122.968306 28.425916
v 895.988148 -122.333247 24.636113
v 905.841620 -124.476116 27.403960
v 967.214198 -136.422028 17.097902
v 279.321716 -129.089638 -17.970455
v 287.678647 -128.393528 -14.795352
v 346.273469 -123.448386 -13.731035
v 880.650551 -122.978351 31.237425
v 973.194869 -140.242957 23.145809
v 985.524374 -137.503219 21.195569
v 295.558483 -127.850695 -11.368440
v 299.795624 -127.274180 -13.459112
v 307.029159 -126.802453 -10.893990
v 355.740628 -122.969170 -8.914188
v 917.755752 -126.662433 28.657898
v 967.562132 -139.261105 21.883439
v 985.679793 -138.418827 24.010249
v 244.616907 -132.936538 -17.176379
v 276.295362 -129.638118 -13.947497
v 899.522937 -124.708573 30.344230
v 909.043905 -126.585343 32.461440
v 982.117268 -140.593463 26.648044
v 910.168824 -127.221765 34.186108
v 916.684628 -127.746471 32.115398
v 924.464753 -129.508109 32.889369
v 966.042384 -142.460768 30.179790
v 286.253325 -128.755167 -9.745344
v 942.864411 -133.514325 29.480107
v 949.589540 -135.316362 27.667871
v 948.424387 -137.578536 34.858400
v 969.656605 -140.947640 25.064854
v 988.304926 -101.677391 75.538976
v 987.934803 -103.975506 70.466081
v 985.756423 -103.514460 73.430197
v 989.392272 -101.856436 73.555160
v 986.919865 -101.156596 77.777493
v 987.522069 -99.276443 80.828005
v 877.621273 -114.667166 11.593138
v 256.595551 -131.585045 -24.156002
v 979.852124 -133.292080 11.396448
v 773.409112 -118.337348 20.135553
v 857.707425 -113.902019 9.517441
v 914.663070 -121.668327 19.492337
v 261.088332 -131.150101 -18.541910
v 916.799124 -123.880910 22.976958
v 959.840131 -136.514985 21.516015
v 287.650099 -131.652305 -49.184860
v 291.048013 -131.002701 -43.364431
v 252.354028 -134.557774 -44.863495
v 246.027713 -132.307578 -11.229532
v 266.725943 -133.084023 -43.820499
v 528.567000 -119.453692 -5.978878
v 819.762826 -119.145813 24.870266
v 798.825771 -118.662395 26.922163
v 789.460619 -118.262711 29.254025
v 872.817236 -121.955845 40.439705
v 880.531063 -123.266686 38.130911
v 893.817140 -124.510137 40.905457
v 806.331032 -118.558488 31.516293
v 813.490438 -118.709092 32.649060
v 852.180846 -120.441869 37.264543
v 863.693876 -121.460295 37.554887
v 856.648283 -118.272522 44.261692
v 755.310120 -117.156816 30.276305
v 452.136798 -118.226826 3.697129
v 578.231195 -113.796536 18.439007
v 562.813135 -113.372180 18.207028
v 967.299320 -111.442055 64.424276
v 936.877046 -104.405118 67.183452
v 978.465788 -142.716194 32.971880
v 979.034720 -142.259872 34.844335
v 982.710530 -139.270623 35.693962
v 974.075177 -143.475880 36.833972
v 975.565891 -142.763425 37.435147
v 983.066914 -140.546950 32.440926
v 987.024107 -137.329557 32.721930
v 971.129614 -143.450805 38.840588
v 984.365393 -136.935651 36.916917
v 966.924641 -142.803674 42.507142
v 972.825318 -143.160122 38.830466
v 974.337037 -141.919597 39.681909
v 979.784456 -140.036706 37.721775
v 961.929686 -142.461893 44.114970
v 972.071425 -141.724664 41.322826
v 959.152359 -141.832045 44.601988
v 960.454396 -141.928807 44.978154
v 524.071239 -119.980643 -10.386609
v 953.301786 -139.974669 43.890730
v 816.961448 -119.047941 29.585386
v 908.051700 -127.344544 39.024387
v 829.720275 -119.517686 27.350631
v 840.311454 -120.005313 31.377225
v 866.600372 -121.921649 35.870556
v 900.971251 -124.918896 42.781170
v 824.697126 -119.348576 28.901029
v 836.525742 -119.730194 33.585816
v 908.385370 -126.140305 43.161206
v 854.198107 -120.840510 34.679771
v 885.823616 -122.892364 42.391794
v 892.512403 -122.258193 45.029746
v 922.625432 -129.136017 42.572663
v 865.051113 -120.340085 42.552846
v 880.741307 -122.687669 41.096780
v 875.817378 -121.038775 43.621227
v 1015.308682 -35.175694 2.750892
v 466.900178 -118.955118 -5.042171
v 849.326878 -119.197191 41.254560
v 860.421200 -120.051664 41.981406
v 854.942440 -119.022439 42.792261
v 869.301349 -120.703115 42.936421
v 886.933758 -118.642315 47.366894
v 881.598541 -121.146225 44.372066
v 888.807218 -121.229158 45.493319
v 897.851609 -120.090993 47.696707
v 972.423052 -121.935492 51.568251
v 850.113086 -118.161824 43.394438
v 863.400608 -119.188165 44.117006
v 878.137282 -118.696363 46.211028
v 968.861731 -121.442965 52.489447
v 978.337771 -120.768078 51.761694
v 806.505249 -117.971902 35.781375
v 821.131780 -118.125261 38.235748
v 828.396096 -117.903006 40.111088
v 839.879101 -119.000473 39.593276
v 964.649059 -121.245600 53.523824
v 967.564713 -120.537013 53.808845
v 975.450734 -120.789879 52.105866
v 976.635117 -120.050812 52.691368
v 803.588494 -116.720292 38.718405
v 813.082205 -118.093005 36.764723
v 820.766146 -117.129406 40.449479
v 827.240672 -117.203410 41.362460
v 834.883930 -117.895660 41.158631
v 838.066354 -117.067252 43.066182
v 980.048790 -119.169324 52.161590
v 750.426034 -116.320315 32.781112
v 811.454795 -117.078853 39.108194
v 811.695180 -116.314157 40.494914
v 974.056857 -119.143266 54.335070
v 973.699764 -119.860178 53.640725
v 977.812993 -118.643591 54.006241
v 979.917536 -117.785190 54.537185
v 919.871348 -113.393943 54.918624
v 967.564016 -119.316518 55.124894
v 976.303829 -117.624520 55.463973
v 982.767128 -117.533159 53.686818
v 578.813657 -116.068760 13.157868
v 977.483397 -116.788144 56.139478
v 952.050163 -116.937402 56.450097
v 959.179629 -116.113681 58.161705
v 964.635609 -115.897135 58.791852
v 971.779556 -115.740333 58.115200
v 583.931106 -115.662621 14.772259
v 945.713857 -114.260886 58.087417
v 957.620652 -113.835805 60.538772
v 976.800493 -114.108651 59.303937
v 581.167134 -112.907916 20.115152
v 934.890023 -111.288172 59.221269
v 963.284291 -113.630809 61.339851
v 421.286931 -119.217800 6.099010
v 566.194433 -111.760145 20.569318
v 574.802977 -112.258036 20.536497
v 575.516591 -111.169883 21.779979
v 942.370454 -107.189070 65.569471
v 577.692469 -111.666032 21.410548
v 957.037875 -109.753558 65.979238
v 971.912354 -113.350429 61.209914
v 974.058108 -114.753825 59.009374
v 974.949911 -112.622880 61.704535
v 978.115146 -112.078326 61.692353
v 982.946943 -112.167069 59.799109
v 950.845787 -108.310911 66.346464
v 969.461891 -109.534853 67.299188
v 971.987911 -110.135240 66.056511
v 981.780922 -109.019647 65.554079
v 958.985819 -106.763519 70.265680
v 931.604982 -104.831770 65.218939
v 953.848843 -105.911932 70.478413
v 973.713171 -108.442419 68.337258
v 976.935301 -108.759134 67.209067
v 980.725376 -107.165634 69.374977
v 970.833684 -106.340610 71.806496
v 936.799023 -102.617922 69.045678
v 947.919629 -102.717365 73.565597
v 958.005297 -105.228216 72.580739
v 967.128160 -108.058358 69.399333
v 975.745928 -106.734113 70.911309
v 963.001250 -105.178102 73.391551
v 979.214714 -105.488929 72.629801
v 944.519209 -102.123238 72.907505
v 950.593997 -101.424592 76.924328
v 956.932949 -103.822839 74.904889
v 973.891817 -103.075396 76.475858
v 980.371584 -104.416334 74.263880
v 952.028741 -100.054785 79.939448
v 954.924398 -102.100212 77.601659
v 977.705929 -101.684573 78.170620
v 955.165664 -99.916304 82.574832
v 959.764424 -102.175298 78.848117
v 951.765089 -96.818781 83.909684
v 955.998974 -97.838423 86.786384
v 982.994182 -97.866218 84.024102
v 957.987666 -98.732057 87.048753
v 960.597141 -99.020491 87.711828
v 967.775729 -97.286695 91.975464
v 972.222314 -96.993917 91.866033
v 976.753303 -96.505063 91.395498
v 981.220977 -96.135056 89.007250
v 983.872348 -93.973888 92.067755
v 977.738448 -95.213894 93.564193
v 978.527543 -92.984965 95.689505
v 950.754979 -113.381735 59.915205
v 938.479049 -109.274686 62.190109
v 823.092499 -119.062579 33.102290
v 858.865200 -83.052195 54.927796
v 838.383063 -103.552045 48.700862
v 859.660800 -104.280397 50.742080
v 790.011323 -101.955199 44.550078
v 880.341404 -93.625577 56.688716
v 820.402635 -96.147270 48.254775
v 977.174324 -131.645899 45.390308
v 891.542818 -111.463110 52.086833
v 778.644280 -105.507273 42.795411
v 797.169001 -104.195023 44.782933
v 781.270876 -102.575005 43.619280
v 797.508880 -101.441583 45.332336
v 804.579082 -102.510257 45.752453
v 870.632948 -96.177850 54.428049
v 606.742796 -106.391127 27.095346
v 616.715251 -107.145661 27.591836
v 802.759351 -95.905393 46.628988
v 887.253081 -90.450755 58.671270
v 895.830745 -82.504512 61.879662
v 909.697395 -85.143519 65.333991
v 825.747338 -88.330106 50.020119
v 865.668542 -87.372487 55.312342
v 874.305280 -81.882148 57.474183
v 891.517218 -80.610034 61.051260
v 856.700458 -80.252812 54.846089
v 404.465562 -98.534680 18.688088
v 965.730222 -138.043236 46.792975
v 971.577161 -139.807789 43.356574
v 960.470697 -134.709016 48.678185
v 957.694318 -133.780002 48.921410
v 967.849681 -134.127191 47.687734
v 966.165671 -132.726548 48.579904
v 974.465195 -132.464423 45.894798
v 975.698774 -132.936584 45.260316
v 948.300803 -133.860045 47.404047
v 945.419973 -130.314432 48.238007
v 975.544371 -130.396257 46.480597
v 979.942908 -126.659856 47.603850
v 941.347447 -130.974322 47.194377
v 948.900051 -129.409261 49.036984
v 983.518704 -129.541202 44.311929
v 935.580521 -124.274104 49.506822
v 985.552743 -122.933153 47.402076
v 948.237644 -126.167558 50.302033
v 979.833377 -125.261289 48.675086
v 945.157511 -123.573236 51.229384
v 952.143377 -125.293772 51.035795
v 940.484017 -122.663387 51.054014
v 927.446345 -117.988003 52.134623
v 931.972426 -118.653660 52.346135
v 933.410626 -120.672406 51.225297
v 945.022562 -120.074403 53.172041
v 916.615550 -119.235502 50.357190
v 939.734163 -115.235556 56.086732
v 872.768972 -115.897772 47.499349
v 873.666619 -111.350727 49.746404
v 880.400129 -109.945487 51.172000
v 914.360335 -108.546263 58.240144
v 902.435240 -108.362134 55.765379
v 881.686047 -107.770287 52.293474
v 908.660860 -107.538686 57.719152
v 919.839944 -107.829746 60.001560
v 870.602400 -108.541588 50.528241
v 888.206253 -108.423985 53.013481
v 900.328247 -106.159144 56.497246
v 851.376563 -106.485221 49.191414
v 852.573470 -101.846427 50.617356
v 859.144024 -109.016604 49.127432
v 896.003118 -102.571987 57.127771
v 867.766627 -101.294495 52.661067
v 866.098985 -104.532065 51.428996
v 913.967376 -103.047048 61.789288
v 904.092525 -101.957569 59.578704
v 790.271772 -107.083147 43.507749
v 888.838554 -101.223056 56.120652
v 904.209802 -97.749005 61.089214
v 849.508495 -102.898254 49.997869
v 878.817983 -99.705342 54.792205
v 873.013231 -100.900594 53.516398
v 862.224055 -99.312152 52.444179
v 896.319555 -95.070527 59.733149
v 769.285295 -105.436552 41.886342
v 851.838117 -98.343301 51.390367
v 857.887553 -96.984672 52.443253
v 865.640045 -95.481969 53.820023
v 885.391384 -96.996544 56.752032
v 844.641698 -97.343483 50.723130
v 845.286399 -103.283651 49.453729
v 851.125193 -93.116623 52.313667
v 854.034932 -95.715376 52.217112
v 876.631292 -91.016605 56.542227
v 553.970880 -111.379780 20.202101
v 556.759776 -110.006753 21.478692
v 891.068799 -89.466916 59.672384
v 912.926375 -87.667625 66.013026
v 918.280623 -88.814426 67.826153
v 544.343254 -110.723316 20.192449
v 553.859713 -108.707264 22.038471
v 599.705550 -106.811856 26.347549
v 893.492246 -86.993780 60.666464
v 874.278879 -85.338195 57.044089
v 899.406418 -87.054977 62.115363
v 474.284230 -109.395799 17.352319
v 489.245229 -106.913997 19.048792
v 501.303309 -106.753707 19.725383
v 844.870257 -85.014859 52.773513
v 887.479549 -87.036182 59.322819
v 903.953345 -80.910194 64.137085
v 910.244096 -80.925845 66.005055
v 976.837989 -80.545318 97.575595
v 983.537878 -80.032765 97.900192
v 789.516562 -89.093308 46.181809
v 820.960064 -83.732013 49.995522
v 828.240644 -83.946899 50.810656
v 898.000864 -78.527018 62.734879
v 899.034918 -75.343777 63.024389
v 908.638633 -76.192552 65.705572
v 913.755487 -77.489303 67.346271
v 834.893891 -82.220932 51.756523
v 838.722122 -78.996882 52.458189
v 874.229377 -78.109736 57.687625
v 888.445415 -76.022545 60.483380
v 889.582150 -78.427093 60.708197
v 913.296065 -72.757266 67.073855
v 917.592600 -73.178143 68.611225
v 791.403865 -84.227724 46.786631
v 845.964539 -78.826071 53.432907
v 859.617067 -76.346901 55.390415
v 868.734537 -75.063004 56.775160
v 897.536752 -71.969003 62.488720
v 791.448481 -81.243487 46.892254
v 909.011005 -71.680301 65.654347
v 400.799447 -103.877819 17.137947
v 842.877936 -109.701546 47.385828
v 759.951094 -103.213233 41.406164
v 807.446930 -93.896796 47.339387
v 834.695078 -87.282956 51.195257
v 831.503312 -93.819566 49.839636
v 846.012043 -81.739562 53.264780
v 796.371806 -90.119859 46.758859
v 813.768090 -97.024449 47.492035
v 815.939461 -87.182163 49.072829
v 814.846160 -90.436589 48.548560
v 838.413030 -95.510198 50.360066
v 843.258126 -90.576619 51.792091
v 792.634886 -98.164861 45.384222
v 811.559295 -84.094531 48.894364
v 922.325210 -51.465310 64.025836
v 962.236765 -11.993115 52.499844
v 872.950245 -64.026021 56.222366
v 854.760353 -68.555992 54.206929
v 890.917197 -52.578567 55.542335
v 970.183421 -70.910801 93.321451
v 967.468924 -78.912407 95.226298
v 962.697989 -70.609034 90.501133
v 965.037814 -73.474007 92.632143
v 972.137240 -59.552116 88.632531
v 973.748548 -53.355957 85.848580
v 930.552058 -64.201526 72.176179
v 944.820618 -57.945682 76.524410
v 949.390806 -54.223833 77.154553
v 953.643419 -51.899078 78.134415
v 922.334077 -55.195128 65.757074
v 956.098730 -47.698645 77.161256
v 858.240432 -65.516601 54.206697
v 865.615730 -66.547878 55.553425
v 897.862261 -55.857877 58.549193
v 906.940491 -55.351923 60.757355
v 914.493200 -57.719715 63.984109
v 916.035404 -52.966691 62.539948
v 938.138136 -45.064900 67.156846
v 966.714184 -38.208069 75.526944
v 977.669091 -37.610878 76.098531
v 831.490646 -65.303282 50.313284
v 904.172312 -50.553729 57.811496
v 782.164751 -67.431894 44.501437
v 788.339651 -65.221793 44.796329
v 789.694232 -62.012725 44.053937
v 921.674760 -48.449699 62.230435
v 807.738499 -58.950763 45.417117
v 852.808311 -54.358024 49.887637
v 928.764893 -38.982366 59.327860
v 945.200948 -38.136865 66.047087
v 771.613513 -60.667393 41.050659
v 787.065653 -57.020460 41.627360
v 844.688614 -54.584762 48.826654
v 831.222883 -50.214824 44.268690
v 862.135191 -47.877020 47.633957
v 887.833257 -43.567232 49.674201
v 891.041840 -41.859833 49.061893
v 903.479031 -42.800279 53.144258
v 911.723637 -36.305926 50.414883
v 957.362465 -24.767232 59.580435
v 907.065419 -35.886625 48.081694
v 904.572972 -34.781983 45.511744
v 935.970165 -30.545457 56.892911
v 994.619196 -20.943376 59.429084
v 945.857952 -27.573805 58.617982
v 967.653697 -21.326013 58.064046
v 910.007602 -32.504142 44.717207
v 933.032918 -28.246860 53.566916
v 983.901120 -16.058677 55.098546
v 991.838931 -15.840634 55.406442
v 972.032261 -11.043437 51.566281
v 973.655370 -16.244723 54.816615
v 979.000272 -10.470119 50.638024
v 967.061676 -10.727851 51.729983
v 991.296223 -11.624351 51.648392
v 969.442053 -5.817143 48.809542
v 998.714480 -2.039626 42.983349
v 993.246448 -0.851686 42.996962
v 1001.509491 -0.667641 41.204646
v 964.982944 -76.783219 93.802080
v 961.148199 -75.037258 91.475979
v 957.966454 -75.282600 89.810096
v 966.946078 -69.106254 91.639563
v 971.734971 -68.554262 92.720371
v 976.087808 -66.335800 92.612994
v 956.358930 -69.347213 86.621763
v 965.526260 -65.878152 89.654861
v 978.893493 -68.167022 93.827293
v 962.465246 -67.584084 89.101448
v 958.802795 -64.078059 85.742452
v 967.908721 -66.447310 90.770541
v 975.806716 -61.544527 90.265841
v 980.421802 -64.698639 92.363611
v 949.612241 -69.714222 82.927369
v 967.150839 -63.500307 89.107168
v 970.885944 -63.264447 90.048521
v 967.029998 -60.244648 87.555215
v 949.040475 -66.179411 81.468184
v 955.571538 -63.437946 83.858241
v 982.651937 -61.100056 90.685489
v 935.200651 -68.702834 75.483228
v 939.720958 -68.214034 77.501064
v 944.538529 -70.240071 80.510027
v 969.198510 -57.592154 87.010888
v 945.714923 -64.015449 79.195198
v 966.377201 -58.689957 86.618524
v 973.362242 -57.682539 87.915756
v 981.418535 -55.239344 87.411807
v 933.954150 -63.106511 73.366784
v 958.205166 -60.551610 83.915974
v 988.393223 -52.949965 85.672736
v 984.128710 -53.821191 86.529726
v 930.289037 -68.304910 73.079965
v 954.907855 -54.557962 79.957533
v 959.570164 -56.968288 83.072856
v 967.970733 -52.529487 84.325485
v 977.738630 -56.761762 87.986554
v 949.790646 -59.597244 79.575541
v 963.315022 -54.367942 83.563181
v 977.756736 -48.932495 83.903516
v 982.390555 -50.743492 84.865651
v 986.247347 -51.439546 84.929199
v 958.910654 -53.353297 81.337141
v 969.430282 -48.247240 82.473754
v 989.216349 -51.236195 84.417495
v 931.045065 -57.948963 70.286034
v 964.473909 -50.350959 82.010443
v 986.852185 -47.338190 82.303269
v 961.514687 -49.496446 80.390752
v 970.071172 -44.880406 80.668135
v 980.254743 -47.298435 82.865202
v 982.356859 -44.172863 80.612484
v 918.885440 -60.217739 66.420286
v 934.780664 -58.525494 72.145641
v 937.677118 -56.462361 72.598787
v 974.232514 -48.261192 83.323167
v 972.079590 -44.277025 80.633915
v 863.090358 -72.515658 55.834780
v 958.943386 -49.174126 79.301491
v 959.114284 -46.628603 77.964073
v 965.311872 -45.496911 79.595317
v 967.859114 -42.766701 78.818214
v 985.069789 -43.652509 80.043953
v 848.696225 -71.129259 53.656972
v 888.469171 -64.183534 59.155846
v 898.250620 -63.255395 61.163017
v 911.088591 -63.072186 64.677389
v 937.041631 -51.105890 69.876625
v 976.340376 -43.964600 80.633031
v 960.710168 -42.783296 76.385468
v 974.301146 -39.853901 77.800122
v 977.623827 -43.345588 80.234285
v 814.619790 -72.254060 49.174596
v 889.112591 -61.152857 58.451166
v 933.326984 -51.191083 68.345234
v 943.281636 -48.101214 71.132686
v 944.578206 -44.963476 70.042764
v 957.121209 -43.231038 75.081259
v 963.166260 -44.145857 78.099230
v 970.219508 -41.782926 78.695890
v 978.491916 -40.224774 78.113982
v 813.662345 -68.088569 48.499375
v 897.560329 -59.644612 59.895687
v 937.820426 -47.862128 68.565999
v 964.445584 -40.992947 76.704367
v 980.420257 -39.526867 77.471091
v 985.102795 -38.397006 75.973565
v 783.743833 -70.446679 45.267234
v 834.842190 -67.795348 51.223561
v 842.308124 -67.177880 52.163972
v 880.521459 -64.310708 57.622890
v 951.310992 -43.096755 72.263856
v 957.257848 -41.542996 74.116845
v 873.008096 -58.332263 54.571595
v 890.194088 -58.338331 57.739450
v 955.723853 -39.511753 72.018193
v 989.389600 -36.617002 73.481148
v 759.885287 -74.264211 42.969405
v 753.024800 -71.399188 41.775998
v 848.203963 -60.394007 51.463861
v 866.980844 -61.775043 54.692733
v 949.565228 -40.658762 69.818800
v 958.317471 -39.212167 73.075474
v 961.665331 -39.214178 74.518981
v 980.301985 -35.235645 73.666838
v 984.832764 -33.306379 71.660496
v 988.888591 -38.796932 75.541728
v 798.396502 -64.396223 45.883220
v 816.120731 -63.287508 47.807911
v 820.600069 -66.590526 49.107881
v 981.214373 -36.873994 74.999647
v 777.203934 -65.301305 43.352717
v 855.198788 -58.686531 51.938080
v 978.082775 -32.738294 71.369755
v 836.890857 -60.507391 49.848852
v 859.705280 -56.928054 51.974175
v 870.261849 -55.050762 52.862628
v 882.454668 -54.347419 54.618989
v 962.106866 -34.634619 70.916536
v 987.668900 -32.703190 70.741098
v 780.383732 -63.448528 43.238001
v 801.133433 -59.882470 44.859249
v 815.615990 -59.211342 46.560018
v 829.317339 -60.644604 48.859997
v 830.139184 -55.760553 47.246097
v 840.269765 -55.800819 48.729581
v 861.035106 -54.053185 50.989686
v 895.431055 -48.607371 54.633507
v 950.724291 -32.580897 63.960857
v 950.876855 -36.020774 66.892555
v 972.030705 -29.309971 67.494552
v 978.095027 -30.909329 69.535231
v 979.302278 -31.480299 70.094770
v 987.264726 -29.882416 68.109449
v 774.221571 -62.505122 42.109774
v 787.423563 -59.193385 42.713442
v 872.450293 -52.404266 52.030601
v 918.002273 -43.585366 58.157857
v 955.533702 -33.587187 67.075946
v 958.100600 -34.607693 69.206964
v 977.986641 -28.745062 67.328347
v 990.031192 -29.520233 67.109587
v 802.382765 -56.821136 43.781627
v 821.314919 -54.415417 45.360312
v 835.493492 -52.689270 46.521819
v 842.542090 -52.782041 47.628184
v 850.137844 -52.506142 48.585354
v 859.353638 -51.782625 49.620942
v 866.020463 -49.321102 49.288288
v 904.604570 -45.786802 55.360291
v 936.909824 -37.968307 62.138452
v 942.078876 -33.789781 61.559460
v 964.438792 -29.716410 66.654036
v 974.672798 -30.604383 68.974698
v 797.234744 -55.131551 42.135591
v 958.317322 -29.892523 64.660223
v 965.443630 -27.126857 63.445174
v 970.126940 -30.944103 69.531500
v 972.458422 -28.419794 66.377484
v 812.456343 -55.568558 44.621762
v 820.190502 -52.943666 44.357043
v 829.094971 -52.425901 45.425893
v 851.739458 -50.126511 47.429894
v 874.026450 -47.380021 49.456213
v 881.461662 -42.886967 47.518251
v 933.628850 -33.978913 58.115505
v 938.562294 -33.127457 59.720183
v 976.766747 -28.857124 67.323260
v 550.702444 -68.613595 17.096857
v 880.778805 -46.484685 50.201183
v 956.411412 -28.613408 62.698540
v 968.669466 -27.203919 64.180105
v 970.607174 -28.133616 65.821045
v 979.485267 -24.919010 63.131964
v 980.564076 -27.776748 66.296108
v 557.356835 -67.095753 16.371784
v 818.243632 -50.897628 42.619492
v 842.548109 -49.823662 45.768523
v 848.040190 -48.668558 45.830324
v 874.350019 -44.876697 47.620372
v 896.146226 -40.922587 49.643111
v 962.701171 -27.113848 62.792306
v 968.479282 -25.821471 62.351632
v 974.584828 -26.429733 64.232639
v 845.912298 -47.072219 44.107535
v 906.675286 -37.397483 49.606766
v 910.033899 -40.849985 53.669329
v 937.743552 -31.496201 58.317487
v 940.985919 -28.828701 57.896711
v 946.874915 -29.826177 60.402188
v 959.223732 -26.925555 61.943979
v 963.376640 -24.703157 60.347347
v 978.911548 -21.953106 60.032124
v 984.499828 -25.199350 63.872394
v 993.130144 -23.659565 61.910370
v 890.355079 -39.291363 46.193755
v 922.052537 -33.552967 52.300403
v 930.309678 -32.060404 55.214255
v 940.619915 -25.712770 55.763165
v 953.776073 -26.800218 60.305913
v 971.803789 -23.376107 60.297625
v 973.820315 -22.300122 59.630561
v 984.340194 -21.364330 60.128570
v 914.116142 -32.944267 47.700668
v 930.252984 -27.837610 51.363779
v 943.813619 -22.504629 55.036927
v 968.606202 -23.315746 59.722113
v 972.824488 -20.584014 57.984404
v 986.034557 -20.489902 59.413688
v 990.857200 -19.757784 58.878416
v 937.407247 -23.355404 51.621320
v 939.263698 -24.497944 54.210675
v 951.116384 -24.478105 58.110328
v 983.283643 -19.393687 58.200666
v 921.548955 -28.655984 46.259473
v 922.507247 -30.335957 49.180184
v 921.543532 -27.415132 43.879476
v 930.509660 -24.353171 47.117155
v 947.800826 -21.163068 55.491938
v 951.061184 -16.504397 53.587645
v 959.889386 -20.962327 57.277131
v 965.085920 -16.570740 54.989389
v 941.584920 -21.161458 52.628947
v 952.077769 -20.448639 56.040830
v 955.430285 -21.883192 57.347907
v 986.012758 -18.100925 57.188428
v 925.828585 -26.734281 46.694877
v 943.347716 -20.705689 53.346972
v 980.697527 -13.147601 52.471000
v 941.893052 -17.712204 48.273859
v 987.061195 -12.198154 51.983844
v 947.189955 -14.280708 49.112675
v 948.455443 -15.483817 51.609754
v 955.158132 -15.487976 53.905013
v 984.480482 -10.071244 50.212241
v 996.305916 -8.848315 49.098452
v 997.878237 -10.947611 50.835683
v 957.075266 -13.079928 52.818428
v 968.836143 -8.233229 50.325283
v 992.260217 -8.590126 49.014133
v 1000.844097 -11.908955 51.283943
v 972.258521 -6.033955 48.790261
v 987.863585 -4.352895 45.902385
v 967.130401 -5.719271 48.527362
v 977.463547 -5.045538 47.637621
v 976.240002 -6.423866 48.566443
v 982.934088 -5.759589 47.253494
v 989.542590 -5.763522 46.712988
v 973.713011 -2.708969 46.135877
v 977.265256 -2.486772 45.876110
v 982.370739 -3.288944 45.936963
v 994.749167 -3.724795 44.955193
v 1004.674879 -5.988401 45.286837
v 980.982233 -1.245783 44.451601
v 985.885493 -0.475441 43.543868
v 978.078202 -0.798470 43.329921
v 982.302339 -0.063524 42.917495
v 988.370491 0.739335 42.112072
v 1002.998427 2.111347 38.000204
v 995.379815 1.645988 40.473233
v 988.823168 2.126232 39.850451
v 997.494489 2.543615 39.092739
v 923.444133 -44.560325 60.626025
v 978.711179 -19.806759 58.017078
v 931.514446 -47.729339 65.723165
v 894.449615 -45.505948 52.644654
v 993.018730 2.650429 39.422392
v 962.400260 -6.863972 48.576792
v 954.333985 -9.522526 47.726176
v 957.713543 -9.342912 50.088505
v 947.903738 -13.479748 48.626618
v 933.669320 -21.216489 43.823914
v 852.816011 -43.282377 40.770491
v 860.946959 -42.901528 42.272086
v 857.358281 -46.463775 45.631530
v 553.928154 -65.812065 14.744648
v 805.853574 -54.353864 42.995144
v 978.701766 -35.044743 73.591121
v 806.106341 -70.298690 47.931337
v 793.286266 -72.100216 46.653987
v 832.414772 -72.226635 51.482336
v 959.199767 -78.877563 91.602618
v 846.306581 -44.938694 41.762388
v 818.217849 -75.360232 49.862114
v 903.888680 -63.152932 62.593735
v 402.846890 -95.190779 19.147037
v 546.616401 -111.992139 19.229299
v 921.928515 -121.154203 49.541828
v 960.035406 -138.345455 47.668026
v 938.540767 -117.012199 54.462886
v 839.238733 -76.469237 52.586414
v 979.810266 -97.075565 86.879250
v 981.462410 -100.942610 79.338263
v 982.122917 -104.191716 74.278203
v 939.847821 -113.547327 57.742964
v 1018.064484 -32.279761 7.421574
v 1019.556322 -29.196226 13.927861
v 980.387687 -116.273066 56.142163
v 815.271024 -115.300500 42.239055
v 869.802181 -118.949170 45.204941
v 862.525693 -117.785847 45.368292
v 934.692264 -131.658336 44.789652
v 939.583764 -132.960600 45.375601
v 900.694999 -126.060153 38.540848
v 757.861224 -118.325842 18.788172
v 947.489340 -138.104981 42.406681
v 977.070674 -137.836590 41.824400
v 967.299066 -143.691942 34.263199
v 974.209713 -143.585267 34.138436
v 982.063287 -141.335813 31.536974
v 929.389386 -102.998894 66.155474
v 844.848495 -120.144584 35.020495
v 879.136679 -119.150654 19.590865
v 824.949015 -110.270183 0.886333
v 939.513385 -134.989374 37.941799
v 962.556826 -141.947551 31.211978
v 898.904481 -125.772697 36.336058
v 902.631285 -126.124335 34.444217
v 946.312705 -130.007310 20.288095
v 976.700002 -134.641575 12.912990
v 842.443282 -116.460819 13.146584
v 804.147009 -114.008943 3.932381
v 1012.256282 -25.744969 31.778687
v 1007.604668 -40.557939 -3.593156
v 1018.376155 -35.906333 -3.903315
v 1002.365221 -44.777605 -12.148036
v 1008.640693 -41.188244 -11.002380
v 1005.719317 -42.710653 -11.464328
v 269.896644 -130.039684 -22.002420
v 838.218287 -113.839521 7.832446
v 1013.335077 -32.309000 12.445086
v 897.949448 -111.912577 7.516710
v 192.489503 -140.138928 -74.208629
v 515.770572 -118.620889 -48.949605
v 832.187484 -91.264878 -13.652321
v 252.836025 -125.636514 -73.844542
v 480.679710 -115.551424 -55.658641
v 947.656140 -60.341018 -25.788580
v 967.924096 -60.615976 -25.511027
v 1008.063868 -41.224078 -13.113348
v 399.020205 -108.471226 -63.724191
v 382.497285 -110.448018 -65.258995
v 191.228232 -121.686945 -80.052227
v 381.765056 -100.654971 -60.862519
v 878.409314 -75.201602 -15.760373
v 956.745619 -60.302773 -26.342566
v 939.793385 -58.761081 -24.892915
v 814.347167 -65.082501 -7.460809
v 873.446284 -60.952345 -11.908539
v 920.305807 -54.767631 -19.647945
v 980.642731 -28.985195 -22.178223
v 193.854441 -124.360156 -79.883187
v 272.401234 -77.573074 -45.499988
v 793.125568 -64.887477 -4.597463
v 848.425822 -54.257737 -1.526096
v 1024.132952 -16.998618 -5.550604
v 786.180743 -49.383213 20.906070
v 920.060372 -29.292465 14.437563
v 892.466029 -34.375347 22.420873
v 865.484377 -39.644555 21.331876
v 833.004010 -43.788060 23.039725
v 938.473878 -23.114627 11.263629
v 991.323447 1.225639 12.173299
v 1015.728425 2.929430 19.114310
v 976.946417 -1.288291 23.647315
v 979.921229 0.088663 24.258339
v 310.708241 -86.561346 -52.863506
v 813.204074 -56.752203 2.001112
v 936.905252 -26.996184 4.291686
v 1013.075472 3.107569 15.226041
v 975.344066 -3.783412 14.386535
v 961.395979 -9.348873 17.096026
v 966.628796 -7.111440 16.948357
v 973.384734 -3.269036 20.925947
v 963.299794 -8.077412 19.436016
v 997.030993 5.166478 25.791088
v 870.957097 -38.026810 25.323917
v 820.679125 -44.752165 26.998392
v 778.519454 -49.222585 25.319318
v 958.443310 -7.296545 43.885153
v 983.980853 1.958442 26.538027
v 951.227985 -12.637068 26.875635
v 1007.225057 2.056245 36.206356
v 987.058304 2.039447 39.387732
v 969.977115 -3.498471 46.353986
v 952.204104 -10.846550 48.739506
v 950.103307 -12.363488 49.317463
v 943.169782 -15.698623 44.941332
v 934.441507 -23.012091 48.718057
v 914.870831 -30.249156 43.884901
v 853.741229 -42.045657 38.503452
v 889.757084 -37.127007 42.538834
v 866.157628 -44.384820 45.360002
v 882.528300 -38.842893 42.603119
v 808.535145 -51.656735 41.542533
v 971.583601 -34.305637 73.291826
v 840.495267 -69.975703 52.319665
v 846.821656 -74.480340 53.609010
v 877.082343 -67.409690 57.587774
v 906.848324 -66.515676 64.221596
v 956.233471 -79.828983 90.039726
v 960.178322 -82.020508 92.932273
v 813.881309 -80.399677 49.365908
v 911.546174 -66.361901 65.609046
v 583.349256 -109.323463 23.812810
v 911.510357 -112.630554 54.556020
v 899.504126 -112.712153 52.790396
v 931.362116 -115.841365 54.379932
v 912.467888 -116.795152 51.770598
v 977.852895 -136.511916 42.336474
v 957.792707 -137.654943 47.797863
v 873.222753 -72.248711 57.406268
v 923.718631 -117.347852 52.197535
v 929.094624 -124.102103 48.753025
v 928.956777 -127.081186 46.979562
v 963.076430 -99.141520 88.162560
v 984.864705 -95.739571 87.901554
v 984.216433 -102.064138 77.326618
v 969.407317 -101.290108 80.799374
v 963.417063 -102.259116 79.198047
v 983.416470 -116.167687 54.974709
v 926.223845 -109.022297 59.962976
v 1020.221685 -32.752484 3.360121
v 869.486344 -117.428217 46.286051
v 904.988916 -118.955883 49.396087
v 1014.100338 -37.159304 -1.112578
v 933.898631 -129.372033 46.436038
v 913.543792 -127.814705 41.201872
v 901.555399 -125.882388 40.611767
v 946.474943 -134.834663 46.429052
v 948.940293 -136.988997 45.758337
v 944.521989 -135.533206 44.925101
v 540.401534 -120.095066 -9.747328
v 533.572626 -120.252930 -12.001517
v 962.835913 -141.667395 45.168051
v 967.417067 -142.061019 43.348608
v 969.269672 -143.950632 37.561603
v 988.016724 -137.689941 29.520858
v 981.161616 -141.697317 30.252120
v 989.104520 -137.306325 25.876553
v 535.396925 -119.657168 -6.955563
v 862.470257 -113.946796 9.877619
v 973.891174 -98.081325 88.175004
v 279.089351 -129.320084 -9.009617
v 269.014577 -130.360098 -11.389026
v 983.212651 -140.540274 28.798221
v 879.645925 -123.240363 34.668056
v 874.210905 -122.447039 31.882575
v 987.207089 -132.873764 13.965108
v 807.987681 -111.385283 -0.010648
v 197.968417 -140.079996 -72.118469
v 261.114626 -132.534923 -63.073796
v 842.160127 -113.746006 8.078131
v 818.040488 -110.440661 0.151984
v 811.365754 -108.822551 -2.941167
v 558.399330 -115.825119 -46.269065
v 257.430229 -123.658680 -73.934810
v 475.934906 -115.118112 -56.345065
v 378.907427 -112.656989 -65.158076
v 975.701647 -69.069634 -22.124189
v 276.808795 -127.067935 -67.702843
v 928.460896 -67.144672 -21.861638
v 395.300809 -110.520588 -64.342452
v 377.590878 -109.162877 -65.376306
v 875.251388 -70.579180 -15.574232
v 915.014275 -66.770921 -19.671384
v 884.580921 -59.098247 -12.664812
v 824.021453 -63.279938 -7.122312
v 928.238498 -50.243009 -20.159213
v 948.217645 -44.543702 -24.149768
v 977.689697 -32.609204 -23.146807
v 1002.814760 -19.981416 -18.453773
v 923.931965 -62.998718 -21.596448
v 890.909731 -58.393532 -13.437647
v 898.823035 -53.978872 -12.378774
v 931.316547 -47.288475 -19.543671
v 956.103960 -37.756711 -22.247695
v 939.569408 -41.776328 -18.871660
v 905.094140 -52.322853 -13.099257
v 891.849401 -53.173517 -9.704578
v 986.346400 -23.395252 -20.855186
v 1016.572631 -19.135435 -13.570940
v 838.642958 -54.651935 -0.146276
v 876.643096 -37.700285 21.552648
v 961.937739 -12.717526 7.110864
v 991.741497 2.734606 16.988241
v 985.919714 1.673936 20.187120
v 973.920222 -1.741230 28.684146
v 983.834517 -25.904088 -21.457807
v 867.606031 -52.915270 -3.705624
v 994.313507 2.647815 14.225308
v 1010.159898 4.168742 17.456491
v 969.347931 -5.292109 20.085545
v 960.937017 -8.612826 22.525516
v 949.494872 -14.421175 22.073140
v 1000.163164 4.413297 35.179262
v 961.342028 -7.338314 28.761628
v 906.846170 -30.082341 30.991291
v 836.502972 -42.996493 25.137725
v 809.973185 -46.253401 24.640967
v 941.955113 -16.705312 31.836934
v 955.945500 -8.532728 46.096552
v 935.938070 -19.670070 42.189498
v 1001.280660 3.660594 36.425696
v 996.051067 3.997877 36.773652
v 982.331542 0.530474 41.583419
v 979.797063 0.256549 40.519211
v 959.871856 -7.007927 46.872292
v 950.234941 -11.666687 47.879804
v 936.853837 -20.432984 46.774416
v 926.760847 -24.601416 42.990938
v 799.580433 -52.628121 40.781549
v 899.591944 -67.374925 62.406131
v 957.834924 -81.388203 91.434219
v 855.115818 -72.314817 54.648679
v 865.436048 -69.650626 55.968102
v 854.862655 -74.747810 54.716043
v 888.176690 -71.148796 60.211850
v 966.050949 -81.898653 95.478933
v 919.802725 -95.247334 67.024478
v 925.198776 -106.010341 62.521476
v 931.920254 -113.572301 56.336639
v 918.818978 -115.636460 53.109040
v 963.515938 -121.703412 53.166388
v 917.894156 -124.917532 46.516492
v 952.591705 -137.760869 46.616031
v 960.797512 -140.419598 46.665279
v 974.460651 -101.205948 79.433596
v 985.693380 -109.325837 61.963313
v 290.254306 -128.200448 -6.676472
v 1018.785255 -27.584174 17.461489
v 916.845831 -110.721569 56.835044
v 852.375383 -115.123130 46.079218
v 844.484617 -120.217194 29.483807
v 988.244341 -137.773784 27.365581
v 924.983438 -123.338228 19.373022
v 983.820288 -105.825259 70.267650
v 905.619567 -126.992388 37.218789
v 926.872640 -119.206114 12.613606
v 992.680117 -129.676951 13.344474
v 913.383388 -116.491546 11.852197
v 1015.573004 -27.282011 21.637648
v 542.689832 -119.348975 -4.011340
v 1011.782735 -24.754412 36.398110
v 1017.037332 -29.030675 17.001725
v 396.694958 -112.401582 -63.907870
v 967.094501 -128.837388 8.249674
v 979.125655 -125.958953 3.973867
v 934.322003 -120.430645 11.935634
v 833.555327 -115.815361 11.060085
v 903.812936 -114.334493 10.186382
v 803.876577 -111.654671 -0.238472
v 268.884143 -121.369585 -73.072743
v 387.309760 -114.353938 -63.480518
v 379.906947 -111.195105 -65.433184
v 923.208586 -67.335621 -20.946453
v 832.616048 -85.767547 -15.397680
v 954.412302 -54.492074 -26.807024
v 300.471528 -117.320413 -70.665595
v 387.050430 -110.744535 -64.950849
v 886.873737 -74.560832 -16.084132
v 918.866389 -70.949508 -19.623532
v 939.773302 -44.651075 -21.386768
v 951.400754 -24.325211 -3.626920
v 972.716983 -30.155250 -21.395348
v 912.018787 -50.389244 -13.874962
v 874.762328 -52.006507 -4.377264
v 869.169938 -54.369981 -5.721308
v 992.806805 -21.024321 -20.554198
v 997.918270 -17.005173 -18.228482
v 831.732670 -56.607692 -1.250988
v 949.840648 -22.199365 1.106943
v 838.579379 -43.652934 20.626189
v 866.458321 -39.026919 23.478677
v 801.934140 -47.243519 23.717156
v 953.224336 -16.284645 8.964396
v 777.725588 -49.767756 22.145059
v 967.836600 -5.736216 21.487732
v 979.804947 -0.542565 20.197050
v 982.682513 -1.397712 12.750714
v 947.367455 -17.269896 15.112963
v 1013.483251 3.938990 19.617711
v 1001.578055 4.695087 18.724710
v 961.815707 -11.146351 10.798022
v 985.337983 0.472202 15.956198
v 951.508282 -15.921605 12.393111
v 990.225129 3.976518 27.898577
v 946.769559 -14.827496 27.583204
v 993.833218 4.665006 32.624840
v 968.394951 -3.951417 30.228999
v 897.275235 -32.570921 30.482455
v 850.811775 -40.796735 29.248422
v 948.197322 -13.539889 31.967452
v 966.717465 -4.162019 44.701198
v 811.845043 -49.350424 39.929692
v 939.404957 -18.053187 44.503703
v 802.950672 -50.274947 39.147529
v 820.573734 -45.177169 23.853778
v 993.743348 4.166984 35.630410
v 976.231433 -1.521714 44.575115
v 910.053971 -31.242021 42.100743
v 910.463992 -30.155400 39.245429
v 898.074659 -35.263684 43.036155
v 865.527933 -40.592770 39.363514
v 976.225834 -33.302709 72.034543
v 975.631662 -35.623664 74.473024
v 953.198433 -74.003450 86.546438
v 834.543584 -46.079364 40.709145
v 840.627172 -47.564473 43.612306
v 888.696475 -67.314188 59.835087
v 570.629433 -108.530227 23.275892
v 577.367053 -109.543730 23.203142
v 813.939132 -112.334500 43.943397
v 926.021464 -115.536663 53.836961
v 946.536651 -118.052689 54.768254
v 965.667437 -139.435797 46.031385
v 985.787722 -107.777407 64.567757
v 907.237333 -121.767611 47.624870
v 853.527685 -120.788270 30.735427
v 976.795143 -142.624528 30.398844
v 967.447958 -98.646509 89.406491
v 860.723117 -115.405858 12.188056
v 899.711129 -114.624761 10.869949
v 872.672309 -113.756988 10.109596
v 977.826387 -99.870027 81.037444
v 888.422661 -124.176548 34.384060
v 886.372248 -124.026985 36.361962
v 995.366613 -131.453983 18.463419
v 936.199221 -124.812165 17.367068
v 985.355889 -131.311156 10.554547
v 946.927322 -138.023854 39.539363
v 969.593027 -134.419139 13.380282
v 918.289417 -115.757228 10.067784
v 888.455834 -114.756202 11.611185
v 272.203938 -129.675096 -65.217544
v 556.623816 -114.453474 -46.729142
v 376.108289 -111.158410 -65.687371
v 861.891644 -60.848271 -10.251153
v 923.618404 -49.732808 -17.869292
v 962.641000 -37.146786 -23.313921
v 917.653119 -48.924862 -14.769185
v 915.960498 -51.689404 -16.348245
v 853.313681 -55.600853 -3.655620
v 814.940571 -60.715892 -3.125020
v 858.050740 -40.264565 23.892998
v 849.766859 -41.471521 23.608215
v 890.987982 -34.162133 26.095113
v 900.146687 -32.061099 26.196967
v 965.609010 -8.224630 14.479960
v 979.119693 -1.315610 17.607333
v 818.656692 -57.599701 -0.054748
v 1007.835557 3.630519 14.214891
v 989.879685 3.302719 22.717142
v 881.291459 -36.244085 25.125894
v 907.788305 -30.218255 25.098476
v 957.495733 -8.635577 33.516675
v 972.562669 -2.755531 25.918449
v 921.014982 -26.826711 41.663677
v 814.705265 -47.751335 38.357205
v 973.174036 -33.823497 72.725211
v 912.512682 -125.159182 45.525108
v 984.888858 -139.570585 30.238144
v 973.668716 -130.093910 7.531195
v 884.065396 -53.220753 -7.668984
v 964.873529 -6.261622 25.672056
v 933.535290 -23.318064 17.172893
v 913.057217 -29.872709 41.289780
v 973.690100 -99.852774 82.592532
v 275.236159 -129.666590 -64.218317
v 842.143413 -58.942994 -5.273307
v 891.060427 -112.808419 8.871776
v 386.987981 -112.369555 -64.645091
v 966.754469 -4.426921 46.059232
v 793.001185 -48.010913 24.483992
v 403.032478 -112.046758 -63.505737
v 985.635833 -112.337604 57.131056
v 398.894865 -110.443234 -64.051688
v 270.820453 -119.011339 -72.888116
v 967.950977 -122.808575 51.534697
v 958.422293 -140.364845 46.462713
v 975.694003 -31.970268 70.515628
v 382.576486 -112.645978 -64.854558
v 953.106353 -139.334919 45.274357
v 974.545391 -31.958038 70.523818
v 982.725347 -113.985861 57.604230
v 954.346843 -138.677777 46.477930
v 829.198723 -48.973582 42.932619
v 268.009623 -119.885143 -73.174142
v 964.015254 -122.341820 52.513487
v 943.346960 -131.492910 24.795166
v 262.697814 -131.019700 -13.264467
v 254.226995 -131.626331 -11.691897
v 825.766236 -79.525101 50.795444
v 880.431437 -84.752294 58.233731
v 575.275109 -79.427812 -26.988936
v 879.975661 -58.472697 55.750292
v 793.871457 -69.467560 46.369369
v 880.247169 -79.396458 58.741553
v 820.208431 -60.624473 -3.871828
v 913.075843 -51.271475 60.772847
v 935.260045 -36.856813 -10.437077
v 889.345408 -39.692300 9.092797
v 895.881517 -40.505765 4.788914
v 912.378757 -45.590941 57.531977
v 905.392178 -34.257418 12.808079
v 849.503233 -56.239606 50.213535
v 823.132205 -58.989056 47.511901
v 930.231605 -44.606632 63.368721
v 922.277392 -30.383386 10.003832
v 883.715042 -116.869026 15.082867
v 823.351588 -75.277099 -14.927276
v 387.786592 -71.367579 -33.909020
v 476.484916 -119.547771 -9.519209
v 838.425766 -48.493928 9.352478
v 936.480576 -34.562344 -7.982654
v 940.479644 -34.642589 -10.844999
v 803.038347 -106.271646 -7.094227
v 377.642495 -79.066814 -43.232562
v 825.734860 -68.506754 50.126240
v 343.128204 -79.127355 -44.624870
v 799.245227 -53.800046 8.746788
v 884.118540 -46.824348 -0.650900
v 914.352007 -28.580092 23.425620
v 913.871377 -29.830690 18.708285
v 375.297215 -70.087269 -32.772310
v 800.961830 -80.405409 47.940674
v 824.591977 -63.848205 49.071702
v 997.058057 4.474740 20.528580
v 754.650558 -117.671670 26.731671
v 842.212171 -50.373345 5.174965
v 841.566832 -63.190399 -9.017887
v 946.789460 -37.478903 -18.120671
v 942.376417 -53.392847 73.397311
v 941.392573 -62.422108 76.555518
v 765.957836 -66.622809 -3.914111
v 350.407998 -73.169542 -37.599789
v 183.171562 -132.052385 3.035786
v 176.106539 -132.446568 3.822035
v 432.801405 -95.791668 -54.178118
v 155.817381 -91.140238 -66.523674
v 283.756675 -89.668877 18.812254
v 532.039309 -121.118215 -36.335370
v 595.677754 -72.298929 -18.139720
v 637.267095 -120.143408 -11.368432
v 363.040537 -62.595896 -19.421703
v 78.742495 -127.227142 22.002307
v 589.986029 -120.810073 -29.651091
v 211.863010 -76.509087 -48.797334
v 329.404413 -71.415927 -36.213426
v 414.828221 -121.993880 -23.230118
v 639.106958 -101.038215 30.977935
v 529.898632 -67.699641 -19.179555
v 662.113942 -119.490950 -3.177744
v 63.550534 -43.594829 -47.924880
v 58.052812 -38.111944 -47.702457
v 113.203017 -102.766588 21.485211
v 163.845720 -144.892080 -25.716791
v 401.126643 -121.360217 -16.394163
v 268.870000 -132.157312 -39.252158
v 83.982661 -80.372434 26.154293
v 566.514446 -107.817529 -43.982332
v 367.654667 -77.251788 -41.705543
v 255.733132 -92.372539 19.249181
v 501.676687 -74.159736 -29.438912
v 190.589228 -110.536956 -77.265979
v 137.006533 -150.576900 -47.067811
v 156.625720 -77.795808 14.847651
v 568.653028 -89.034218 -34.782769
v 497.958024 -117.300712 4.910092
v 631.886201 -90.352498 -28.317822
v 153.218043 -145.778332 -16.237479
v 469.096008 -120.933815 -21.641797
v 159.731766 -91.954701 -66.874853
v 507.216277 -118.476737 -1.466254
v 749.855497 -80.700746 -15.280486
v 87.636435 -46.952763 -35.805833
v 117.673742 -93.625290 21.110576
v 104.990974 -92.318346 22.577171
v 116.843774 -81.384362 19.496623
v 107.140124 -116.086746 19.810713
v 401.439475 -61.650616 -15.196456
v 314.781119 -84.956472 18.150448
v 196.074406 -92.358017 19.807381
v 738.178073 -118.065722 8.346099
v 44.090588 -149.940856 42.489172
v -7.882019 -111.694625 36.624862
v 27.465844 -58.389837 57.405983
v -13.365756 -80.770153 16.368750
v -12.631759 -83.450100 18.085744
v 35.232724 -60.770945 55.455713
v -15.058349 -84.302097 17.345643
v 30.041676 -48.658372 53.553496
v 31.714764 -45.081902 51.304403
v 43.264303 -47.682238 50.177993
v 38.812791 -50.034048 51.584354
v 36.113051 -50.013798 51.819065
v 36.200311 -46.476986 50.200350
v 9.191384 -37.344873 57.466544
v 13.391703 -27.188722 53.471850
v 14.953082 -31.001322 55.120595
v 40.181609 -45.758130 49.432129
v 45.137937 -45.590999 49.100359
v 9.817296 -24.838046 50.773974
v 11.518195 -27.610412 53.496941
v 40.743744 -37.534235 45.958160
v 47.601699 -39.920037 45.932124
v 11.010140 -24.803371 51.468285
v 43.743811 -42.815110 48.021397
v 12.770418 -16.101537 45.060983
v 14.389908 -21.176315 49.616025
v 41.520182 -34.754237 43.895393
v 13.368182 -18.417969 47.374276
v 34.381166 -32.175331 43.869969
v 44.984465 -36.931991 45.172458
v 16.316906 -15.916820 44.909147
v 45.502114 -31.204581 41.322182
v 11.038352 -15.348038 43.362545
v 13.548675 -13.509120 42.414120
v 15.528343 -13.530588 42.506969
v 40.145368 -31.942076 41.903000
v 47.386401 -32.906976 42.233168
v 35.382427 -28.281692 39.843949
v 48.554520 -30.066139 39.787490
v 39.368274 -28.186095 38.498505
v 113.525956 -64.660536 13.318935
v 119.284584 -66.823300 13.224971
v 9.349292 -10.666167 36.554205
v 10.508386 -12.608110 39.716207
v 35.316166 -24.217114 34.997721
v 46.802946 -26.256840 36.200929
v 114.971283 -61.858405 11.342314
v 33.318036 -22.056521 33.732363
v 37.611686 -23.960473 33.763492
v 108.088449 -61.302880 12.933155
v 121.595475 -64.827023 11.601128
v 130.943512 -65.559762 10.381461
v 122.348639 -62.504456 9.928758
v 36.188626 -21.613906 31.429274
v 106.732908 -55.931405 10.043070
v 9.875915 -5.668993 30.946810
v 11.485455 -5.249727 31.571443
v 14.190045 -5.006740 31.867545
v 36.051019 -19.024113 28.014918
v 93.305626 -51.157098 13.117174
v 122.306192 -58.890311 7.241856
v 133.325907 -64.039334 8.886303
v 39.783989 -21.730647 30.512312
v 44.067678 -20.935804 29.811561
v 101.667689 -55.045028 11.541223
v 131.249131 -62.138816 7.794492
v 154.444260 -68.276392 9.431852
v 182.423257 -69.584026 8.639911
v 38.488850 -18.367616 26.365622
v 126.051404 -58.008985 5.551995
v 138.372229 -62.754518 7.011042
v 156.640081 -62.849606 4.501550
v 168.158508 -65.941977 6.304543
v 174.596124 -69.639225 9.066206
v 99.451189 -51.643216 10.075207
v 114.445752 -54.381632 5.911214
v 119.978394 -56.350611 5.792444
v 184.139470 -67.048883 6.266881
v 203.283952 -74.004352 11.640591
v 209.230281 -72.422353 10.478090
v 222.151664 -74.934144 12.700606
v 8.808927 -2.646089 25.153808
v 48.780030 -19.593886 28.216206
v 148.369838 -60.551898 3.383976
v 11.002344 -1.978389 25.991593
v 35.090436 -15.406497 23.542923
v 48.082831 -17.005700 24.054939
v 108.502660 -52.055031 6.095050
v 192.262061 -68.599860 7.345573
v 215.145507 -73.841254 11.715735
v 42.782321 -17.140999 24.069014
v 106.741552 -48.550866 3.355436
v 126.593553 -53.247192 0.590904
v 147.249402 -58.061640 0.891908
v 158.679554 -60.819279 2.061948
v 190.395991 -66.305268 5.167786
v 227.117114 -72.484466 10.945439
v 34.612661 -11.924316 18.155943
v 43.836002 -15.657570 21.557502
v 110.943698 -50.222097 3.185912
v 111.943231 -48.620379 0.776207
v 116.994017 -52.136485 2.735272
v 118.942649 -50.339012 -0.241212
v 153.728258 -58.705851 0.398874
v 169.637950 -63.333485 3.557286
v 168.595298 -61.207931 1.225903
v 187.277143 -64.249262 3.097984
v 200.519425 -67.077174 5.572056
v 202.487411 -69.444972 7.896827
v 217.088571 -70.695369 9.075961
v 222.638152 -68.869284 7.313028
v 230.380339 -70.646853 9.372997
v 39.908089 -13.562803 18.627488
v 168.423899 -59.487578 -1.033421
v 193.317341 -65.005300 3.548052
v 211.312892 -69.199153 7.589849
v 216.824241 -67.631641 5.889193
v 247.602306 -73.188366 12.446502
v 251.787505 -72.437148 12.073384
v 35.657206 -10.453940 14.370696
v 180.054064 -61.305050 -0.062543
v 196.617187 -62.925292 0.537686
v 210.756062 -66.093040 4.136343
v 218.716650 -66.087320 3.978559
v 263.926404 -73.799084 13.499165
v 171.969950 -59.533499 -1.531650
v 236.289022 -69.070924 7.942236
v 272.886564 -74.897132 14.397353
v 255.802423 -70.535530 10.517647
v 229.338687 -66.941887 5.147275
v 266.614234 -71.759619 11.986458
v 271.803199 -70.024442 10.576747
v 261.520411 -68.973854 9.027613
v 287.246409 -71.367866 12.421838
v 238.208386 -64.435063 1.551477
v 244.834279 -68.929877 8.141399
v 297.092580 -72.964286 13.952736
v 254.059115 -65.845890 4.346969
v 292.559141 -69.069718 10.587161
v 275.102110 -67.735798 8.124859
v 283.394735 -68.327377 9.327565
v 299.911456 -70.543920 12.240915
v 279.690850 -65.885224 5.797309
v 290.656868 -66.800018 7.784011
v 303.025552 -69.131988 11.162395
v 298.339111 -66.708737 8.074615
v 311.330007 -68.713236 11.022402
v 317.820024 -68.271999 10.740723
v 309.533798 -67.803546 9.968008
v 305.919563 -65.408184 6.487089
v 322.273297 -68.903426 11.306244
v 310.754748 -66.309568 8.079834
v 316.243318 -66.855119 9.117746
v 323.968185 -67.197693 9.657901
v 347.890677 -69.720580 11.801185
v 327.739796 -66.599746 9.018542
v 329.227267 -68.981271 11.317358
v 335.094457 -65.477836 7.722307
v 341.822657 -67.802565 10.384629
v 350.383587 -68.729821 11.089717
v 336.121919 -67.062060 9.609243
v 347.371684 -66.571498 9.300945
v 352.231265 -66.399981 9.105160
v 357.835673 -66.519688 9.105279
v 372.272791 -67.219980 9.609197
v 369.347407 -63.388947 5.083222
v 383.122295 -66.511101 8.901291
v 401.698695 -68.990931 11.005277
v 390.438045 -66.947611 9.277277
v 409.859379 -69.092591 11.157947
v 373.483139 -64.770539 7.049482
v 430.528298 -70.517135 12.619586
v 425.942637 -73.496743 14.555304
v 408.487953 -66.210055 8.478868
v 416.143957 -67.155267 9.487000
v 425.267316 -66.800981 9.266888
v 442.742071 -68.120315 10.861233
v 467.490592 -70.561272 13.735699
v 474.609852 -72.675685 15.493976
v 430.789085 -67.357236 9.887048
v 439.254561 -64.788503 7.250388
v 462.528770 -68.188514 11.531508
v 494.243177 -70.076774 14.391873
v 495.063350 -71.634144 15.634894
v 455.008816 -70.200429 13.053824
v 517.611637 -73.358452 18.145574
v 457.086709 -66.194081 9.360989
v 524.251484 -74.227791 19.111327
v 481.811276 -68.092029 12.101850
v 489.269091 -67.557114 11.870606
v 511.477961 -71.273801 16.321270
v 530.048504 -73.287545 18.902481
v 472.744326 -67.129890 10.838266
v 494.910100 -66.717220 11.266787
v 502.965305 -68.070032 13.102608
v 510.690224 -67.257630 12.802351
v 517.828980 -68.767822 14.702033
v 520.508098 -66.049114 12.178871
v 598.125580 -72.574869 24.184655
v 558.698677 -70.583729 19.308857
v 567.699217 -69.513882 19.352903
v 575.454086 -68.523273 19.320127
v 585.108947 -66.176334 18.325213
v 601.064277 -68.066009 21.573476
v 567.007963 -67.402940 17.558412
v 569.472697 -65.815450 16.309277
v 591.933499 -67.037488 19.754988
v 598.763323 -64.239119 17.963848
v 611.130433 -65.228087 20.492626
v 624.548970 -65.539451 22.526576
v 634.121382 -68.296756 25.728775
v 653.757928 -65.335586 26.334358
v 659.916196 -62.420856 25.067665
v 671.278635 -63.279985 27.458105
v 637.003049 -62.824949 21.925403
v 658.046078 -63.612017 25.713815
v 661.977074 -60.538300 23.709159
v 679.022644 -60.346283 26.349906
v 706.948313 -63.714626 32.979367
v 720.418000 -63.072906 34.567730
v 730.291241 -62.931241 35.999565
v 733.832809 -57.457846 33.044778
v 740.864625 -56.992044 33.899722
v 746.469839 -60.110397 37.033984
v 749.815816 -55.949200 34.682339
v 752.731075 -57.396043 36.364935
v 2.250571 -114.049804 44.689169
v -10.130055 -94.875990 26.469738
v -14.129054 -87.775895 19.879402
v 16.071133 -24.606491 51.596776
v 36.365236 -33.544450 44.109007
v 12.699346 -9.783560 37.661380
v 43.136214 -23.955492 33.394431
v 135.959727 -66.390265 10.180215
v 141.198667 -66.112312 9.248473
v 143.152429 -68.390811 10.653884
v 115.363831 -58.295510 8.774971
v 144.790919 -65.407710 8.255302
v 155.685001 -65.739108 7.321686
v 195.908087 -73.303322 11.105994
v 205.624722 -78.074542 14.341263
v 147.246940 -63.186460 6.029770
v 186.749344 -74.110666 11.807904
v 189.469570 -70.145330 8.820816
v 99.097587 -48.053028 6.992186
v 132.143002 -55.896505 1.931014
v 132.266979 -59.510612 5.359545
v 174.301845 -66.775519 6.619588
v 230.560742 -74.813723 12.893013
v 141.043881 -59.315326 3.420675
v 179.423200 -64.497791 3.976826
v 238.591245 -73.124010 11.992325
v 176.801135 -62.325563 1.665152
v 189.874741 -62.179264 0.047011
v 245.525984 -70.757187 10.184209
v 218.006713 -64.342862 1.543966
v 238.353756 -66.956417 5.374781
v 301.028291 -67.914659 9.758768
v 314.146797 -71.663267 13.294869
v 362.064862 -67.161310 9.621311
v 373.255683 -70.370297 12.086839
v 429.313073 -64.439150 6.698818
v 478.222685 -70.205225 13.839265
v 528.768377 -66.848448 13.637578
v 590.903149 -71.028916 22.560178
v 606.379019 -70.946059 24.092616
v 662.588296 -66.006195 27.977675
v 697.161747 -64.510814 31.967805
v 707.727976 -67.279283 34.771668
v 720.018409 -59.935389 32.651802
v 765.429218 -62.505778 40.931836
v 163.149180 -66.525958 7.294702
v 170.083181 -71.070744 10.389377
v 383.799266 -69.465565 11.380829
v 115.649665 -70.931438 15.918603
v 90.227503 -47.434046 12.049982
v 396.724422 -73.224634 13.910568
v 122.347966 -54.664473 3.488350
v 79.524373 -81.860944 27.926154
v 119.713940 -126.526741 16.259353
v 257.906346 -81.320676 17.256984
v 242.217262 -87.026734 18.739711
v 381.053958 -78.508187 16.386241
v 90.976768 -72.633182 22.538535
v 291.925814 -94.460197 18.987795
v 477.478781 -87.125591 20.890000
v 73.760098 -112.297369 26.628147
v 749.816483 -87.576309 42.318809
v 114.081114 -109.054744 20.588517
v 343.332369 -83.211085 17.920755
v 468.846447 -89.891925 20.834804
v 635.932472 -83.531727 31.123900
v 78.905768 -115.222812 24.590930
v 252.285471 -96.649377 19.403258
v 105.479428 -113.272692 20.613277
v 648.602292 -81.497262 32.016752
v 83.142765 -92.902747 26.932199
v 139.859714 -104.884988 19.798849
v 692.094005 -88.584885 36.762174
v 446.894587 -94.604215 20.101082
v 126.459843 -113.047240 19.007015
v 710.128235 -101.582346 37.077031
v 146.451155 -99.352796 19.790934
v 733.218119 -77.875523 40.494420
v 716.624631 -80.248186 38.899327
v 701.480133 -75.060251 36.484228
v 688.938407 -78.605981 35.768592
v 691.274893 -74.228062 35.104302
v 682.051776 -73.170700 33.659605
v 728.699969 -82.413812 40.271294
v 708.888335 -78.554369 37.936203
v 709.246643 -85.838946 38.394514
v 665.806272 -78.095119 33.210707
v 727.834052 -90.392480 40.021046
v 720.743132 -87.554331 39.490443
v 626.955299 -79.468675 29.456382
v 619.635302 -78.632005 28.528311
v 716.081054 -93.740634 38.654542
v 708.789715 -90.808912 38.170329
v 642.961926 -84.710692 31.928040
v 723.586072 -95.620622 39.220117
v 721.297318 -101.470419 38.173103
v 717.490647 -98.774914 38.230212
v 699.522767 -91.744204 37.330113
v 679.760847 -92.676804 35.491785
v 589.985427 -86.544313 27.549912
v 700.616569 -97.976548 36.778120
v 696.480694 -100.778538 35.975333
v 674.152664 -96.488730 34.725712
v 630.357407 -89.042218 31.138919
v 639.843588 -93.570399 31.881457
v 601.568680 -92.979427 28.965014
v 556.675864 -82.810811 24.433202
v 632.093814 -95.180874 31.159083
v 564.888670 -87.425211 25.772307
v 513.928202 -80.386544 21.194192
v 501.508588 -82.257624 21.031924
v 656.935207 -98.744955 32.915680
v 645.218899 -97.020462 32.092253
v 609.984536 -92.159940 29.653750
v 609.424877 -96.549027 29.406152
v 582.871480 -92.912250 27.475991
v 517.316209 -87.320093 22.852993
v 486.576471 -86.001558 21.128754
v 457.601766 -81.256886 18.877560
v 403.718516 -78.057445 16.461924
v 602.563750 -101.948361 28.062974
v 586.079193 -97.328777 27.439900
v 583.849687 -99.940012 26.876274
v 555.866537 -97.161309 25.222613
v 531.499694 -93.481603 23.857136
v 445.375850 -83.598928 19.125185
v 8.878895 -54.656744 60.731774
v 566.822210 -101.379589 25.332933
v 553.884583 -101.329972 24.458687
v 548.547442 -99.070139 24.491283
v 480.983062 -93.151474 21.368667
v 426.780334 -85.221822 19.005395
v 524.398828 -101.427708 22.502098
v 509.562532 -95.141817 22.549168
v 460.951177 -88.631054 20.462988
v 432.994223 -89.972460 19.693381
v 432.276499 -86.810445 19.365449
v 341.913369 -78.080519 16.316907
v 506.105051 -97.742695 22.133464
v 455.236716 -96.325061 20.217302
v 458.287936 -92.592703 20.549022
v 444.834614 -90.778034 20.065252
v 422.633577 -90.062025 19.469547
v 486.009186 -101.803092 20.441543
v 435.368467 -93.717001 19.829522
v 14.109561 -69.800889 59.359029
v 440.871872 -101.331937 18.861140
v 460.299085 -105.383102 18.279808
v 446.861182 -103.067928 18.559281
v 417.744276 -99.211579 18.788147
v 378.753242 -94.550866 18.904204
v 335.198826 -92.036974 18.782597
v 415.192909 -101.849948 18.086734
v 289.722610 -89.180607 18.773599
v 110.512676 -70.858518 16.883452
v 370.870720 -99.640554 18.038647
v 363.173925 -98.451931 18.283319
v 256.749423 -86.237733 18.625309
v 239.343881 -83.806627 17.807312
v 333.054894 -99.776053 18.014253
v 324.947765 -98.215475 18.416867
v 316.296833 -96.322602 18.713470
v 306.648164 -94.035361 18.874174
v 118.531919 -78.086886 18.275359
v 104.020105 -80.240047 21.096144
v 331.437882 -102.156517 17.314855
v 91.976046 -81.561221 23.983286
v 310.613790 -99.358888 18.264646
v 117.476076 -85.160204 20.264778
v 86.760898 -86.199891 25.868396
v 80.658680 -85.963166 27.714387
v 152.824510 -89.195623 18.441916
v 147.619737 -87.750871 18.340593
v 108.643900 -86.417280 21.588237
v 28.776243 -89.304458 58.360836
v 258.314173 -98.580184 19.169375
v 77.824071 -89.996717 28.728379
v 7.635833 -91.234837 40.936728
v 230.078250 -99.927667 19.544484
v 189.882798 -99.544478 20.715361
v 185.924837 -99.103577 20.710179
v 11.477273 -95.245777 45.741808
v 219.261767 -101.128602 19.573068
v 137.799261 -98.187952 19.965567
v 126.776788 -97.043646 20.522864
v 118.283841 -97.172278 21.173833
v 100.395499 -97.112037 23.270068
v 16.451726 -97.863940 50.229953
v 195.958915 -105.397923 19.295318
v 96.278836 -102.844413 23.517646
v 85.206415 -97.906384 26.118914
v 23.675175 -100.831173 54.394304
v 197.040591 -107.678709 18.485389
v 24.246054 -103.376143 54.079287
v 83.183707 -109.424236 24.938649
v 14.936091 -109.673990 49.908819
v 95.103004 -111.362972 22.273640
v 93.689145 -114.677912 21.706686
v 6.053803 -114.764382 47.015466
v 119.400529 -120.143005 17.920365
v 78.374092 -119.962410 23.544315
v 4.372660 -117.471941 47.494572
v 82.154796 -124.048916 21.795956
v 71.082596 -118.623724 25.929204
v 0.690614 -127.328166 47.910834
v 6.368945 -126.787530 51.353422
v 10.996941 -137.200543 55.385986
v 2.196799 -143.547564 47.684697
v 12.879444 -141.585967 56.363139
v 15.383802 -152.292091 56.738543
v 19.474745 -154.994827 56.139860
v 8.183822 -154.025523 53.502634
v 742.514218 -71.306221 40.515039
v 744.370467 -73.984462 41.206356
v 725.258789 -72.774878 38.739433
v 733.693531 -74.042848 40.029724
v 706.887222 -72.874752 36.605013
v 698.102987 -70.090183 34.635668
v 725.221567 -76.292773 39.371175
v 724.843284 -78.607135 39.623779
v 718.907726 -77.106028 38.802759
v 709.660809 -75.433027 37.527390
v 700.157258 -78.740903 36.991028
v 686.894929 -75.913980 34.995996
v 678.862020 -76.362839 34.220779
v 659.258392 -76.569862 32.108276
v 652.055144 -74.946574 30.831085
v 682.962373 -81.030368 35.480186
v 638.590513 -76.628525 29.918074
v 696.420748 -82.135070 36.999299
v 691.787040 -85.422572 36.756568
v 640.956284 -79.718781 30.931379
v 624.222444 -75.912371 28.151760
v 716.920728 -89.147028 39.050235
v 676.461408 -79.106235 34.526343
v 659.233090 -83.448334 33.421968
v 661.581540 -87.422302 33.951794
v 569.818160 -78.123967 24.083976
v 561.088151 -79.682923 23.922807
v 614.892103 -84.985232 29.511982
v 593.727593 -80.734577 26.800757
v 582.192776 -79.705526 25.578273
v 13.154371 -38.749540 58.244780
v 695.850510 -94.992268 36.728961
v 586.455688 -82.600367 26.620119
v 567.377828 -83.922987 25.412553
v 729.278989 -99.441605 39.195654
v 618.417110 -87.745324 30.090868
v 533.631811 -80.341992 22.323842
v 11.361897 -42.618755 59.502396
v 8.411038 -41.341116 58.709726
v 644.166995 -91.320568 32.334165
v 541.478835 -83.537645 23.603744
v 503.428452 -76.957202 19.186231
v 530.052342 -83.466335 22.960209
v 487.052239 -77.223322 18.509740
v 6.972178 -40.647484 57.761737
v 664.457226 -97.155450 33.796989
v 653.464078 -95.889936 32.910152
v 625.231326 -92.835590 30.753985
v 577.450484 -92.155612 27.059932
v 553.966485 -85.546942 24.775596
v 517.692354 -84.796544 22.522671
v 483.378189 -79.598437 19.329789
v 12.568315 -46.936251 60.104351
v 9.058332 -49.502683 60.524383
v 636.806643 -98.152971 31.224027
v 556.173003 -88.490278 25.295535
v 534.258914 -88.426718 23.898460
v 536.714170 -84.610691 23.564564
v 510.272552 -82.845640 21.663572
v 497.522547 -79.381882 19.957873
v 621.474619 -96.905965 30.203182
v 604.635117 -98.702979 28.809761
v 12.419140 -51.765298 60.481890
v 631.824501 -98.373457 30.818281
v 590.985074 -93.884270 28.065802
v 579.909341 -95.542035 27.148018
v 568.940350 -96.841171 26.167546
v 564.198052 -93.023639 26.050033
v 479.325602 -83.740649 20.371195
v 454.364415 -85.995324 19.871560
v 432.661280 -79.588662 17.591545
v 14.994073 -53.549622 60.003447
v 625.228287 -101.527837 29.852213
v 558.685290 -95.167962 25.578224
v 524.678593 -90.304825 23.453326
v 471.179773 -86.014748 20.470796
v 432.988870 -81.882227 18.324075
v 44.365472 -51.041989 51.250149
v 5.685846 -52.090204 59.981406
v 614.279125 -101.385053 29.066751
v 519.690995 -93.153991 23.182347
v 508.525407 -91.044326 22.559877
v 492.759137 -90.024740 21.785694
v 503.995991 -88.843027 22.223605
v 18.995012 -58.984504 59.961128
v 561.695522 -98.916623 25.401494
v 440.779666 -86.270263 19.503592
v 422.616985 -82.049348 18.222980
v 399.740935 -81.331928 17.557996
v 12.963366 -57.877257 60.224210
v 541.904864 -96.444468 24.356911
v 450.935875 -89.849018 20.194058
v 18.306791 -60.848669 60.244598
v 413.539437 -83.482834 18.412113
v 376.494034 -81.224067 17.371963
v 349.731639 -80.004233 16.996643
v 15.409380 -61.439788 60.210023
v 11.146543 -63.675547 59.936320
v 9.538613 -60.449248 60.152146
v 6.552459 -59.994708 59.961168
v 496.486508 -94.417518 21.902216
v 489.803849 -94.587097 21.601527
v 415.266431 -87.537180 19.134796
v 333.278163 -77.301962 16.019546
v 23.030201 -63.099736 59.669069
v 19.834435 -66.730755 60.074904
v 15.757190 -64.021529 60.102815
v 9.007060 -63.183735 59.819630
v 563.213375 -105.567797 23.968417
v 554.063734 -104.597847 23.654958
v 482.231547 -97.633915 21.031664
v 365.427099 -82.213631 17.631961
v 341.219771 -80.604464 17.224974
v 329.489223 -79.952953 16.999708
v 25.792309 -60.376979 58.536473
v 5.405626 -65.558765 58.562671
v 5.110455 -61.922618 59.255028
v 513.266468 -100.178857 22.120538
v 465.647837 -95.006687 20.701585
v 465.706207 -98.682484 20.242008
v 421.314570 -93.075309 19.501047
v 408.649316 -92.254969 19.330743
v 365.476446 -84.977090 18.244049
v 21.191165 -65.294406 60.016764
v 506.915986 -102.239670 21.384050
v 475.943774 -96.073175 20.960089
v 382.737412 -85.947863 18.463185
v 26.024559 -68.264464 59.828717
v 22.983233 -67.230139 59.955556
v 500.538496 -100.387058 21.455943
v 474.995846 -100.553543 20.251464
v 443.313890 -97.201714 19.745111
v 290.883168 -78.360185 16.641527
v 276.665746 -77.633598 15.942194
v 17.375980 -72.132155 59.532773
v 13.474487 -67.592928 59.643918
v 8.088369 -67.317502 58.658632
v 3.885427 -67.109519 57.533610
v 3.358879 -65.412252 57.603002
v 446.595196 -99.045212 19.523819
v 418.267004 -95.639542 19.318044
v 376.453396 -88.416816 18.775284
v 277.415646 -80.162398 16.990299
v 36.640270 -67.332649 56.576352
v 8.981923 -68.931532 58.375041
v 435.637075 -99.984939 19.030971
v 424.805679 -97.158552 19.287771
v 271.988339 -78.379464 16.196056
v 26.502095 -69.933848 59.914318
v 26.293453 -74.401587 60.037221
v 21.148438 -73.917664 59.699686
v 13.768093 -71.070910 58.923696
v 5.478964 -72.033736 56.305543
v 485.591088 -104.215422 19.788912
v 462.519754 -102.406997 19.291905
v 452.368492 -101.254594 19.244365
v 34.967610 -74.763910 58.191555
v 10.013141 -71.548938 57.954664
v 5.325046 -69.526013 57.482375
v 3.280199 -70.818755 55.299587
v 423.458156 -101.248083 18.427058
v 353.231558 -94.164943 18.757486
v 325.502246 -86.251781 18.338572
v 29.138099 -74.091428 59.797123
v 25.705824 -76.073810 60.052691
v 429.107587 -103.539728 17.884439
v 371.774428 -96.548416 18.631087
v 369.360756 -93.786580 18.875347
v 319.244119 -89.283777 18.674059
v 250.142928 -83.666677 17.904826
v 30.473140 -76.871416 59.771441
v 13.307972 -73.886257 58.523118
v 9.789073 -73.218825 57.433230
v 437.253626 -104.325866 17.858694
v 403.916747 -101.003001 18.106875
v 344.649151 -92.693231 18.755820
v 235.812086 -80.214328 16.346091
v 229.698771 -82.045707 17.089285
v 218.153744 -79.346155 15.393318
v 102.896999 -73.413405 19.465192
v 102.777650 -75.550490 20.121735
v 95.970333 -72.012042 20.856086
v 28.796158 -78.858032 60.057707
v 419.492926 -103.833771 17.550924
v 412.819117 -104.532519 17.153999
v 379.481865 -98.896703 18.280271
v 372.627152 -102.271377 17.337084
v 342.453047 -99.465964 18.045129
v 319.966398 -92.701239 18.862150
v 221.871101 -83.840164 17.752382
v 222.639264 -82.388774 17.160071
v 216.860465 -82.274822 16.890103
v 210.879906 -82.510161 16.837947
v 116.222406 -73.935011 17.084768
v 86.937655 -73.840733 24.144997
v 31.147762 -79.494173 59.584987
v 15.395424 -77.256506 58.334961
v 15.859868 -76.359156 58.710050
v 108.561122 -77.302236 19.518545
v 14.919242 -77.965653 57.806048
v 411.561352 -107.035897 16.095547
v 352.760735 -97.578885 18.422510
v 298.215493 -91.785369 18.955945
v 227.220532 -84.505795 18.073883
v 213.026068 -84.758087 17.918895
v 196.539607 -81.855235 16.121994
v 135.751547 -81.520286 17.557605
v 22.154137 -80.773141 59.851048
v 248.772206 -90.274141 19.188014
v 227.281018 -87.961111 19.065443
v 207.564131 -84.152540 17.466370
v 181.535298 -85.524702 17.256689
v 125.497483 -80.602740 18.280912
v 96.341628 -76.267762 21.828487
v 23.892177 -83.126288 59.720315
v 347.381020 -104.973815 16.428188
v 352.344871 -102.036325 17.401128
v 342.643843 -102.584293 17.265401
v 240.482733 -90.344833 19.237329
v 236.474797 -86.609478 18.625007
v 233.818996 -86.489682 18.656726
v 212.377431 -91.251931 19.787282
v 202.634314 -84.411914 17.452446
v 128.633053 -83.165673 18.655369
v 27.970663 -82.333670 59.931270
v 22.148550 -84.884592 58.719441
v 362.888136 -103.399788 16.926710
v 365.303803 -105.592053 16.114807
v 317.004978 -100.961487 17.768743
v 235.436038 -90.533158 19.303557
v 219.882603 -90.282527 19.542499
v 216.672379 -87.948224 18.981412
v 355.778499 -105.909415 15.990473
v 359.486594 -107.933967 15.045869
v 338.212250 -104.612653 16.532733
v 246.980220 -97.504352 19.471227
v 226.576258 -90.590323 19.501399
v 204.336536 -89.613895 19.338987
v 198.225659 -88.524558 18.765791
v 150.478743 -85.129586 17.634510
v 135.351138 -86.140054 18.750487
v 129.303932 -91.239743 19.924664
v 132.455309 -83.494569 18.394690
v 100.954403 -84.901468 22.564808
v 26.895422 -84.409492 59.707128
v -7.138651 -81.077089 21.148658
v 327.391717 -104.782765 16.488078
v 325.824454 -102.966738 17.047899
v 316.475919 -103.380382 16.964701
v 305.735996 -102.679674 17.317854
v 233.052928 -93.029438 19.543861
v 170.545947 -87.483984 17.827733
v 141.861794 -87.263132 18.535269
v 143.302749 -84.335125 17.784614
v 91.272409 -84.072849 24.509119
v 31.431642 -87.032283 58.454672
v 9.822530 -86.572746 44.042419
v 4.338740 -85.457100 33.977493
v 1.377234 -83.216724 30.805818
v -0.778847 -82.972994 28.167619
v -2.026783 -81.067361 27.449560
v 312.005113 -105.016045 16.421013
v 298.501406 -102.552951 17.425255
v 199.972246 -94.757805 20.426463
v 191.278414 -91.793855 19.475441
v -2.746802 -83.151238 25.976102
v 302.474731 -104.435226 16.795047
v 223.361622 -97.943821 19.876828
v 91.939499 -90.538466 24.749590
v 13.618400 -89.130066 48.667450
v 1.747925 -84.912257 31.011426
v 1.333388 -86.656679 31.129312
v -5.974779 -83.041632 22.685997
v 295.258900 -105.204629 16.655797
v 284.860279 -103.346097 17.484182
v 272.658956 -102.301330 18.158119
v 111.765102 -91.485601 21.652691
v 20.770624 -89.802855 56.011317
v -3.465968 -89.710712 28.313697
v -1.399766 -84.699846 27.850353
v -5.060174 -85.160548 24.524855
v 267.199717 -103.275884 17.995147
v 255.231286 -102.564937 18.467455
v 207.536659 -95.082062 20.290194
v 202.269245 -96.755544 20.532463
v 191.104920 -96.345919 20.564923
v 122.133468 -91.594546 20.549949
v 34.489438 -93.004691 56.231895
v 23.882380 -91.028259 57.181538
v 13.835843 -91.476658 48.379068
v 8.925762 -88.764104 42.393281
v 0.666167 -89.351748 31.751210
v -3.688750 -86.641732 26.563797
v 263.764893 -101.414522 18.577783
v 251.955430 -104.220672 18.057974
v 206.829128 -97.624113 20.267988
v 175.002561 -94.297476 19.659952
v 96.241674 -92.146344 23.931380
v 36.327478 -95.633158 54.820707
v 30.217168 -94.816229 56.781193
v 27.834431 -93.204985 57.262297
v 20.191493 -93.651627 54.219417
v 17.239445 -94.379739 51.380833
v 11.765047 -91.997842 46.005156
v 4.354240 -90.479882 36.182414
v -7.019906 -87.049707 24.101140
v -5.876159 -91.819473 27.663470
v 246.841409 -103.053596 18.470975
v 180.171028 -96.935846 20.421213
v 107.088283 -96.038919 22.386789
v 77.729922 -96.133538 28.334112
v 32.697619 -95.170230 56.252725
v 23.633623 -94.100605 56.093928
v 250.139126 -106.442506 17.353992
v 242.131616 -104.020060 18.300708
v 241.863339 -101.834176 18.898348
v 228.382904 -103.355322 18.815383
v 196.135969 -97.115329 20.690514
v 179.048249 -98.560093 20.571548
v 170.491241 -99.994944 20.388960
v 162.249390 -98.422543 19.910282
v 92.816261 -96.758277 24.547815
v 26.512576 -97.277453 56.080059
v 18.234420 -96.156336 51.930332
v 236.124708 -102.700725 18.804998
v 233.419583 -105.786181 17.963520
v 211.887085 -101.442422 19.719499
v 202.107883 -101.567463 20.024024
v 196.322421 -102.237833 20.095943
v 155.958507 -99.486612 19.855056
v 27.398995 -95.550109 56.623699
v 21.314838 -95.765873 54.397816
v 12.025931 -99.623660 46.647384
v 213.779565 -102.877520 19.351457
v 186.225195 -103.897339 20.114396
v 162.284125 -100.809806 20.133946
v 20.260363 -98.050064 53.111335
v 6.788034 -97.694226 41.647765
v 212.538899 -104.194410 19.022922
v 199.383845 -104.324761 19.481851
v 189.775479 -106.685115 19.255957
v 180.989063 -102.253666 20.537840
v 179.158423 -103.747099 20.322559
v 174.137640 -101.442196 20.532945
v 171.065211 -104.117408 20.426007
v 154.006262 -102.638057 19.959500
v 108.955117 -99.521505 22.097067
v 103.079181 -101.456781 22.677884
v 74.496456 -100.349326 28.758728
v 30.500253 -102.604039 54.905310
v 27.214563 -103.377552 54.734773
v 17.929589 -102.217520 51.195485
v 9.846994 -104.276968 45.856799
v -1.878898 -96.804588 32.884574
v 178.496837 -105.825582 19.946720
v 159.982966 -104.717245 20.172544
v 108.097976 -105.028222 21.738081
v 95.541001 -98.976678 23.963556
v 80.406526 -100.036004 27.077909
v 185.498025 -105.862424 19.693551
v 176.519748 -107.393761 19.671337
v 149.518408 -106.369323 19.779524
v 145.797398 -105.907135 19.765445
v 132.526586 -106.905209 19.785542
v 20.397376 -103.683525 52.494779
v -8.221950 -98.928990 29.162297
v 166.386079 -105.277204 20.283224
v 156.114913 -106.956902 19.917058
v 150.019947 -108.863057 19.542334
v 14.531640 -102.640108 48.901350
v 6.902584 -104.421965 43.679507
v -14.180698 -97.776672 24.490715
v 177.076659 -110.090322 18.827598
v 170.757897 -108.026116 19.743263
v 166.782069 -110.463270 19.160715
v 153.042155 -113.583229 18.484663
v 118.615222 -106.553074 20.606639
v 90.044090 -106.233014 24.122510
v 86.265425 -102.922881 25.353795
v 82.795691 -104.657694 25.850169
v 76.738797 -103.195357 27.584313
v 71.101134 -100.318296 30.008876
v 142.507620 -108.455358 19.462274
v 128.008241 -109.092455 19.651561
v 99.266762 -105.374671 22.766409
v 29.201257 -106.898904 53.747331
v 12.847298 -107.295501 48.447754
v 17.573604 -105.973656 50.995661
v 4.672781 -110.923827 44.398470
v -15.732019 -102.986030 24.212664
v 142.785827 -112.778615 18.737209
v 72.612336 -106.990770 28.102667
v 22.947064 -107.325192 53.053309
v -13.794454 -103.935022 26.381693
v -14.741256 -105.102432 25.535775
v 159.079874 -109.305461 19.581056
v 156.180581 -114.131696 18.307697
v 111.838419 -111.991718 20.257191
v 76.866583 -107.873662 26.704758
v 25.640108 -108.211698 53.424052
v 157.722022 -116.706983 17.281236
v 147.930191 -113.322304 18.570869
v 119.306670 -114.944285 19.006872
v 120.378897 -111.527189 19.664650
v 18.754093 -110.811709 51.489065
v 153.920134 -118.113360 16.899197
v 26.009554 -112.873305 52.336129
v -14.922886 -110.173378 25.432798
v 146.685169 -116.686085 17.699392
v 81.337880 -111.915667 24.784086
v 18.512346 -116.044290 51.660105
v 15.060507 -115.030953 50.654051
v 8.255486 -114.100847 47.817481
v -16.432798 -113.744732 24.308474
v 97.984964 -114.628564 21.123675
v 100.213351 -117.287675 20.255554
v 86.352813 -114.592679 23.099356
v 23.932127 -112.423614 52.492356
v 128.078025 -122.274224 16.848753
v 25.646444 -117.874086 51.411176
v 8.385106 -116.919611 48.894025
v 13.553894 -120.581816 51.434685
v 134.663639 -122.952338 16.142685
v 87.074803 -122.203179 21.140835
v -2.856053 -120.528896 44.619672
v -7.892142 -123.068058 40.329360
v -8.995454 -119.584572 39.395624
v 129.719889 -125.348210 15.636918
v 19.878710 -121.316804 51.919820
v 8.945306 -121.187491 50.570438
v -5.097570 -121.185383 43.037320
v 150.327449 -127.435606 11.785329
v 94.883753 -122.866705 19.711907
v 22.677447 -123.084876 51.550061
v 19.513247 -123.912916 52.255253
v 1.820873 -125.350186 48.455237
v 145.402455 -127.807144 12.216100
v 136.716606 -128.119426 13.286739
v 13.281694 -122.622554 51.945257
v 132.765303 -129.674981 13.050668
v 17.926181 -125.817265 52.818062
v -3.243600 -126.230473 44.617818
v -1.254472 -126.485214 46.351514
v 75.591746 -123.945138 23.422517
v 24.696200 -124.224020 50.973358
v 26.089283 -129.024605 50.785326
v 10.190158 -127.280311 53.025175
v 69.000782 -130.015331 24.233109
v 70.938337 -125.691111 24.371504
v 22.868956 -127.348055 51.952166
v 20.032675 -130.252000 53.581631
v 18.913343 -128.319383 53.310477
v 13.393301 -125.172626 52.794724
v 13.444626 -136.572757 56.049747
v 5.226099 -133.000972 51.565197
v 2.303332 -132.573535 49.239973
v 76.926938 -131.974139 21.636091
v 26.710834 -132.787617 51.200244
v -4.324954 -129.837003 42.617704
v 15.805238 -133.301634 55.452152
v 11.623974 -131.593591 54.619821
v 0.691196 -132.183307 47.722020
v 8.135279 -137.291098 53.878544
v 2.784057 -131.920355 49.670746
v 0.920030 -137.883099 46.987153
v 6.716951 -138.586700 52.889282
v 3.515734 -139.736546 49.818907
v 5.598306 -139.242393 51.929888
v 7.899241 -141.726309 53.847564
v 19.569391 -144.938094 56.546131
v 9.799767 -140.208288 55.080676
v 10.438872 -147.535685 55.500313
v 17.053843 -143.244405 56.884630
v 18.725383 -147.289333 56.762402
v 22.267893 -147.128000 55.875540
v 5.594732 -144.003837 51.687652
v 4.461016 -147.658690 50.110174
v 14.124456 -147.265161 56.800593
v 21.575308 -149.806557 56.212820
v 17.606767 -150.276402 56.789147
v 6.980060 -148.194624 52.802466
v 12.137377 -153.978635 55.912369
v 9.884798 -154.232566 54.734557
v 4.074030 -154.118709 48.941223
v 23.625379 -156.265263 55.195236
v 6.584100 -153.251850 52.057488
v 17.408600 -155.153039 56.335851
v 8.757162 -159.821772 53.236354
v 5.023038 -159.414079 49.649972
v 18.465247 -160.606943 55.526390
v 28.256446 -160.516267 53.481017
v 24.062829 -162.247214 54.479860
v 20.796384 -163.046687 54.903776
v 15.222792 -161.282493 55.388331
v 12.266401 -158.192976 55.320210
v 6.680126 -158.917539 51.573935
v 4.552390 -164.318761 48.419118
v 40.775380 -159.442429 50.261294
v 37.295195 -157.720362 50.943409
v 26.048974 -154.798117 54.729278
v 6.678964 -167.717346 50.139839
v 14.191605 -166.103295 53.941151
v 37.790915 -164.094474 52.051550
v 17.870329 -167.576947 54.034795
v 25.326012 -164.071624 54.100718
v 25.844953 -166.480262 54.021803
v 16.262358 -164.221986 54.695545
v 6.141389 -164.542183 50.240345
v 4.420588 -170.789811 47.149283
v 32.646065 -163.583698 52.860507
v 22.250292 -166.752261 54.245749
v 2.706071 -170.710398 44.655935
v 19.101391 -170.124630 53.486337
v 10.773857 -169.423823 52.166442
v 14.958952 -169.705010 53.214363
v 8.570235 -169.420054 51.112378
v 27.150500 -171.172060 53.883636
v 25.089704 -169.907291 53.929164
v 20.962234 -173.259226 53.045542
v 18.035768 -175.854659 52.013685
v 14.018063 -173.202233 52.032551
v 706.467001 -81.988504 38.015115
v 737.402296 -82.572848 41.150899
v 435.676574 -96.368346 19.627487
v 90.163044 -112.425003 22.864467
v 133.827137 -113.845426 18.692298
v 700.855082 -88.002391 37.601409
v 105.100166 -110.329986 21.214550
v 88.658393 -97.967891 25.318108
v 472.381727 -92.880741 21.037260
v 123.762780 -116.040841 18.554406
v 740.018723 -86.086793 41.385784
v 577.669863 -85.720908 26.536515
v 657.764125 -93.684872 33.475116
v 731.981664 -85.973053 40.581911
v 265.190798 -83.795091 18.161094
v 734.644449 -94.198957 40.329376
v 129.712193 -116.385614 18.266895
v 721.108165 -84.362527 39.545032
v 293.383560 -97.195421 18.778057
v 303.629063 -98.600558 18.470363
v 127.374817 -94.109988 20.330877
v 683.354233 -85.622795 35.897011
v 143.863616 -96.455708 19.664714
v 506.124536 -85.647009 21.994906
v 108.827504 -154.839734 -2.797311
v 246.370103 -109.133988 16.308593
v 389.319484 -119.297107 7.221039
v 299.862287 -122.412005 2.810496
v 204.355373 -131.456339 -0.105044
v 227.466841 -126.730189 2.988544
v 9.403566 -79.804342 50.849678
v 197.345784 -112.267486 16.650760
v 781.228710 -117.152517 34.169514
v 692.491358 -114.591651 29.118309
v 696.826455 -115.945759 26.417859
v 378.358589 -111.863487 12.884669
v 360.291222 -112.417038 12.361795
v 328.220299 -112.005958 12.566062
v 284.444056 -114.863667 11.115742
v 274.835796 -115.765692 10.793797
v 246.318942 -114.920408 12.944922
v 237.371529 -116.931240 12.015435
v 231.131707 -116.237905 12.823867
v 197.558470 -119.114119 12.889749
v 685.033912 -116.570740 22.691967
v 424.784875 -115.708567 11.550262
v 325.557355 -114.009112 11.208813
v 267.515654 -116.760651 10.388889
v 245.476691 -118.679919 10.118233
v 223.735616 -117.290846 12.484846
v 211.385397 -120.052200 11.256488
v 201.217873 -121.981006 10.529421
v 622.609229 -116.105771 16.987180
v 525.540601 -113.959986 15.967736
v 320.464819 -117.274230 8.340766
v 293.409286 -117.909186 8.168084
v 227.982046 -119.686441 10.423454
v 491.223321 -115.063164 13.684336
v 391.133116 -117.107009 9.354186
v 324.438527 -120.986396 4.326873
v 313.963336 -121.103468 4.215051
v 181.656792 -128.282948 7.203375
v 518.514654 -115.853156 11.335011
v 338.780851 -121.576578 3.711708
v 195.078613 -127.889289 5.839102
v 187.888340 -128.033921 6.633815
v 188.336747 -134.397269 -1.302828
v 131.066611 -141.217913 5.092772
v 212.634279 -128.753046 2.375662
v 153.538293 -134.198838 6.276834
v 242.435703 -127.799874 -0.591391
v 210.491700 -130.443887 0.292162
v 22.383306 -194.661957 37.648331
v 146.717269 -141.018127 0.323747
v 104.206829 -153.052625 3.543951
v 17.595906 -201.667677 20.462399
v 11.708284 -80.391173 52.914049
v 8.999630 -77.748004 53.809258
v 16.657093 -83.766469 55.119797
v 13.249223 -82.633939 52.051551
v 9.748810 -81.306598 48.687487
v -3.991825 -135.510317 40.707265
v 217.415156 -110.984453 16.375335
v 211.435269 -110.475695 16.823733
v 175.780550 -114.764508 16.836018
v 172.823090 -115.577420 16.675868
v 274.962585 -109.281443 15.350784
v 263.193413 -112.309962 13.852503
v 181.136745 -114.070141 16.823008
v 19.715371 -178.366513 51.246484
v 782.151301 -115.807954 37.897316
v 647.703857 -112.029894 27.296940
v 272.279794 -112.549941 13.406489
v 190.820155 -114.106861 16.115424
v 178.590815 -115.975602 15.949116
v 157.772193 -120.172221 15.495172
v 6.940121 -180.240259 46.345366
v 779.951577 -116.521688 36.064632
v 775.734417 -116.430074 35.755466
v 738.691006 -115.495891 33.286450
v 732.416842 -114.541128 34.149505
v 712.443985 -114.597845 31.535627
v 687.153656 -113.538668 30.067160
v 638.325362 -111.085584 27.131068
v 612.579713 -111.422434 24.538338
v 268.096847 -110.186815 15.059882
v 184.331745 -116.821900 15.116424
v 167.661549 -118.459224 15.615506
v 166.671795 -121.969406 13.579451
v 27.711097 -178.876606 51.529224
v 17.308639 -179.347269 50.428848
v 3.387953 -182.791864 42.001208
v 738.186898 -116.450981 30.651378
v 728.195958 -115.804689 31.103177
v 727.606822 -115.244730 32.382214
v 685.660454 -114.408667 28.602086
v 674.090420 -114.902912 26.119709
v 675.734142 -113.833216 28.208516
v 636.818068 -112.119178 26.015689
v 627.315430 -110.987111 26.230857
v 619.582416 -112.586475 23.877841
v 604.665398 -110.543512 24.665462
v 283.206978 -111.750950 13.644053
v 239.516023 -113.369202 14.215357
v 220.958580 -114.643711 14.326112
v 160.921270 -121.339444 14.473140
v 158.231165 -123.454365 13.386947
v 24.992314 -178.973785 51.600233
v 666.347670 -113.827975 27.066893
v 596.408820 -111.018759 23.567245
v 306.410530 -111.824323 12.991716
v 5.846716 -183.187377 44.090293
v 716.939543 -115.860501 29.359559
v 679.840956 -115.604006 25.208858
v 653.451742 -114.894990 23.624356
v 647.160004 -114.919144 22.875061
v 643.385022 -113.760200 24.672412
v 629.168568 -113.300535 23.794067
v 605.283069 -112.163867 23.056639
v 596.348160 -114.759476 18.028499
v 596.298752 -113.002040 21.165631
v 588.726928 -111.901101 21.991059
v 428.235084 -111.573121 14.327296
v 433.513552 -114.314350 12.861155
v 418.529594 -111.228664 14.176549
v 404.690707 -114.339597 11.801492
v 404.204297 -111.230548 13.748595
v 311.531690 -114.519676 10.763485
v 291.136723 -114.735652 10.900658
v 125.972087 -129.918395 14.023832
v 20.510298 -182.680345 49.582841
v 18.973053 -183.602747 48.662385
v 16.106804 -183.426236 48.014386
v 706.272497 -115.671267 28.459700
v 663.021713 -115.179371 24.038593
v 619.199572 -113.479292 22.588718
v 620.378768 -114.724542 20.445579
v 533.922874 -113.077481 17.519418
v 522.014071 -111.857187 18.293824
v 511.091654 -112.928280 16.889163
v 501.504445 -112.999731 16.480834
v 494.668289 -112.933905 16.271698
v 396.493274 -113.261569 12.308806
v 385.250677 -114.296932 11.339299
v 375.904036 -114.697589 10.847450
v 289.009405 -116.090393 9.860351
v 276.276268 -118.041684 8.676074
v 216.226567 -118.129094 12.374459
v 158.962918 -126.097372 11.602757
v 119.079543 -135.584258 12.175969
v 31.244151 -181.718357 49.976454
v 21.450257 -186.320835 47.558997
v 702.033746 -116.935829 23.160929
v 685.392890 -117.507168 18.432064
v 673.205058 -116.333488 22.043253
v 653.145118 -116.794848 17.954821
v 629.811149 -115.552570 19.311193
v 629.251935 -114.552204 21.679254
v 608.723585 -115.466524 17.513275
v 606.586853 -114.222667 20.075495
v 514.690146 -114.264088 15.347680
v 504.843581 -114.003655 15.507379
v 494.992175 -114.007661 15.209178
v 487.951429 -114.024460 15.030544
v 464.925063 -113.617930 14.602509
v 457.421643 -113.895932 14.093265
v 446.330703 -113.055685 14.221427
v 356.766342 -116.436676 9.187227
v 341.643558 -116.855848 8.674214
v 331.716007 -116.771905 8.789798
v 334.415686 -114.431990 10.834565
v 279.977843 -117.470122 9.010203
v 279.990762 -116.262852 10.097564
v 166.450251 -124.743386 11.765149
v 161.471178 -129.558781 8.857418
v 152.955621 -126.171248 12.244424
v 34.789642 -183.057120 47.971973
v 20.140367 -186.429835 47.260816
v 16.612563 -186.611650 45.982869
v 652.117545 -116.065691 20.332041
v 475.151551 -114.121667 14.591253
v 444.217669 -115.503756 12.382962
v 451.534024 -116.024628 12.025428
v 289.280440 -117.521672 8.579469
v 271.418250 -118.373637 8.708366
v 266.500291 -119.406663 8.046484
v 252.308629 -120.144564 8.311736
v 173.656791 -128.105368 8.409705
v 593.959605 -115.788828 15.213758
v 443.737706 -116.466719 11.352911
v 436.139026 -116.427643 11.320200
v 403.214265 -117.157522 9.645194
v 331.681655 -120.214263 5.248007
v 286.510017 -119.768141 6.467777
v 281.181159 -119.596636 6.877317
v 253.787540 -121.109316 7.194417
v 237.690321 -120.679408 8.845863
v 223.184180 -121.097715 9.543236
v 218.118690 -120.822957 10.154601
v 218.379179 -122.540333 8.639439
v 211.793588 -122.460803 9.261669
v 203.662943 -123.750815 8.833813
v 116.431964 -141.260944 9.331889
v 37.934160 -184.334069 46.239104
v 650.141445 -117.344728 15.449041
v 628.747647 -117.117043 14.121772
v 587.455031 -116.675091 11.787305
v 502.902911 -114.807060 14.211633
v 507.788225 -116.076287 10.745936
v 400.203363 -118.776782 7.979038
v 351.498220 -119.034508 6.651343
v 320.922542 -119.663391 5.839185
v 313.249459 -118.519525 7.120085
v 301.340150 -119.563530 6.250714
v 288.849817 -122.239098 3.469153
v 272.731385 -121.110238 5.826670
v 259.340708 -119.661647 8.301692
v 245.180587 -121.804719 7.103107
v 239.994282 -123.153213 6.059709
v 226.790107 -123.907058 6.503761
v 166.147792 -128.493551 9.079590
v 136.653090 -134.163255 9.491385
v 25.465305 -188.735890 45.778276
v 20.277078 -189.874548 44.144486
v 483.316088 -116.710931 9.105305
v 414.690305 -118.080403 9.021123
v 283.795727 -120.823018 5.433475
v 279.838516 -120.629135 5.850664
v 278.052882 -122.033505 4.313124
v 265.989020 -122.081156 5.082043
v 259.782856 -122.965054 4.452257
v 251.272113 -125.868716 1.329008
v 205.250422 -125.969770 6.587568
v 134.376946 -135.223135 9.160168
v 34.789528 -186.676240 45.370434
v 31.589807 -189.836205 43.765854
v 30.726394 -187.288352 46.304005
v 28.285309 -188.392266 45.870273
v 25.568208 -189.763360 44.982821
v 19.359661 -191.807656 41.901528
v 15.748670 -190.780483 42.067030
v 638.201824 -117.145421 14.957798
v 360.372630 -122.198085 2.782426
v 312.262500 -123.548319 1.156273
v 292.411794 -120.384266 5.622072
v 262.218478 -124.083000 2.758352
v 245.666338 -123.629653 4.950322
v 238.349992 -125.190383 3.733805
v 232.905775 -126.019614 3.251743
v 151.687124 -133.446938 7.310216
v 147.251913 -132.395287 8.991302
v 123.169337 -137.220209 10.259813
v 36.697808 -189.194003 42.917265
v 22.796888 -189.860223 44.438043
v 15.974360 -191.960878 40.875208
v 603.623827 -117.137159 11.709456
v 290.546887 -123.024306 2.345335
v 285.999977 -123.716857 1.596145
v 281.694187 -123.481991 2.149163
v 273.722542 -122.131673 4.510473
v 273.668329 -123.823865 2.229732
v 162.705683 -132.200729 6.461246
v 141.581711 -137.572521 5.724700
v 33.907596 -191.435503 42.011027
v 550.448197 -116.530712 9.707529
v 537.827970 -117.088578 6.750470
v 349.977813 -122.622903 2.187229
v 274.842153 -124.930043 0.540783
v 266.724128 -124.977017 1.075695
v 18.619014 -193.198123 39.796337
v 540.827897 -117.761566 4.082230
v 313.208585 -125.456250 -2.002483
v 297.855528 -126.510955 -3.155018
v 279.831338 -125.560811 -0.699497
v 270.648759 -127.312403 -2.906077
v 159.820602 -135.792160 3.285467
v 149.287686 -136.068023 5.418961
v 123.862998 -142.650560 5.976591
v 120.326120 -144.037417 5.871814
v 104.839203 -150.224641 6.320968
v 27.129217 -192.047929 41.721107
v 285.480151 -125.202631 -0.460271
v 261.344868 -126.443653 -0.668009
v 154.416741 -138.163222 1.799291
v 146.664158 -139.545106 2.290573
v 138.504320 -140.400631 3.690660
v 38.904526 -190.023720 41.220627
v 23.794263 -193.045930 40.506737
v 22.434044 -193.424955 39.898481
v 20.454506 -195.971148 34.222633
v 17.310126 -196.287296 33.085760
v 219.049345 -130.333164 -1.089057
v 177.971253 -136.207771 -1.630569
v 115.629033 -147.685412 3.954398
v 25.807360 -193.053237 40.091197
v 277.826459 -127.262929 -3.296523
v 250.392738 -129.166318 -3.888036
v 195.083388 -133.194813 -0.946374
v 163.891293 -137.513888 0.099767
v 158.160722 -138.499092 0.316270
v 152.928950 -140.060698 -0.348860
v 108.175919 -150.727688 4.135116
v 38.770811 -193.972366 38.513883
v 37.156108 -192.362021 39.684112
v 32.031887 -193.424049 39.892855
v 24.652099 -195.161493 37.052724
v 225.822052 -131.085523 -3.662817
v 235.901824 -130.746516 -4.733700
v 217.348714 -131.584300 -2.924476
v 189.145540 -135.000968 -2.545609
v 181.195956 -135.939283 -2.047863
v 162.087576 -138.965108 -1.519668
v 141.575532 -142.352588 0.233737
v 126.780147 -144.163221 3.377884
v 34.588910 -194.745814 37.476974
v 28.581791 -195.991345 34.988747
v 27.232697 -194.484627 37.718764
v 16.040060 -196.930499 31.779438
v 38.016783 -195.519807 36.514249
v 25.772992 -196.235098 34.503034
v 16.799445 -197.488811 30.478914
v 136.869831 -144.519212 -1.181899
v 38.217105 -196.557197 34.175924
v 24.448486 -196.937033 33.243346
v 19.351799 -198.293701 28.984170
v 119.884110 -149.540129 -0.848098
v 34.697030 -195.990224 35.038956
v 32.880979 -197.647087 31.534582
v 13.733395 -198.810128 27.932633
v 9.153293 -200.264717 25.358249
v 3.930731 -198.865769 27.322187
v 95.212612 -159.425905 1.134185
v 35.505153 -198.090979 30.976828
v 17.157217 -200.018955 24.737888
v 20.753648 -198.860484 27.724563
v 116.553999 -151.700877 -2.616507
v 102.427842 -157.353863 -1.901784
v 102.560878 -155.577786 1.141538
v 22.213395 -199.533092 25.716633
v 17.374587 -198.835246 27.369710
v 6.264691 -200.765356 24.175548
v 12.889629 -201.352866 22.129474
v 9.607546 -201.746914 21.632350
v 19.131062 -200.477071 22.761458
v 16.955409 -200.872108 22.744562
v 6.023437 -201.729626 21.510467
v 4.605237 -202.678845 17.626447
v 20.255214 -202.846789 16.499188
v 6.858582 -204.355417 12.480685
v 37.672362 -203.793175 -31.329650
v 193.011451 -124.270165 9.444067
v 187.602077 -125.533418 8.935914
v 305.183663 -116.521868 9.123508
v 525.908484 -117.786788 2.885773
v 222.041949 -128.895757 0.691845
v 219.218986 -125.932605 5.037232
v 200.461531 -128.885968 4.025353
v 201.558228 -133.458971 -2.958088
v 168.564614 -130.686966 6.892078
v 336.916552 -118.679269 6.905484
v 228.438426 -113.363886 14.695122
v 437.595564 -121.853808 -32.630730
v 169.271450 -142.965205 -18.405231
v 505.508415 -119.098922 -5.188377
v 636.219339 -118.556446 8.001296
v 635.147393 -119.142935 3.655570
v 613.908508 -119.148415 2.569538
v 611.749781 -118.372821 7.075219
v 130.105144 -150.486248 -11.478344
v 127.317935 -153.507714 -33.516406
v 479.508444 -121.188796 -28.127301
v 670.534951 -119.308975 -3.502138
v 566.544490 -119.898836 -6.023176
v 149.848559 -149.645037 -66.156933
v 733.520347 -118.275049 11.468227
v 308.996273 -127.168817 -28.793010
v 128.142165 -153.176656 -38.286210
v 171.877926 -141.954291 -14.048395
v 396.918489 -120.748997 -7.316902
v 370.856060 -123.686335 -25.878490
v 51.597782 -197.508300 -3.101669
v 672.032932 -119.162555 2.007371
v 713.971047 -118.473800 7.183947
v 349.363904 -125.874528 -33.578115
v 103.116876 -161.507763 -18.599891
v 708.139513 -118.496466 10.073481
v 656.274961 -119.648153 -6.107590
v 306.914296 -128.416493 -34.692160
v 679.549442 -118.862189 6.113042
v 646.854129 -119.599524 -1.048982
v 42.096397 -198.342297 20.453249
v 14.125726 -203.444391 14.635359
v 11.319626 -205.045858 8.558398
v 9.084924 -205.646952 3.748984
v 40.119498 -201.979567 4.125302
v 42.579163 -202.310847 -5.737188
v 49.874639 -199.663461 -12.117865
v 45.485577 -201.442813 -10.789824
v 39.892142 -203.306343 -12.379955
v 14.942557 -205.339961 -26.997673
v 59.616524 -193.571775 -29.628659
v 137.769963 -148.265373 -10.603800
v 29.579518 -204.977002 -35.164174
v 171.359823 -139.937863 -6.322277
v 156.638071 -143.983835 -10.300905
v 155.072558 -144.986039 -13.632420
v 146.032902 -147.438238 -16.790920
v 136.925548 -149.815264 -18.027561
v 118.903714 -155.868445 -25.642825
v 114.344768 -157.587844 -36.779587
v 147.148485 -148.294650 -40.360737
v 123.346924 -154.489555 -43.299227
v 166.828551 -144.657229 -44.220211
v 153.223085 -147.152122 -43.334290
v 86.721913 -170.254965 -55.073331
v 87.352307 -169.692589 -59.374024
v 375.459602 -121.798426 -9.800650
v 161.450474 -145.499134 -42.304093
v 112.476879 -158.055059 -52.816909
v 388.205851 -121.164158 -9.057143
v 169.979682 -144.269583 -46.271162
v 93.369843 -166.002333 -64.196513
v 131.257014 -152.152191 -51.189333
v 231.588901 -135.424905 -36.309300
v 149.592089 -148.977590 -59.802602
v 461.064403 -119.410202 -8.337935
v 154.197663 -148.520234 -62.051587
v 726.526324 -117.637487 22.559356
v 523.017089 -119.147419 -4.445166
v 433.055855 -121.236065 -20.312774
v 381.742350 -123.959954 -30.586840
v 235.053344 -137.029185 -51.906737
v 167.341273 -146.308852 -60.681917
v 627.755154 -119.275582 2.355239
v 620.222028 -118.934729 4.386716
v 515.720430 -119.351386 -6.193900
v 437.566845 -121.366405 -22.383980
v 226.670357 -138.105279 -54.745517
v 185.835758 -143.525092 -63.403215
v 160.871612 -147.928055 -66.307981
v 727.343702 -118.289687 13.893328
v 718.201524 -118.256385 14.544520
v 677.810240 -118.449006 10.959737
v 652.906875 -119.109065 4.396331
v 617.386305 -119.592576 -0.635626
v 559.056704 -120.183269 -9.201047
v 361.855748 -125.572942 -39.091740
v 347.245075 -126.539053 -43.670569
v 312.356332 -129.358629 -47.494612
v 236.127870 -136.943007 -58.962358
v 722.853422 -118.354311 11.004983
v 621.338414 -119.999052 -4.477612
v 380.291536 -124.390147 -37.442611
v 371.336655 -124.931561 -39.318653
v 362.652387 -125.487674 -41.080255
v 337.687754 -127.327297 -43.055611
v 342.135698 -126.895420 -44.498193
v 330.319584 -127.587360 -48.020881
v 318.739755 -128.536207 -49.643717
v 806.604815 -118.487124 18.957015
v 788.413336 -118.071950 15.593485
v 691.185060 -118.835978 4.209129
v 530.213733 -120.715902 -17.420229
v 383.063608 -124.112388 -40.381639
v 344.804072 -126.490369 -46.126003
v 621.903903 -120.444671 -13.181327
v 602.705601 -120.561684 -10.757082
v 785.803854 -117.425392 11.335711
v 589.102598 -120.692841 -12.584198
v 535.795734 -121.224905 -24.287381
v 416.343600 -122.291468 -39.877878
v 650.650800 -119.783478 -9.189980
v 578.274319 -121.167359 -21.750092
v 551.645037 -121.121244 -20.664148
v 512.744232 -121.271575 -30.255036
v 454.413425 -121.301833 -37.396831
v 412.280228 -121.712751 -45.325565
v 715.239511 -116.928829 -6.116390
v 596.374924 -120.953109 -17.573016
v 532.355043 -121.301177 -27.778242
v 438.053548 -120.808463 -44.773329
v 402.815893 -121.836181 -47.036042
v 660.196063 -119.012996 -14.060568
v 636.509766 -119.655694 -20.237030
v 625.232153 -119.881278 -23.346408
v 626.044785 -120.273522 -18.761633
v 560.700515 -121.255340 -25.370337
v 558.452347 -121.176586 -31.993786
v 461.315771 -121.002736 -40.395665
v 420.704128 -120.726763 -48.055452
v 408.005313 -120.651489 -50.478947
v 612.344757 -120.440588 -23.758970
v 603.461245 -120.725131 -24.573892
v 572.332984 -121.087088 -30.959888
v 566.013780 -121.176338 -30.446432
v 489.069503 -120.707337 -41.853000
v 476.769412 -120.753622 -41.696761
v 615.543933 -119.885172 -27.081176
v 480.681907 -120.201834 -45.197436
v 47.868669 -195.779867 18.189792
v 35.683367 -199.846899 20.097193
v 13.317335 -204.097917 12.241485
v 43.432675 -198.061494 18.123254
v 8.311562 -204.611126 11.036551
v 42.116044 -198.457202 16.290048
v 16.711271 -205.588802 7.009869
v 31.500480 -203.491369 8.915565
v 14.463890 -205.719027 5.691736
v 20.614143 -205.365370 7.971961
v 38.915515 -201.317709 9.065600
v 24.416302 -205.482722 4.943554
v 29.825388 -204.232243 6.149768
v 16.691787 -206.103480 4.211712
v 2.325029 -204.717763 0.761875
v 35.510022 -203.298437 3.414052
v 16.342943 -206.877942 -1.534168
v 6.934561 -205.420234 0.241465
v 48.113040 -198.331030 3.114907
v 37.194428 -203.259943 0.417384
v 26.755613 -205.163744 3.738037
v 48.717641 -199.727913 -6.777337
v 7.998420 -205.444851 -11.440923
v 56.950726 -195.013248 -9.478088
v 36.799191 -203.998011 -9.529629
v 5.116028 -204.424902 -14.705401
v 52.296939 -197.838813 -7.999681
v 7.087213 -204.474147 -16.879319
v 56.059052 -196.135325 -12.360304
v 32.604817 -205.159557 -15.377553
v 44.693050 -201.647527 -15.402293
v 49.002339 -200.024714 -16.284214
v 44.420286 -201.723696 -18.771252
v 40.301727 -203.082155 -18.005321
v 54.278186 -197.359103 -21.912436
v 51.351525 -198.905069 -16.662718
v 35.494516 -204.337356 -19.754275
v 51.763505 -198.780048 -22.173743
v 47.972704 -200.460899 -21.190389
v 39.977550 -203.100097 -22.854862
v 60.408233 -193.413950 -22.948052
v 47.665056 -200.608749 -24.094097
v 28.895442 -205.721116 -25.722687
v 43.739421 -201.667424 -29.101497
v 58.725966 -194.504595 -26.011350
v 56.617639 -195.772751 -27.240017
v 15.897434 -204.445609 -31.945469
v 18.996686 -204.596098 -33.612124
v 113.100122 -156.973775 -16.496191
v 21.172683 -204.337069 -35.299799
v 17.253565 -203.752266 -34.899354
v 147.692674 -146.367995 -12.707228
v 127.546249 -151.951342 -15.190744
v 123.807596 -152.465541 -12.141981
v 26.153943 -204.405214 -36.412095
v 57.974265 -194.097602 -33.139116
v 32.916474 -204.827366 -34.590860
v 25.533265 -202.662143 -40.051758
v 68.011432 -186.612513 -33.575725
v 63.372381 -190.413753 -33.937642
v 56.650387 -194.299346 -36.741885
v 113.982912 -157.354123 -21.466013
v 30.640368 -203.291716 -40.062276
v 39.667717 -202.611431 -40.659485
v 31.665635 -204.386513 -36.994129
v 142.100276 -148.196950 -15.868096
v 60.920126 -190.871046 -38.758426
v 45.395277 -200.338987 -43.463025
v 43.044173 -201.270423 -42.879213
v 39.943039 -201.955645 -42.840342
v 36.574274 -201.558132 -44.251240
v 143.773000 -148.676331 -23.173515
v 140.223036 -149.466523 -23.003328
v 65.228918 -187.997448 -38.520715
v 126.396899 -153.637634 -27.527753
v 69.467536 -184.659721 -38.902182
v 69.323920 -184.141637 -42.907622
v 46.251216 -199.325141 -46.602669
v 118.332309 -156.215752 -31.211845
v 111.271387 -158.733376 -36.968681
v 77.971002 -177.458043 -39.863948
v 74.067457 -180.666859 -39.686488
v 64.179214 -187.804799 -43.981482
v 57.711062 -192.032186 -47.099483
v 43.118664 -199.577180 -47.549944
v 142.727588 -149.354833 -28.292370
v 150.118207 -147.615187 -26.831174
v 142.916113 -149.349514 -33.679348
v 121.130098 -155.266945 -36.984307
v 76.332683 -178.344285 -43.522950
v 106.374051 -160.802636 -37.162249
v 154.780587 -146.838448 -31.725313
v 102.623218 -162.398077 -42.256860
v 153.759380 -146.970767 -35.466251
v 157.193172 -146.220334 -38.542613
v 150.307878 -147.660580 -36.290439
v 108.605989 -159.694994 -42.852443
v 105.810580 -160.785805 -48.225543
v 97.947956 -164.348314 -50.038237
v 337.244249 -124.153869 -11.385834
v 171.167390 -143.713416 -37.828989
v 129.321941 -152.711317 -42.363548
v 87.802284 -169.997692 -49.772362
v 110.995834 -158.752765 -47.183174
v 101.183766 -162.775345 -51.089866
v 133.450761 -151.524612 -48.615615
v 368.156173 -122.310781 -6.249157
v 124.373212 -154.071662 -47.110754
v 105.416286 -160.823503 -53.041426
v 126.951279 -153.292529 -49.915102
v 98.594016 -163.989947 -56.387575
v 69.730450 -176.124680 -64.331655
v 403.352186 -120.388708 -2.847963
v 362.635107 -122.546618 -14.708337
v 313.654292 -126.015066 -22.387082
v 308.808415 -126.690774 -25.590839
v 139.394610 -150.195227 -50.258372
v 122.909519 -154.458726 -52.013591
v 102.777676 -162.069613 -56.711036
v 91.534501 -167.525475 -57.363162
v 368.983501 -122.166062 -12.018197
v 161.305241 -145.797780 -47.166166
v 152.079056 -147.482847 -47.311308
v 138.125793 -150.561975 -52.203821
v 112.548173 -158.179912 -57.223611
v 95.542200 -165.446339 -58.186528
v 87.505851 -168.991402 -63.188487
v 420.665805 -120.172909 -10.407340
v 176.224801 -143.383114 -46.956395
v 128.806462 -152.924126 -55.680145
v 119.781630 -155.492517 -54.271958
v 107.679581 -159.996167 -56.429830
v 96.240901 -164.432415 -65.270574
v 292.141453 -128.414244 -28.713123
v 169.780089 -144.697578 -51.001899
v 168.793940 -144.623347 -48.407638
v 140.824738 -150.230229 -56.357305
v 178.975523 -143.217831 -49.388205
v 162.851285 -145.705940 -49.878467
v 160.741473 -146.243735 -52.267901
v 134.341638 -151.525016 -55.229418
v 164.782580 -145.525624 -51.658600
v 152.290486 -147.877667 -53.842577
v 131.334899 -152.513165 -59.104968
v 127.229573 -153.403872 -58.194080
v 112.194044 -158.365457 -60.464141
v 175.287199 -144.302202 -54.514779
v 168.182544 -145.180360 -53.406084
v 161.303266 -146.300860 -53.972524
v 137.271786 -151.057284 -57.797851
v 107.130790 -160.193473 -62.880960
v 261.322382 -132.944185 -39.940889
v 258.070347 -133.649157 -42.396887
v 171.160138 -144.664406 -52.591379
v 162.578997 -146.368570 -56.076740
v 144.017045 -149.520000 -55.570474
v 137.399853 -151.598155 -63.597744
v 128.506798 -153.378908 -62.128723
v 124.425231 -154.418834 -63.598306
v 400.360699 -122.186921 -21.930022
v 169.042392 -145.527579 -56.976043
v 171.981104 -145.229907 -58.042216
v 164.655185 -146.384894 -58.319780
v 140.731012 -150.892070 -62.342083
v 131.992898 -152.734291 -64.772864
v 179.208811 -144.146931 -57.970293
v 131.428004 -152.521995 -73.691965
v 125.900094 -153.672083 -69.841888
v 125.981276 -154.039615 -66.158116
v 113.546597 -155.958096 -71.606372
v 339.740977 -126.475359 -34.191175
v 190.440798 -142.700529 -59.131031
v 140.520367 -151.265974 -65.718355
v 133.229550 -152.609391 -67.373125
v 398.691146 -123.070750 -28.562671
v 109.954744 -155.862108 -74.253761
v 686.076674 -118.226835 13.411833
v 646.567818 -118.159191 11.029744
v 625.843377 -118.669264 6.417440
v 588.888182 -118.860031 2.721142
v 587.323912 -119.362458 -0.520755
v 512.089917 -119.895005 -10.417240
v 500.520901 -119.662928 -9.184432
v 475.883640 -120.135698 -13.762372
v 358.898214 -125.434634 -34.246661
v 647.005863 -118.749944 7.242183
v 582.752389 -119.948704 -5.471290
v 579.605584 -119.357094 -1.333718
v 365.906276 -125.205518 -36.225347
v 122.703764 -154.186910 -70.720800
v 122.465128 -152.839799 -77.791230
v 665.554817 -118.667448 8.540604
v 602.654963 -119.608144 -1.186255
v 451.349614 -120.994226 -20.699719
v 388.806448 -123.763314 -31.845126
v 357.414446 -125.819541 -37.656257
v 333.276458 -127.595157 -40.543126
v 325.010250 -128.340925 -44.300725
v 232.781414 -137.442383 -56.914272
v 575.558484 -119.982752 -6.152387
v 497.437410 -120.375614 -15.479807
v 399.720098 -123.356645 -35.343050
v 371.834610 -124.876893 -36.712858
v 382.874136 -124.184205 -33.924391
v 256.928953 -134.658788 -55.334013
v 243.811789 -136.128876 -56.325439
v 227.837539 -137.986673 -58.827627
v 218.347656 -139.152404 -59.675233
v 211.918047 -139.913395 -62.231132
v 665.269717 -119.348584 -0.391019
v 652.578286 -119.302401 2.332257
v 642.181608 -119.412648 1.456123
v 569.028955 -120.381520 -9.971019
v 455.607991 -121.331388 -26.057545
v 455.804078 -121.120848 -22.692157
v 449.044168 -121.320569 -24.134371
v 396.202616 -123.487610 -33.361625
v 346.170411 -126.696996 -40.671100
v 329.830775 -127.899080 -45.605794
v 247.531263 -135.261190 -60.192617
v 256.406051 -134.615752 -56.739174
v 247.266771 -135.605752 -57.991897
v 226.917397 -137.913926 -61.464286
v 168.010047 -145.397054 -75.072549
v 166.046271 -146.691169 -72.019255
v 701.749875 -118.646596 5.880874
v 663.251287 -119.021775 4.936348
v 519.624829 -120.387969 -14.482905
v 471.569005 -121.061681 -24.009839
v 438.033975 -121.700406 -26.665294
v 441.335861 -121.709143 -28.832746
v 368.202528 -125.054646 -41.521625
v 236.331806 -136.667986 -61.130175
v 228.364277 -137.268089 -64.189329
v 215.114769 -139.320481 -63.912952
v 630.491541 -119.858250 -3.318980
v 519.335403 -120.738864 -18.535028
v 479.068152 -120.776628 -20.031102
v 468.830149 -121.212319 -27.408955
v 428.879785 -122.121747 -31.511286
v 233.506336 -136.613241 -63.654617
v 370.844820 -124.505498 -44.666991
v 357.534705 -125.608474 -44.455521
v 353.793126 -125.501694 -47.202022
v 335.227883 -126.910352 -49.114417
v 246.512786 -134.940466 -62.451412
v 639.833925 -119.742017 -2.274764
v 640.336383 -119.972532 -6.041178
v 487.111679 -120.827093 -20.911427
v 384.165451 -123.730395 -43.262469
v 364.061840 -124.530933 -47.462156
v 342.544993 -125.206053 -52.687851
v 324.151088 -127.726190 -50.789447
v 246.691230 -134.269231 -64.654812
v 795.401357 -117.842308 14.482127
v 728.801868 -117.817776 2.854548
v 719.843283 -118.189155 3.632222
v 709.374973 -118.467020 3.222012
v 796.164845 -116.942593 10.528918
v 689.391414 -118.847299 -0.950822
v 696.263697 -118.739391 1.898835
v 543.979473 -121.019184 -19.639251
v 462.493233 -121.339620 -30.344605
v 456.052923 -121.434041 -31.192482
v 354.955116 -123.512252 -53.836781
v 357.356944 -124.583271 -49.760934
v 335.419269 -126.387015 -51.337081
v 700.193200 -118.378602 -2.426427
v 582.932699 -120.881161 -15.420219
v 783.820589 -116.928314 8.855870
v 752.696029 -117.368549 5.742106
v 683.064779 -119.004918 1.964429
v 770.925471 -116.714376 6.007694
v 753.282223 -116.759682 2.800186
v 557.794482 -121.147273 -20.832535
v 386.411676 -122.125657 -49.869851
v 731.938819 -116.996325 -1.142981
v 729.141742 -116.407037 -4.290141
v 692.770074 -118.486286 -4.497085
v 590.445732 -121.065916 -23.790205
v 588.450213 -120.982706 -17.222046
v 583.390316 -121.130019 -22.342519
v 524.995663 -121.264053 -27.214115
v 391.370783 -121.814201 -49.713113
v 366.808146 -122.589333 -53.245410
v 790.714434 -116.060298 6.897098
v 700.055177 -117.500369 -8.167691
v 661.834490 -119.237925 -11.523534
v 570.871836 -121.214589 -22.771001
v 474.647185 -121.162735 -36.628992
v 447.187386 -121.071038 -41.515570
v 432.879812 -120.687133 -46.223334
v 737.294972 -116.228927 -2.879181
v 719.137008 -116.143314 -7.800033
v 722.126489 -116.193007 -6.838507
v 710.354629 -117.681628 -4.039903
v 681.005727 -118.791660 -6.793745
v 674.715408 -118.310040 -12.704583
v 650.681774 -119.424261 -14.698369
v 638.298940 -120.008082 -15.475583
v 445.300425 -120.643952 -44.856447
v 389.384541 -120.278522 -54.528066
v 702.032293 -116.907504 -9.998109
v 672.325278 -118.776685 -10.736022
v 637.594078 -119.850189 -17.956438
v 571.585332 -121.219272 -26.694880
v 524.785644 -121.296477 -31.892359
v 538.146536 -121.324365 -31.352892
v 511.069919 -121.246645 -33.795936
v 485.975793 -121.200881 -33.475488
v 453.520002 -120.498647 -44.923325
v 404.530312 -120.203514 -52.416909
v 397.358066 -121.217716 -50.467007
v 695.052081 -117.372332 -10.288920
v 588.573389 -120.960234 -27.991266
v 502.666146 -120.985831 -38.882277
v 500.414110 -121.168562 -35.804058
v 477.788228 -121.003380 -38.973662
v 449.465029 -120.292155 -46.402111
v 684.383629 -117.268309 -13.934967
v 678.433055 -116.741031 -17.458487
v 658.986518 -118.631607 -16.815790
v 649.992037 -118.957291 -18.420335
v 465.110619 -120.839524 -41.636271
v 716.820534 -114.633864 -12.329229
v 699.846915 -115.961158 -13.475635
v 512.832005 -121.098187 -37.176488
v 588.538528 -120.578783 -32.119913
v 578.857356 -120.872364 -32.269224
v 675.212301 -119.193311 -2.126942
v 168.717304 -144.254053 -29.610638
v 425.737525 -121.528204 -42.734674
v 174.402114 -142.953068 -25.089443
v 160.933082 -145.645421 -30.975727
v 679.497218 -119.011549 -4.415003
v 583.141711 -119.049547 1.052061
v 213.352232 -139.010277 -67.104202
v 521.962704 -121.218848 -34.678522
v 507.080158 -120.901816 -21.747130
v 463.241756 -120.425144 -16.079381
v 132.182108 -151.361657 -20.189890
v 595.615789 -120.802276 -14.138128
v 226.329416 -135.852333 -34.236110
v 442.930572 -119.668023 -9.362858
v 189.121266 -141.999427 -49.970749
v 134.999149 -151.308327 -35.545047
v 598.406920 -120.924896 -23.003176
v 384.783556 -122.079103 -18.521649
v 467.748472 -121.247640 -35.226484
v 179.983234 -140.466648 -12.666873
v 133.872800 -151.487979 -27.296798
v 665.372992 -119.415774 -6.257144
v 596.753716 -120.371973 -8.444223
v 404.393585 -120.543908 -9.749565
v 730.700155 -118.154162 7.348332
v 720.655661 -117.371349 -2.411265
v 714.169746 -118.167373 1.039294
v 314.147439 -126.701701 -28.000116
v 630.330730 -120.248308 -9.765124
v 144.329830 -148.917172 -43.045290
v 290.233672 -129.269620 -32.816278
v 563.017583 -120.543049 -12.435237
v 457.218535 -120.743622 -18.612170
v 318.589172 -124.277670 -61.492352
v 730.119227 -110.323964 -16.100159
v 747.283297 -108.477597 -14.677844
v 26.210741 -194.733106 -50.844141
v 53.566323 -192.280100 -55.685222
v 44.391122 -193.741147 -55.528155
v 46.089256 -192.825751 -56.493916
v 16.247086 -188.899389 -53.321665
v 12.042840 -191.333322 -49.314814
v 68.539883 -184.115865 -46.900076
v 49.914550 -190.191709 -58.407851
v 34.343406 -186.741229 -60.264138
v 71.501391 -180.907209 -52.291374
v 67.386979 -181.883013 -57.260784
v 58.370384 -180.452112 -63.959962
v 43.090125 -178.644421 -65.399858
v 10.373395 -156.466332 -62.346293
v 16.598491 -154.260450 -65.598129
v 89.731492 -161.441740 -73.026625
v 67.338350 -155.587847 -75.780769
v 63.709318 -153.769751 -76.664650
v 48.385259 -148.987439 -77.521197
v 24.924092 -138.154441 -76.629102
v 113.430495 -147.787827 -88.500432
v 91.848304 -146.980859 -91.620097
v 135.455781 -149.444705 -81.811017
v 133.947059 -144.457352 -86.489346
v 329.220236 -123.335255 -60.625998
v 333.241271 -120.094230 -64.338091
v 373.509821 -120.392632 -57.090471
v 654.862143 -116.464543 -25.958561
v 716.211987 -110.125249 -19.325026
v 735.777670 -107.448654 -17.966972
v 26.636166 -200.319724 -44.189631
v 22.009231 -199.183048 -44.035794
v 34.322183 -199.851419 -47.104964
v 31.990246 -196.188091 -51.111797
v 37.978391 -198.169188 -50.033427
v 25.795578 -198.082594 -46.923437
v 5.746187 -193.522733 -43.400499
v 4.148898 -194.101532 -41.329629
v 40.933590 -198.777704 -49.151470
v 12.953142 -193.473969 -47.304047
v 42.811675 -196.652723 -51.929999
v 40.997607 -193.880771 -55.075184
v 40.084070 -195.556893 -53.181917
v 37.474528 -196.206206 -52.282802
v 20.099401 -194.517982 -48.755036
v 50.463630 -195.732685 -52.477604
v 43.239679 -196.146347 -52.579518
v 37.868200 -194.685510 -53.962104
v 33.277710 -194.454406 -53.320447
v 25.930565 -192.981265 -52.578865
v 19.412230 -191.405757 -51.765408
v 9.736280 -190.559422 -49.127884
v 6.238490 -190.129325 -47.530972
v 49.169093 -194.719577 -54.224660
v 32.866091 -191.986418 -55.681746
v 32.817433 -189.778761 -57.651706
v 48.213811 -192.465103 -56.664225
v 42.797131 -192.304950 -56.734237
v 44.680299 -191.090958 -57.900247
v 38.243918 -191.847127 -56.682410
v 37.190763 -189.381943 -58.579028
v 34.727992 -190.747287 -57.147018
v 56.250947 -189.518397 -57.385137
v 27.134480 -189.267065 -56.692950
v 20.762063 -188.517536 -55.302161
v 9.717654 -188.629000 -50.997308
v 8.621961 -186.899941 -51.975474
v 62.904352 -185.258296 -56.537618
v 58.149565 -188.375436 -57.436010
v 8.800253 -185.088440 -53.713451
v 29.206410 -186.929452 -59.302462
v 14.788517 -185.525701 -56.171863
v 12.202817 -183.646232 -56.694155
v 53.012937 -190.159737 -57.971043
v 48.756670 -185.998214 -61.228561
v 21.457995 -183.405730 -60.240888
v 8.771056 -183.783152 -54.652704
v 45.282790 -185.243159 -61.790020
v 26.213631 -185.423020 -59.946165
v 62.186313 -184.414832 -58.570114
v 55.184284 -185.256230 -61.248348
v 69.633132 -181.730002 -54.282597
v 59.174239 -184.118419 -60.893487
v 65.198828 -181.748816 -59.571687
v 45.628713 -182.605122 -63.441568
v 61.279738 -181.950868 -61.951151
v 48.436453 -176.620403 -66.403961
v 75.217394 -176.926267 -58.050290
v 54.222141 -180.722018 -64.219267
v 52.409543 -177.139083 -66.060465
v 14.519904 -165.906850 -60.425528
v 8.743100 -160.949108 -60.068213
v 14.672163 -162.561960 -61.609209
v 6.374077 -159.126729 -59.349256
v 82.153679 -167.313810 -69.432254
v 18.264902 -162.356378 -62.783605
v 13.298058 -156.966888 -63.529852
v 69.292040 -169.548361 -69.192715
v 22.836118 -159.459210 -64.890358
v 72.015755 -171.107274 -68.167856
v 77.441460 -166.357110 -70.734726
v 20.487609 -158.106204 -64.887244
v 17.692594 -157.532644 -64.615207
v 36.006755 -159.841328 -68.172757
v 86.805017 -164.053535 -71.291993
v 82.205614 -165.070149 -71.116239
v 49.361772 -159.805166 -71.163579
v 41.637782 -158.187716 -70.327433
v 72.281470 -164.905760 -71.416121
v 53.422295 -157.113648 -73.188285
v 42.525208 -155.747253 -71.656063
v 36.430289 -155.926579 -69.998424
v 35.069185 -154.364299 -70.389507
v 14.213364 -153.824099 -65.021590
v 80.798524 -163.270836 -72.327223
v 73.914053 -160.021632 -73.620242
v 49.255412 -157.542886 -72.238607
v 37.803332 -153.785624 -71.556900
v 30.688529 -152.353499 -70.307380
v 20.087392 -152.328695 -67.283291
v 66.129499 -159.010541 -73.555308
v 68.719712 -159.892323 -73.343085
v 58.296339 -154.386160 -75.571077
v 28.656455 -154.518397 -68.701011
v 17.732347 -151.380053 -67.160674
v 44.330765 -152.209384 -74.203996
v 34.927634 -151.848935 -71.770080
v 22.235514 -152.505928 -67.770167
v 15.393473 -151.210738 -66.517271
v 93.121605 -160.020997 -73.884453
v 85.839351 -159.551737 -74.664614
v 77.623382 -158.096686 -75.130163
v 72.398824 -157.279218 -75.141136
v 81.848320 -156.846952 -76.708969
v 69.226550 -152.750415 -78.024734
v 24.459238 -147.924599 -70.728286
v 78.622560 -155.607793 -77.395857
v 60.199711 -152.000681 -77.392146
v 53.832975 -152.789073 -76.009436
v 38.812569 -148.650936 -75.138324
v 22.333393 -148.973771 -69.489523
v 15.531670 -147.042555 -68.460576
v 100.876770 -158.041786 -74.579601
v 96.859944 -157.551706 -76.149292
v 89.159851 -157.127044 -77.139942
v 88.835456 -155.132914 -79.883406
v 78.084888 -153.638422 -79.313847
v 34.944572 -148.346885 -74.035788
v 25.142725 -143.722819 -73.733974
v 20.894493 -147.155275 -70.220656
v 20.190617 -143.123447 -72.313007
v 12.488205 -146.219838 -67.534646
v 102.441143 -156.066342 -77.292514
v 43.736413 -148.073389 -76.904352
v 28.767688 -142.394592 -75.902005
v 81.783041 -153.361741 -80.805948
v 66.059251 -149.737106 -79.611366
v 24.932338 -141.339709 -75.013711
v 12.452172 -138.447868 -71.477323
v 106.511549 -153.394044 -81.834424
v 40.846864 -145.502323 -77.890047
v 33.542672 -143.502548 -76.854645
v 110.150641 -154.153447 -78.756454
v 60.656755 -145.644405 -81.220867
v 54.821566 -145.707084 -80.693140
v 47.514796 -144.964418 -79.980426
v 37.414295 -144.039287 -77.835040
v 21.377240 -136.868924 -75.760560
v 100.413600 -154.756494 -80.332836
v 66.307175 -145.954201 -82.408647
v 44.697362 -143.698196 -80.129173
v 117.924101 -151.653566 -82.782621
v 35.419840 -139.744049 -80.135807
v 122.930004 -151.768697 -81.283962
v 33.715914 -136.592638 -81.160998
v 8.652992 -132.347245 -71.986893
v 106.926599 -150.771461 -86.734255
v 102.066374 -148.691359 -89.857034
v 97.483234 -148.724412 -90.259216
v 88.783606 -147.950678 -90.411487
v 124.093190 -150.169743 -83.888983
v 116.200147 -150.564563 -84.979785
v 111.820339 -150.244621 -86.378274
v 119.232407 -149.963763 -85.124883
v 106.805549 -148.249522 -89.366160
v 96.331384 -146.834779 -91.831791
v 83.911446 -143.475144 -92.900483
v 79.506036 -143.314770 -91.709381
v 122.284346 -148.529935 -86.172942
v 115.673664 -145.806487 -89.598746
v 108.681839 -146.484709 -90.368643
v 104.487568 -144.346330 -92.472643
v 91.086532 -145.629253 -92.582754
v 74.199970 -140.994564 -91.122171
v 127.980398 -149.586578 -83.765510
v 97.559123 -144.696904 -93.204706
v 87.522212 -141.561441 -94.504125
v 83.132154 -140.738665 -94.241878
v 79.602367 -141.190680 -93.101157
v 134.555683 -147.415992 -84.212779
v 127.521793 -146.874383 -86.511781
v 118.937540 -145.368683 -89.287786
v 116.782313 -141.736600 -91.633600
v 2.501322 -121.157104 -72.199436
v 4.547997 -117.879683 -75.294563
v 144.350048 -145.824268 -82.719207
v 142.423085 -147.215872 -82.098161
v 139.648193 -146.057137 -83.827932
v 87.531223 -136.837814 -96.241063
v 146.184330 -144.299427 -83.287402
v 150.611752 -144.232954 -82.143651
v 133.515496 -142.410018 -87.743442
v 126.829652 -141.626859 -89.663717
v 141.114611 -143.132619 -85.337279
v 128.437651 -138.460150 -90.523146
v 172.652210 -142.247792 -77.707132
v 182.222347 -140.125690 -77.208935
v 179.065522 -137.998551 -79.318321
v 174.818489 -139.930285 -79.046185
v 184.835669 -137.668589 -78.431516
v 181.881506 -135.995181 -79.743785
v 170.068106 -136.842969 -81.489263
v 228.470459 -135.759393 -68.934959
v 217.719906 -136.694252 -71.170253
v 165.168000 -130.838766 -83.946602
v 184.059549 -132.731497 -80.438997
v 238.057081 -133.908839 -69.046762
v 240.962717 -132.537034 -70.333718
v 223.204802 -132.506074 -74.879131
v 224.328760 -133.879221 -73.339526
v 235.018107 -132.297533 -72.367706
v 236.369062 -130.113214 -74.033555
v 227.171422 -130.572895 -75.447200
v 338.824212 -123.649786 -57.731798
v 324.945638 -121.440041 -64.163234
v 319.302603 -121.992463 -64.532173
v 319.933919 -120.071137 -66.468350
v 325.844018 -119.327213 -66.291484
v 362.334197 -120.244758 -59.230395
v 363.120289 -118.351361 -61.888639
v 440.129347 -117.081491 -56.207458
v 455.471196 -116.760024 -55.795261
v 597.759994 -117.295560 -39.018093
v 600.313333 -118.363233 -36.888253
v 586.470902 -118.009368 -40.206062
v 585.688454 -116.815395 -41.522429
v 603.182970 -117.332290 -37.817520
v 591.100955 -116.986410 -40.498865
v 659.676043 -114.605497 -27.795911
v 673.848641 -113.534424 -25.476173
v 668.668037 -113.659183 -26.701274
v 655.281758 -112.967690 -30.633611
v 650.056484 -113.063079 -31.696381
v 683.283496 -113.490857 -23.060613
v 667.123150 -111.503622 -29.165998
v 664.555550 -113.516279 -27.927377
v 653.598108 -114.438259 -29.596679
v 692.979256 -113.613464 -20.232563
v 737.949678 -111.542729 -12.983135
v 740.499069 -109.563337 -14.929695
v 722.531273 -112.766709 -14.408649
v 698.830441 -111.635028 -21.556360
v 687.363942 -111.432915 -24.616306
v 682.421265 -111.294753 -25.887640
v 677.694063 -111.305870 -26.965286
v 686.146078 -108.635285 -27.037552
v 714.763076 -106.786745 -22.616019
v 691.082549 -108.614559 -26.112791
v 726.714738 -107.851086 -19.322153
v 731.377734 -106.366903 -19.678363
v 708.809678 -108.889454 -22.186297
v 701.687978 -107.680434 -24.588626
v 742.309710 -107.576475 -16.563219
v 720.523016 -106.676734 -21.507385
v 742.152387 -104.937229 -18.709964
v 364.031601 -115.203272 -64.911995
v 42.429547 -134.722493 -84.125805
v 649.114859 -101.552543 -31.555382
v 82.424705 -130.036029 -96.919277
v 75.122989 -132.368515 -95.171275
v 131.488751 -131.559326 -91.372369
v 108.064879 -126.384767 -95.873470
v 77.604946 -121.958133 -96.584417
v 37.199881 -123.909340 -85.839484
v 117.440581 -119.270009 -93.328830
v 35.518772 -113.990402 -85.725818
v 56.309983 -112.862353 -89.690136
v 45.223932 -109.615881 -87.355099
v 41.448232 -116.593879 -86.736189
v 58.724736 -103.810544 -88.909951
v 40.779402 -108.543882 -86.760745
v 12.663000 -112.618162 -79.705267
v 40.418423 -98.502028 -86.288366
v 44.237895 -90.705873 -85.825180
v 357.429989 -107.577003 -65.923859
v 372.640540 -102.735459 -62.592422
v 39.637940 -73.601441 -81.215854
v 432.515454 -105.462083 -59.992949
v 601.742994 -109.456355 -39.690489
v 593.602035 -107.868363 -40.332051
v 612.709420 -104.100479 -36.736747
v 605.358721 -104.896831 -37.910393
v 676.533458 -90.039640 -23.941822
v 694.613980 -93.404233 -24.141087
v 713.843168 -95.239079 -23.468933
v 37.180865 -175.987643 -65.707607
v 31.431910 -177.864475 -64.335698
v 27.456204 -178.659456 -63.263290
v 19.053674 -178.063488 -61.885469
v 13.313429 -176.427755 -59.230877
v 27.022068 -172.936481 -63.704244
v 17.674965 -177.092887 -61.341591
v 14.847572 -178.179440 -60.094249
v 12.367904 -179.149490 -58.974634
v 35.866402 -174.774858 -65.630507
v 15.797013 -174.552109 -59.935910
v 10.196865 -178.332321 -57.926878
v 39.522275 -171.605515 -66.418437
v 21.505589 -174.690262 -62.497185
v 11.669622 -174.855669 -58.507236
v 9.846935 -173.849220 -57.690841
v 41.308182 -169.869104 -66.875180
v 31.786493 -173.482911 -64.645052
v 23.612857 -172.986174 -62.831711
v 21.727854 -172.786936 -62.289614
v 17.331893 -173.355871 -60.359505
v 42.815901 -166.693102 -67.601630
v 35.021644 -170.963747 -65.407037
v 11.648962 -171.523607 -58.447248
v 46.447159 -167.811724 -68.131501
v 30.405933 -170.710538 -64.338186
v 17.537102 -171.423844 -60.323507
v 15.161795 -171.384182 -59.371064
v 9.270662 -170.394415 -57.699920
v 50.163499 -164.762989 -69.474528
v 32.185130 -168.472019 -64.927237
v 23.212363 -165.130874 -63.228073
v 109.847281 -139.621642 -93.558548
v 91.674240 -132.406768 -97.434198
v 85.035302 -131.409490 -97.064710
v 81.262405 -134.208310 -96.072114
v 98.409937 -132.001016 -97.030151
v 107.866920 -133.220260 -95.365253
v 102.230338 -132.348957 -96.369418
v 108.456556 -131.972319 -95.489902
v 101.612263 -129.837990 -96.688052
v 95.167454 -129.166506 -97.651570
v 89.879151 -127.622625 -97.829699
v 54.240505 -129.379348 -86.589064
v 106.383631 -129.075826 -96.031937
v 74.065067 -127.369000 -95.798912
v 111.091520 -129.788918 -95.422919
v 98.311592 -124.122772 -97.101085
v 95.252748 -124.104264 -97.496980
v 121.482911 -128.401621 -93.763507
v 116.202852 -132.541194 -94.418083
v 104.348756 -119.184823 -95.344631
v 82.834156 -124.099210 -97.275621
v 44.208745 -125.840438 -86.576364
v 35.112618 -131.210024 -83.701450
v 149.235437 -130.219206 -87.259540
v 112.389487 -122.281104 -94.914528
v 95.578984 -120.760930 -96.930735
v 55.742231 -128.570539 -87.206387
v 137.900747 -128.234304 -89.988798
v 129.982710 -125.278922 -91.690124
v 87.174292 -126.221483 -97.681557
v 72.814495 -118.954014 -95.086465
v 63.823524 -120.229548 -93.313849
v 56.380727 -120.707773 -89.999542
v 50.169778 -123.521937 -87.534392
v 39.836105 -128.441228 -85.421299
v 121.824289 -122.107384 -93.075143
v 90.416211 -119.825399 -97.090352
v 86.246274 -117.579328 -96.598614
v 83.447025 -119.515578 -96.842524
v 67.985930 -121.824497 -94.632487
v 55.034147 -120.240658 -89.521662
v 52.816088 -126.560899 -87.126510
v 46.910274 -128.229033 -86.243601
v 116.353824 -114.618650 -91.856244
v 92.423646 -116.238151 -95.999891
v 74.242600 -114.783667 -94.813662
v 44.168045 -121.262415 -87.349181
v 28.768952 -122.373487 -83.448369
v 30.629537 -125.919667 -83.498664
v 146.888474 -126.546271 -87.836939
v 137.562748 -121.511556 -89.377735
v 134.179129 -123.582494 -90.510880
v 107.321181 -119.597083 -95.078698
v 104.198137 -116.023850 -94.450100
v 95.231638 -115.233985 -95.330028
v 78.472845 -117.034076 -96.014942
v 67.297244 -116.307771 -94.129660
v 53.644635 -118.486990 -88.515425
v 48.565837 -120.690447 -87.827424
v 34.668127 -119.880292 -85.624298
v 151.049691 -123.697557 -86.808684
v 82.541814 -111.934746 -94.471520
v 38.231851 -120.912897 -86.343220
v 210.441399 -130.192511 -77.642226
v 145.322208 -119.763823 -87.351267
v 125.937260 -119.420212 -91.406950
v 101.857685 -112.803724 -93.361073
v 93.204650 -109.796560 -92.546098
v 87.370804 -113.693114 -95.240857
v 75.367651 -110.943823 -93.241179
v 61.199877 -114.400352 -91.456937
v 56.331498 -116.796285 -89.614561
v 45.793818 -117.083826 -87.362345
v 211.418196 -125.318582 -77.842172
v 124.894196 -115.246773 -90.060746
v 111.966594 -113.997082 -92.517471
v 91.611099 -113.270151 -94.817583
v 64.627205 -112.052759 -92.006851
v 25.769592 -122.314935 -82.537520
v 78.747030 -104.974059 -90.060184
v 69.206407 -111.602479 -92.794926
v 31.128489 -118.844415 -84.628325
v 28.149759 -117.809617 -83.840309
v 220.864307 -123.741396 -76.824489
v 212.741129 -121.891581 -77.470852
v 201.645470 -122.544451 -78.779563
v 151.807157 -117.170668 -85.363964
v 141.610092 -113.944586 -85.985148
v 136.769038 -114.782784 -87.391199
v 53.806449 -113.843477 -89.005502
v 31.519121 -114.391375 -84.514600
v 29.333428 -116.026052 -84.306062
v 24.309318 -114.577408 -82.882120
v 64.562736 -107.566343 -90.819620
v 59.336719 -108.572240 -90.049259
v 56.413586 -108.285143 -89.406667
v 33.147485 -110.679976 -85.181033
v 211.906503 -119.316777 -77.214803
v 196.384212 -117.052243 -78.647210
v 71.381093 -103.115433 -89.144195
v 69.911483 -107.399017 -91.472058
v 38.394138 -113.309225 -86.268274
v 27.214644 -114.787288 -83.731290
v 24.844418 -116.466804 -82.868598
v 19.468771 -114.222132 -81.591967
v 228.916975 -117.082877 -75.082601
v 67.171879 -103.401109 -89.386881
v 51.155279 -112.487210 -88.501619
v 51.819382 -108.201963 -88.480110
v 19.148397 -112.174738 -81.717172
v 246.232654 -120.571037 -74.498792
v 239.063381 -119.802381 -74.831038
v 67.355091 -99.645238 -87.105827
v 62.237593 -101.434020 -88.405426
v 54.626862 -105.266328 -88.601893
v 53.376322 -101.057272 -87.826353
v 36.250285 -105.526289 -85.965796
v 27.483884 -110.886630 -83.347429
v 22.661067 -109.990073 -82.690721
v 50.261652 -105.424860 -87.899759
v 8.050937 -114.095018 -78.045116
v 278.788203 -119.646313 -72.216301
v 251.179282 -114.773714 -72.821003
v 33.013301 -105.355646 -85.195748
v 18.407779 -106.363663 -82.071831
v 8.335946 -109.925936 -78.985270
v 10.129651 -110.698236 -79.249525
v 277.640841 -117.970745 -72.305355
v 219.727456 -118.524377 -76.261660
v 10.705145 -106.903422 -79.985378
v 13.795881 -109.922586 -80.340893
v 6.443769 -111.856828 -77.961130
v 283.678735 -116.682647 -71.874130
v 57.756588 -96.951385 -86.781809
v 47.058930 -94.240817 -86.449275
v 23.426571 -107.526368 -82.992516
v 9.163364 -106.929271 -79.597786
v 5.929850 -108.963459 -78.492556
v 291.803711 -115.845076 -71.347391
v 290.088006 -117.327526 -71.561207
v 286.335787 -116.538157 -71.715461
v 251.771199 -111.212874 -71.561583
v 50.569144 -96.059273 -86.826686
v 34.691219 -100.380455 -85.549213
v 14.418751 -107.125527 -81.020367
v 57.757472 -92.617138 -84.991685
v 53.670395 -95.307918 -86.562472
v 47.628535 -98.993285 -87.059415
v 18.753057 -104.327819 -82.258570
v 7.436773 -105.507818 -79.509169
v 4.879904 -106.185109 -78.839070
v 2.310726 -104.065934 -78.346156
v 291.414343 -111.721296 -70.029349
v 286.399790 -114.531996 -71.240184
v 49.743269 -92.307516 -86.009858
v 27.406315 -99.365915 -84.089018
v 4.040401 -104.299525 -79.038048
v 43.949456 -94.735163 -86.314522
v 29.506470 -99.787170 -84.505497
v 29.426276 -97.178349 -84.549751
v 36.846753 -94.386474 -85.561951
v 34.627316 -96.283395 -85.356384
v 25.360724 -97.245842 -83.876355
v 328.411733 -112.821991 -68.791988
v 315.848025 -111.566329 -69.108887
v 31.412723 -94.129452 -84.828621
v 16.814916 -96.919761 -82.470219
v 330.194755 -111.427662 -68.460352
v 323.032303 -111.801777 -68.896839
v 35.117126 -93.900687 -85.313224
v 23.468969 -95.275743 -83.537448
v 350.579369 -112.605148 -67.242287
v 341.676671 -113.655667 -67.728100
v 31.414395 -92.060200 -84.739019
v 23.214135 -93.306341 -83.512579
v 19.647937 -92.081266 -83.098317
v 355.445138 -111.366766 -67.021553
v 348.508007 -110.393890 -67.278346
v 342.190403 -111.205111 -67.773157
v 334.799463 -109.962875 -67.785989
v 336.023524 -111.644587 -68.150849
v 324.931931 -109.492687 -68.025311
v 42.021544 -86.947436 -85.039398
v 37.928700 -89.653893 -85.217778
v 26.905882 -91.165713 -84.032609
v 356.180995 -109.769893 -66.769441
v 349.897319 -108.673825 -66.715968
v 329.140588 -107.007072 -66.711852
v 35.578240 -86.866931 -84.806757
v 31.404155 -87.822093 -84.323424
v 14.494202 -88.449705 -82.724075
v 19.390806 -90.212784 -83.161935
v 15.449925 -90.845920 -82.697724
v 368.189089 -107.130257 -65.156322
v 345.721777 -102.587785 -63.755952
v 341.197247 -109.167421 -67.246466
v 27.789242 -85.616759 -83.754697
v 24.146103 -89.479891 -83.511561
v 370.311500 -109.602857 -65.884254
v 363.053970 -108.382604 -65.929580
v 49.611660 -82.863742 -82.144887
v 42.778158 -80.694016 -83.229096
v 24.125302 -85.237342 -83.436085
v 21.205496 -86.723043 -83.382751
v 408.439982 -112.675414 -62.840365
v 361.434874 -104.971826 -64.408927
v 47.675382 -80.562033 -81.669149
v 33.604087 -84.257069 -84.324900
v 415.748929 -109.635779 -62.784289
v 410.931808 -110.891026 -63.131270
v 57.596357 -75.542559 -74.528789
v 44.831111 -81.897463 -83.181309
v 38.156806 -81.657197 -84.170572
v 34.025007 -79.037893 -83.717013
v 27.687980 -83.622348 -83.716633
v 21.289226 -84.260203 -83.379005
v 16.385149 -84.978188 -83.000182
v 412.021888 -107.857215 -62.642731
v 56.099597 -78.493061 -76.833303
v 50.435046 -78.965647 -79.579834
v 48.769366 -74.941281 -78.218190
v 35.635234 -76.446232 -83.023947
v 31.869325 -80.219625 -83.834069
v 23.161749 -81.745167 -83.355408
v 20.207655 -82.085057 -83.240526
v 17.076025 -82.536520 -83.065832
v 5.376891 -88.608755 -81.671375
v 413.962463 -106.189113 -61.823999
v 45.022833 -77.966969 -81.417699
v 29.141290 -79.147196 -83.572461
v 12.801207 -84.371477 -82.659882
v 10.471211 -81.618979 -82.451914
v 445.432266 -109.938215 -60.311323
v 439.994435 -111.277930 -60.821555
v 439.551546 -109.605902 -60.789055
v 432.019730 -110.379203 -61.536331
v 29.580059 -75.830837 -82.995043
v 28.971573 -74.723281 -82.743747
v 26.270049 -79.934532 -83.458272
v 24.001788 -79.107955 -83.241809
v 20.612858 -78.926014 -83.093616
v 6.867328 -80.259712 -82.378112
v 24.073255 -76.021377 -82.893841
v 22.341681 -75.749400 -82.780301
v 3.621454 -80.689120 -81.899571
v 15.907928 -79.340193 -83.108361
v 11.538340 -77.983884 -82.591995
v 464.508887 -109.081653 -58.155540
v 25.780896 -73.160237 -82.423327
v 20.224581 -73.401822 -82.245995
v 6.999018 -75.853661 -82.159971
v 473.771297 -107.693769 -56.572915
v 452.622646 -106.899067 -58.690943
v 32.186472 -73.996945 -82.508583
v 532.844798 -111.954718 -49.963856
v 529.165648 -109.928057 -50.019292
v 477.746912 -106.860561 -55.774832
v 31.817507 -68.320494 -80.799914
v 19.164533 -70.492037 -81.699137
v 14.034564 -72.597310 -82.136160
v 5.202543 -73.716596 -81.618909
v 523.244465 -110.320410 -51.002390
v 25.454194 -70.643169 -81.792395
v 9.047131 -74.321137 -82.114133
v 2.584593 -73.222025 -81.040663
v 552.335274 -108.999017 -46.354366
v 545.945696 -109.961887 -47.581589
v 547.070580 -111.452241 -47.810215
v 523.583082 -105.073074 -49.061533
v 28.014546 -68.440515 -81.050269
v 16.281565 -70.248320 -81.705944
v 8.375371 -69.611303 -81.126501
v 4.142661 -71.436347 -80.883600
v 29.670013 -64.009523 -79.471055
v 12.915276 -69.195702 -81.423432
v -0.422387 -69.767067 -79.761124
v 593.231632 -114.034241 -41.336404
v 1.502640 -68.579419 -80.015758
v -3.879127 -68.756265 -77.869810
v 617.736271 -105.209111 -36.483630
v 20.365536 -54.867424 -76.364308
v 11.063775 -55.801544 -76.433440
v 17.452359 -52.861970 -75.539957
v 16.112921 -54.614902 -76.447301
v 11.588014 -54.897825 -76.065955
v 12.998197 -52.053471 -75.162174
v 667.062214 -102.439200 -29.847577
v 16.197663 -42.018829 -69.377679
v 685.209978 -93.317434 -24.833057
v 714.232526 -91.581378 -22.072053
v 706.970494 -96.341231 -24.311941
v 723.033326 -94.321711 -22.610652
v 727.020696 -89.428637 -20.604990
v 756.001993 -94.026011 -20.289019
v 760.910053 -91.662249 -19.737617
v 738.363367 -90.629416 -20.583900
v 740.360202 -88.978784 -19.874916
v 747.469303 -90.725329 -20.231138
v 759.708751 -89.046115 -19.250045
v 751.073719 -87.828115 -19.079296
v 744.591862 -86.480373 -18.624278
v 806.217577 -91.639630 -15.876455
v 759.510496 -80.280567 -15.072660
v 701.108491 -95.619567 -24.518584
v 648.323766 -95.748335 -29.369114
v 227.879678 -121.521615 -75.974629
v 586.473302 -95.347453 -36.161540
v 291.522043 -99.343857 -63.520004
v 489.641561 -93.584457 -47.111268
v 169.527446 -111.116090 -80.251782
v 321.512797 -68.982759 -33.339600
v 62.089978 -35.424510 -41.349357
v 730.082785 -69.496114 -5.779540
v 297.281283 -99.239940 -63.220095
v 128.122439 -54.828268 -34.840017
v 411.158239 -96.796558 -56.482331
v 150.798533 -106.757183 -80.266509
v 152.915312 -109.694265 -81.858949
v 157.975949 -107.685795 -79.954056
v 127.015428 -101.818201 -79.111008
v 121.399006 -97.838228 -75.658242
v 258.676673 -102.716070 -67.048533
v 212.520399 -101.698856 -69.781852
v 206.808013 -102.983310 -71.184353
v 89.132103 -95.339045 -78.267440
v 237.777031 -97.359198 -64.752939
v 138.472560 -95.045025 -71.494858
v 74.588641 -92.764888 -79.632793
v 502.216549 -100.109107 -49.556141
v 421.685970 -99.147681 -57.296771
v 317.549709 -97.506513 -61.395897
v 282.835055 -97.224765 -62.415878
v 220.299425 -95.895265 -64.845624
v 181.235667 -95.198447 -67.790421
v 166.531905 -101.733356 -74.825752
v 162.288404 -97.762999 -71.851042
v 134.837300 -94.219451 -71.013571
v 118.394541 -90.557527 -69.302428
v 88.818779 -88.960157 -72.889312
v 85.529669 -91.656934 -75.742711
v 454.100608 -96.641714 -52.858095
v 252.165306 -95.839902 -62.760638
v 65.225655 -88.721858 -80.205694
v 496.376419 -96.583273 -48.261092
v 445.515404 -94.300126 -52.044152
v 412.024722 -89.603321 -51.002632
v 58.882857 -82.761565 -78.447096
v 551.437838 -93.504534 -39.578985
v 482.121798 -93.531617 -47.876275
v 601.740060 -91.821183 -32.449813
v 570.776037 -93.595041 -37.232706
v 469.866494 -91.552766 -47.726032
v 454.647047 -85.595404 -44.326526
v 192.451486 -86.196049 -59.050420
v 618.552580 -89.977560 -29.523788
v 612.209880 -89.842738 -30.127243
v 429.911217 -85.401996 -46.141940
v 255.213975 -85.981414 -54.359376
v 217.028687 -81.114587 -52.432934
v 191.326701 -83.106987 -56.604824
v 119.895807 -84.626722 -64.382669
v 98.346250 -81.649045 -65.642411
v 87.897443 -80.299989 -67.029445
v 574.941308 -91.167211 -35.285276
v 643.868737 -81.839427 -21.472197
v 636.219255 -87.245536 -25.997107
v 572.042681 -84.770334 -31.483054
v 524.361317 -82.759791 -35.210732
v 171.036811 -79.231232 -55.603646
v 97.236088 -72.607169 -59.342853
v 699.044865 -85.058787 -19.477203
v 484.018082 -81.657475 -38.297945
v 122.229067 -72.920282 -55.503978
v 741.088547 -81.207097 -15.640784
v 720.797696 -80.370683 -15.351943
v 675.233430 -84.754823 -20.829420
v 495.659067 -75.497122 -31.404397
v 202.279905 -75.183670 -48.647804
v 178.962701 -72.003023 -48.709352
v 177.446505 -74.621089 -51.169079
v 157.738288 -69.092657 -48.344975
v 131.965746 -71.416613 -53.280901
v 74.611392 -67.419109 -61.801612
v 739.296389 -77.798566 -13.201713
v 693.617500 -80.179530 -16.349399
v 677.299025 -79.779872 -17.036006
v 645.704961 -76.537583 -16.898672
v 591.832287 -78.370773 -24.269454
v 548.090936 -75.511546 -26.336554
v 218.179130 -74.445758 -46.150927
v 203.903253 -72.400913 -45.739228
v 190.600138 -73.780962 -48.807536
v 156.241505 -70.863798 -50.197249
v 748.664045 -77.657246 -13.118859
v 739.340271 -75.630016 -11.471053
v 704.350072 -78.327971 -14.349896
v 687.053175 -72.187943 -9.573807
v 672.433588 -77.959870 -15.889564
v 580.295398 -74.341401 -21.792962
v 504.455238 -72.136874 -26.950984
v 212.787882 -71.684812 -43.877803
v 201.090346 -69.533557 -42.967972
v 151.852967 -68.868446 -48.746971
v 112.552474 -65.865246 -50.820103
v 763.295997 -73.072233 -9.862894
v 668.085414 -73.099766 -11.643562
v 525.601213 -70.203653 -22.722366
v 524.015014 -66.767730 -18.409160
v 505.006495 -69.381389 -23.585529
v 323.372940 -66.942580 -30.204692
v 139.128759 -63.668496 -44.668694
v 132.852481 -63.585180 -45.527760
v 634.735988 -70.107152 -11.569678
v 493.779585 -66.256007 -20.181940
v 449.821409 -64.541487 -20.429876
v 163.694192 -60.171341 -36.072711
v 139.699115 -60.820538 -41.012598
v 84.952808 -57.800495 -49.500384
v 589.059694 -63.563596 -7.693825
v 555.384755 -63.207528 -9.952331
v 461.676660 -64.493719 -19.665607
v 657.930717 -63.205538 -1.040154
v 96.261992 -56.555768 -44.304588
v 51.784369 -46.225303 -59.878198
v 738.847265 -58.847509 6.920785
v 732.408764 -60.032006 5.396183
v 633.122679 -62.103150 -1.370136
v 116.500886 -54.329180 -36.815874
v 79.783831 -50.978474 -44.552698
v 41.945383 -41.516524 -62.224844
v 41.959211 -44.365310 -64.332571
v 71.352965 -47.589569 -45.977581
v 65.323967 -46.594271 -49.338836
v 770.671018 -56.143059 8.875742
v 20.870725 -36.433068 -64.864376
v 107.093234 -46.806007 -27.627993
v 41.631008 -37.929513 -59.514484
v 29.364938 -34.254863 -61.447076
v 11.879044 -35.458937 -65.358479
v 34.060140 -36.520575 -61.752571
v 100.253078 -44.701588 -26.482370
v 93.198702 -40.588066 -22.441002
v 55.548054 -35.277469 -47.229253
v 25.242316 -26.322557 -55.075133
v 30.956583 -22.674664 -49.468621
v 21.144039 -24.665586 -54.565626
v 31.853204 -20.359224 -46.296143
v 57.765962 -23.060347 -31.476815
v 75.427044 -30.365181 -20.877376
v 60.240566 -22.630475 -28.389802
v 31.150226 -16.819308 -41.633920
v 167.407560 -119.360748 -83.276097
v 162.840444 -115.944916 -83.109619
v 189.353638 -113.271528 -78.514365
v 174.931029 -117.935552 -81.820300
v 167.853313 -114.453359 -81.852329
v 106.124939 -107.199578 -88.875548
v 100.224601 -107.350397 -89.734930
v 96.044604 -105.394646 -88.157514
v 159.608912 -111.160763 -81.696041
v 132.147876 -107.918729 -83.970042
v 128.357326 -109.060502 -85.673298
v 112.021503 -105.520754 -86.042491
v 101.328788 -105.882248 -88.144944
v 178.722217 -112.654930 -79.681181
v 90.259437 -102.840105 -86.091780
v 185.222439 -109.478137 -77.469474
v 177.104894 -108.381651 -77.965229
v 144.765528 -106.565309 -80.896557
v 112.706134 -103.134892 -82.849765
v 128.020782 -105.025396 -82.133678
v 114.694792 -101.872620 -80.929141
v 96.286557 -101.125434 -83.033538
v 218.623181 -108.824755 -73.195546
v 210.773069 -108.980305 -74.083104
v 164.319386 -108.176054 -79.412571
v 134.207348 -103.969790 -80.290117
v 122.762255 -106.240499 -84.377654
v 106.224425 -103.816227 -84.904033
v 101.863428 -101.751482 -82.985818
v 85.486864 -101.097510 -85.098483
v 82.666210 -100.375691 -84.889946
v 269.874270 -103.825077 -67.122421
v 271.784745 -106.884237 -68.628324
v 160.881485 -104.271451 -77.293399
v 143.096369 -103.909993 -79.040040
v 120.496663 -102.469925 -80.709439
v 106.831672 -99.638029 -79.515342
v 103.581540 -98.691660 -79.064988
v 78.482428 -98.715700 -83.932504
v 72.706809 -98.209507 -84.880905
v 263.659607 -105.927403 -68.533943
v 194.580443 -106.789555 -74.894422
v 112.184918 -97.578755 -76.520210
v 94.925993 -98.916350 -80.872984
v 92.117265 -99.577924 -82.100712
v 85.278266 -98.091111 -81.670135
v 110.304725 -95.957099 -75.162141
v 83.939520 -94.634147 -78.638572
v 82.050453 -96.028723 -80.358206
v 286.604071 -101.810426 -65.266350
v 249.638794 -99.921172 -65.829364
v 194.912821 -103.679877 -72.964952
v 160.995250 -100.963379 -74.721006
v 133.764750 -102.062385 -78.580153
v 88.425316 -96.892232 -79.916631
v 73.856573 -95.826770 -82.449526
v 501.772133 -105.503160 -52.208834
v 342.627343 -97.694533 -60.694948
v 270.761526 -100.385595 -65.029910
v 262.504908 -100.465520 -65.475055
v 257.845546 -101.175042 -66.156237
v 241.909837 -100.796026 -66.880385
v 219.049106 -101.760274 -69.219440
v 173.757310 -97.184181 -70.269092
v 173.089193 -99.696805 -72.468958
v 116.438813 -94.826420 -73.239885
v 338.710988 -101.332238 -63.223128
v 315.669346 -100.999354 -63.722651
v 278.077472 -100.930421 -65.076488
v 244.314572 -98.348573 -65.070095
v 230.682231 -99.286512 -66.607527
v 196.438409 -100.896083 -70.840029
v 96.443077 -90.240594 -72.425149
v 78.815883 -91.200876 -77.075321
v 69.299799 -93.298403 -81.986962
v 456.109763 -98.859644 -54.069297
v 434.728807 -99.234913 -56.294033
v 401.363341 -96.558417 -56.970775
v 279.364641 -96.375327 -61.938435
v 224.709528 -100.559644 -67.935107
v 207.425427 -98.618687 -68.051789
v 183.444310 -97.389127 -69.402086
v 186.114333 -101.162023 -72.143843
v 123.505348 -95.003431 -72.695496
v 448.500280 -98.613434 -54.681399
v 126.385079 -92.403751 -70.062854
v 98.546492 -94.487576 -75.839146
v 72.743819 -89.508848 -77.856855
v 474.987775 -97.607540 -51.305500
v 461.547000 -97.288955 -52.515138
v 442.286394 -96.202870 -53.650541
v 440.623928 -98.102750 -55.057318
v 418.797308 -96.303882 -55.593438
v 376.554468 -94.424102 -56.822353
v 370.515731 -95.955577 -58.250530
v 312.591529 -96.221078 -60.657553
v 244.774998 -93.554676 -61.366126
v 205.067814 -95.635497 -65.893869
v 200.003846 -96.793335 -67.296947
v 188.311834 -93.844870 -65.914266
v 191.651402 -97.466805 -68.621777
v 489.692769 -96.157871 -48.776550
v 433.282172 -92.942787 -52.076385
v 367.560333 -91.211187 -54.733737
v 365.847716 -94.284383 -57.217977
v 303.979907 -94.617127 -59.758670
v 150.027727 -91.414659 -67.235498
v 512.497883 -97.022445 -46.581823
v 504.471890 -96.167589 -47.031327
v 480.433832 -96.460820 -49.993714
v 473.160721 -95.568023 -50.180951
v 182.304750 -91.201455 -64.227485
v 164.967274 -93.532020 -67.853562
v 92.668192 -87.935484 -71.314177
v 84.536387 -86.682901 -72.197887
v 70.778951 -86.316604 -76.264112
v 60.814567 -87.359036 -80.927938
v 514.423255 -95.293957 -45.333338
v 477.852133 -89.415537 -45.291448
v 359.357566 -92.916947 -56.456846
v 124.009020 -89.755902 -67.996771
v 112.762881 -89.507249 -69.167325
v 97.020718 -87.305568 -69.985961
v 82.319255 -83.981347 -70.940673
v 77.400693 -87.360893 -74.729587
v 522.476419 -96.642514 -45.101452
v 513.789046 -93.484454 -44.301543
v 499.575101 -94.491214 -46.560986
v 498.868502 -92.919447 -45.611290
v 404.537036 -90.572652 -52.277616
v 365.142984 -89.223731 -53.226388
v 360.963041 -84.202300 -48.990831
v 94.782366 -85.015668 -68.670055
v 90.310363 -85.188587 -69.766437
v 66.059413 -84.532762 -76.853457
v 61.624453 -83.256919 -77.721931
v 586.481760 -99.214482 -38.014643
v 543.626441 -91.668132 -39.486478
v 460.174820 -90.631657 -48.020203
v 368.448907 -84.872195 -49.302594
v 243.632198 -90.008950 -58.451899
v 120.193070 -85.893610 -65.291803
v 109.787345 -83.685788 -65.072638
v 105.325545 -82.709465 -65.078522
v 101.951702 -85.229176 -67.560673
v 520.205200 -93.187047 -43.307885
v 515.594582 -91.297931 -42.639389
v 505.934423 -90.524557 -43.175217
v 495.852865 -90.441459 -44.200367
v 433.356897 -89.397312 -49.264952
v 215.577213 -87.546924 -58.125203
v 136.934359 -86.371149 -64.059573
v 92.712858 -80.229119 -65.827515
v 76.043185 -83.504107 -72.534795
v 68.649412 -79.847290 -72.639426
v 565.347581 -92.679603 -37.392285
v 537.125888 -93.235331 -41.251321
v 533.330385 -88.995521 -39.012082
v 529.558801 -92.525106 -41.748926
v 525.759153 -90.662222 -41.027027
v 204.269959 -88.236197 -59.664340
v 146.849570 -85.771180 -62.727386
v 118.483668 -82.078297 -62.742901
v 80.210703 -80.131962 -68.971713
v 74.704553 -79.966452 -70.595559
v 241.026328 -85.725923 -54.838993
v 219.592840 -85.612474 -56.154360
v 200.921074 -84.493143 -56.815136
v 557.879030 -91.484329 -37.604314
v 541.163528 -87.246596 -36.908122
v 166.577175 -82.938600 -58.891228
v 138.935331 -83.341262 -61.618832
v 103.273711 -78.965889 -62.813132
v 88.731924 -75.962867 -63.841178
v 599.381876 -87.840159 -30.355577
v 534.861710 -85.892595 -36.617668
v 456.345458 -80.931717 -40.061349
v 363.283070 -80.785029 -45.606202
v 115.219037 -78.978517 -60.923478
v 63.048256 -79.016520 -74.269267
v 638.488111 -90.206643 -27.543859
v 559.823894 -86.257175 -34.011360
v 255.251944 -82.610928 -51.219107
v 160.178602 -84.195909 -60.408187
v 164.121898 -78.965355 -56.052897
v 121.790385 -78.920692 -60.054031
v 645.651689 -88.527888 -25.865288
v 548.730192 -85.895286 -35.048001
v 502.285077 -82.986631 -37.616742
v 134.316173 -78.492291 -58.473619
v 637.107772 -84.952052 -24.400663
v 588.824448 -82.178091 -27.681954
v 581.556612 -83.823387 -29.709799
v 581.767902 -85.738818 -31.026514
v 565.784786 -85.873940 -33.021129
v 564.510737 -83.889188 -31.769535
v 470.729852 -81.266041 -39.148214
v 236.307594 -81.576125 -51.351554
v 225.044773 -80.669288 -51.373609
v 668.243330 -83.336483 -20.352453
v 653.289190 -85.452468 -23.148363
v 575.211089 -82.656337 -29.568558
v 449.766588 -78.654765 -38.431802
v 212.314187 -79.488656 -51.444814
v 120.593628 -76.180648 -58.184794
v 113.253899 -75.653454 -58.802207
v 66.214527 -72.130195 -68.469296
v 50.419340 -68.422037 -74.130644
v 46.425927 -72.266576 -78.000600
v 691.969696 -86.043309 -20.504339
v 632.854004 -82.254090 -22.892001
v 509.589281 -81.626405 -35.743825
v 200.192270 -79.263034 -52.493110
v 724.580937 -84.609175 -18.093499
v 658.892627 -82.532039 -20.560047
v 82.675212 -71.161214 -61.912538
v 716.627338 -83.584592 -17.718067
v 610.538418 -80.638946 -24.059831
v 595.963930 -81.124467 -26.067692
v 544.526130 -79.895104 -30.691837
v 502.699208 -78.675682 -33.810540
v 454.427991 -76.807462 -36.224820
v 450.052739 -75.197649 -34.877457
v 88.530056 -68.170032 -57.969379
v 732.806629 -82.499170 -16.579383
v 664.290039 -78.053278 -16.561386
v 666.700463 -79.994901 -17.961846
v 656.873893 -80.204617 -18.962672
v 604.827266 -77.211795 -21.847880
v 576.856456 -75.530579 -23.308440
v 507.575397 -76.861207 -31.623393
v 171.808570 -70.372722 -48.108907
v 143.401810 -71.877610 -52.502068
v 126.016539 -70.863831 -53.404102
v 61.512548 -68.178986 -68.143835
v 728.251182 -77.759340 -13.232553
v 626.809372 -78.509096 -20.607907
v 598.270099 -79.176740 -24.233775
v 600.859145 -75.143638 -20.410544
v 581.089963 -79.475750 -26.392449
v 190.248630 -69.494694 -44.597724
v 149.652759 -71.729068 -51.725026
v 147.048889 -68.725550 -49.169610
v 138.932959 -69.197696 -50.569880
v 121.632704 -68.051921 -51.472249
v 94.173566 -69.496155 -57.667300
v 86.982287 -64.831708 -55.515833
v 80.254423 -67.072629 -59.549749
v 639.241114 -77.930236 -18.788475
v 598.841826 -77.460834 -22.713533
v 513.992220 -77.279568 -31.405515
v 354.284181 -71.770902 -35.785647
v 134.456744 -66.118654 -48.070053
v 92.308773 -65.439962 -54.684426
v 85.373605 -67.409128 -58.201265
v 764.820729 -74.263430 -10.916212
v 749.529160 -74.950449 -11.005726
v 702.535615 -76.506265 -12.882037
v 685.214939 -78.622987 -15.580095
v 636.681019 -76.133103 -17.460593
v 630.216003 -76.594070 -18.561280
v 619.587713 -76.483915 -19.632023
v 611.119819 -76.495662 -20.541461
v 445.845664 -72.174156 -31.765575
v 126.086858 -66.143469 -49.125936
v 13.799755 -62.648123 -79.534859
v 771.845658 -73.416431 -10.588931
v 745.158962 -73.935790 -10.067062
v 528.278130 -72.648440 -25.324330
v 524.578932 -73.945542 -27.076583
v 346.037681 -69.352046 -32.907603
v 352.953770 -69.818862 -33.281704
v 180.641818 -66.971888 -43.127233
v 176.413177 -66.666607 -43.397438
v 165.835224 -66.642200 -44.770756
v 81.969909 -64.385748 -56.703371
v 75.962785 -64.317864 -58.832683
v 72.345463 -63.794217 -59.858889
v 37.966661 -56.342723 -73.727194
v 34.251261 -57.955163 -75.910317
v 22.033597 -62.558611 -79.367569
v 719.355478 -75.122197 -11.149490
v 452.449093 -70.578065 -29.308863
v 352.930672 -67.948041 -30.584755
v 343.732873 -66.398037 -28.550355
v 89.544343 -62.527991 -52.661532
v 69.006121 -66.663411 -63.566940
v 64.753291 -61.867063 -62.204195
v 56.075445 -62.601592 -67.745536
v 44.425834 -56.960432 -71.318637
v 40.443839 -56.932941 -73.086184
v 757.285754 -68.701763 -5.563763
v 707.538110 -72.703870 -9.194935
v 700.990291 -73.255601 -9.981299
v 612.227041 -72.095150 -16.157061
v 519.751882 -70.869557 -24.084819
v 195.981424 -67.740032 -41.607138
v 142.180374 -65.882933 -46.755323
v 125.056356 -64.064152 -47.150674
v 101.360629 -63.243578 -50.390230
v 82.196925 -60.991533 -53.613715
v 72.694781 -60.385296 -56.995293
v 58.786803 -57.256685 -62.633768
v 12.348282 -61.206942 -78.966228
v 723.593273 -72.965395 -9.164090
v 711.496067 -69.314832 -5.724611
v 665.398441 -71.076761 -9.739151
v 652.062688 -71.611870 -11.474724
v 640.686934 -72.856062 -13.849578
v 575.469952 -71.031570 -18.872364
v 361.353472 -68.642165 -31.288325
v 367.459349 -66.329370 -27.476497
v 186.532288 -63.479486 -37.366187
v 92.021753 -60.249320 -49.717611
v 87.696235 -60.183043 -50.959715
v 43.301995 -53.895002 -70.121363
v 6.326150 -61.496696 -78.826068
v 627.694142 -70.429301 -12.659219
v 603.736443 -67.547721 -11.836204
v 584.486791 -71.331559 -18.254630
v 501.829075 -67.805015 -21.756195
v 481.059642 -66.470877 -21.581367
v 483.026333 -67.984621 -23.634290
v 410.031090 -66.802152 -26.316112
v 374.406039 -65.943920 -26.516010
v 198.127210 -65.085754 -37.609102
v 184.640272 -66.026531 -41.305383
v 176.963263 -64.469079 -40.466530
v 154.944475 -61.591110 -39.737750
v 127.436391 -62.450670 -44.991319
v 120.110220 -60.474373 -43.945672
v 101.037238 -61.284749 -48.459424
v 78.629988 -59.169992 -53.288147
v 67.630676 -58.875734 -58.403976
v 53.801797 -55.560041 -64.966369
v 31.760150 -54.069089 -74.629452
v 27.932785 -51.445578 -73.743204
v 0.608657 -57.559822 -76.800149
v 3.133252 -59.955970 -78.054226
v 625.205527 -68.764879 -11.049916
v 612.911647 -69.526574 -13.257526
v 359.833646 -66.493192 -27.991623
v 342.729994 -65.085929 -26.240608
v 338.099776 -67.472830 -30.498722
v 174.123114 -63.659218 -39.773891
v 162.971957 -62.748006 -40.226104
v 150.520620 -64.657821 -44.281497
v 146.379150 -63.952321 -43.986351
v 125.613115 -60.456355 -42.943922
v 116.642455 -62.825283 -47.112769
v 99.165610 -59.097018 -46.433995
v 64.148402 -58.662129 -60.259747
v 50.336223 -54.311174 -66.496080
v 47.268099 -55.940949 -69.237081
v 41.581649 -52.196147 -69.961591
v 33.799438 -53.742032 -73.853684
v 701.154293 -69.360577 -6.020702
v 674.625648 -71.662920 -9.736245
v 655.277236 -68.336689 -7.608387
v 651.217670 -69.864394 -9.680590
v 611.341942 -67.377757 -10.814255
v 589.760540 -70.427995 -16.717677
v 538.106387 -66.836301 -17.230718
v 488.865528 -64.491506 -17.728383
v 204.245863 -63.894338 -34.534172
v 168.688891 -62.951187 -39.606574
v 72.553372 -58.459349 -55.445237
v 53.085519 -51.721565 -62.820035
v 38.751142 -53.145903 -71.660306
v 32.624363 -49.944800 -71.881229
v 689.524416 -68.912361 -5.926571
v 681.360855 -67.224604 -4.384557
v 590.217653 -66.255922 -11.538870
v 585.080691 -66.421677 -12.288541
v 546.273100 -65.531125 -14.569174
v 539.869395 -65.471890 -15.066028
v 529.589070 -64.887487 -15.099290
v 520.425390 -64.515900 -15.285317
v 506.756717 -66.430590 -19.365079
v 149.460800 -61.834853 -40.859321
v 132.141561 -61.454088 -43.072486
v 83.730049 -56.033584 -48.130915
v 77.253027 -55.308996 -50.264110
v 68.019807 -52.413666 -52.771056
v 64.805436 -54.728678 -56.833831
v 48.882840 -51.211116 -65.347760
v 701.915161 -67.378697 -3.808762
v 663.653394 -67.823447 -6.238122
v 653.877206 -64.177391 -2.622703
v 605.083194 -65.358316 -8.794144
v 556.550082 -64.439151 -11.885651
v 556.705386 -66.163585 -14.486110
v 502.328907 -62.807020 -13.598219
v 148.832988 -59.337073 -37.414857
v 140.599828 -57.656149 -36.364689
v 133.543050 -58.216429 -38.544832
v 57.485761 -53.509164 -60.918676
v 46.590084 -50.890987 -66.452165
v 43.697397 -47.218761 -65.530775
v 35.638137 -47.578386 -69.418390
v 34.744408 -51.326060 -72.135965
v 31.348703 -48.268840 -71.155388
v 763.984252 -64.497084 -1.511051
v 753.926325 -63.286351 0.445052
v 737.394271 -66.345119 -2.529010
v 731.577664 -63.986845 0.281968
v 671.917039 -66.088551 -3.609555
v 661.682105 -66.203824 -4.510294
v 537.805099 -63.909711 -12.717168
v 520.109485 -62.715448 -12.055189
v 483.213320 -63.875361 -17.017973
v 457.871200 -62.965601 -16.977840
v 156.295417 -59.511099 -36.320405
v 125.004257 -56.583317 -38.010136
v 120.767721 -57.968639 -40.751443
v 109.906956 -58.614455 -43.561173
v 86.625188 -52.941024 -43.456824
v 75.287530 -55.121298 -51.061337
v 60.072066 -51.517539 -57.559232
v 739.885636 -62.352284 2.067203
v 688.169431 -65.595954 -2.178583
v 678.420664 -64.758786 -1.640791
v 537.267127 -62.257637 -9.751568
v 113.010109 -56.464032 -40.335563
v 102.722737 -54.106464 -39.789617
v 89.524063 -56.648028 -46.565977
v 59.181748 -49.780444 -56.874705
v 55.402306 -49.526809 -59.580324
v 49.262974 -47.717114 -62.726809
v 49.548914 -49.401967 -63.704329
v 38.596440 -49.493951 -69.554831
v 32.948314 -44.736559 -68.296200
v 25.119296 -47.968994 -72.034470
v 749.139012 -61.626826 2.669034
v 689.761606 -63.264307 0.822013
v 666.692581 -64.235615 -1.704059
v 649.227644 -67.119302 -6.660328
v 621.693320 -63.791670 -4.935236
v 612.681513 -63.375509 -5.150581
v 580.463299 -64.053393 -9.188473
v 143.628967 -57.362424 -35.305711
v 135.654415 -55.228610 -33.754678
v 89.350802 -53.767443 -43.312797
v 65.327049 -51.770784 -54.017072
v 45.738492 -44.955170 -62.822591
v 768.541363 -61.114529 2.125138
v 705.337718 -63.538206 0.895914
v 682.382206 -62.730113 1.201649
v 619.905939 -62.395479 -2.975279
v 109.835948 -54.415311 -38.475891
v 24.452894 -42.118681 -68.389426
v 27.565784 -44.876713 -69.618890
v 0.708338 -45.227188 -71.715943
v 702.245014 -60.639190 4.749877
v 670.826434 -61.871488 1.754946
v 650.644473 -61.183276 1.369992
v 112.844145 -52.475543 -35.121376
v 96.385147 -52.686369 -39.644033
v 60.154183 -46.499459 -53.354946
v 29.225005 -40.938438 -66.551643
v 13.085324 -44.223530 -71.028758
v 4.726894 -44.240547 -71.315848
v 753.950953 -60.428956 3.998190
v 743.870676 -60.713776 4.070708
v 644.440393 -62.175365 -0.595474
v 85.134108 -50.196122 -40.943210
v 74.144432 -50.108005 -46.794046
v 52.985000 -44.245626 -57.414424
v 48.630561 -44.033996 -60.403916
v 38.671519 -41.418659 -63.665783
v 27.375486 -41.454114 -67.350314
v 9.302316 -42.657434 -70.030516
v 8.049370 -42.013824 -69.738643
v 1.936066 -40.953777 -69.209390
v 774.861754 -57.493199 6.407438
v 721.402612 -59.061596 7.037651
v 695.881618 -61.559193 3.332073
v 669.491596 -58.432708 7.292661
v 102.112422 -51.078386 -35.886940
v 95.939255 -49.727530 -35.891393
v 76.479530 -49.851549 -45.156372
v 13.242305 -40.149944 -68.577120
v 757.444490 -58.310598 6.687818
v 762.486516 -57.619709 7.331766
v 719.308687 -57.740258 9.217248
v 93.110482 -46.599085 -32.777345
v 89.207502 -50.722834 -39.733960
v 82.433524 -48.263918 -40.013951
v 77.689859 -47.786142 -42.140704
v 53.264327 -40.115346 -53.577417
v 50.486893 -39.612503 -55.507538
v 36.416151 -40.783617 -64.146047
v 79.421743 -47.089020 -40.327328
v 68.053545 -46.376510 -47.105530
v 45.198820 -38.754857 -58.340816
v 38.035854 -37.369840 -60.777115
v 28.724959 -37.895029 -64.536830
v 104.161015 -48.276226 -31.113772
v 58.921272 -41.357264 -49.892309
v 37.785668 -33.814970 -57.902354
v 756.599207 -55.252443 11.649035
v 98.924575 -47.034298 -31.001188
v 73.215768 -45.515511 -42.571317
v 24.616630 -33.193018 -61.545041
v 7.139602 -37.123846 -66.868245
v 77.634125 -44.389403 -38.375392
v 70.395292 -40.992615 -39.871510
v 41.406135 -33.874405 -56.234204
v -0.908817 -35.209746 -65.557119
v 81.674171 -44.585244 -36.120216
v 19.821889 -32.120730 -61.620141
v 15.809324 -33.989753 -64.002209
v 95.593451 -44.429050 -28.241661
v 82.248373 -41.352933 -31.721008
v 75.466717 -41.281979 -36.383236
v 67.004530 -40.835627 -42.478331
v 64.221518 -40.266512 -44.269620
v 40.423061 -31.214756 -54.233570
v 2.313573 -33.036491 -64.263822
v 87.246427 -44.498717 -32.867190
v 47.730060 -36.921155 -55.091061
v 45.078162 -34.023532 -54.171309
v 29.152896 -30.846669 -58.424871
v 6.282329 -31.090850 -62.725101
v 6.327068 -26.717202 -59.329562
v 2.504731 -28.977412 -61.009148
v 76.771832 -40.023266 -33.923745
v 49.467138 -32.257317 -49.375681
v 33.549217 -30.862380 -56.939884
v 28.146821 -28.388688 -56.286907
v 24.608669 -28.751082 -57.510059
v 23.717113 -29.967831 -58.774656
v 19.155043 -27.468669 -57.781800
v 4.530410 -29.377769 -61.466530
v 37.587422 -29.433771 -53.867525
v 3.629896 -27.200604 -59.708888
v 70.017431 -36.126737 -35.000481
v 12.794447 -26.242283 -58.085770
v 8.894153 -23.918563 -56.677638
v 2.969447 -24.935155 -57.878903
v 4.677104 -25.268776 -58.202170
v 88.422667 -42.741036 -29.668829
v 67.634851 -35.652541 -36.648233
v 28.820193 -25.033707 -52.736137
v 33.123411 -28.421850 -54.734431
v 16.515718 -23.628644 -54.763473
v 75.496687 -36.988300 -31.217413
v 32.875581 -24.616268 -50.918407
v 52.406446 -29.905357 -44.485517
v 80.161063 -35.839807 -25.267659
v 74.784226 -34.496530 -28.569740
v 70.136315 -34.489034 -33.043625
v 28.057988 -21.356027 -48.893774
v 24.937096 -23.410813 -52.135263
v 20.258974 -21.196636 -51.033485
v 12.419695 -22.302945 -54.291325
v 82.971444 -37.049625 -24.601666
v 71.576579 -32.380820 -29.023032
v 63.722109 -30.104440 -34.122634
v 53.131548 -25.726114 -39.195093
v 45.263309 -28.071298 -48.113288
v 48.220432 -24.430878 -41.936723
v 42.766705 -24.528486 -45.819519
v 40.498390 -23.118134 -45.492378
v 37.691378 -24.339839 -48.379695
v 82.204729 -34.635531 -20.550762
v 55.695674 -24.839738 -35.714527
v 25.280507 -19.918159 -48.003930
v 77.646650 -33.456664 -23.839882
v 78.882972 -32.424637 -20.147722
v 65.438380 -26.499527 -28.134117
v 58.594731 -26.675862 -35.136892
v 75.190930 -31.679557 -23.738253
v 67.462110 -31.166618 -31.843323
v 61.808821 -25.943012 -31.126527
v 50.341153 -23.403976 -38.825766
v 40.195592 -20.806000 -42.803983
v 21.157002 -18.244476 -47.354704
v 71.894105 -29.444444 -24.277180
v 48.045577 -20.431978 -36.847473
v 44.260059 -21.909917 -41.764941
v 52.004477 -22.293101 -35.863604
v 41.068090 -19.512388 -40.688686
v 34.424808 -16.568159 -40.074607
v 26.191228 -16.581680 -43.475157
v 68.447775 -26.716332 -24.527010
v 54.013600 -20.712224 -31.953887
v 71.148224 -27.601635 -21.954038
v 55.706009 -19.898329 -29.154217
v 49.834236 -18.764536 -32.836412
v 44.809764 -17.734725 -35.491581
v 73.572287 -27.547811 -17.547974
v 45.348863 -15.786526 -32.088855
v 39.026896 -15.300748 -35.777137
v 27.627853 -14.554104 -39.688245
v 70.583217 -25.569704 -18.539362
v 68.744212 -25.509725 -21.781764
v 64.474650 -22.426743 -22.820976
v 61.934619 -22.055327 -25.663099
v 57.832822 -20.656643 -28.069016
v 39.877081 -14.614690 -34.146424
v 72.656810 -26.088456 -15.355206
v 70.163849 -24.175229 -15.763851
v 65.469868 -22.108340 -20.507429
v 57.867001 -18.388233 -24.344858
v 52.353327 -15.542587 -25.126977
v 50.172557 -16.622788 -29.180092
v 17.676376 -10.131915 -38.402856
v 11.675635 -9.169890 -38.764135
v 66.927178 -22.182931 -17.732160
v 47.380834 -15.216228 -29.384957
v 4.785306 -6.684016 -36.073417
v 64.961879 -20.653230 -17.975325
v 62.590852 -21.025307 -23.000494
v 59.940480 -17.119288 -18.655196
v 45.646266 -14.146664 -29.115487
v 48.285315 -13.299171 -25.062015
v 6.204841 -0.215667 -22.999933
v 106.510436 -64.563488 -50.631859
v 534.499011 -74.242086 -26.470595
v 130.665069 -82.744897 -61.850541
v 335.560270 -95.788546 -59.627681
v 747.335106 -58.255950 7.401129
v 147.263089 -79.510292 -58.054189
v 769.587079 -62.628301 0.200981
v 152.900711 -83.012039 -60.097835
v 163.800157 -70.227355 -48.800841
v 348.952887 -90.477294 -54.932568
v 164.100445 -87.813186 -62.996805
v 357.762446 -89.885396 -54.105188
v 443.183427 -84.106138 -43.949446
v 138.266911 -90.749857 -67.580896
v 143.526689 -91.071352 -67.463942
v 324.211567 -93.281798 -58.130193
v 622.222373 -73.209121 -16.208666
v 763.726898 -59.444027 4.685416
v 515.961037 -67.736198 -20.463256
v 319.810073 -92.883150 -57.971709
v 302.726822 -98.603977 -62.597474
v 419.200194 -80.936455 -42.816653
v 127.895190 -75.921476 -57.185044
v 129.421934 -78.895968 -59.216618
v 237.843110 -92.332154 -60.785383
v 469.164993 -85.998213 -43.398818
v 130.073648 -86.032417 -64.341415
v 189.135373 -76.949644 -51.750649
v 180.499832 -77.179485 -52.931345
v 337.866555 -70.999208 -35.333692
v 354.564931 -85.387002 -50.360274
v 346.093158 -85.231259 -50.511289
v 203.310364 -100.149211 -69.571002
v 130.295432 -89.289081 -67.009948
v 446.416914 -81.667542 -41.531575
v 52.542232 -35.854757 -50.369813
v 550.359095 -80.198222 -30.346209
v 611.590704 -92.919382 -31.911380
v 462.377232 -95.296799 -51.123371
v 249.341450 -103.425566 -68.008578
v 444.705093 -78.024378 -38.185720
v 333.707038 -68.010553 -31.478229
v 142.421207 -100.094800 -75.794465
v 318.251810 -79.353054 -45.527533
v 771.396236 -49.783826 25.717912
v 536.987241 -59.853122 2.017589
v 462.138892 -59.750165 -3.892130
v 454.879950 -59.856177 -2.803246
v 382.001751 -61.623810 -15.666604
v 351.384251 -62.291462 -18.648306
v 226.175514 -68.582170 -38.459385
v 241.977939 -66.755376 -34.083927
v 388.247292 -60.337698 -7.273272
v 318.049054 -61.928466 -18.483896
v 306.586457 -61.213539 -14.993113
v 234.198115 -61.613322 -23.695884
v 315.567377 -61.481196 -3.723451
v 292.868583 -60.910312 -11.999436
v 257.396063 -60.570629 -10.364167
v 305.148896 -62.409770 -0.302568
v 152.973341 -53.998887 -26.080362
v 135.705468 -49.348184 -19.777081
v 191.170915 -58.016719 -9.144372
v 110.862084 -44.491500 -19.920121
v 159.745520 -55.069823 -6.784892
v 142.856855 -50.507306 -13.341282
v 132.672239 -48.515083 -16.469889
v 134.380828 -50.013232 -8.346435
v 109.978358 -43.621790 -16.306220
v 35.017231 -5.960994 -15.157123
v 53.522860 -10.984639 -3.670983
v 39.675887 -9.272617 8.278563
v 22.030240 -0.436178 0.440551
v 418.903626 -79.266561 -41.188607
v 758.018738 -51.474196 20.809276
v 752.008661 -51.700126 21.504209
v 442.606496 -69.797202 -28.976909
v 769.319420 -50.248613 22.925094
v 761.317014 -50.697113 23.807056
v 760.774098 -50.657501 25.366082
v 750.795544 -51.485339 23.814912
v 742.714361 -52.147547 22.329719
v 745.568107 -52.140577 21.085194
v 727.573352 -53.613689 18.219247
v 720.527055 -53.887014 18.207839
v 712.301488 -54.426882 17.274582
v 670.961802 -57.099914 10.452107
v 630.281176 -58.826193 4.613258
v 747.621847 -52.092591 27.730168
v 730.410713 -52.895664 22.485758
v 679.347705 -55.792670 15.567297
v 673.530390 -56.162768 13.940794
v 653.463180 -57.800040 8.234177
v 628.343421 -58.277229 6.124646
v 654.116789 -57.369211 9.618523
v 648.741060 -57.055704 11.442931
v 638.513557 -57.478213 9.596897
v 627.613903 -57.742521 8.708107
v 439.529801 -63.709670 -19.465190
v 656.699021 -56.710872 13.504725
v 616.036888 -58.127297 6.840241
v 546.224847 -59.690209 -1.835493
v 541.884662 -60.180004 -4.315092
v 432.044525 -64.010803 -20.353651
v 630.728643 -57.825942 13.302033
v 622.943915 -57.797529 10.428790
v 586.145151 -58.749388 3.812143
v 576.076918 -58.934264 2.846663
v 561.694853 -59.244451 1.224356
v 538.034177 -59.728733 -2.265468
v 517.891382 -60.591928 -7.157897
v 553.019553 -59.412243 0.297524
v 547.748536 -59.610609 2.198159
v 528.542490 -59.930731 -3.676695
v 512.110978 -59.812938 -2.162019
v 511.971129 -60.021642 -5.255142
v 487.846975 -60.291335 -7.889699
v 554.365761 -59.751429 4.413520
v 520.667288 -59.823102 -2.841797
v 476.051523 -60.383101 -9.077253
v 547.885604 -59.983802 4.220528
v 529.342017 -59.827095 0.619062
v 507.798062 -59.815484 -2.918296
v 501.521500 -59.869095 -4.003426
v 493.227083 -59.853371 -3.033739
v 478.345800 -59.789992 -5.305844
v 466.437881 -59.894837 -7.111634
v 461.006137 -60.009816 -8.078666
v 521.308470 -59.961399 0.308897
v 512.885551 -60.189488 0.772837
v 502.054066 -60.281532 0.455021
v 487.689680 -59.830258 -3.721518
v 470.273848 -59.847568 -6.535051
v 448.270480 -59.879401 -7.789009
v 439.362814 -59.798438 -6.988936
v 259.975340 -70.933079 -38.696531
v 534.975990 -60.478641 4.173894
v 529.609354 -61.342891 5.781104
v 506.120874 -60.970801 2.957193
v 457.278571 -59.729536 -5.565353
v 403.777481 -60.999304 -12.797711
v 254.391015 -68.816246 -36.251038
v 246.397244 -68.178293 -35.920101
v 242.755425 -69.769351 -38.388592
v 228.963503 -70.621198 -40.800400
v 468.789159 -59.872942 -2.581974
v 422.042506 -60.271989 -9.796697
v 416.715355 -59.945219 -6.343237
v 408.020370 -60.254912 -8.861369
v 324.930137 -62.952757 -21.832868
v 215.545738 -67.349193 -38.138694
v 461.400443 -60.182924 -0.964749
v 450.239824 -59.784274 -3.461985
v 443.225967 -59.701479 -4.602098
v 437.925532 -59.739336 -4.503259
v 430.984655 -59.773234 -4.412602
v 434.994613 -59.870310 -7.633703
v 383.171098 -60.823389 -12.090709
v 368.886956 -61.333895 -14.631199
v 255.917779 -66.589290 -32.679200
v 236.932066 -68.044715 -36.503868
v 438.423368 -60.005879 -2.104805
v 427.167930 -60.116944 -1.918256
v 422.330599 -59.865413 -5.956561
v 399.315710 -60.450765 -9.713766
v 341.775027 -62.350904 -19.230364
v 421.284910 -59.984711 -3.195586
v 378.852695 -60.543781 -9.674456
v 366.829330 -60.677672 -10.022939
v 352.661112 -61.552766 -15.644683
v 340.468316 -61.698534 -16.674136
v 300.053394 -62.790052 -22.255425
v 237.024606 -65.930122 -33.091800
v 396.668881 -60.252420 -4.168578
v 387.669997 -60.494131 -9.777959
v 360.059399 -60.731485 -9.760628
v 262.777048 -64.965238 -29.183227
v 257.353511 -63.667014 -26.685897
v 252.655466 -64.599906 -29.147694
v 244.192172 -65.272740 -31.223887
v 234.764144 -64.124664 -29.847025
v 386.546816 -60.399488 -4.599887
v 378.990516 -60.847279 -1.890980
v 366.384531 -60.606415 -6.842705
v 338.147130 -61.139518 -13.449983
v 332.115421 -61.533505 -16.174081
v 300.401492 -62.016135 -19.645265
v 259.479028 -62.323491 -22.809531
v 386.262867 -60.791371 -1.214965
v 377.334295 -60.482060 -6.896952
v 347.534418 -60.937962 -11.740682
v 326.353459 -61.291165 -14.942896
v 317.996910 -61.132514 -13.871874
v 266.089722 -63.093858 -24.651237
v 251.930892 -62.582521 -24.307733
v 366.439326 -60.825934 -3.521256
v 351.094034 -60.769044 -8.263320
v 333.909178 -60.899661 -8.487146
v 337.261961 -60.933928 -11.190645
v 328.016111 -60.957779 -11.583243
v 232.577874 -62.853500 -27.312958
v 353.864323 -60.895467 -4.678260
v 344.761657 -60.886488 -6.281494
v 322.077344 -60.943855 -11.224309
v 311.412857 -60.934168 -10.834841
v 301.417025 -60.958785 -11.823937
v 253.180704 -61.195222 -19.188233
v 346.423309 -61.356946 -2.414174
v 315.359866 -61.005560 -7.930835
v 246.642763 -62.081424 -23.424953
v 242.412617 -61.204853 -20.842457
v 191.111413 -60.032898 -29.871826
v 176.562563 -59.365008 -32.288807
v 335.119001 -61.110818 -5.310104
v 332.356795 -61.452334 -3.168574
v 325.096553 -61.195181 -5.332531
v 219.143724 -60.341481 -22.554633
v 176.929756 -57.491315 -28.063319
v 170.973601 -57.259643 -28.992314
v 321.204547 -62.032160 -1.043388
v 307.240097 -61.039422 -8.341475
v 243.256858 -60.400516 -16.185184
v 211.503873 -60.173762 -23.940188
v 196.627786 -58.843131 -24.872973
v 165.617498 -56.916175 -29.683394
v 305.175281 -61.365114 -5.264620
v 299.986920 -61.610305 -4.147045
v 295.494735 -61.202502 -7.041035
v 195.116129 -59.369470 -27.031895
v 178.307862 -56.181464 -22.909039
v 162.816942 -55.611852 -27.261089
v 157.024366 -55.081508 -27.501516
v 262.479192 -60.684951 -14.437273
v 250.457601 -60.421417 -11.423589
v 251.493918 -60.593481 -15.552647
v 232.866919 -59.844990 -15.338274
v 191.819869 -57.539815 -21.734320
v 152.111495 -54.644151 -28.020245
v 131.946979 -51.155997 -27.266675
v 240.856568 -60.106470 -12.846923
v 295.979895 -62.557443 -0.797522
v 251.792716 -61.026382 -6.823333
v 254.983394 -60.727484 -8.510151
v 248.946800 -60.523996 -9.535978
v 242.518079 -60.213764 -11.227412
v 235.144580 -59.865244 -12.845917
v 224.185777 -59.952527 -19.427782
v 219.712676 -59.345700 -17.159418
v 164.570154 -54.698426 -23.403778
v 155.319190 -53.273678 -22.599026
v 143.355584 -53.864976 -29.150090
v 126.393746 -50.585334 -28.162277
v 227.639847 -59.555941 -13.561725
v 224.623054 -59.471376 -12.363553
v 216.416598 -59.022381 -14.756023
v 203.403465 -58.176117 -14.124306
v 175.735474 -55.310299 -18.294071
v 122.710539 -48.654747 -25.451733
v 256.176346 -61.681144 -4.421822
v 231.560762 -59.924818 -10.198070
v 220.715691 -59.450088 -11.013952
v 149.876394 -51.810487 -19.574015
v 226.066503 -60.207916 -7.681254
v 215.640632 -59.122774 -12.171828
v 195.747571 -57.961290 -10.906791
v 195.435678 -57.509675 -13.937950
v 183.551734 -56.270308 -18.971115
v 176.293994 -55.431316 -14.512987
v 169.882628 -54.616961 -15.711412
v 164.231159 -54.088713 -20.413177
v 142.295224 -51.338213 -23.388271
v 135.836743 -50.972318 -25.466567
v 117.932903 -47.898702 -25.633545
v 220.757942 -61.003427 -4.963124
v 207.876386 -58.633837 -12.413408
v 183.208163 -56.145188 -16.199206
v 152.549212 -52.097079 -17.626597
v 129.780989 -48.673490 -21.665414
v 127.755486 -49.315278 -24.723605
v 212.458230 -59.329335 -9.892406
v 207.475127 -59.522017 -8.075214
v 205.093988 -58.828682 -10.229984
v 192.084348 -57.385567 -12.290573
v 181.168895 -56.446804 -11.256523
v 174.382336 -55.474323 -12.229198
v 115.828727 -46.213952 -22.142349
v 208.366858 -60.481550 -5.295499
v 166.144586 -54.193148 -13.830468
v 155.996705 -52.577577 -16.098482
v 128.652528 -47.921882 -19.134197
v 203.519230 -59.853684 -6.194151
v 196.683223 -59.232959 -6.539171
v 179.263082 -57.012767 -8.495509
v 161.251176 -53.574547 -13.010476
v 145.611281 -50.834333 -14.939953
v 151.727588 -52.104523 -12.608318
v 122.332350 -46.901268 -19.864865
v 14.983804 -15.434162 -46.315850
v 3.701803 -15.899860 -48.735760
v 200.350131 -60.926607 -3.258864
v 171.282163 -56.286359 -7.785645
v 161.170448 -54.242286 -9.595917
v 134.274551 -48.909352 -14.151228
v 125.450512 -47.068626 -15.043337
v 121.553551 -46.391215 -17.561375
v 114.913681 -45.216721 -19.176173
v 106.829611 -43.823032 -20.700426
v 0.117721 -14.436830 -46.637862
v 154.598505 -53.331142 -9.194490
v 147.149520 -51.778825 -10.320681
v 115.585860 -44.869293 -13.705015
v 138.649770 -50.161070 -11.060937
v 108.078550 -43.510777 -18.492669
v 146.802782 -52.793227 -6.999301
v 132.525394 -48.790862 -11.953376
v 3.668668 -10.619869 -42.254719
v 2.031402 -8.266244 -38.918438
v 126.498122 -47.696943 -10.747621
v 125.348915 -48.237322 -7.487204
v 108.823781 -43.094586 -13.263546
v 133.142966 -50.439540 -6.357874
v 98.230113 -39.921869 -14.202541
v 93.941198 -38.248543 -13.800385
v 85.480181 -34.965582 -16.426201
v 26.584708 -8.884089 -31.276439
v 116.366508 -45.505697 -8.944517
v 111.454069 -44.751316 -6.476707
v 107.133339 -42.838935 -9.283458
v 101.168422 -40.800046 -12.370045
v 97.339796 -39.417948 -10.748796
v 89.121898 -36.331665 -14.438727
v 18.896176 -8.954217 -35.677389
v 106.086364 -43.127643 -6.024494
v 89.133145 -36.003296 -11.753527
v 83.104090 -33.188303 -14.483352
v 27.592495 -8.144307 -29.239470
v 24.442155 -7.006983 -29.121857
v 14.752474 -5.512961 -32.182577
v 20.914287 -6.212352 -29.943457
v 96.468479 -39.364426 -7.172306
v 55.865719 -14.271042 -17.475706
v 30.741541 -7.943467 -26.471911
v 27.385908 -6.886355 -26.700362
v 99.484738 -41.879366 -2.539780
v 6.144732 -2.659756 -28.580067
v 0.999961 -4.131777 -30.454059
v 57.105761 -14.207454 -14.461580
v 43.737699 -9.663254 -20.719088
v 36.142885 -8.701283 -24.612063
v 34.272217 -7.062501 -21.070507
v 52.911203 -11.387417 -11.861525
v 54.341808 -11.643089 -8.144951
v 46.053822 -8.635067 -6.718819
v 27.695422 -3.462004 -14.748608
v 19.701068 -0.567507 -15.088078
v 58.093820 -14.340829 -12.126331
v 58.071102 -13.806134 -5.236445
v 54.722112 -11.595216 -3.156103
v 45.435627 -9.170676 -15.210266
v 59.807644 -15.006001 -5.796815
v 42.436057 -7.732424 -6.493302
v 39.484083 -7.042797 -11.510715
v 24.901583 -2.004809 -12.187709
v 33.855086 -5.181214 -7.238981
v 37.542622 -6.416600 -5.739365
v 49.543241 -9.932927 3.750612
v 42.917083 -7.991015 -3.564193
v 33.039696 -5.121973 -3.172053
v 39.195071 -7.561909 1.617521
v 10.484586 3.289916 -4.152954
v 33.447884 -5.406672 -1.290460
v 27.522265 -2.969861 -4.358018
v 18.429603 0.912042 -4.643912
v 27.246473 -2.914244 -1.090602
v 46.332037 -9.538698 4.523399
v 15.666710 2.017497 -0.750959
v 44.013155 -9.522335 6.178101
v 7.687227 3.684266 3.092756
v 45.677637 -10.937367 10.274276
v 12.430605 2.862913 3.585629
v 17.782884 0.870849 6.516040
v 14.749952 1.893365 8.821020
v 25.890478 -4.283116 11.712731
v 9.333906 2.377501 13.281154
v 14.692660 1.327533 14.045752
v 10.068532 2.966554 9.749379
v 369.455001 -62.698655 -19.534481
v 181.265236 -57.753199 -27.291565
v 241.088330 -62.762944 -26.009990
v 244.987556 -63.765279 -28.054455
v 217.790040 -64.205631 -32.664486
v 42.388378 -11.002828 11.726986
v 4.113740 3.358078 -5.598818
v 60.779452 -16.832524 -15.532444
v 111.042856 -46.034565 -2.803869
v 151.483300 -55.564475 -3.396145
v 151.764897 -54.164700 -5.957263
v 10.695103 -11.221231 -41.994381
v 166.208391 -56.231273 -6.281153
v 169.491608 -55.286729 -10.141480
v 184.520805 -57.852971 -7.667050
v 17.075871 -14.639450 -44.550417
v 111.025669 -45.671721 -23.312133
v 227.097153 -61.774922 -3.430306
v 1.900484 -20.026572 -53.226145
v 141.474997 -52.326150 -26.450005
v 157.729400 -56.198667 -29.929059
v 169.228257 -58.419036 -31.953100
v 184.350404 -60.155848 -31.913046
v 455.088871 -60.602062 0.429891
v 476.623767 -61.085327 2.093345
v 353.592250 -63.221901 -21.391586
v 393.351548 -61.100579 -13.408958
v 513.310139 -61.064383 3.692732
v 537.058299 -61.317959 6.364369
v 424.661788 -61.119905 -13.483341
v 439.659607 -60.370934 -10.410798
v 466.158202 -60.530677 -10.170459
v 436.713660 -63.037218 -18.232381
v 509.003862 -60.538701 -7.584442
v 611.743086 -58.978194 3.378865
v 643.070483 -57.931771 7.617086
v 324.375948 -83.156587 -49.194012
v 312.488825 -62.910833 1.646432
v 385.342901 -62.471986 -18.423330
v 527.498302 -100.507944 -46.455317
v 10.688463 -5.982706 -34.312108
v 15.318767 -7.328305 -35.055793
v 0.993998 -23.355495 -56.274764
v 97.867992 -42.134679 -22.514951
v 748.567553 -55.531661 11.786366
v 730.194761 -56.294386 11.493760
v 23.239675 -39.098171 -66.512661
v 8.571854 -46.246925 -72.232987
v 39.242014 -46.525423 -67.246201
v 525.972891 -63.593310 -13.218691
v 279.393719 -62.533806 -22.393087
v 16.229764 -49.611750 -73.777535
v 18.358211 -49.294731 -73.294484
v 21.493331 -47.188767 -71.877672
v 418.412728 -63.428148 -19.663407
v 289.679343 -64.226351 -26.301568
v 193.494203 -62.559720 -34.381499
v 319.740308 -65.135493 -27.167760
v 332.558413 -65.875403 -28.094618
v 451.649646 -66.852816 -24.183222
v 5.631146 -63.285275 -79.324113
v 11.666187 -61.497158 -79.062389
v 40.442305 -60.992264 -75.329391
v 21.796266 -64.320711 -80.073340
v 218.879962 -70.142448 -41.372165
v 682.533260 -87.885384 -22.275103
v 87.918789 -84.080926 -69.528403
v 532.939039 -95.524191 -43.100352
v 468.806637 -98.862539 -52.717675
v 67.414606 -90.891559 -80.936706
v 478.093114 -99.988003 -52.371842
v 411.887720 -98.569369 -57.616503
v 174.628197 -103.552725 -75.255357
v 233.337817 -106.656730 -70.875549
v 229.938278 -109.266954 -72.389558
v 257.180362 -105.729062 -68.773056
v 187.651326 -106.074038 -75.341460
v 90.003422 -103.526817 -86.905501
v 84.907231 -105.960237 -90.273648
v 119.672620 -107.026686 -85.931982
v 154.228296 -113.089720 -83.411514
v 86.816715 -36.982726 -20.416298
v 99.086013 -41.037736 -18.566923
v 179.258956 -99.654968 -71.725738
v 751.590096 -83.942884 -17.184856
v 734.383293 -86.666149 -19.032155
v 708.129444 -91.325034 -22.290722
v 689.141906 -91.859763 -23.843210
v 19.960270 -42.888833 -69.528919
v 8.789416 -53.768961 -75.565434
v 23.097062 -56.156220 -76.846505
v 20.493144 -57.303727 -77.390585
v -1.941146 -60.166153 -77.050780
v 585.937454 -103.863268 -39.980283
v 547.086716 -105.213148 -45.782941
v 42.574785 -66.319010 -77.017767
v 36.408099 -70.030416 -80.631984
v 536.091858 -105.811642 -47.597772
v 538.409392 -110.008932 -48.690795
v 482.952501 -104.578667 -54.138309
v 537.994593 -112.680804 -49.361336
v 439.327869 -104.517189 -58.907077
v 474.053027 -111.427617 -57.425207
v 433.033906 -108.677709 -61.197662
v 353.108508 -103.128760 -63.770551
v 44.680457 -84.848468 -84.348424
v 339.345074 -112.611777 -68.015723
v 317.039700 -113.151379 -69.459251
v 317.237141 -115.011607 -69.538594
v 20.539142 -101.015989 -82.810384
v 52.738693 -89.710181 -84.698156
v 22.927879 -104.955286 -82.963318
v 31.820772 -99.787467 -84.995927
v 3.748970 -108.021706 -77.916163
v 239.025436 -116.694126 -74.174983
v 282.976818 -120.139295 -71.744314
v 26.511759 -109.213794 -83.151008
v 232.172327 -119.236528 -75.246879
v 121.639606 -112.494068 -89.508424
v 13.269157 -120.277808 -78.677856
v 107.498473 -113.107049 -92.867363
v 16.504876 -125.973158 -78.476736
v 59.276568 -119.536584 -91.546103
v 24.994559 -128.143831 -80.863016
v 44.512768 -129.861097 -85.776792
v 154.231131 -131.689617 -86.066288
v 140.538687 -131.566852 -89.172860
v 35.889067 -134.246310 -82.828598
v 56.090846 -132.631224 -85.911560
v 89.330940 -138.403165 -95.904995
v 62.498174 -140.756599 -84.348230
v 105.858587 -143.603251 -92.600987
v 16.435048 -169.186332 -59.987189
v 42.001481 -172.472924 -66.738316
v 31.175924 -180.038521 -63.686329
v 5.234824 -50.645425 -74.238595
v 606.747655 -112.366525 -39.398834
v 45.898851 -63.030929 -73.836933
v 568.372434 -109.604098 -44.274162
v 576.450002 -111.129498 -43.468515
v 273.874301 -111.385025 -70.479492
v 16.551365 -116.002881 -80.629609
v 212.306596 -111.569228 -75.023352
v 632.230819 -101.673340 -33.576550
v 726.671330 -111.725375 -14.998372
v 713.135107 -111.609125 -18.204419
v 733.103400 -112.796354 -12.099619
v 780.165226 -114.087067 0.159955
v 677.799051 -115.315751 -21.313945
v 756.135402 -115.540871 -0.904404
v 762.509616 -113.956040 -3.551045
v 582.033754 -116.549897 -42.309565
v 594.352946 -115.819632 -40.703231
v 601.381985 -116.070944 -39.330933
v 606.425956 -114.752841 -39.120243
v 665.770776 -115.354414 -24.817033
v 590.488272 -115.491072 -41.422399
v 444.106469 -118.632148 -52.696506
v 313.374471 -121.148892 -66.548386
v 4.909800 -92.517013 -81.230434
v 223.885469 -130.577285 -75.924235
v 171.869490 -131.430421 -82.630343
v 191.681206 -131.567931 -79.632761
v 172.101465 -143.894045 -75.990560
v 92.951498 -144.596588 -93.331883
v 151.105594 -145.985246 -80.596918
v 59.911050 -130.771987 -88.318848
v 47.507068 -135.107110 -84.527774
v 126.936807 -151.798385 -79.639781
v 47.403679 -141.494645 -81.978464
v 28.952730 -138.638790 -78.121168
v 99.595928 -150.822905 -87.816662
v 115.157643 -152.027970 -82.794216
v 97.017402 -156.080944 -78.337439
v 98.473732 -160.182340 -72.289005
v 59.228762 -162.108160 -71.469032
v 35.521822 -163.847122 -66.409877
v 75.720440 -169.823675 -68.615224
v 20.176305 -163.423608 -62.898389
v 18.209152 -166.626862 -61.023947
v 75.590940 -177.626873 -54.046540
v 63.573511 -186.935489 -51.897312
v 7.050942 -185.388424 -52.338568
v 768.837184 -114.180885 -1.793450
v 649.751633 -117.938432 -23.389950
v 101.602640 -150.767083 -87.726129
v 340.171852 -121.668002 -60.986835
v 779.189076 -116.300400 5.813947
v 379.643196 -121.146908 -54.200550
v 587.249919 -120.017994 -35.431690
v 690.614601 -116.345707 -15.023980
v 709.104619 -116.069105 -10.743332
v 734.514860 -114.285244 -8.931269
v 789.432295 -115.247171 4.400208
v 335.339182 -125.415436 -54.505599
v 93.004067 -153.900710 -82.441765
v 117.084487 -154.210331 -75.747662
v 667.579043 -118.235416 12.067882
v 102.703356 -161.007607 -67.595051
v 57.013497 -192.063906 -51.763554
v 56.548746 -193.206828 -43.868666
v 39.843574 -203.105222 -34.777719
v 25.167469 -206.034758 -0.956788
v 39.623220 -199.147708 17.635295
v 31.386651 -201.140302 18.879047
v 35.690003 -200.167457 18.728758
v 30.281125 -200.530966 21.287298
v 628.740039 -119.169517 -26.198823
v 639.278940 -119.024160 -22.950222
v 138.785655 -150.493247 -78.593120
v 91.696843 -165.150833 -68.087572
v 73.135490 -180.668596 -45.422959
v 26.221499 -201.633835 19.007449
v 12.289638 -202.300977 19.294880
v 23.049692 -198.213175 29.397634
v 32.809440 -198.627223 27.285917
v 35.766979 -198.467963 29.161646
v 42.661807 -196.296907 31.251784
v 208.247736 -133.182176 -3.987046
v 140.768258 -144.777471 -3.276790
v 171.191890 -137.275883 -1.520164
v 562.975564 -117.155779 8.238165
v 144.130702 -132.552183 9.425051
v 132.235593 -133.292370 10.879259
v 718.608365 -117.161397 24.337777
v 120.386462 -131.595912 14.082340
v 123.654744 -133.673356 12.307298
v 2.236134 -180.387214 41.422075
v 33.707280 -181.564062 49.182177
v 299.125070 -109.904793 14.433323
v 769.142573 -117.349070 31.211031
v 12.223963 -181.745735 48.182744
v 151.917676 -121.114722 15.530269
v 192.767445 -115.722399 15.204180
v 193.708775 -111.947743 16.941057
v 214.737394 -108.260992 17.580911
v 173.684643 -111.305229 18.547786
v 4.562240 -75.477693 52.268077
v 619.489340 -117.593861 11.372247
v 659.777044 -116.488758 19.796426
v 324.946321 -109.303893 14.222226
v 255.670068 -110.377246 15.393255
v 387.206662 -107.087907 15.593353
v 4.428910 -175.277416 46.016402
v 10.174923 -178.137377 49.055962
v 25.454420 -173.453775 53.435100
v -9.021389 -125.173227 38.356777
v 142.358802 -126.843631 13.227581
v 0.148469 -118.708784 45.928588
v 141.613428 -118.542465 17.278939
v -11.912753 -108.551638 29.542872
v 161.999102 -111.671598 18.963270
v 166.498023 -114.979742 17.422165
v -8.409170 -103.112532 30.316991
v 221.254167 -105.922465 18.229010
v 212.613406 -105.731706 18.526297
v 262.916248 -104.281456 17.791052
v 280.219646 -104.299020 17.287969
v 289.428304 -105.680107 16.598316
v 11.186041 -90.024394 45.459696
v 248.597273 -78.433527 15.775712
v 254.672564 -75.971363 14.616112
v 40.278367 -64.736290 55.080024
v 27.505723 -68.637502 59.618515
v 387.015869 -72.281776 13.265391
v 6.315416 -47.001853 59.472993
v 472.960974 -78.473797 18.450997
v 539.037937 -78.302546 21.928230
v 610.440289 -79.608011 28.012882
v 643.987002 -75.258061 30.065357
v 750.392968 -69.106082 40.962719
v -5.250482 -127.104197 42.352868
v 137.264190 -120.644114 16.772345
v 7.433505 -111.509553 46.358387
v 292.506856 -102.305004 17.638502
v 577.199922 -75.023532 23.472937
v 224.295358 -76.594315 13.888179
v 179.704073 -71.851883 10.503124
v 162.292925 -74.308599 12.826036
v 146.238999 -71.073559 12.064942
v 124.674696 -68.560105 13.206836
v 640.308042 -61.325937 20.958468
v 478.974493 -65.752870 9.524802
v 459.548961 -64.349134 7.269011
v 503.538328 -70.314904 15.076518
v 511.069792 -73.379976 17.707198
v 339.656660 -71.856716 13.194111
v 295.061593 -65.469981 6.018280
v 286.810538 -64.664709 4.006085
v 322.981770 -71.660812 13.292745
v 267.952463 -65.841994 5.109142
v 265.336484 -66.904363 6.517845
v 217.797598 -62.847885 -0.811989
v 278.916858 -71.262699 12.037070
v 209.608648 -63.825878 1.021627
v 201.062198 -63.040026 0.360716
v 205.279692 -65.827255 3.960146
v 40.410038 -11.979351 15.401455
v 142.753590 -56.152549 -0.446576
v 237.962553 -75.203917 13.535758
v 192.049463 -75.219781 12.416465
v 101.209599 -58.850995 14.005606
v 17.967262 -10.527668 37.967204
v 38.202774 -62.440847 55.217443
v -11.296899 -80.255031 17.503968
v -7.163897 -97.418198 29.336038
v -5.328330 -98.965659 31.163250
v -8.897315 -105.346536 30.874976
v 219.385964 -63.108932 -30.134391
v 12.111346 0.018322 21.893075
v 45.065177 -11.483074 -24.563043
v 81.370012 -32.658226 -16.567569
v 31.448997 -9.563781 -29.565964
v 140.839866 -52.787240 -4.801969
v 187.275014 -59.379450 -4.474438
v 190.633143 -58.760654 -6.635947
v 194.571015 -59.654785 -5.129343
v 216.770614 -61.854900 -2.689510
v 214.982881 -60.295418 -6.458324
v 120.645461 -49.953727 -28.851221
v 295.989480 -63.715982 2.456058
v 292.539964 -62.037354 -20.142955
v 430.656142 -60.897394 0.826779
v 464.197324 -61.019094 1.761280
v 223.205142 -72.318927 -43.388767
v 445.733329 -61.369377 -13.812577
v 526.739829 -60.644431 -6.730335
v 432.843846 -62.047726 -16.079658
v 448.554789 -62.908266 -17.384698
v 550.298978 -60.973411 -5.999506
v 662.403793 -57.309980 9.862713
v 751.551165 -52.555744 18.303614
v 751.607635 -54.435235 13.698177
v 118.451034 -47.161524 -5.388852
v 126.713784 -50.522191 -3.193873
v 151.323078 -56.207926 -31.544748
v 150.393908 -57.494401 -34.089853
v 57.794625 -16.777234 -21.324189
v 7.848382 -8.598894 -38.700091
v 3.892222 -23.319740 -56.534378
v 114.321929 -48.338474 -27.966209
v 758.973007 -53.682800 14.506163
v 659.470836 -60.188481 3.593208
v 17.585696 -40.309646 -68.057606
v 649.399940 -58.966012 5.310576
v 35.281328 -44.233881 -67.246666
v 134.377604 -53.614707 -31.343254
v 611.908180 -60.416605 -0.118173
v 609.712496 -61.639521 -2.601575
v 623.349757 -61.137356 -0.583199
v -7.988778 -57.133647 -73.650661
v 161.639859 -57.396382 -31.568712
v 400.141557 -63.115515 -19.522487
v 424.630028 -63.349204 -19.279894
v 18.673164 -51.372744 -74.518405
v 372.064427 -64.545298 -23.965946
v 22.840872 -54.642645 -76.084317
v 8.578635 -56.291657 -76.705989
v 299.931533 -64.208694 -25.852504
v 8.275364 -59.531196 -78.279082
v 10.114317 -58.830242 -77.907668
v 16.472900 -62.499115 -79.504453
v 23.518326 -61.425625 -78.920826
v 17.895447 -65.056895 -80.312817
v 38.558490 -61.149751 -76.094288
v 49.232960 -86.412079 -84.005706
v 53.380319 -85.815589 -82.486656
v 55.552706 -85.945904 -81.832805
v 58.042085 -79.863299 -76.852939
v 63.818170 -90.270993 -81.837926
v 487.669261 -99.233692 -50.830145
v 71.521150 -100.255531 -86.885151
v 169.497057 -122.382116 -83.343970
v 654.678399 -59.228588 5.000844
v 374.984328 -63.343580 -21.097774
v 201.696893 -110.702100 -75.918750
v 538.084288 -99.212655 -44.360604
v 18.280369 -45.528419 -70.973310
v 9.942838 -49.236060 -73.817180
v 643.295843 -95.209408 -29.656993
v 12.626119 -65.894268 -80.450993
v 600.160326 -112.308977 -40.344932
v 514.432887 -104.489301 -50.092170
v 293.405822 -81.719374 -48.835309
v 513.497864 -110.955027 -52.505112
v 34.042059 -72.596323 -81.936294
v 415.223662 -100.311362 -58.488513
v 453.026526 -110.466595 -59.603120
v 446.271759 -111.907314 -60.166664
v 363.194121 -112.243078 -66.386492
v 362.971118 -110.349873 -66.454127
v 45.950461 -89.598009 -85.594013
v 320.824992 -113.441282 -69.298464
v 12.752812 -99.441505 -81.572879
v 315.372341 -116.466107 -69.419020
v 65.229302 -93.514578 -83.552572
v 62.956388 -97.903889 -86.714879
v 10.216144 -117.281637 -78.233799
v 8.501667 -120.849902 -76.442221
v 243.048463 -123.285842 -75.063394
v 8.809318 -124.278626 -75.668685
v 23.706699 -125.830592 -81.055348
v 150.339220 -134.389557 -86.433115
v 49.327835 -128.997364 -86.172856
v 154.901135 -135.759227 -85.054697
v 129.561684 -133.821013 -91.515493
v 111.757908 -135.869027 -94.370754
v 122.198560 -135.550922 -92.742364
v 132.256287 -137.885083 -89.897592
v 50.190281 -133.239392 -85.206961
v 59.231100 -135.920598 -85.484829
v 53.757920 -137.092985 -84.187072
v 81.715670 -137.584371 -95.217278
v 113.165327 -140.207144 -92.864169
v 57.342490 -137.571317 -84.442634
v 112.870861 -142.607896 -91.950180
v 9.845774 -168.140205 -58.352707
v 22.744806 -167.265756 -62.676963
v 13.456280 -169.873925 -59.123550
v 34.077426 -166.517124 -65.533887
v 36.604398 -168.707108 -65.957959
v 42.483318 -162.937324 -68.501760
v 18.916037 -168.415935 -60.961127
v 51.164676 -171.649710 -68.029450
v 10.882912 -180.114114 -57.892529
v 24.507118 -177.423519 -62.971103
v 581.677520 -113.481103 -42.993945
v 585.808156 -115.476428 -42.163404
v 599.236313 -114.438302 -40.386123
v 631.699554 -117.554751 -30.367241
v 580.133869 -119.781578 -37.869365
v 308.297114 -121.011941 -67.530420
v 230.718688 -128.767203 -75.704323
v 166.289621 -141.264407 -80.073328
v 176.555587 -142.065008 -76.829316
v 77.031768 -137.928994 -93.917476
v 63.972301 -139.816409 -85.677265
v 82.556361 -145.445700 -91.119689
v 64.856743 -142.778147 -84.126386
v 95.494571 -149.865192 -89.027147
v 94.773827 -160.914465 -72.599341
v 90.029191 -162.490401 -72.050092
v 86.412630 -168.167306 -66.459677
v 83.435664 -169.403457 -66.323556
v 74.601095 -175.237787 -62.688787
v 78.010069 -171.639131 -66.129439
v 76.802582 -177.436447 -48.875197
v 29.615470 -185.085740 -60.758808
v 16.252439 -181.868222 -59.635804
v 55.292910 -191.538330 -55.625783
v 53.137869 -194.401611 -53.006389
v 44.419009 -197.461149 -50.791688
v 48.004575 -196.241043 -52.490659
v 35.951049 -200.324118 -46.512926
v 764.807493 -115.260708 0.022574
v 28.862485 -134.120884 -80.179772
v 517.190129 -118.563746 -1.452648
v 596.913256 -120.497937 -29.879288
v 416.701281 -119.328116 -53.304206
v 656.643541 -118.016067 -20.512816
v 735.890438 -115.483714 -5.588848
v 410.231725 -119.460880 -53.671217
v 397.352672 -119.415403 -55.371028
v 371.427211 -121.449439 -55.114627
v 763.229383 -115.849018 1.434275
v 801.703482 -115.947106 8.110566
v 364.243068 -123.188315 -52.201495
v 322.704946 -127.188756 -53.657254
v 156.394149 -146.865390 -77.712029
v 220.190289 -138.479129 -64.391348
v 88.120038 -149.304934 -88.868870
v 84.529960 -151.513849 -84.710738
v 634.935157 -118.215086 9.942375
v 669.187927 -117.786626 15.135969
v 498.057467 -118.140396 -0.013926
v 68.577064 -173.287441 -67.069892
v 40.151548 -201.182937 -44.858222
v 31.256682 -201.815917 -43.178814
v 31.108993 -205.319613 -24.816938
v 28.774092 -203.959429 9.558042
v 31.602343 -203.005302 11.683142
v 23.411779 -200.712011 21.449079
v 687.846383 -115.100497 -18.791550
v 65.600738 -175.578998 -65.967767
v 323.036224 -125.725012 -4.976433
v 190.313227 -122.515104 11.074941
v 30.711663 -197.345007 32.317519
v 624.288624 -118.183137 9.032490
v 673.978038 -117.147305 18.946626
v 130.448047 -131.226810 12.519649
v 12.390731 -185.508901 46.007921
v 26.396358 -185.225811 48.521727
v 717.345630 -116.471453 27.366243
v 726.152931 -116.916938 26.860118
v 150.764668 -124.480077 13.586819
v 769.779933 -116.802564 33.833596
v 335.166590 -109.437476 14.141332
v 340.436297 -110.362528 13.670619
v 341.214369 -108.062541 14.975082
v 170.355446 -117.441983 15.957862
v 20.771875 -175.531602 52.402984
v 184.618970 -121.244564 12.488109
v 661.244443 -117.172085 17.344576
v 160.732864 -118.466294 16.204240
v 794.771118 -117.580678 34.828732
v 199.134751 -109.432334 17.712798
v 17.812987 -88.162626 53.916410
v 232.285596 -109.732293 16.448967
v -2.350089 -134.491380 43.572812
v 137.985366 -129.610058 12.245957
v 123.961402 -127.152496 15.544799
v 146.738687 -125.251540 13.592926
v 273.431367 -104.968835 17.255683
v 268.046193 -106.073554 17.024823
v 304.497409 -107.016029 15.759190
v -8.924583 -84.749048 21.179056
v 18.277488 -91.205003 53.290143
v 350.440453 -107.581489 15.209701
v 380.109220 -104.352766 16.674113
v 20.054822 -81.645287 59.018126
v 25.530451 -80.733622 60.117775
v 101.464002 -71.198213 19.082999
v 17.539138 -75.149789 59.114531
v 247.275129 -75.964513 14.366741
v 23.494073 -58.704095 58.972904
v 3.714960 -53.810917 58.780171
v 406.835521 -75.041455 15.105853
v 43.942137 -57.580042 52.799725
v 475.671795 -75.468894 17.161504
v 511.654053 -78.622000 20.404025
v 521.861674 -79.557770 21.358671
v 5.463201 -43.567044 57.686324
v 585.858736 -77.350872 25.150052
v 594.593438 -77.407799 25.944961
v 587.342767 -75.519700 24.579337
v 578.441284 -73.162371 22.650335
v 632.757739 -79.311032 30.017216
v 635.674797 -74.737476 28.964292
v 678.889430 -70.866139 32.435262
v 8.622372 -74.513478 56.502224
v 742.818198 -67.799531 39.669688
v 644.209656 -67.491912 26.494112
v 604.915676 -73.858791 25.452180
v 450.887839 -64.326134 7.031097
v 483.473603 -72.459012 15.720238
v -1.446111 -113.636111 42.330734
v 742.270949 -65.701145 38.934201
v 562.356654 -71.834449 20.481628
v 504.930671 -72.698615 16.881539
v 411.904857 -73.255271 14.172693
v 404.117894 -72.495722 13.574134
v 336.456069 -63.696736 4.607162
v 330.626271 -65.349226 7.384362
v 277.702755 -73.362103 13.551262
v 295.126985 -75.058268 15.177822
v 159.660855 -58.403692 -1.068068
v 180.115380 -59.667905 -2.663859
v 13.428436 -1.596775 25.701228
v 134.102847 -70.900252 13.225859
v 129.262978 -75.521786 16.015535
v 41.801426 -39.437963 46.838512
v 39.255796 -39.042680 46.930616
v 39.773910 -51.088557 51.894046
v 41.173677 -60.917770 54.119179
v 4.829187 -49.868775 59.119856
v -18.976005 -88.752060 17.526339
v -18.954971 -85.240519 16.014129
v -15.345257 -95.549243 22.917058
v -11.412050 -109.233951 30.475788
v 43.415380 -154.851833 46.571097
v 211.199166 -62.854784 -31.194402
v 26.058574 -12.101151 -36.862273
v 3.757863 -7.534952 -37.672780
v 32.486775 -12.216083 -33.685849
v 36.138910 -11.225283 -30.340604
v 172.325818 -57.921583 -4.353402
v 179.672902 -58.072651 -5.775428
v 185.307023 -60.524307 -1.985312
v 19.788068 -12.887941 -41.143382
v 103.143937 -43.871665 -23.267475
v 266.647982 -63.970807 1.653116
v 257.926153 -62.557264 -1.898180
v 338.525461 -62.119093 0.342749
v 417.593265 -62.722223 4.247931
v 306.775056 -63.477822 -23.870713
v 510.947445 -64.433440 9.439798
v 500.456496 -65.459654 10.152966
v 509.831600 -62.477899 6.347838
v 383.891377 -64.136573 -22.575616
v 409.540805 -62.495618 -17.797950
v 486.466776 -61.333809 -11.422024
v 426.558565 -66.152304 -24.430607
v 607.605457 -59.850720 0.836248
v 615.792005 -59.448740 2.276714
v 657.143695 -58.269710 7.115267
v 713.937497 -56.095182 12.397920
v 124.503870 -51.058038 -1.477497
v 418.096620 -62.065311 -16.398146
v 52.578158 -14.418190 -22.510336
v 62.084153 -18.216210 -17.286453
v 93.482554 -39.102933 -18.420231
v 763.873145 -52.170824 17.402512
v 713.656576 -57.067841 10.489011
v 11.093912 -37.746358 -66.976891
v 637.270771 -59.223502 4.047323
v 6.152548 -47.375832 -72.901484
v 28.177752 -47.375425 -71.202433
v 22.679295 -49.362272 -73.203956
v 288.743944 -62.699559 -22.549635
v 23.397158 -51.333399 -74.296379
v 299.563888 -66.403059 -30.135400
v 193.261507 -61.645190 -32.730755
v 0.718407 -60.285578 -77.780258
v 8.917995 -64.985263 -80.082690
v 20.347891 -64.247325 -80.036880
v 44.465028 -59.102124 -72.510828
v 27.919767 -55.943196 -76.320200
v 25.036891 -62.478630 -79.360253
v 35.733997 -61.624425 -77.292421
v 102.934259 -73.094749 -58.574586
v 54.433875 -73.662680 -74.965874
v 61.272650 -76.240453 -73.302614
v 73.847958 -76.588419 -68.548585
v 52.669024 -81.394064 -80.085894
v 56.157472 -88.633297 -83.310026
v 460.616569 -103.119536 -56.048911
v 367.282514 -101.054578 -61.840045
v 507.266737 -105.073769 -51.311754
v 66.384477 -95.823543 -84.715394
v 183.254965 -104.437203 -74.859121
v 82.312111 -102.968653 -87.832528
v 89.507053 -105.932271 -89.580226
v 147.526705 -111.466369 -83.660947
v 101.888990 -110.180916 -91.816235
v 473.614741 -102.876402 -54.453481
v 285.026060 -105.757715 -67.511386
v 719.515693 -88.725954 -20.550668
v 707.267727 -86.437006 -19.882672
v 15.041577 -44.882559 -71.217062
v 553.902981 -105.020694 -44.750380
v 4.018340 -67.618704 -80.214897
v 34.853020 -63.716009 -78.473886
v 39.681378 -63.732532 -76.935122
v 24.569442 -64.903568 -80.201469
v 526.497988 -114.319133 -51.007358
v 58.422750 -73.249706 -72.849072
v 445.273678 -113.638954 -59.596628
v 44.104601 -73.316196 -79.580512
v 347.637200 -100.359717 -62.286238
v 356.032904 -115.303697 -65.655975
v 10.733746 -101.455653 -80.840651
v 8.743310 -103.838978 -79.989811
v 313.115298 -117.805936 -69.103664
v 219.257445 -111.289108 -74.188242
v 25.560537 -103.632174 -83.412089
v 31.704333 -104.282430 -84.788687
v 117.803748 -108.990449 -88.186401
v 110.530243 -110.573316 -90.926167
v 114.803165 -111.450823 -90.559977
v 95.801146 -111.075985 -93.127275
v 31.007447 -128.197498 -83.110978
v 15.830129 -131.615848 -76.280379
v 21.631057 -133.332216 -77.568858
v 57.859327 -130.832935 -87.172020
v 53.091087 -142.685169 -82.027518
v 102.335192 -138.103546 -95.240413
v 58.607490 -141.242231 -83.260973
v 23.210355 -163.304626 -63.490967
v 31.331893 -165.629196 -64.870465
v 57.408293 -170.488628 -68.824613
v 21.028554 -179.693924 -62.091346
v 624.003099 -102.466341 -34.817209
v 85.862636 -109.338861 -92.815354
v 70.564636 -133.136435 -93.410301
v 58.616540 -176.489984 -66.150460
v 63.545220 -174.319366 -66.981228
v 697.807440 -113.299206 -19.423368
v 789.626217 -114.269532 2.143654
v 706.417498 -113.441138 -17.031497
v 815.327813 -116.547903 11.248759
v 698.067840 -114.830224 -16.562441
v 587.635107 -113.755407 -42.130168
v 588.769781 -111.669818 -41.818204
v 644.008280 -117.960163 -25.354520
v 624.878263 -118.723799 -29.349213
v 593.027148 -119.249983 -36.515661
v 325.480529 -116.266901 -68.386953
v 319.316270 -117.246310 -68.614568
v 359.574253 -122.185344 -55.990729
v 225.216697 -127.870045 -76.433799
v 220.771207 -130.196756 -76.460372
v 170.262987 -128.376390 -83.275781
v 230.573899 -134.864236 -69.922851
v 224.919144 -137.227601 -66.604390
v 166.222754 -139.496511 -81.133641
v 179.963882 -142.889281 -74.474885
v 95.665243 -137.959279 -96.145841
v 100.317256 -141.439049 -94.488116
v 151.551511 -147.265116 -79.057438
v 146.686281 -147.350272 -80.633319
v 61.531559 -135.750196 -86.712301
v 11.184552 -128.684150 -75.297378
v 98.889993 -153.732913 -82.774829
v 59.957304 -143.822687 -82.205888
v 92.470400 -163.419467 -70.292940
v 63.850269 -166.261277 -70.515760
v 67.928084 -164.883969 -71.203617
v 47.672863 -162.150198 -69.914229
v 67.379025 -171.165079 -68.425494
v 49.221959 -173.977051 -67.238254
v 46.735791 -175.753717 -66.635232
v 43.693608 -188.844343 -59.374774
v 726.976860 -114.171297 -10.873441
v 740.241874 -113.415371 -9.404921
v 793.617831 -115.113370 4.747407
v 86.185334 -153.014767 -82.790784
v 578.135171 -118.048424 5.738213
v 104.685281 -158.190578 -72.851230
v 557.496222 -118.322033 2.843013
v 576.902822 -117.465466 8.067306
v 80.598018 -173.652454 -59.035312
v 70.450805 -178.655420 -60.186770
v 81.993788 -173.167781 -56.323755
v 46.086505 -198.657085 -48.563918
v 48.859326 -197.281717 -50.337384
v 53.863479 -194.905812 -48.153054
v 212.448870 -135.121717 -9.095373
v 38.619113 -203.334104 -26.108771
v 10.004319 -206.237921 -7.538937
v 39.113761 -200.386672 13.176981
v 40.122123 -198.010750 27.425069
v 668.682198 -117.683419 -17.521274
v 596.594405 -118.551613 4.976019
v 64.601781 -178.070199 -64.234559
v 15.128124 -202.728119 17.326350
v 24.829599 -199.893107 24.196208
v 636.643531 -117.649320 12.759895
v 8.686837 -185.910069 44.112609
v 36.847456 -181.205816 48.669832
v 6.170927 -186.196668 42.605052
v 119.726152 -128.990757 15.403195
v 5.900879 -178.464640 46.350209
v 154.627200 -119.535499 16.159621
v 189.852784 -116.495887 14.961250
v 3.631490 -178.008663 44.211861
v 14.546183 -177.733404 50.666264
v 276.194554 -107.012161 16.428358
v -10.345261 -126.662980 35.744080
v 10.238080 -84.379001 45.783640
v 6.671690 -74.217176 55.595019
v 176.846021 -124.876656 10.616283
v -6.517796 -130.909064 39.148863
v 16.173037 -138.391510 56.534057
v 135.827354 -132.013065 11.083749
v 138.691156 -124.184782 15.183570
v 142.599381 -125.173507 14.179012
v 144.258332 -121.606091 15.938812
v 150.662298 -118.830064 16.792461
v 170.665512 -115.553745 16.886979
v 194.270318 -109.455084 17.941792
v 226.456549 -108.554760 17.143216
v 243.919772 -107.258879 17.171751
v 336.932860 -106.699546 15.653738
v 352.846237 -109.562397 14.171118
v -8.351143 -79.905674 19.932479
v 164.724594 -80.779154 15.778813
v 18.863479 -83.586262 57.354551
v 16.809661 -80.068755 58.052729
v 18.550349 -79.570121 58.958286
v 191.916655 -78.981261 14.589394
v 283.580599 -76.221933 15.535503
v 513.291543 -76.403433 19.545077
v 544.129587 -78.343492 22.246619
v 206.646289 -107.003746 18.313921
v 532.994970 -77.057922 21.036843
v 565.575368 -75.313045 22.615065
v 626.059263 -73.634429 27.472776
v 590.476713 -74.207922 24.281501
v 572.362747 -72.028962 21.462455
v 466.624898 -64.161746 7.176100
v 133.977269 -53.898217 -0.876074
v -2.329344 -116.914160 43.785340
v 630.119066 -70.672636 26.545075
v 539.390511 -73.710556 19.791526
v 522.751619 -76.446469 20.147773
v 418.298645 -64.844931 7.048235
v 284.693489 -73.603339 14.020511
v 192.349056 -60.294194 -3.466029
v 148.631567 -55.562849 -2.674087
v 141.476129 -54.344038 -2.522116
v 240.230912 -78.100998 15.395165
v 235.125849 -76.359507 14.190508
v 36.726924 -52.121567 52.509982
v -3.524128 -94.811092 30.790616
v -6.658406 -106.325481 33.372950
v 0.306186 -110.991726 41.701428
v 8.142667 0.969167 16.971826
v 41.930553 -10.333726 -24.554598
v 161.115066 -56.687161 -4.006298
v 227.841404 -62.935367 -1.044929
v 238.331786 -62.682046 -1.860807
v 245.573632 -61.679920 -4.421091
v 257.381360 -64.338249 1.892726
v 6.778539 -22.588089 -55.790746
v 459.161992 -62.808334 5.112214
v 532.343448 -63.488837 9.760266
v 536.107494 -62.235591 8.004342
v 455.392547 -61.214810 -12.937313
v 471.277583 -60.959629 -11.341316
v 475.564206 -62.539510 -14.953644
v 508.020541 -61.379947 -10.022294
v 623.933043 -59.875312 1.879028
v 745.337542 -54.496192 14.111954
v 88.775898 -37.414660 -19.130625
v 200.823190 -61.540765 -30.798854
v 206.088923 -65.740966 -37.231590
v 170.095414 -105.448340 -77.052980
v 3.964355 -40.587976 -69.046525
v 119.643232 -52.376831 -33.228176
v 637.219161 -60.164352 2.202492
v 2.631658 -49.919912 -73.896829
v -0.227845 -51.053407 -74.104252
v 512.990706 -63.137888 -13.435775
v 530.177364 -61.261329 -8.154374
v 284.570892 -64.825419 -27.815869
v 22.070741 -44.845450 -70.538231
v 4.257207 -56.100938 -76.486833
v 51.993940 -58.156568 -67.747751
v 21.526339 -60.591326 -78.634811
v 26.024905 -59.253343 -77.996838
v 32.357632 -60.837508 -77.788983
v 21.898252 -66.273362 -80.681671
v 225.577162 -111.377635 -73.632001
v 77.371492 -100.667987 -86.213163
v 128.928668 -113.563372 -88.427789
v 95.560621 -108.186703 -90.953357
v 139.809097 -108.969065 -83.392277
v 135.287376 -111.340069 -85.806958
v -0.411454 -54.477899 -75.382668
v 23.705245 -58.580521 -77.846617
v 581.364452 -115.113200 -42.901207
v 357.405653 -113.235751 -66.585102
v 9.932211 -95.721783 -81.643004
v 4.321931 -98.157806 -80.211182
v 337.819882 -114.005156 -67.979133
v 335.086842 -114.136265 -68.166966
v 5.811360 -101.864295 -79.971046
v 320.523441 -115.466930 -69.169159
v 308.767310 -115.728233 -70.171805
v 20.420408 -117.137221 -81.460701
v 6.208128 -121.809382 -74.869780
v 125.856173 -110.653853 -87.419849
v 17.714316 -138.387512 -73.941058
v 140.013719 -134.706612 -88.819981
v 4.178115 -167.677474 -55.790015
v 12.894849 -166.899206 -59.643766
v 30.594784 -163.285317 -65.215738
v 38.219878 -165.003921 -66.807430
v 55.400417 -167.153637 -69.632688
v 64.175805 -168.316709 -69.798983
v 14.358076 -180.473732 -59.573652
v 18.330257 -180.555379 -61.087108
v 21.990111 -181.090404 -61.756641
v 28.773866 -181.310901 -62.669868
v 61.330053 -177.611810 -65.294114
v 361.310747 -113.784725 -66.027437
v 776.706332 -115.378042 2.615668
v 660.092963 -117.040907 -22.642287
v 669.714193 -116.708312 -20.388464
v 459.231721 -119.890803 -47.576734
v 11.278537 -89.765975 -82.321549
v 176.869782 -125.718495 -82.327019
v 170.834455 -125.519071 -83.281763
v 12.985228 -135.944841 -72.994770
v 107.557347 -155.474427 -76.356901
v 112.389632 -154.891066 -75.614590
v 54.250482 -162.888258 -70.701992
v 12.006679 -182.262437 -57.594290
v 60.408945 -188.195092 -54.836638
v 59.117062 -190.758122 -50.406991
v 51.175239 -196.035487 -51.291913
v 52.556523 -195.546410 -50.639247
v 441.537821 -119.490462 -50.335239
v 450.889879 -119.252169 -50.455603
v 237.732684 -135.153496 -66.381945
v 165.039634 -144.952337 -77.029927
v 174.391059 -144.906302 -72.530875
v 55.700183 -192.460722 -53.591318
v 25.144081 -205.145047 7.053843
v 32.327049 -201.933290 15.338473
v 18.103234 -204.222615 12.412960
v 707.045575 -114.917086 -14.100109
v 714.062585 -113.260320 -15.577883
v 233.900713 -107.336156 17.401875
v 179.461425 -136.990513 -3.364628
v 139.968171 -132.386435 10.187078
v 432.317979 -106.050161 17.073078
v 287.096076 -109.155586 15.104955
v 12.015301 -179.742203 49.129569
v 162.305450 -116.580612 17.037265
v 259.739885 -106.120091 17.231761
v 14.810839 -80.625327 56.078420
v 7.764222 -76.423948 54.643820
v 379.136562 -108.986037 14.580458
v 182.425620 -118.167267 14.520987
v 266.378565 -107.970810 16.278157
v 137.817773 -131.077547 11.369769
v 134.891339 -126.033945 14.706044
v -5.292156 -104.361115 33.278287
v 255.339317 -107.248594 16.921229
v 276.768664 -104.872536 17.203817
v -10.190093 -82.748996 19.239845
v 417.186369 -109.192832 15.231582
v 122.674164 -73.341684 15.889978
v 422.541767 -106.929218 16.437335
v 23.723143 -77.660288 60.097805
v 212.616983 -77.088961 13.926992
v 259.982657 -78.702865 16.245358
v 40.257465 -56.480029 53.192694
v 485.696078 -74.544216 17.090552
v 11.285635 -35.524415 57.218970
v 581.537626 -70.457605 21.283711
v 722.829057 -66.536440 36.510189
v 234.947163 -78.081717 15.249443
v 686.867763 -68.692981 32.563803
v 427.404269 -63.029929 4.808735
v 130.612014 -70.471332 13.393079
v 39.899401 -43.985005 48.732329
v -14.043981 -86.076982 18.862566
v -4.948365 -117.631912 42.402895
v 39.266421 -10.260126 -26.307769
v 423.473698 -60.898906 0.683121
v 279.219845 -67.779264 -33.278647
v 664.110922 -58.033390 7.901146
v 9.693800 0.054980 -22.396486
v 8.171358 -0.195746 -23.187345
v 30.008077 -59.035617 -77.515195
v 232.386713 -111.389272 -73.051932
v 160.271810 -126.320858 -85.163527
v -1.202629 -57.918607 -76.600081
v 21.474597 -161.990763 -63.564727
v 35.552260 -182.369892 -63.188843
v 162.894207 -133.939558 -83.803847
v 130.672328 -150.937212 -80.919809
v 66.460057 -162.232459 -72.078337
v 41.981572 -184.559718 -62.154888
v 564.264019 -117.753565 5.940654
v 180.753383 -137.574088 -4.854397
v 30.177532 -198.536095 27.710822
v 189.952225 -120.465435 12.564832
v 327.877999 -107.186617 15.364076
v 313.146453 -108.773678 14.667997
v 320.401846 -106.420993 15.807022
v 165.402406 -117.001827 16.580319
v 726.010401 -56.844275 31.149842
v 651.667072 -60.693992 22.078768
v 16.224419 -8.418449 36.211080
v 278.882448 -63.923679 -26.103868
v 281.700241 -65.442145 -29.171394
v 288.986537 -67.126081 -31.835924
v 25.528593 -56.201510 -76.742647
v 27.152568 -197.495348 31.889213
v 9.377907 -182.665646 46.445142
v 177.740977 -119.408261 14.157132
v 24.734764 -85.658112 59.201132
v 12.126357 -77.101862 56.812697
v 579.486921 -66.742083 18.240952
v 34.973149 -39.990332 48.288968
v 42.534464 -12.960915 -29.391361
v 244.653760 -63.746974 0.416154
v 14.338665 -105.269227 -81.240047
v 20.967070 -165.481901 -62.375718
v 24.761988 -160.423760 -64.579390
v 11.841381 -206.488610 -5.274161
v 20.517959 -78.530926 59.731564
v 21.072128 -76.386327 59.723175
v 16.131318 -10.712865 39.104339
v 153.884652 -130.255110 -86.294272
v 14.200276 -103.036116 -81.448582
v 11.016889 -77.376378 55.892441
v 10.039297 -105.184883 -80.018588
v 21.971204 -163.949551 -63.052499
v 332.881843 -113.785002 -68.428488
v 546.814488 -114.130346 -48.192119
v 19.127144 -61.662522 -79.021274
v 4.335430 -54.384211 -75.545968
v 17.335591 -46.990787 -71.957769
v 429.819560 -61.915933 3.001482
v 319.333941 -125.857224 -4.065598
v 360.415226 -111.804303 -66.663466
v 576.915426 -114.248700 -43.702579
v 18.942964 -46.513892 -71.522561
v 22.083250 -44.143881 -70.099658
v 207.881094 -62.072346 -1.787447
v -9.012884 -79.043192 19.068312
v 208.822984 -135.138863 -8.152499
v 325.541842 -114.203057 -68.962817
v 13.681117 -59.083351 -77.881174
v 14.119161 -56.486581 -76.816492
v 544.364014 -60.725509 -5.776394
v 36.903972 -179.636664 49.473048
v 240.586265 -105.555441 17.847595
v 18.948414 -60.642894 -78.608733
v 26.527462 -159.707046 -65.257769
v 13.211077 -58.208107 -77.444445
v 4.135205 -0.453554 -23.243914
v 284.923088 -67.775455 -33.030140
v 162.770361 -124.358623 -84.629305
v 495.231192 -75.451922 18.041574
v 285.930797 -106.853651 16.227058
v 142.846084 -130.505676 11.012803
v 18.579009 -59.185189 -77.998299
v 488.629727 -118.753105 -3.826215
v 165.932196 -76.536220 -53.990447
v 421.287312 -75.957951 15.802059
v 46.292515 -65.753442 -74.969288
v 626.327584 -90.837040 -29.186513
v 116.523799 -66.047044 -50.342724
v 259.282115 -96.035778 -62.551100
v 409.867934 -117.643726 9.407121
v 411.543458 -113.181693 12.783933
v 108.674745 -158.841149 -67.378878
v 205.697537 -60.315650 -26.331577
v 721.698736 -64.108946 0.239638
v 508.182616 -117.050215 6.125921
v 319.031291 -72.004947 -37.332316
v 427.009615 -96.848899 -55.368561
v 270.137541 -62.002955 -21.071899
v 112.304099 -68.868656 -53.553332
v 575.255746 -99.094672 26.344108
v 271.969839 -87.170971 18.634792
v 556.488520 -120.935532 -35.686766
v 74.854925 -87.421690 29.969056
v 238.889871 -80.442285 -50.113523
v 604.793152 -100.644713 -36.395925
v 455.567894 -98.884783 19.866230
v 424.344662 -93.310942 -53.035791
v 442.188578 -90.011486 -49.040882
v 164.743195 -70.381904 10.177477
v 171.320553 -135.411475 1.120226
v 654.129764 -78.312662 31.975843
v 624.462111 -81.215366 -22.990063
v 527.209599 -120.905964 -20.066820
v 277.635594 -92.288078 19.073461
v 696.042843 -118.432896 11.472443
v 697.673340 -66.869925 33.227371
v 105.149474 -94.645531 -74.811083
v 467.787468 -102.702172 -55.025641
v 627.837694 -72.536666 -14.890170
v 274.148447 -129.822331 -26.873603
v 356.608877 -122.817716 -13.514467
v 389.683327 -77.753316 16.137173
v 616.315161 -79.851671 -22.813806
v 486.481338 -71.420733 -27.744458
v 494.691876 -68.195047 -22.894726
v 165.755001 -94.819721 19.481949
v 391.601705 -122.874789 -45.349859
v 592.163319 -85.523069 -29.678789
v 536.930003 -114.129877 15.887715
v 291.376752 -65.559203 -28.930286
v 374.652695 -85.976771 18.459117
v 450.108749 -121.530429 -32.079550
v 354.743121 -91.292201 18.796721
v 529.204950 -105.874634 -48.610691
v 533.391089 -101.638093 -46.187990
v 211.849807 -116.247619 -76.567047
v 436.382978 -67.243785 -25.670605
v 329.780306 -97.864770 -61.284507
v 398.641013 -75.152547 15.026454
v 391.033401 -121.104499 -10.875851
v 198.417570 -88.827383 -60.681518
v 186.953554 -89.506553 -62.325755
v 716.105778 -78.100379 -13.721229
v 425.242060 -122.186088 -35.744753
v 135.917523 -96.667489 -73.234784
v 130.305435 -98.328909 -75.334170
v 181.563165 -142.070178 -33.217848
v 178.125522 -142.653435 -37.637675
v 595.701590 -68.192463 -13.486337
v 547.887790 -121.256539 -31.904397
v 123.775806 -153.842537 -19.800144
v 442.079786 -107.455931 -59.940688
v 39.526153 -140.180161 -80.935683
v 378.653627 -122.505790 -50.480927
v 308.030859 -85.657821 18.290707
v 241.538903 -82.171414 -51.557516
v 236.492232 -96.182938 19.680706
v 204.033282 -58.903096 -22.018544
v 660.406565 -97.947079 -29.034592
v 423.341194 -105.891266 -60.959589
v 437.761442 -87.410822 -47.256189
v 113.065635 -63.235448 -48.149575
v 420.261052 -65.615625 -23.826919
v 521.453667 -71.543765 17.195452
v 322.721665 -64.250457 -25.244860
v 192.192673 -57.117380 -17.790826
v 740.102561 -99.408066 40.197722
v 362.994573 -73.577168 14.115013
v 156.368421 -76.103500 -54.570855
v 76.683043 -71.380386 -63.966127
v 452.484345 -119.787896 -10.605103
v 138.480973 -89.787397 19.193247
v 563.400873 -121.012872 -18.164041
v 100.413794 -70.157239 -56.744926
v 282.723261 -113.803646 -71.085227
v 204.543916 -113.621473 -76.665392
v 621.270133 -82.115834 29.497504
v 608.883658 -82.259521 28.504798
v 250.819814 -87.469202 -55.914865
v 600.999452 -116.377797 14.019884
v 110.764217 -158.921300 -27.464390
v 462.229783 -86.973336 -44.845718
v 159.637719 -148.174149 -69.536431
v 685.439111 -95.562023 35.729413
v 77.437150 -76.188809 28.359377
v 686.058000 -89.824689 36.152628
v 173.135753 -133.915167 -81.896245
v 150.887376 -97.029489 -72.178636
v 149.045536 -147.341730 -21.167527
v 493.917633 -121.095404 -36.944591
v 686.478206 -99.080591 35.367935
v 263.514037 -89.954788 18.972610
v 476.670870 -121.249931 -32.205587
v 540.958173 -92.279835 24.438803
v 402.408865 -66.629977 8.891429
v 757.638713 -65.810957 -2.601556
v 709.612376 -76.146384 -12.284818
v 690.530908 -73.553038 -10.748927
v 528.993867 -99.613956 23.148999
v 619.930953 -120.504537 -16.929707
v 335.470792 -94.360182 -58.577125
v 464.407786 -118.433536 -0.581067
v 350.317416 -114.115425 -66.844485
v 436.754370 -62.505994 4.076529
v 295.979979 -107.722247 15.642889
v 174.419984 -113.450583 17.616551
v 462.340181 -61.853203 3.541466
v 158.523755 -118.304684 16.470288
v 636.313747 -117.988291 -27.840647
v 600.595708 -119.715688 -33.054656
v 575.065550 -116.159252 -43.587104
v 813.333273 -115.585100 8.560002
v 521.079359 -113.775769 -51.755307
v 570.925070 -112.056863 -44.466336
v 566.665187 -113.464675 -45.237762
v 578.030744 -61.227138 -4.455676
v 525.844946 -64.393291 10.530667
v 430.989950 -109.351625 15.572138
v 214.048747 -138.310810 -69.008408
v 439.202210 -112.799794 -60.502020
v 533.442464 -114.845354 -50.014670
v 523.783952 -111.892012 -51.272880
v 306.273055 -65.452426 -28.212825
v 501.535609 -62.064553 5.125675
v 727.039254 -58.527053 32.772694
v 365.159177 -69.303717 11.347235
v 443.195998 -62.966423 4.930049
v 532.460820 -104.874709 22.098194
v 708.309094 -117.353876 21.756020
v 556.569940 -117.635276 5.856993
v 781.121790 -118.167273 27.735715
v 280.850170 -129.851337 -61.940561
v 422.440016 -120.039907 -50.447204
v 165.100769 -143.339288 -78.794737
v 150.047255 -138.342339 -85.300879
v 431.159419 -111.857999 -61.456431
v 558.914135 -110.280446 -45.811086
v 722.146630 -55.502122 13.410259
v 337.239471 -63.102811 -21.823325
v 265.087591 -61.311178 -5.842757
v 294.594563 -61.302021 -16.527674
v 366.537812 -61.127054 -1.437210
v 410.564183 -60.026609 -4.243265
v 312.996965 -63.441002 -23.594110
v 476.802274 -60.001462 -1.695779
v 489.900500 -60.732590 1.634614
v 553.447249 -60.738730 7.079072
v 562.500335 -59.645081 5.424823
v 576.814969 -58.893249 4.646453
v 588.029987 -58.723678 6.528292
v 496.441709 -60.577514 -8.500695
v 507.010338 -60.207470 -6.452076
v 554.972737 -59.768124 -2.201722
v 611.219144 -58.199385 9.766806
v 638.913095 -57.495329 13.997159
v 564.106666 -59.499571 -0.813192
v 596.122286 -58.795957 3.573883
v 604.574917 -58.433196 5.274104
v 665.981957 -56.320654 14.852386
v 686.730483 -55.443086 18.984749
v 307.666662 -76.281067 -42.690441
v 730.264104 -53.051035 20.519783
v 706.478010 -55.620978 13.761997
v 737.935523 -52.768113 19.951254
v 184.216483 -59.052721 -29.548619
v 640.474737 -57.248619 11.733337
v 646.848435 -57.137913 14.433871
v 601.596296 -59.568851 1.159521
v 297.500253 -103.580176 -65.890010
v 741.096214 -55.835155 11.741096
v 709.756977 -59.547402 6.366149
v 569.613913 -63.648142 -9.507521
v 562.811531 -63.124486 -9.208002
v 578.592238 -67.610746 -14.478441
v 551.888982 -65.740319 -14.343804
v 457.034209 -74.984572 -34.109221
v 460.996668 -79.144261 -38.007831
v 559.386833 -82.573250 -31.312534
v 558.939761 -94.258090 -39.057307
v 342.419960 -92.399960 -56.765977
v 497.370654 -109.346987 -54.199114
v 686.272157 -60.029235 5.233182
v 340.481169 -75.697406 -40.893679
v 762.696990 -76.693863 -12.692004
v 806.650946 -85.911254 -16.866791
v 464.917330 -111.033965 -58.459245
v 419.962700 -108.111286 -62.102034
v 413.997810 -111.143439 -62.911563
v 366.871988 -111.044389 -66.267434
v 345.809673 -112.008466 -67.621460
v 312.524428 -112.102772 -69.422099
v 276.555262 -114.186998 -71.397129
v 239.152193 -123.004830 -75.289821
v 746.707838 -111.868825 -10.654800
v 657.991162 -111.179287 -31.190505
v 639.064367 -116.178396 -30.889146
v 622.835249 -117.789849 -32.322919
v 585.082352 -118.852396 -39.130583
v 609.405169 -117.458244 -36.240425
v 616.169530 -119.190328 -30.276655
v 452.011175 -118.242863 -53.150457
v 333.165357 -118.193149 -66.150479
v 306.115785 -126.365062 -61.085358
v 179.855875 -129.724659 -81.603435
v 214.191311 -135.509293 -74.141434
v 302.477966 -127.889791 -30.299808
v 506.611128 -119.979204 -45.487370
v 510.450413 -120.758015 -40.904147
v 502.742239 -120.645683 -41.978105
v 431.655143 -120.069380 -49.180931
v 437.689508 -121.622642 -38.084365
v 250.291508 -135.441618 -52.881993
v 475.055635 -120.561950 -17.596700
v 708.978947 -118.143334 15.901584
v 324.033729 -125.190851 -12.125702
v 416.652238 -120.074682 -51.071558
v 540.488161 -120.719237 -16.089047
v 358.264501 -122.955276 -17.354657
v 539.619893 -121.162344 -22.357682
v 355.921894 -122.963035 1.058742
v 369.533797 -118.565178 7.453402
v 376.269066 -120.779011 5.091641
v 382.874041 -121.441059 3.366666
v 572.624841 -116.774059 10.345283
v 410.560101 -119.053667 7.587952
v 427.096337 -116.775557 10.712411
v 462.065328 -115.227746 13.110231
v 474.956096 -115.031828 13.564286
v 486.805390 -112.913315 15.995123
v 521.526831 -112.971112 17.251753
v 499.284563 -111.110974 17.687172
v 533.712602 -111.599678 18.989242
v 622.963931 -109.400715 27.007194
v 646.115846 -110.165577 28.566129
v 246.715173 -130.134403 -5.151240
v 329.261031 -124.219149 -0.237323
v 584.534741 -117.116086 10.002798
v 689.809148 -116.021289 25.291249
v 183.880455 -88.584875 18.311486
v 384.254894 -101.741534 17.589163
v 472.564629 -102.633865 19.667516
v 544.769873 -104.884542 22.936760
v 391.069661 -84.265024 18.210791
v 564.633448 -103.380764 24.708860
v 572.763228 -103.085794 25.367588
v 590.577930 -100.985353 27.224299
v 367.704042 -77.487431 15.954873
v 718.958979 -74.073433 38.299442
v 380.246210 -91.878730 18.993580
v 299.276584 -78.418755 16.614898
v 679.264107 -63.175020 28.554261
v 738.182114 -59.014703 34.973397
v 729.779774 -60.000021 34.240966
v 740.514346 -61.605123 36.883497
v 650.920642 -62.043850 23.315549
v 605.893627 -63.191978 17.810381
v 582.223318 -64.241441 16.033378
v 335.628141 -69.983917 11.984470
v 317.353341 -70.135591 12.257257
v 419.759664 -120.577336 -13.630160
v 554.372159 -112.556248 18.948250
v 747.700444 -117.900056 23.575127
v 554.507408 -113.110523 -47.022307
v 558.965147 -112.329609 -46.250711
v 992.882928 -135.166455 27.523572
v 560.877833 -111.045008 20.997116
v 562.709072 -108.283699 22.844454
v 746.439395 -113.246206 -8.354216
v 549.783178 -63.066566 10.809096
v 387.550534 -108.895501 -64.692228
v 271.974181 -129.375688 -7.052669
v 289.394370 -86.022720 -53.066043
v 264.192987 -117.719684 -72.983126
v 369.341362 -113.126703 -65.608107
v 337.238919 -119.878655 -63.927230
v 516.736783 -116.731397 -51.293255
v 519.629653 -115.127769 -51.764193
v 581.225066 -107.177338 24.738937
v 456.690744 -107.051184 17.524102
v 542.105509 -66.599362 14.407380
v 758.961000 -59.960331 38.855522
v 735.112570 -68.086308 38.764058
v 770.223156 -64.292183 42.201548
v 764.310976 -68.894905 42.610588
v 507.423742 -108.196774 19.453531
v 543.191878 -108.755195 21.291821
v 752.614583 -105.341638 40.316079
v 509.306994 -105.709349 20.496700
v 461.867971 -116.954849 10.092610
v 434.694169 -118.258481 8.125235
v 807.010969 -118.791149 22.691144
v 426.709164 -119.154181 4.549053
v 256.433769 -131.230921 -10.078995
v 766.827206 -118.262781 21.272678
v 745.547997 -116.039127 -1.652048
v 1024.268239 -33.643460 -6.754245
v 286.324468 -130.695843 -38.960560
v 795.238020 -113.370709 1.273211
v 752.882151 -110.922699 -10.719704
v 311.381884 -123.895760 -63.722299
v 287.787097 -127.855632 -63.588172
v 538.390244 -118.196972 -47.278962
v 532.974578 -118.393512 -47.621706
v 501.834004 -117.370415 -52.053136
v 477.308734 -118.127635 -52.327818
v 507.182540 -117.097803 -51.832241
v 512.097527 -115.333620 -52.603280
v 509.683959 -113.849222 -53.238171
v 301.944157 -121.341207 -68.324113
v 490.651213 -115.446895 -54.758536
v 493.286605 -116.628984 -53.633633
v 438.687227 -114.538653 -59.399445
v 405.475468 -116.326399 -60.045349
v 484.823916 -111.726459 -56.227560
v 488.435915 -113.759410 -55.647318
v 458.484779 -115.160537 -57.563655
v 427.054205 -116.522686 -58.025022
v 401.974370 -114.102013 -62.510932
v 398.953137 -116.523359 -60.313195
v 272.166405 -117.052377 -72.451683
v 303.401246 -115.679283 -70.540940
v 786.028787 -87.314748 -17.920683
v 267.522319 -111.949947 -70.975970
v 316.806743 -88.704401 -54.570118
v 375.121559 -90.508574 -53.834750
v 325.123501 -89.136574 -54.692180
v 570.217237 -81.494204 -29.279898
v 558.834918 -77.806915 -27.338674
v 572.420529 -74.540001 -22.808969
v 370.174349 -80.454208 -44.995141
v 471.914786 -65.893205 -21.315447
v 574.538896 -60.031834 8.543443
v 682.718409 -55.757020 19.219342
v 713.167573 -56.132521 27.870350
v 665.678165 -58.966711 22.564018
v 273.673966 -61.529031 -4.917238
v 566.625494 -60.671610 8.734369
v 776.145041 -50.203870 32.153368
v 684.352975 -57.638841 24.182839
v 420.650787 -122.001333 -24.637375
v 263.856317 -81.451785 -49.724184
v 232.148242 -127.775901 -75.768159
v 507.993065 -109.724171 -52.936516
v 178.447605 -111.976849 18.083835
v 235.406421 -126.125127 -75.644336
v 309.332477 -114.156339 -70.065720
v 456.103810 -112.715594 -59.148977
v 523.486338 -62.255076 7.055670
v 393.022017 -63.166036 -20.010856
v 188.187654 -140.588292 -74.973532
v 536.458767 -65.572465 12.817938
v 482.041442 -61.330108 2.913698
v 469.574972 -62.053873 4.009913
v 277.369218 -64.523374 3.257323
v 178.094961 -113.349109 17.466736
v 615.687555 -117.577453 -34.452582
v 676.674661 -58.199073 7.965111
v 506.405615 -63.645974 8.068674
v 313.393369 -64.490394 5.207787
v 282.166882 -62.531429 -1.390022
v 451.100630 -62.552532 4.505763
v 753.042320 -63.568334 39.606068
v 778.871175 -51.212869 35.119823
v 786.017277 -51.393035 36.980300
v 372.604076 -76.638421 15.583719
v 288.156817 -127.273566 -3.953122
v 286.950996 -129.920465 -59.479093
v 428.518606 -119.274316 -52.241543
v 759.648214 -84.410815 -17.371302
v 278.330725 -61.618306 -19.039497
v 323.938901 -87.147869 -52.961536
v 434.557772 -60.396752 -0.589527
v 290.524625 -61.696844 -4.081760
v 268.229113 -60.898624 -15.693384
v 414.188500 -60.496461 -0.811012
v 403.072847 -60.119955 -4.785672
v 526.475770 -60.330046 2.745270
v 582.073156 -59.493550 8.443025
v 595.294701 -58.533829 6.897174
v 604.960795 -58.322756 8.543740
v 673.387552 -56.208327 18.075135
v 575.329648 -59.218774 0.936798
v 558.809979 -60.497549 -4.303579
v 591.385850 -59.780792 -0.127963
v 741.609499 -52.146598 24.097045
v 697.309053 -55.699039 13.956867
v 306.572814 -78.726618 -45.317207
v 676.594812 -56.732918 11.406639
v 685.752634 -55.922173 13.784400
v 578.803105 -59.882307 -1.286120
v 755.200567 -51.168747 26.063183
v 767.075860 -54.545361 11.921181
v 735.918424 -56.728731 10.449849
v 602.297530 -62.158372 -4.191884
v 568.722915 -65.417906 -12.368319
v 375.760617 -67.629547 -29.235355
v 461.015975 -70.229587 -28.204023
v 810.159642 -81.489468 -16.446969
v 815.244013 -88.166202 -15.967715
v 458.263973 -110.776381 -59.131503
v 464.206543 -113.224237 -58.277831
v 408.160696 -106.207571 -62.253880
v 410.490716 -113.826130 -62.060094
v 254.793249 -118.476730 -73.611674
v 264.357350 -121.874869 -73.447891
v 253.850963 -121.385404 -74.201262
v 746.424993 -103.182868 -19.031845
v 775.892500 -112.798372 -3.178612
v 632.442732 -115.826892 -33.002999
v 623.118745 -116.231447 -34.648888
v 580.300845 -117.890031 -41.442021
v 531.778699 -119.454988 -45.562651
v 369.821013 -117.659435 -61.878649
v 193.499680 -135.939462 -77.907337
v 182.832779 -141.261226 -75.845723
v 609.743198 -120.724940 -15.466951
v 790.351943 -118.557894 24.873471
v 745.064011 -117.221483 3.195243
v 614.349559 -120.523741 -11.716055
v 813.303987 -117.815668 15.333352
v 244.025739 -132.876553 -68.819511
v 286.709830 -130.625649 -57.444290
v 185.764404 -142.973408 -70.896183
v 698.760747 -118.001302 16.141302
v 735.914381 -118.091369 19.450109
v 310.683848 -126.100168 -19.757663
v 785.180393 -118.445105 20.179425
v 404.716530 -123.057667 -31.513944
v 300.681211 -127.393007 -26.330722
v 334.224004 -124.868773 -5.179935
v 324.335030 -124.720847 -1.039239
v 266.794579 -128.879571 -5.320581
v 304.482312 -125.568007 -1.802020
v 371.157286 -121.923812 2.864772
v 386.128307 -120.709952 5.143700
v 417.774574 -116.990459 10.276098
v 443.483289 -117.310073 9.937540
v 438.301138 -117.461755 9.949313
v 448.346839 -117.374453 9.602834
v 471.563047 -116.109383 11.841669
v 477.314473 -116.032162 11.846852
v 476.970059 -112.390195 15.940741
v 511.466985 -111.788360 17.831183
v 369.140668 -112.080527 12.628765
v 538.521886 -109.650063 20.513317
v 737.759793 -117.690730 23.780990
v 600.347613 -109.327712 25.170397
v 645.345393 -107.309568 29.884345
v 638.062055 -108.502458 28.700989
v 247.656559 -130.777471 -6.552400
v 261.524759 -128.262827 -3.648918
v 542.239662 -112.517947 18.437766
v 448.217337 -76.909587 17.007128
v 388.757544 -104.576742 16.680400
v 493.944330 -103.463679 20.403527
v 404.439051 -87.672341 18.994275
v 772.333111 -55.214950 38.136000
v 781.003193 -55.256281 39.622350
v 772.528319 -53.822695 36.998581
v 763.469486 -54.349226 35.755907
v 766.913863 -55.324671 37.292876
v 733.974013 -55.317766 30.919373
v 745.157820 -57.258124 34.921897
v 710.942791 -59.707806 31.067301
v 712.109460 -57.715651 29.545745
v 702.557286 -58.451818 28.522287
v 671.518134 -59.357314 24.090548
v 673.495260 -61.261921 26.277663
v 686.530716 -65.445942 30.939320
v 629.997533 -60.127892 17.879682
v 625.481531 -62.753865 20.192331
v 568.833629 -63.144558 13.059760
v 414.638260 -121.587971 -19.981972
v 299.925322 -75.140893 -41.818465
v 462.351618 -117.730858 5.878587
v 460.707178 -68.229956 -25.575472
v 258.413695 -121.837544 -73.964450
v 263.283792 -119.594442 -73.428525
v 563.099448 -115.465341 -45.655299
v 819.141040 -114.263520 6.473037
v 243.617815 -131.785125 -8.165574
v 563.914095 -110.015389 21.935029
v 777.411920 -68.196413 -6.327665
v 391.847029 -99.855919 -59.772911
v 403.427663 -109.804366 -63.691866
v 197.003877 -130.476161 -79.133773
v 697.067932 -56.822842 25.525057
v 556.139291 -62.151519 10.097561
v 691.807759 -56.540900 11.783754
v 378.743151 -113.947329 -64.507499
v 265.337751 -123.991589 -72.762855
v 425.364783 -118.012079 -55.590336
v 298.110147 -127.704192 -7.455968
v 550.494831 -112.952601 18.223082
v 392.898317 -92.458487 19.144948
v 775.024716 -57.168123 39.848627
v 546.136434 -75.186271 21.042854
v 391.757692 -99.957434 18.186263
v 401.774578 -106.285539 16.204586
v 485.272797 -107.900763 18.476288
v 518.552521 -103.959043 21.539460
v 530.156759 -110.388807 19.645869
v 610.809651 -104.255726 28.136971
v 634.198975 -107.131758 28.969294
v 470.011807 -104.783251 18.922728
v 416.853247 -118.849804 7.835471
v 447.237444 -118.411447 3.129164
v 331.668514 -125.357603 -25.925936
v 772.701652 -118.212288 24.843693
v 303.296591 -126.760853 -21.540357
v 741.387067 -116.788788 0.258240
v 429.333778 -121.949637 -27.069248
v 155.247479 -141.418929 -82.695027
v 213.249710 -137.388741 -71.473691
v 571.323783 -118.693824 -42.020508
v 562.982765 -116.938661 -45.114036
v 561.268226 -119.314609 -42.408932
v 249.740174 -131.745420 -68.796706
v 817.764876 -90.582641 -15.127061
v 524.111186 -117.556268 -49.713893
v 499.097559 -116.295335 -53.396569
v 463.949796 -119.170046 -50.012108
v 241.078998 -127.967475 -74.530221
v 375.720080 -118.525960 -59.973580
v 466.106823 -116.091450 -56.143468
v 412.705308 -115.217145 -60.728645
v 430.970982 -113.398829 -60.822570
v 368.579284 -114.780078 -64.745310
v 274.476910 -120.121114 -72.618907
v 184.192918 -122.562761 -81.101894
v 186.312192 -119.488534 -80.464220
v 813.806282 -85.132783 -16.474111
v 767.259217 -81.292209 -15.864610
v 397.279029 -101.173141 -60.244195
v 775.305345 -77.268775 -13.697665
v 301.847745 -113.889526 -70.412336
v 382.500446 -90.330995 -53.316510
v 351.907351 -81.935345 -47.193637
v 576.243622 -62.430417 13.028210
v 406.838266 -61.083768 1.020508
v 702.856417 -57.171288 27.161517
v 763.568085 -51.753660 32.108848
v 280.382239 -61.682258 -4.253660
v 730.182011 -54.285325 28.532986
v 727.375891 -55.720156 30.155161
v 267.591165 -85.060574 -52.982845
v 316.167780 -125.848822 -12.527674
v 545.526764 -115.655433 -48.199281
v 559.623503 -76.630749 22.734533
v 394.212150 -109.026649 14.755386
v 383.822979 -119.305704 -57.538538
v 155.421634 -144.727271 -80.472176
v 526.279622 -116.482185 -50.363456
v 516.120698 -63.162259 7.958239
v 601.985642 -76.551076 26.302642
v 367.620925 -109.474982 14.227710
v 336.839901 -123.963607 -0.141059
v 649.199895 -116.022981 -28.487698
v 798.924422 -114.604065 4.392864
v 533.017082 -116.813347 -49.257628
v 498.570964 -63.433835 7.318301
v 272.676530 -62.052573 -2.996446
v 525.500217 -118.841703 -2.447236
v 158.871383 -137.742912 -83.491579
v 285.913053 -118.904151 -71.732222
v 437.130068 -110.838574 -61.107762
v 474.346554 -113.322126 -57.284044
v 535.773280 -115.326253 -49.603162
v 543.660448 -113.882951 -48.655254
v 514.783223 -113.409508 -52.594305
v 238.203440 -71.595382 -41.049847
v 235.338036 -73.132563 -43.074195
v 326.016944 -65.526496 -27.698679
v 239.807153 -61.417490 -5.068902
v 619.241766 -62.635906 19.163375
v 640.372380 -59.649684 18.970049
v 644.544679 -60.245244 20.410946
v 793.905155 -50.617911 37.651431
v 331.176035 -63.726870 4.394959
v 650.468829 -102.596946 31.747340
v 438.526229 -107.155595 16.830956
v 453.242068 -109.196975 16.485107
v 546.842637 -118.869771 -0.757018
v 447.306707 -115.395614 -57.993349
v 754.002773 -113.961646 -5.285446
v 402.213592 -64.426041 -22.376635
v 451.912608 -61.384033 2.345645
v 430.901150 -70.446680 -30.541213
v 238.243292 -60.263186 -9.573148
v 285.308135 -61.238505 -6.405724
v 288.705923 -60.897505 -10.351835
v 402.837888 -60.496598 -1.351088
v 331.829573 -64.096453 -24.585136
v 489.431814 -60.074861 -0.810874
v 498.744126 -60.891563 2.349417
v 542.956202 -60.535439 5.209361
v 283.734667 -75.490410 -42.813260
v 590.711242 -59.301987 9.407314
v 602.649131 -59.072134 11.038009
v 654.787126 -57.029900 16.396491
v 660.653769 -57.076681 18.113883
v 720.626034 -53.506730 21.595176
v 768.926116 -50.179044 28.942406
v 719.091327 -54.755289 15.393716
v 761.671649 -50.763768 27.996667
v 306.829205 -68.116554 -32.691445
v 772.703084 -68.421243 -6.184788
v 463.888046 -72.471325 -30.742301
v 267.028428 -75.707961 -43.770019
v 469.306249 -76.540479 -34.770271
v 564.027263 -82.006177 -30.364634
v 262.080979 -86.325148 -54.349049
v 403.653073 -99.604584 -58.833383
v 687.685362 -57.896862 8.803660
v 403.647740 -67.292244 -27.385689
v 561.699604 -114.013298 -45.981140
v 286.869943 -82.593171 -49.927568
v 459.913186 -112.210459 -58.920968
v 406.635247 -108.351165 -63.173004
v 412.233539 -112.531268 -62.623485
v 392.153486 -111.896280 -64.450965
v 313.150526 -106.538923 -66.972571
v 289.361583 -121.339276 -70.453727
v 217.783719 -128.848075 -77.058796
v 671.705527 -110.090713 -29.064211
v 660.704700 -112.273703 -29.991315
v 767.258690 -112.691812 -5.049983
v 756.530873 -112.684595 -7.212271
v 554.528952 -117.790214 -45.692328
v 561.861568 -118.226820 -44.128438
v 436.706640 -118.348011 -53.966613
v 370.708985 -119.153854 -59.708205
v 241.699394 -126.084918 -75.066863
v 297.550170 -128.878000 -58.303815
v 455.683765 -118.737833 -2.286662
v 738.198089 -117.571568 3.655091
v 252.733129 -132.658971 -66.028246
v 405.888155 -121.921778 -20.938746
v 435.742374 -119.101382 -1.462399
v 818.756389 -118.625414 19.536126
v 341.076692 -123.936771 -18.324231
v 414.780575 -119.556534 5.931515
v 395.111209 -120.439891 5.249629
v 453.068179 -117.111063 10.170910
v 462.807641 -116.198989 11.819403
v 439.649920 -110.788387 15.164577
v 487.788627 -111.502758 16.943744
v 524.806038 -110.478656 19.335531
v 585.893614 -110.849881 22.867144
v 592.537734 -108.163534 25.176998
v 614.346329 -110.187690 25.790499
v 635.407450 -109.691128 27.830565
v 738.450382 -114.719245 34.584834
v 385.909340 -97.040853 18.721357
v 480.574455 -105.908276 19.013851
v 455.726381 -78.277564 17.779578
v 683.430719 -102.933780 34.437215
v 583.593249 -104.644499 25.793838
v 712.021452 -65.530581 34.591698
v 759.724648 -57.926385 37.857893
v 758.886537 -55.276988 35.763939
v 750.972000 -54.281526 33.163053
v 720.511522 -58.246490 31.466892
v 712.006790 -61.736048 32.598343
v 702.649817 -60.747471 30.473096
v 694.774078 -61.374529 29.644524
v 679.698677 -58.948418 25.029501
v 454.903402 -72.221551 14.535457
v 313.954635 -65.762733 7.395376
v 329.276826 -72.672097 13.785959
v 404.195682 -68.668460 -29.439702
v 558.079963 -103.797543 -43.689634
v 397.106657 -93.425522 -54.942365
v 277.392526 -131.117318 -37.407398
v 755.547684 -115.605015 35.149292
v 257.079153 -130.319666 -68.740048
v 351.073400 -117.817693 -64.171239
v 563.343349 -111.742502 -45.492188
v 522.377339 -119.915858 -44.854657
v 554.003278 -114.455262 15.764648
v 548.952483 -64.252158 12.350629
v 254.147861 -130.483863 -6.916743
v 347.899278 -123.170060 1.081384
v 283.960702 -128.173120 -5.519296
v 376.286262 -100.145898 -60.852225
v 324.495816 -125.600139 -6.492066
v 693.892039 -57.915871 26.399352
v 800.386716 -87.314424 -17.194046
v 303.076670 -117.035808 -70.451559
v 374.350081 -112.638027 -65.476009
v 788.986292 -93.050515 -17.290794
v 516.580049 -120.122988 -44.329828
v 248.086419 -131.521092 -8.433267
v 760.512240 -117.459679 7.692289
v 461.395049 -109.557120 16.676852
v 787.039563 -54.937663 40.399645
v 791.982418 -53.277714 40.016546
v 767.783367 -57.882676 39.158860
v 773.354921 -70.094177 43.939528
v 761.068550 -65.790735 41.424418
v 393.883636 -96.704907 18.856229
v 404.560240 -108.482831 15.247289
v 462.753137 -111.075747 16.005179
v 535.894759 -107.416606 21.406434
v 546.947256 -106.986117 22.357551
v 598.264406 -104.584114 27.009659
v 641.913435 -105.173901 30.286245
v 593.225491 -109.601825 24.408260
v 440.705955 -118.117577 7.784729
v 794.862336 -116.799280 37.405547
v 269.346624 -130.213633 -25.524749
v 280.728761 -131.449657 -57.188545
v 351.036510 -122.775835 -56.640291
v 569.039992 -115.991960 -44.612329
v 505.107042 -118.219741 -50.436346
v 823.638203 -88.448343 -15.303697
v 813.481762 -90.790495 -15.427518
v 214.225144 -132.380231 -76.538325
v 204.330880 -130.296303 -78.298797
v 404.337295 -117.689234 -58.085432
v 287.934179 -123.056681 -69.446357
v 246.204415 -125.437502 -74.711918
v 245.686534 -123.739609 -74.893052
v 508.315845 -112.442667 -53.427830
v 497.125634 -115.414762 -54.189192
v 413.042686 -118.372924 -55.905166
v 417.735515 -117.135546 -57.826062
v 389.518974 -117.753316 -59.471817
v 489.598018 -109.644235 -55.272058
v 802.328190 -85.041282 -17.091937
v 310.582899 -90.066950 -55.946378
v 701.016237 -56.978667 10.790449
v 771.769038 -50.706394 20.148742
v 743.692998 -52.685597 19.132667
v 577.971971 -60.857921 10.747187
v 721.904820 -56.518692 30.055218
v 268.195482 -60.962143 -7.552479
v 552.291942 -114.610857 -47.387135
v 521.785050 -115.924525 -51.200389
v 316.234094 -110.571518 13.602186
v 744.396881 -114.638828 -5.830656
v 490.775976 -119.232926 -48.897122
v 472.574228 -115.251082 -56.487865
v 232.024650 -60.859963 -6.294776
v 784.443093 -53.074929 38.494850
v 324.166179 -76.126380 15.568078
v 368.657528 -106.979524 15.518644
v 654.958984 -60.583238 22.534661
v 182.799919 -108.966322 18.978499
v 435.438828 -113.473421 -60.436396
v 435.482892 -112.075915 -61.043842
v 469.933333 -112.218796 -57.890926
v 426.717736 -77.619616 -39.020074
v 770.969045 -52.654378 15.192198
v 299.450359 -67.434935 -31.868249
v 230.588146 -74.583612 -45.052223
v 446.938317 -60.490999 -0.088354
v 469.837518 -60.573644 0.498558
v 482.670803 -60.390629 0.256840
v 254.307814 -72.798776 -41.300615
v 568.983016 -59.443590 5.880869
v 575.587730 -59.265317 6.607358
v 629.134919 -58.635718 15.218873
v 569.165701 -60.370857 -3.253258
v 738.373675 -53.269041 28.381161
v 690.084434 -55.226314 17.531039
v 695.670418 -54.949905 19.456882
v 699.641854 -54.879756 17.244272
v 710.930948 -54.122479 21.231517
v 721.792091 -53.591166 23.745759
v 576.386187 -61.962969 -5.969766
v 310.847620 -66.495767 -29.936190
v 780.682882 -72.011553 -10.014797
v 490.067414 -112.044538 -55.564746
v 467.023792 -114.111548 -57.658375
v 391.199723 -109.307764 -64.545430
v 294.922215 -114.858962 -70.976801
v 251.186215 -123.698048 -74.467117
v 550.464241 -118.363620 -45.596110
v 356.945081 -118.379699 -62.767268
v 189.087634 -139.107075 -76.490693
v 479.822392 -119.236438 -49.304014
v 804.557920 -116.713118 10.676604
v 769.581666 -117.439282 9.267579
v 806.609457 -117.797069 14.851454
v 263.428681 -131.428712 -64.820131
v 410.157894 -122.871012 -34.740533
v 299.241425 -127.364344 -5.610998
v 538.009196 -118.285829 1.468422
v 427.594152 -117.581676 9.770654
v 428.455638 -118.464221 8.071664
v 691.779487 -117.328169 20.050227
v 624.706683 -107.781070 27.966513
v 182.078631 -112.929879 17.420468
v 618.174395 -104.062123 28.722532
v 416.890236 -77.231960 16.321661
v 553.007850 -74.564441 21.260943
v 732.416612 -65.394750 37.448741
v 686.646690 -62.018152 28.859347
v 635.397132 -60.610294 19.381353
v 599.677303 -62.230970 15.866259
v 592.843969 -64.088197 17.091600
v 562.190476 -62.461155 11.299335
v 249.694857 -79.352334 -48.389852
v 284.955549 -70.611048 -37.011603
v 349.947474 -78.385617 -43.613549
v 271.310926 -121.548598 -72.768198
v 522.263326 -120.509212 -42.022520
v 764.371051 -118.040110 24.622598
v 709.761000 -56.252059 27.324166
v 705.937522 -58.168083 28.865363
v 693.846312 -57.256161 10.214797
v 788.698591 -95.341492 -16.597705
v 799.728231 -91.606681 -16.549643
v 572.438576 -106.051763 24.462635
v 516.642936 -110.189019 19.047307
v 631.997267 -103.741307 29.856065
v 435.444892 -118.904804 2.088130
v 497.923828 -119.084433 -48.981273
v 462.257730 -117.782781 -53.641190
v 303.599462 -106.187305 -67.088715
v 770.533651 -52.029733 34.412448
v 437.453322 -61.047941 1.292124
v 325.611757 -125.165551 -2.386773
v 524.946166 -118.689816 -48.011683
v 569.758500 -117.530473 -43.621829
v 338.971818 -118.574279 -65.053973
v 302.053293 -127.490365 -60.027845
v 297.578547 -127.543488 -61.253571
v 573.788755 -117.470326 -43.023081
v 407.476374 -62.545505 3.962523
v 488.390341 -62.808981 5.915879
v 611.434242 -61.772346 16.991953
v 474.222046 -119.807854 -47.336409
v 370.150606 -111.577114 -65.997634
v 373.401464 -61.992982 2.154804
v 412.798629 -61.546898 2.137448
v 549.845283 -61.541026 8.279336
v 601.624706 -59.932391 12.759491
v 654.115080 -58.246921 19.274335
v 667.035426 -57.554031 20.591378
v 301.339357 -78.190597 -45.016220
v 744.087945 -53.675811 30.686542
v 599.983299 -60.831922 -1.947124
v 590.108688 -61.724653 -4.462048
v 427.001788 -109.433617 -61.871552
v 557.033628 -116.943717 -45.960610
v 534.100967 -120.108150 -43.181026
v 458.456317 -118.123179 2.856654
v 263.579466 -134.030741 -50.889471
v 591.601154 -105.836747 26.031808
v 611.241155 -108.862665 26.371703
v 379.041849 -106.645836 15.724075
v 625.947199 -106.085436 28.703587
v 744.574492 -104.689979 39.686734
v 734.696241 -106.878647 38.335107
v 743.022382 -55.120559 32.504955
v 686.923944 -59.950942 27.270435
v 694.351936 -59.153803 27.768628
v 686.072006 -58.573780 25.731123
v 620.999569 -59.920237 16.074069
v 592.908814 -61.573229 14.070936
v 557.224118 -64.087886 13.018008
v 443.794959 -61.658210 2.720811
v 322.213351 -65.196409 6.920128
v 456.083580 -113.737822 -58.716811
v 790.237870 -88.660262 -17.823564
v 306.500704 -117.199551 -70.103894
v 555.405093 -107.137764 22.857943
v 495.239793 -117.579924 -52.287639
v 469.166446 -117.082911 -54.689546
v 398.058889 -118.025714 -58.090548
v 614.147292 -60.600123 15.911243
v 549.587551 -116.817805 -47.161453
v 519.841421 -61.029122 4.186299
v 342.631014 -118.638891 -64.467129
v 653.571284 -59.289268 20.766494
v 645.263451 -59.236840 19.193588
v 371.881284 -122.364739 0.267224
v 242.387877 -74.078383 -43.534103
v 612.989274 -59.211416 13.363760
v 619.386986 -58.508604 12.936321
v 644.431611 -58.139753 17.160413
v 564.516164 -61.670658 -6.403215
v 752.755504 -53.129281 31.872423
v 497.309973 -61.666465 -11.521948
v 701.115529 -56.077807 12.768837
v 296.681350 -118.084466 -70.853252
v 605.962805 -120.118900 -29.344984
v 538.248914 -120.709894 -39.770281
v 538.960414 -118.833803 -1.271334
v 458.158652 -76.060838 16.885109
v 604.361062 -61.170707 15.161839
v 444.018531 -74.754642 15.779140
v 471.347855 -118.803801 -50.873461
v 544.481869 -117.175897 -47.609571
v 524.092785 -108.813652 20.136924
v 445.724665 -107.891379 16.743048
v 553.682053 -120.437466 -39.560917
v 414.405550 -77.832661 -40.001832
v 599.226305 -60.971757 14.107040
v 607.277229 -119.098847 -33.212542
v 566.792330 -120.174751 -38.835846
v 552.319985 -119.424784 -43.380191
v 585.609652 -61.058272 12.240083
v 544.215655 -120.339704 -41.314485
v 544.571520 -118.788304 -45.755069
v 622.635447 -61.085567 17.947068
v 637.322079 -58.843989 17.192498
v 572.384088 -116.015526 -44.077188
v 374.727871 -63.580690 5.365494
v 480.816222 -112.425998 -56.721658
v 502.086104 -110.126826 -53.829037
v 571.356859 -114.325722 -44.544815
v 319.828459 -125.018113 -1.432381
v 346.918896 -116.051512 -66.145324
v 340.806226 -116.115744 -66.814707
v 364.977206 -112.295052 -66.246413
v 25.029400 -161.991789 -64.257608
v 379.725920 -69.124956 -31.254655
v 857.883890 -41.020773 20.534044
v 373.190462 -72.532710 13.443457
v 291.996553 -105.203877 -66.973020
v 880.689820 -54.080154 -7.694341
v 872.710735 -59.029143 -10.408288
v 174.614677 -74.167708 12.203606
v 805.433560 -118.793259 26.920988
v 356.392902 -64.865062 -25.121721
v 291.673182 -83.502149 17.990863
v 880.342740 -58.408628 -11.395394
v 571.994179 -80.620564 25.017761
v 379.536427 -122.443018 -19.867979
v 518.489334 -81.426200 -34.682743
v 516.749224 -76.710547 -30.571255
v 968.335837 -30.810536 68.944094
v 181.774038 -75.714865 12.898473
v 396.202482 -121.971352 -19.788908
v 905.472934 -116.585921 13.140342
v 956.174370 -22.663812 -4.749901
v 791.066420 -102.613105 -12.196418
v 652.773098 -86.581394 33.030056
v 800.204292 -74.571639 -13.325882
v 564.774113 -67.439543 -15.560048
v 273.699450 -74.378162 -42.027295
v 605.126786 -89.471351 -30.694738
v 484.979090 -74.055460 -30.844999
v 834.116234 -74.415219 51.871345
v 968.912599 -104.684639 74.405649
v 155.766623 -148.908187 -68.492038
v 718.146513 -117.898013 19.094705
v 637.168990 -96.641617 -30.957126
v 549.565032 -93.570183 24.994848
v 153.703091 -101.993149 -76.252475
v 835.568017 -98.882709 49.395355
v 549.135791 -71.771017 19.309217
v 540.263265 -68.852382 16.410762
v 564.904424 -73.584424 -22.658094
v 469.354826 -117.655979 4.886702
v 270.507885 -95.797129 19.152935
v 820.565824 -104.236846 46.820288
v 870.021962 -115.859397 13.333546
v 745.999439 -78.377308 41.868214
v 389.071350 -123.156496 -26.261417
v 140.054370 -149.967878 -39.374259
v 631.908923 -98.999090 -32.583667
v 500.885926 -121.027966 -24.212232
v 261.760562 -131.663343 -32.224468
v 491.580694 -119.886664 -46.521596
v 301.345242 -75.034129 15.176148
v 323.009658 -125.101897 -58.851867
v 841.210194 -62.821678 51.096102
v 350.807388 -123.951781 -22.775954
v 174.180620 -88.311555 -62.543903
v 732.250224 -52.951390 25.156205
v 528.030592 -96.256959 23.517498
v 99.944132 -132.095802 17.093248
v 494.350435 -97.701234 21.528106
v 606.873587 -71.491272 -16.093108
v 843.678470 -55.507097 -2.126828
v 620.813805 -69.598925 24.843972
v 732.922659 -53.846371 16.808959
v 333.221910 -102.861558 -64.308022
v 215.478319 -97.123107 20.078054
v 147.329428 -150.311809 -69.311358
v 667.647249 -94.368547 34.347387
v 872.453604 -40.505172 41.786220
v 512.818150 -120.370779 -14.737688
v 481.771969 -89.578429 21.329583
v 542.013678 -99.475310 23.985700
v 467.288139 -62.829453 -16.115044
v 489.209419 -119.039856 -5.630364
v 466.669563 -73.862864 15.969564
v 853.595646 -114.581108 10.380411
v 516.064297 -120.848572 -39.861691
v 384.404844 -66.896521 -27.686635
v 639.485551 -66.938141 -7.364770
v 438.598154 -75.558487 -36.077177
v 644.381238 -79.275523 -19.394795
v 209.809291 -59.191090 -20.678663
v 795.998209 -61.186879 -0.891491
v 809.558530 -62.611957 -4.373277
v 335.015251 -107.223817 -66.613862
v 693.609026 -59.051606 6.995999
v 548.771069 -119.985598 -8.059072
v 576.910188 -100.246108 -39.679535
v 467.089906 -119.730400 -10.816432
v 363.271549 -97.642822 -59.767864
v 770.255264 -117.807091 28.388622
v 177.811894 -142.904471 -42.607830
v 291.577218 -107.467390 -68.131072
v 945.653813 -109.916529 -0.969776
v 601.723907 -84.488743 28.267898
v 428.303576 -73.881637 -34.909489
v 617.622120 -72.436439 26.001871
v 426.202839 -121.703706 -23.096866
v 469.117286 -117.224934 8.239152
v 545.860781 -88.693697 24.632070
v 825.803080 -75.620576 50.831704
v 820.871056 -71.642545 49.904587
v 527.737503 -69.746457 16.236656
v 832.496528 -112.092360 4.468769
v 624.117179 -87.781999 30.512797
v 670.232144 -118.894931 6.322808
v 746.160577 -117.118262 29.033295
v 265.460953 -98.242453 19.112883
v 276.445505 -102.281559 18.055934
v 143.153519 -100.598182 19.875047
v 512.588389 -120.879287 -21.045907
v 500.946043 -116.237269 10.239036
v 940.364239 -125.362851 16.304941
v 332.916437 -86.678835 -52.248689
v 640.985354 -64.963728 24.333051
v 903.466686 -115.651461 51.560606
v 663.600909 -90.808142 -25.395484
v 579.564820 -95.395286 -37.020460
v 805.355341 -66.270446 47.175358
v 806.029697 -62.526225 46.354183
v 721.587793 -91.268698 -21.609143
v 776.153236 -82.129236 -16.477311
v 345.536908 -63.253426 -21.888337
v 641.458609 -69.519887 -10.192875
v 144.045876 -150.491244 -75.387186
v 162.873501 -143.599448 -14.408762
v 320.253466 -127.293982 -32.995405
v 242.844571 -79.333840 -48.797299
v 109.799914 -85.598552 -66.510221
v 747.242721 -118.268766 14.790426
v 439.675321 -61.563239 -14.570121
v 556.302957 -119.049845 -1.058375
v 141.422322 -50.503821 -20.595361
v 954.852894 -133.951870 20.962855
v 728.539851 -75.243967 -11.163770
v 642.770307 -115.571508 20.691960
v 614.234051 -97.347235 -33.839656
v 489.898966 -83.047823 20.689874
v 496.049310 -87.102123 21.703681
v 498.594253 -87.723367 -41.823950
v 485.554407 -120.026566 -12.572637
v 290.199175 -112.157702 13.167931
v 436.095146 -77.300030 16.791046
v 527.381490 -120.855839 -39.180151
v 778.082348 -118.201834 16.393923
v 330.798542 -124.600194 -12.464661
v 383.210676 -98.423488 -59.340288
v 864.279069 -118.281553 17.933908
v 269.018942 -133.430245 -49.233038
v 934.931235 -108.652586 -0.155999
v 937.493497 -103.553804 -4.469109
v 425.168970 -70.359549 -30.736963
v 410.124951 -104.292019 -61.164776
v 45.037715 -200.829175 -0.311719
v 478.097542 -62.963139 5.848514
v 627.261527 -84.577918 -25.121687
v 896.686794 -49.126909 -7.289418
v 959.574050 -32.130089 -18.651978
v 216.070647 -65.632506 -35.449831
v 223.928910 -137.408262 -45.226529
v 497.819613 -120.869735 -21.622401
v 807.566395 -81.147085 48.624631
v 834.903417 -51.934135 4.490009
v 599.027437 -81.248930 27.373373
v 687.573659 -97.795259 -26.452713
v 679.205464 -97.563806 -27.099001
v 33.709992 -204.379625 -3.920053
v 197.499452 -78.579412 -52.196730
v 418.997681 -79.685020 17.363297
v 108.180368 -89.245249 -69.598403
v 108.830750 -92.946587 -72.636659
v 102.228179 -86.443588 -68.449632
v 482.304018 -62.019887 -13.361728
v 264.505124 -61.143951 -17.629701
v 885.526727 -114.909280 49.379223
v 400.631962 -123.288934 -36.551974
v 397.815807 -123.291176 -39.499881
v 417.794457 -121.487148 -45.138042
v 380.542060 -83.130658 -47.098685
v 374.729537 -82.820503 -47.093432
v 181.558793 -92.633471 19.439658
v 489.626054 -121.135806 -27.592245
v 544.990905 -99.893692 -43.756796
v 542.462736 -101.443685 -44.830697
v 837.684550 -85.690870 -15.114292
v 119.912576 -155.489194 -50.285130
v 226.756034 -105.087136 -70.601522
v 142.383286 -73.680853 13.891525
v 111.049749 -81.463211 -63.255636
v 282.926935 -73.690366 -40.839962
v 389.682128 -123.878426 -35.308717
v 531.604483 -84.123483 -35.581411
v 547.894032 -97.058794 -41.962872
v 544.498391 -93.950900 -40.727695
v 379.461782 -86.960598 -50.634766
v 581.599154 -91.361560 -34.563880
v 10.652404 -29.403401 -61.095765
v 280.157005 -131.560324 -41.207674
v 571.929092 -68.548506 -16.320240
v 335.131804 -62.050037 -18.397626
v 574.180226 -93.397381 26.763996
v 685.885152 -118.394946 -8.083877
v 29.073028 -5.287944 -21.180688
v 170.175245 -88.960502 18.231660
v 325.079806 -62.136882 -19.164960
v 942.523424 -104.054312 69.570285
v 524.385817 -84.092698 22.771488
v 355.873715 -76.892684 -41.766404
v 623.933495 -96.144798 -32.189657
v 468.076327 -120.432538 -44.332431
v 664.694107 -61.982613 1.198693
v 557.995688 -100.161335 -42.119283
v 589.961586 -119.937161 -4.824900
v 171.257307 -60.007929 -34.497547
v 389.812816 -111.486683 13.304590
v 350.918450 -114.048476 11.126547
v 658.732816 -118.463842 9.848529
v 725.999803 -69.706391 38.028103
v 290.329185 -97.466067 -62.316922
v 353.263019 -60.937030 -11.872216
v 218.385803 -61.287761 -25.710813
v 334.298655 -111.819060 12.709160
v 157.331542 -121.150862 -85.305146
v 528.542486 -116.820504 7.372235
v 511.717382 -117.840755 2.106279
v 435.749367 -119.879225 -10.763933
v 70.211972 -76.458992 -69.755974
v 927.313077 -109.717045 2.038906
v 782.951446 -66.597636 -5.262115
v 418.398659 -70.131051 12.097132
v 792.220098 -118.525292 20.572808
v 776.302003 -59.886459 2.993054
v 245.527255 -84.273596 -53.273290
v 334.775488 -124.277893 -17.573115
v 100.139780 -66.135157 -53.397936
v 506.031304 -85.862927 -39.588735
v 933.465406 -72.351661 -21.243210
v 588.351263 -118.123794 6.335436
v 518.216100 -96.406802 22.915383
v 57.529503 -160.501133 -71.980506
v 707.993548 -81.904796 -16.908423
v 843.958098 -67.012970 -12.252207
v 874.289306 -39.062694 39.413824
v 641.064742 -64.059594 -3.523096
v 30.924656 -71.825053 59.167901
v 133.086733 -94.480581 20.009376
v 306.033384 -122.015917 3.196033
v 355.322416 -84.179366 18.094788
v 294.193877 -84.364629 -51.354755
v 352.580861 -66.267675 -27.880611
v 494.775758 -103.865976 -52.353209
v 670.339645 -69.863966 30.971523
v 670.815167 -73.958941 32.598040
v 202.177536 -104.803437 -72.829691
v 117.188438 -70.758474 -54.453572
v 109.290958 -71.544251 -56.231066
v 948.628432 -65.498659 -24.908635
v 751.477743 -68.892459 -5.534474
v 749.440875 -64.356933 -0.639203
v 742.888746 -65.226660 -1.430996
v 580.455545 -121.017036 -17.716419
v 796.485263 -101.409242 -12.262969
v 550.224221 -79.751149 23.153895
v 716.805665 -61.733346 3.283292
v 155.888228 -73.788559 12.867817
v 150.183666 -74.678033 13.735096
v 412.656064 -61.207532 -13.869016
v 572.371575 -121.036328 -18.060117
v 325.977871 -98.678410 -61.926063
v 1008.211455 -21.115983 -17.351920
v 777.606489 -117.733184 12.094448
v 329.759266 -124.786110 -20.902238
v 293.509464 -130.777474 -52.703725
v 294.195845 -127.603284 -5.361194
v 363.355935 -122.693809 1.130742
v 342.615514 -123.979968 -0.839692
v 402.130562 -120.383732 4.277697
v 266.114490 -130.126183 -8.240815
v 366.220254 -61.630459 0.747727
v 378.974847 -61.369752 0.539943
v 406.559126 -63.880827 5.837658
v 360.833644 -122.781301 -6.538180
v 94.492760 -127.596344 18.831693
v 24.682317 -158.879188 -65.327736
v 13.423205 -5.487771 -32.801089
v 14.309143 -10.465268 -39.890866
v 5.981685 -165.989926 -57.238725
v 23.508974 -203.842018 13.210296
v 337.699112 -124.499577 -2.312321
v -3.389541 -54.236012 -74.796566
v 7.959194 1.339927 -18.869499
v 36.360730 -56.111671 53.641964
v 383.246253 -63.709021 5.652550
v 2.612837 -54.384635 57.417858
v -15.875837 -93.286215 21.743743
v 41.518841 -157.429154 49.191270
v 21.260914 -204.782485 10.314589
v 27.693160 -163.343239 -64.550021
v 46.170885 -154.178847 43.761722
v -9.494413 -92.033855 25.458921
v 8.393676 -22.803521 47.746530
v -0.875249 -139.958885 43.941318
v 36.060315 -198.844435 26.322590
v 31.075476 -199.766875 23.678174
v 35.758593 -204.172681 -27.330920
v 7.034965 -205.645796 -7.034443
v 12.395379 -125.713884 -76.952513
v 9.034883 -19.674020 -52.614626
v 66.456576 -20.585279 -13.609050
v 10.104748 -16.860865 44.178741
v 153.259531 -130.322124 9.452245
v 39.029509 -155.412499 49.410975
v -12.018980 -126.528307 32.974199
v 182.143378 -111.540442 18.063451
v 156.675959 -131.108322 8.350303
v 146.386556 -142.888231 -2.432028
v 35.207837 -204.322379 -22.565569
v 20.479525 -202.802893 -38.068790
v 24.541544 -201.117665 -42.274483
v 76.622689 -145.063138 -89.066018
v 4.635413 -169.832338 -55.596505
v 13.628216 -122.004582 -78.388949
v -4.303710 -32.315342 -62.805802
v 21.657870 -1.659500 10.988610
v 19.477397 0.469960 1.264086
v 22.120528 -1.373430 6.901011
v 52.585947 -10.807143 2.950421
v 6.214251 -1.482325 -26.204626
v 17.366459 -2.946876 -25.800760
v 92.526222 -38.173737 -4.588049
v 23.006987 -4.268272 -24.166543
v 105.812230 -44.506107 -2.123654
v 5.459485 -10.998405 -42.424667
v 15.720759 -13.125387 -43.111247
v 173.131208 -55.696107 -23.496099
v 167.489761 -56.035558 -26.879455
v 269.790072 -66.952785 -32.428873
v 7.708989 0.803097 -20.737006
v 76.645969 -29.661352 -17.095412
v 0.691340 -31.904756 -63.308694
v -2.528125 -39.875048 -68.204258
v -4.939077 -63.134148 -76.407153
v 5.557297 -77.809236 -82.160646
v 3.189002 -78.399543 -81.613297
v 3.099320 -85.047023 -81.696346
v 27.849401 -108.199432 -83.519057
v 68.022817 -126.681133 -94.130330
v 4.996798 -172.734980 -55.449376
v 25.541977 -169.799254 -63.232962
v 23.134234 -169.950789 -62.473567
v 6.277094 -174.543865 -55.923480
v 62.683609 -128.641820 -91.023348
v 71.199278 -137.279184 -91.875806
v -1.755148 -115.185477 -70.957411
v 31.872186 -147.226025 -73.770868
v 4.754286 -187.549509 -48.918014
v 177.282536 -141.980614 -20.643285
v 120.435917 -155.464329 -65.349926
v 116.235711 -156.735505 -63.988958
v 121.819446 -154.926686 -58.016282
v 217.289789 -137.987942 -44.157549
v 54.071463 -196.645295 -32.555372
v 17.489563 -205.312933 -29.814040
v 29.833050 -205.588980 -28.727313
v 18.898668 -205.802512 -28.178380
v 3.865575 -204.380410 -12.837129
v 7.808241 -204.996356 -14.619561
v 24.919649 -206.428867 -4.789476
v 44.358380 -199.647389 6.482279
v 24.204441 -206.064980 0.853209
v 5.012227 -205.123626 3.783460
v 8.578089 -205.236340 7.368817
v 118.419746 -156.070713 -59.230027
v 28.348028 -205.963330 -9.735913
v 26.568145 -203.196976 14.849588
v 1.093700 -200.134930 20.713446
v 13.519678 -197.674916 30.694047
v 278.680730 -128.824183 -6.639720
v 404.741822 -119.543519 6.791915
v 5.967383 -187.952223 41.215319
v 171.090183 -120.502176 14.097792
v 182.855358 -115.624075 15.843170
v 25.795706 -174.794202 53.164921
v 5.565848 -79.416750 45.677299
v 6.640215 -79.481587 47.435533
v 114.278253 -153.959883 -5.804965
v 111.825820 -136.878097 13.148788
v 1.110876 -168.644075 41.964455
v 19.319149 -137.664965 55.892699
v 28.540723 -131.980528 49.744300
v 145.757919 -129.615074 11.122305
v -16.515616 -106.754224 22.828742
v 2.707509 -107.805453 41.562126
v 32.740457 -100.634651 55.000896
v 6.813089 -88.509392 39.088679
v 2.871836 -83.393150 32.362190
v 0.164660 -81.843235 29.866939
v 33.043826 -83.881356 58.572956
v 80.035562 -70.291825 26.479151
v 17.016271 -56.675051 60.094687
v 302.557775 -71.414566 12.995579
v 45.103907 -12.071886 13.657191
v 10.154462 0.360379 20.407222
v 49.389155 -26.515640 36.124532
v 33.102042 -26.974188 39.788528
v 17.560954 -20.776723 48.568419
v 34.208105 -36.717577 46.963943
v 47.408117 -46.592398 48.740391
v 35.420259 -44.385392 49.580218
v 30.285290 -56.846037 55.825307
v -17.249009 -83.006790 15.592619
v -9.119337 -109.331925 33.495996
v -7.823685 -109.630824 35.003204
v -7.878362 -114.936357 39.057300
v -6.099097 -115.468497 40.610306
v 81.600171 -173.945774 -49.904516
v 336.712268 -124.516315 -21.932623
v 246.868563 -135.522104 -48.759237
v 6.124646 -3.646935 -30.483498
v 39.374908 -149.384349 45.759453
v 50.876584 -11.744740 10.118311
v 49.019900 -47.294315 48.091396
v 49.355697 -146.118566 36.288981
v 400.498376 -62.463121 3.837840
v 4.210664 -202.874403 -21.389876
v 1.905341 -186.754852 -47.023330
v -9.426793 -60.812613 -72.934063
v 3.112498 -46.410925 55.160787
v -22.346891 -84.714282 11.806930
v -20.614298 -85.452867 14.612816
v 52.351801 -12.896834 12.147709
v 10.364957 -203.538849 -30.216883
v 4.366405 -204.680111 7.356160
v 7.954477 -139.867873 -67.552680
v -18.353564 -94.758310 19.700682
v 30.948542 -43.297553 50.895286
v 48.394944 -199.936752 -29.881485
v -2.790071 -201.513674 4.462008
v 0.815073 -184.398524 37.542600
v -14.124811 -115.331685 31.082699
v -6.725302 -83.416108 -72.391594
v -3.473991 -89.656341 -76.227260
v -2.787358 -105.935171 -74.106552
v -3.233056 -101.588106 -74.773778
v -18.363039 -114.002085 20.227612
v -19.959233 -114.177076 16.289088
v -22.829988 -116.223233 10.968389
v -14.912810 -121.531266 30.462388
v 66.556152 -129.952776 -92.635535
v -0.323235 -160.674023 39.766022
v 1.396350 -175.845841 -52.140929
v 1.792581 -176.860826 -52.119985
v 2.868715 -75.446606 49.760435
v 7.168846 -198.497072 -37.772657
v 4.641286 -195.965716 -39.230491
v 0.003554 -185.318478 35.225808
v -0.127645 -202.886073 -13.533809
v 6.221815 -203.452684 -21.892008
v -0.990376 -191.936183 29.090132
v 16.751631 -207.285518 -10.683678
v 8.165462 -196.411074 33.291849
v 217.293710 -135.605632 -13.052787
v 228.928011 -133.702396 -9.946010
v 309.183776 -128.861535 -53.355285
v 199.686642 -141.153025 -54.455346
v 209.202149 -140.311817 -60.223273
v 204.131793 -140.956686 -63.338713
v 190.166574 -140.740933 -31.973489
v 45.505768 -200.820393 -39.382839
v 47.053094 -197.151906 10.015731
v 69.535120 -186.254327 -25.875418
v 77.779863 -177.971348 -35.530619
v 40.773712 -185.192779 42.948990
v 84.523000 -172.531556 -40.727185
v 87.680038 -170.630103 -38.137612
v 122.398960 -152.349944 -9.798936
v 43.685600 -195.259556 31.673038
v 100.698940 -163.433652 -38.271615
v 92.969076 -153.039051 9.302178
v 32.792086 -152.868378 51.529976
v 37.036758 -153.586675 49.628419
v 26.151434 -143.276507 53.766768
v 29.816788 -118.985651 49.016230
v 31.406523 -112.853366 50.455336
v 38.081306 -92.849394 54.566246
v 39.599727 -87.966762 55.046241
v 27.127681 -36.544229 50.751476
v 41.997064 -167.902998 49.507366
v 73.030491 -133.227113 22.546857
v 64.615811 -90.838790 34.605080
v 50.385282 -149.215593 37.039674
v 85.867338 -36.961612 1.706325
v 81.296379 -31.453548 -9.933435
v 86.017327 -34.820817 -4.782314
v 78.998223 -30.053947 -6.229535
v 66.278640 -19.789402 -8.081213
v 56.377559 -13.276488 3.921230
v 58.827083 -14.568263 0.998971
v 24.950542 -5.314307 17.690707
v 64.176184 -18.202084 -3.514203
v 31.510840 -24.007561 37.559345
v 13.267843 -16.471126 -48.034480
v 6.903062 -16.596976 -49.520898
v 7.483853 -11.851998 34.825609
v 6.436029 -28.160902 48.747103
v -0.831906 -27.125612 -59.026519
v -8.739878 -73.818106 15.530153
v 376.193327 -121.886006 2.261119
v 348.454036 -123.880961 -2.408899
v 361.923868 -123.026477 -0.539160
v 349.700074 -123.624455 -0.639142
v 234.737649 -131.592388 -6.138291
v 271.058071 -129.921759 -8.804426
v 257.158257 -129.580336 -5.501465
v 294.922005 -130.066649 -55.539776
v 316.761301 -128.961978 -42.738456
v -19.261005 -91.912867 18.191342
v 180.935819 -138.691487 -7.265816
v 32.288622 -39.795568 49.167212
v 2.504666 -204.488022 -7.370961
v 357.940496 -64.135177 6.252094
v 15.617795 -40.230550 57.958182
v 34.229284 -178.252513 50.682569
v 9.393013 -82.884163 45.677785
v 208.492225 -134.494470 -6.611294
v 40.534289 -199.170270 16.153555
v 29.817268 -202.852487 14.278846
v 20.630718 -206.935494 -2.524591
v 19.461962 -120.129105 -80.808122
v 4.809656 -83.965185 -82.153457
v 1.144115 -0.523159 -21.660973
v 6.665617 -31.478905 51.999998
v 2.779688 -74.157627 51.239842
v 2.442090 -188.381702 37.978919
v 4.110753 -192.897821 35.479582
v -3.764053 -80.758324 -77.484802
v -5.428585 -79.960578 -75.502501
v -0.659807 -22.019161 -54.671621
v 1.882141 -10.594389 -42.200669
v -4.743156 -92.383649 28.739896
v -8.603855 -77.234909 18.811555
v 32.205634 -53.338907 54.155413
v 4.056567 -48.882860 58.035060
v 44.549694 -59.093486 52.765506
v 31.470699 -64.110370 57.577406
v 193.567132 -136.042501 -5.700813
v 2.088003 -97.315850 -79.770794
v -4.685798 -59.598362 -75.832124
v 9.618288 -8.170730 -37.786035
v 6.161788 -5.078503 -33.596041
v 2.987179 -5.481778 -33.600055
v 7.481028 3.339255 6.317053
v 25.077380 -3.007490 8.019051
v 26.503461 -2.893181 2.463583
v 29.661638 -4.199525 0.455569
v 14.253168 0.487170 -17.650999
v 63.207095 -17.361562 -4.616452
v 62.053434 -17.031871 -12.124813
v 51.362939 -11.730129 -16.639548
v 13.377091 -12.654919 -43.126485
v 4.927048 -14.983404 -47.552160
v 356.900482 -61.996109 1.238736
v 393.638612 -60.896715 -0.291266
v 68.298038 -21.706634 -11.030429
v 76.894504 -28.839276 -13.438822
v -0.970233 -24.172511 -56.577361
v -3.827552 -34.274670 -64.439562
v -6.174162 -45.804673 -70.516794
v -2.106104 -72.982627 -79.346631
v 1.612662 -75.256358 -80.954804
v -1.821559 -78.112323 -79.338782
v -4.978264 -82.957551 -75.458453
v 34.633332 -102.087275 -85.512494
v 2.898123 -172.031020 -54.191566
v 4.993662 -180.264109 -53.438020
v 0.720618 -115.744869 -73.262858
v 67.897521 -135.752824 -90.877073
v 2.709934 -124.758900 -70.540014
v 63.930081 -137.463097 -87.189196
v 6.684529 -127.174028 -73.142555
v 71.069665 -151.151124 -79.765566
v 28.824045 -148.765992 -71.759541
v 27.391438 -156.569330 -67.301227
v 5.475518 -185.217047 -51.187788
v 4.966322 -191.212867 -45.345563
v 9.183381 -150.248336 -63.734284
v 141.402089 -145.936995 -6.009839
v 93.248255 -166.635845 -54.896977
v 43.956428 -200.169673 -45.991179
v 49.858724 -197.304466 -49.013903
v 71.467633 -183.523139 -35.078686
v 52.583617 -197.968702 -28.372532
v 65.651567 -189.566916 -24.059676
v 25.234621 -205.997242 -28.841271
v 28.517151 -205.952959 -20.458853
v 17.669317 -207.157218 -15.091412
v 37.259857 -204.013686 -12.083351
v 15.875364 -207.012003 -14.621744
v 17.541641 -207.180671 -5.364517
v 11.873843 -205.971995 3.312829
v 44.852371 -197.600071 13.520232
v 49.744041 -194.182519 19.470943
v 44.173381 -197.510938 23.856928
v 104.854541 -161.571903 -33.490215
v 105.082869 -159.511015 -12.004327
v 9.463493 -203.511983 15.345668
v 9.273889 -202.888349 17.709934
v 2.713754 -198.458675 26.904823
v 138.060272 -144.856486 -2.217879
v 41.089110 -194.416181 36.548784
v 216.950098 -133.383092 -6.212724
v 10.152219 -190.954242 40.700576
v 409.866556 -119.868538 5.331090
v 153.815495 -132.380042 7.818645
v 13.562737 -190.773782 41.589863
v 176.396981 -122.683331 12.219210
v -7.077917 -134.159328 36.078597
v 5.122347 -76.690747 51.318822
v 34.048176 -166.979271 53.071534
v 37.690229 -167.434389 52.475571
v -9.917090 -122.039954 38.191443
v -18.868140 -116.498048 20.135062
v -9.965815 -117.101852 38.015623
v 28.246118 -113.317010 51.683577
v 31.913568 -105.724454 53.571325
v 5.028812 -92.994712 38.164351
v -0.013696 -98.266384 35.069886
v 35.446980 -99.128904 54.313895
v 3.810096 -86.503170 33.486902
v -1.951480 -79.309118 29.857462
v -3.910014 -82.135639 24.580097
v 3.852959 -73.407609 53.732996
v 101.217257 -62.277867 15.689399
v 15.795557 -51.520411 59.674974
v 344.023018 -65.602560 8.188564
v 50.044733 -15.383742 20.438985
v 51.559777 -18.456506 24.933408
v 33.927108 -17.748617 27.707779
v 49.319995 -22.747607 32.474235
v 19.119234 -25.458712 50.590422
v -11.351055 -78.834680 16.630333
v -8.646425 -75.687670 17.886642
v 48.222527 -149.014652 38.659364
v 44.862167 -148.088268 40.838528
v 205.249074 -139.580138 -69.898036
v 258.649078 -130.727733 -8.585715
v 193.659312 -141.701644 -69.822084
v 250.160348 -134.378128 -42.332951
v 407.990376 -120.319505 -7.653651
v 244.872913 -133.011046 -25.587850
v 196.473572 -137.780777 -11.126772
v 53.720247 -150.107344 34.345692
v 2.237149 -203.104141 -17.317594
v 2.207378 -201.998181 -22.625625
v -5.142095 -12.992430 -41.380238
v 0.651991 -7.185820 -36.605010
v 224.541987 -132.389926 -5.806722
v 0.091640 -120.440125 -69.589826
v 3.934486 -186.155860 -49.323523
v -20.192099 -89.089316 16.567563
v 0.474082 -5.688450 -33.420371
v -2.239288 -2.414996 -22.454942
v 48.409999 -50.081829 49.170240
v 41.471371 -120.703961 39.143970
v 96.761910 -138.431074 15.801652
v 187.767359 -136.834963 -5.620125
v -0.125620 -127.649388 -63.441662
v 1.557577 -55.662969 55.452659
v -5.992533 -70.661333 -76.470975
v 0.385333 -86.380262 -80.399766
v -7.046865 -77.698897 21.275087
v -21.760056 -117.092829 13.731787
v -23.706284 -118.003000 9.742843
v 6.857469 -134.511155 -69.429413
v -2.570701 -141.075496 40.608587
v 2.087414 -155.607305 -56.554280
v 2.506588 -157.877316 -56.736709
v -0.058175 -167.305059 39.404556
v 0.218506 -166.222358 -53.459031
v 3.829059 -175.624529 -54.079712
v 1.573904 -181.469817 -50.092469
v -17.991886 -118.726701 22.858135
v -0.262804 -79.394315 32.826924
v 3.182292 -79.539304 40.060952
v -17.333845 -129.993101 16.281409
v 1.851940 -191.789158 -42.036144
v 0.421842 -202.060410 -19.665332
v 10.326564 -202.405944 -33.284734
v 8.093890 -200.647875 -34.923527
v 10.697565 -200.515638 -37.218521
v -2.025681 -193.420194 24.278517
v -1.730950 -202.930026 0.620961
v 2.230256 -202.863477 14.350067
v 0.218327 -202.679030 11.948231
v 7.713938 -204.500422 -18.232664
v 194.541781 -142.109794 -66.810426
v 19.578401 -206.853955 -20.507340
v 6.619071 -192.297193 37.449918
v 10.149295 -198.451987 29.509671
v 5.259003 -190.639758 38.421731
v 236.413450 -132.882805 -9.557167
v 305.439445 -129.985662 -45.245395
v 199.840757 -139.374307 -34.603049
v 39.374510 -203.125099 -28.746165
v 51.775999 -197.009394 -40.653743
v 64.439442 -190.503457 -26.964786
v 51.657735 -194.991546 5.409225
v 56.730712 -193.446106 -3.295501
v 57.006108 -190.837991 4.423916
v 51.844357 -190.772673 20.561859
v 53.128698 -191.349773 11.993965
v 53.462692 -189.366508 17.580718
v 112.027461 -156.342104 -10.888435
v 48.026881 -199.888594 -32.839079
v 29.219068 -148.394745 52.883312
v 56.419535 -114.980452 32.254427
v 32.742989 -108.080950 52.166212
v 39.047270 -96.671052 52.829760
v 36.999215 -83.075757 57.436651
v 36.869625 -76.356283 57.568155
v 85.815407 -68.157726 23.502493
v 40.022366 -72.453971 56.054051
v 46.743236 -58.288465 51.453848
v 28.718476 -37.521292 50.125684
v 75.925284 -71.790111 28.836150
v 87.380544 -40.656448 6.536140
v 82.675181 -34.844840 1.634996
v 83.281300 -33.571467 -3.102165
v 50.037375 -40.542914 44.855902
v 85.413235 -34.052039 -10.849894
v 51.274433 -31.165109 38.911240
v 50.912025 -23.466435 32.607260
v 51.270298 -21.510629 30.138587
v 64.549416 -18.428305 -8.508969
v 32.456210 -14.464643 24.307295
v 30.839760 -11.372848 21.029505
v 351.157871 -64.573822 6.900250
v 7.115190 2.415336 10.999025
v 8.902998 -3.035475 -29.230055
v -2.384363 -3.895458 -26.789362
v -3.238519 -19.133649 -51.071362
v -4.369783 -21.451681 -52.955884
v -4.206581 -25.304491 -56.319758
v -5.492399 -36.293566 -65.286654
v -1.711919 -101.306971 34.718626
v -1.911461 -109.673493 39.281928
v 209.166263 -136.209086 -11.292749
v 377.908192 -122.000840 -0.173685
v 358.860712 -123.231417 -2.271657
v 284.735721 -128.663568 -7.277600
v 309.453010 -126.735067 -5.805063
v 400.339183 -61.412596 1.683746
v 185.649253 -110.491201 18.248716
v 322.332423 -125.250979 -20.837974
v 309.783803 -129.022832 -38.986408
v 188.576387 -112.814525 16.876744
v 3.009492 0.515872 -20.090423
v 176.081548 -117.713589 15.221505
v 36.064021 -199.142303 23.762647
v 1.941842 -161.125543 -55.763450
v -7.485379 -47.952132 -70.893363
v 14.248585 -7.515836 -35.913562
v 5.169685 2.276680 -15.780719
v 7.491305 -17.107360 40.534084
v 4.792597 -40.569171 55.199394
v 18.505967 -55.563980 59.669371
v 0.946640 -105.375783 39.000673
v 144.703241 -136.834869 5.702565
v 202.011118 -134.604874 -5.229199
v 15.337565 -207.027389 -5.575986
v 40.188358 -200.478139 -46.344543
v 3.056556 -88.878944 -81.187810
v 31.171988 -9.984278 17.834660
v 44.969192 -13.713950 17.796662
v 363.428205 -65.073624 7.447572
v 3.211363 -91.833493 -80.935878
v 6.092680 3.703367 -3.559195
v 15.054633 -2.517990 26.886589
v 6.411280 3.721413 1.928382
v 33.474968 -7.968803 10.271407
v 49.062096 -10.406194 6.540407
v 12.619183 2.156642 -9.849993
v 7.273905 2.444441 -14.593900
v 17.576601 0.398631 -13.101109
v 13.803813 -0.770612 -22.557686
v 23.792976 -2.333877 -17.073024
v 63.716647 -18.157959 -11.710965
v 25.283204 -4.392592 -22.467176
v 88.136339 -35.521368 -8.567605
v 50.382125 -12.184464 -19.737282
v -4.066127 -14.405990 -44.695182
v 9.474231 -15.178181 -47.117064
v 262.416100 -68.943751 -35.899407
v 61.912021 -16.863837 0.214871
v 11.083427 -4.590353 -32.158458
v 16.352662 -10.164938 -38.888463
v 71.878089 -24.632669 -10.862770
v -7.206360 -41.144708 -67.550412
v 1.140811 -80.546018 -81.011508
v 0.437452 -107.734406 -76.193868
v 29.179256 -109.235876 -83.813290
v 29.641477 -111.881263 -84.016018
v 25.757734 -167.770051 -63.464334
v 4.593772 -178.994091 -53.631353
v 72.306677 -143.269245 -88.322595
v 65.841201 -141.713524 -85.425360
v 68.010519 -144.570369 -84.361813
v 31.043297 -158.160216 -67.453051
v 5.552390 -157.133502 -59.308738
v 22.967952 -157.005922 -65.764467
v 30.978378 -161.019524 -66.102910
v 27.906742 -158.079089 -66.530180
v 5.316056 -181.715169 -52.973674
v 2.506743 -188.652198 -45.894486
v 13.464134 -196.577105 -43.956212
v 213.219909 -137.939195 -39.520411
v 96.949387 -165.127575 -43.399569
v 73.389988 -181.921901 -33.991504
v 105.706687 -160.944172 -24.627348
v 203.545525 -136.394773 -9.643861
v 170.311918 -139.317843 -4.712843
v 115.750375 -155.215882 -12.112639
v 6.279736 -203.985670 -18.388471
v 10.572081 -205.637186 -16.123800
v 8.643454 -205.735011 -2.181237
v 1.144768 -203.810232 6.553579
v 20.428386 -205.919009 3.623879
v 50.160638 -194.100191 13.361757
v 241.701270 -136.237931 -50.837225
v 164.335602 -141.102574 -6.190377
v 3.947536 -200.372432 23.900053
v -1.911530 -198.505130 17.856331
v 123.289930 -151.287281 -7.110607
v 133.303974 -147.066299 -3.993816
v 154.475741 -141.864032 -3.854363
v 155.081101 -140.746656 -2.125220
v 189.600017 -135.663155 -3.870165
v 39.728756 -187.229106 42.872093
v 11.508988 -192.735166 39.061174
v 9.361891 -189.095681 42.145046
v 106.030083 -143.132434 11.186141
v 32.593515 -169.854392 53.385559
v 1.930619 -163.450997 44.353006
v 43.279185 -159.729546 49.037570
v 2.383685 -158.560486 45.832292
v 23.105922 -137.012773 54.413930
v 21.017593 -135.143048 54.798907
v -11.414230 -122.832703 35.906046
v -21.029586 -119.463170 15.732780
v 27.757034 -118.811156 50.377559
v -17.635906 -117.120942 23.345328
v 33.969526 -102.661496 53.927538
v 186.664461 -109.282392 18.608168
v 190.635901 -109.619096 18.084571
v 5.626241 -84.600389 36.623036
v -4.511474 -80.095468 24.597458
v 2.181899 -81.728183 32.850148
v 70.194924 -88.302122 32.013876
v -2.772262 -79.256246 28.223081
v 34.536791 -78.971264 58.536066
v 2.324018 -68.389876 55.465136
v 38.500848 -71.791977 56.630300
v 96.952205 -60.895232 16.706409
v 41.080198 -68.739172 55.342826
v 41.978308 -63.022970 54.259817
v 391.423047 -62.865132 4.438052
v 32.478894 -11.731730 19.774224
v 87.346256 -48.983673 15.205019
v 31.947729 -19.381668 31.660119
v 49.788052 -31.365482 40.150103
v 32.319469 -30.330628 43.569582
v 40.269802 -151.288568 46.297315
v 239.690625 -133.657782 -23.142380
v 206.148902 -140.337866 -66.321487
v 16.976960 -6.293194 32.630302
v 49.344029 -12.531066 13.820482
v 42.191642 -130.429223 37.613628
v 150.265856 -131.381088 9.197199
v 6.053516 -197.836479 30.216086
v 46.961597 -43.067336 47.576778
v -18.257821 -92.542984 19.352537
v -17.398834 -81.218100 13.737323
v 4.103916 -38.027388 51.720411
v 5.724050 3.416884 -8.777166
v 36.181981 -7.363190 4.918212
v -0.846288 -201.072234 14.969956
v 1.892537 -176.583757 41.949309
v 0.665955 -125.336970 -66.894184
v -8.143058 -66.125979 -74.257941
v -6.182681 -75.943548 -75.585676
v -5.553746 -85.943539 -73.864085
v -5.218576 -77.795618 24.523315
v -6.535637 -79.336514 22.018125
v -3.943775 -85.261957 -76.576955
v 0.590635 -96.076394 -79.282593
v -0.763186 -102.784388 -76.835126
v -0.821706 -112.462294 -73.319899
v -12.017004 -119.497948 35.747311
v -0.078549 -174.637025 37.755483
v -17.330916 -109.361432 21.397749
v 4.079264 -77.239519 47.770947
v -13.694963 -135.858685 14.239296
v 78.223228 -146.818495 -88.142535
v 6.997528 -196.738801 -40.218333
v 7.517926 -203.147248 -27.000405
v 0.567489 -187.761558 35.575181
v -1.209459 -202.729400 7.257626
v 3.435094 -204.886082 -2.903385
v 1.331635 -204.134187 -6.170739
v 2.688967 -190.586399 36.575609
v 17.599584 -201.642304 -38.867607
v 196.057675 -142.103751 -63.586395
v 30.079895 -205.405913 -32.755457
v 25.040154 -206.439016 -21.923962
v 195.939615 -140.911898 -47.761030
v 192.572044 -137.579580 -8.837992
v 196.580418 -139.614792 -25.530332
v 199.274640 -140.072334 -43.044703
v 223.433024 -136.061297 -31.922518
v 46.644648 -200.464905 -34.122042
v 47.977412 -199.333541 -42.190687
v 53.198420 -196.656892 -35.693689
v 55.087181 -194.079661 -46.065732
v 54.884852 -195.225519 -38.222209
v 62.645669 -191.760990 -18.373444
v 67.199767 -188.120397 -27.846589
v 70.263212 -185.269950 -29.300779
v 54.310352 -192.668374 6.128647
v 50.394361 -193.691797 15.058779
v 29.208137 -151.411194 53.451344
v 23.199455 -141.400977 55.041269
v 66.263277 -120.024306 27.083774
v 28.415197 -127.031718 49.046271
v 26.760060 -122.638649 50.137368
v 29.451343 -113.008473 51.366576
v 45.736658 -55.731125 51.688456
v 67.372780 -92.426490 32.931874
v 95.375450 -59.215246 16.604637
v 48.364930 -36.642888 44.129569
v 22.465012 -6.004242 24.409679
v 11.815571 -16.033118 -47.732691
v 8.553711 -6.836097 30.939002
v 6.500892 -2.239795 20.900655
v 8.655547 -1.568515 -26.436685
v 1.239222 -2.257953 -26.510233
v 186.623040 -138.040786 -7.919088
v 236.819019 -132.132913 -7.630548
v 345.813881 -62.412476 1.690834
v 303.407809 -128.509018 -57.147241
v 356.113150 -62.900538 3.824165
v 71.506958 -92.422581 31.032612
v 38.830682 -181.842773 47.086492
v 13.273187 -19.012290 -50.940901
v 11.411684 -0.247753 -22.523261
v 42.180696 -202.222460 -37.647338
v -3.279863 -105.454950 35.451536
v 31.547131 -37.166561 48.353615
v 190.227892 -111.661942 17.258721
v -4.318812 -109.025346 37.011910
v 8.931491 -14.160313 39.847158
v -16.533013 -99.200808 22.472980
v -13.539016 -111.466566 28.565527
v 173.349672 -138.303608 -3.839061
v 4.801299 -204.947821 -9.809645
v 199.256442 -135.871227 -7.036990
v 76.888330 -150.478117 -82.887523
v 4.420124 -22.194564 -55.489070
v 43.736410 -65.288751 53.732937
v -8.054759 -116.777483 39.714178
v 185.913646 -112.717198 17.135317
v 17.126549 -11.530563 -40.519692
v 13.360925 0.499530 19.789397
v 28.339723 -6.467540 14.001342
v 32.032320 -7.279185 10.075033
v 21.353446 -0.175836 -6.645707
v 22.903154 -0.698242 -2.098906
v 53.266220 -11.567251 5.086875
v 55.430056 -12.111291 0.819219
v 19.739576 -1.669748 -20.056294
v 47.923234 -11.500239 -21.258614
v 8.999678 -17.434816 -50.297478
v 226.534620 -62.871250 -28.229598
v 13.158470 -8.731624 -37.816200
v -6.380762 -64.113817 -75.633016
v -4.666629 -72.539195 -77.639382
v -4.131571 -75.331018 -77.996463
v 59.782272 -125.710062 -90.380560
v 9.592436 -136.569955 -70.532204
v 70.368598 -146.946972 -83.485597
v 10.347229 -145.956525 -66.379700
v 315.435223 -128.407042 -52.407314
v 310.530961 -129.566525 -45.833292
v 118.523838 -156.033355 -62.743513
v 22.951232 -205.236132 -33.269237
v 32.969506 -204.954902 -27.633246
v 14.603143 -206.588998 -18.155767
v 48.682726 -195.894322 10.455286
v 46.300538 -196.669089 14.332913
v 46.032766 -196.282733 23.947980
v 124.858143 -149.785460 -4.520492
v 228.310558 -133.007840 -7.885403
v 40.074580 -192.630917 39.023921
v 309.411848 -126.415144 -4.147154
v 9.523361 -194.145297 36.883909
v 10.502888 -194.418246 36.733104
v 14.433164 -192.175733 40.258651
v 187.316746 -114.767100 15.993067
v 107.873730 -136.665643 14.145608
v 27.848892 -172.376629 53.766156
v 39.974472 -165.178456 51.542862
v 1.321873 -151.085254 44.949304
v 149.806839 -129.434620 10.606748
v 3.378721 -80.981620 36.667782
v 35.931187 -88.454758 56.877473
v 7.210044 -85.413210 39.956883
v 90.205377 -68.627210 21.832884
v 45.763720 -60.625799 52.246558
v 46.410870 -50.586501 50.387346
v 19.011395 -45.344061 57.745427
v 146.730974 -130.934940 10.121442
v 392.530349 -62.075023 2.952388
v 348.047402 -63.031366 3.689028
v 99.605662 -44.749527 2.812384
v 25.758217 -52.604758 56.535696
v 42.582384 -147.860241 42.539908
v 4.310337 -194.586579 33.869143
v -7.122437 -74.820115 20.911476
v 2.768056 -71.794432 53.856252
v 49.008066 -40.908374 45.750668
v 49.185406 -153.157432 40.235930
v 365.941949 -62.574564 3.447922
v 19.229146 -51.090289 58.761837
v 1.867447 -60.970852 56.710547
v 2.166572 -64.421266 56.514089
v -1.595825 -86.317887 -79.087268
v -3.346208 -87.380488 -76.925440
v -1.862143 -88.638792 -78.356196
v -17.174532 -102.122761 22.167681
v 1.838197 -148.094048 46.342201
v 14.372968 -200.981524 -38.536419
v -0.316395 -192.374138 30.555269
v 3.923283 -204.180986 10.617896
v 312.172491 -127.264842 -57.326109
v 49.558403 -198.870296 -35.215826
v 63.279936 -190.880989 -31.424825
v 55.431586 -193.234393 1.772048
v 93.718827 -166.913073 -41.027562
v 38.479723 -173.153963 51.285191
v 21.424858 -24.060661 48.011396
v 22.614740 -3.842447 18.885281
v -5.608648 -11.160225 -37.665180
v 188.062590 -139.376280 -13.347152
v 380.671210 -62.478350 3.543259
v 104.839085 -133.803428 15.878339
v 12.238505 -17.319541 -49.447918
v 14.603222 -17.441314 -48.918383
v 43.330262 -201.850870 -35.194251
v 34.672232 -204.695096 -31.934648
v 102.843708 -128.783955 17.476216
v 2.525962 -57.645952 57.725909
v 46.641826 -155.855247 44.374737
v -1.017121 -92.622194 31.792952
v 7.298803 -193.760337 36.327825
v 63.901623 -126.432780 -92.386507
v 14.087511 -206.657252 -1.324151
v 16.929054 -0.684847 18.824303
v 19.254355 -0.222269 10.822909
v 28.028404 -4.346859 5.957292
v 32.977709 -5.497179 0.701206
v 13.169699 -2.811219 -27.950073
v 13.815352 -14.809645 -45.652995
v 69.320979 -139.921265 -89.099655
v 330.035882 -125.072856 -3.031250
v 166.652290 -139.178507 -3.305307
v 128.129823 -150.462338 -9.219821
v 24.608381 -205.517812 -32.597620
v 134.781606 -147.973187 -7.036929
v 2.717160 -195.581194 31.372050
v 14.498961 -194.480577 36.569184
v 7.634036 -195.279124 34.775867
v -23.060949 -120.517304 11.307019
v -12.343922 -124.528701 33.698857
v 6.461869 -87.000257 38.199480
v 7.194829 -83.628122 40.922596
v 5.979108 -83.201608 38.742563
v 390.893036 -64.532482 6.739313
v 5.001448 -202.423642 -24.914784
v 18.252451 -3.663963 25.923405
v 4.307306 -131.040108 -68.858243
v 22.918396 -52.129773 57.667526
v -12.863157 -112.575128 30.720333
v -19.023831 -124.881631 18.782019
v -16.488172 -132.704367 10.794552
v 343.527310 -124.201447 -3.186906
v 36.925309 -155.163389 50.221029
v 33.848655 -148.771331 50.099541
v 30.363958 -7.037262 11.821413
v 385.978922 -61.988641 2.674827
v 33.969110 -171.288263 53.056561
v 11.323588 -188.825209 43.006129
v 32.785365 -8.982168 13.674467
v 5.107458 -80.890182 40.805388
v 7.226351 -82.488186 42.183683
v 2.589140 -4.600340 -31.698650
v 12.342630 1.794433 -12.693833
v 50.171733 -10.838872 -15.112720
v 6.200929 1.409285 -19.092164
v 123.447182 -154.606142 -59.933808
v 19.875642 -206.171110 2.195743
v -13.088253 -117.222588 33.876924
v 8.533668 -4.791252 -32.887674
v 36.004022 -174.948554 51.652540
v 29.847119 -175.839413 52.367685
v 6.911886 -205.505466 -3.709536
v 31.946743 -5.951122 4.967698
v 11.745439 -206.194705 -0.453766
v -10.346731 -115.505352 37.011476
v -12.222472 -115.721370 34.678729
v -9.791126 -112.211309 35.236381
v -6.354318 -80.074863 -74.177596
v 3.195993 -68.053623 56.680729
v 36.536004 -169.955737 52.795889
v -0.540101 -91.465516 -79.104553
v -3.169528 -92.123649 -76.193974
v -4.771674 -84.329174 -75.649348
v 3.235824 -60.803967 58.381868
v 1.658288 -93.947563 -80.179999
v -5.867896 -82.748291 -74.340978
v 382.600868 -121.723509 1.438627
v 1.121351 -91.172638 -80.147855
v 2.451160 -62.249379 57.389802
v -3.313146 -77.305310 29.036318
v 28.400526 -160.121131 -65.619740
v 50.042675 -193.333015 20.966891
v 7.424057 -204.919478 9.348562
v 52.153804 -193.373662 9.442377
v -1.256541 -93.621229 -78.251260
v 5.293198 -89.403470 37.028044
v 1.870772 -78.164468 -81.145545
v 12.726284 -14.597730 -45.608085
v 42.629217 -194.542694 34.694331
v 3.756682 -62.935610 58.434131
v 979.834367 -118.458456 53.193222
v 11.053194 -1.583308 -26.161950
v 28.443250 -161.828447 -65.033850
v 11.822158 -3.779466 -30.389819
v -0.475350 -93.538457 -78.861232
v -5.845069 -77.901489 -75.551261
v -13.552717 -78.845614 14.525467
v 39.367686 -174.396835 50.237770
v -1.896251 -103.418015 -75.740247
v 108.334172 -158.446714 -13.785639
v 586.001244 -62.498471 14.406678
v 316.402017 -125.664368 -14.905452
v 348.986197 -125.487934 -31.021935
v 255.542474 -92.909049 -60.300997
v 781.241422 -74.204817 -11.814850
v 787.632900 -77.894196 -14.693662
v 683.776432 -85.807054 -20.912965
v 371.732148 -68.508779 -30.698173
v 445.435534 -71.745074 13.909365
v 363.116944 -88.241573 18.689753
v 370.207705 -90.683962 18.876957
v 730.145536 -117.995670 19.792276
v 283.762439 -92.423896 -58.777373
v 187.476635 -58.147991 -26.147649
v 89.974254 -124.164625 20.223253
v 392.534382 -98.600871 -58.919490
v 82.662255 -131.340197 20.361697
v 523.709556 -86.143258 -37.996585
v 470.309607 -118.137403 1.176158
v 698.306317 -63.874465 0.327279
v 146.734374 -74.800710 -54.547582
v 256.377519 -134.742951 -50.756162
v 377.900449 -118.023214 8.192687
v 147.830052 -94.579163 19.403151
v 514.288813 -107.954916 -51.491973
v 316.856318 -74.191389 -39.992524
v 359.230652 -123.402673 -21.365864
v 193.478500 -131.207680 2.277870
v 189.194724 -142.641407 -56.298954
v 739.008851 -54.173432 15.363295
v 544.438882 -120.458660 -12.771626
v 278.921051 -129.083898 -22.486604
v 258.875085 -133.575474 -60.717514
v 209.051264 -137.689317 -22.994648
v 749.771423 -100.995718 40.851391
v 477.976365 -117.945997 1.856111
v 479.675543 -118.644640 -3.288156
v 531.773482 -69.208611 -20.946585
v -3.403339 -155.456498 -41.311514
v 612.490259 -76.134260 27.082843
v 294.931680 -67.457765 -32.079424
v 164.039544 -142.156565 -8.812201
v 462.315448 -65.973944 -22.121652
v 287.769393 -97.338218 18.839346
v 433.569324 -83.177364 -43.869240
v 670.494900 -69.380286 -7.460865
v 47.320934 -136.197358 34.462814
v 406.158400 -83.479336 18.247014
v 138.773251 -76.185708 -56.400686
v 970.264820 -142.863284 30.093041
v 346.366820 -73.650375 -38.300180
v 472.464069 -81.644960 19.557165
v 182.106552 -141.950482 -28.970839
v 112.483532 -155.623720 -8.669140
v 113.599973 -131.213273 15.401966
v 603.903238 -118.939362 3.403721
v 166.656144 -73.463774 -51.424969
v 341.765850 -94.987067 18.705742
v 357.676189 -82.575951 -47.598210
v 545.665998 -115.127281 13.892993
v 292.125944 -69.649204 -35.445888
v 223.127339 -138.196365 -51.111834
v 94.962703 -142.107305 14.794737
v 329.712893 -94.349725 -58.784518
v 98.632606 -164.514450 -35.269894
v 413.303589 -81.323477 -43.546796
v 492.492609 -82.431678 -38.136037
v 565.117008 -79.282650 -27.983741
v 166.105388 -76.789626 13.973877
v 207.599260 -82.740648 -54.711798
v 315.730818 -109.243224 -68.198623
v 49.850127 -152.913353 -75.195591
v 575.589410 -120.451973 -36.126001
v 914.135247 -114.105236 8.691657
v 137.213766 -73.539088 14.315223
v 135.595429 -76.332872 15.714471
v 347.251283 -88.477640 18.607202
v 765.173715 -118.013057 12.797727
v 382.912244 -94.398391 -56.498865
v 363.114037 -123.255179 -21.435230
v 451.638122 -92.090509 -49.900342
v 816.731386 -103.559805 -7.645481
v 417.356626 -119.727325 0.605460
v 321.782819 -125.838992 -25.627368
v 697.611942 -91.381989 -23.012729
v 360.826633 -125.045235 -32.026423
v 353.676242 -124.658841 -27.580331
v 322.090374 -101.945873 -64.101838
v 115.785427 -157.045086 -27.843251
v 447.439603 -118.745970 -0.736882
v 227.461094 -64.326790 -31.217703
v 68.456317 -110.161009 28.746124
v 66.634656 -108.938963 29.701926
v 172.753839 -97.848218 20.245480
v 172.899018 -93.373130 19.368139
v 326.778412 -91.345798 18.793100
v 426.899951 -82.446093 -43.712893
v 547.459032 -66.967690 -16.538080
v 610.997641 -68.725172 23.181250
v 403.079595 -80.754731 -43.624165
v 434.779080 -121.424956 -41.087112
v 698.531094 -117.041968 22.185309
v 897.896430 -81.253421 -15.063712
v 904.085605 -78.662746 -16.082271
v 515.698554 -121.167029 -25.676499
v 556.789938 -74.426847 -24.363259
v 179.926497 -143.524060 -53.297533
v 336.119930 -124.415701 -9.211829
v 505.745208 -120.172058 -13.043012
v -0.177318 -54.543251 43.349257
v 711.092023 -70.740716 36.496111
v 309.949294 -91.787569 18.893836
v 659.694731 -72.327431 30.710227
v 91.203045 -72.691902 -60.740270
v 670.995080 -88.479239 -23.502456
v 667.073933 -85.458357 -21.926627
v 0.676886 -23.536036 2.516392
v 81.728683 -75.804481 -65.562336
v 100.656597 -140.295448 14.139730
v 86.750845 -171.545008 -31.070743
v 69.501713 -75.484680 32.627966
v 620.563357 -69.731914 -12.660409
v 804.691546 -51.321468 12.108449
v 374.546327 -124.424198 -43.247009
v 386.335002 -121.462407 -13.690273
v 391.426778 -87.772461 18.815728
v 96.193460 -153.862619 7.020260
v 111.912364 -73.341966 -57.244769
v 850.323382 -50.401144 3.124654
v 67.199745 -96.698590 32.394652
v 964.414666 -100.572674 83.427321
v 340.314496 -86.760529 -52.098287
v 749.977891 -118.178926 20.170476
v 43.594653 -101.916233 -86.881112
v 806.714111 -59.769796 -0.771219
v 657.117145 -117.868215 13.530805
v 184.310690 -115.600279 -79.902608
v 450.010196 -120.042862 -12.476062
v 450.755050 -120.792031 -18.696725
v 802.134675 -76.250239 47.993844
v 696.901692 -117.717823 18.184699
v 646.140300 -99.325170 31.921132
v 363.736672 -119.224319 6.667187
v 737.172407 -72.664441 -8.900588
v 416.725017 -93.530431 -53.751059
v -0.388534 -45.056381 -2.719150
v 255.306138 -132.609118 -34.373316
v 246.403523 -118.230080 -74.029654
v 533.598662 -78.274101 -30.393787
v 539.253496 -79.627522 -31.022032
v 523.191217 -78.612404 -31.735843
v 366.705239 -124.370270 -29.214827
v 119.530488 -101.865528 21.006429
v 141.771732 -55.333923 -32.393740
v 50.549824 -65.283734 47.756093
v 406.663263 -122.623498 -41.317682
v 66.363733 -100.862218 31.834221
v 539.311193 -71.566871 18.430015
v 549.843638 -71.958230 -22.475867
v 299.955869 -93.886312 -59.346364
v 126.844858 -147.638178 -1.561608
v 132.276354 -118.194485 -89.655675
v 374.231900 -123.675318 -47.478314
v 887.053572 -106.014505 53.878033
v 197.417180 -126.491232 -79.443140
v 203.447822 -127.446074 -78.686189
v -5.007013 -192.144810 -8.844721
v 253.233165 -68.405209 7.874555
v 200.447285 -58.052408 -12.932279
v 201.105389 -58.064796 -18.484991
v 184.590422 -80.038858 15.050748
v 567.523311 -119.023490 0.093371
v 106.520451 -68.584410 16.849602
v 66.261746 -66.443099 -64.664221
v 74.524210 -73.590364 -66.227520
v -3.684705 -191.600109 13.222332
v 190.361994 -84.898200 17.246033
v 446.266629 -121.506413 -36.161469
v 359.092028 -98.314843 -60.421747
v 723.815351 -67.611918 -3.813403
v 173.576328 -145.283939 -60.952488
v 450.635958 -87.819468 -46.545494
v 357.718753 -80.881453 17.231436
v 565.356734 -120.813220 -35.480862
v 420.519383 -75.251115 -36.874673
v 227.081809 -64.727002 1.981896
v 424.181990 -121.243641 -18.920980
v 174.750331 -83.906769 16.637479
v 567.486184 -118.318363 3.710903
v 576.511638 -118.542727 3.267804
v 157.629274 -88.404980 18.162944
v 569.978717 -71.813067 -20.285116
v 114.361324 -143.655687 8.206961
v 619.157148 -67.270345 -9.816838
v 350.074795 -124.992358 -50.838697
v 463.477551 -83.397734 -41.683499
v -6.660161 -143.443787 28.149935
v 357.669807 -68.630525 10.905086
v 455.383318 -94.022875 -50.954184
v 152.714936 -87.993129 -64.047384
v 932.142744 -112.496320 3.800178
v 354.028310 -77.115714 15.843886
v 346.684383 -74.179873 14.487696
v 488.140466 -120.527684 -17.286770
v 492.294059 -119.952398 -11.730043
v 229.786500 -137.452702 -50.703764
v 515.731211 -87.514777 -39.883265
v 313.496157 -78.628928 16.659181
v 205.035920 -81.352466 16.081695
v 606.759572 -120.043987 -4.774679
v 821.100678 -71.558992 -12.917709
v 302.571493 -114.722391 10.731957
v 660.626022 -87.738011 -23.940977
v 233.076673 -134.614070 -28.452102
v 351.640967 -111.435930 13.011951
v 39.783430 -128.719126 39.527590
v 593.065718 -105.354117 -39.613401
v 862.446526 -91.976576 54.045764
v 305.689055 -89.730248 18.800966
v 922.197317 -26.055770 23.306560
v 636.445913 -116.310108 17.687813
v 411.587965 -120.858936 -14.295988
v 112.912604 -127.497082 16.673236
v 675.726923 -66.714324 30.159747
v 414.159913 -64.656545 -22.357051
v 79.671888 -74.041285 -64.867997
v 265.155013 -131.604694 -34.138743
v 46.167410 -136.145464 -84.092913
v 389.377485 -121.362466 0.655693
v 92.422618 -44.899066 8.019326
v 761.115220 -116.443632 3.046700
v 329.246536 -125.272394 -56.739936
v 108.711368 -159.057348 -18.576693
v -1.149485 -31.125317 -11.135011
v 961.772285 -21.965285 58.019137
v 95.250502 -134.191508 17.342751
v 789.580423 -112.577214 -1.142885
v 59.858146 -16.371424 5.493495
v 249.483594 -132.527206 -27.360388
v 310.414582 -81.407701 17.503309
v 300.970691 -81.669565 17.574622
v 59.419770 -124.803455 28.630125
v 301.209881 -111.972903 13.010760
v 367.506084 -122.737637 -18.745547
v 204.424277 -138.532291 -26.112342
v 925.929911 -31.287613 52.213416
v 541.518003 -102.739223 23.291898
v 41.550753 -180.163572 44.768195
v 161.963247 -61.417452 -38.392550
v 56.471978 -67.974967 -70.685175
v 50.828600 -71.433746 -75.505432
v 59.277337 -64.476466 -66.989176
v 319.469327 -128.173368 -37.482112
v 491.072879 -116.835275 7.992453
v 598.178280 -98.912240 28.265172
v 313.930295 -77.246680 -43.457472
v 938.939417 -21.113162 16.468499
v 811.408414 -54.941818 4.860328
v 93.900538 -165.853289 -15.239324
v 755.015814 -118.251133 14.169207
v 613.683726 -116.652443 14.451174
v 162.238649 -144.460146 -19.833584
v 490.273669 -99.605090 21.071515
v 729.694760 -57.973281 8.592455
v -11.601916 -73.575752 5.916602
v -9.145413 -71.677815 7.771972
v 226.932421 -85.332219 -55.373234
v -3.635151 -183.247122 16.678074
v 107.585450 -157.806845 -9.540910
v 949.737992 -15.059611 18.627684
v 654.859146 -90.542117 -26.093862
v 957.847375 -63.711691 -25.833815
v 876.103732 -78.012413 -15.392963
v 983.914659 -121.076210 49.239425
v 704.494889 -103.343865 36.245326
v 790.574111 -115.867724 38.740313
v 756.569247 -96.897715 -20.059443
v 764.518603 -115.573482 36.160339
v 814.119428 -114.207401 42.972868
v 644.122700 -112.908181 -33.006179
v 1007.179737 -25.858102 45.509912
v 984.148014 -117.654712 52.156340
v 675.931805 -101.662808 -28.736234
v 641.686381 -101.692545 -32.488689
v 749.318427 -92.534491 -20.590657
v 732.780279 -89.712360 -20.499569
v 739.581098 -92.899893 -21.249486
v 649.492776 -104.941577 -32.466580
v 627.861517 -104.083676 -34.905163
v 701.273573 -105.570196 -25.630698
v 706.777063 -106.795828 -24.104764
v 626.177999 -114.776778 -35.353430
v 639.539355 -112.768695 -33.964161
v 615.905112 -116.203351 -36.250771
v 610.463195 -116.177891 -37.465514
v 655.499982 -113.230858 26.705098
v 689.047545 -112.530571 31.300762
v 705.472871 -114.529203 30.792810
v 674.611060 -112.731158 29.434114
v 698.450043 -112.933473 31.908753
v 695.463433 -113.834738 30.610547
v 708.413805 -113.429410 32.577677
v 663.227069 -101.004264 33.134275
v 673.860185 -100.080751 34.254462
v 638.771019 -105.279540 -33.894359
v 769.536302 -77.844068 44.409905
v 971.741479 -125.650199 49.078381
v 965.934972 -122.894886 51.806770
v 990.656572 -96.514800 83.628117
v 1021.212870 -9.765327 1.902053
v 864.451806 -81.059513 -15.066101
v 977.048799 -127.127551 4.687073
v 868.996013 -122.109389 33.244207
v 857.309231 -116.748065 45.587485
v 1007.190434 3.836764 33.071585
v 836.387814 -117.239499 14.583906
v 894.319531 -125.052499 37.709563
v 963.619035 -143.018121 34.010167
v 989.932742 -94.729689 86.995519
v 959.717047 -122.688507 52.672923
v 1020.185753 -18.711983 -11.207225
v 1021.716777 -22.382506 -12.573769
v 859.148901 -78.007092 -15.516905
v 842.910327 -85.412922 -14.881755
v 1011.435615 -38.974149 -14.296073
v 860.879585 -121.350962 32.027932
v 1016.765320 -1.118620 10.503549
v 1023.648802 -21.946960 -10.817912
v 957.025692 -40.558548 -24.057295
v 831.805329 -118.194374 17.295987
v 1006.556014 -39.637391 1.676304
v 953.129802 -122.969698 52.301871
v 955.521401 -81.718983 89.984415
v 1006.923771 -0.875469 39.631159
v 923.660669 -57.463672 67.149377
v 989.578701 -58.719273 89.040424
v 925.551804 -90.941612 70.434744
v 815.755246 -108.707460 45.315794
v 987.313597 -81.071497 97.590977
v 985.860536 -85.038902 97.641332
v 978.935978 -89.169652 97.364985
v 958.007355 -84.757595 92.096914
v 806.111397 -106.471399 45.063431
v 810.489249 -109.842617 44.509523
v 899.719203 -109.955908 54.359286
v 866.266216 -114.364278 47.643859
v 959.827686 -124.512554 51.354029
v 971.039467 -128.256883 47.883549
v 976.668214 -129.048939 46.883963
v 975.444266 -129.329450 46.852577
v 959.203927 -130.263853 49.731572
v 963.995837 -130.913833 49.279047
v 978.105527 -130.430845 45.717405
v 951.821227 -133.998903 48.127605
v 971.999565 -135.314896 45.749749
v 888.368298 -93.595108 58.245089
v 913.007091 -92.734750 65.147272
v 827.807003 -110.549826 45.858504
v 745.251888 -114.929950 35.032402
v 805.491844 -115.552906 40.818364
v 831.244528 -115.477712 43.854864
v 821.693015 -116.188447 42.032523
v 846.615391 -117.080203 44.199815
v 850.788540 -116.571414 45.070341
v 954.515802 -140.846023 42.005411
v 1011.543233 -34.620529 8.407808
v 957.367019 -140.846600 33.596052
v 941.704493 -134.493656 33.038518
[truncated: 464,293 more chars]
