# Supplementary material for: Sexual Dimorphism of the Human Tibia through Time: Insights into Shape Variation Using a Surface-Based Approach
Source: PLoS One. 2016 Nov 15;11(11):e0166461. doi: 10.1371/journal.pone.0166461 (PMC5112946; doi:10.1371/journal.pone.0166461)
Supplement: S1 File — (ZIP) [file pone.0166461.s002.zip › mean_female_20_century.obj]

v 18.150120 -209.543401 14.561686
v 18.351121 -209.514970 15.712863
v -3.964259 -134.084842 -32.460929
v -1.493960 -130.632688 -34.736015
v -3.097398 -129.566064 -28.827192
v -1.080025 -128.177728 -35.612602
v -1.504551 -126.155729 -33.454116
v -1.344259 -127.783195 -33.334091
v -1.646932 -126.687813 -37.879110
v -3.850192 -131.535653 -29.559921
v -2.315858 -126.110959 -29.459625
v -2.170604 -130.051078 -31.667702
v 4.332089 -115.493685 -77.544675
v 8.206113 -114.957188 -80.265529
v 10.180055 -115.479760 -81.111552
v 5.752267 -114.969347 -78.694693
v 10.438357 -114.607445 -81.504151
v 4.427557 -116.013221 -77.267251
v 6.089041 -117.350379 -78.248570
v 12.746693 -115.153527 -82.151651
v 20.807155 -158.601594 -72.470450
v 25.939860 -164.478814 -70.499370
v 25.839264 -157.612898 -74.017479
v 24.105134 -164.334816 -70.367498
v 28.244350 -163.717539 -71.254771
v 20.430906 -164.597497 -69.768233
v 20.757797 -161.644135 -70.953233
v 26.111808 -159.399498 -73.137764
v 28.407455 -159.005324 -73.718194
v 28.225827 -162.760822 -71.664743
v 23.694973 -162.653556 -70.936627
v 19.737075 -209.922572 14.529149
v 17.600570 -209.184902 15.260685
v 19.170006 -208.913377 17.454176
v 17.317740 -209.592396 15.384816
v 19.670542 -209.137515 15.133011
v 23.086078 -209.677502 15.902743
v 17.028340 -210.343553 13.585392
v 16.977592 -209.733541 14.623338
v 20.751429 -209.620248 15.922808
v 24.821897 -210.509563 14.539069
v 21.016624 -210.248192 14.802219
v 18.873521 -210.221214 14.200292
v 20.980705 -209.635099 14.979129
v 19.433271 -208.748218 15.750407
v -18.064933 -89.003076 19.771528
v -15.846679 -85.924709 20.168703
v -16.171477 -83.299853 18.438411
v -15.586661 -84.593906 19.727311
v -16.526553 -88.541111 20.853983
v -12.882061 -83.950629 20.523690
v 1.061433 -48.708151 60.448764
v -0.270414 -47.212574 57.561588
v -0.263269 -45.201863 56.390868
v -0.445039 -52.304012 58.971648
v 5.215747 -10.595658 41.166913
v 4.599202 -9.866940 39.454283
v 6.216779 -8.986599 40.446503
v 4.786849 -7.685375 36.586412
v 4.389106 -15.028915 44.065564
v 3.758964 -8.575590 35.670067
v 6.479062 -6.600974 37.064435
v 5.291315 -6.663364 35.662895
v 4.254002 -7.633270 35.332443
v 6.468785 -7.640403 38.827799
v 39.923578 -91.974483 -86.137610
v 33.577902 -94.222549 -85.975694
v 38.635794 -98.856510 -86.928363
v 35.701579 -98.097176 -86.693956
v 31.327460 -97.495512 -85.922517
v 42.506780 -91.907661 -86.198764
v 34.884408 -95.675360 -86.236297
v 31.260185 -95.424185 -85.789637
v 39.283409 -96.697617 -86.578287
v 971.648385 -143.236286 31.765764
v 973.233367 -143.676522 31.086630
v 972.999360 -144.824594 29.989512
v 977.694182 -143.793215 29.205905
v 974.933066 -144.106849 30.256902
v 975.127685 -144.370306 29.505061
v 972.237618 -144.349984 30.582947
v 973.418902 -144.359298 30.602132
v 976.666663 -143.926944 29.624580
v 1004.631238 -50.499368 69.863900
v 1006.968787 -48.600848 64.096995
v 1006.429079 -45.731403 63.919314
v 1006.782710 -47.537748 61.837863
v 1008.267177 -57.555491 69.444249
v 1007.294533 -56.307774 71.023589
v 1006.929213 -52.863057 68.549228
v 1007.548924 -54.214491 65.846247
v 1007.238142 -52.452656 67.199748
v 1007.273422 -51.526852 65.894208
v 1002.579585 -137.748854 11.167324
v 1006.061473 -133.865326 10.344796
v 1004.844433 -135.768573 9.139541
v 1006.045081 -132.649847 11.336783
v 1001.398593 -138.262296 8.384612
v 1004.845004 -134.930505 13.646192
v 1006.852590 -131.203887 6.144387
v 1005.972406 -132.627745 5.548920
v 1006.790234 -130.635957 7.777311
v 1017.687975 1.028078 16.817983
v 1014.173667 -5.434192 38.926630
v 1015.456274 -2.883712 36.328532
v 1013.899562 -0.698479 34.516920
v 1016.232804 0.491004 30.524184
v 1020.018712 -0.177169 27.696012
v 1020.540822 -0.355299 22.936267
v 1014.102755 2.067672 20.193647
v 1017.669560 -1.860710 33.838451
v 1017.396397 1.381263 20.239668
v 1020.362673 -0.773109 18.518447
v 1021.213071 -4.560633 32.722013
v 1021.351422 -2.837260 30.602629
v 1016.076926 1.624756 25.768933
v 1019.328202 -0.918206 30.947293
v 1032.614452 -29.967025 -8.469293
v 1032.443668 -28.790819 -12.776704
v 1036.509710 -26.031707 -4.024546
v 1035.228842 -20.665279 -6.628177
v 1035.177087 -22.581920 -8.544114
v 1030.860680 -31.171081 -12.225719
v 1036.455343 -24.490888 -6.234917
v 1032.778154 -28.925117 -12.177542
v 1031.086788 -30.502642 -13.017648
v 1028.337376 -33.166860 -11.471293
v 1036.838732 -23.038982 -4.839324
v 1034.173069 -26.621000 -10.973884
v 1028.450288 -31.034883 -15.326172
v 877.736544 -99.540453 50.929710
v 560.255406 -87.544391 28.279143
v 386.935918 -101.957693 -55.247541
v 493.662578 -105.708392 24.930299
v 371.461781 -123.573691 -45.884206
v 581.210103 -123.575851 -5.775058
v 807.657678 -106.158710 -12.850499
v 92.983751 -41.239103 -21.490160
v 361.729446 -110.110833 -60.559354
v 471.632967 -120.839195 3.500695
v 652.163644 -89.003941 33.931574
v 831.471052 -121.596968 10.689265
v 830.977800 -120.467492 7.234255
v 649.652778 -66.881632 28.776166
v 153.510466 -121.409321 -83.818503
v 741.572919 -76.913643 -8.628859
v 472.014408 -83.758817 24.485689
v 824.582208 -114.357948 40.593342
v 754.618643 -110.802270 38.056892
v 610.232227 -122.159152 8.474713
v 617.946631 -121.510328 12.143367
v 653.661117 -122.881226 -8.580302
v 526.220426 -67.996506 -12.868806
v 883.828099 -115.526857 -0.476640
v 673.040658 -68.119441 31.879026
v 719.332895 -70.483801 37.507977
v 569.906692 -93.454325 29.165012
v 0.091994 -32.013943 -12.783447
v 948.868657 -40.857275 -23.786509
v 96.366976 -113.218707 27.895883
v 793.208089 -76.020133 -11.782192
v 757.048313 -122.034259 13.127254
v 757.662972 -89.753762 41.868147
v 488.164490 -84.084415 24.997243
v 603.867105 -85.867383 -22.663046
v 289.147776 -65.106799 -22.717976
v 185.169401 -143.452590 -31.813439
v 382.553742 -116.914935 -56.482442
v 1.719485 -32.192734 7.036042
v 890.337365 -121.559049 7.950023
v 285.755264 -73.580354 -34.433084
v 265.371351 -132.937816 -23.278174
v 862.841155 -93.668078 -16.907369
v 701.908884 -82.032302 -13.182222
v 528.898990 -105.246283 -43.424594
v 679.799456 -82.049237 35.557299
v 371.790392 -63.792594 -16.405782
v -6.790512 -51.315091 -39.168039
v 787.230821 -104.486087 41.509442
v 955.512544 -135.555659 6.888096
v 335.971849 -78.547284 -37.320019
v 998.396278 -115.304206 -12.291679
v 793.147942 -90.243567 44.532674
v 586.319723 -63.371967 0.501126
v 930.400764 -89.950808 -22.953672
v 315.200622 -127.880583 -12.059489
v -0.979205 -168.793035 25.188374
v 916.162296 -56.857916 58.469973
v 355.084715 -61.447716 -12.301531
v 475.231973 -120.757340 9.445875
v 325.204318 -76.741522 -35.818052
v 877.607753 -110.076103 -6.196778
v 349.745917 -127.316941 -36.270115
v 341.347272 -116.904700 15.642949
v 653.172748 -92.332923 -23.245189
v 594.759472 -78.516250 -17.145237
v 861.763651 -111.795278 43.723866
v 159.187901 -125.600669 18.754440
v 909.152163 -115.522645 47.523304
v 113.727199 -90.922929 -68.411252
v 449.315421 -106.658310 23.415864
v 892.249747 -63.119497 54.898951
v 282.972454 -78.396278 -40.051585
v 399.891565 -124.293272 -35.050660
v 376.810329 -125.507055 -35.737579
v 631.567656 -70.482212 28.489716
v 394.192799 -115.282198 17.418838
v 70.948318 -22.284366 7.367617
v 996.484358 -76.634717 21.677082
v 784.569479 -63.387582 3.853929
v 727.776674 -98.691734 38.658914
v 401.820300 -122.428501 -43.213786
v 812.693807 -60.468330 44.066605
v 729.215514 -113.504583 35.705887
v 464.159529 -116.663960 19.106425
v 227.898737 -129.503062 9.093154
v 971.302196 -99.137857 -24.799178
v 162.592775 -140.672796 7.046688
v 63.191268 -183.818199 18.794279
v 739.890688 -112.440142 36.736534
v 0.018231 -169.589900 35.762708
v 0.293397 -20.567266 -1.362270
v 1.281989 -27.533068 2.080698
v -5.018712 -180.941397 -26.798884
v -4.019680 -173.687972 -19.571185
v 1.113330 -18.644714 8.286102
v 2.022172 -31.380829 16.922180
v -20.636280 -80.675898 6.939406
v -12.123073 -75.286303 -14.400272
v -13.369202 -75.742958 6.428703
v -16.727968 -78.207628 8.661325
v -13.313419 -75.535315 2.119314
v -13.434533 -75.645987 -2.119255
v -10.602694 -73.687040 8.508454
v -10.524754 -73.209231 -20.748773
v -8.596153 -71.724212 6.309240
v -5.853531 -56.504820 -72.803641
v -9.062789 -44.743776 -65.666382
v -7.412325 -43.398778 -66.784755
v -4.333905 -43.348868 -68.823381
v -8.587726 -41.881716 -64.677988
v -7.590257 -34.026130 -60.438371
v -6.436411 -35.517888 -63.073238
v -6.521147 -30.417202 -58.295463
v -7.481044 -31.106528 -57.017763
v -6.220065 -27.493646 -55.369678
v -1.702172 -21.876996 -53.413512
v -5.983649 -24.569118 -51.797792
v -4.207458 -27.110700 -57.419399
v -5.181518 -23.917136 -52.496106
v -5.818928 -22.959062 -49.811270
v -3.430748 -21.057014 -50.816635
v -4.775922 -17.810084 -44.329012
v -5.381901 -17.603504 -40.949412
v -3.603691 -13.658917 -38.890945
v -4.737666 -15.171416 -38.991589
v -4.492456 -12.364968 -34.775094
v -4.659388 -12.385072 -32.617181
v -3.570161 -10.419830 -33.284577
v -3.519035 -11.056281 -34.873321
v -3.512536 -9.490656 -29.245461
v -4.256016 -11.019681 -28.715456
v -2.246016 -8.164191 -28.751883
v -4.199850 -10.998486 -27.001499
v -3.548069 -8.364303 -24.610019
v -2.091326 -5.670327 -19.734036
v -2.697108 -6.525583 -16.627471
v -1.973538 -4.951714 -10.189363
v -1.224944 -3.391986 -5.267005
v -0.179346 -3.474089 4.240490
v 0.131038 -6.292143 9.617951
v -1.372088 -3.598396 -7.423115
v 1.169460 -4.060690 13.791761
v 1.252271 -4.304909 16.190212
v 0.986790 -5.601716 17.759044
v 2.725619 -5.118887 25.147814
v 2.199161 -2.975087 17.607645
v -0.330402 -2.717708 0.606227
v 4.883241 -13.556143 -44.647738
v 7.528062 -10.556558 -41.208710
v 6.418364 -5.604399 -32.399250
v 36.937441 -5.173118 0.740302
v 44.528215 -8.931090 13.751189
v 63.307955 -18.401474 -12.800579
v 71.554224 -21.912093 -1.765134
v 74.343055 -23.986516 -2.527048
v 66.551416 -20.213329 12.744071
v 28.354190 -3.845952 12.054334
v 15.746792 -1.895552 25.664358
v 20.879125 -4.059115 23.955666
v 40.780212 -6.533629 5.609635
v 53.984678 -12.652358 -12.285684
v 49.454123 -8.525685 0.043829
v 44.822831 -8.156930 10.807234
v 58.816693 -14.061490 -7.579181
v 37.641530 -7.411840 13.778928
v 41.950598 -9.747234 17.241362
v 64.531997 -18.417110 -10.338364
v 60.337048 -14.310705 -4.057908
v 62.949389 -16.515203 -7.246363
v 51.699125 -9.727300 11.442741
v 68.182576 -22.218247 -13.821826
v 68.070884 -19.727687 -5.612862
v 65.700450 -17.721783 -1.975300
v 70.577929 -22.520708 -9.759589
v 63.704385 -16.254982 0.340761
v 66.779850 -18.895553 6.749688
v 46.793712 -14.802993 28.819670
v 67.789678 -19.169857 0.146316
v 71.879237 -22.196471 2.220427
v 64.375118 -18.143857 11.700926
v 64.462285 -21.535027 20.410419
v 69.660937 -22.838001 12.713505
v 49.113499 -19.271362 35.438225
v 78.069664 -26.612997 -0.073594
v 77.852017 -26.666878 2.372164
v 83.359861 -30.135070 -2.823111
v 80.537078 -28.316612 0.588976
v 64.474886 -23.414500 23.675448
v 50.368238 -157.089232 44.998138
v 45.321639 -151.068958 45.871165
v 47.198226 -149.985982 43.609883
v 48.576893 -150.216178 42.589696
v 42.900214 -144.104214 44.226432
v 60.028111 -64.294433 47.317482
v 56.462328 -58.024938 49.448870
v 49.902248 -53.147202 54.861411
v 63.139472 -60.452851 44.745144
v 59.013402 -53.997978 47.077812
v 61.315843 -57.809525 45.816732
v 53.889696 -57.381411 51.501911
v 68.893833 -44.603401 37.915709
v 60.899389 -34.583738 40.752169
v 66.344231 -37.773481 36.991758
v 55.863797 -32.598273 44.733182
v 61.997960 -37.074232 40.937673
v 63.714903 -35.373901 38.218157
v 56.208239 -30.912988 43.192819
v 59.736925 -32.348408 40.432890
v 58.833869 -27.109594 36.400727
v 66.668638 -32.735891 33.004004
v 63.078387 -31.253627 35.691923
v 63.612704 -27.105739 30.607738
v 61.043394 -23.582101 29.485165
v 51.271477 -15.833801 29.304934
v 57.322315 -18.132965 25.795234
v 52.123028 -14.605255 26.170659
v 29.873008 -16.088369 34.641764
v 23.406077 -10.732347 34.046291
v 53.159025 -155.059162 41.076634
v 55.521079 -53.283304 49.914564
v 57.778528 -35.339056 44.213912
v 59.281476 -30.843276 39.584407
v 60.399457 -26.312270 33.749714
v 56.313522 -16.093435 23.651378
v 41.643320 -104.695036 53.682711
v 38.184451 -115.980011 50.145314
v 31.184691 -112.793388 55.440216
v 66.021151 -173.244289 23.977832
v 51.614749 -167.773675 44.717058
v 44.846322 -174.362882 50.173287
v 35.450506 -176.758262 56.559257
v 47.194478 -186.050529 41.183732
v 39.969706 -185.500864 50.772957
v 50.178285 -196.364783 29.467133
v 50.982119 -199.307471 23.687159
v 62.249177 -48.371301 44.256060
v 29.419349 -43.354579 57.400916
v 51.576604 -64.691233 54.480011
v 46.495468 -66.330769 58.450663
v 51.733274 -71.460961 55.083885
v 49.349912 -80.672266 56.056675
v 42.038433 -81.271679 60.727926
v 42.294717 -90.125823 59.210646
v 45.877079 -104.518416 50.385856
v 43.367634 -97.433391 55.829469
v 45.448041 -114.665188 45.577978
v 35.102681 -108.239751 56.273219
v 41.565393 -109.303127 51.364998
v 36.934658 -113.386179 52.437488
v 64.886342 -144.324025 30.989590
v 81.736920 -174.397820 6.107564
v 84.168644 -170.321344 9.415418
v 86.765412 -168.595027 9.172630
v 69.731849 -168.042757 23.415508
v 75.092974 -165.709402 20.526458
v 62.793534 -153.014321 32.896075
v 68.535751 -161.684313 27.005836
v 77.535612 -169.145592 16.349449
v 73.349430 -170.720978 18.640957
v 69.909809 -171.526638 21.233953
v 65.057135 -161.176872 30.278285
v 77.492957 -173.935843 11.761248
v 78.588079 -176.760695 6.705273
v 72.939524 -173.930287 16.374536
v 65.245443 -169.615920 26.737348
v 70.124652 -179.853571 13.785867
v 72.773604 -181.607846 7.637709
v 62.580288 -173.803139 27.515530
v 59.288995 -175.756433 30.382497
v 56.094899 -171.277083 37.226905
v 57.360933 -169.941354 36.335964
v 54.250404 -166.841680 41.546662
v 51.703536 -163.864246 45.509123
v 63.042906 -177.022846 24.953490
v 65.796524 -179.057553 19.809686
v 51.840476 -170.492639 43.064770
v 47.032404 -166.382222 50.424438
v 55.312554 -174.204107 36.258407
v 59.958442 -180.801370 25.948506
v 70.712251 -185.736289 4.143580
v 69.120251 -185.684814 7.362735
v 66.288544 -183.114847 15.328985
v 61.894091 -181.002555 23.230725
v 57.337448 -178.701607 30.771010
v 48.337742 -171.156150 46.948585
v 53.550388 -179.280354 35.030457
v 51.329138 -176.095539 40.024061
v 48.505714 -174.635196 45.106236
v 64.593731 -189.375200 9.923120
v 44.329746 -169.518480 52.318660
v 69.854475 -191.998398 -28.785296
v 49.298259 -178.324395 41.911327
v 72.722882 -189.719188 -26.696818
v 62.201567 -191.639441 10.554936
v 51.419823 -178.723235 38.370729
v 68.751597 -192.349011 -31.712847
v 59.632084 -190.072726 17.479008
v 47.931536 -182.528119 41.835556
v 68.100603 -194.298110 -23.661543
v 60.089281 -193.921969 10.820472
v 51.505136 -183.796564 35.328798
v 51.205733 -189.073297 32.772347
v 59.877180 -195.586566 8.066280
v 55.222615 -194.649178 19.627861
v 58.049040 -188.426704 21.727259
v 55.239923 -191.306252 23.630681
v 66.418069 -195.040838 -28.165136
v 49.271130 -191.207798 34.969544
v 58.856540 -194.327045 12.813168
v 53.612339 -195.642692 22.129147
v 46.852422 -194.870822 36.669684
v 62.071625 -198.823084 -25.514812
v 59.085054 -201.163390 -18.248670
v 52.314727 -194.132746 26.944100
v 37.380101 -187.466403 51.938067
v 42.298137 -188.268127 46.834990
v 45.843108 -201.879118 32.837529
v 43.899744 -199.441979 37.743706
v 39.650211 -190.910153 48.295351
v 51.259998 -204.874981 -6.132980
v 48.212003 -202.641907 25.131357
v 47.679353 -202.394061 28.088549
v 40.381726 -198.855648 42.129924
v 50.856485 -205.411758 -10.457644
v 49.308596 -205.520435 -2.898143
v 37.548688 -193.242534 48.726108
v 44.788386 -202.813418 32.933549
v 39.255177 -201.429062 40.844043
v 46.394088 -206.954344 -5.881924
v 43.557965 -180.915488 48.864990
v 30.084258 -204.763355 34.820711
v 291.943318 -126.387105 6.293948
v 195.080449 -133.602850 8.908466
v 182.913738 -136.618547 7.436520
v 56.005235 -203.013967 -15.538879
v 31.577142 -204.008173 37.009532
v 25.742522 -205.251001 32.599537
v 24.271664 -204.020024 35.785365
v 18.955829 -204.026079 34.290500
v 23.728282 -208.840733 17.425745
v 20.893892 -208.590083 17.389109
v 15.274866 -206.562134 27.762615
v 21.336302 -209.006768 15.616946
v 20.053601 -208.538851 16.302449
v 14.236265 -204.346111 33.326495
v 12.713344 -202.049739 37.406276
v 15.495248 -210.860482 12.056014
v 11.603554 -204.506157 32.662255
v 17.311327 -211.716758 9.126358
v 16.807023 -212.952526 -0.020457
v 8.770940 -210.881365 8.650404
v -4.783801 -137.477127 39.183584
v -14.929550 -135.873904 8.152729
v 3.987656 -206.513017 25.262557
v 1.244728 -201.684617 31.005310
v 1.368119 -199.696819 33.671960
v 0.201440 -204.128527 23.913096
v 3.927142 -205.226190 28.204188
v 0.058564 -199.765568 29.775230
v -0.153885 -204.650707 21.519958
v -0.279100 -201.693438 26.519877
v 0.773715 -192.107441 35.546094
v 2.351855 -187.718334 41.160511
v -1.505450 -205.950478 13.718097
v -0.748167 -205.824964 16.935879
v -0.742937 -203.398475 22.108443
v -1.517362 -208.101420 2.482725
v 0.942633 -208.838250 8.261962
v -2.107350 -206.128900 9.512779
v -2.221182 -206.201849 7.067170
v -3.082185 -206.606918 -1.774233
v -2.533849 -207.380648 0.253175
v -2.891641 -207.117915 -3.871634
v -3.467169 -206.213303 -5.547110
v -2.959782 -207.158621 -7.641215
v -3.748554 -205.978026 -10.461672
v -2.669443 -205.413494 -19.763530
v -3.449046 -206.222911 -12.409634
v -3.960010 -205.218364 -16.832024
v -4.246705 -203.896797 -19.836876
v -0.734744 -201.092780 -32.452669
v 0.043892 -196.837342 -40.337961
v -0.413106 -198.538868 -37.186930
v 3.488375 -192.523630 -49.729862
v -4.677004 -144.935839 29.904735
v -8.073149 -133.961476 34.702584
v -6.164123 -137.614769 35.532572
v -9.843232 -136.052434 27.188996
v -14.799796 -132.193483 19.130551
v 3.224806 -76.001875 51.965185
v -14.668584 -137.519360 0.295182
v 5.340634 -79.663713 48.190580
v 4.934980 -78.717451 49.903357
v -15.291524 -134.065741 13.085609
v 2.817881 -72.379138 56.565183
v 0.996278 -73.530547 52.368129
v 0.088601 -75.460150 42.929912
v 0.726946 -74.616702 47.377686
v -20.136227 -129.561126 6.719196
v -0.386316 -75.375817 41.237898
v -1.410986 -75.436706 37.795881
v -1.775410 -72.762516 44.141034
v -3.659104 -72.654159 36.792545
v -5.129784 -74.438099 29.593643
v -5.523018 -72.400534 30.105191
v -21.968675 -99.922357 11.886998
v -1.347485 -169.323884 18.489091
v -8.225249 -51.241533 -43.658561
v -0.149671 -19.807035 -4.253841
v 0.642300 -160.537486 40.913860
v -2.392955 -8.527800 -10.841074
v -0.852952 -7.623925 1.114725
v 0.671509 -10.866631 13.026415
v -0.625246 -11.549853 -0.332798
v -1.776938 -14.610056 -10.892227
v -1.261896 -23.107788 -15.304737
v -2.606501 -17.095403 -18.473881
v -1.557064 -10.842189 -6.312012
v -0.783415 -19.603167 -8.824031
v -3.661337 -19.069146 -26.355394
v 1.363425 -15.150630 16.963241
v 0.273229 -16.159627 2.809852
v -5.464254 -23.970956 -38.572701
v -3.420911 -22.411223 -27.049510
v -4.389328 -23.117891 -32.734771
v -5.234913 -28.346391 -38.050503
v -6.536071 -27.939300 -44.345603
v 1.321832 -13.428928 19.944049
v -2.821958 -27.343543 -26.092187
v -2.969932 -29.291338 -27.511316
v -2.411429 -22.406065 -21.438084
v -7.371919 -31.672709 -48.150100
v 1.684214 -17.426553 19.854259
v -1.575781 -29.451438 -21.014610
v -6.378709 -33.980177 -42.720346
v 1.979787 -17.257523 34.982100
v 1.919540 -17.484947 28.590145
v 1.278798 -25.357336 4.203768
v -8.869830 -39.247967 -52.815243
v -9.484278 -39.867748 -57.543329
v 1.834582 -19.439223 18.675089
v 0.676549 -31.724610 -8.053636
v -1.487660 -34.830429 -22.652602
v -7.983626 -37.710869 -48.802190
v 1.863722 -17.790368 24.715603
v 2.107327 -24.154061 19.946870
v 1.988161 -22.730075 15.867656
v 1.498018 -25.854213 6.958753
v -2.287068 -39.724435 -26.605838
v -3.641129 -37.964487 -31.854979
v -10.397901 -46.420574 -57.365820
v 2.703586 -14.520269 39.171351
v 1.860852 -25.513623 12.353136
v 0.743328 -28.081837 -4.717130
v -9.459582 -47.473633 -50.438621
v -0.161291 -36.374125 -16.428386
v -4.552574 -47.071659 -33.586961
v 2.075844 -22.312960 23.743164
v 1.921239 -28.541242 13.009677
v 0.958481 -38.963031 -8.974307
v -2.795882 -41.968425 -28.451186
v -11.447307 -58.768045 -64.952545
v 2.127115 -28.105950 19.349447
v -2.076746 -44.015076 -25.491505
v 2.317082 -17.755406 40.159659
v 2.211887 -25.310245 27.858038
v 2.188698 -28.422233 24.151462
v 1.619833 -38.987233 3.123215
v 1.471333 -35.903098 -0.966512
v -10.509964 -52.600719 -51.738354
v -10.582644 -57.825596 -67.192237
v 1.790676 -26.730689 40.310059
v 2.004471 -34.183667 24.453042
v -2.973027 -48.477115 -27.631243
v -11.750323 -56.060008 -57.582555
v -12.117298 -62.273255 -62.908788
v -10.788015 -62.601380 -67.292603
v 1.972132 -26.470048 36.251417
v 2.134702 -22.932842 29.388998
v -11.522300 -65.232058 -65.775943
v 2.810148 -20.372198 45.475049
v 2.147393 -27.425122 31.376168
v 1.767032 -35.013615 8.827168
v -8.808849 -58.281877 -41.282959
v -12.432369 -63.357118 -52.886167
v -12.081997 -59.607524 -61.037410
v -7.221606 -66.581259 -71.772575
v -7.072753 -61.913043 -72.316490
v 1.945732 -28.809335 36.433281
v 2.134858 -31.901851 27.087281
v 1.635835 -38.289533 17.670383
v 1.620217 -39.537151 12.140159
v 1.580868 -41.430884 4.763678
v -0.994539 -46.655295 -20.601519
v -12.753090 -64.604077 -58.775696
v 1.357293 -42.196181 -3.993132
v -2.534412 -52.762751 -24.145367
v -0.059256 -50.721536 -14.235973
v -4.088257 -51.764789 -30.130823
v -10.345164 -63.141705 -42.448924
v -9.178840 -66.264530 -69.522051
v 1.235504 -46.790911 -2.079242
v 0.351941 -48.208444 -13.054861
v 1.565925 -29.658009 42.840489
v 1.867468 -28.625895 38.072280
v 1.005076 -47.579159 -7.024351
v -3.950125 -55.564648 -27.296734
v -5.187076 -55.699826 -31.496892
v -11.166007 -61.756282 -47.024506
v 1.855606 -36.232197 26.675383
v 1.089048 -44.209271 17.037096
v -7.404172 -63.581549 -31.624790
v -13.570806 -69.369780 -53.726836
v 1.661215 -33.767680 38.226517
v 1.303805 -40.878307 28.154420
v 0.919423 -49.303957 6.481181
v 0.920814 -50.438213 1.551898
v -13.934303 -72.430907 -55.138006
v -11.534231 -72.759317 -63.401512
v -12.220701 -69.860288 -63.257745
v -7.248835 -71.986771 -70.652758
v 1.236990 -32.450696 46.351569
v 1.183651 -36.680721 41.932238
v 1.118556 -42.405874 24.409362
v 0.369567 -53.916788 -3.932539
v -13.072893 -70.791065 -44.584976
v -13.654600 -70.785666 -48.685680
v -7.452703 -74.361001 -69.619382
v -6.048024 -74.533646 -71.762415
v -3.205630 -77.703611 -75.616383
v 0.948795 -43.428052 25.774144
v 1.043861 -45.803928 13.889630
v -0.485247 -53.651615 -14.480368
v -1.526786 -57.557431 -15.946810
v -11.152572 -69.895235 -36.986442
v -13.609905 -75.046230 -57.083491
v 1.527522 -37.083721 36.170324
v -2.284609 -61.080360 -14.415458
v 0.925826 -47.581116 11.364548
v -1.273735 -60.426886 -5.194992
v -14.640331 -74.869072 -49.060967
v -10.502384 -79.403194 -61.860989
v -0.459934 -56.761047 6.344626
v 0.040119 -55.583758 1.010953
v -0.046898 -55.678548 -6.815979
v -12.179739 -72.684131 -36.128064
v -14.309450 -77.367781 -54.024272
v 0.235505 -43.287500 44.128879
v 0.800082 -37.433220 45.829856
v 0.363903 -48.492544 19.973375
v -0.434050 -54.724763 13.483163
v -2.342425 -62.215501 -11.738404
v -7.356365 -79.730063 -67.566724
v -6.326751 -81.288330 -68.918964
v -6.883719 -68.585284 -19.289951
v -15.052098 -79.331739 -50.137167
v -3.794387 -82.941863 -73.949822
v -3.216565 -84.560448 -75.208191
v -0.046528 -48.526291 33.088869
v -15.706382 -81.407551 -42.723714
v -15.198831 -83.393168 -47.286420
v -8.513362 -82.745768 -64.377740
v -5.112482 -85.962651 -70.646325
v -1.862515 -58.769662 18.641541
v -1.892529 -60.222754 11.778666
v -15.181735 -78.998049 -39.421036
v -13.944622 -84.454220 -50.965110
v -7.193918 -86.484783 -65.886118
v -4.935080 -87.857441 -71.056943
v -0.794603 -50.673659 40.806042
v -1.281976 -53.955344 36.212130
v -0.055408 -49.144313 29.173871
v -0.815812 -53.210491 24.908179
v -12.924207 -82.385260 -54.835058
v 0.353385 -42.438932 56.519596
v -0.312378 -45.131141 47.202004
v -14.250243 -87.836904 -48.229514
v -10.168123 -84.743040 -59.790796
v -5.747608 -89.287526 -68.652704
v -5.284792 -93.222512 -69.682363
v -6.196905 -93.177888 -66.804145
v 0.303085 -88.958087 -80.058670
v -16.014739 -83.387358 -40.605846
v -13.055815 -89.992548 -50.486140
v -12.533668 -86.746020 -53.161273
v -11.902984 -91.617226 -52.618652
v -10.681340 -87.867246 -56.894478
v -8.075202 -90.909043 -63.009086
v -4.061304 -89.903998 -73.297404
v -3.125319 -94.419615 -75.114396
v -0.186145 -42.804217 53.920137
v -15.839856 -80.332419 -23.113224
v -16.078923 -87.405894 -35.916990
v -15.857251 -83.316308 -42.699033
v -0.860256 -46.790695 51.153012
v -1.131635 -50.752694 45.684794
v -1.691179 -55.889853 31.863064
v -15.915640 -81.497444 -29.736895
v -16.345586 -85.338873 -33.579563
v -15.158735 -87.314994 -44.815618
v -4.888792 -95.374141 -70.887818
v -15.235850 -89.547510 -39.757502
v -14.278563 -91.481822 -44.345869
v -10.370750 -94.247470 -55.324325
v -10.091693 -99.195278 -54.590044
v -3.891944 -99.593535 -73.057431
v -1.464291 -98.492544 -77.329070
v -1.881382 -52.948753 50.994768
v -1.636798 -54.141582 43.484192
v -2.910938 -59.892457 37.232138
v -3.831052 -62.831680 26.199073
v -5.108973 -66.356306 23.138062
v -18.330894 -84.281618 -20.989915
v -12.766176 -93.809090 -49.411763
v -8.113738 -93.506222 -62.289976
v -8.516725 -98.204628 -60.225817
v -6.668883 -95.437463 -65.382277
v -2.089866 -56.639460 39.770220
v -3.868313 -62.837221 32.319891
v -6.448505 -69.271956 21.302140
v -6.298374 -68.826972 18.962656
v -15.873737 -90.308647 -32.099363
v -15.522915 -89.313815 -37.046355
v -13.369991 -94.634407 -45.845489
v -11.860213 -95.662398 -51.238616
v -9.191187 -93.745303 -58.955805
v -2.150454 -55.140865 53.792111
v -7.463480 -71.396839 21.167933
v -21.362739 -84.198382 -10.740949
v -19.002178 -83.655626 -17.308698
v -17.056489 -86.858690 -28.312453
v -13.000656 -95.966350 -40.541087
v -12.452503 -96.264055 -49.170713
v -7.544305 -99.589491 -62.572561
v -7.001630 -102.066054 -64.500351
v -3.248332 -61.471211 38.725925
v -5.042150 -66.157605 27.341679
v -8.397307 -72.157064 18.646439
v -10.971162 -74.606585 15.247762
v -20.173334 -89.046254 -17.141896
v -17.484710 -89.488358 -25.306851
v -15.728713 -92.548142 -29.879505
v -12.969577 -96.594633 -43.003860
v -8.997477 -103.580933 -56.451995
v -8.174671 -100.998646 -60.420484
v -7.784383 -102.588921 -61.351217
v -6.125047 -99.849381 -67.023119
v -2.738681 -59.096482 48.552520
v -2.739893 -59.503883 44.755672
v -3.722161 -65.831552 40.449776
v -3.503955 -62.952050 39.325627
v -22.655499 -82.956820 -2.319977
v -23.982402 -86.503063 -6.982208
v -22.701337 -87.294247 -11.059833
v -21.162592 -90.627599 -13.018092
v -12.100591 -100.425014 -41.092308
v -12.032776 -99.495745 -48.826448
v -11.556093 -101.031614 -49.561567
v -9.962130 -103.561183 -52.988233
v -6.398201 -104.412858 -66.042416
v -4.027155 -104.015386 -71.922434
v -2.346212 -56.141638 49.693344
v -4.431038 -66.126951 34.923578
v -17.264454 -79.598351 13.568672
v -25.033289 -85.917455 -2.129895
v -23.033270 -90.728596 -7.910350
v -18.667968 -91.055389 -20.069685
v -16.434606 -94.196497 -24.752977
v -12.494191 -98.739311 -36.568666
v -14.023108 -94.861082 -34.113636
v -12.128812 -101.188148 -45.131842
v -4.313003 -107.329219 -70.011741
v -2.993658 -61.327038 46.725400
v -4.373412 -68.588516 36.679898
v -20.829412 -82.419289 12.985116
v -22.740610 -82.146785 6.850301
v -24.697284 -87.713378 -5.476701
v -18.997474 -92.180015 -16.897032
v -16.952305 -95.188595 -20.175333
v -16.074867 -96.631383 -23.021960
v -14.432628 -97.490385 -29.226518
v -15.169120 -98.971526 -24.360387
v -11.051629 -104.102738 -47.567014
v -9.013132 -106.622346 -54.294140
v -7.690612 -105.837291 -60.093137
v -7.017895 -108.031219 -61.224544
v -7.448672 -104.004444 -62.241579
v -6.713278 -107.027607 -63.366451
v -6.023928 -106.361582 -66.625339
v -2.115970 -109.741322 -73.065256
v -0.632411 -108.778870 -75.648548
v -2.438989 -58.462055 54.204799
v -3.131495 -65.984296 46.290498
v -23.005993 -84.177961 10.070334
v -25.601117 -88.209352 6.174136
v -25.628767 -90.170657 1.949938
v -25.323309 -89.753765 -2.136863
v -23.468724 -91.309102 -5.295242
v -20.397934 -93.246608 -9.484588
v -18.077256 -94.908710 -12.977840
v -19.053234 -93.096387 -14.388647
v -18.083005 -94.438555 -15.690199
v -13.250875 -101.974380 -29.537001
v -11.411268 -103.755751 -37.374388
v -10.234268 -106.048810 -48.826530
v -8.077737 -108.872114 -55.746597
v -22.459961 -85.043809 12.680838
v -19.897817 -95.461273 -4.931304
v -17.448842 -96.387329 -11.229335
v -17.326096 -95.599319 -17.471458
v -15.580156 -98.840820 -22.582448
v -11.515716 -103.944792 -44.512321
v -5.733426 -110.131853 -64.672820
v -4.478279 -110.032537 -68.134644
v -20.782071 -86.352376 15.701098
v -23.962387 -86.824535 10.482477
v -24.933612 -91.953142 7.595770
v -25.800112 -88.146974 4.704801
v -16.421409 -98.422012 -18.250325
v -10.973746 -105.813106 -40.146484
v -7.674225 -108.464911 -58.079879
v -23.540037 -88.549748 12.565549
v -24.931741 -92.461784 5.710396
v -18.060707 -97.194551 -5.794866
v -15.148118 -103.901674 -19.812200
v -10.649321 -106.885641 -44.993595
v -6.378830 -111.556815 -59.939053
v -3.119799 -110.492423 -70.782978
v -5.473870 -81.168344 24.896572
v -12.511663 -88.101367 22.742827
v -24.100170 -93.752201 9.541736
v -23.614261 -95.517975 7.537849
v -24.631699 -92.510275 1.809189
v -16.284228 -103.814422 -11.976262
v -12.891356 -106.164870 -26.633175
v -10.664929 -106.752519 -37.142931
v -5.647596 -112.914712 -61.453956
v -4.990861 -112.121743 -65.209430
v -3.441194 -116.029594 -66.135034
v -1.208679 -114.561878 -72.112706
v -7.618641 -82.468228 23.070324
v -7.150092 -85.899224 24.806951
v -19.494394 -98.388429 -1.362042
v -17.043665 -99.196229 -5.760174
v -17.960382 -96.241339 -8.647368
v -16.451373 -100.860735 -7.204694
v -17.065299 -97.704658 -14.984678
v -14.377606 -102.550443 -24.565242
v -8.815965 -111.908173 -40.575478
v -5.748379 -114.272811 -59.048135
v 9.559754 -117.358219 -80.487857
v -2.434795 -80.269005 29.163296
v -19.346324 -91.374038 19.339403
v -24.017168 -92.854367 11.296176
v -17.614271 -99.054051 -4.192620
v -16.311205 -105.258714 -10.440180
v -8.184020 -110.836913 -52.342623
v -7.215471 -111.475470 -56.465267
v -5.445680 -116.843454 -57.338763
v -1.923272 -118.134629 -68.125225
v 8.419262 -118.612870 -79.627945
v -22.044464 -93.446888 15.802513
v -23.160689 -96.017455 5.106356
v -19.162144 -100.547696 1.027217
v -17.790379 -102.083772 -0.770875
v -17.041694 -102.348900 -2.886943
v -14.029604 -107.369358 -21.603548
v -8.600545 -112.903405 -43.104485
v -6.664624 -117.056019 -48.842999
v -5.572901 -117.515725 -55.747889
v -3.905711 -117.889207 -63.224685
v 10.025156 -120.211046 -80.357468
v -4.704645 -87.350186 27.503695
v -5.402902 -85.690643 26.011338
v -18.123293 -91.949432 20.794902
v -20.206150 -102.163662 5.275505
v -19.713664 -101.259882 3.196472
v -16.907116 -104.989402 -4.416219
v -6.139762 -116.641895 -53.953283
v -0.200063 -121.708236 -69.096505
v -0.868339 -84.747071 30.521221
v -3.101480 -89.685231 30.005626
v -9.852474 -90.220272 25.542523
v -16.181616 -94.900600 23.262107
v -21.121267 -102.994141 9.119161
v -21.034787 -99.782043 4.973443
v -21.907308 -100.404386 9.378067
v -6.602044 -116.865612 -38.927209
v -5.467283 -119.257018 -52.414996
v -6.837238 -117.486601 -46.762195
v -2.593471 -120.867791 -64.610088
v 3.032283 -85.710161 34.548140
v -6.614872 -89.524064 27.297619
v -14.652382 -91.586851 23.289140
v -20.592944 -104.382482 7.805535
v -19.137214 -102.926402 2.735820
v -18.086889 -106.554227 -1.227495
v -17.442917 -103.234886 -1.295729
v -17.492062 -106.476169 -2.795817
v -17.141805 -107.252182 -4.368707
v -16.551778 -108.092772 -8.418459
v -5.634840 -119.938571 -41.299173
v -3.952344 -119.392469 -61.660213
v 0.696018 -89.022395 33.021830
v -20.889714 -101.741311 15.114094
v -3.235871 -122.427887 -60.157056
v -13.058082 -95.716040 25.913742
v -20.340707 -107.881065 7.102652
v -20.503764 -106.137279 8.990848
v -19.812725 -104.881130 4.921774
v -19.078575 -105.265610 2.743939
v -3.890125 -122.664730 -39.952884
v -1.870186 -122.841235 -64.884906
v 1.936874 -125.039311 -71.133467
v 2.077262 -92.913590 35.378213
v -14.997001 -98.989039 24.942767
v -20.528577 -110.425072 4.274977
v -17.157532 -110.127137 -5.509123
v -13.892479 -115.622559 -12.106669
v -15.077198 -112.348061 -12.209031
v -3.710794 -123.249233 -56.069262
v -2.343752 -123.576470 -63.050931
v 2.783302 -126.788945 -71.188624
v 8.620882 -130.230018 -76.687584
v 8.755217 -83.813251 48.435280
v -4.355334 -94.191161 31.095768
v -12.059763 -97.709099 27.150099
v -19.452606 -106.694513 16.848481
v -20.214695 -106.947546 12.906284
v -20.323838 -107.461522 11.485698
v -20.610982 -109.453005 9.033288
v -15.466635 -114.965374 -9.346665
v -14.173737 -117.351974 -10.356990
v -2.326972 -126.838887 -58.607812
v -0.549510 -128.741626 -63.716341
v 2.499260 -130.772200 -68.915911
v -12.229119 -99.722553 27.443926
v -20.366552 -108.862527 11.194493
v -2.944942 -123.055492 -31.755247
v -1.375207 -127.441652 -62.382474
v 0.693318 -125.942798 -68.455426
v 4.278676 -129.332015 -71.978793
v 6.606727 -97.498911 41.610520
v -1.178935 -97.053396 34.002231
v -13.249439 -105.591732 27.223944
v -23.108241 -116.246869 1.508748
v -12.278781 -117.782776 -13.247961
v -12.663774 -119.137515 -11.810020
v -11.252706 -119.688566 -13.683332
v -8.990580 -120.818675 -16.971614
v -8.468078 -119.667544 -19.286018
v -6.786874 -122.908727 -19.540531
v -6.443133 -120.661942 -22.882558
v -2.212068 -128.378670 -56.724743
v -1.384160 -129.312382 -59.901896
v 0.503326 -131.005054 -64.892598
v 1.074794 -98.937227 36.394882
v -7.332118 -100.641688 30.869097
v -17.842188 -109.010321 20.509267
v -19.293408 -109.557611 16.012719
v -19.410324 -112.251425 15.470852
v -24.388972 -118.523450 4.338119
v -11.533770 -120.773811 -12.988890
v -9.045618 -123.091881 -16.212752
v -8.582826 -122.044665 -17.053742
v -5.962824 -122.217045 -21.812331
v -3.562406 -124.702910 -26.386525
v -2.783796 -127.901440 -53.317705
v 0.098939 -133.247044 -61.463596
v 9.840770 -92.734542 44.900094
v -10.154370 -103.562764 29.745900
v -22.021512 -115.315773 11.100237
v -22.325152 -114.630682 9.358555
v -23.588297 -117.280517 8.673873
v -11.240947 -122.053566 -13.291360
v -10.397794 -121.245625 -14.427551
v -4.623207 -123.994561 -23.834704
v -4.413436 -126.945581 -24.470436
v -1.302663 -134.296396 -52.273592
v -1.018954 -132.299443 -57.290742
v -7.530000 -103.878624 31.648601
v -10.185494 -106.629872 30.464271
v -15.233671 -109.525679 24.752782
v -17.581942 -111.205978 20.571733
v -19.475248 -114.867491 15.952118
v -24.434195 -120.279595 2.804618
v -10.121827 -122.559681 -14.713943
v -9.341449 -124.693848 -16.446457
v -7.241925 -124.072258 -18.836283
v -5.582252 -125.278453 -21.847479
v -3.168072 -126.217955 -26.767496
v -1.221108 -129.856386 -38.959496
v -1.225561 -128.575920 -37.884226
v -0.682774 -134.034294 -57.071649
v 2.007932 -133.124356 -66.829428
v 3.149323 -136.691693 -66.918626
v -18.545388 -114.189396 18.018508
v -24.229977 -119.198464 8.515802
v -23.538778 -120.571855 -0.539615
v -1.099472 -129.478759 -36.135336
v -1.291013 -135.523128 -48.965568
v 0.863760 -134.746716 -62.919670
v 6.053357 -138.520087 -70.734767
v 9.649232 -139.420133 -74.314850
v -19.498882 -117.319906 16.819445
v -21.845804 -117.957276 13.020058
v -24.540548 -120.556419 4.589106
v -23.084251 -124.149946 0.552019
v -5.769212 -129.147149 -23.952387
v -4.549408 -130.139333 -26.586864
v -0.773102 -136.722600 -53.438869
v 3.549719 -138.900287 -66.563049
v 4.536523 -137.612624 -68.899272
v -13.983414 -114.803190 28.240572
v -15.688277 -116.169425 24.746144
v -16.845276 -116.437418 22.182120
v -20.861163 -126.377015 -2.912542
v -7.519247 -127.035998 -20.102381
v -1.463016 -133.848282 -44.343105
v 0.874725 -139.402946 -60.949134
v 0.754945 -136.151950 -61.868438
v 4.590869 -139.679383 -68.105938
v -19.593467 -128.737541 -3.361597
v -1.390197 -139.197898 -48.571415
v 4.242647 -140.823361 -67.172473
v -16.500445 -119.412283 22.982596
v -17.766497 -118.837754 20.344733
v -20.391925 -122.884627 15.528191
v -17.766863 -129.853391 -6.114026
v -2.098732 -135.893386 -40.103818
v -2.707617 -139.348972 -42.075836
v 0.108211 -140.643159 -56.857997
v 2.123480 -145.133372 -62.049263
v 1.313030 -141.421417 -61.480835
v 4.047512 -142.351355 -66.410701
v 6.976135 -141.206838 -71.323285
v 9.412019 -141.686762 -73.458414
v -17.579478 -131.625562 -5.043930
v -15.886268 -132.783466 -8.080923
v -12.896684 -135.181634 -13.693494
v -8.980665 -136.579572 -23.362340
v -1.197944 -141.458688 -50.213653
v -15.640561 -124.191058 24.395555
v -10.283393 -137.042346 -19.914669
v -7.889428 -138.971145 -26.300764
v -3.649296 -141.043652 -40.529204
v -2.915981 -142.156460 -43.299214
v -12.838335 -118.763777 31.837452
v -17.226592 -133.371604 -2.613038
v -15.431301 -134.617573 -7.599695
v -12.152741 -138.035546 -14.082823
v -1.707194 -142.386640 -48.067836
v 4.836299 -145.632662 -66.690389
v -13.257560 -121.949938 31.207651
v -4.310381 -143.243081 -39.190459
v 0.196588 -145.917869 -55.961843
v -5.541358 -142.794091 -33.661451
v -2.929766 -145.565772 -44.324016
v -0.886585 -146.075680 -52.168622
v 4.622422 -148.408199 -65.683708
v -7.485838 -122.797395 41.091693
v -13.402626 -139.369167 -6.306524
v 2.043535 -149.530718 -61.078360
v 4.072309 -151.894012 -64.254616
v -9.777027 -123.085682 38.103373
v -11.060857 -143.262138 -9.934289
v -9.519147 -142.608318 -19.288280
v -7.917280 -145.894862 -22.997215
v -7.764287 -144.171447 -25.034864
v -1.356701 -149.230373 -51.113433
v 0.302196 -151.027862 -56.223986
v 1.638214 -152.249274 -59.641651
v 2.284805 -152.244115 -61.167135
v -5.772625 -125.121760 43.035683
v -8.990653 -126.220106 38.638990
v -11.914785 -123.578780 34.221572
v -10.912830 -133.010504 28.896823
v -8.986399 -147.385826 -12.350124
v -6.906402 -145.154558 -27.830817
v 4.651586 -154.384382 -64.610924
v 7.203067 -150.888936 -68.458121
v -5.471017 -149.478939 -31.872792
v -4.827520 -152.614819 -34.425843
v -9.972167 -140.219346 16.309762
v -10.405816 -144.452276 -3.178890
v -4.081049 -148.824967 -39.877777
v -2.120467 -152.762415 -49.170295
v 2.652832 -156.267646 -61.620763
v -8.481306 -148.678013 -7.671485
v -8.013708 -148.688926 -17.980400
v -6.817806 -151.193520 -22.481203
v -5.690543 -129.715400 42.430021
v -4.398091 -157.209615 -36.539021
v -3.638822 -153.835169 -42.395563
v -3.782677 -128.334154 45.103563
v -7.036829 -144.449614 17.705825
v -6.493358 -154.126029 -13.204559
v -4.885227 -156.547382 -31.621512
v -5.830927 -153.647700 -26.411308
v -1.937957 -158.114350 -52.294832
v 2.088148 -159.369626 -60.625121
v -0.069161 -157.305572 -56.887521
v -6.247815 -149.768365 6.673063
v -3.113495 -164.375595 -51.306061
v 2.360478 -161.342974 -60.859755
v -1.087757 -133.946638 47.579804
v -6.670311 -150.557677 1.754621
v -6.706367 -151.727194 -2.261942
v -4.599655 -165.129185 -29.216953
v -2.044182 -163.233477 -54.453061
v 0.810787 -164.837718 -58.977610
v -4.587787 -161.264184 -32.648341
v 3.976487 -166.114607 -61.791330
v -4.761138 -158.323956 -4.540513
v -4.507216 -165.602256 -35.556476
v -0.808940 -170.042666 -56.263631
v 2.068463 -168.158783 -59.901410
v -4.378580 -150.188805 18.982965
v -4.429991 -163.093265 -15.981355
v -2.259650 -166.755595 -54.603722
v -4.346212 -161.455455 -9.692280
v -4.587659 -168.303915 -29.460193
v -4.848556 -170.730670 -37.158830
v -3.836584 -167.648556 -48.951210
v -1.414610 -151.464997 36.641541
v -3.434648 -149.803755 27.525700
v -3.095309 -156.919050 13.880126
v -4.483620 -169.969688 -45.071374
v -3.456736 -167.392964 -51.601909
v -2.856213 -160.634527 8.920735
v -3.339137 -169.184245 -9.642962
v -4.620115 -163.986617 -25.024457
v -4.148009 -172.941981 -50.734912
v -2.486669 -157.485448 19.671132
v -3.784167 -170.433837 -16.336004
v -3.159349 -175.692337 -52.283110
v -4.894682 -172.515273 -34.175898
v -0.423268 -155.077992 38.497814
v -1.812902 -159.823865 23.731726
v -2.196493 -162.593615 13.892820
v -2.995093 -164.590769 1.763595
v -3.134618 -168.955362 -6.525955
v -4.358876 -171.947032 -24.194225
v -5.231002 -177.408539 -33.555715
v -5.230406 -178.620508 -46.795657
v -4.439435 -175.683460 -23.787970
v -5.511641 -177.771430 -41.524619
v -1.702315 -166.925863 14.961834
v -2.072412 -174.496252 4.568662
v -5.156299 -176.837966 -46.629133
v -4.180795 -179.308546 -49.515432
v -0.571287 -160.494871 34.665649
v -5.732600 -181.982186 -43.910112
v -3.714170 -177.397216 -14.107414
v -5.577030 -180.864643 -34.233814
v -0.971241 -181.950467 -52.363289
v -3.080047 -175.836854 -7.979760
v -1.803439 -178.714577 9.527419
v -2.672344 -175.192725 -3.184680
v -5.545284 -184.742891 -43.945748
v -0.871081 -166.598162 28.253786
v -1.330102 -173.743804 16.852217
v -2.445872 -180.424512 1.243810
v -6.099973 -185.953164 -36.307974
v -5.882300 -186.525528 -41.592562
v -2.865390 -186.151033 -47.696407
v -3.243216 -180.592813 -7.737506
v -5.625391 -185.275660 -30.298579
v 1.323683 -167.053358 42.178084
v -4.115985 -189.144902 -12.648196
v -6.122446 -186.369814 -40.229417
v -1.477465 -178.113489 15.076714
v -1.942277 -180.854428 8.774451
v -4.128696 -183.160902 -16.001389
v -4.924383 -186.111961 -22.762609
v -1.064923 -174.577554 22.274715
v -2.578427 -183.148297 1.597514
v -5.378990 -190.161609 -24.696644
v 0.863749 -174.352420 39.229103
v -3.283289 -187.545924 -3.393671
v -5.996111 -194.610745 -29.510956
v -1.506541 -183.203291 17.971399
v 0.458868 -182.295902 35.954876
v -2.432852 -186.900884 7.014359
v -5.518266 -198.806099 -24.263143
v -1.123311 -180.699270 23.231431
v -2.959509 -195.021416 5.382494
v -5.138505 -200.660357 -23.493072
v -4.145401 -193.002486 -10.059253
v -4.810383 -194.474427 -16.513955
v -0.279843 -186.236681 31.045800
v -1.397367 -192.155471 22.329072
v -4.741091 -199.227273 -12.969968
v -3.119677 -13.477419 -18.549189
v 1.375535 -8.793206 22.837354
v 1.468521 -18.852659 12.028213
v -0.799627 -28.149019 -16.168464
v -8.434303 -45.362542 -47.189982
v 1.970419 -21.230315 35.197701
v -6.169270 -44.576617 -39.667852
v -10.940733 -51.676799 -63.722815
v 1.250092 -37.031183 -4.706562
v 0.680805 -44.018975 -11.949282
v -0.350118 -42.185256 -18.196547
v 2.005987 -32.778635 31.018561
v 1.841774 -35.411169 16.760641
v 1.573317 -38.110555 32.104898
v 0.951684 -43.119756 30.912272
v 0.931103 -42.681805 34.139830
v -0.620642 -54.067264 18.251276
v -1.267900 -59.425343 6.663381
v -14.680494 -76.521803 -42.915264
v -11.867481 -105.745043 -31.159298
v -10.767058 -106.995534 -44.004148
v -9.417831 -109.576190 -47.452167
v -7.604497 -115.993797 -44.016884
v -4.821942 -118.790703 -57.538229
v -4.091200 -123.925102 -47.843044
v 7.436452 -101.163956 43.651311
v -18.844615 -122.460164 18.245020
v -11.394662 -141.229085 -13.130685
v -2.638058 -149.391479 -46.233128
v -5.375076 -158.691650 -19.226361
v -4.285971 -163.265982 -38.884192
v -3.259892 -158.934390 -45.945024
v -5.112882 -150.106363 13.665494
v -5.101493 -159.212547 -13.966891
v -5.695039 -155.778384 -24.486087
v -4.148378 -159.076237 0.384313
v -3.580883 -160.604121 2.463237
v -4.258030 -165.451949 -18.624886
v -1.810360 -153.228555 32.629527
v -1.483492 -156.474552 31.202386
v -2.901809 -153.227906 24.584470
v -2.823812 -169.478115 -2.699750
v -0.720112 -177.089795 -54.712080
v -1.591689 -178.304898 -53.384314
v -0.625237 -149.251332 41.203263
v -2.050442 -168.433603 8.306404
v -3.736903 -186.493937 -9.824548
v -3.293083 -184.499837 -5.682567
v -0.275470 -174.878988 32.505632
v -0.185526 -180.092838 32.544073
v -2.081495 -185.166014 10.520271
v -2.795691 -190.164268 4.578372
v -3.452848 -191.719639 -2.944217
v -4.690194 -188.640748 -19.009398
v -5.518689 -197.075733 -22.067843
v -1.643888 -189.162244 18.953575
v -0.425203 -164.782981 33.592118
v -11.050746 -72.439528 -29.549837
v -8.678842 -67.145355 -31.140365
v -4.309888 -181.295351 -19.161630
v -3.773035 -162.577972 -4.147729
v -2.636637 -197.362123 10.512729
v -2.847835 -63.093092 9.333389
v -2.100020 -197.201022 16.212055
v -4.229131 -198.350177 -7.678557
v -5.979311 -193.222076 -34.268791
v -6.007791 -190.947470 -37.078627
v -4.964168 -158.712244 -9.201354
v -4.754924 -147.546920 23.236913
v -12.713026 -137.468476 12.861487
v -12.627441 -126.901706 30.743117
v -16.174766 -130.803369 -8.517383
v -22.867018 -125.743716 5.110243
v -13.934396 -117.130127 29.163797
v -9.171231 -130.610123 -20.549564
v -23.883234 -122.757710 7.992898
v -1.400093 -131.910935 -39.114148
v -11.648181 -129.109344 -15.943648
v -23.436554 -118.149377 10.032068
v -15.357322 -112.512160 24.922850
v -15.532684 -124.815520 -9.686193
v -4.623087 -103.540033 33.502085
v -22.150097 -120.373750 -2.895060
v -23.881693 -119.301694 0.391649
v -2.390625 -124.538532 -30.534352
v 7.200316 -90.048682 40.764730
v 9.638428 -90.421872 44.781083
v -10.615272 -118.356417 -16.078402
v -17.875249 -111.969200 -4.637127
v -20.156340 -111.153234 0.416892
v -20.677744 -104.800090 12.481097
v -17.576631 -98.607137 22.148466
v 8.566582 -82.276890 50.658525
v -6.152076 -117.530262 -34.041039
v 6.539283 -84.231921 40.821733
v -9.056832 -111.481420 -36.417953
v -10.615849 -108.589846 -33.348624
v -2.702223 -68.095407 47.694415
v -25.021764 -84.586224 4.407697
v -20.289778 -80.841811 9.929913
v -6.472337 -70.406170 24.461221
v -7.714587 -73.495866 22.383878
v -5.606582 -67.942001 26.958455
v -4.734817 -65.994346 32.107672
v -17.159930 -80.735382 -16.366528
v -1.784414 -56.885133 25.578771
v 0.183063 -40.419193 49.374530
v -1.447165 -60.654587 1.379529
v -3.768429 -65.610558 -8.943401
v 1.597791 -31.474501 50.456233
v -4.229039 -71.541449 -74.756948
v 2.506596 -10.392052 33.417793
v 1.678504 -12.924130 26.432911
v 1.869541 -8.180168 25.949516
v 0.393159 -7.586548 12.599858
v -15.119113 -107.315264 -17.046551
v -9.927838 -114.794625 -24.203493
v -7.847626 -117.318305 -25.803207
v -5.848301 -118.896529 -30.070686
v -1.309832 -54.832464 57.730184
v -3.892572 -71.264460 37.610398
v -2.005237 -58.578499 56.213293
v -2.360298 -71.309015 45.120831
v -16.723571 -134.506523 2.490619
v -0.451415 -72.829590 50.024189
v 2.305668 -78.362246 40.412079
v -12.244225 -134.876678 21.752474
v 11.722140 -76.035234 60.418509
v 15.146062 -76.025208 61.998671
v -7.686874 -138.785140 29.080772
v -5.592851 -194.012984 -34.727851
v -5.620873 -196.264883 -30.594340
v -3.776852 -197.517463 -33.448101
v -2.835434 -204.650676 5.708822
v -2.333748 -203.991857 12.789285
v 1.865354 -182.385678 41.457221
v -10.682457 -140.665694 10.878637
v 55.902932 -202.964444 -12.859721
v 39.990924 -169.734122 55.155811
v 60.874910 -162.148137 34.058255
v 29.349156 -126.957790 52.034610
v 48.077041 -71.695165 58.067537
v 53.819774 -73.623513 53.097182
v 55.197774 -68.105826 51.725836
v 62.703320 -70.343821 45.836843
v 60.281991 -45.930735 45.482664
v 64.594116 -44.308233 41.400362
v 51.830311 -51.656328 53.153789
v 67.261264 -72.972459 42.711295
v 50.260059 -159.564979 46.328224
v 67.232731 -22.264071 16.556630
v 70.267756 -26.878934 20.399253
v 54.092049 -13.181163 21.226915
v 54.691737 -11.536846 13.494520
v 4.684085 -0.538957 16.500660
v 2.023465 -4.781256 -27.153921
v 0.939904 -3.556845 11.186009
v 0.585615 -5.940488 14.098204
v 0.233447 -3.884189 7.826202
v 3.145037 -22.593378 48.843743
v -5.879682 -21.192202 -46.893476
v -7.088087 -27.646037 -50.637524
v -4.722771 -66.532260 12.644365
v -10.048833 -73.179209 -7.070093
v -16.282102 -78.658522 -10.115279
v -19.367047 -80.156708 -1.304971
v -15.926331 -127.487138 -9.613820
v -1.406254 -199.672985 21.678942
v -3.228814 -198.037698 3.188599
v 1.156975 -183.431338 38.856259
v -5.872963 -195.344909 -30.416898
v 1.721459 -173.378934 42.499245
v 2.482470 -159.557822 46.813865
v -5.962743 -146.421950 18.341125
v -6.385375 -153.524634 -6.181564
v -8.546109 -144.393926 9.067725
v -7.564939 -133.051205 -24.588783
v -21.565422 -127.435946 1.465884
v -1.468050 -129.946035 -42.351159
v -1.842886 -130.660171 -46.407196
v -18.098333 -123.680300 -7.029179
v 4.746692 -97.890958 39.670706
v 5.776408 -132.282692 -73.077562
v -3.635770 -122.966125 -28.595312
v -5.127772 -120.148556 -29.144376
v -14.295733 -119.568866 -9.828700
v -16.498211 -114.749693 -7.424545
v -22.576114 -117.977041 -1.608746
v 8.051927 -86.251091 43.178747
v -18.852673 -110.568383 -2.086777
v -21.121608 -95.368659 17.216056
v -15.951733 -105.914517 -13.674448
v -2.731567 -64.989962 51.446337
v -2.090164 -67.349536 53.021485
v -2.211765 -64.811364 54.379364
v -3.254493 -70.413437 41.439993
v -6.233919 -72.091184 26.848136
v -21.123408 -85.662240 -13.952201
v -18.384526 -81.470265 -13.420785
v -3.396875 -62.436109 22.119372
v -0.996505 -47.989354 54.950369
v -3.012041 -64.442413 -3.379230
v -7.924595 -68.330272 -25.125508
v 0.795723 -36.001652 50.300430
v -4.939420 -64.419929 -74.255890
v -6.543212 -52.450527 -71.127248
v -10.414982 -52.704938 -66.487523
v 3.774594 -13.555422 41.515505
v 0.677408 -7.485597 16.245714
v -4.777283 -16.947216 -31.309519
v -3.539645 -10.578815 -19.926467
v -22.250584 -95.232423 14.994694
v -5.424324 -75.820025 27.470658
v -3.982386 -123.808418 -43.970972
v -2.695232 -72.442686 40.785952
v -10.299764 -142.585476 5.629344
v -4.067679 -143.257516 35.273755
v -0.838738 -190.899400 -46.313033
v 0.705751 -141.329885 48.183662
v -4.839585 -202.765457 -19.378527
v -4.581273 -201.294796 -24.427496
v -4.333610 -204.412025 -12.232979
v 61.655479 -167.671309 31.724010
v 59.869388 -67.488538 47.891830
v 53.315534 -49.208040 51.744389
v 59.472601 -42.851530 45.462365
v 58.349821 -16.032950 20.410248
v 63.282951 -46.130507 43.023525
v 68.069651 -49.082538 40.048474
v 69.634378 -62.556096 40.709255
v 66.127902 -67.048108 43.247084
v 48.649053 -165.113918 48.944032
v 72.474202 -29.834557 22.168206
v 66.653595 -26.244139 25.149387
v 60.311339 -20.836588 25.771069
v 58.498367 -13.580997 11.921211
v 57.217550 -11.997306 1.197282
v 6.094246 0.567835 14.146733
v 1.860379 -6.561745 23.987578
v 2.813129 -6.191826 27.685640
v 1.287238 -6.783056 20.965732
v -1.060342 -4.549182 -1.206334
v -0.468870 -5.628282 4.438378
v -3.437292 -8.802360 -19.279193
v -3.163241 -7.740660 -17.850257
v -5.147326 -15.651597 -37.433035
v -1.094263 -12.595094 -39.939267
v -5.552226 -18.487553 -39.674770
v -6.167035 -22.175090 -46.472640
v -10.342619 -49.305593 -65.019152
v -8.414170 -57.245967 -70.437006
v -3.224534 -64.699503 0.755985
v -6.735004 -69.677243 -11.507988
v -7.658509 -70.792793 15.861581
v -10.900839 -73.117894 -24.673376
v -20.047353 -81.482978 -6.350788
v -6.329261 -143.724322 23.683286
v -13.551988 -131.058939 -13.344082
v -10.623503 -110.140165 -29.912372
v -5.244547 -66.926088 18.740295
v -13.947946 -76.137846 -37.447798
v -3.725459 -203.640970 -3.007680
v 2.644888 -174.871128 44.793802
v 2.651037 -178.953403 44.132413
v 0.617246 -187.825761 -50.556880
v -2.035033 -145.656923 39.518077
v -2.325085 -136.377862 45.059260
v -4.956268 -133.661036 41.756673
v -4.603370 -139.675374 -36.701727
v -19.933782 -126.037331 14.641388
v -3.360062 -135.849854 -36.162842
v -2.066628 -133.930101 -37.924105
v 3.217509 -102.061903 39.611456
v 4.011295 -134.745248 -69.551009
v -2.007723 -128.935892 -44.844612
v -5.239314 -121.289233 -25.600478
v -6.435791 -119.495703 -25.353269
v -19.108718 -114.116424 -3.771024
v -21.750208 -114.837793 -0.139021
v -19.289180 -101.649657 19.241740
v -5.209665 -119.194208 -33.375099
v 5.744791 -80.740151 45.435827
v -13.199603 -109.987734 -21.354085
v -1.298020 -66.846334 55.943259
v -1.381683 -51.909256 56.312687
v -19.224966 -79.903454 8.877337
v -6.565284 -69.662701 -3.414190
v -4.548346 -66.166165 -13.845139
v 1.238662 -35.563095 53.366890
v 1.828304 -26.992022 46.624801
v -9.527515 -48.495147 -66.789785
v 3.088669 -17.631431 43.377022
v -9.666669 -41.350987 -61.381371
v -0.411606 -8.006250 4.570828
v -12.952686 -112.697852 -17.932452
v -11.256082 -112.165559 -24.477802
v -1.705550 -127.294601 -40.143708
v -1.462484 -69.697567 52.828508
v 4.339258 -79.935232 43.266959
v -14.961748 -127.693489 24.295947
v -16.366151 -130.008469 18.461494
v -8.417339 -146.542585 2.876557
v -5.927786 -142.772893 28.050011
v -4.479417 -193.353255 -38.618903
v -4.665254 -200.078543 -26.878937
v -3.016639 -202.034857 6.015094
v 2.609799 -170.564557 45.403456
v -2.013283 -203.077817 16.018659
v -10.937091 -116.060273 -18.646389
v 57.483400 -162.439762 37.775338
v 32.216920 -128.655744 49.858421
v 51.236406 -60.355057 54.464381
v 53.393905 -41.019298 50.278909
v 62.741419 -40.758971 41.834091
v 55.547150 -14.268114 21.502328
v 60.982340 -17.964597 19.357857
v 57.703440 -51.731547 47.973835
v 29.307497 -132.274661 52.011873
v 66.510936 -27.438508 27.207902
v 52.065381 -18.594291 32.257487
v 53.230942 -13.762823 23.467811
v 58.154622 -14.843453 17.755261
v 55.684935 -11.707509 11.807605
v 2.249125 -6.815778 -32.063265
v 1.494716 -13.799935 -43.340657
v 3.827546 -6.269490 30.910160
v 2.212403 -9.436338 30.176003
v -3.064619 -8.878015 -16.090869
v -4.077937 -14.021862 -25.193662
v -5.007912 -21.915844 -35.538257
v -7.196152 -69.654310 -16.473466
v -13.297286 -76.581107 -22.667155
v -24.172685 -83.404850 3.587801
v -22.276523 -81.894848 2.138755
v -6.892757 -137.048558 -28.949979
v -4.375419 -66.366544 4.918258
v -14.128167 -130.459353 23.654566
v 3.085485 -11.139057 37.081361
v -0.698650 -195.302392 27.681437
v 3.510268 -157.351434 49.573630
v -10.002811 -130.584351 33.629898
v -11.710309 -133.540045 -16.960193
v -20.295037 -129.581169 3.310074
v -1.671672 -131.740766 -36.565001
v -13.453489 -126.726035 -12.570361
v -7.862567 -106.932179 32.620501
v -19.604941 -117.611968 -4.565368
v -3.560547 -121.792052 -32.751231
v -13.337986 -114.951145 -14.038088
v -7.417259 -116.829617 -28.739231
v -16.134469 -107.393268 -11.469798
v -3.002370 -69.320587 44.189084
v -12.538194 -75.524356 11.804478
v -3.756659 -124.946278 -51.674804
v 3.373500 -79.239271 41.800986
v -3.511076 -199.767624 -30.328161
v -3.447951 -201.134809 -27.666462
v 59.901247 -154.491757 35.103077
v 92.189486 -166.987410 6.249221
v 56.625214 -64.205918 50.096557
v 59.446051 -13.473248 4.717728
v 55.856577 -11.203287 4.693404
v 21.234256 -10.555372 36.583208
v 57.932509 -17.098547 22.895580
v 55.782557 -18.874910 29.279256
v 56.216649 -21.560861 32.771563
v 55.921668 -26.891188 39.344514
v 62.461296 -53.998719 44.643946
v 71.103384 -32.166510 27.209240
v 60.543549 -16.413139 16.291887
v 0.651334 -2.607709 -12.990245
v 2.522927 -7.745906 29.256522
v -2.619275 -6.915751 -12.632086
v -8.365543 -34.548033 -54.295839
v -14.461926 -78.387158 -28.171288
v -5.915494 -134.670873 -29.151458
v -8.694853 -134.773310 -23.678971
v -6.633904 -146.822598 12.776221
v -2.385008 -132.173377 -33.908840
v -21.922940 -126.991218 7.015832
v -18.843717 -125.478988 -6.230063
v -21.585524 -123.087303 13.414435
v -1.670777 -103.666929 35.798597
v -20.716203 -114.394546 -1.644981
v -4.464833 -120.722873 -37.024784
v 6.964081 -86.733428 40.275047
v -1.373563 -71.459527 49.459916
v -18.736228 -130.157500 11.173906
v 57.812073 -72.076446 49.670727
v 54.793900 -10.731675 7.229431
v 29.731226 -13.286083 30.769837
v -14.401602 -78.060010 -31.815074
v -5.408006 -137.348844 -32.869371
v -5.797921 -142.177638 29.928366
v 67.019825 -50.136325 41.070790
v 70.738672 -55.160392 39.163983
v -2.666859 -124.378383 -38.120599
v -1.665771 -125.516292 -34.501004
v -3.382278 -122.076127 -34.951304
v -2.295020 -6.221562 -9.481432
v -8.782729 -117.901868 -21.522408
v 6.762287 -137.700679 -71.960111
v 0.904583 -6.426348 -29.575606
v 4.266776 -80.708570 39.758507
v -4.836971 -122.730633 -24.468984
v 4.837126 -81.956163 38.796226
v 2.863679 -80.232153 36.102876
v 0.240686 -79.114045 33.944436
v 2.611190 -79.500552 37.179624
v 3.756989 -80.631349 37.744807
v 4.189466 -81.584489 36.973152
v -21.865484 -81.641660 8.136414
v -6.294410 -138.934750 -31.156121
v -3.886529 -164.959403 -11.674353
v -4.505358 -167.134416 -40.070893
v -2.328756 -168.932086 4.532054
v -3.182942 -57.615618 -22.918206
v -0.009309 -26.589905 -9.977385
v -7.221580 -39.999295 -44.621087
v -1.954289 -161.683648 18.574185
v 354.353405 -62.734954 -15.202496
v 218.084168 -138.279886 -59.389661
v 999.776163 -98.072790 13.932817
v 447.703160 -91.238683 -42.501678
v 967.220630 -82.302386 85.845960
v 370.574290 -111.678349 19.528976
v 463.863774 -80.308317 23.274076
v 539.270182 -123.381017 -22.634326
v 421.921797 -73.909425 -28.028765
v 51.517392 -186.344713 -64.689000
v 68.240895 -126.333558 -93.103904
v 139.882211 -129.024440 -87.865986
v 481.474510 -81.722911 -31.439320
v 306.810933 -99.822040 -57.656519
v 480.687624 -100.479252 -46.226240
v 997.341628 -95.347925 90.526514
v 661.214582 -70.911483 31.597368
v 504.464515 -121.236316 1.337793
v 438.852674 -68.171462 -19.971243
v 728.372927 -88.698924 -17.950023
v 741.826388 -121.783851 6.441704
v 812.503757 -73.758674 46.783632
v 533.922048 -100.727414 27.266590
v 953.467368 -76.343332 78.051387
v 521.923136 -69.367881 -15.157331
v 257.905410 -134.264295 -6.589835
v 409.102543 -70.691212 18.242393
v 257.246691 -120.818400 -69.274167
v 92.054688 -44.217157 -26.984818
v 321.584723 -108.739028 21.273034
v 238.732811 -123.614027 14.403435
v 252.731576 -134.700269 -6.432921
v 403.356725 -122.681700 -0.919477
v 326.323755 -127.295481 -18.440622
v 522.445620 -92.867612 27.197085
v 586.848466 -120.540109 13.170086
v 703.602909 -111.563437 34.717563
v 280.268870 -127.639817 -60.491638
v 343.964337 -59.422961 -4.779517
v 608.256767 -95.991052 31.194444
v 653.013538 -121.408493 15.170264
v 875.964693 -95.128787 52.024656
v 539.774243 -74.062979 -18.786504
v 247.106564 -124.685377 -69.940106
v 586.064524 -121.461535 9.246987
v 313.966653 -59.989936 1.552892
v 843.738771 -114.387525 -2.523112
v 150.432019 -148.624914 -5.336080
v 343.630109 -93.959567 -51.675218
v 632.061779 -123.358571 1.585753
v 567.429197 -90.249947 -29.565959
v 592.095653 -122.969709 -22.132848
v 473.341897 -97.806104 -45.158032
v 410.312914 -120.690948 -47.061400
v 471.271017 -122.735824 -15.646261
v 314.439059 -127.651620 -50.510056
v 270.980415 -96.920175 -57.519150
v 632.890048 -98.758387 -28.638659
v 802.044212 -115.586824 -4.023998
v 339.412399 -106.182453 22.592561
v 883.041267 -103.501472 50.244454
v 659.669362 -104.176732 33.539705
v 692.514937 -122.692312 4.537395
v 465.266131 -92.633731 25.680368
v 221.743647 -138.129015 -55.852041
v 390.105092 -58.682682 -0.858453
v 563.976935 -123.606994 -18.156586
v 247.316229 -135.025049 -25.681516
v 333.797338 -63.153529 12.554688
v 228.387160 -137.295740 -33.254823
v 703.828066 -120.684964 22.747026
v 712.515540 -88.802682 -18.162740
v 350.686403 -127.030387 -28.525200
v 501.681186 -121.932932 -4.292997
v 223.171619 -63.300080 10.104319
v 541.610447 -123.550100 -18.375445
v 555.763143 -106.839384 -40.892586
v 641.605477 -122.358820 9.781105
v 233.104966 -136.971495 -42.767165
v 1001.790034 -84.321296 5.932450
v 640.807521 -122.847095 6.463510
v 404.179679 -117.261678 16.278101
v 481.005898 -117.005073 19.606206
v 530.297147 -120.574018 -39.340413
v 813.550733 -122.498948 21.740370
v 618.773333 -123.633753 -9.438197
v 308.257000 -129.050802 -23.308560
v 284.349664 -124.204755 -63.750349
v 239.577126 -133.728638 -63.202578
v 597.467069 -102.180835 30.086454
v 404.693119 -92.912582 -47.260000
v 367.346753 -93.014528 -49.688308
v 479.287563 -120.662271 12.681675
v 950.189309 -105.818899 -18.352840
v 525.341366 -98.219027 -39.755273
v 386.766495 -97.782048 -52.312884
v 547.094389 -119.798796 13.609166
v 399.028492 -123.927503 -18.797122
v 1001.589552 -50.347381 -17.268782
v 1004.019911 -107.006093 -8.361136
v 1003.334802 -102.833495 -9.456578
v 1004.769428 -97.905944 -8.221371
v 1002.884318 -91.845791 -10.645680
v 1005.923851 -85.186582 -8.503058
v 1004.996614 -115.256589 -6.906421
v 1004.937084 -102.398149 -7.758311
v 1005.567165 -87.986045 -8.698791
v 1004.669324 -79.380714 -9.547927
v 1005.930944 -82.622018 -7.827001
v 1022.238613 -9.525497 -5.604515
v 1012.986639 -4.904919 -6.020867
v 1024.982816 -8.911200 -0.740202
v 1020.690199 -5.445765 0.503710
v 993.852550 -102.838698 -17.487982
v 932.826165 -105.299017 62.572099
v 943.556246 -91.045416 73.212840
v 961.831566 -95.694063 84.487789
v 935.509720 -107.902591 61.438327
v 942.606946 -103.315015 68.370772
v 947.338587 -106.882815 68.199611
v 949.468408 -99.081603 74.853638
v 950.454546 -105.593826 71.662281
v 956.950970 -108.784607 72.885264
v 958.189835 -110.332665 70.421837
v 947.617462 -88.501929 75.870971
v 951.623555 -93.542451 77.654880
v 956.210668 -107.092282 74.719170
v 953.665237 -99.856397 77.626051
v 956.473771 -99.883618 79.829377
v 954.211637 -103.809151 76.125522
v 959.768859 -106.907690 78.358722
v 957.910280 -94.227480 81.728075
v 960.359700 -100.658786 82.760057
v 961.524668 -105.308377 81.428033
v 959.640656 -88.122307 82.629984
v 967.598064 -105.507840 86.028499
v 962.915901 -103.499000 83.822316
v 964.103481 -105.486632 83.583738
v 965.372054 -95.529502 86.924235
v 963.837058 -89.839863 85.374589
v 956.923466 -81.704197 80.474385
v 868.619702 -89.601185 52.166704
v 890.935663 -67.984342 55.889258
v 998.218708 -81.958163 90.103840
v 804.098675 -115.780657 38.997013
v 810.972241 -110.451029 41.326379
v 827.673833 -111.971515 41.679589
v 836.486301 -111.932016 42.159704
v 864.038580 -105.898484 46.725070
v 869.215063 -112.387718 43.989776
v 894.733729 -116.138982 44.469942
v 885.485237 -98.146713 52.711485
v 887.529873 -93.791403 54.328782
v 899.937919 -115.999615 45.438350
v 898.793266 -113.188386 47.409494
v 907.286221 -104.057628 55.059612
v 911.567303 -107.846979 54.117606
v 911.023679 -104.207899 55.963916
v 913.773490 -96.445807 59.613161
v 914.335546 -92.431019 60.806941
v 917.930032 -98.683321 60.223710
v 918.388691 -96.263487 61.061331
v 916.338785 -102.293141 58.418242
v 927.732158 -114.305282 51.769475
v 909.737775 -69.632827 60.457247
v 921.451961 -92.558358 62.973662
v 921.388404 -98.421091 61.430306
v 923.446580 -87.968556 64.683023
v 927.124893 -97.981353 63.560008
v 934.349674 -127.429915 38.933048
v 929.200618 -89.083636 66.654856
v 935.384815 -92.438325 68.668033
v 941.542946 -129.120029 38.237058
v 941.408984 -125.977822 40.846388
v 948.285406 -128.577024 39.617056
v 940.956715 -86.504532 72.474558
v 952.638834 -134.620962 36.238401
v 938.268951 -88.307080 70.883820
v 961.404391 -136.785146 35.656942
v 941.265575 -76.194639 72.517954
v 953.966237 -126.895716 41.681389
v 939.030551 -74.649580 71.362003
v 944.799688 -83.938171 74.527366
v 958.952470 -132.180436 38.008424
v 944.782457 -80.534681 74.457519
v 943.955461 -81.880398 74.099196
v 935.772087 -58.432529 66.089437
v 963.769806 -133.082576 37.714537
v 968.950201 -130.151328 39.420775
v 962.627800 -127.528513 41.705353
v 972.887427 -127.891449 40.928763
v 975.397235 -132.146713 36.823247
v 976.144841 -127.771648 40.372861
v 979.218759 -124.996106 42.285298
v 979.188484 -126.706907 40.492556
v 980.107303 -131.590127 35.791520
v 971.658873 -104.199096 88.257790
v 983.357440 -129.683332 36.051491
v 988.164424 -139.903921 26.427257
v 984.970864 -141.696258 26.657423
v 963.372398 -70.233155 81.173945
v 981.476182 -106.703050 88.165584
v 986.921122 -102.410687 90.470960
v 988.370558 -106.938057 86.546686
v 959.808585 -27.678235 55.556557
v 989.703846 -97.509891 92.116358
v 992.599132 -100.595088 90.239651
v 992.984813 -86.693036 92.130577
v 993.361387 -98.092431 91.308376
v 886.067557 -114.280247 44.685851
v 1002.663098 -128.665250 15.958791
v 1009.803155 -38.678324 4.132686
v 1000.005924 -100.103820 86.478877
v 1002.201970 -101.694136 83.067607
v 1002.238680 -94.032803 87.430838
v 1004.741794 -95.736643 84.165880
v 1005.572091 -97.175087 81.458697
v 1004.742298 -91.008426 85.343139
v 1006.505563 -94.166167 80.949111
v 1003.585749 -103.405214 76.447198
v 1005.278264 -87.826487 84.771204
v 1005.004339 -83.575727 84.898045
v 1006.977519 -83.886526 82.174327
v 976.527463 -143.058494 30.136709
v 1002.622370 -69.977676 83.606631
v 1008.166119 -77.778901 80.008704
v 1005.632636 -78.008128 83.449353
v 1003.723446 -68.390652 82.111447
v 1006.356556 -72.306464 81.368956
v 978.119560 -142.561151 29.707777
v 995.740978 -113.228293 47.389661
v 996.098223 -112.368681 50.976833
v 992.260234 -119.712744 42.873466
v 993.455495 -118.620801 42.671188
v 1009.021501 -75.597807 78.093950
v 994.336390 -119.638633 38.765983
v 1005.855976 -66.376600 79.106257
v 993.382906 -121.351436 38.629759
v 1007.664740 -61.129327 73.571352
v 1006.398134 -63.054753 76.535595
v 995.834170 -122.041068 34.107301
v 993.253519 -130.022325 30.933573
v 996.090836 -125.217648 32.286148
v 995.916211 -131.128509 28.033841
v 994.937319 -128.883367 30.620764
v 998.457029 -131.134193 25.504523
v 1000.061790 -41.669977 67.476859
v 1005.073298 -45.001056 65.578066
v 999.418597 -131.138274 24.389119
v 998.633957 -135.584091 22.445284
v 1002.091390 -134.813459 19.265622
v 999.609078 -133.710961 23.011354
v 998.844943 -33.029339 61.619738
v 1001.966980 -32.865877 60.212500
v 1004.920086 -29.802303 57.454636
v 1009.818721 -32.472308 54.567323
v 1010.267626 -28.466743 54.556732
v 1012.173826 -26.279124 53.184643
v 1014.025235 -27.871917 51.880304
v 1003.565391 -37.425788 19.535347
v 996.143283 -44.782001 15.560671
v 1019.269772 -21.303040 46.082890
v 1015.964627 -26.288235 50.143312
v 999.298950 -44.253523 5.362698
v 996.396587 -47.189830 7.413763
v 997.007710 -44.835698 10.990371
v 1019.306358 -18.785958 45.253575
v 1016.843939 -29.510105 32.264307
v 1009.513460 -33.731093 26.371106
v 1003.435153 -38.888218 13.149619
v 998.046565 -51.216101 -2.219917
v 1020.821315 -17.941896 42.823757
v 1005.031687 -37.612793 15.199009
v 1000.883181 -45.295381 -0.269594
v 1004.147655 -40.643652 5.865004
v 1016.174462 -32.730622 18.097999
v 1006.021215 -40.958267 2.037962
v 1002.398099 -45.761871 -4.070112
v 1010.749212 -36.273757 11.562428
v 1016.551191 -33.871671 12.879501
v 1015.942502 -38.378491 -3.432998
v 1009.333560 -41.602772 -4.656767
v 1023.862525 -31.452158 10.054230
v 1015.432874 -35.720938 6.782651
v 1026.689012 -31.951494 3.262678
v 1021.606221 -35.765270 -3.558663
v 1025.293372 -33.259014 -0.288057
v 1020.087678 -34.732267 3.412796
v 1032.704146 -28.466307 4.532784
v 996.052017 -66.072270 33.541455
v 1036.654070 -20.598790 -2.087771
v 1011.895565 -41.543878 -9.659079
v 1027.428199 -33.130536 -5.310780
v 1035.446910 -27.272038 -6.448910
v 1035.103169 -27.447965 0.558881
v 1002.132534 -52.186315 -13.368991
v 1013.497883 -40.350451 -6.994227
v 1019.378121 -37.787802 -7.754841
v 1037.050853 -24.993287 -0.048317
v 1000.332932 -59.345728 -11.552358
v 1001.048962 -55.467000 -13.198173
v 1005.197941 -46.233317 -11.124712
v 999.386880 -64.955356 -13.536028
v 1000.442324 -64.547718 -10.550543
v 1000.457323 -55.224151 -9.821084
v 1000.492081 -58.042741 -11.071965
v 1001.379006 -53.485670 -11.378959
v 1035.555364 -18.384001 2.642777
v 1001.292223 -67.706768 -8.504927
v 1036.390969 -20.647542 3.654554
v 1033.496840 -15.459107 1.177027
v 1036.165683 -23.550723 5.073307
v 1037.127305 -22.629371 2.284416
v 1004.250357 -76.819486 -6.494880
v 1000.919779 -67.141757 -7.009648
v 1034.698395 -21.374599 7.920843
v 1032.253032 -15.906483 9.393298
v 1035.049725 -20.300042 7.037820
v 1034.791117 -18.168140 6.177632
v 1028.155704 -9.163276 7.209022
v 1005.096893 -82.521021 -3.045336
v 996.536379 -59.199715 0.830159
v 1031.977048 -14.188193 8.193781
v 1027.719933 -9.275817 9.354647
v 1025.170681 -6.136474 8.331828
v 1005.551619 -88.139927 -0.839057
v 997.519171 -62.704930 0.029143
v 998.168278 -58.892284 -4.200629
v 1030.997494 -14.004573 9.734066
v 1002.466326 -75.628730 -2.139331
v 999.364699 -66.106437 -2.897514
v 996.224794 -55.870259 0.644057
v 996.270097 -52.536428 1.237072
v 1006.474765 -107.459649 1.033255
v 1006.039182 -95.718797 0.176055
v 1022.296176 -2.928142 14.393670
v 1007.045831 -117.566121 1.009095
v 1003.926782 -90.879305 3.343537
v 1004.217099 -87.037791 1.582211
v 999.642728 -74.079326 5.296991
v 1026.708474 -14.788880 14.770589
v 1024.830074 -7.812090 14.606756
v 1005.280204 -121.456474 5.726252
v 1005.305663 -93.346162 1.115256
v 1026.058154 -12.684802 15.066938
v 995.213996 -53.671233 4.500367
v 994.446517 -53.240081 8.388719
v 1020.897434 -29.324709 17.902419
v 1024.528958 -27.588801 14.893277
v 1024.545695 -13.126516 17.419016
v 1023.771988 -8.254910 18.100797
v 1002.623235 -105.249208 8.133336
v 997.582100 -70.773235 9.786121
v 996.085160 -62.864451 6.563381
v 994.960757 -60.545328 10.012813
v 994.435831 -54.688548 8.259460
v 1023.686432 -12.351182 19.053218
v 1023.142582 -10.826908 21.481458
v 1023.165150 -5.352060 20.917276
v 1004.985775 -114.204387 4.736421
v 997.325050 -74.701876 14.950279
v 996.139852 -67.828982 13.305103
v 994.232395 -58.223819 11.934981
v 994.011645 -54.217706 10.788992
v 1020.833670 -25.272895 20.603391
v 1022.738682 -15.296993 21.200814
v 1021.710889 -19.011410 22.411421
v 1023.361546 -8.000561 24.564213
v 1003.876625 -125.650413 10.647285
v 994.525837 -60.925134 13.911117
v 1017.107963 -31.275798 21.778774
v 1020.045482 -25.959409 22.375956
v 1022.044714 -15.339769 24.436537
v 1022.753224 -11.799150 24.930583
v 1000.957702 -111.573122 12.479260
v 998.225408 -81.814516 15.606808
v 993.757134 -52.695642 13.711583
v 994.010696 -49.808108 16.079774
v 1019.661301 -29.081833 20.496346
v 1006.004046 -129.485520 9.008592
v 1001.633764 -115.873386 11.713462
v 994.824007 -47.375322 15.556611
v 1018.645311 -30.232073 20.949273
v 993.491526 -54.353621 17.509073
v 1018.769408 -27.616087 26.002209
v 1018.463211 -28.981103 24.373194
v 999.459006 -105.867033 15.777539
v 994.686165 -63.052804 16.534247
v 993.757844 -57.282049 16.366669
v 1021.644550 -17.369781 29.304070
v 1022.746233 -5.597093 30.533620
v 1002.303361 -123.089417 12.680189
v 998.632046 -101.830802 17.849056
v 1020.038675 -22.669747 28.625707
v 1021.060566 -19.129614 27.770011
v 1022.838945 -12.849273 29.835250
v 1022.928458 -12.933465 33.822692
v 1023.265930 -10.157708 30.330641
v 1022.995692 -8.639296 32.427604
v 999.128152 -119.391806 19.436624
v 997.703697 -97.058679 20.790477
v 997.264865 -87.555742 21.794055
v 993.859216 -59.622268 22.590245
v 996.542482 -43.299926 23.357505
v 1021.296063 -18.835341 29.946176
v 1022.512942 -15.671766 33.455268
v 996.123677 -44.491642 28.202284
v 994.954205 -46.771476 24.318924
v 1022.733247 -14.452969 35.275086
v 996.635789 -98.723454 26.692628
v 993.869819 -57.926015 25.604781
v 998.032617 -41.217676 28.403869
v 1000.408168 -38.536983 28.247116
v 1021.972410 -18.434704 35.381897
v 1022.604737 -13.686156 36.173260
v 999.222022 -126.163503 24.256444
v 997.308243 -118.291047 26.330628
v 997.339674 -102.846971 23.008468
v 996.760325 -85.154038 24.767616
v 997.097889 -83.040011 21.635656
v 996.205899 -76.027191 28.672175
v 1021.576178 -19.680109 37.192647
v 1022.092104 -18.202215 37.901190
v 996.917478 -90.582471 24.425188
v 1018.795514 -27.093730 36.789644
v 996.461068 -81.894556 30.367148
v 995.247719 -67.564794 27.052058
v 1019.930031 -24.296996 38.161874
v 1022.126076 -16.893547 39.317102
v 995.622309 -48.430720 33.166635
v 999.298867 -39.974902 32.625129
v 1003.273813 -36.310521 33.667750
v 996.435991 -103.656599 28.783820
v 995.904738 -57.460096 36.107779
v 997.567205 -43.726270 35.087698
v 997.603045 -42.353138 31.644381
v 1018.799791 -26.574741 42.674498
v 996.168895 -97.720775 33.532260
v 996.579171 -85.165313 33.787376
v 996.502420 -68.590554 34.743527
v 1008.745400 -33.197777 36.533785
v 996.366411 -92.402803 34.130876
v 1000.081796 -39.719350 35.930878
v 1004.677761 -35.769588 39.324305
v 1011.210807 -32.232933 45.121469
v 1016.683213 -28.545387 45.173013
v 1017.245540 -27.327820 46.882798
v 996.382659 -118.852653 32.363712
v 997.314172 -80.097083 38.302991
v 997.204702 -65.761966 38.676471
v 1000.803412 -43.008463 44.194965
v 1002.121209 -37.641501 37.130603
v 1010.978669 -32.202487 42.159679
v 995.953351 -106.402443 36.586704
v 995.705656 -112.098129 38.264667
v 995.751526 -112.208475 36.760446
v 996.584845 -93.116998 37.799057
v 997.672816 -63.982024 40.769012
v 996.948028 -87.360972 38.396832
v 1001.902148 -40.463376 43.615518
v 1007.967798 -35.401726 48.840810
v 1009.918697 -33.428564 47.698209
v 998.174076 -53.372812 43.270616
v 1004.082473 -38.292053 45.334864
v 995.762591 -110.361537 39.545811
v 996.411498 -96.772345 38.069690
v 997.256418 -90.182555 41.592099
v 1002.924313 -40.565629 46.258872
v 1006.547807 -37.640563 50.187271
v 998.743997 -58.768914 44.858243
v 996.915758 -99.020338 43.447275
v 997.829522 -92.213269 45.429856
v 999.633423 -66.193369 46.706775
v 1004.710164 -42.641275 52.390756
v 996.627596 -104.508050 45.086007
v 999.567357 -76.760436 46.989714
v 997.869137 -100.069976 49.703239
v 1000.799436 -78.091654 51.125522
v 1001.042730 -71.044914 50.499412
v 998.564294 -99.635028 52.435737
v 1001.972577 -80.647803 54.961589
v 997.284433 -106.980209 51.191095
v 1006.274181 -53.889368 61.715028
v 1005.698770 -45.828856 57.228410
v 1003.024987 -79.451969 57.102166
v 998.409507 -105.524342 55.078192
v 1004.860429 -75.007995 59.877572
v 1006.717717 -59.824188 62.700096
v 1001.002913 -102.888248 61.952933
v 1008.464731 -64.044756 66.178520
v 1002.310569 -100.763573 64.361877
v 1002.522589 -96.226523 62.395771
v 1004.814721 -90.856865 65.363551
v 1003.862794 -94.680102 64.953891
v 1006.533776 -84.878897 66.491039
v 1001.657036 -103.502514 64.246754
v 1003.277779 -101.436770 67.398048
v 1003.725440 -98.714662 66.836390
v 1010.179083 -73.555057 72.666207
v 1007.239040 -90.297807 71.244772
v 1007.947887 -86.899546 70.972091
v 1008.889927 -81.594963 70.487801
v 1009.701923 -78.543990 71.654623
v 1003.921309 -103.311991 74.566648
v 1006.234125 -92.880908 70.017778
v 1003.640451 -102.693787 69.966812
v 1009.747323 -81.814019 74.921450
v 1006.575703 -95.287740 73.428608
v 1004.795388 -80.099871 -4.454339
v 1000.047969 -71.132001 0.454828
v 1021.886877 -31.002677 13.869832
v 1003.623387 -133.823565 17.338014
v 993.721573 -51.426419 16.041840
v 1020.661402 -21.198776 25.223234
v 1021.667611 -1.535644 25.351271
v 996.947527 -76.818040 18.635587
v 995.717136 -68.288209 16.858683
v 995.079580 -67.307240 23.708167
v 999.865461 -125.063235 21.061853
v 995.817862 -72.147747 22.960700
v 997.412149 -113.320803 23.946747
v 996.315694 -108.504738 30.092133
v 996.554709 -114.764881 29.125244
v 996.321875 -93.793623 30.280449
v 996.421864 -73.083191 32.916621
v 996.614622 -80.584496 32.949050
v 996.238926 -100.782888 38.121210
v 997.092171 -72.689242 36.820550
v 996.788508 -57.058450 39.159173
v 997.290558 -93.609410 43.283663
v 999.601828 -81.932623 48.522410
v 1008.777993 -76.824044 68.160128
v 999.206795 -85.036743 48.212174
v 996.038847 -106.229326 40.058965
v 997.707040 -67.453755 5.006799
v 995.428084 -57.980649 4.616298
v 999.684936 -61.958024 -7.467017
v 1002.516747 -104.183087 67.657380
v 1009.187370 -66.536258 67.820351
v 1005.288042 -85.701037 64.177693
v 1007.318347 -65.065349 63.588569
v 1004.419815 -63.163424 57.773621
v 1004.180765 -69.912663 57.601761
v 1006.677692 -41.247532 56.062675
v 1002.287350 -73.187833 53.908915
v 1001.263808 -69.227846 50.905028
v 999.931084 -54.736832 47.842635
v 994.886142 -116.590989 41.570788
v 1011.153337 -32.367603 51.936940
v 998.079023 -50.949960 42.467932
v 1018.641047 -25.640997 45.105902
v 1019.947362 -23.527560 42.500787
v 1019.169928 -26.088883 41.646408
v 994.485314 -56.141704 30.412489
v 1017.887695 -28.294300 34.720273
v 1019.955576 -23.993729 35.934285
v 1019.235379 -25.270123 31.482768
v 1000.296434 -129.828631 22.968662
v 1017.852623 -28.876179 28.233913
v 993.542256 -52.255116 20.858518
v 998.926908 -86.956945 14.822064
v 1018.701640 -30.960009 19.090105
v 1022.472032 -3.427726 17.423307
v 1021.137661 -30.435812 16.064241
v 1005.832801 -125.091493 6.148522
v 996.086753 -51.671173 2.368217
v 1031.112615 -15.759983 10.753528
v 1026.803802 -8.043711 5.424329
v 1002.074399 -70.416008 -7.147560
v 1015.507629 -39.211981 -5.867418
v 1031.801558 -30.488379 -5.470976
v 1035.638992 -20.127510 -4.711933
v 1005.861031 -46.193095 -13.603740
v 1020.008087 -12.331608 40.084644
v 1015.923083 -23.803327 50.109176
v 1004.420675 -35.395730 60.125699
v 1001.989636 -133.701541 20.175977
v 1006.182767 -49.219565 67.144509
v 996.191352 -133.740996 25.866593
v 994.508637 -122.101721 36.306506
v 970.582520 -135.830303 35.338909
v 985.241092 -128.912493 35.896262
v 985.108094 -127.646036 37.063906
v 984.965405 -125.572026 39.311445
v 978.685887 -124.308868 43.421208
v 978.964929 -138.295651 31.732389
v 925.202210 -101.427972 61.689730
v 968.151386 -101.943975 87.898157
v 924.691487 -130.177870 35.160744
v 1002.937177 -51.117486 53.561356
v 1000.439561 -63.522341 49.022479
v 994.339909 -52.859701 29.441991
v 993.762714 -52.246371 25.491805
v 993.677471 -52.035682 24.326193
v 993.740262 -50.803798 21.189252
v 1007.104696 -125.905332 0.073680
v 1007.077567 -128.823724 2.855805
v 1007.325353 -126.310150 2.237409
v 1004.936183 -78.718680 -8.538518
v 1006.207526 -116.818364 -5.079224
v 1005.309870 -91.920404 -7.837757
v 1005.100305 -112.619564 -6.727992
v 1002.173001 -106.596244 -10.251949
v 1007.058496 -113.969306 0.151909
v 1009.495242 -82.477995 76.709140
v 1008.051424 -90.177852 74.867858
v 1007.784109 -91.503932 77.119676
v 1005.453958 -98.306413 72.091024
v 1009.915136 -77.211326 75.561871
v 1009.325412 -64.497143 71.482378
v 1008.365691 -59.357604 67.355201
v 996.919943 -45.608972 35.385648
v 1021.227675 -20.561715 40.190362
v 1008.223002 -33.750436 30.927395
v 1022.741504 -18.881695 19.836437
v 1021.861965 -25.015595 18.833042
v 995.369593 -50.485634 6.034864
v 1003.856586 -95.647020 4.437012
v 1005.816469 -101.190717 1.727723
v 1007.178733 -113.990945 -2.108117
v 1031.873359 -20.900645 11.173778
v 1006.078277 -89.441100 -1.744297
v 1006.138063 -83.893512 -4.969507
v 1035.194804 -26.678120 3.484999
v 1002.641255 -49.602405 -10.552191
v 1002.461716 -51.090203 -12.320694
v 1031.499247 -30.043821 -0.123618
v 1027.948808 -24.189770 13.512960
v 1027.997046 -21.178545 14.060497
v 1019.393695 -33.165314 11.300438
v 1018.193842 -32.421917 15.824683
v 1020.577690 -9.014600 37.070108
v 1020.346925 -21.054843 43.929877
v 1008.010723 -35.678119 18.387254
v 1016.909330 -28.772206 42.259622
v 995.168811 -47.626960 12.340866
v 1001.880196 -78.679113 2.399981
v 1006.346023 -35.929287 58.450475
v 997.518732 -137.757166 21.409055
v 998.401547 -127.971090 26.820594
v 997.328025 -123.971134 30.093355
v 1007.880553 -57.804379 71.052980
v 994.670873 -115.968397 45.056438
v 1008.678290 -86.810665 77.602434
v 998.020493 -109.492697 58.637254
v 974.707410 -139.665184 32.571235
v 1006.903026 -89.417744 81.837167
v 968.524865 -138.924466 34.274182
v 966.497289 -135.593396 36.067066
v 1002.862912 -103.213326 79.088824
v 1012.822523 -32.080958 29.202245
v 1009.062682 -80.758125 78.415410
v 998.261684 -87.532056 90.908365
v 980.529293 -123.550456 43.851070
v 971.627342 -142.244292 32.241486
v 928.134720 -92.071190 65.581059
v 925.878527 -95.053712 63.940760
v 925.848987 -128.986730 36.564274
v 966.730829 -94.185361 87.682377
v 963.916810 -101.448501 85.367651
v 947.256971 -93.852834 74.883808
v 939.113651 -99.645201 68.354388
v 941.346017 -97.846456 70.258252
v 937.514538 -105.069461 64.669548
v 931.311617 -103.632509 62.966798
v 937.827753 -109.726818 60.412434
v 1000.709569 -92.301431 55.894940
v 1000.308801 -50.758029 48.052092
v 994.150695 -51.276871 27.470770
v 994.603986 -49.468008 28.481433
v 994.155056 -49.643916 24.967858
v 994.316478 -48.382152 21.470308
v 1004.104022 -76.004679 -7.896614
v 1006.495257 -84.599810 -6.430706
v 1006.533415 -89.955656 -4.370735
v 1007.240700 -107.917909 -1.528317
v 998.178140 -44.090853 -23.366065
v 1001.227857 -52.955005 -15.830792
v 1000.295059 -63.780070 -8.777472
v 1005.904554 -98.777467 77.596214
v 1008.755597 -74.137433 67.296004
v 1006.559969 -80.425254 64.780979
v 1003.690758 -92.278729 63.269781
v 999.695876 -105.975213 60.075439
v 998.927594 -108.267904 60.340444
v 998.796993 -106.450046 57.299095
v 1006.828540 -43.909450 59.747428
v 1007.042831 -40.607859 58.307262
v 1015.731478 -28.707464 48.187020
v 996.635823 -119.211876 31.065319
v 993.836937 -55.564424 26.494148
v 993.646893 -55.384727 24.672655
v 1022.336218 -7.736663 33.747341
v 994.913144 -48.940642 10.887848
v 1000.031507 -84.293498 10.562444
v 1023.566093 -15.066136 19.062452
v 1023.913508 -18.316146 17.974913
v 1006.726874 -128.957280 6.792611
v 1023.803167 -22.953633 17.161384
v 1007.074157 -122.668211 2.200431
v 995.626151 -48.344471 8.274009
v 1028.641395 -16.142890 13.295957
v 1030.996034 -12.083726 6.108001
v 1030.482569 -11.792644 3.226822
v 1001.863115 -69.530264 -8.823863
v 1000.738737 -49.379832 -5.921370
v 1032.063164 -27.407775 7.838923
v 1033.239396 -23.112943 9.488355
v 1017.204498 -30.224512 25.621224
v 1021.608168 -17.099475 41.018725
v 1002.598009 -36.923898 27.529729
v 997.533836 -47.575989 3.155807
v 999.101909 -40.039682 22.997740
v 1015.205911 -27.885838 50.278410
v 1009.533027 -33.835992 53.548949
v 1003.591475 -134.902530 16.683106
v 1008.811745 -60.758125 69.981357
v 996.382239 -108.173221 46.254741
v 997.116297 -109.398264 52.320318
v 982.877999 -142.352174 27.377777
v 979.029553 -136.421492 32.829602
v 977.690045 -139.449411 31.623363
v 1001.664697 -85.369359 88.619284
v 980.913480 -124.302810 42.305223
v 973.235640 -142.937839 31.498524
v 970.240910 -141.106119 33.040547
v 969.115024 -134.412133 36.367471
v 935.775719 -132.198429 34.740554
v 994.613748 -98.608306 -17.316571
v 1008.607272 -69.646670 66.312614
v 1005.257892 -50.453283 58.382403
v 1001.706755 -95.213704 59.819364
v 1002.428244 -62.893013 53.530830
v 1031.036724 -13.598275 -1.047508
v 1006.178534 -124.938310 -2.699556
v 1005.900980 -128.247593 -0.509936
v 1006.264206 -94.795771 -2.118377
v 1003.716978 -74.888246 -8.672166
v 1005.634781 -80.813744 -7.315178
v 1009.285734 -67.719988 74.547415
v 1006.484292 -67.231836 61.924786
v 1004.536437 -60.805074 58.075784
v 1002.140888 -66.082602 52.879702
v 995.579363 -114.938223 38.081304
v 1011.571169 -32.119734 33.588233
v 1021.791796 -12.063884 37.482698
v 1018.151989 -27.909494 32.424739
v 1016.275529 -30.365643 28.631425
v 998.925578 -92.568940 15.736275
v 999.624994 -77.046087 7.944958
v 1024.735707 -20.425457 16.720087
v 997.878152 -53.698953 -3.314457
v 999.183078 -56.716526 -6.970831
v 1006.527739 -43.321641 -5.821951
v 998.968699 -51.966204 -4.663259
v 1012.468833 -30.823056 52.051421
v 1012.121917 -30.381137 52.856191
v 939.771369 -93.278261 70.673275
v 996.021501 -95.481228 -16.105650
v 1007.335719 -72.669588 64.138176
v 1003.532636 -85.455485 60.337268
v 1007.140075 -102.843257 -1.311837
v 1021.266688 -1.967026 11.687125
v 1000.030778 -64.541604 -12.163832
v 1003.504771 -136.550273 13.797792
v 1002.463380 -105.288042 71.131636
v 934.794964 -97.219896 67.149730
v 932.204934 -95.239054 66.538834
v 930.635030 -99.338906 64.490211
v 1000.284055 -98.245553 57.367649
v 998.063109 -59.363524 -17.296178
v 934.524553 -100.660763 65.733491
v 999.873345 -60.545045 -12.932470
v 1004.508354 -134.176976 15.351317
v 1007.467984 -38.277432 54.534544
v 1006.069034 -38.192788 60.161666
v 1008.294115 -35.516626 54.945953
v 1006.301020 -40.775941 61.243321
v 1006.688980 -33.817634 57.512082
v 1015.138092 -26.129576 51.072890
v 1018.207994 -27.959834 38.203162
v 998.062316 -63.952403 -15.935484
v 1017.930507 0.359556 12.610393
v 1006.618343 -43.719977 61.958482
v 854.235933 -108.269303 44.842622
v 996.005852 -52.636616 36.562982
v 1001.632244 -119.280450 12.649495
v 996.415610 -87.604143 31.226493
v 413.980139 -119.643738 -49.217026
v 755.942788 -121.888386 19.750869
v 746.767428 -91.121206 -19.434445
v 317.773858 -76.649809 -36.061266
v 313.948675 -79.799228 -39.663490
v 108.250323 -50.630098 -29.040784
v 829.101557 -122.827742 21.380223
v 450.059017 -73.565807 -25.898768
v 669.792642 -120.362360 -16.018356
v 228.794610 -137.213538 -28.689799
v 518.030954 -86.500001 -31.900220
v 235.913791 -120.444229 17.167316
v 412.195310 -122.249728 -3.114769
v 950.467243 -53.151007 -30.834500
v 417.895469 -76.687410 -31.275497
v 774.005990 -121.403633 7.520398
v 167.334829 -114.173478 23.642706
v 604.927880 -123.649062 -3.507317
v 941.077103 -80.858753 -27.840862
v 583.410092 -100.599451 29.473287
v 634.317485 -119.632789 19.913722
v 136.964882 -61.992289 -38.492881
v 21.011458 -204.601112 -45.063146
v 915.511936 -122.123044 42.083611
v 809.056387 -122.360179 17.354078
v 828.025874 -64.494632 -5.408808
v 431.320265 -122.651194 -36.873195
v 781.314648 -122.145916 14.950456
v 684.774538 -76.454924 35.203570
v 286.937706 -128.605229 -56.939119
v 435.037787 -72.685951 19.432740
v 271.434537 -74.988500 -37.167500
v 993.519004 -52.923005 77.445735
v 423.035527 -80.709661 -34.995020
v 564.879480 -103.666382 28.152442
v 464.153752 -122.498303 -33.774925
v 455.817132 -122.149563 -36.858148
v 776.899540 -80.986311 -14.341673
v 251.280851 -133.794430 -57.743399
v 939.060065 -117.722052 -7.069519
v 127.828062 -47.819972 -16.201239
v 289.726742 -71.779056 -32.006000
v 219.610956 -138.507828 -50.523016
v 618.572884 -108.691085 30.154808
v 201.160471 -67.304424 -35.542187
v 189.785833 -132.908880 10.458020
v 797.818230 -79.098163 -14.712293
v 387.148837 -117.101373 15.873233
v 397.794578 -66.719383 -19.961962
v 905.837341 -85.946327 -21.131218
v 335.027041 -127.230560 -2.206399
v 97.380625 -71.080774 28.896583
v 183.145168 -144.129015 -27.598324
v 145.650418 -149.966860 -6.236700
v 583.436967 -94.653374 -30.866943
v 160.728869 -102.588476 -73.773730
v 606.587692 -89.811810 -25.395381
v 170.306835 -100.576031 -70.898875
v 89.220015 -121.259228 -95.767007
v 182.610598 -117.779254 -77.437424
v 89.514625 -117.683295 -95.019498
v 211.191791 -117.053919 -73.137640
v 255.434418 -113.148524 -67.699482
v 162.548962 -107.841470 -77.121430
v 232.250380 -109.316828 -68.093899
v 578.398323 -98.476413 -33.803282
v 80.595852 -97.246308 -81.629984
v 666.460478 -89.791109 -20.665800
v 573.245787 -94.238124 -31.685133
v 127.521237 -92.504545 -67.571844
v 719.015045 -79.531385 -10.736113
v 661.901695 -86.525345 -18.592520
v 178.000997 -93.354994 -63.539164
v 151.292219 -93.477274 -66.370746
v 188.411393 -90.747786 -60.020468
v 142.020668 -83.232618 -58.303039
v 102.209987 -83.601086 -65.037721
v 58.305148 -82.791433 -80.516856
v 214.290513 -80.149903 -47.540791
v 178.226512 -71.641526 -44.002790
v 52.625290 -57.818173 -68.350200
v 22.900754 -55.364700 -76.786740
v 65.341844 -50.728096 -53.986796
v 51.975833 -52.628066 -65.582239
v 118.392046 -120.090143 -91.908488
v 146.134452 -123.091499 -85.916166
v 107.300115 -114.320660 -91.473618
v 78.122993 -119.736638 -94.981554
v 159.271698 -115.352422 -81.112824
v 121.188405 -117.941845 -90.814753
v 110.720190 -121.996175 -93.184029
v 112.142863 -116.140170 -91.595239
v 96.467067 -117.774777 -94.382478
v 93.621153 -120.177689 -95.372840
v 84.697941 -117.315296 -94.951022
v 129.582141 -120.835151 -89.856610
v 115.844155 -117.160606 -91.482905
v 101.445310 -115.321161 -92.680869
v 169.137909 -122.551270 -80.616348
v 146.164547 -117.240167 -84.620668
v 131.301894 -116.611201 -88.188378
v 101.917739 -113.362524 -91.737051
v 98.088547 -112.190694 -91.735907
v 60.429493 -113.295850 -90.048808
v 140.323792 -118.718991 -86.542646
v 112.663904 -112.605000 -89.947771
v 93.252973 -113.279767 -93.066606
v 87.524402 -109.327517 -91.466747
v 72.654664 -114.540661 -93.107756
v 169.539173 -115.540474 -79.189956
v 163.241506 -115.559146 -80.394874
v 142.428309 -114.234632 -84.429386
v 117.841713 -108.723779 -86.638131
v 103.758153 -110.563470 -89.788301
v 85.091434 -114.133623 -93.995825
v 81.051997 -112.147754 -93.103133
v 230.642388 -119.672459 -71.562592
v 206.465622 -117.805209 -73.936504
v 163.548471 -111.941425 -79.039788
v 153.014500 -112.421931 -81.240447
v 91.429220 -111.613457 -92.357265
v 72.341362 -109.219220 -91.094165
v 201.290038 -113.878832 -73.557551
v 194.055457 -114.793472 -74.894844
v 184.557211 -114.449360 -76.267705
v 167.865909 -110.860594 -77.770800
v 135.837067 -114.625162 -86.194299
v 128.497070 -111.151416 -86.126882
v 123.089666 -112.045510 -87.830852
v 107.425291 -108.078183 -87.638741
v 99.281599 -107.805257 -88.417766
v 81.342199 -104.129169 -88.012552
v 79.602649 -106.696882 -90.041382
v 66.859995 -110.325847 -90.794476
v 247.628751 -115.204614 -69.002700
v 150.649848 -113.793714 -82.345554
v 143.455877 -109.503595 -81.644347
v 130.359139 -106.872686 -82.534211
v 125.983902 -102.848158 -79.045527
v 114.503696 -107.501791 -86.287532
v 117.415077 -105.706158 -83.968796
v 89.186360 -106.631576 -89.315574
v 61.982223 -109.908344 -89.722907
v 209.471820 -113.416691 -72.293847
v 202.775132 -111.207430 -72.359125
v 73.366726 -103.537899 -87.961579
v 67.458813 -102.955151 -87.829151
v 52.377382 -106.382444 -88.080502
v 236.596878 -113.441664 -69.312837
v 217.557810 -113.023483 -71.166551
v 194.355628 -109.187629 -72.658413
v 177.644277 -106.156142 -73.681385
v 172.484175 -107.895539 -75.491276
v 154.970929 -108.291929 -78.675552
v 148.949267 -106.897636 -78.851209
v 137.007310 -106.077065 -80.525020
v 122.291255 -103.280262 -80.194281
v 113.780010 -100.578973 -78.210245
v 106.926270 -105.119831 -84.906055
v 102.493928 -106.616948 -86.941685
v 102.916312 -102.055804 -82.130661
v 64.698301 -101.365223 -87.165103
v 63.635623 -106.159327 -88.834929
v 151.481861 -102.766845 -75.301445
v 145.973308 -105.382002 -78.258744
v 130.972255 -101.754074 -77.044906
v 88.372743 -102.972193 -85.778300
v 199.559817 -102.363280 -67.963759
v 183.964626 -103.598408 -71.101492
v 408.149673 -102.763182 -54.329506
v 240.726407 -110.965481 -67.998347
v 214.790889 -106.835057 -68.761396
v 194.138579 -100.580260 -67.461779
v 162.698504 -105.316298 -75.488466
v 141.998683 -103.095704 -76.970582
v 118.697640 -101.117690 -77.968353
v 94.219217 -101.155480 -82.424984
v 236.392966 -104.577228 -65.241127
v 211.033748 -102.959996 -66.921703
v 176.724310 -100.858742 -70.183084
v 171.996463 -104.103377 -73.254551
v 156.676035 -104.331704 -75.729194
v 146.432990 -99.177849 -72.505465
v 75.885248 -98.268251 -83.912105
v 692.114738 -91.943975 -20.757258
v 671.867795 -91.615436 -21.546774
v 627.329721 -97.155496 -28.255103
v 254.562644 -104.588895 -63.706428
v 238.747821 -102.262906 -63.628112
v 188.549518 -106.213826 -71.998812
v 142.558528 -97.951373 -71.587700
v 128.925935 -98.162727 -72.995423
v 126.236397 -99.656198 -75.021229
v 78.974717 -99.998267 -84.601060
v 34.174234 -99.410785 -86.634494
v 750.471549 -85.152978 -15.982836
v 741.995720 -82.659541 -13.769245
v 447.706845 -101.914817 -50.484434
v 423.797180 -101.780217 -52.500985
v 227.779805 -103.607570 -65.517652
v 178.257721 -96.659979 -66.488849
v 162.909471 -98.555589 -70.023864
v 153.714449 -98.488443 -71.087397
v 137.874568 -99.951589 -74.162131
v 94.605383 -94.652690 -75.598447
v 627.397644 -91.690978 -24.847943
v 584.757568 -97.181424 -32.324645
v 559.461490 -96.386305 -34.680277
v 499.583699 -96.336894 -41.381293
v 464.649322 -99.144708 -46.986586
v 407.972799 -98.870485 -51.719418
v 250.347255 -103.640403 -63.489658
v 187.707247 -99.651285 -67.656263
v 183.523530 -99.761561 -68.349802
v 145.570222 -96.052394 -69.378683
v 146.961707 -92.870363 -66.154119
v 135.142424 -96.613276 -70.734258
v 117.929825 -96.200437 -72.540823
v 113.267803 -97.269548 -74.496278
v 704.912816 -85.359790 -15.818499
v 650.347018 -86.838160 -19.602784
v 615.604538 -94.187166 -27.572389
v 518.073615 -97.664686 -40.195048
v 454.227051 -99.259336 -48.115878
v 436.544829 -99.356202 -49.788197
v 427.504419 -99.095104 -50.396538
v 231.372843 -101.506958 -63.833409
v 190.682557 -102.141299 -69.074902
v 185.504313 -95.638500 -64.680841
v 118.507249 -89.972827 -66.863289
v 725.769580 -82.587847 -13.402343
v 717.663742 -82.390788 -13.262120
v 687.048831 -86.929547 -17.573507
v 434.069957 -96.915268 -48.215597
v 344.036754 -97.418428 -54.360598
v 163.641520 -95.477415 -67.052581
v 123.044604 -95.503727 -70.961554
v 102.202172 -94.529734 -73.955173
v 244.941566 -98.035728 -60.226271
v 211.321106 -95.696240 -61.575387
v 208.174816 -98.456892 -64.101247
v 190.468326 -94.569561 -63.112037
v 182.134636 -94.469742 -64.114707
v 140.609828 -94.427013 -68.167632
v 139.367458 -90.838046 -64.995889
v 104.254051 -90.161664 -69.718969
v 86.064206 -95.149709 -78.076870
v 83.600400 -91.770499 -76.217591
v 77.426818 -94.372557 -80.373825
v 67.194989 -91.917000 -82.764491
v 370.559259 -98.834491 -54.074679
v 308.519255 -96.205233 -54.979182
v 265.468558 -95.293204 -56.631033
v 205.867910 -92.251124 -59.256277
v 197.629725 -93.881870 -61.615670
v 190.784717 -89.830880 -58.929317
v 183.297516 -91.457574 -61.276123
v 175.854736 -92.227935 -62.724958
v 158.743237 -90.392382 -62.769078
v 150.048155 -91.310347 -64.425854
v 136.586337 -93.656242 -67.755870
v 131.682727 -95.582714 -70.003175
v 99.654474 -89.991290 -70.597076
v 90.350276 -92.268668 -74.637481
v 64.814717 -88.839938 -81.756221
v 732.313447 -76.938866 -8.375972
v 359.359048 -91.823714 -49.144702
v 324.718070 -92.673612 -51.431096
v 250.667242 -95.906882 -58.160402
v 201.979355 -93.097705 -60.424548
v 156.424292 -91.308566 -63.835234
v 134.618512 -90.047664 -64.719006
v 728.648092 -81.414726 -12.453450
v 270.904851 -94.567393 -55.718684
v 210.887202 -91.656764 -58.235770
v 180.154185 -91.647414 -61.798705
v 165.025486 -90.248238 -62.026960
v 158.981517 -85.944854 -58.772098
v 150.490923 -87.011946 -60.618446
v 144.142301 -91.207671 -64.884527
v 132.256852 -86.299885 -61.776294
v 123.728615 -90.984554 -66.837576
v 74.771793 -87.246443 -76.322830
v 72.401541 -87.772608 -77.745610
v 63.913684 -85.838348 -80.154138
v 254.542060 -92.388593 -55.040595
v 172.550945 -91.219563 -62.111180
v 154.104140 -86.572243 -59.855648
v 136.752313 -86.739210 -61.651979
v 119.543544 -87.147215 -64.414592
v 110.666474 -85.758744 -64.787687
v 94.996308 -88.898242 -70.868127
v 86.885711 -86.818806 -71.699125
v 79.817549 -87.450662 -74.475516
v 70.942930 -82.468360 -74.751951
v 67.187031 -87.404270 -79.867375
v 258.905043 -92.691596 -54.988227
v 199.335246 -89.665601 -57.730120
v 195.182402 -86.403874 -55.317415
v 172.976496 -86.349093 -57.711922
v 129.112184 -86.822330 -62.607295
v 122.847294 -85.735686 -62.797598
v 106.112167 -86.342512 -66.213187
v 92.868890 -84.597382 -68.264117
v 78.989243 -83.780606 -72.356873
v 75.004890 -82.229829 -72.933281
v 216.607229 -83.320190 -50.208353
v 202.566898 -88.378934 -56.221649
v 187.675595 -84.937990 -54.873956
v 116.692636 -86.598317 -64.401543
v 91.531573 -82.424380 -67.090209
v 82.453665 -85.394983 -72.177104
v 67.514547 -79.749350 -74.338212
v 224.899407 -90.810422 -56.120366
v 206.280409 -87.592780 -55.126950
v 163.030208 -82.980524 -55.804930
v 125.206038 -82.396477 -59.757938
v 100.944595 -79.319018 -62.157658
v 97.852864 -84.103487 -66.480689
v 69.199060 -79.759016 -73.619461
v 62.565005 -80.398359 -77.163062
v 257.730226 -86.599108 -49.754839
v 218.928295 -88.693239 -54.797905
v 202.579166 -84.607997 -52.883606
v 176.777431 -86.225093 -57.237290
v 131.066303 -81.283680 -57.977482
v 117.721023 -80.147708 -59.161196
v 88.207684 -81.484221 -67.485462
v 54.204503 -78.121495 -79.325696
v 223.305682 -85.038042 -51.149237
v 211.529061 -84.758012 -52.042208
v 194.057509 -82.936511 -52.380312
v 177.589607 -82.074605 -53.531688
v 182.371781 -87.126277 -57.433477
v 86.213191 -77.592632 -65.424635
v 81.371238 -78.090172 -67.486708
v 85.071277 -82.936471 -69.549190
v 71.635049 -77.565619 -71.056989
v 185.890026 -82.347691 -52.794330
v 154.988371 -81.990629 -55.905831
v 149.698286 -81.922889 -56.421143
v 121.897819 -76.554984 -55.615820
v 108.467952 -79.420106 -60.401924
v 95.013252 -80.071002 -64.392448
v 91.202089 -76.968398 -63.173510
v 89.661464 -77.138303 -63.824420
v 75.990889 -75.180678 -67.522461
v 205.113624 -81.859407 -50.149699
v 189.014399 -80.547123 -50.828976
v 136.243344 -77.274782 -54.103675
v 68.812535 -73.080407 -69.247389
v 59.932733 -76.322881 -75.664805
v 58.064400 -72.506998 -74.166411
v 180.397102 -79.556939 -50.957956
v 169.089464 -82.025446 -54.371915
v 112.770386 -76.789077 -57.369420
v 81.613579 -75.416881 -65.428819
v 51.233419 -69.978927 -76.261766
v 173.722051 -75.302799 -48.024497
v 143.938000 -74.615624 -50.955963
v 96.091819 -76.907048 -61.687446
v 85.774688 -75.300265 -63.875786
v 55.205130 -72.026304 -75.372630
v 194.708180 -79.268984 -49.011100
v 171.322653 -77.090272 -49.871964
v 167.342279 -71.886215 -45.685972
v 163.896720 -75.009405 -48.949830
v 151.959014 -78.418610 -53.277588
v 148.289197 -72.135066 -48.201886
v 98.002532 -71.035373 -56.291134
v 46.781919 -68.104923 -77.470712
v 43.970849 -69.408791 -79.126458
v 35.714848 -72.088967 -81.940170
v 30.983407 -67.859775 -80.940849
v 26.400394 -70.384768 -82.276747
v 22.557216 -70.142255 -82.465284
v 199.693353 -81.514507 -50.494481
v 188.056228 -74.419103 -45.319851
v 110.372581 -73.993633 -55.583980
v 101.830097 -74.658829 -58.225860
v 92.518918 -73.336911 -59.942224
v 89.477910 -73.253218 -60.887277
v 85.523865 -71.079505 -60.563443
v 217.444378 -76.448983 -43.719431
v 184.016923 -76.385108 -47.665517
v 161.371158 -71.397924 -45.941657
v 153.273642 -73.807475 -49.126384
v 129.751164 -71.464956 -50.087092
v 125.397916 -73.070078 -52.177375
v 93.652247 -68.302323 -55.321570
v 78.853180 -69.440506 -61.876687
v 75.740794 -70.927726 -64.448473
v 62.334069 -68.999057 -69.770401
v 53.872059 -65.798535 -72.541181
v 49.331830 -65.455318 -74.811221
v 228.361543 -74.015987 -39.936509
v 223.495203 -77.435862 -44.031410
v 208.255367 -76.500758 -44.811523
v 182.672812 -73.080492 -44.797885
v 113.993674 -71.610115 -52.778403
v 100.235912 -72.767371 -57.086745
v 66.907512 -70.334150 -68.227616
v 59.448669 -66.566535 -69.743379
v 31.787091 -64.760694 -79.725797
v 26.165847 -65.594129 -80.631585
v 141.582321 -70.408703 -47.430338
v 119.639730 -72.940354 -53.034184
v 81.519559 -65.142933 -57.032584
v 63.483791 -63.800650 -65.337701
v 45.975815 -64.313686 -75.871039
v 30.668032 -61.948792 -78.775862
v 22.241535 -63.737617 -80.358743
v 17.411986 -63.364501 -80.530260
v 178.699328 -67.661542 -39.608303
v 156.761570 -69.857354 -44.948830
v 134.267520 -69.633923 -47.691885
v 126.492975 -69.730265 -49.013095
v 127.523542 -66.958816 -46.024314
v 109.443877 -70.294844 -52.570729
v 89.303410 -65.474987 -54.330436
v 89.535561 -69.630974 -57.819728
v 73.096911 -65.986314 -61.659494
v 66.749092 -65.198180 -64.438088
v 150.712050 -69.509700 -45.347224
v 146.679290 -68.314167 -44.601244
v 137.085888 -71.051470 -48.661583
v 120.526229 -67.860726 -48.167123
v 117.698804 -65.024755 -45.762984
v 110.822385 -67.975232 -50.136917
v 76.848573 -65.335761 -59.308857
v 75.187952 -63.087758 -58.191849
v 55.608319 -59.508020 -67.502287
v 48.871165 -60.946028 -72.495027
v 17.872921 -61.406488 -79.813663
v 20.919299 -61.014393 -79.442410
v 14.408880 -61.311323 -79.993862
v 101.425551 -65.527213 -50.248734
v 63.646638 -60.053636 -62.488754
v 43.191768 -56.603334 -72.925528
v 25.198173 -56.484836 -77.038093
v 26.293150 -59.976415 -78.468672
v 18.733752 -58.077110 -78.334739
v 17.129703 -57.603344 -78.251969
v 13.502588 -59.023447 -79.170917
v 8.848938 -66.340307 -81.229378
v 153.823642 -67.550037 -42.889791
v 144.944361 -66.604495 -42.957635
v 135.163325 -65.386612 -42.954063
v 108.485722 -65.371611 -48.065758
v 67.539715 -62.198440 -61.665838
v 59.233713 -61.895178 -66.728231
v 23.257805 -60.597953 -79.070439
v 6.966898 -57.061104 -78.185934
v 148.122845 -64.722425 -40.261506
v 140.531815 -66.185478 -43.083822
v 75.620861 -59.463949 -54.764321
v 70.805430 -61.554524 -59.249963
v 64.114146 -57.861169 -60.534530
v 62.074963 -58.659656 -62.531583
v 31.233431 -57.866654 -76.833954
v 15.482168 -56.434018 -77.944342
v 3.491370 -57.663434 -77.661343
v 66.332492 -56.967567 -58.279149
v 58.962250 -57.158556 -63.681180
v 55.811754 -54.047417 -63.908027
v 48.570153 -56.917338 -70.352247
v 36.436270 -53.839881 -73.738914
v 29.139176 -53.383449 -74.796860
v 18.278280 -54.338478 -76.797750
v 68.148264 -57.604661 -57.572367
v 42.996004 -50.388480 -69.416794
v 5.882816 -52.861753 -76.322479
v 0.975200 -54.814819 -75.687224
v 32.267451 -49.732149 -72.331229
v 22.071445 -52.074538 -75.250281
v 17.681144 -52.169681 -75.740592
v 61.806789 -53.707641 -59.116139
v 40.579251 -52.361034 -71.641501
v 20.171620 -50.949047 -74.867546
v 73.428845 -55.259715 -52.171581
v 61.581870 -50.789225 -57.081674
v 48.268986 -48.152721 -64.997738
v 46.332074 -51.191902 -68.222446
v 36.819810 -46.690584 -69.308011
v 15.020203 -47.342392 -73.403759
v 67.546202 -52.181084 -53.497510
v 58.506158 -52.380745 -60.695279
v 54.632880 -46.116801 -58.886085
v 32.857674 -45.101142 -69.079872
v 26.768381 -46.822440 -71.406990
v 23.463912 -45.648574 -71.201959
v 7.487900 -47.758554 -74.128701
v 10.331817 -48.908034 -74.635153
v -1.177264 -49.608093 -73.041343
v 49.918264 -45.805563 -62.137762
v 18.023165 -45.451615 -71.878393
v 37.418223 -43.709322 -66.836562
v 17.680295 -43.925126 -70.993596
v 21.772327 -43.484828 -70.060559
v 14.002319 -41.677449 -70.105885
v 14.912928 -44.769307 -71.923008
v 8.629689 -43.619582 -72.000044
v 3.577420 -47.295595 -73.378166
v 29.870135 -41.182581 -66.796853
v 26.119297 -43.334938 -69.131906
v 23.348923 -40.521013 -67.582683
v 18.244124 -41.535627 -69.200420
v 5.097173 -40.589844 -70.074040
v 5.263459 -43.144465 -71.545058
v 36.396860 -39.758100 -63.740225
v 33.616059 -41.487765 -66.104213
v 21.518435 -40.632119 -68.022299
v 3.404025 -40.836408 -70.028604
v 17.781971 -40.034364 -68.116639
v 27.254590 -38.569963 -65.272270
v 22.075976 -37.477437 -65.556865
v 19.099242 -36.771677 -65.668040
v 14.526052 -38.747715 -68.060462
v 17.319967 -35.916408 -65.460444
v 5.594792 -38.182998 -68.576534
v 13.863862 -35.631829 -66.057016
v 9.259006 -38.863957 -68.857943
v 5.797985 -34.044009 -65.895538
v 4.086070 -37.170031 -67.843458
v 52.727042 -34.932903 -49.722858
v 30.886038 -35.596357 -61.912143
v 26.272013 -34.425945 -62.133706
v 9.501203 -34.473575 -65.928765
v 20.365847 -32.662573 -62.141673
v 1.442572 -33.830223 -65.166465
v 14.326182 -30.903081 -62.225325
v 57.165480 -33.792407 -44.428624
v 50.067869 -31.620168 -48.260400
v 2.160072 -31.601608 -63.715603
v 35.220361 -27.515679 -52.417219
v 26.876442 -29.188385 -57.175723
v 5.941422 -29.652064 -62.564337
v 53.823090 -34.369876 -48.161193
v 15.535476 -27.289503 -58.637938
v 44.175312 -23.376772 -42.677567
v 14.874988 -25.625042 -57.205894
v 50.920177 -27.703164 -42.975328
v 37.243092 -24.682779 -48.224382
v 13.351914 -23.208017 -55.420208
v 3.804873 -24.257364 -57.589608
v 5.343152 -22.673099 -56.395033
v 18.810076 -21.393199 -51.639302
v 5.242282 -20.817516 -54.388359
v 0.710338 -20.072608 -52.591079
v 9.422408 -22.502215 -55.868020
v 3.053076 -21.328793 -54.739678
v 6.975416 -17.774914 -51.190938
v 61.209060 -20.584345 -21.085740
v 15.498481 -12.223493 -42.091454
v 56.612334 -18.257944 -22.627991
v 178.705122 -111.553923 -76.212498
v 185.575002 -109.290951 -74.070918
v 167.110322 -87.868046 -59.611734
v 222.054704 -117.835611 -72.048743
v 204.914197 -104.740874 -68.798514
v 202.492067 -98.845490 -65.062476
v 198.945043 -98.177524 -64.982981
v 209.123353 -109.367178 -70.698135
v 704.247489 -88.906198 -18.404306
v 156.967081 -75.017183 -49.772999
v 160.483457 -78.531675 -52.354236
v 597.388718 -88.182580 -25.039724
v 133.159505 -84.158950 -59.964208
v 144.578200 -79.987794 -55.357441
v 254.253101 -108.580022 -65.812112
v 614.736360 -89.657536 -24.514639
v 108.097269 -88.556409 -67.551362
v 166.122248 -78.597955 -51.746442
v 711.174266 -59.281709 18.240867
v 210.794367 -66.573664 -33.026678
v 195.437525 -65.212731 -33.736360
v 213.113851 -64.968058 -30.277762
v 204.915534 -63.690085 -29.645300
v 199.877598 -64.217725 -31.411765
v 169.506911 -61.858799 -33.080523
v 131.544353 -60.155032 -37.104718
v 123.308856 -60.979894 -39.911647
v 89.704561 -53.298487 -40.807026
v 218.922979 -61.668569 -23.639739
v 212.735865 -61.335067 -23.922848
v 181.171892 -59.148710 -26.260211
v 390.296867 -60.045429 -7.489866
v 188.899117 -59.147662 -24.620018
v 101.772442 -51.889480 -33.318997
v 222.160608 -58.696970 -14.710061
v 189.939598 -57.789712 -21.065332
v 40.181115 -18.494640 -38.684195
v 231.907154 -58.697402 -12.259036
v 87.788813 -39.154228 -22.052528
v 266.192607 -59.183898 -3.485787
v 161.114179 -51.826456 -8.215013
v 119.040553 -45.558300 -14.666389
v 102.864090 -41.542444 -14.903092
v 90.891610 -38.753837 -18.495164
v 41.308480 -8.872921 -18.347879
v 102.476319 -40.127578 -10.976703
v 194.578762 -56.127284 -1.556490
v 96.458804 -37.518967 -9.135171
v 18.287798 -0.634693 -10.608445
v 102.222689 -39.015160 -0.282307
v 121.648971 -44.670260 -1.865775
v 15.748914 0.920222 10.764021
v 704.705752 -58.569116 22.238257
v 47.498271 -41.727125 -60.224683
v 208.380866 -68.748374 -36.235408
v 94.522581 -62.824584 -49.726849
v 65.722692 -44.314951 -47.704227
v 61.376424 -41.240914 -48.554910
v 570.950547 -60.381087 6.153877
v 232.262891 -66.138596 -29.383687
v 88.779062 -58.233441 -47.097395
v 221.652610 -65.648208 -30.033331
v 220.858268 -64.399691 -28.202786
v 180.707650 -64.113321 -34.758370
v 99.104206 -59.891727 -44.773389
v 186.387334 -65.049690 -35.124318
v 111.922353 -58.750130 -39.454264
v 93.598751 -57.401457 -44.004164
v 488.105283 -60.756771 -3.506038
v 179.394631 -62.183042 -32.071085
v 166.821990 -62.850850 -35.018559
v 126.619633 -62.117848 -40.661980
v 189.513282 -62.654934 -30.998795
v 174.428160 -60.803081 -30.560785
v 148.317638 -59.305182 -32.565848
v 143.431072 -59.388244 -33.569740
v 116.546577 -58.368753 -37.886234
v 107.265379 -59.061369 -41.059064
v 97.027250 -56.924094 -42.007986
v 97.096112 -53.368619 -37.339123
v 161.465315 -58.946011 -29.526810
v 156.731788 -61.576324 -34.684172
v 122.215855 -56.624833 -34.190737
v 114.827740 -55.009562 -33.602435
v 108.604516 -56.828991 -37.829378
v 103.109473 -57.015225 -39.779286
v 91.206471 -52.170058 -38.561773
v 87.239344 -49.213684 -36.921368
v 78.740466 -46.831951 -39.661820
v 226.303110 -61.618375 -22.268280
v 208.141595 -62.317620 -26.671656
v 198.154798 -61.122486 -26.475845
v 29.783410 -19.166341 -44.609405
v 216.875030 -60.453452 -21.201343
v 210.564609 -60.642275 -22.816923
v 204.457503 -60.814466 -24.420297
v 200.733936 -59.053316 -21.228257
v 192.341157 -61.408094 -28.334975
v 137.649484 -57.198579 -31.459772
v 105.684024 -54.079037 -34.919979
v 235.818161 -61.404395 -20.210421
v 161.739617 -58.300431 -28.266883
v 153.522331 -57.301775 -28.125546
v 91.131952 -49.268680 -34.684313
v 83.855277 -46.258490 -35.272122
v 53.848986 -27.370094 -39.944584
v 32.039767 -16.454721 -39.885132
v 177.380348 -57.089685 -22.413564
v 172.191760 -58.813930 -27.149342
v 157.584648 -58.436986 -29.398202
v 127.145651 -54.592619 -29.984759
v 75.563398 -41.734458 -35.955022
v 37.244301 -15.992876 -36.527827
v 405.003407 -60.301113 -7.695643
v 394.778579 -59.518351 -5.342885
v 177.356535 -56.506988 -20.832533
v 165.881475 -56.666634 -24.028729
v 159.460721 -56.211761 -24.555443
v 146.614037 -55.829071 -26.965311
v 110.128909 -54.081445 -33.486235
v 83.709870 -44.170092 -32.619599
v 80.643778 -43.982668 -34.647512
v 385.405260 -59.515725 -5.645343
v 217.192948 -59.260231 -17.761358
v 208.753654 -58.990339 -19.050010
v 171.487660 -57.378824 -24.295953
v 152.125653 -54.800025 -23.497428
v 135.256349 -52.489430 -24.011234
v 120.037042 -53.828543 -30.521111
v 104.664783 -49.571649 -28.782553
v 84.836930 -41.195409 -27.585264
v 88.779641 -46.021256 -31.551159
v 40.492120 -14.419834 -31.910062
v 403.089633 -58.992890 -2.775827
v 388.892941 -59.220193 -4.314943
v 206.303236 -57.672488 -15.286492
v 194.447779 -58.185255 -20.712300
v 183.297030 -56.380493 -18.887397
v 161.811071 -54.894421 -20.946709
v 147.057491 -53.786898 -22.833608
v 137.536556 -55.369270 -28.457178
v 128.556814 -51.106967 -23.592389
v 123.350092 -52.961328 -28.334074
v 125.059880 -51.248606 -25.009930
v 113.350038 -51.066892 -28.181205
v 98.334516 -47.999915 -29.146072
v 77.494311 -38.781575 -30.334420
v 314.190665 -59.857954 -7.917282
v 199.625923 -57.550534 -17.078707
v 179.274241 -55.253464 -16.215480
v 171.425981 -55.720592 -20.243149
v 118.331758 -50.216737 -25.217366
v 111.287488 -49.309123 -26.007982
v 304.451158 -59.584411 -5.977038
v 214.419718 -58.142831 -14.589761
v 167.256381 -54.736512 -18.676428
v 140.838166 -52.532982 -22.287831
v 122.769756 -49.533162 -22.539904
v 110.718438 -47.224395 -22.528024
v 105.275442 -47.061653 -24.586748
v 337.855341 -59.472739 -4.618957
v 323.959548 -59.553060 -5.092795
v 206.756998 -56.948196 -11.408623
v 183.391319 -55.070731 -13.433769
v 174.626680 -55.122832 -17.241809
v 156.629724 -55.629205 -24.004050
v 150.346853 -52.833117 -19.451423
v 139.759051 -51.425020 -20.257395
v 73.194326 -35.349938 -29.885978
v 331.846221 -59.500144 -4.418718
v 197.644451 -56.427960 -13.005094
v 190.882732 -56.447830 -16.271516
v 159.345227 -53.184321 -16.764311
v 128.230787 -49.673740 -20.772447
v 88.145473 -41.508033 -25.551990
v 80.183811 -36.166432 -24.104801
v 27.261749 -10.085261 -31.704904
v 306.733324 -59.751135 -0.394389
v 260.918378 -59.171216 -7.298481
v 201.762727 -56.541609 -11.341508
v 174.441464 -54.300228 -13.975189
v 146.073178 -51.210683 -17.064636
v 100.396480 -43.629954 -20.942862
v 49.550534 -15.901894 -26.450265
v 325.108878 -59.607736 -0.122243
v 308.969473 -60.639424 4.519945
v 257.653698 -59.021758 -4.239334
v 223.949896 -57.812754 -8.268796
v 213.671754 -57.138670 -6.755121
v 193.042576 -55.638840 -10.775378
v 179.939406 -54.297503 -10.816541
v 168.577435 -53.393880 -12.621791
v 159.423351 -52.305843 -13.275196
v 148.245243 -50.885703 -14.776417
v 134.029893 -49.181635 -16.994191
v 110.869297 -45.140990 -18.250035
v 104.953929 -43.844759 -18.725083
v 52.866225 -15.858724 -22.476897
v 44.006755 -11.745341 -23.173869
v 53.717378 -14.793100 -19.040247
v 36.677826 -9.223702 -23.634671
v 39.457270 -10.304024 -24.003460
v 23.120835 -6.480098 -26.916349
v 332.649469 -60.710918 6.289008
v 299.086197 -60.108727 1.911031
v 220.288566 -57.576381 -7.668323
v 211.060278 -57.103381 -9.763728
v 199.855566 -56.130088 -8.951405
v 184.341294 -54.804799 -10.936460
v 143.218600 -50.175577 -15.184415
v 124.375409 -48.026267 -18.596066
v 83.102864 -34.805412 -18.691639
v 83.488769 -36.645372 -21.651056
v 77.667947 -32.826628 -21.254596
v 68.258011 -23.278437 -16.236676
v 27.904082 -7.260160 -25.774840
v 16.385630 -3.948631 -24.864993
v 187.772088 -54.970062 -7.474624
v 183.544971 -54.580056 -5.283556
v 115.622356 -45.867543 -17.409117
v 97.219094 -40.773109 -17.365894
v 78.569775 -30.939775 -16.463132
v 34.314015 -7.459921 -20.473168
v 15.212973 -2.447686 -21.615423
v 251.933954 -59.118371 -1.764595
v 205.172121 -56.514858 -5.889605
v 199.791783 -56.085588 -5.352574
v 136.040207 -48.131882 -11.773949
v 176.616508 -53.763040 -6.011819
v 163.918077 -52.189657 -7.651865
v 95.018911 -38.294381 -13.493568
v 212.324668 -57.259735 -3.077531
v 191.626552 -55.336214 -6.807826
v 186.837007 -54.934783 -5.344966
v 172.713405 -53.323390 -8.019851
v 156.036028 -51.156571 -8.761250
v 140.679787 -48.757391 -10.443136
v 117.843310 -44.646532 -12.411039
v 111.859923 -43.436640 -13.118005
v 86.967468 -34.999437 -14.495858
v 203.062851 -58.054753 2.765340
v 204.626702 -56.729776 -2.642386
v 204.342142 -57.154327 -0.310441
v 194.692308 -55.827737 -3.466452
v 178.506054 -54.206577 -3.460111
v 162.379175 -51.998277 -5.661588
v 148.291240 -49.884407 -8.372661
v 147.018109 -49.643119 -6.631918
v 131.392431 -47.427225 -12.446066
v 135.262998 -47.530944 -7.630422
v 125.425998 -46.045560 -11.444405
v 112.797164 -42.318193 -5.511469
v 86.946632 -34.030974 -11.965669
v 49.045160 -11.563383 -16.577711
v 44.208410 -9.019830 -15.058256
v 9.103170 -1.388686 -20.736325
v 176.911919 -54.640614 -0.456830
v 166.905333 -52.670849 -4.449937
v 156.855017 -51.196433 -6.263198
v 36.789218 -6.611210 -14.632067
v 8.888182 -0.263610 -16.891046
v 166.561174 -53.384042 -0.453007
v 163.421966 -52.491524 -2.620346
v 152.308536 -50.609198 -4.365199
v 138.855851 -48.262682 -5.242051
v 125.901733 -45.513988 -6.929698
v 119.175870 -43.956223 -6.019942
v 97.798581 -38.877537 -12.183523
v 77.145813 -28.323872 -12.759420
v 19.430741 -2.434605 -18.092907
v 172.539930 -53.486458 -3.665434
v 141.298238 -48.846396 -3.632714
v 123.253350 -44.875682 -4.372384
v 40.721113 -6.300747 -6.446868
v 32.362676 -4.641516 -10.045416
v 22.278022 -1.796615 -11.183244
v 180.928771 -55.778722 1.892034
v 128.166772 -45.960398 -4.571650
v 35.793521 -5.538046 -10.066764
v 140.885496 -49.104741 -1.041439
v 137.656443 -48.243075 -2.449769
v 131.450726 -46.786165 -3.460277
v 127.122755 -45.826961 -2.811063
v 99.881464 -38.310637 -6.413471
v 91.648683 -34.787936 -5.859320
v 49.672455 -10.111394 -10.084153
v 14.542130 -0.360955 -14.014903
v 171.470967 -55.079886 3.006866
v 159.660576 -52.344838 -0.584506
v 136.057417 -48.153699 -0.767241
v 167.924018 -55.786450 5.519867
v 145.800398 -50.122093 -0.420152
v 129.421351 -46.543508 -1.489725
v 13.607740 0.499297 -9.474942
v 153.887822 -51.404283 -0.781538
v 31.071300 -4.012126 -8.482236
v 29.876778 -3.136205 -3.568774
v 23.829664 -1.667706 -5.953855
v 88.223424 -32.872916 0.024637
v 91.083167 -34.612709 2.469235
v 11.486392 1.378791 -5.533114
v 90.379401 -34.742511 5.140170
v 7.659658 1.791727 -2.097623
v 22.442104 -0.891937 -2.908228
v 15.484756 0.987396 -0.860402
v 30.691954 -3.402221 0.362386
v 26.636947 -2.225633 0.895238
v 24.812719 -1.576951 -2.495933
v 91.318736 -36.553820 9.482331
v 21.598841 -0.492567 2.754272
v 19.375217 0.121945 0.282838
v 17.824687 0.530482 2.912235
v 15.229097 1.166390 4.085971
v 9.092397 1.877680 2.388424
v 4.393326 0.955422 5.452433
v 25.232336 -1.894246 4.887599
v 22.081941 -1.389104 10.505435
v 20.311482 -0.339501 6.793598
v 17.296020 0.639944 8.813933
v 7.974255 1.537215 7.802168
v 11.790724 1.314963 13.655508
v 33.061991 -6.105213 14.155227
v 7.443344 0.678348 16.553777
v 28.450242 -5.385667 17.146401
v 9.102092 0.552749 19.202874
v 30.437242 -7.232659 20.040567
v 24.373205 -5.507366 22.531663
v 47.467633 -12.774572 24.577360
v 45.074922 -12.108062 23.298195
v 28.523318 -9.266363 25.887053
v 24.771452 -7.371403 25.848802
v 42.587711 -12.649818 24.812985
v 12.498103 -1.143010 26.225955
v 169.414275 -59.666674 -29.270140
v 111.195180 -42.702257 -11.063767
v 348.964724 -59.175729 -2.923242
v 155.482282 -51.624670 -12.815504
v 116.952476 -45.593937 5.958112
v 714.779832 -67.342355 36.235900
v 367.904580 -65.360192 15.845509
v 368.164353 -68.256952 17.765400
v 28.915646 -23.079394 44.063484
v 30.723649 -22.375235 42.156336
v 311.512434 -68.873287 18.887722
v 176.053704 -62.662636 12.723548
v 15.184891 -18.603262 50.588394
v 198.389946 -66.255619 14.324799
v 155.434273 -62.906665 15.298916
v 128.180848 -59.728136 17.383949
v 13.065303 -22.589406 54.711739
v 37.846326 -33.561458 50.474097
v 82.805712 -52.115463 31.008285
v 228.104410 -76.424580 21.205537
v 129.589219 -67.585778 21.342519
v 125.577944 -66.789600 21.626378
v 34.057573 -40.075940 54.770480
v 35.732294 -36.698701 52.786517
v 108.876952 -70.865813 26.073491
v 31.449870 -60.695530 60.724574
v 16.435445 -114.393745 52.943852
v 25.937595 -162.276198 57.415075
v 12.218150 -2.303656 30.191702
v 711.454627 -65.166231 35.040735
v 673.541305 -65.548855 30.860018
v 666.058799 -67.324378 30.785919
v 682.607131 -65.146568 31.708444
v 640.484140 -65.989805 27.337332
v 609.480350 -66.614009 24.468721
v 602.167032 -64.678926 22.538944
v 13.570473 -5.367531 36.007112
v 577.566888 -66.093705 21.359435
v 16.257150 -7.699512 37.783415
v 10.284848 -7.054035 39.742341
v 12.100109 -4.496558 35.131566
v 585.439490 -68.216463 23.305895
v 566.275989 -67.370265 21.381621
v 561.971197 -67.150471 20.957573
v 12.409747 -7.085035 39.536174
v 552.779905 -68.584276 21.278763
v 8.486289 -7.083810 39.332441
v 450.496347 -63.934684 13.334146
v 443.938042 -65.051003 14.347598
v 438.107337 -64.482472 13.849571
v 439.476435 -62.727757 12.124048
v 36.605492 -14.941999 29.334400
v 14.943803 -9.430882 41.470398
v 9.151698 -8.069959 40.958531
v 33.865080 -14.781959 29.958078
v 11.946119 -8.566463 41.748928
v 36.510607 -17.241092 32.376515
v 9.256334 -10.304049 43.640256
v 7.924444 -11.622199 44.546691
v 408.892410 -64.085427 13.753183
v 42.138732 -15.894054 30.585951
v 13.980294 -10.506161 43.350816
v 93.503299 -37.705800 9.552248
v 19.302827 -13.396190 42.706757
v 85.788102 -35.161871 13.711104
v 20.079261 -11.728293 39.660888
v 15.471326 -11.682794 43.902627
v 9.228177 -11.531511 44.976351
v 6.218255 -12.855003 44.610418
v 45.882652 -18.631656 34.875661
v 387.355304 -67.015443 16.485216
v 102.844674 -43.071860 11.340079
v 94.753897 -40.920126 14.420838
v 79.997140 -32.772054 16.939920
v 47.082339 -20.385497 37.577805
v 24.279585 -21.287917 46.116950
v 24.062614 -16.307231 40.923194
v 357.016005 -65.509157 16.244251
v 191.314254 -58.899570 6.420597
v 90.023233 -37.762463 13.745695
v 35.748495 -19.298356 35.643252
v 30.033691 -20.037450 40.023477
v 132.684036 -51.388937 8.525508
v 107.649210 -45.595279 11.846651
v 50.366951 -22.159152 38.847252
v 32.804852 -21.243004 39.929732
v 350.406246 -66.313209 16.970343
v 152.422066 -55.531337 8.620593
v 135.505975 -53.038641 9.804019
v 40.922449 -21.533596 38.645433
v 37.181959 -22.303314 39.978892
v 19.951992 -15.494929 44.398364
v 13.334320 -14.957661 48.218699
v 10.645944 -13.946817 47.655181
v 8.931837 -15.398625 48.599105
v 364.549732 -66.310124 16.673296
v 344.884545 -66.736794 17.334060
v 340.618710 -66.270283 16.974276
v 285.140909 -64.132553 11.729671
v 208.059626 -63.100726 10.642484
v 198.266414 -59.757665 6.857727
v 181.291846 -58.273352 6.954361
v 147.678861 -53.415699 6.822919
v 141.399418 -55.222125 10.849319
v 97.407979 -43.094321 15.239159
v 93.077984 -41.134035 16.109964
v 91.178961 -43.109194 19.798660
v 85.179358 -37.744934 18.667133
v 80.715072 -35.331673 20.172925
v 355.658662 -67.558522 17.667056
v 347.597809 -67.905444 18.107091
v 342.623869 -68.698017 18.678786
v 210.577098 -60.040249 5.979652
v 182.162710 -59.681990 8.843059
v 177.209039 -58.848295 8.427240
v 155.130349 -58.670746 11.755869
v 114.774353 -48.508853 11.943181
v 121.336802 -49.627200 10.503348
v 101.460762 -46.480559 16.545031
v 76.911038 -37.146031 26.270818
v 55.866965 -24.866119 37.184397
v 49.288727 -24.262519 41.688489
v 43.968693 -22.736617 40.526506
v 318.628949 -67.766906 18.104421
v 197.203770 -61.497908 9.437383
v 175.738312 -60.544961 10.632628
v 169.636354 -59.913935 10.805736
v 163.271659 -59.045519 10.848206
v 130.842901 -52.648506 10.774103
v 80.661358 -38.092285 23.591591
v 69.024334 -35.349807 32.536289
v 34.939185 -25.352208 43.708944
v 19.857367 -18.613733 47.776786
v 326.501882 -69.136065 19.169242
v 321.613093 -68.965369 19.147461
v 273.069173 -69.204159 17.620484
v 192.927006 -60.025483 7.898360
v 127.435770 -52.945022 12.193758
v 123.351642 -52.713874 13.242300
v 113.019808 -50.000563 14.400074
v 108.234072 -48.335663 14.863310
v 86.291893 -41.353433 21.814098
v 47.862892 -23.862630 41.700812
v 10.145973 -18.715499 51.821463
v 329.893182 -68.106872 18.427588
v 304.404554 -68.743315 18.513386
v 307.192462 -69.923834 19.559716
v 181.253548 -61.821109 11.391059
v 160.639051 -59.020897 11.256257
v 144.377578 -58.745934 13.577787
v 132.025861 -57.505810 15.018620
v 122.934942 -56.171569 16.222353
v 117.964213 -53.227143 15.506299
v 104.589517 -48.706523 17.047345
v 81.501503 -39.952873 24.566166
v 46.368701 -24.437788 42.515566
v 281.954774 -66.362968 14.707486
v 269.113331 -69.853105 18.025983
v 199.015487 -64.045036 12.230930
v 189.241318 -64.620552 13.465293
v 185.405247 -61.544832 10.680900
v 154.999407 -60.683980 13.628889
v 111.508000 -56.710179 19.977104
v 94.895194 -47.322923 21.274358
v 48.734974 -26.511251 44.010956
v 46.035855 -27.117841 45.132169
v 300.317369 -72.595708 21.024551
v 299.669708 -70.193687 19.553686
v 162.470551 -63.132144 14.648102
v 168.001202 -61.864615 12.911648
v 89.211173 -45.299767 23.317008
v 84.884454 -44.662743 25.839593
v 50.906103 -27.395105 43.987797
v 42.000732 -26.537073 44.657781
v 8.868579 -20.960938 53.437103
v 290.116082 -70.199915 19.253025
v 255.966423 -70.980707 18.273007
v 193.540512 -65.457195 13.917233
v 151.106672 -61.721680 14.960891
v 143.791027 -60.695207 15.219289
v 138.472187 -59.138332 14.982910
v 106.186185 -51.922491 18.921561
v 99.133306 -48.789940 19.976462
v 97.934627 -52.730980 23.111871
v 89.019950 -49.286442 26.051103
v 80.102463 -42.217448 27.637403
v 53.773570 -28.331992 43.020760
v 17.743805 -20.693886 51.163768
v 245.245263 -69.152695 16.408103
v 234.636616 -68.489867 15.557803
v 186.916931 -66.486615 15.216801
v 169.743781 -64.551291 14.926295
v 140.541616 -62.284203 16.813326
v 103.573221 -56.011444 22.450349
v 94.140376 -49.519021 23.280404
v 51.300457 -29.455907 45.646005
v 42.272432 -30.168731 47.705721
v 38.520213 -29.609862 47.271759
v 33.242017 -28.191480 46.886956
v 29.395156 -28.718478 49.219782
v 20.826006 -22.138292 50.195408
v 8.037920 -22.488543 54.361558
v 283.655975 -76.654700 22.348288
v 268.747293 -73.838649 20.992943
v 206.504451 -67.490491 15.005862
v 191.424818 -69.299313 16.972936
v 159.254351 -66.938536 17.591066
v 123.809308 -58.835489 17.839133
v 119.405132 -57.336090 17.982636
v 101.497542 -52.871207 21.598636
v 24.420328 -26.075829 50.513332
v 22.304706 -25.940876 52.256764
v 270.802122 -74.897967 21.655619
v 252.404693 -73.741287 20.153130
v 199.022153 -68.608571 16.159047
v 146.095602 -63.231100 16.634612
v 131.880624 -61.671279 17.877936
v 105.634808 -60.235173 23.656721
v 108.260981 -55.534396 20.428510
v 85.670728 -47.503628 27.176585
v 33.132608 -30.519634 49.136796
v 9.712294 -23.940792 55.829130
v 264.691477 -74.032520 20.909891
v 231.233503 -71.474904 17.935390
v 209.705080 -69.672026 16.608849
v 150.621641 -65.164231 17.353985
v 112.497469 -61.268491 22.055087
v 99.698505 -59.608275 25.473016
v 86.837518 -53.681274 29.231227
v 72.339515 -43.265768 34.644999
v 35.037274 -32.305954 50.047046
v 31.244759 -32.773476 51.502005
v 19.323115 -27.859677 55.774598
v 7.637787 -26.394924 56.647734
v 6.285038 -23.506159 54.129871
v 256.379334 -76.473937 21.855593
v 245.439859 -73.160087 19.588154
v 197.942915 -71.424371 18.075656
v 169.885078 -67.741798 17.175491
v 162.039960 -70.057745 19.091064
v 151.393113 -67.601739 18.736931
v 141.677326 -64.706796 18.146125
v 140.037601 -69.735150 20.966967
v 127.757257 -65.015684 20.451273
v 109.166552 -59.057920 21.971178
v 48.115575 -32.184499 48.841551
v 47.174783 -30.179804 47.628768
v 22.869522 -29.282294 54.319730
v 18.104759 -24.449198 54.009059
v 6.218754 -29.085448 57.406451
v 237.044636 -74.308799 20.245538
v 224.949210 -72.763251 18.709322
v 218.080708 -72.598815 18.502663
v 211.113966 -73.377281 19.001606
v 189.491749 -71.644115 18.472098
v 180.023206 -69.564427 17.770495
v 174.365635 -69.317356 17.914647
v 166.543185 -68.399990 17.820991
v 154.685167 -71.142457 20.211762
v 145.760169 -69.406621 20.222012
v 133.742233 -67.808019 20.837539
v 131.719883 -65.442036 19.992643
v 122.882872 -64.673653 21.196693
v 117.015119 -63.336694 21.857396
v 46.724047 -34.081879 50.330764
v 43.501769 -34.004449 50.632329
v 28.204963 -33.367186 53.311409
v 229.430159 -79.300017 22.754835
v 174.856266 -72.706149 19.684983
v 51.188001 -33.896239 48.613765
v 21.482380 -30.574665 56.085752
v 10.088965 -27.516787 57.979292
v 5.127543 -29.241196 56.593869
v 195.600922 -75.740926 20.437785
v 188.399658 -75.339824 20.391638
v 120.826488 -66.273022 22.280763
v 90.854963 -56.677768 28.208990
v 16.830560 -30.557461 58.326604
v 12.745538 -28.401295 58.411455
v 8.018253 -29.475549 58.482181
v 243.829336 -81.279394 23.622022
v 235.280642 -80.120970 23.204102
v 220.890916 -77.278406 21.500000
v 114.970684 -64.861427 22.924268
v 103.085296 -62.918587 25.412930
v 99.590680 -63.513947 26.678027
v 45.099543 -36.016510 51.683670
v 41.538178 -38.183572 52.880766
v 39.624890 -37.264619 52.639204
v 10.191240 -31.046387 59.726339
v 242.039785 -76.843867 21.716512
v 217.190002 -76.231601 20.784106
v 166.463325 -73.201129 20.354660
v 169.413590 -78.669112 22.289886
v 108.721026 -64.320693 24.260474
v 39.842502 -35.662516 51.750085
v 31.700071 -36.776090 53.842812
v 26.127310 -37.379037 56.605220
v 224.212749 -79.593850 22.748785
v 212.449125 -77.418316 21.314824
v 202.583230 -80.299612 22.475926
v 196.951834 -80.192759 22.360827
v 182.679404 -78.441568 21.801015
v 129.926697 -72.496040 23.157727
v 115.181943 -71.080710 24.900956
v 93.131103 -61.901413 28.583003
v 45.351356 -38.866796 52.814703
v 9.220402 -36.022673 61.476168
v 6.506023 -33.563048 59.660752
v 179.202471 -79.380105 22.221831
v 122.615804 -73.474446 24.423521
v 17.859367 -33.266117 59.114830
v 184.054283 -80.865241 22.630560
v 133.967052 -73.828784 23.153953
v 21.715774 -35.187519 58.051544
v 193.629302 -83.277762 23.436933
v 189.311787 -80.462098 22.447890
v 174.330232 -84.599477 23.764175
v 190.640567 -85.903864 24.169749
v 128.152649 -76.730848 24.614080
v 123.065331 -81.097522 26.143359
v 15.043486 -36.061912 61.144010
v 6.215916 -38.474222 61.403889
v 3.969556 -35.371645 58.476747
v 183.871879 -85.756184 24.041120
v 17.656957 -39.265439 61.063551
v 11.751344 -40.295176 62.827282
v 169.538040 -83.419923 23.589587
v 149.977273 -82.990086 24.345498
v 139.758703 -86.307299 25.471854
v 137.978606 -83.222257 25.126700
v 117.469378 -76.342719 25.930074
v 183.511392 -88.474784 24.681524
v 146.176179 -84.126865 24.750711
v 3.015042 -45.953760 61.606317
v 114.278293 -81.304231 27.280459
v 104.658615 -75.512071 27.956320
v 6.672787 -40.210599 62.173374
v 151.685500 -92.649489 25.512990
v 148.161658 -89.413144 25.345235
v 134.896113 -85.610629 25.736163
v 130.570067 -83.052881 25.742673
v 119.151068 -85.900706 27.292726
v 100.442667 -83.631135 29.858787
v 44.245911 -48.064630 56.159298
v 44.496458 -51.601751 57.112918
v 41.123875 -51.110115 57.407884
v 36.924205 -51.471918 57.426247
v 133.660987 -88.961895 26.247212
v 101.050214 -87.066248 29.977954
v 86.121694 -73.946570 32.960937
v 134.187710 -91.606683 26.385370
v 130.539423 -89.617596 26.549973
v 124.863931 -86.257013 26.720341
v 109.728995 -87.566714 28.609025
v 90.729654 -80.689699 31.932643
v 38.266904 -55.004580 58.368190
v 35.969990 -54.707710 58.519717
v 18.018386 -49.278974 62.610517
v 123.601495 -88.516734 27.069534
v 75.918647 -77.054361 37.680873
v 28.428134 -53.789271 60.226778
v 32.905782 -56.871435 59.569811
v 26.100003 -54.528336 61.096239
v 37.809284 -59.967095 59.523261
v 35.838956 -59.475483 59.624885
v 29.000420 -57.318456 60.602136
v 24.587373 -60.210695 62.499410
v 23.670766 -55.456859 61.924292
v 19.221909 -54.640823 63.026099
v 116.681382 -92.786950 27.916890
v 41.800410 -63.167965 59.827153
v 36.910330 -65.445713 60.997097
v 28.984231 -63.219680 62.108949
v 20.841779 -58.745440 63.243476
v 33.845624 -64.190316 61.314406
v 12.591847 -101.489321 49.180321
v 4.869510 -111.329743 44.605260
v -0.686146 -112.033442 40.585389
v -4.142768 -114.085448 39.773188
v -1.760096 -115.245810 42.004204
v 18.437744 -102.058917 54.724818
v 12.150888 -109.355554 49.953710
v 10.064676 -107.962643 47.969327
v 5.282862 -113.736152 45.816459
v 15.217410 -108.253187 52.172996
v 1.939570 -114.529713 43.852188
v 1.411583 -119.649089 46.295749
v -1.730148 -118.938744 44.222978
v 20.916044 -106.750585 55.649544
v 20.475206 -112.237493 54.716855
v 8.822629 -116.238610 49.204734
v 11.808288 -117.395424 51.101830
v 11.814324 -122.799091 52.333487
v 15.244861 -119.341579 52.825398
v 8.191038 -120.395460 50.241262
v 23.746032 -120.351699 54.151037
v 15.051547 -122.026655 52.991730
v 49.623056 -141.794903 38.835714
v 2.624835 -126.122409 49.927369
v 16.636839 -132.352504 54.961664
v 7.070750 -131.253423 53.371567
v 13.071215 -131.066279 54.668327
v 9.209672 -130.045786 53.757878
v 7.552990 -135.954716 54.374159
v 40.220375 -146.176322 47.215272
v 33.917739 -144.049689 51.402893
v 38.471102 -150.708854 50.779491
v 35.222784 -149.305096 52.269106
v 30.005599 -148.799184 54.799584
v 28.236379 -146.311080 54.845880
v 39.522490 -153.734596 51.553861
v 34.733774 -160.883342 55.147490
v 31.168124 -158.149771 55.626944
v 33.733475 -157.549960 54.812994
v 31.968424 -161.606301 55.876284
v 30.284357 -159.967444 56.117282
v 30.746835 -162.830304 56.367270
v 22.900621 -157.927459 57.696831
v 20.909492 -157.217831 57.584127
v 18.847881 -158.563374 57.778964
v 16.921632 -158.014126 57.746528
v 14.105836 -154.201609 57.368246
v 35.403712 -163.951311 55.460080
v 32.676439 -164.456347 56.202390
v 18.344292 -160.576133 57.842566
v 29.295286 -167.806566 57.442936
v 35.890560 -166.478307 55.932204
v 31.079006 -168.738822 57.367956
v 30.280289 -174.530063 57.544376
v 27.643221 -171.063370 57.541142
v 26.988088 -25.072017 47.522488
v 179.323970 -65.861771 15.186460
v 128.141766 -49.661591 7.666176
v 108.861898 -44.119554 8.570941
v 139.110636 -73.706085 22.607262
v 590.345252 -109.396876 28.391519
v 2.274674 -64.148951 61.190726
v 32.105894 -95.879495 61.274636
v 29.035098 -95.410682 61.415569
v 27.087415 -99.618322 60.059770
v 27.987449 -114.053905 55.525703
v 154.212447 -97.036265 25.664032
v 82.543040 -92.254141 34.184578
v 66.991966 -97.068271 39.400140
v 142.756949 -102.229656 25.821054
v 180.643529 -98.502894 25.860924
v 97.927707 -105.302305 29.324662
v 230.234914 -102.117197 25.251299
v 178.229273 -107.251265 25.233880
v 207.460575 -110.253127 23.611331
v 156.597846 -114.449533 24.000381
v 390.881640 -107.387058 22.145399
v 124.164074 -117.551228 24.192592
v 93.648053 -122.721948 26.037739
v 77.744324 -117.459528 30.656530
v 67.508940 -130.554171 30.882554
v 13.213507 -144.816252 56.661620
v 600.685481 -109.280047 28.995927
v 519.425862 -105.308655 25.935531
v 490.155728 -112.116532 22.602305
v 589.661883 -113.730517 26.922507
v 132.420218 -132.557729 18.344835
v 195.339968 -127.034884 14.949476
v 153.729431 -137.471468 12.132024
v 179.766396 -134.162310 10.743074
v 16.412663 -186.208733 52.240770
v 8.622444 -191.112152 46.298546
v 1.818762 -58.255832 61.611175
v 8.416176 -54.830715 64.031789
v 5.514436 -56.018690 63.442963
v 11.475441 -58.135404 64.209704
v 7.208739 -62.772793 63.550180
v 4.756448 -64.408411 62.544654
v 9.540972 -64.925132 63.833191
v 17.885279 -64.001672 64.302113
v 0.787486 -66.454975 59.059429
v 12.429979 -67.394584 64.134245
v 7.577269 -66.519055 63.145778
v 18.432668 -68.769409 64.487065
v 8.973219 -68.357343 63.127105
v 3.439756 -67.095415 61.210222
v 15.746315 -69.760446 64.369766
v 12.844900 -70.206490 63.709524
v 25.275550 -70.206844 64.146753
v 19.613926 -71.531037 64.513982
v 79.222528 -52.475133 33.407001
v 26.407764 -73.375536 64.380926
v 22.034681 -72.880704 64.586275
v 38.967604 -74.532213 62.031737
v 31.347606 -76.171775 63.784589
v 35.471276 -80.386145 63.200875
v 24.576701 -79.881822 64.197298
v 23.310613 -75.029597 64.616193
v 27.049146 -82.803760 63.922642
v 28.559282 -78.889736 64.308500
v 32.660910 -80.876994 63.830151
v 30.727739 -85.645882 63.618548
v 17.225125 -85.249744 59.734915
v 14.794467 -84.433944 57.827951
v 12.891086 -86.504996 53.825043
v 33.268001 -85.870860 63.375737
v 29.137914 -87.024064 63.352146
v 20.784469 -91.216305 59.624762
v -0.128250 -80.107960 32.601360
v 66.946381 -77.506894 42.881712
v 13.306501 -89.658355 51.577248
v 17.375511 -90.715455 57.025027
v 33.044448 -90.409366 62.539506
v 28.037244 -94.003261 61.632399
v 35.391004 -88.912565 62.415522
v 24.512168 -96.379291 60.026840
v 61.665545 -86.046671 44.889428
v 56.256118 -85.461942 48.959531
v 54.323830 -91.020563 49.009703
v 32.879684 -101.725728 59.483294
v 23.673810 -100.778146 58.587726
v 384.431793 -76.878929 21.270499
v 66.457833 -89.449538 41.259802
v 62.206621 -92.030086 43.142852
v 30.486272 -102.490160 59.480162
v 57.790855 -95.728041 44.985687
v 79.576174 -86.782545 35.595643
v 61.632297 -95.390654 42.671008
v 47.970102 -92.178968 54.059929
v 24.072358 -112.507153 55.716393
v 28.420554 -106.462463 58.158690
v 24.164546 -105.290090 57.579217
v 141.090237 -96.071980 26.079831
v 146.289794 -94.208324 25.794747
v 91.857823 -94.196375 31.716984
v 79.219913 -100.366021 34.179762
v 69.532766 -99.889869 37.618606
v 181.387624 -92.652785 25.403555
v 106.900767 -100.123310 28.703646
v 65.316563 -103.101708 38.738566
v 175.357590 -98.502136 25.785752
v 115.851255 -98.324104 27.844979
v 73.912504 -101.171204 35.743502
v 190.001584 -96.423788 25.970686
v 184.538274 -99.286038 25.951700
v 165.550865 -98.249840 25.660984
v 148.786605 -99.012950 25.783047
v 107.941588 -104.541813 28.052205
v 69.274565 -106.935458 36.094563
v 235.605925 -96.287073 26.096569
v 185.898109 -108.864823 24.798270
v 174.950690 -104.818645 25.581912
v 171.527485 -96.384534 25.637489
v 125.947042 -102.622212 26.638284
v 90.660517 -104.963700 30.599040
v 76.708008 -106.774226 33.643313
v 65.858466 -109.530278 36.644862
v 61.831782 -109.431442 38.386173
v 54.163091 -112.376220 41.164556
v 50.123767 -113.687438 42.945151
v 210.116029 -98.579956 26.394240
v 169.810138 -100.102374 25.754660
v 135.113343 -102.516602 26.120993
v 138.765648 -108.156201 25.404332
v 116.270226 -105.209401 27.122310
v 83.344674 -105.457775 32.153760
v 58.170733 -111.311398 39.442574
v 179.611213 -101.368567 25.811092
v 143.814329 -108.083710 25.252330
v 111.883437 -108.964873 26.895306
v 171.299059 -105.814686 25.472027
v 153.460076 -104.977478 25.537709
v 74.179897 -112.231386 32.980333
v 57.413946 -116.825579 38.034242
v 222.881506 -103.451091 25.110551
v 163.834630 -107.734131 25.301486
v 159.716291 -108.109452 25.258234
v 146.944662 -111.312298 24.840306
v 132.734408 -110.486934 25.261640
v 117.330171 -113.542327 25.492082
v 108.133754 -111.248292 26.827040
v 102.213177 -111.742023 27.425779
v 62.290804 -117.510766 35.788768
v 52.967418 -118.232272 39.691536
v 22.962553 -129.605566 54.313493
v 203.705467 -108.138573 24.540267
v 183.907854 -106.774602 25.278335
v 176.968946 -111.985937 24.069492
v 168.135381 -107.526147 25.252644
v 152.939989 -113.947732 24.284889
v 68.690694 -116.011310 33.707362
v 45.035731 -123.032725 42.397089
v 14.160592 -136.508889 55.871152
v 324.863975 -103.506443 23.885074
v 311.954078 -103.899833 23.804869
v 303.110983 -104.909165 23.500345
v 291.421933 -102.985886 24.345129
v 72.873277 -118.000543 31.870349
v 9.990302 -140.018571 55.684218
v 335.617286 -102.916628 24.032410
v 229.719461 -109.019109 23.336825
v 161.470150 -115.629080 23.350383
v 156.588248 -110.699822 24.874406
v 75.199751 -125.152154 29.415155
v 16.371829 -139.794141 56.042080
v 452.243016 -102.273766 24.766537
v 448.819816 -98.534843 25.307746
v 429.753063 -103.888504 23.987220
v 370.517587 -102.658167 24.012120
v 224.335003 -109.823637 23.175644
v 201.172647 -112.129590 23.151977
v 195.527856 -109.093024 24.479692
v 172.793335 -110.894404 24.513695
v 152.787843 -116.588263 23.453531
v 148.192748 -114.548343 24.189453
v 138.884187 -114.463998 24.369788
v 120.728956 -116.005765 24.727245
v 108.907499 -118.265064 25.126753
v 69.388987 -125.489102 31.145607
v 50.094976 -127.721107 38.676827
v 22.751549 -142.149525 56.436023
v 6.297470 -141.915445 54.401291
v 405.507874 -103.153992 23.924683
v 398.866592 -103.777889 23.665902
v 374.585334 -104.980399 23.166956
v 366.133881 -105.073571 23.147949
v 342.194708 -104.012092 23.563012
v 287.909926 -106.890879 22.839309
v 218.358879 -110.469768 23.118953
v 190.884327 -111.012729 24.015016
v 180.699430 -111.689030 24.089713
v 171.118722 -118.826838 21.487228
v 159.017962 -117.951067 22.531436
v 142.916708 -115.432408 24.037124
v 139.847188 -116.485790 23.877787
v 133.035795 -116.394888 24.119900
v 127.470064 -115.223125 24.595034
v 64.521813 -122.364416 33.618351
v 61.411270 -124.970540 34.225518
v 55.161961 -125.518665 36.735357
v 11.563013 -141.931472 56.147443
v 7.819542 -145.504055 55.432483
v 527.196645 -103.369553 26.619949
v 482.978201 -103.233307 25.219925
v 458.447665 -103.492285 24.616121
v 425.047603 -105.971762 23.170731
v 389.056601 -102.552230 24.035505
v 218.442645 -112.341716 22.379638
v 212.641399 -114.728438 21.520263
v 211.288391 -112.254495 22.638554
v 172.083107 -113.012043 23.860417
v 147.205616 -118.103293 23.124818
v 129.171939 -117.067229 24.113643
v 113.088328 -120.797479 24.112504
v 104.034414 -118.441376 25.638826
v 19.157774 -140.521323 56.201375
v 16.277144 -141.759936 56.391189
v 16.339152 -146.357572 57.330016
v 14.055157 -143.165331 56.492916
v 6.421305 -147.095478 54.523655
v 604.558646 -102.060632 30.493378
v 510.780092 -102.871158 26.111497
v 489.087858 -105.423408 24.877870
v 482.949827 -111.136106 22.716591
v 474.938580 -104.082050 24.838429
v 444.895401 -103.642331 24.280439
v 443.159734 -109.317348 22.175914
v 378.931481 -103.766131 23.626890
v 385.250315 -107.708553 21.947057
v 357.779305 -104.324156 23.409134
v 288.411620 -109.494014 21.353148
v 128.422100 -120.657002 23.156135
v 84.004497 -121.273899 28.186358
v 21.409348 -144.052680 56.714147
v 19.294728 -144.577531 56.776589
v 549.260460 -106.728587 26.904400
v 431.224165 -105.814470 23.350925
v 356.631822 -108.310364 21.506052
v 222.054338 -114.709155 21.179201
v 151.078121 -119.190465 22.505408
v 141.273440 -124.335976 21.081151
v 140.651675 -120.126849 22.737670
v 137.573151 -124.342880 21.416842
v 133.774616 -120.115485 23.075313
v 121.405195 -120.792769 23.557952
v 113.324116 -123.440548 23.509005
v 110.337969 -127.630464 22.768260
v 98.422301 -123.081192 25.192541
v 79.661231 -126.638629 27.929660
v 17.392463 -148.192831 57.532140
v 15.811731 -151.320142 57.773480
v 468.306825 -107.614028 23.599930
v 289.384993 -114.146596 19.092514
v 175.383331 -117.582481 21.873631
v 166.349770 -122.691170 19.786880
v 130.571728 -124.433833 22.007675
v 124.781017 -123.412007 22.730836
v 104.585103 -123.192776 24.396658
v 86.909904 -132.176618 25.266783
v 71.985041 -133.477116 28.918100
v 23.125912 -147.436119 56.691305
v 226.750463 -119.299759 18.396283
v 220.788177 -116.537631 20.308112
v 172.430499 -122.844295 19.288539
v 154.839797 -123.379809 20.237491
v 101.503221 -127.720078 23.715548
v 95.866489 -126.889741 24.691272
v 85.109227 -127.850023 26.436416
v 75.017837 -135.141280 27.804773
v 20.974518 -148.946541 57.207150
v 546.741900 -111.909871 25.375731
v 437.519966 -110.768531 21.308367
v 186.437257 -122.829483 18.376117
v 147.887957 -121.924057 21.556040
v 116.312130 -129.585847 21.705788
v 99.025109 -132.385560 23.029918
v 80.832556 -133.028117 26.532136
v 61.248688 -135.322762 32.727040
v 54.866902 -134.633483 35.645575
v 21.385071 -154.427676 57.524003
v 627.435964 -113.276122 29.195132
v 537.689051 -113.379956 24.352215
v 505.878986 -112.555151 23.060647
v 498.543696 -108.677828 24.214440
v 426.805105 -110.465906 21.146170
v 218.996380 -120.602900 17.975526
v 211.843855 -122.278826 17.252737
v 178.424507 -122.698560 18.932335
v 130.720367 -125.928178 21.496064
v 121.319864 -127.573405 21.862590
v 109.643206 -136.554269 20.412036
v 25.224864 -156.001703 57.151122
v 25.535787 -152.121125 56.874972
v 597.861631 -114.243790 27.151057
v 571.059555 -111.361976 26.774790
v 556.577767 -108.708306 26.797074
v 551.052590 -114.660875 24.520411
v 519.669116 -115.174315 22.520520
v 494.370210 -114.688870 21.599145
v 410.740725 -114.183957 18.560023
v 178.609355 -125.423818 17.263535
v 153.747614 -127.476739 18.284175
v 68.634839 -138.952641 29.589934
v 732.516274 -109.767103 36.994446
v 420.617180 -114.458723 18.728250
v 226.938166 -120.992782 17.228250
v 223.002114 -123.653779 15.495525
v 213.184769 -124.544267 15.502511
v 197.224100 -123.578814 17.253521
v 138.949158 -130.476517 18.404575
v 125.703554 -133.439950 19.024050
v 107.139040 -134.076218 21.536293
v 104.610413 -129.887574 22.879294
v 171.774178 -129.794346 15.150501
v 166.031466 -128.972715 16.237553
v 141.549914 -128.398023 19.097696
v 89.625344 -135.178469 24.169582
v 83.031296 -139.522320 25.015829
v 78.596161 -139.553504 26.227040
v 737.935077 -116.766015 34.642139
v 187.815744 -126.663757 15.797701
v 185.188050 -124.806955 17.193798
v 148.265946 -133.216936 15.877571
v 148.579815 -128.356832 18.333529
v 118.933988 -132.901791 20.314319
v 71.611901 -141.286419 28.388231
v 194.914371 -129.412660 13.082279
v 181.668931 -130.514238 13.548811
v 132.673164 -134.771925 17.291349
v 96.073000 -139.391028 22.106082
v 87.958342 -142.193682 23.313460
v 70.096189 -146.017061 28.708100
v 175.992200 -129.462064 14.959573
v 132.949822 -138.598388 15.285413
v 90.162916 -145.874917 21.985826
v 6.526321 -163.726154 53.114935
v 105.615034 -140.903585 19.686406
v 72.780174 -151.750393 26.950123
v 14.342039 -167.359561 56.476751
v 19.827447 -167.172188 57.297608
v 8.927272 -168.984198 53.984719
v 4.454447 -170.301543 49.179788
v 172.811662 -135.686586 10.414138
v 141.653372 -136.806524 14.775808
v 144.120655 -140.377903 11.778194
v 112.241284 -141.670359 18.044602
v 83.871820 -147.338835 23.486705
v 166.178933 -137.063773 10.253147
v 159.562780 -136.354359 12.027635
v 149.756987 -136.608512 13.499934
v 87.138640 -150.296362 21.556307
v 27.521389 -178.416254 57.012411
v 17.293443 -171.500017 56.371848
v 126.070701 -141.528677 15.053808
v 120.140794 -141.469813 16.384512
v 110.498120 -145.161019 16.880940
v 89.219996 -153.048375 19.789930
v 13.127664 -173.874211 54.828340
v 6.122155 -169.628142 51.563005
v 100.971041 -146.440806 18.881785
v 99.685699 -152.551876 16.333917
v 94.090171 -148.829484 19.924591
v 6.961605 -176.475768 50.629765
v 4.323547 -173.206225 48.361159
v 139.727634 -143.328063 10.353887
v 93.166048 -154.316599 17.644337
v 20.260659 -179.234935 55.577681
v 98.870057 -154.718029 15.284717
v 16.957818 -180.060309 54.542197
v 9.734413 -176.260567 52.739318
v 81.195220 -161.960679 18.813724
v 85.454303 -154.828172 20.446786
v 7.971679 -178.432928 50.907759
v 93.112351 -157.454927 15.809910
v 5.690950 -180.261660 48.435410
v 21.287681 -184.281298 54.444809
v 13.569902 -180.103488 53.501117
v 8.281045 -179.918230 50.657075
v 18.661864 -188.254231 51.878932
v 11.818071 -189.131097 48.710131
v 95.146948 -158.951119 13.733567
v 25.885611 -185.048909 55.103210
v 22.710417 -187.963882 53.139187
v 26.826948 -191.085883 51.852576
v 13.786565 -187.721014 50.326350
v 30.436716 -193.263368 50.676007
v 30.163521 -197.324760 47.100395
v 18.539474 -195.284691 46.267886
v 10.707674 -194.918391 44.531172
v 32.955507 -196.141784 47.978855
v 6.136736 -198.173743 40.139893
v 164.925160 -131.960604 14.476378
v 104.834028 -90.147110 29.444272
v 529.878629 -106.602553 26.063648
v 459.891658 -111.756436 21.574536
v 523.371044 -110.541569 24.611367
v 301.349390 -107.937857 22.009265
v 210.531524 -128.908710 11.912186
v 284.500786 -131.422888 -28.106615
v 539.881062 -122.222862 -0.542681
v 288.492982 -131.994024 -39.776667
v 462.240263 -122.535821 -13.714624
v 494.060313 -121.917616 -5.334525
v 297.599316 -130.376077 -28.106867
v 304.346706 -129.666306 -26.271400
v 49.569907 -202.916323 9.908371
v 110.308015 -158.726863 4.395931
v 77.495831 -181.110085 -0.323407
v 31.936870 -211.357139 -25.236711
v 19.906880 -212.936975 -21.714991
v 194.440252 -137.897914 2.049300
v 13.077267 -210.738329 -27.220159
v 33.228984 -211.045914 -28.067853
v 17.277847 -211.067573 -30.174552
v 51.944937 -203.728075 -33.861742
v 55.473589 -202.575124 -29.471584
v 102.291155 -167.909747 -26.018684
v 122.510927 -159.426344 -23.884113
v 425.855118 -122.677171 8.791011
v 159.463153 -149.382851 -19.413329
v 43.429301 -207.271224 -38.041872
v 261.926690 -133.438780 -14.042274
v 96.010747 -170.429625 -37.881558
v 517.446555 -120.749955 5.873534
v 291.213115 -130.143214 -18.307357
v 283.560429 -130.842014 -15.420970
v 266.036472 -132.815328 -15.632704
v 221.654052 -138.326242 -22.236456
v 388.216523 -123.368508 -11.264922
v 114.447599 -160.967514 -39.543602
v 562.916103 -122.138229 3.263018
v 557.148570 -120.073912 12.744725
v 59.547223 -194.755029 -51.823724
v 158.132869 -147.859161 -40.177135
v 90.054551 -172.643382 -49.102272
v 728.998570 -122.023561 15.664191
v 416.849962 -123.007612 -14.287875
v 143.491090 -150.589829 -46.028950
v 691.757268 -122.330937 12.016882
v 664.931891 -122.766815 7.556804
v 443.104611 -122.703646 -14.656017
v 245.756984 -135.550992 -37.543182
v 680.626195 -122.752798 7.471713
v 629.485616 -123.551956 -1.915351
v 612.598236 -123.530836 -1.110653
v 240.893973 -136.199828 -42.311738
v 566.565011 -123.674327 -11.435327
v 119.739679 -157.725940 -54.494363
v 668.800171 -122.986549 -1.538104
v 152.173370 -148.835786 -57.825793
v 35.509493 -204.766569 35.213910
v 34.104307 -205.258987 32.945195
v 26.469590 -209.050065 18.776963
v 20.583269 -208.318531 21.331840
v 16.749337 -208.948289 17.678986
v 17.662296 -208.923856 18.231738
v 42.629080 -205.946769 21.167854
v 39.611495 -207.021024 17.094911
v 34.811917 -207.428645 22.540542
v 47.779803 -203.556728 21.427397
v 42.271672 -205.979311 18.350231
v 32.812194 -208.596693 18.582065
v 48.923260 -202.745376 20.644147
v 42.292751 -205.827381 16.519472
v 50.199306 -201.696397 17.292261
v 39.905138 -207.228313 14.158428
v 31.205348 -209.743989 13.804613
v 5.494295 -210.454118 9.087224
v 47.957252 -203.240275 17.055644
v 45.856319 -204.234087 16.181888
v 4.072627 -210.338579 7.334675
v 46.745171 -203.861837 14.222953
v 39.292064 -207.871732 11.949208
v 34.667685 -209.242351 12.919507
v 29.870250 -210.691010 9.484473
v 33.722142 -210.489634 4.027965
v 27.493685 -211.896054 2.326166
v 3.602906 -210.496244 -0.359470
v 31.207161 -211.446351 -1.891625
v 52.970031 -202.313933 3.477379
v 35.020787 -210.564563 -4.204028
v 64.697106 -193.460401 2.046956
v 55.749377 -200.884581 1.608478
v 40.837834 -208.837970 -2.410071
v 113.066168 -155.788028 7.402912
v 72.413359 -184.480169 3.145640
v 23.206422 -212.822488 0.228301
v 106.210475 -160.149519 5.219381
v 74.998899 -184.472148 -3.132377
v 73.092863 -185.692244 -1.238636
v 55.794229 -201.361151 -1.660662
v 39.857334 -209.254497 -7.519615
v 27.096750 -212.563068 -8.228355
v 101.483599 -163.719324 2.190826
v 82.483020 -176.849953 -0.381311
v 95.392850 -167.445355 0.859075
v 64.267319 -195.968905 -6.080025
v 33.579081 -211.018580 -8.608403
v 24.832970 -212.939882 -12.187913
v 18.167801 -213.516897 -11.104289
v 124.461678 -152.535248 5.508815
v 92.404668 -171.211180 -5.655023
v 88.252171 -173.090829 -2.463724
v 81.307635 -179.554312 -5.842628
v 62.522200 -197.853490 -7.852076
v 36.940492 -210.167998 -10.832164
v 139.875058 -148.875601 2.857139
v 130.802265 -152.896481 -0.819601
v 114.629171 -158.010274 1.546786
v 77.609561 -182.518818 -4.676503
v 77.327811 -183.713364 -7.938316
v 125.072362 -154.186210 1.218937
v 106.754716 -161.523876 1.214866
v 71.592312 -188.615359 -5.542722
v 69.464242 -191.038779 -6.707620
v 39.979397 -209.362526 -13.221934
v 33.890289 -210.988243 -12.498153
v 24.152488 -212.988846 -18.886471
v 12.197132 -212.551071 -14.924004
v 80.709073 -180.984050 -9.345678
v 109.172554 -161.879518 -3.955638
v 101.438216 -165.139563 -2.536269
v 86.041282 -175.888441 -6.431949
v 89.137446 -173.776939 -7.151583
v 71.134746 -190.361059 -10.076444
v 65.089338 -195.894618 -9.702475
v 18.416767 -213.289314 -15.515242
v 15.332454 -212.945436 -16.523004
v 10.173524 -211.693184 -17.200568
v 138.037990 -150.993465 -1.701432
v 98.590366 -167.364663 -5.289529
v 68.121746 -192.928573 -9.145726
v 38.392795 -209.673411 -18.182145
v 161.788180 -144.724718 -0.082323
v 162.836159 -143.375499 2.634429
v 154.863744 -145.623800 1.570879
v 148.440361 -147.717479 0.092387
v 144.563706 -149.432787 -2.454816
v 95.929028 -169.392127 -7.238439
v 84.850805 -177.704034 -10.148963
v 49.761768 -205.929430 -16.798993
v 27.866275 -212.382484 -18.149270
v 14.035260 -212.351888 -19.373615
v 8.359632 -210.378777 -20.800886
v 169.798178 -142.890069 0.479129
v 44.317850 -207.808594 -18.457226
v 36.171393 -210.147724 -21.415542
v 11.245493 -211.402799 -20.625435
v 117.571796 -158.852023 -6.635192
v 116.465793 -160.275840 -12.029095
v 93.659139 -171.515410 -10.936078
v 86.405061 -177.409844 -15.968077
v 74.829521 -187.321734 -12.986364
v 9.760247 -210.127472 -24.842932
v 178.958464 -140.976225 0.989496
v 170.489133 -144.013475 -3.825067
v 137.784099 -152.952918 -10.859233
v 98.348532 -169.101180 -13.614254
v 76.246791 -186.580570 -19.004388
v 72.877332 -190.032597 -21.273376
v 23.758258 -212.687667 -24.576913
v 19.332927 -211.423244 -30.232229
v 14.334368 -211.704811 -24.092856
v 199.847232 -137.451886 1.197514
v 134.266547 -153.673995 -9.171706
v 130.289882 -155.365285 -11.600976
v 83.052529 -180.461091 -19.498071
v 53.959235 -204.065949 -21.359620
v 2.919384 -206.033493 -26.794414
v 160.188204 -146.984362 -7.767920
v 124.220344 -157.565462 -13.067152
v 113.669239 -161.896278 -15.262497
v 103.719681 -165.952410 -11.844518
v 95.957949 -171.039086 -17.674578
v 69.798681 -192.868389 -22.450250
v 54.205442 -203.630731 -26.204498
v 9.547006 -208.599139 -30.409726
v 6.917084 -208.496805 -26.238155
v 187.226223 -141.728613 -6.138140
v 150.605038 -149.360176 -9.264593
v 129.919927 -156.314968 -16.138928
v 118.187972 -159.904231 -13.880098
v 6.402522 -207.023630 -29.992614
v 3.570142 -205.440167 -29.319127
v 220.511434 -135.331819 -0.252946
v 171.275863 -144.580323 -6.806975
v 168.597545 -146.069886 -10.873363
v 147.167382 -150.391964 -10.348550
v 141.050709 -152.253745 -11.873017
v 117.903113 -160.716296 -18.599498
v 113.737312 -162.395181 -19.405740
v 108.532774 -164.748419 -20.306538
v 91.825875 -173.832710 -20.542458
v 217.103652 -137.317031 -4.582452
v 132.328897 -155.211808 -14.021821
v 122.842858 -158.699894 -16.752505
v 59.075600 -200.742602 -26.634924
v 40.807277 -208.390224 -35.948121
v 36.170668 -210.069419 -27.569480
v 31.143282 -210.975970 -33.949841
v 24.361025 -212.019437 -29.430120
v 12.763525 -208.322089 -34.282404
v 10.561037 -206.076265 -37.291841
v 175.865767 -144.718535 -10.578044
v 148.986276 -150.830237 -14.346873
v 138.680121 -153.822503 -15.959102
v 123.730792 -158.583006 -18.062138
v 116.034360 -161.643607 -21.379971
v 103.530179 -167.280372 -23.699787
v 98.774402 -169.739236 -21.851271
v 90.055633 -175.144415 -26.344717
v 36.847006 -209.640647 -35.848931
v 184.454092 -142.970321 -8.929256
v 142.941407 -152.940068 -17.114651
v 131.572770 -156.327284 -19.258882
v 120.405917 -159.889988 -19.337840
v 98.208771 -170.103419 -27.497972
v 187.869596 -143.523757 -12.474593
v 179.596704 -144.807819 -13.015913
v 150.355707 -150.895035 -15.875540
v 134.903395 -155.202438 -17.539538
v 125.957969 -158.033217 -19.623711
v 109.259038 -164.556582 -23.112056
v 58.525012 -200.435240 -30.514293
v 336.187399 -127.472008 2.708743
v 323.739916 -127.957653 2.620610
v 310.627392 -129.231703 0.127108
v 170.260204 -147.052306 -16.449632
v 161.427922 -148.310346 -14.596344
v 150.557766 -151.301241 -18.349866
v 154.423057 -150.369457 -17.515372
v 145.634694 -152.383191 -17.972765
v 136.023003 -155.010772 -18.440714
v 111.505026 -163.621086 -24.665450
v 93.352992 -173.001083 -24.546084
v 70.539595 -190.486311 -33.128059
v 58.572805 -199.704866 -33.512348
v 54.035102 -202.680008 -33.227255
v 6.915813 -205.162263 -35.453895
v 322.260785 -128.500878 -0.115132
v 286.112777 -131.510813 -4.143148
v 280.522092 -131.754275 -8.628843
v 225.825747 -137.818971 -8.703154
v 218.096648 -138.585863 -8.449765
v 193.646907 -142.859450 -13.365471
v 179.779868 -145.110963 -14.539900
v 163.148701 -148.355403 -16.391381
v 154.265971 -150.572556 -19.990776
v 146.980063 -152.275660 -19.543583
v 127.488622 -157.774173 -22.850250
v 113.007447 -162.877881 -28.516206
v 46.996609 -205.904167 -36.816686
v 24.688894 -210.586807 -35.704382
v 463.417839 -120.656545 14.960051
v 441.062212 -121.587602 13.105697
v 361.513968 -125.760556 1.686569
v 351.321430 -126.576233 3.386930
v 331.267952 -127.857644 0.947935
v 307.715048 -129.535970 -3.388449
v 313.845160 -129.134565 -1.167580
v 297.504937 -130.444520 -3.780678
v 267.606752 -133.384702 -6.535897
v 226.053704 -138.218145 -10.823118
v 220.688548 -138.712461 -10.165166
v 185.096474 -144.385790 -15.428990
v 180.497759 -145.237690 -16.717228
v 175.368270 -145.789147 -14.163342
v 168.974853 -147.466743 -19.097495
v 163.483115 -148.533460 -18.963218
v 141.672677 -153.685926 -22.550427
v 138.804863 -154.412023 -20.147404
v 106.616819 -165.711866 -27.447045
v 100.725283 -168.711516 -27.618151
v 91.449007 -174.101339 -30.033866
v 83.086767 -179.673802 -33.360206
v 80.021492 -182.229374 -32.706748
v 62.185046 -196.901545 -34.149324
v 39.939946 -208.012779 -40.880579
v 34.001047 -208.952891 -40.830174
v 31.767013 -210.227775 -37.258874
v 409.339321 -122.924271 4.106497
v 385.042540 -124.391755 3.660148
v 361.808457 -125.939301 5.061953
v 341.453155 -127.128171 1.234719
v 327.512580 -127.512372 -4.390690
v 317.846012 -128.626675 -3.149572
v 216.218089 -139.547526 -12.115587
v 197.958921 -142.342591 -14.270259
v 190.978507 -143.454666 -14.964864
v 137.520333 -154.707966 -25.800767
v 86.123942 -177.542064 -32.324358
v 66.600017 -193.245283 -35.025821
v 63.329968 -194.981841 -37.667526
v 55.876575 -200.482780 -37.425518
v 52.520563 -202.970371 -35.784714
v 48.764201 -204.481503 -39.223686
v 46.798416 -205.253832 -41.342421
v 464.225490 -121.155764 10.766127
v 439.715664 -121.722343 6.426502
v 438.721594 -122.064714 10.737349
v 314.393779 -128.526987 -5.853388
v 175.555954 -146.146467 -16.625942
v 172.648175 -146.726031 -17.267981
v 151.085075 -151.060444 -24.620640
v 150.315608 -151.496559 -20.180602
v 130.738166 -156.758219 -25.151444
v 108.213286 -164.605832 -32.638459
v 104.883785 -166.244082 -32.193325
v 100.336964 -168.815041 -29.947480
v 97.952633 -170.128560 -30.029049
v 92.107045 -173.521461 -31.786963
v 74.164939 -186.647395 -36.479876
v 69.855573 -189.904990 -37.677207
v 445.958499 -121.481857 6.556121
v 322.149890 -127.351850 -10.508168
v 320.334476 -127.735966 -7.542053
v 312.640151 -128.359722 -8.577549
v 277.102446 -131.811871 -11.668732
v 220.368501 -139.063855 -12.666029
v 178.490845 -145.482100 -22.535481
v 87.696302 -176.174777 -34.660979
v 219.643831 -138.958689 -18.318305
v 158.399335 -149.268200 -25.896478
v 145.135374 -152.388320 -27.433183
v 123.716342 -158.507430 -31.561718
v 123.696509 -158.841184 -28.027821
v 91.115163 -173.661475 -35.931036
v 65.511831 -192.415309 -41.531646
v 52.640739 -201.588415 -41.991878
v 46.950857 -204.454941 -45.257523
v 518.280845 -120.096662 10.579707
v 511.288544 -120.253676 9.091427
v 275.318508 -131.744666 -15.684032
v 211.299311 -140.279019 -17.358992
v 199.528915 -142.149915 -17.070755
v 196.710079 -142.134426 -23.037969
v 119.767943 -159.812505 -32.392702
v 116.965187 -160.776264 -33.215998
v 113.940952 -161.646176 -35.716748
v 109.516342 -163.677124 -35.340989
v 87.050841 -175.965398 -38.769334
v 82.859422 -178.927495 -39.473596
v 48.622149 -203.450397 -46.327690
v 566.508110 -120.017902 13.662088
v 449.820559 -121.163209 1.738608
v 270.402558 -132.384362 -14.142255
v 256.738846 -133.897529 -16.782845
v 201.953439 -141.273338 -23.360916
v 184.089161 -144.408505 -22.422947
v 152.540331 -150.413615 -28.712455
v 122.349543 -158.594164 -35.028429
v 111.988864 -162.678271 -34.271464
v 64.716949 -192.475597 -44.145548
v 56.118327 -198.807468 -44.654929
v 61.892970 -195.171652 -41.580913
v 563.025936 -120.724081 10.222127
v 499.375912 -120.447135 7.343478
v 241.279213 -135.712411 -23.216823
v 158.956239 -148.548159 -31.938722
v 148.503820 -151.067773 -31.657910
v 119.890203 -159.183210 -37.201583
v 118.477352 -160.001812 -34.707815
v 117.047526 -160.249845 -36.827217
v 99.407153 -168.844502 -34.667835
v 87.841459 -174.839544 -43.433541
v 84.936254 -177.226291 -40.310289
v 297.150395 -129.619896 -18.413412
v 227.647572 -137.388817 -24.610863
v 117.133510 -159.970995 -38.928311
v 112.719966 -161.904747 -37.770495
v 109.678451 -163.309156 -37.652358
v 106.223969 -164.938787 -37.793093
v 102.780487 -166.795823 -36.725916
v 92.941124 -171.787043 -42.376656
v 78.588148 -181.745583 -42.755519
v 74.186408 -185.360628 -42.841020
v 66.720093 -190.367136 -46.799513
v 333.068505 -126.527331 -13.393291
v 261.498959 -133.302215 -21.163585
v 229.717050 -137.177614 -22.964893
v 212.829116 -139.435125 -25.138523
v 201.951049 -140.817274 -30.498992
v 178.297803 -144.915324 -28.873304
v 143.716059 -152.047598 -33.986880
v 127.275077 -156.660697 -36.291651
v 111.017158 -162.452575 -39.716817
v 101.842075 -166.792277 -40.838461
v 553.025750 -120.598296 9.851615
v 461.711639 -121.172601 -1.538694
v 452.190497 -121.242167 -2.045865
v 432.838761 -121.670606 -3.853387
v 270.860526 -132.358339 -22.836088
v 193.587779 -142.433222 -25.985298
v 195.422966 -141.896169 -29.019970
v 150.534090 -149.784925 -37.897278
v 128.313066 -155.551091 -40.638179
v 107.462830 -163.936375 -41.061038
v 58.493118 -196.697238 -47.193102
v 667.029279 -121.561155 15.471956
v 569.429455 -121.986899 4.899780
v 550.779872 -121.793074 3.631154
v 455.656624 -121.812471 -7.602405
v 448.640193 -121.437980 -3.951727
v 257.460020 -133.855060 -25.511099
v 179.594842 -144.111030 -36.127782
v 132.504905 -154.370575 -39.662492
v 702.560507 -121.957335 15.430507
v 583.107150 -122.754818 1.868811
v 266.107940 -133.036216 -27.027533
v 160.674745 -147.643795 -36.816936
v 117.536012 -159.542307 -40.605654
v 497.671746 -121.806170 -3.850198
v 343.867215 -127.100987 -25.826061
v 338.896137 -126.649728 -20.116783
v 331.742376 -127.364663 -22.601284
v 318.130469 -128.026608 -20.489244
v 272.208602 -132.432967 -26.731621
v 260.840733 -133.743204 -30.650864
v 190.969247 -142.243607 -35.624194
v 165.203243 -146.752112 -36.425011
v 146.471535 -150.459492 -40.333632
v 253.652152 -134.432603 -29.738258
v 181.501846 -143.903443 -34.273749
v 166.097655 -146.021221 -44.588208
v 126.229737 -155.962417 -42.864306
v 705.528749 -122.283277 11.995991
v 668.721329 -122.307788 11.606342
v 535.356142 -122.309870 -1.785463
v 521.626674 -122.546882 -5.792670
v 514.220303 -121.788213 -1.204077
v 484.562035 -121.783978 -5.176059
v 362.098821 -125.503691 -21.156332
v 355.260254 -125.568030 -19.028888
v 211.972320 -139.371049 -34.280326
v 142.474383 -151.522527 -40.220751
v 140.225513 -151.761748 -42.748380
v 123.096154 -156.797448 -46.403949
v 538.811250 -122.858223 -5.659562
v 499.927131 -122.316862 -7.865723
v 239.858743 -136.098677 -36.465174
v 195.309355 -141.461003 -43.764495
v 131.221826 -154.129047 -48.000053
v 697.775255 -122.389455 11.190929
v 665.403221 -123.049846 3.148974
v 350.229564 -126.625125 -24.959012
v 188.468775 -142.484929 -38.852757
v 151.160474 -148.775600 -47.359356
v 127.488232 -155.294219 -50.273838
v 111.726057 -160.939945 -49.438023
v 84.957847 -174.996282 -56.655721
v 573.591007 -123.160280 -2.303526
v 253.341226 -134.743530 -35.992669
v 160.046236 -147.078829 -47.541910
v 153.595470 -148.409871 -44.786448
v 146.739228 -149.826616 -45.638602
v 136.899115 -152.275832 -51.722884
v 661.868323 -123.072804 -3.070443
v 622.564345 -123.495906 -0.442169
v 593.466870 -123.779083 -8.200562
v 527.874062 -123.020999 -9.436839
v 404.499468 -124.128788 -21.606476
v 404.213392 -124.430098 -25.502234
v 170.667554 -145.270619 -44.333027
v 123.946552 -156.433785 -52.386232
v 90.866647 -171.419602 -55.859471
v 717.380122 -122.271855 6.568046
v 704.128682 -122.473913 5.753481
v 550.610428 -123.449300 -10.133718
v 191.095922 -142.065895 -49.008733
v 103.246266 -164.667054 -54.272561
v 686.141696 -122.793074 3.170552
v 506.537089 -122.682659 -10.048318
v 183.265967 -143.261480 -52.169616
v 178.453539 -143.934237 -50.001784
v 173.139436 -144.774549 -49.192532
v 168.402091 -145.563124 -49.880416
v 149.174806 -149.330815 -54.441926
v 109.830150 -161.644665 -53.811052
v 108.910235 -161.652449 -58.480415
v 101.128069 -165.358999 -60.015217
v 94.908214 -168.874948 -57.777524
v 570.744124 -123.495012 -6.442346
v 184.237005 -143.004716 -44.684495
v 148.291837 -149.372603 -50.685268
v 125.884579 -155.323305 -58.503442
v 84.174844 -173.207174 -66.221046
v 241.064253 -136.256873 -46.833323
v 234.382569 -136.927567 -48.522996
v 166.429542 -146.007173 -53.279725
v 162.840734 -146.559275 -51.173646
v 136.640553 -152.435594 -60.813722
v 121.070908 -156.902497 -59.233273
v 115.820840 -158.896110 -58.505183
v 104.119714 -163.785150 -59.583205
v 96.667210 -167.490150 -62.463164
v 87.331428 -173.302783 -58.311899
v 84.578482 -174.164737 -62.873566
v 526.955140 -123.405719 -17.594617
v 156.650552 -147.818335 -52.605548
v 149.423665 -149.521909 -62.236269
v 133.422056 -153.271516 -57.448116
v 107.984692 -161.570502 -63.867948
v 194.239012 -141.704539 -54.130319
v 174.733123 -144.629169 -55.087198
v 158.506349 -147.643341 -56.926430
v 121.017477 -156.696082 -63.546810
v 112.456533 -159.948963 -61.780571
v 92.590389 -169.055269 -66.041874
v 184.331827 -143.286393 -58.279317
v 171.277537 -145.151318 -53.656112
v 162.348208 -147.020689 -59.276582
v 110.648788 -160.264915 -65.156013
v 104.119936 -163.244491 -64.182640
v 96.953394 -166.661936 -65.790074
v 89.145853 -170.008718 -67.911051
v 253.517724 -134.189628 -54.919563
v 237.362303 -136.524334 -51.644375
v 180.049254 -144.020532 -63.186555
v 166.614382 -146.276302 -60.227726
v 126.135710 -154.484786 -68.432571
v 128.253297 -154.401025 -63.589093
v 117.110555 -158.265807 -60.883781
v 105.235330 -162.495755 -65.613202
v 99.960805 -164.914436 -66.513748
v 214.515018 -139.010207 -56.422199
v 164.633386 -146.688756 -62.352727
v 118.322437 -157.208835 -67.305332
v 103.586512 -162.885875 -68.097787
v 196.033124 -141.296042 -62.765863
v 191.414774 -142.165756 -57.573878
v 187.773560 -142.698000 -62.228063
v 168.959546 -145.890284 -60.738148
v 173.889344 -144.925845 -67.465246
v 153.547623 -148.804195 -62.157783
v 135.694848 -152.477289 -63.648230
v 183.304540 -143.486344 -62.139961
v 159.130004 -147.697288 -62.134493
v 161.120016 -147.419656 -66.001623
v 167.775329 -146.193209 -66.261514
v 156.340944 -148.269470 -65.825838
v 149.891063 -149.504259 -68.531986
v 147.959352 -149.808871 -65.145760
v 144.051584 -150.348533 -68.238620
v 138.963799 -151.262657 -71.643975
v 141.369382 -150.808159 -70.464107
v 278.879953 -131.375510 -18.781927
v 393.619498 -123.259823 -12.173439
v 674.650193 -122.104302 13.358362
v 432.195880 -121.977997 -7.490499
v 284.563850 -131.138928 -9.824549
v 488.536802 -122.381760 -10.199814
v 384.223980 -124.020291 -16.179283
v 188.242636 -142.631592 -56.049050
v 83.146997 -163.625932 -74.643446
v 83.311619 -166.737540 -72.975344
v 38.232497 -151.666169 -79.228215
v 106.180412 -146.277590 -90.023535
v 195.950336 -135.589167 -73.850665
v 153.586296 -133.718959 -83.612341
v 157.320843 -130.061641 -83.259237
v 189.150159 -130.430795 -76.851457
v 8.771503 -100.788413 -82.941563
v 523.619402 -118.972474 -43.327462
v 513.393420 -119.138035 -43.859500
v 474.678226 -119.162778 -46.156508
v 30.705819 -85.596591 -85.200739
v 39.441217 -203.826731 -50.272808
v 30.450177 -204.271717 -48.712289
v 14.781321 -202.438791 -45.160488
v 27.940257 -200.750009 -52.411792
v 22.497523 -200.396644 -51.118572
v 7.516715 -199.095416 -45.506860
v 4.878687 -199.549313 -42.550558
v 46.283776 -198.696150 -55.980404
v 24.560524 -197.839286 -54.743191
v 41.058571 -200.006054 -54.925336
v 5.681910 -195.076506 -49.068913
v 18.808282 -197.243179 -53.526235
v 10.726099 -195.808024 -51.284347
v 18.007735 -193.650575 -57.142121
v 34.087704 -198.401830 -55.742791
v 21.680955 -196.237105 -55.659266
v 52.218107 -193.784085 -59.563089
v 44.037212 -195.237897 -58.981417
v 13.337359 -192.895322 -56.033483
v 8.106160 -190.305792 -55.779197
v 46.571419 -191.690075 -61.416265
v 40.613711 -193.040997 -60.634268
v 37.330386 -191.958876 -61.533115
v 31.814340 -194.508221 -58.880044
v 26.112820 -195.209532 -57.522734
v 18.315723 -190.085882 -60.448865
v 48.227318 -194.398206 -59.517513
v 34.164386 -190.886234 -62.238254
v 25.182990 -190.667730 -61.240266
v 13.226561 -190.615113 -58.384930
v 42.033651 -189.389927 -63.335961
v 34.006672 -189.017062 -63.520775
v 29.174594 -190.969401 -61.469872
v 13.434789 -188.002956 -60.539885
v 8.971380 -188.073020 -58.072931
v 5.969675 -187.251350 -56.389403
v 58.645897 -191.719853 -59.337209
v 57.814125 -190.026846 -61.019504
v 51.318219 -192.130543 -60.796328
v 47.270980 -184.949413 -66.152393
v 43.632652 -185.447060 -66.095875
v 29.218441 -188.426941 -63.331588
v 17.811265 -187.726749 -62.137488
v 16.460684 -186.159695 -62.758117
v 68.127301 -186.883673 -55.410203
v 60.642362 -184.593668 -64.317957
v 37.013495 -188.257629 -64.322460
v 29.347170 -185.054350 -65.821072
v 32.338727 -185.933396 -65.408147
v 24.956984 -187.548949 -63.706264
v 16.552151 -183.841921 -63.841198
v 8.654678 -184.360289 -60.020186
v 2.467089 -181.410669 -56.296791
v 63.658882 -187.819794 -60.024114
v 58.846956 -185.553245 -64.004503
v 25.228025 -185.190165 -65.256602
v 23.641657 -184.840661 -65.197913
v 66.286183 -185.275586 -61.182384
v 38.562235 -185.372509 -66.297213
v 34.035257 -183.449587 -66.951582
v 18.685390 -184.105380 -64.282050
v 14.533845 -183.272940 -63.577270
v 44.318961 -181.420980 -68.381955
v 26.263350 -180.522526 -67.076880
v 7.942324 -180.212808 -61.089542
v 78.021303 -178.810811 -60.125465
v 73.091957 -183.429117 -55.464671
v 62.930771 -183.610526 -64.514443
v 48.281662 -180.952680 -68.484758
v 35.061523 -180.429073 -68.328608
v 29.578461 -180.994501 -67.494506
v 17.560199 -180.611974 -65.081131
v 15.001289 -178.878854 -64.873890
v 12.265012 -180.456507 -63.486895
v 67.316079 -181.325433 -65.150558
v 54.468428 -182.594094 -66.885595
v 39.730112 -181.255626 -68.464241
v 37.321256 -180.326664 -68.640512
v 32.618098 -180.246204 -68.061234
v 21.771673 -179.987836 -66.291725
v 14.010647 -180.304248 -64.205278
v 10.248262 -176.979161 -63.334847
v 64.125811 -181.187111 -66.253627
v 32.672760 -177.748397 -68.625455
v 27.895968 -176.378534 -68.219374
v 23.435587 -178.585965 -66.938065
v 17.908396 -177.598641 -65.840974
v 9.404038 -178.030289 -62.655315
v 58.778153 -180.146961 -67.966173
v 49.552493 -177.353635 -70.284700
v 39.404614 -176.166753 -69.973324
v 37.795501 -178.830935 -69.157852
v 32.238006 -174.829075 -69.156397
v 29.970468 -176.824176 -68.492121
v 20.814413 -176.616664 -66.748727
v 17.327211 -174.993526 -65.995038
v 16.517440 -176.637657 -65.665475
v 14.220008 -176.402226 -64.959600
v 12.687701 -177.941310 -64.243955
v 9.868183 -172.658733 -64.072283
v 74.345608 -177.150425 -66.613791
v 71.322091 -181.121898 -63.217538
v 69.881804 -178.426420 -67.011165
v 60.140526 -173.248702 -71.431505
v 53.471713 -177.975799 -69.805186
v 32.536785 -173.920849 -69.333260
v 34.639837 -178.209850 -68.851873
v 24.530304 -174.764883 -67.726846
v 13.648950 -173.038864 -64.922650
v 12.397422 -174.157817 -64.552247
v 11.008027 -174.998076 -63.970182
v 45.312788 -178.442155 -69.783657
v 38.015930 -176.106572 -69.825846
v 36.325771 -173.338018 -70.273645
v 35.628494 -175.319979 -69.652055
v 21.182794 -173.173187 -67.365488
v 18.914339 -172.868270 -66.834094
v 14.420539 -172.651095 -65.166678
v 13.452208 -172.157612 -65.348649
v 13.971184 -172.185582 -65.353896
v 29.448864 -171.282895 -69.367562
v 28.106479 -172.699598 -69.056412
v 21.827183 -171.468286 -67.913014
v 17.203935 -170.058589 -67.569426
v 16.817898 -171.626468 -66.732676
v 11.187127 -172.538448 -64.642657
v 8.578637 -174.061209 -63.136538
v 73.384218 -174.899590 -69.229745
v 66.350243 -176.822124 -68.999574
v 62.416670 -176.895145 -69.446621
v 62.429046 -172.711416 -71.532827
v 46.842496 -173.077690 -71.418387
v 45.041923 -171.155110 -71.737743
v 43.033689 -174.941242 -70.585545
v 38.595845 -173.282534 -70.606201
v 34.137418 -172.707344 -70.034618
v 31.644475 -171.339675 -69.778254
v 30.581293 -167.885062 -70.481334
v 26.445170 -171.730514 -68.945052
v 23.778955 -170.595152 -68.570487
v 19.233431 -171.713624 -67.479827
v 11.353755 -170.169151 -65.496262
v 12.225314 -171.150573 -65.468290
v 79.926115 -173.603477 -68.393199
v 71.863291 -176.725452 -68.019185
v 69.299455 -174.089083 -70.387037
v 55.995485 -176.193011 -70.443922
v 52.820153 -174.679786 -71.152790
v 37.827851 -171.710617 -70.987867
v 29.078126 -169.676480 -69.665551
v 26.917131 -170.301269 -69.310749
v 20.468017 -169.341110 -68.519866
v 16.728819 -168.718625 -67.805844
v 14.585034 -170.400083 -66.592113
v 53.849843 -170.339867 -72.351871
v 37.059892 -168.051361 -71.899405
v 34.478334 -169.033938 -71.231921
v 25.177157 -165.958130 -70.169424
v 20.714605 -167.543977 -69.094079
v 16.542660 -166.958732 -68.244199
v 14.924390 -165.411532 -68.312933
v 13.563752 -168.155406 -66.965241
v 10.116624 -169.150362 -65.202926
v 82.928257 -172.592295 -68.240527
v 79.098887 -169.829872 -71.725094
v 59.567949 -170.934433 -72.176093
v 62.661297 -168.725425 -72.827152
v 45.262112 -168.093725 -72.627721
v 28.447727 -167.576401 -70.174028
v 26.447700 -167.651294 -69.859517
v 23.823565 -167.203187 -69.684086
v 21.559009 -165.976758 -69.659856
v 74.215651 -171.141597 -71.555305
v 49.645729 -170.067128 -72.300151
v 34.810261 -163.600794 -72.906674
v 69.639389 -170.321139 -72.091763
v 50.748540 -167.026245 -73.270626
v 34.752631 -165.774749 -72.213469
v 29.521431 -165.091155 -71.118512
v 28.566619 -165.678725 -70.686499
v 17.283375 -165.428644 -68.869837
v 15.642098 -162.083591 -69.731121
v 18.980347 -163.538797 -69.896717
v 13.655213 -164.934635 -68.042681
v 12.046129 -163.652313 -67.809859
v 41.249222 -166.658757 -72.676330
v 37.316330 -163.580316 -73.318232
v 78.397297 -167.196654 -73.129803
v 67.330597 -164.464271 -74.260768
v 61.107745 -164.036993 -74.471234
v 57.628116 -166.891793 -73.403006
v 53.774335 -165.676986 -73.816491
v 45.079114 -162.466550 -74.560659
v 18.533327 -161.634499 -70.595480
v 87.984936 -165.423592 -73.204476
v 84.895601 -171.486168 -68.641855
v 35.481638 -160.934685 -74.167317
v 63.357928 -161.787330 -75.385454
v 51.709562 -161.040379 -75.545628
v 49.729712 -162.935290 -74.653960
v 13.501361 -157.299949 -70.595759
v 85.698359 -162.026975 -75.510540
v 65.176081 -163.501995 -74.644587
v 58.588412 -160.320963 -76.074412
v 30.455240 -158.196688 -74.368376
v 35.708446 -158.122244 -75.513513
v 21.797323 -156.948529 -73.416605
v 18.083303 -159.677739 -71.315163
v 92.560586 -163.095989 -74.010849
v 76.545714 -161.211347 -75.672826
v 64.735891 -158.934872 -76.783056
v 60.852443 -160.208518 -76.134322
v 44.956477 -158.902997 -76.233200
v 33.521529 -156.470099 -75.817213
v 35.913810 -155.355727 -76.851544
v 30.093003 -156.616048 -74.859171
v 83.107663 -159.806602 -77.018278
v 54.993650 -159.904842 -76.243577
v 30.289658 -154.775898 -75.699699
v 26.856879 -154.135187 -75.619250
v 21.827509 -154.093420 -74.591269
v 16.381534 -155.098453 -72.490543
v 70.344648 -158.603176 -76.977176
v 61.664992 -156.391118 -78.177447
v 38.535811 -156.804612 -76.573951
v 12.118086 -154.943944 -70.670355
v 15.489279 -151.564094 -73.435216
v 106.582168 -159.452080 -72.845825
v 98.200565 -159.407232 -76.284991
v 97.041052 -162.295640 -73.667687
v 73.044287 -155.862655 -78.896238
v 51.725813 -155.684725 -78.395889
v 45.602534 -153.586677 -79.239311
v 31.837018 -153.988792 -76.523984
v 29.495775 -152.746403 -76.760157
v 25.020250 -152.468498 -76.078099
v 26.539664 -152.579696 -76.407102
v 25.336795 -153.783599 -75.505290
v 20.954158 -151.828109 -75.216677
v 18.270073 -152.951631 -73.959155
v 12.915082 -149.489200 -72.838053
v 114.826880 -157.178249 -71.894749
v 103.178060 -159.574795 -74.334355
v 50.755330 -153.942841 -79.376728
v 30.724065 -150.444203 -78.258076
v 22.972551 -149.800207 -76.720365
v 19.217320 -149.843270 -75.401080
v 15.715845 -149.403814 -74.241104
v 93.253117 -159.107767 -77.491659
v 56.757571 -156.129369 -78.327770
v 17.718353 -147.874260 -75.600026
v 13.541231 -147.589032 -73.940579
v 104.657863 -157.353528 -77.007151
v 99.831765 -157.313300 -78.464591
v 93.987168 -156.255377 -80.959441
v 86.938633 -157.250865 -79.771591
v 67.897001 -155.538038 -78.647133
v 34.423614 -151.277220 -78.501288
v 25.902309 -149.579039 -77.616429
v 22.251198 -148.106895 -77.115832
v 19.928234 -147.758954 -76.433011
v 141.821800 -150.858096 -65.511069
v 109.104354 -157.928262 -74.004988
v 63.482045 -150.970587 -81.015918
v 52.502062 -151.027219 -81.081723
v 28.692231 -146.450065 -79.561143
v 16.243441 -148.223195 -74.925208
v 118.443320 -154.008406 -76.990386
v 113.482965 -156.657434 -73.943895
v 71.856967 -152.880599 -80.846412
v 64.949047 -148.380655 -82.267186
v 58.349998 -151.005720 -81.095948
v 47.457991 -149.471299 -81.563960
v 41.770980 -149.600183 -80.904606
v 23.899857 -146.586277 -78.238950
v 20.174064 -145.948387 -77.192736
v 127.943813 -153.167137 -73.604297
v 110.195790 -154.861011 -79.134047
v 86.761797 -152.678084 -85.481594
v 75.276278 -153.494407 -81.205811
v 64.035479 -149.150257 -81.829517
v 59.888626 -148.536502 -82.171106
v 49.143660 -146.689840 -82.945282
v 38.375760 -148.259791 -80.916937
v 32.948364 -148.797997 -79.358177
v 29.959584 -145.675384 -80.177141
v 26.576556 -144.837294 -79.683190
v 25.644133 -143.178443 -80.091540
v 24.158445 -144.501900 -79.120322
v 20.818145 -143.682645 -78.360214
v 15.566399 -144.151430 -76.308860
v 10.796237 -144.586192 -73.553903
v 105.715890 -154.567506 -81.256667
v 91.461895 -151.798760 -86.871205
v 67.703978 -151.318380 -81.068613
v 52.525635 -146.532979 -83.124413
v 34.980587 -144.720962 -81.657787
v 30.748328 -144.177731 -80.990740
v 20.758894 -141.655182 -79.268433
v 18.813771 -143.637104 -77.667023
v 133.859626 -150.998417 -78.469670
v 128.642666 -152.246549 -77.098281
v 125.684964 -152.803429 -76.504439
v 123.836153 -153.171417 -76.394174
v 114.767971 -153.341798 -79.760157
v 97.801049 -152.116096 -86.188629
v 72.497715 -147.891061 -85.440305
v 57.763718 -146.269657 -83.122805
v 52.060745 -144.507704 -83.847652
v 42.195673 -145.817627 -82.581911
v 38.129778 -142.731811 -83.067034
v 33.276165 -142.771050 -82.080141
v 28.798791 -143.675616 -80.740901
v 26.403047 -141.630750 -80.891171
v 12.665913 -142.729667 -75.360850
v 17.561550 -140.770126 -78.450516
v 126.259037 -150.513383 -81.132746
v 111.157970 -151.880887 -83.486826
v 103.921880 -151.049295 -86.549314
v 82.744703 -151.440394 -86.089825
v 77.206510 -148.724869 -86.934122
v 45.514941 -146.058135 -82.819695
v 41.969220 -139.770589 -84.634937
v 27.413444 -140.161895 -81.666490
v 29.871110 -141.691391 -81.725377
v 23.514393 -139.127703 -81.081543
v 22.372027 -140.473100 -80.264455
v 22.922490 -142.129842 -79.805275
v 128.658830 -147.423683 -84.316747
v 116.608846 -151.503112 -81.957441
v 61.510221 -144.303160 -83.544317
v 49.504846 -141.955137 -84.579665
v 36.348777 -140.089944 -83.651091
v 20.576913 -138.648551 -80.231123
v 144.911494 -149.070460 -77.675345
v 114.771831 -148.642624 -85.978532
v 88.615588 -149.941199 -88.614286
v 88.950037 -144.749514 -92.148699
v 64.720712 -144.901500 -84.001138
v 60.053639 -142.713347 -84.061732
v 54.250450 -140.226368 -85.036825
v 15.534482 -138.184036 -78.437564
v 167.085223 -145.093223 -72.892528
v 164.415221 -146.060837 -72.507552
v 141.019776 -147.769180 -80.647032
v 132.822377 -147.346076 -83.511114
v 122.232192 -149.946717 -82.724001
v 117.541550 -149.567075 -84.325964
v 109.568512 -148.964357 -87.080782
v 100.260986 -148.433501 -89.524029
v 71.446326 -141.767051 -89.437630
v 61.269058 -142.148674 -84.311312
v 38.125074 -138.272840 -84.610065
v 27.064361 -136.904499 -82.644358
v 23.867704 -132.223224 -82.927807
v 15.981597 -135.014322 -79.532875
v 172.801681 -144.455029 -71.153888
v 145.923246 -145.646952 -80.839149
v 123.738630 -147.137164 -85.505153
v 67.952361 -140.052711 -88.485918
v 56.594673 -138.068611 -85.369286
v 58.247393 -137.735086 -85.382414
v 45.348311 -138.201944 -85.458428
v 35.648777 -137.254736 -84.402959
v 31.434640 -136.788155 -83.656481
v 17.572824 -132.725313 -80.775744
v 13.250890 -136.336239 -77.894687
v 156.228892 -144.053905 -78.641880
v 154.545523 -144.887586 -78.550347
v 138.626356 -144.527056 -83.899423
v 134.670316 -144.945979 -84.815763
v 125.102266 -145.064844 -86.732319
v 117.790365 -145.349411 -87.904951
v 110.658291 -144.072255 -90.414290
v 95.398491 -146.932899 -91.043075
v 80.297391 -146.203744 -90.066390
v 74.135571 -144.233562 -89.169648
v 60.746042 -137.614079 -85.933576
v 33.084680 -133.736959 -84.791038
v 27.864871 -134.157888 -83.571248
v 18.588024 -134.843487 -80.597544
v 10.556546 -132.982417 -77.350558
v 180.103284 -142.510280 -71.183599
v 172.492293 -142.031243 -74.819314
v 167.197341 -143.706345 -74.800508
v 163.698687 -142.193383 -77.563263
v 160.882140 -143.302039 -77.649404
v 140.475061 -142.118149 -84.587059
v 102.055302 -144.453215 -91.750753
v 107.976552 -140.216672 -92.414704
v 74.288418 -137.676810 -92.438872
v 62.664761 -137.168014 -87.042430
v 57.587963 -134.390427 -86.160772
v 50.908041 -134.437769 -86.549992
v 41.071090 -134.699115 -86.006250
v 39.546477 -132.509051 -86.324817
v 28.855564 -132.894224 -84.144548
v 26.685736 -131.670908 -83.931187
v 21.384247 -133.635287 -81.811951
v 15.967293 -132.319950 -80.268197
v 18.608770 -131.176505 -81.427196
v 12.623423 -130.609851 -79.212620
v 183.804456 -141.397394 -71.676732
v 160.197651 -141.524296 -79.022191
v 151.584769 -144.099586 -80.104110
v 127.117220 -142.561470 -87.681370
v 85.979361 -139.414808 -94.075966
v 55.513346 -133.519791 -86.355932
v 30.602287 -133.135954 -84.409644
v 21.603836 -130.964273 -82.438093
v 203.029343 -137.611340 -70.106815
v 193.733013 -138.290426 -72.238337
v 179.760401 -140.507214 -73.985747
v 176.676353 -141.655768 -73.793793
v 167.697759 -139.021254 -78.313722
v 145.267730 -142.558625 -82.961340
v 115.339515 -135.357637 -92.155403
v 66.845172 -136.901603 -89.407646
v 43.569491 -132.562883 -86.819857
v 35.557446 -132.302492 -85.668016
v 33.372495 -131.805504 -85.346775
v 30.112067 -130.589121 -85.008021
v 26.689520 -128.537878 -84.484591
v 180.550926 -137.640337 -75.984922
v 176.687021 -136.814024 -77.243965
v 170.433538 -137.636578 -78.283136
v 163.590651 -137.556288 -79.924394
v 159.387322 -138.279504 -80.755764
v 156.035167 -141.236209 -80.336699
v 137.180314 -136.199736 -87.493572
v 132.064421 -145.226447 -85.241759
v 123.234144 -138.537892 -89.959210
v 105.400638 -138.243697 -93.420115
v 99.805482 -143.035551 -92.760840
v 78.651290 -138.203563 -93.456700
v 50.860270 -130.588062 -87.267715
v 36.534457 -129.231286 -86.592625
v 32.936430 -129.519141 -85.867012
v 23.792395 -129.723934 -83.463506
v 20.016552 -129.233682 -82.277938
v 13.492895 -126.431173 -80.624226
v 196.486971 -137.034605 -72.675606
v 186.033927 -136.860237 -75.209956
v 173.557043 -138.890254 -76.919877
v 159.408462 -134.110782 -82.054252
v 154.231160 -136.982236 -82.587800
v 146.139251 -139.505202 -84.023666
v 111.360707 -138.389426 -92.184652
v 95.799483 -139.714797 -94.372274
v 88.778629 -135.339113 -95.297269
v 69.956014 -134.858989 -91.753141
v 66.813044 -130.700163 -91.635670
v 58.560464 -130.321897 -87.577819
v 56.543830 -128.722837 -87.400265
v 40.158707 -130.135625 -86.906817
v 36.521587 -127.496416 -86.908585
v 31.966614 -128.746797 -85.802570
v 30.381984 -127.112374 -85.649786
v 23.595023 -128.048292 -83.739270
v 19.877585 -126.114157 -82.989570
v 23.279368 -126.619637 -83.920773
v 16.832007 -127.340200 -81.697898
v 182.591951 -134.830370 -76.861201
v 130.682765 -137.924751 -88.673541
v 105.786342 -132.145223 -94.181546
v 83.852490 -137.501663 -94.455469
v 73.208584 -131.670902 -93.767511
v 62.089398 -131.211772 -89.106968
v 47.061077 -123.390234 -88.304524
v 34.543250 -126.911314 -86.653592
v 34.927489 -124.580359 -86.987352
v 27.876111 -126.177377 -85.061976
v 188.219075 -135.103080 -75.675765
v 181.192532 -132.454037 -77.850155
v 175.532759 -134.361507 -78.406871
v 141.894559 -138.022498 -85.662379
v 125.145111 -132.592141 -91.001676
v 117.381280 -131.816067 -92.456659
v 113.164279 -134.122929 -92.740927
v 96.342470 -133.944815 -95.479806
v 78.141919 -132.075157 -94.782858
v 54.586665 -128.339651 -87.340533
v 41.602008 -126.809907 -87.563023
v 29.515743 -123.158949 -85.921459
v 220.739565 -132.978341 -70.316499
v 186.304657 -132.464165 -76.918920
v 166.249558 -133.011033 -80.689419
v 149.704330 -132.050575 -84.907876
v 145.726974 -131.633997 -86.071787
v 109.032690 -133.227684 -93.488921
v 100.396977 -134.347789 -94.992421
v 32.027179 -124.661714 -86.353885
v 26.863697 -123.163732 -85.324529
v 19.647530 -124.310647 -83.248340
v 203.636567 -132.930613 -73.783610
v 196.057771 -133.194619 -74.996150
v 165.872582 -129.308483 -81.371898
v 159.937255 -127.000424 -82.817963
v 142.707699 -134.024014 -86.465209
v 135.132677 -131.419037 -88.900919
v 130.473205 -130.999465 -90.022653
v 103.446970 -128.355650 -94.737039
v 92.199208 -130.667500 -95.969151
v 75.222182 -126.467192 -94.859096
v 61.246358 -125.842927 -90.179412
v 57.298608 -125.052792 -88.559092
v 23.355488 -120.469814 -84.667338
v 247.087580 -130.348494 -66.196773
v 235.160921 -129.875696 -69.589874
v 225.470525 -131.885500 -70.111996
v 209.135358 -132.468786 -73.031449
v 197.632595 -130.965205 -75.388094
v 84.783422 -128.781465 -95.898571
v 59.978681 -122.771593 -90.002115
v 51.411775 -122.690284 -88.304442
v 44.606884 -119.098036 -88.531286
v 39.470857 -121.183397 -87.956087
v 2.916322 -115.341761 -76.590519
v 1.390742 -116.465071 -74.761233
v 272.815997 -127.225688 -63.086153
v 259.589644 -128.349627 -65.231070
v 255.521789 -127.982429 -66.649340
v 241.560713 -129.570041 -68.455553
v 208.191801 -129.690599 -74.120232
v 200.229097 -128.443947 -75.447651
v 194.713440 -129.294477 -76.132587
v 169.849231 -126.951372 -80.655329
v 164.536875 -125.518957 -81.764691
v 106.189506 -127.624633 -94.326369
v 99.169908 -131.311386 -95.390804
v 57.841833 -120.987162 -89.355486
v 31.117314 -120.994238 -86.461514
v 261.796293 -127.316064 -65.783196
v 246.878445 -128.962433 -67.735998
v 238.188726 -127.994664 -70.100764
v 221.632697 -128.979189 -72.358872
v 35.937314 -119.417682 -87.546769
v 259.041482 -125.710234 -67.655200
v 200.325721 -124.996552 -75.612001
v 194.525811 -125.060828 -76.428647
v 186.941400 -125.376837 -77.578163
v 62.850288 -120.127839 -91.397495
v 60.016099 -115.795050 -90.184858
v 56.392916 -118.790674 -89.154129
v 54.006882 -112.923333 -88.998242
v 50.147441 -118.378623 -88.751622
v 39.091286 -114.374596 -88.088831
v 26.740185 -114.914413 -85.962380
v 265.483080 -124.998874 -66.974468
v 261.870973 -126.342355 -66.676751
v 49.422936 -115.941313 -88.840283
v 34.225072 -114.074676 -87.344845
v 29.552291 -115.134281 -86.614191
v 25.179872 -117.739931 -85.389855
v 18.408185 -113.509588 -83.985906
v 11.433740 -111.568253 -82.353276
v 8.124617 -111.049020 -81.299777
v 9.965221 -108.854539 -82.278291
v 300.117280 -122.396111 -62.342476
v 285.239106 -123.062377 -64.586988
v 277.629578 -123.320403 -65.837722
v 38.270794 -111.688894 -87.904418
v 16.170421 -109.277432 -83.743544
v 16.095075 -112.713154 -83.339220
v 343.008899 -119.972330 -57.629810
v 321.106991 -119.615551 -61.269847
v 40.914421 -112.068580 -88.203497
v 27.173522 -109.981165 -85.990277
v 24.297823 -111.491798 -85.444163
v 14.985202 -107.475851 -83.599379
v 313.372064 -121.460355 -60.831642
v 312.410698 -119.532960 -62.636049
v 21.125170 -108.210726 -84.865698
v 21.506022 -110.981194 -84.940696
v 633.952043 -116.109714 -31.053010
v 596.808828 -119.261571 -33.786267
v 363.320945 -117.511202 -57.901625
v 352.770298 -117.415314 -59.153984
v 343.634596 -117.254532 -60.308820
v 39.030953 -106.851688 -87.654803
v 6.424725 -105.757656 -81.430060
v 653.356028 -115.135141 -28.568346
v 645.030714 -115.031145 -30.030401
v 624.929964 -116.967856 -31.833145
v 570.792563 -118.363719 -38.887169
v 560.917640 -119.231269 -39.081005
v 407.429638 -117.793963 -53.143395
v 377.292860 -116.434108 -57.504276
v 29.360394 -105.502051 -86.115289
v 24.140889 -105.933134 -85.360546
v 19.415045 -103.475636 -84.769719
v 695.187007 -108.887016 -25.534497
v 672.349205 -111.892375 -27.624856
v 670.574478 -113.483078 -26.980093
v 619.052666 -117.072376 -32.763856
v 616.624654 -115.527114 -34.274130
v 598.125534 -118.146175 -35.129984
v 597.254496 -116.649688 -36.517270
v 587.265462 -117.778521 -37.109971
v 559.576910 -118.392366 -40.343543
v 551.821094 -118.544615 -41.057784
v 545.482152 -118.943309 -41.260349
v 539.729538 -118.917098 -41.878041
v 372.279582 -116.374928 -58.020126
v 11.152934 -103.513828 -83.172101
v 590.576240 -115.369892 -38.083128
v 578.245693 -117.722387 -38.543792
v 547.098507 -117.130493 -42.972600
v 540.873444 -117.697648 -43.263854
v 534.409923 -118.846315 -42.581890
v 525.145685 -117.881867 -44.747960
v 518.886140 -117.050282 -46.138557
v 511.534129 -118.239395 -45.490203
v 480.014308 -117.271320 -49.009501
v 480.638792 -118.125409 -47.744714
v 475.157664 -118.092252 -48.156699
v 440.633312 -116.869173 -51.944984
v 405.180424 -116.373308 -55.188001
v 47.953622 -101.568512 -87.402602
v 5.883506 -100.857103 -82.019547
v 566.121936 -114.509893 -41.606830
v 562.638591 -116.904301 -41.247314
v 520.756843 -117.944215 -45.040453
v 504.617782 -117.140031 -47.384978
v 489.349548 -117.768825 -47.745832
v 466.787346 -117.416603 -49.675942
v 446.725323 -116.623364 -51.927405
v 414.378861 -115.576041 -55.277718
v 401.991164 -114.886970 -56.790486
v 60.821846 -95.254265 -85.663706
v 54.595013 -100.583993 -87.207800
v 822.509113 -100.899237 -14.936319
v 510.512709 -117.104807 -46.882275
v 512.158997 -115.598986 -47.671507
v 473.642370 -117.226009 -49.554132
v 455.341810 -116.501549 -51.550763
v 446.902180 -115.630467 -52.987230
v 57.879513 -100.566670 -87.053323
v 20.378779 -99.880085 -84.891342
v 815.103417 -101.518164 -15.094813
v 52.940019 -94.573726 -86.449174
v 21.601250 -96.764136 -85.060001
v 19.604438 -96.470826 -84.791767
v 14.236494 -96.489551 -83.876012
v 10.947636 -96.318846 -83.691098
v 57.232623 -94.581916 -86.049300
v 20.078290 -94.094024 -85.003375
v 18.178679 -94.660242 -84.700078
v 54.200986 -91.016759 -85.545138
v 17.286340 -92.696238 -84.770810
v 9.562915 -93.380376 -83.633667
v 57.496260 -89.083473 -84.146804
v 20.007843 -91.675094 -85.073366
v 10.058555 -89.995018 -83.949611
v 13.224686 -93.837040 -84.251389
v 49.825115 -91.332933 -86.097890
v 48.424062 -87.969104 -85.403567
v 36.353072 -88.059842 -85.785330
v 25.564579 -89.528094 -85.352273
v 21.712236 -88.935994 -85.087279
v 44.484656 -89.101379 -85.885808
v 36.708914 -86.605694 -85.523711
v 48.896282 -83.125778 -83.423809
v 46.182905 -84.362590 -84.417888
v 45.053219 -81.890739 -83.703848
v 41.119978 -86.491094 -85.424755
v 33.527026 -80.156531 -84.276040
v 14.737122 -90.398962 -84.577628
v 15.016317 -79.379914 -84.006939
v 7.947159 -88.486315 -83.528742
v 40.415570 -80.838874 -84.035495
v 30.337496 -80.405663 -84.344269
v 9.212172 -81.553219 -83.621736
v 5.290481 -82.851959 -82.794520
v 27.476812 -76.941757 -83.766426
v 12.659607 -68.062830 -82.068300
v 27.077214 -82.717566 -84.564454
v 49.023855 -79.223256 -81.578727
v 32.295089 -92.229656 -85.940725
v 41.520053 -88.633822 -85.796039
v 61.527723 -92.997572 -84.856923
v 24.752925 -93.448147 -85.352074
v 12.943581 -100.120680 -83.807482
v 26.152269 -101.874369 -85.696069
v 74.279889 -120.152134 -94.476407
v 77.213100 -123.054230 -95.224569
v 39.794616 -117.222597 -88.174553
v 108.761956 -124.815041 -93.786253
v 33.481881 -118.333043 -87.154640
v 134.299744 -128.144408 -89.331840
v 181.531859 -129.028718 -78.337811
v 111.504965 -129.230502 -93.508306
v 18.695827 -121.282478 -83.456611
v 119.178379 -133.902688 -91.916930
v 196.342487 -139.355322 -69.942811
v 151.046986 -148.583565 -75.241994
v 165.974660 -146.364778 -70.065326
v 132.416693 -152.528667 -73.160581
v 129.085885 -153.727142 -68.203159
v 110.864763 -159.098575 -70.367518
v 108.942880 -159.656209 -70.847189
v 9.887953 -160.274820 -67.651175
v 32.458028 -162.031316 -73.003109
v 27.394007 -165.025302 -70.577362
v 75.866522 -178.537019 -63.605390
v 79.188538 -179.382533 -53.794666
v 76.927027 -182.274684 -47.164523
v 60.942577 -190.520322 -58.999595
v 18.209319 -202.357315 -46.803397
v 9.354164 -202.625518 -41.918999
v 190.668376 -140.837771 -69.748796
v 147.098273 -150.184412 -72.105171
v 181.310050 -143.575544 -66.265612
v 124.436593 -155.148270 -67.570521
v 144.806074 -150.426388 -61.452567
v 99.368716 -166.852553 -51.680070
v 62.678409 -191.334477 -54.848170
v 108.483548 -162.627241 -47.057931
v 53.500723 -198.690090 -53.572246
v 137.350546 -153.895595 -33.847913
v 51.959913 -200.229415 -51.874683
v 31.589177 -206.992304 -44.896730
v 126.756424 -157.600655 -30.403309
v 19.484116 -208.505202 -38.116888
v 149.413895 -144.523274 5.920836
v 40.814063 -203.640252 36.331718
v 169.359719 -146.377588 -32.183763
v 158.046440 -76.001892 21.956479
v 21.494629 -200.568284 41.379154
v 120.491864 -146.432437 13.291473
v 124.853191 -146.461467 11.991846
v 151.571179 -139.958232 10.463028
v 26.799494 -173.501367 57.445044
v 42.668411 -159.081295 51.950209
v 53.789641 -152.561507 39.563300
v 9.205139 -162.788416 55.446088
v 25.424160 -147.305178 56.238094
v 20.724411 -137.926530 55.779541
v 22.745174 -135.586528 55.215299
v 121.270501 -109.443196 26.057895
v 128.736734 -100.141027 26.615271
v 134.923273 -95.654715 26.408792
v 140.504867 -93.617900 26.054156
v 15.729139 -43.546631 62.570248
v 23.289930 -45.219016 60.313130
v 161.082323 -105.127126 25.581145
v 27.775723 -166.040358 57.512498
v 6.846859 -152.436054 54.674629
v 15.960780 -155.453755 57.656193
v 19.742155 -156.715022 57.601567
v 29.249969 -152.267554 55.832510
v 33.281083 -149.557641 53.486019
v 33.167113 -151.912324 53.999781
v 34.456799 -146.358619 51.772341
v 15.098213 -102.748447 51.777649
v 21.301051 -62.785542 63.781300
v 26.102944 -65.777037 63.346591
v 111.793099 -91.428756 28.495497
v 124.111172 -95.213393 27.202061
v 92.988672 -86.498242 31.652925
v 18.065524 -51.581131 62.929865
v 21.289573 -51.632510 61.849467
v 139.375051 -91.542748 26.042567
v 169.070414 -91.718815 25.105685
v 176.776278 -92.677843 25.218290
v 155.787925 -82.369076 23.864410
v 21.868425 -37.873075 58.987814
v 39.707145 -41.209673 54.367697
v 84.477922 -61.735607 32.480882
v 43.197935 -42.085176 54.444022
v 48.785837 -36.483163 51.001320
v 83.762765 -56.203399 31.687769
v 73.521720 -48.243275 35.805963
v 76.675960 -46.115908 32.750382
v 125.060163 -48.541517 7.211748
v 122.358716 -47.087870 5.853934
v 133.115931 -49.285489 4.822652
v 86.638692 -34.413155 10.720987
v 12.992254 -3.288668 32.274718
v 9.150495 -2.741014 30.683829
v 13.732575 -158.806688 57.377756
v 86.713536 -85.141433 33.287181
v 9.679403 -0.769985 24.961575
v 33.357470 -7.276768 17.343921
v 154.589812 -53.606929 4.972514
v 162.109058 -55.430739 6.209506
v 180.128878 -56.727300 4.410380
v 29.831998 -9.908297 -29.741944
v 28.693442 -13.343974 -36.556589
v 68.663578 -37.402868 -37.146780
v 83.691090 -48.790337 -38.578959
v 57.968644 -44.003173 -54.269830
v 90.769970 -61.376495 -49.712703
v 44.340728 -37.511808 -58.205829
v 49.728661 -37.039839 -54.270204
v 116.989156 -43.909619 0.781462
v 14.590834 -15.759707 -47.029577
v 8.412786 -19.389155 -52.875183
v 19.122503 -24.954241 -55.180417
v 8.496949 -32.975264 -64.956824
v 36.190154 -35.489764 -60.183454
v 53.774152 -38.441850 -52.390851
v 39.199152 -36.971785 -60.301720
v 9.688657 -54.440420 -77.353369
v 82.528122 -57.791944 -49.481226
v 107.667291 -62.121090 -44.689299
v 145.910305 -62.899536 -38.212591
v 87.074802 -59.455074 -49.181731
v 104.366621 -63.069463 -46.735822
v 3.774809 -61.513216 -78.998424
v 11.583206 -60.796705 -79.868171
v 34.351709 -59.649447 -77.228655
v 172.338295 -68.758656 -41.790403
v 41.510792 -64.397983 -77.594384
v 190.963302 -70.371102 -40.799201
v 206.808454 -72.622428 -40.970218
v 72.054627 -94.854252 -82.817069
v 82.620585 -101.681446 -85.562928
v 37.540396 -101.613661 -87.052030
v 43.063954 -105.492940 -87.753133
v 106.402004 -101.598887 -80.932893
v 97.751246 -104.056314 -85.148146
v 56.083973 -110.057475 -88.870417
v 93.522118 -109.624819 -90.842341
v 195.335369 -118.834578 -75.688491
v 129.671865 -64.288567 -42.638841
v 181.136076 -70.406384 -42.301137
v 111.824631 -104.420227 -83.552583
v 19.077450 -74.613371 -83.385326
v 31.369461 -72.397186 -82.483577
v 4.877344 -74.223656 -82.020912
v 18.616383 -79.865245 -84.123808
v 51.555365 -80.893144 -81.648787
v 8.042999 -95.127827 -83.181595
v 64.505785 -95.987999 -85.342816
v 15.404265 -100.590084 -84.132022
v 16.681528 -102.609964 -84.310944
v 31.133338 -102.314363 -86.302051
v 35.162342 -107.383057 -87.249133
v 13.575545 -114.951230 -82.490855
v 43.919842 -114.550408 -88.532727
v 64.259207 -117.805024 -91.773706
v 189.846163 -121.497214 -76.895313
v 69.705272 -122.267459 -93.659307
v 100.428023 -123.374073 -94.968785
v 80.927008 -127.706406 -95.631607
v 84.945952 -125.781007 -95.996987
v 124.813858 -130.105146 -91.337170
v 136.304650 -123.339331 -88.576158
v 185.966607 -142.021921 -69.436548
v 33.513986 -137.940334 -83.709431
v 148.204739 -146.454401 -79.401646
v 141.485919 -149.361390 -78.568616
v 155.793575 -148.014142 -73.414426
v 135.712856 -151.728873 -75.017921
v 85.313311 -176.344740 -44.857100
v 54.531221 -195.618791 -57.292793
v 45.087494 -203.742548 -49.315435
v 37.851906 -206.200183 -46.460745
v 23.865896 -206.171535 -43.976235
v 140.944598 -150.937337 -73.105436
v 144.220633 -150.551682 -73.799779
v 158.270901 -147.961420 -68.227005
v 180.404223 -143.041130 -69.735866
v 194.863359 -140.894167 -66.725706
v 134.041350 -152.576984 -67.726228
v 162.551225 -147.225940 -67.738771
v 189.668725 -141.901995 -66.853102
v 114.048532 -158.736027 -67.125888
v 93.784089 -167.381798 -68.551946
v 141.185111 -151.268087 -54.978156
v 80.769808 -175.898584 -63.884899
v 119.131462 -158.253790 -46.983324
v 84.348802 -176.140530 -50.883075
v 116.011641 -159.397438 -49.149728
v 189.059794 -143.176305 -26.364485
v 165.552294 -147.232996 -31.178441
v 15.535016 -207.753536 -37.332738
v 134.314515 -150.675156 2.479097
v 93.206655 -170.472008 -51.381021
v 24.229126 -172.236375 57.298220
v 51.873786 -146.868458 38.848594
v 6.030515 -155.225824 53.747844
v 17.908216 -152.397434 57.888130
v 5.515736 -150.113720 53.614059
v 11.729706 -147.222211 56.569562
v 43.393256 -129.848117 42.095870
v 10.236678 -136.001847 55.159842
v 188.389710 -93.013367 25.638920
v 143.021998 -89.204430 25.592453
v 156.118328 -88.956450 24.987731
v 70.219639 -94.045890 38.574922
v 45.824279 -55.645836 57.509208
v 46.674177 -42.052377 53.713139
v 18.013118 -154.777141 57.770620
v 23.917233 -155.191275 57.305455
v 11.469995 -150.700597 56.686678
v 30.748089 -150.726749 54.949723
v 20.535964 -128.717692 54.446830
v 21.596809 -129.985699 54.511512
v 17.679439 -124.914423 53.661635
v 42.784705 -59.963264 59.066801
v 115.607561 -87.362720 27.842294
v 9.877850 -49.857519 64.033583
v 42.390153 -55.018480 58.157980
v 8.402091 -44.914036 63.492571
v 10.648668 -47.325570 63.845776
v 153.271465 -86.295078 24.709003
v 90.476611 -75.633406 31.519788
v 179.828124 -83.699069 23.503686
v 90.289571 -64.665774 30.319478
v 90.096655 -62.110464 29.971283
v 98.723445 -66.645545 27.694016
v 170.304095 -58.273549 8.825302
v 139.627286 -51.893964 6.932424
v 151.431225 -53.295700 5.434994
v 94.355929 -36.873894 5.945295
v 6.171416 -0.705701 21.573127
v 81.617733 -75.011173 34.857486
v 75.963032 -32.189318 21.180598
v 164.106902 -56.991919 8.221532
v 173.430107 -57.077615 6.519567
v 185.418137 -56.557227 2.831192
v 187.388320 -58.046079 5.627658
v 192.998047 -57.456316 3.370513
v 72.843007 -26.467979 -16.006024
v 27.175711 -5.313337 -20.845958
v 71.077900 -30.532811 -25.237694
v 35.118759 -13.171932 -32.723942
v 135.340197 -59.197249 -34.998536
v 102.377098 -59.763391 -43.496140
v 119.666660 -62.396393 -42.387512
v 41.326402 -31.381741 -53.605586
v 49.590674 -38.322757 -55.637552
v 23.527574 -20.658460 -48.994427
v 36.159290 -20.709861 -43.802576
v 29.821174 -25.932747 -52.647901
v 43.159300 -26.995881 -47.783861
v 97.490134 -63.626559 -49.537940
v 193.562848 -75.205903 -45.310523
v 72.460427 -97.837487 -84.530540
v 115.619581 -124.429220 -92.889516
v 42.938933 -45.726577 -66.175882
v 111.253241 -101.787353 -80.324188
v 43.838115 -77.497696 -82.320585
v 49.599127 -74.952487 -79.480009
v 29.682189 -90.988928 -85.794096
v 26.449047 -86.828283 -85.183142
v 5.478616 -98.446955 -82.202122
v 46.148652 -96.625563 -86.985636
v 57.139207 -103.948366 -87.679671
v 129.960570 -124.438284 -90.301076
v 123.274307 -123.073204 -91.505999
v 169.947392 -145.506456 -69.772098
v 137.226740 -150.221121 -78.935778
v 155.788828 -148.347612 -70.855618
v 138.813174 -150.834395 -76.121430
v 119.556960 -155.324204 -73.149641
v 169.455922 -146.684569 -28.624541
v 174.499429 -145.642896 -29.159788
v 56.003537 -195.960152 -55.849934
v 50.144865 -200.382261 -52.993684
v 13.911416 -198.922595 -49.156685
v 157.362928 -122.830728 -83.149740
v 140.580771 -150.576804 -75.773927
v 151.532342 -149.235450 -72.433117
v 100.144200 -163.637008 -70.225179
v 112.668615 -161.484828 -41.480907
v 97.145362 -168.675518 -47.116543
v 45.267761 -204.991859 -46.068972
v 17.113453 -206.278844 -40.833270
v 21.690674 -209.426418 -37.272607
v 125.171596 -149.415644 9.335015
v 134.180751 -141.510145 13.199839
v 25.205358 -166.558001 57.604425
v 12.481566 -160.581867 57.030119
v 56.641290 -143.206707 35.075574
v 52.185632 -144.124991 37.803426
v 51.928837 -132.266364 37.202825
v 177.879879 -95.689131 25.623749
v 82.071816 -80.747884 34.824323
v 74.163025 -82.000240 38.352292
v 71.595263 -74.284952 40.140883
v 76.967840 -71.782928 37.128697
v 31.518108 -72.121118 63.223912
v 74.508977 -56.144552 36.968779
v 27.118714 -69.525286 63.655888
v 21.849967 -67.186990 64.173872
v 32.066139 -172.420684 57.629321
v 20.124317 -161.447694 57.821284
v 21.949777 -164.203732 57.609645
v 10.354679 -154.505733 56.649546
v 9.737906 -156.225884 56.359970
v 29.005911 -157.838889 56.312681
v 9.370300 -149.956814 55.942346
v 33.871489 -153.706644 54.074340
v 13.185286 -133.426471 55.142512
v 19.965971 -98.604511 56.566255
v 32.808879 -68.073113 62.403955
v 36.320667 -71.181622 62.238983
v 120.331842 -98.363442 27.420120
v 12.479703 -55.264052 64.199742
v 128.909309 -94.058566 26.836278
v 19.807594 -49.506608 62.074931
v 4.001508 -48.029983 62.638009
v 163.316462 -90.475281 25.048679
v 166.150335 -94.759875 25.446559
v 160.304114 -90.115675 25.046761
v 187.785713 -89.672650 25.085901
v 91.616981 -69.426737 30.538493
v 103.811710 -71.112829 27.256615
v 8.608856 -3.938145 33.152790
v 81.998858 -70.620530 34.569527
v 123.471230 -46.083818 2.631487
v 141.167596 -50.270411 2.963983
v 131.076195 -47.531812 1.405266
v 53.037640 -18.724932 -27.898949
v 55.709064 -20.320642 -27.608846
v 68.600044 -32.437566 -30.861217
v 30.740456 -14.914103 -38.172567
v 49.012764 -19.615175 -33.736637
v 20.494405 -16.341517 -45.011538
v 85.547426 -55.509572 -45.550160
v 76.540999 -52.988113 -47.933607
v 48.622522 -33.849296 -51.816691
v 79.433738 -60.229901 -53.567885
v 52.892664 -40.677518 -55.361744
v 193.104276 -68.048367 -37.777196
v 24.765034 -12.397330 -37.195648
v 25.615529 -15.889553 -41.985913
v 55.943151 -24.366976 -33.703068
v 46.770599 -22.400030 -39.662207
v 9.282809 -25.646470 -58.648970
v 58.610347 -27.696625 -35.488547
v 37.489845 -31.988943 -56.143098
v 79.933118 -52.595847 -45.367781
v 13.210979 -53.619265 -76.834003
v 75.347523 -56.936099 -52.551250
v 38.041242 -70.827443 -81.093576
v 7.516181 -74.511830 -82.751864
v 13.778979 -74.817358 -83.393833
v 45.173664 -73.795938 -80.549500
v 67.820032 -100.644426 -86.743592
v 106.967355 -99.621684 -78.496757
v 93.660687 -106.011676 -87.962671
v 71.010714 -116.859742 -93.382355
v 120.212635 -123.467235 -92.072646
v 41.818631 -42.322845 -63.871479
v 3.942392 -67.694337 -80.439875
v 23.831058 -76.526031 -83.679142
v 61.665042 -100.322616 -86.859891
v 197.215724 -122.331181 -75.904004
v 83.512786 -123.806493 -95.876967
v 95.882101 -124.989646 -95.772301
v 150.962519 -127.023102 -84.961744
v 18.865091 -119.987184 -83.655420
v 175.755928 -143.816418 -70.902158
v 147.286754 -149.851354 -74.310746
v 162.261815 -147.142942 -70.742724
v 140.354293 -151.475167 -61.344228
v 121.618719 -155.529188 -70.385054
v 80.752698 -179.665851 -45.060920
v 58.609533 -192.909846 -58.073012
v 97.277334 -165.711934 -68.522983
v 97.194892 -163.835278 -71.870408
v 114.189855 -158.366541 -68.835133
v 175.996575 -144.416795 -43.003449
v 106.500904 -163.094321 -53.498160
v 164.652133 -148.064305 -24.337034
v 119.665021 -160.443399 -24.671779
v 14.944315 -205.430795 -41.060063
v 24.519087 -199.933007 42.823956
v 164.681702 -77.710747 22.181603
v 32.889519 -173.550836 57.524376
v 40.885289 -164.522643 53.891796
v 44.243675 -156.641490 50.057700
v 16.205809 -161.567193 57.583922
v 18.041402 -134.719009 55.561960
v 26.402861 -135.822918 54.120328
v 46.841312 -46.964769 55.180565
v 19.212160 -44.664469 61.697914
v 77.819444 -82.011213 36.573453
v 41.928672 -134.066880 42.897775
v 21.376030 -121.151182 53.970037
v 161.945692 -57.354670 9.096348
v 18.518754 -117.976737 53.677744
v 84.541361 -66.526250 33.045705
v 75.051726 -28.005079 14.731153
v 66.195389 -26.476181 -24.750563
v 37.009562 -11.432779 -28.534177
v 21.142374 -18.046450 -46.691206
v 26.205021 -19.467059 -46.456091
v 78.846446 -49.742950 -42.910488
v 113.217536 -62.306824 -43.607719
v 61.529435 -38.731844 -45.728972
v 57.114452 -40.244487 -51.381381
v 62.936895 -46.701557 -52.444680
v 173.102781 -66.631287 -39.186656
v 51.131342 -41.975484 -57.935319
v 107.904292 -96.239917 -74.534552
v 59.652230 -32.660258 -40.708778
v 41.675660 -60.874369 -75.823658
v 99.054345 -97.405086 -77.353298
v 71.534662 -100.570855 -86.236324
v 202.995006 -117.450198 -74.331011
v 17.574574 -68.985229 -82.386848
v 21.565499 -77.358090 -83.802540
v 17.884775 -82.280899 -84.325119
v 45.887010 -111.396121 -88.542181
v 20.485509 -115.947391 -84.366755
v 15.345597 -120.861542 -82.453349
v 13.315779 -196.526469 -51.717501
v 131.380620 -155.537113 -34.913999
v 121.352914 -159.745592 -27.121360
v 113.206874 -162.612837 -30.727439
v 138.259234 -146.075583 8.046804
v 173.985008 -91.718648 25.052180
v 179.327926 -86.083319 24.077863
v 80.489980 -63.803888 34.707739
v 6.458185 -50.861230 63.720009
v 30.529451 -50.002242 58.756036
v 14.980743 -49.194768 63.391693
v 42.573121 -43.023973 54.913109
v 88.165014 -69.249094 31.851549
v 36.149049 -42.454672 55.308967
v 33.055771 -5.695046 -15.605775
v 83.620538 -61.728230 -53.030237
v 44.936191 -30.821506 -50.994301
v 10.942826 -17.928407 -50.813891
v 20.153879 -29.570427 -59.517073
v 23.543546 -24.800987 -53.544940
v 31.249875 -100.734663 -86.289077
v 24.325749 -85.295125 -84.841408
v 28.192714 -96.910382 -85.595982
v 114.812001 -159.953471 -45.939404
v 129.207261 -156.873694 -29.662123
v 172.361801 -146.479263 -24.302797
v 43.851427 -46.629107 55.770069
v 104.690761 -66.792625 26.010719
v 38.700319 -11.652328 23.483890
v 20.868759 -12.895276 -40.194469
v 19.099901 -19.614314 -49.476769
v 6.472175 -70.680302 -81.816514
v 97.615503 -164.964487 -69.878815
v 199.635401 -71.716334 -40.966387
v 35.207427 -64.390119 -79.124524
v 28.672062 -100.414148 -86.022170
v 20.756002 -81.844804 -84.344182
v 40.524659 -95.268225 -86.570395
v 25.093897 -98.014511 -85.454417
v 104.704964 -161.998345 -69.388539
v 101.951116 -162.520456 -70.844485
v 44.586327 -95.298955 -86.822629
v 23.915849 -80.661450 -84.255952
v 133.682025 -155.404571 -30.332679
v 41.483149 -97.744873 -87.009004
v 109.318321 -160.579008 -66.700444
v 88.835332 -97.189707 -79.267078
v 27.683516 -51.998502 60.143992
v 174.218394 -144.916134 -38.597052
v 139.239610 -151.311140 -66.701239
v 21.494363 -114.648572 -84.753938
v 25.625831 -100.127204 -85.626394
v 23.939797 -96.152362 -85.245848
v 7.912710 -139.201393 54.978936
v 15.624623 -209.191077 16.857609
v 93.615168 -166.221916 -70.585077
v 3.655534 -93.805214 -81.948195
v 28.351957 -21.879887 -48.419378
v 81.685127 -177.314872 -55.546752
v 108.784354 -160.482631 -68.584924
v 105.593087 -160.969698 -70.813766
v 16.647291 -97.884610 -84.174639
v 24.394008 -51.811247 60.852256
v 22.205757 -53.684205 62.018180
v 27.723580 -149.631237 55.922532
v 27.085589 -157.217334 56.797375
v 14.946953 -208.750757 19.594801
v 34.393444 -168.624033 56.776291
v 28.867509 -97.996162 -85.714174
v 25.062995 -82.827514 -84.503072
v 107.046570 -160.999063 -69.387943
v 41.494050 -99.337022 -87.156922
v 30.310291 -146.047110 53.815195
v 31.872652 -146.710805 53.257210
v 22.894464 -155.072560 57.374571
v 30.847140 -178.906931 57.056611
v 133.526822 -153.157377 -62.163352
v 66.675065 -95.247562 -84.639970
v 21.193993 -155.607821 57.435932
v 105.427725 -164.085484 -47.961679
v 498.316215 -121.068403 1.877864
v 292.020892 -106.976805 22.706037
v 377.431301 -123.933898 -12.929647
v 225.651610 -110.095250 -69.117568
v 155.316462 -133.909806 14.462249
v 84.665661 -113.105897 30.063007
v 107.259895 -81.259444 28.361279
v 284.774320 -130.985158 -22.461196
v 96.748133 -94.413011 30.702369
v 97.542443 -99.582698 30.099943
v 153.701404 -147.290428 -2.648204
v 75.831397 -33.747943 -24.774639
v 179.430675 -142.406795 -3.929888
v 534.070747 -121.457056 3.387698
v 591.523022 -123.438197 -2.349940
v 430.413939 -122.843345 -14.448223
v 440.001402 -122.034099 -8.755179
v 116.225697 -48.383737 -22.600064
v 130.276619 -107.298510 25.866983
v 622.853861 -94.062698 -26.830831
v 134.722787 -153.290652 -43.207264
v 93.293535 -120.358566 26.697785
v 94.684771 -47.705268 -30.502341
v 95.767485 -57.505835 26.246133
v 127.456762 -57.528361 -34.372874
v 462.515736 -92.402813 -42.157196
v 760.665558 -68.174092 -0.147615
v 445.465921 -122.028013 -38.449466
v 613.231564 -78.846532 -15.733958
v 390.045969 -121.039187 12.808354
v 338.374055 -67.616358 -23.958179
v 390.648775 -107.297617 -57.891153
v 438.560586 -122.433570 -37.037073
v 633.230093 -118.543561 23.009279
v 613.984518 -75.080500 -11.967088
v 768.320220 -78.160495 -11.353750
v 789.008725 -60.498754 8.066345
v 490.378424 -62.860458 -7.870131
v 865.593197 -81.913857 -19.257140
v 884.129310 -48.868404 1.833170
v 705.169624 -98.517413 37.216282
v 498.865938 -93.454721 -39.351524
v 818.951721 -113.117658 -5.703358
v 400.501847 -123.729721 -38.194288
v 704.104700 -71.416378 36.117979
v 396.379269 -122.274921 -44.689084
v 748.527185 -101.034369 39.685691
v 855.646846 -52.713477 44.023615
v 977.187021 -34.623863 64.146936
v 276.850892 -64.388783 11.893635
v 684.956548 -61.646443 29.507885
v 799.680641 -56.962006 40.198119
v 504.997409 -62.216841 12.902055
v 896.265634 -46.335158 46.239646
v 389.317863 -58.813228 3.758978
v 1000.560718 -56.043489 76.595856
v 967.538993 -39.178189 67.299087
v 852.177637 -56.652234 46.494210
v 241.970240 -67.380508 14.610757
v 738.545895 -63.778445 37.510212
v 861.977494 -56.124648 47.374843
v 865.841191 -54.812345 47.069477
v 875.713871 -51.930419 46.471374
v 957.996645 -37.696324 62.207006
v 972.716465 -36.585444 65.882944
v 976.669280 -37.160369 66.976479
v 256.281286 -64.286772 11.178029
v 757.386963 -62.211138 38.813366
v 804.031712 -59.687389 42.735242
v 862.627589 -50.735853 43.076161
v 891.846026 -51.005322 49.240345
v 967.632278 -36.783172 64.711419
v 222.700698 -67.267211 14.499783
v 229.213182 -64.777621 11.806846
v 249.824020 -67.778227 15.171013
v 326.748073 -62.794086 11.378138
v 346.811463 -63.028245 13.086290
v 377.126127 -64.483987 14.885816
v 692.226401 -63.483549 31.853214
v 751.461540 -61.117855 37.399526
v 770.115208 -59.780971 38.721655
v 787.657428 -58.074203 39.592989
v 795.620491 -58.887227 41.273344
v 806.671124 -58.201551 42.146031
v 824.582535 -56.768778 43.350140
v 832.827386 -56.148750 43.934191
v 844.297903 -55.091177 44.555621
v 846.429779 -52.204739 42.095505
v 884.571570 -52.393510 48.565155
v 910.883856 -47.666627 51.903077
v 994.279120 -35.584071 64.924145
v 997.977194 -35.512480 63.831845
v 359.338644 -62.031516 11.872277
v 358.089980 -63.670666 14.337217
v 761.399417 -59.637852 37.469748
v 780.218983 -57.576150 37.979977
v 808.932679 -56.255490 40.824692
v 819.638039 -55.483933 41.582032
v 831.496307 -54.526647 42.366905
v 871.891862 -50.221814 44.202477
v 890.174344 -48.335570 46.532891
v 902.177729 -45.106665 46.865669
v 958.963715 -34.642492 59.805901
v 962.328707 -35.288512 61.315096
v 967.412041 -34.470779 61.951990
v 293.561499 -62.937327 9.935022
v 352.104561 -62.813913 13.049125
v 501.269400 -64.713194 15.544466
v 640.025374 -62.921584 25.259946
v 652.376766 -62.336510 26.226235
v 670.080571 -62.146913 28.209193
v 678.812799 -61.886426 29.001495
v 694.503294 -61.001439 29.970240
v 703.248622 -59.956119 29.701279
v 727.346979 -59.565906 32.644206
v 749.895294 -58.965723 35.094865
v 755.449167 -58.803850 35.729002
v 764.753278 -57.979181 36.086227
v 770.826842 -58.108243 37.169458
v 807.703074 -54.874012 38.908779
v 814.989107 -54.855570 40.164076
v 822.384060 -53.569591 39.662314
v 831.380123 -53.493648 41.172371
v 840.076323 -53.239074 42.278041
v 852.769723 -51.015224 41.665439
v 912.749284 -41.918727 47.204166
v 974.132486 -31.688488 60.285410
v 990.172152 -30.777702 60.932947
v 989.814324 -34.474589 64.251509
v 994.619513 -32.306350 61.999417
v 268.663815 -62.033445 7.619991
v 340.005881 -62.422813 11.526870
v 344.916970 -61.417514 9.559747
v 371.537329 -61.411503 11.080123
v 380.250635 -61.782010 11.801671
v 487.785799 -65.549951 15.663621
v 530.217128 -64.988815 17.196715
v 588.919723 -62.519159 19.396225
v 657.990232 -61.127420 25.537358
v 662.326783 -61.913230 27.042113
v 685.008345 -60.238037 27.623581
v 712.038542 -59.279848 29.759594
v 719.974598 -58.715927 29.630521
v 733.763679 -58.529554 31.746389
v 738.089927 -58.366471 32.119609
v 743.932906 -59.061851 34.333242
v 758.275552 -57.491639 34.032540
v 781.825959 -55.825560 35.367844
v 786.054934 -55.990476 36.628680
v 793.742701 -56.352200 38.568482
v 798.513770 -55.199297 37.659987
v 816.179289 -53.858931 38.901430
v 838.738331 -51.490362 39.590425
v 847.759056 -50.904267 40.629594
v 907.112336 -44.376511 47.741169
v 924.608933 -39.225556 49.787242
v 969.372783 -31.393935 59.144229
v 980.920942 -32.828108 62.357026
v 306.806958 -62.006337 8.520392
v 363.683167 -61.027491 10.210760
v 377.442135 -61.172393 10.755367
v 388.751503 -60.615644 10.015426
v 392.176499 -61.317567 11.240321
v 396.354845 -60.036408 9.205032
v 479.378891 -65.180809 15.009411
v 528.326300 -62.263715 14.240956
v 539.251567 -62.587344 15.444998
v 606.349789 -60.874518 18.966662
v 625.870617 -61.761996 22.476587
v 634.047538 -61.050731 22.421861
v 644.495327 -61.657007 24.494597
v 650.445552 -61.371612 24.891768
v 662.361794 -59.613648 22.511307
v 661.528808 -60.282238 24.465797
v 671.686045 -60.794721 26.742473
v 669.735922 -60.065510 25.088821
v 678.620279 -59.803956 25.727819
v 696.326431 -59.844324 28.450175
v 695.489740 -59.307115 26.884547
v 705.288981 -58.952715 27.653236
v 727.172264 -58.551289 30.503800
v 743.909584 -57.877253 31.997307
v 752.086923 -56.785632 29.976503
v 750.569233 -57.858276 33.298350
v 772.411630 -56.822290 35.409805
v 807.093010 -53.853444 36.848932
v 828.020916 -51.783362 37.567860
v 830.336788 -52.627653 39.745413
v 861.380535 -48.598189 39.700280
v 869.977155 -48.998831 42.349701
v 895.858448 -43.637426 42.446220
v 903.387050 -41.840925 42.885409
v 923.984420 -37.859850 47.796506
v 970.883975 -29.681790 57.938050
v 358.813817 -59.758142 5.981717
v 382.103494 -60.109217 8.529292
v 403.247876 -59.451715 8.064745
v 460.831173 -63.736991 13.136659
v 489.823687 -63.958345 14.226391
v 512.526713 -61.983477 12.961381
v 533.468270 -62.440086 14.815912
v 548.042845 -60.906521 13.661072
v 569.366383 -62.583469 17.739384
v 576.540874 -61.592116 17.134387
v 599.653491 -61.920101 19.808928
v 598.650190 -60.996651 18.403797
v 614.695714 -60.399560 18.804128
v 624.851012 -60.388652 20.032618
v 648.020489 -59.946855 21.668235
v 648.348298 -60.660418 23.494659
v 656.915629 -59.646096 21.806561
v 687.730806 -59.516732 26.340171
v 712.909893 -58.691644 28.180352
v 771.170932 -56.211487 33.702039
v 793.586081 -54.798286 35.722512
v 786.384903 -54.751891 33.482754
v 808.203940 -53.165320 35.293334
v 813.153105 -53.168924 36.797101
v 819.012293 -52.892848 37.678156
v 835.191195 -50.396896 35.927206
v 853.169185 -48.233273 36.355756
v 878.804017 -47.367424 42.262543
v 885.190821 -44.485704 39.413203
v 889.319692 -45.834454 43.313990
v 927.876596 -37.048947 49.087638
v 931.924448 -34.743756 48.963332
v 937.953093 -31.109648 48.860946
v 938.630257 -34.378537 52.663687
v 980.615048 -30.352468 59.769205
v 218.239447 -59.908238 4.948685
v 409.370350 -59.732462 8.509095
v 414.864855 -60.008052 8.929918
v 460.414264 -61.762896 10.797779
v 478.568817 -63.582961 13.406960
v 483.273252 -61.074159 10.267402
v 490.571300 -60.251612 8.874000
v 499.672631 -62.130997 12.520545
v 519.546726 -62.376493 13.908872
v 534.388627 -60.844535 12.389286
v 557.165983 -60.636631 13.800102
v 572.387839 -60.165292 14.024655
v 584.544251 -60.518687 16.022297
v 590.740479 -60.759388 17.157769
v 607.416957 -60.251545 17.576452
v 634.376375 -60.073493 20.271111
v 778.339246 -55.142851 31.681033
v 796.757257 -54.057708 34.415078
v 797.600122 -53.519351 31.952603
v 861.272388 -47.363215 36.916246
v 875.972003 -47.950591 42.344121
v 882.716162 -46.431099 42.061774
v 907.800518 -39.707150 41.306593
v 913.040520 -38.683094 42.444547
v 916.473933 -38.626276 44.380440
v 986.548972 -29.865048 59.925517
v 994.741461 -30.824928 60.781420
v 252.367323 -60.404679 3.610878
v 373.106018 -58.712464 0.782650
v 396.183119 -59.024788 6.268512
v 405.947170 -58.886939 6.200736
v 415.100691 -59.054726 6.724314
v 425.079713 -59.505053 7.636724
v 461.945297 -59.905751 7.646892
v 468.355033 -59.483181 6.590665
v 510.745831 -60.400077 9.969412
v 515.283462 -60.482551 10.448669
v 523.266984 -61.016355 11.978328
v 540.512495 -60.770128 12.746702
v 541.041134 -59.762088 9.756999
v 563.015137 -60.265605 13.450036
v 558.743375 -59.876339 11.639847
v 567.383931 -60.812241 15.110253
v 624.970908 -60.003470 18.822410
v 812.645334 -52.235295 33.078800
v 831.630910 -50.229354 33.297486
v 835.917775 -49.516974 31.545880
v 866.693645 -47.040709 37.988907
v 876.910891 -46.437173 40.105049
v 890.284217 -43.669814 40.098857
v 931.270215 -33.080889 45.980756
v 987.479575 -25.428947 55.985708
v 214.639519 -58.214009 0.907498
v 232.012346 -60.273122 4.354592
v 223.678949 -58.815011 1.320447
v 240.597455 -59.074298 -0.350340
v 242.484219 -61.342197 6.245654
v 365.841492 -58.857631 -1.318340
v 386.860658 -59.528661 7.250482
v 413.270791 -58.553654 3.942461
v 418.734993 -58.573029 4.342910
v 426.811840 -58.787995 5.607133
v 433.034527 -59.008560 6.218431
v 445.954502 -58.796132 4.812857
v 448.890310 -59.487727 6.906049
v 455.503566 -59.864906 7.610612
v 478.474459 -59.996759 8.007584
v 483.770149 -60.042476 8.171950
v 505.336911 -59.920572 8.321672
v 504.185193 -60.788104 10.494133
v 522.183196 -60.148684 9.844705
v 528.200810 -60.881914 11.980794
v 557.041384 -59.653523 9.628028
v 874.535145 -44.693559 34.422617
v 921.235064 -36.182467 43.385182
v 935.311173 -31.688794 47.422256
v 979.493835 -26.585108 56.451769
v 994.775179 -25.046428 56.271154
v 232.222677 -58.499762 -1.839271
v 377.190922 -59.046232 4.420108
v 432.497383 -58.505497 4.131873
v 443.509825 -59.238830 6.583048
v 452.731272 -58.957998 4.979520
v 461.752323 -59.163284 5.413780
v 466.292992 -58.856607 3.672816
v 485.830216 -59.399714 5.882612
v 498.255336 -59.783557 7.558392
v 497.454140 -60.326282 9.206199
v 513.814382 -59.706874 7.770647
v 548.840754 -59.925234 11.176460
v 864.297848 -46.111251 33.864547
v 934.728048 -30.185037 43.697524
v 945.148713 -27.212064 49.943724
v 982.145588 -23.729706 54.523659
v 364.521414 -59.288596 4.546991
v 491.726969 -59.627139 6.900808
v 495.829579 -59.330720 5.119764
v 502.956984 -59.438593 5.673085
v 509.528552 -59.568454 6.776238
v 526.622396 -59.719768 8.292845
v 927.813937 -33.298145 43.142855
v 943.934532 -26.837336 48.220290
v 956.653686 -24.617246 53.519822
v 975.631739 -20.357796 53.059788
v 282.575334 -59.423009 -2.835233
v 481.342864 -59.377135 6.019094
v 939.683728 -29.503717 48.077049
v 957.294717 -19.408618 49.732390
v 960.853313 -19.500751 51.650540
v 996.028254 -22.308044 54.150727
v 946.854665 -24.417939 47.394578
v 951.119890 -21.736510 47.838912
v 968.630489 -22.046610 53.860991
v 975.559513 -15.448265 50.890136
v 992.171357 -22.210978 53.921508
v 945.313909 -24.477965 45.258312
v 949.742577 -21.806551 46.142130
v 984.706265 -20.087559 52.366005
v 954.467912 -20.677494 49.364046
v 954.838826 -18.550803 46.021596
v 967.003676 -16.386349 50.849536
v 980.904651 -19.704110 52.409980
v 951.499092 -20.293792 45.179407
v 954.184388 -18.338508 44.048983
v 961.103963 -16.063807 47.792158
v 964.462604 -15.407743 49.085657
v 991.917981 -18.366057 51.084333
v 965.034638 -13.793148 46.420998
v 970.724010 -12.102939 47.720496
v 960.502914 -15.205605 45.138387
v 963.426995 -14.295261 46.137241
v 960.672650 -14.745911 43.440749
v 979.051071 -13.890894 49.773209
v 982.244816 -13.054421 49.167302
v 964.102023 -12.872942 42.425269
v 967.913361 -10.976871 40.558672
v 968.335198 -11.156680 42.522547
v 974.416844 -9.281440 44.853404
v 1012.373592 -16.038188 47.154543
v 976.265388 -10.447971 47.618672
v 979.068682 -7.330567 43.978237
v 986.362897 -7.863748 46.479983
v 1013.851946 -12.964768 44.359979
v 977.260288 -7.306663 41.757759
v 996.120864 -7.916145 45.640091
v 987.176322 -3.706285 40.330560
v 990.694655 -4.028665 42.609765
v 1005.956422 -6.861537 42.898679
v 1007.484663 -9.303083 43.846671
v 1004.330072 -4.157251 41.634122
v 1013.080983 -10.095698 42.593070
v 981.662027 -4.497972 35.791962
v 982.533060 -6.034786 43.031331
v 997.983626 -3.117077 41.947058
v 993.389626 -3.121738 41.865846
v 985.281148 -3.130808 35.565213
v 991.122862 -1.859834 37.654413
v 998.158671 -1.280129 39.321790
v 1007.948134 -2.479603 39.368365
v 995.631796 -0.689625 37.227598
v 962.928859 -12.993160 20.355168
v 991.393760 -0.448039 30.288470
v 999.885481 -0.239850 37.083616
v 1003.790045 -0.798460 37.942753
v 1009.443219 -0.970185 37.135445
v 1006.053159 0.259289 35.454567
v 997.296771 0.622906 33.295181
v 1004.893746 1.784502 30.013506
v 373.376820 -70.480922 -26.281692
v 351.444662 -67.927587 -23.788442
v 323.347938 -64.846330 -20.486966
v 468.791191 -81.248760 -32.070902
v 414.424758 -66.255286 -18.515266
v 425.268829 -68.198126 -20.784701
v 369.671278 -66.664066 -21.132557
v 766.581371 -66.771794 1.194022
v 426.402476 -90.329991 -43.436372
v 431.107153 -84.045633 -37.510804
v 313.702968 -70.103620 -28.577201
v 269.166416 -59.858702 -11.041182
v 357.141590 -59.788702 -7.425381
v 247.794912 -61.070582 -17.720915
v 272.703170 -62.046173 -17.760635
v 312.781864 -61.931782 -15.207632
v 327.791618 -61.129528 -12.298083
v 329.348055 -62.188611 -15.009476
v 337.670838 -62.289022 -14.955741
v 363.588220 -62.576571 -14.484931
v 286.413344 -63.017124 -18.965236
v 511.160288 -62.305747 -4.909220
v 284.227348 -65.972294 -24.462766
v 347.617889 -66.096217 -21.278285
v 543.888532 -63.325318 -3.830723
v 642.216773 -61.371533 9.927622
v 308.985634 -68.660065 -26.918242
v 474.830109 -66.335134 -14.843138
v 493.237700 -64.974771 -11.335550
v 604.506824 -64.539366 0.476939
v 968.624137 -9.767565 26.317579
v 289.142989 -67.893850 -27.012617
v 319.651097 -68.380731 -26.058318
v 432.310144 -70.818501 -23.813346
v 806.483161 -53.917254 20.303583
v 629.815015 -64.779701 2.474187
v 786.078832 -56.528850 17.804336
v 936.287381 -26.532439 23.726198
v 271.880908 -69.458392 -30.359586
v 435.119731 -74.156370 -27.517442
v 519.730730 -71.229117 -17.734876
v 645.414911 -66.338314 1.480174
v 716.482387 -62.432654 11.080930
v 717.156827 -66.378477 4.490389
v 236.026473 -72.904805 -37.835379
v 306.649329 -73.364946 -32.874809
v 462.122930 -75.492993 -27.111609
v 484.886301 -72.098072 -21.779514
v 582.154686 -71.733304 -11.809104
v 796.195755 -59.096604 9.419299
v 876.621566 -44.906622 16.182444
v 396.249418 -76.277418 -32.009692
v 981.640643 -4.855233 14.332433
v 986.438579 -2.835126 14.258413
v 255.142973 -77.200306 -40.756863
v 260.921852 -76.514746 -39.559102
v 373.203381 -78.424454 -35.391583
v 427.315659 -77.212819 -31.276765
v 473.922868 -80.007471 -30.544558
v 473.289302 -76.914933 -27.693354
v 505.813041 -76.113219 -24.173108
v 556.245380 -75.804998 -18.756140
v 558.944028 -73.762651 -16.487075
v 969.621959 -12.139789 7.288236
v 308.568178 -82.684091 -42.983578
v 314.478349 -81.938943 -41.903657
v 387.892207 -80.578598 -36.920754
v 436.032668 -79.616076 -33.044545
v 499.421730 -81.486144 -29.539886
v 643.369686 -78.471665 -12.788987
v 657.408485 -76.489724 -9.822377
v 719.439723 -73.132157 -4.234618
v 906.502168 -40.377362 7.889139
v 316.333778 -84.600980 -44.482603
v 357.033085 -85.691863 -43.691729
v 358.799245 -82.802354 -40.727136
v 439.498663 -83.938067 -36.808109
v 660.801240 -77.098541 -10.216010
v 752.817015 -73.945726 -6.173783
v 980.860152 -6.497435 8.544409
v 987.933789 -4.217865 6.298087
v 399.793319 -86.840447 -42.229638
v 566.388870 -82.347830 -23.438107
v 991.719032 -3.929629 2.618524
v 469.394705 -87.495375 -37.437497
v 980.601000 -10.194882 -0.651663
v 985.101624 -7.339939 1.009181
v 846.888956 -58.443806 -1.657634
v 891.653038 -49.545157 -2.833514
v 411.282888 -91.959381 -45.987281
v 857.383182 -57.354356 -2.914278
v 962.549553 -21.596691 -4.944246
v 955.227771 -29.344690 -11.893131
v 977.630238 -20.410338 -15.988388
v 279.686267 -60.174804 -11.434121
v 284.757276 -59.912656 -9.719180
v 244.074619 -59.222272 -11.991094
v 259.262448 -59.365907 -9.571538
v 419.961187 -61.209219 -9.292027
v 425.053754 -59.688589 -5.004463
v 237.000459 -59.135430 -13.062583
v 265.312084 -60.167832 -12.867784
v 272.839044 -60.644537 -13.870429
v 301.952751 -60.338063 -10.651906
v 308.994340 -60.954678 -12.565226
v 318.971004 -61.149649 -12.791024
v 371.983837 -61.730107 -12.477379
v 382.057917 -61.692543 -12.071904
v 236.863366 -59.620424 -15.019645
v 254.914320 -59.865553 -13.017477
v 341.384217 -60.771352 -10.806929
v 378.272223 -64.449814 -17.248820
v 389.881047 -62.433415 -13.343327
v 398.423075 -61.800163 -11.737121
v 404.117417 -61.548569 -10.946969
v 422.166163 -63.311901 -13.386676
v 429.739681 -61.200765 -8.787059
v 442.970779 -61.142242 -7.779546
v 248.894921 -60.398264 -15.676937
v 349.842079 -61.633156 -12.934837
v 359.838878 -62.119421 -13.675408
v 411.489151 -60.897468 -9.048628
v 428.637853 -63.101094 -12.671611
v 950.084489 -20.402497 39.420340
v 255.403636 -60.979851 -16.664954
v 264.440366 -60.729705 -14.899301
v 302.332450 -61.811909 -15.396254
v 323.000998 -62.638603 -16.337030
v 399.153601 -63.178338 -14.269059
v 460.971203 -61.247736 -6.800056
v 291.233908 -62.066206 -16.595791
v 310.205138 -63.156284 -18.025227
v 392.473321 -65.385371 -18.120506
v 406.965858 -63.856557 -15.088638
v 409.025891 -63.147331 -13.789971
v 478.051551 -61.597439 -6.309764
v 484.241775 -63.068292 -8.730803
v 950.725314 -19.842684 37.314437
v 254.600231 -61.958698 -19.241254
v 254.552988 -62.844066 -21.102398
v 298.142036 -62.810643 -17.963487
v 344.641209 -63.342188 -16.728760
v 381.641428 -63.637891 -15.733906
v 397.692200 -64.597541 -16.689955
v 422.050902 -66.316660 -18.236317
v 434.401112 -61.687627 -9.622168
v 500.530046 -61.448216 -4.102919
v 335.774785 -63.510054 -17.540335
v 351.928165 -64.611364 -18.729973
v 362.237738 -64.555154 -18.182169
v 454.528817 -63.526918 -11.715601
v 461.306725 -63.586106 -11.359853
v 524.205384 -61.776080 -2.491273
v 540.898723 -61.652283 -0.562453
v 550.969086 -62.500885 -1.468292
v 582.832989 -61.842449 3.208682
v 604.171137 -60.687193 8.415411
v 954.232623 -17.866488 36.208687
v 958.924543 -15.139924 32.560002
v 971.215121 -8.899771 34.475337
v 277.633342 -63.886018 -21.305336
v 291.359975 -64.058331 -20.766335
v 326.250843 -66.538062 -23.070754
v 508.196427 -63.593237 -7.622993
v 516.411837 -62.691684 -5.227254
v 532.973199 -62.367099 -2.981293
v 592.895425 -62.306267 3.221743
v 618.998654 -61.554277 7.551490
v 631.455812 -61.498904 8.766050
v 904.566492 -37.774199 32.329690
v 956.934484 -16.135933 28.487377
v 953.723349 -17.856877 31.458225
v 963.751130 -12.632467 34.951887
v 958.058357 -15.642772 33.790286
v 976.039190 -6.501715 33.743873
v 264.696882 -64.211189 -22.899842
v 302.327682 -64.194429 -20.420004
v 332.932519 -64.823795 -19.921131
v 339.771753 -65.996871 -21.523427
v 362.647189 -65.982226 -20.446684
v 375.233130 -67.037756 -21.427380
v 408.447581 -65.664630 -17.877162
v 458.118276 -66.186547 -15.837722
v 497.982309 -63.380127 -8.193172
v 510.375208 -65.431227 -10.533132
v 558.471313 -63.478676 -2.592776
v 600.768161 -62.222556 4.299669
v 611.235119 -62.041738 5.741758
v 743.766385 -57.471801 22.615506
v 752.688961 -56.872561 23.769410
v 915.418889 -34.305948 30.130427
v 923.763649 -31.489447 29.658170
v 937.907230 -26.022558 33.662484
v 940.154577 -24.811937 32.427658
v 247.081741 -64.914848 -25.756100
v 308.480534 -66.746365 -24.249818
v 314.241309 -65.675995 -22.384605
v 361.177048 -67.030675 -22.102821
v 429.141370 -66.901116 -18.737903
v 450.297241 -66.425645 -16.759261
v 516.710287 -64.127599 -7.812767
v 523.302157 -63.238294 -5.637512
v 570.061532 -62.441326 0.707981
v 578.038711 -63.191494 0.021172
v 613.245312 -63.798073 2.587270
v 641.816427 -62.335767 7.792751
v 656.089944 -61.904027 9.744434
v 670.983137 -61.191770 12.272103
v 776.277932 -55.250440 25.591649
v 769.268482 -56.257929 22.548488
v 908.966361 -36.217863 29.978673
v 929.681325 -29.253618 30.249908
v 935.482748 -26.943191 31.697480
v 948.255384 -20.735151 32.425521
v 962.557463 -13.081051 29.125804
v 979.006417 -4.930694 30.994620
v 273.560677 -65.644741 -24.683652
v 403.162185 -68.845958 -22.770116
v 469.305584 -69.439734 -19.604136
v 478.318598 -64.952191 -12.460926
v 555.095413 -64.149442 -4.203884
v 566.699704 -64.595676 -3.703211
v 581.878002 -66.184286 -4.660506
v 621.495183 -63.993934 3.070912
v 636.447826 -63.796285 4.666227
v 650.128756 -63.592356 6.193237
v 678.367883 -60.951187 13.209243
v 718.409525 -59.283083 18.035043
v 721.663289 -60.117765 15.791832
v 794.079799 -53.797547 26.659770
v 894.703242 -39.817129 29.759630
v 969.295663 -9.551273 31.020556
v 974.969449 -6.703146 30.036151
v 256.916417 -64.634826 -24.278443
v 256.612513 -67.122352 -28.310209
v 365.162339 -69.581606 -25.449233
v 440.486402 -71.306019 -23.898948
v 442.489314 -67.020964 -18.105592
v 486.715698 -66.360528 -14.036086
v 490.365683 -67.299246 -15.132119
v 629.066398 -62.985340 5.501442
v 641.978518 -63.427263 5.761800
v 668.825914 -62.641131 9.157798
v 744.257925 -58.767327 18.107432
v 752.431344 -57.987467 19.482500
v 802.964533 -53.567122 23.291314
v 886.258796 -41.850339 31.201547
v 902.677309 -37.787577 28.975810
v 930.629721 -28.739361 27.665275
v 939.062480 -25.168959 27.248732
v 281.206608 -67.323605 -26.758339
v 296.204095 -66.768876 -24.945082
v 358.192516 -68.769019 -24.677014
v 463.122287 -67.924984 -17.993421
v 481.804403 -69.194698 -18.409686
v 524.722932 -65.645371 -9.580879
v 532.105548 -63.450899 -5.177277
v 533.337604 -67.989539 -12.195719
v 541.403907 -64.991916 -6.915251
v 554.351970 -66.499547 -8.006458
v 615.156675 -66.582929 -1.686745
v 659.702146 -62.832059 8.212230
v 660.911020 -64.101502 6.129534
v 674.875851 -63.795836 7.458103
v 678.211470 -62.357682 10.229677
v 705.279062 -62.632131 10.592489
v 738.755235 -60.489463 14.287966
v 775.712800 -56.348158 20.737621
v 791.644823 -54.809395 22.080984
v 813.308487 -52.345456 24.336866
v 851.094103 -47.440500 30.391670
v 848.482886 -47.803160 26.974963
v 869.945324 -44.525130 27.812261
v 882.513348 -42.247370 26.662566
v 886.604726 -41.497289 23.783576
v 893.149535 -40.000116 27.486147
v 912.475337 -35.033380 24.874847
v 947.496804 -21.053355 27.818085
v 977.318296 -5.574369 26.400093
v 475.817863 -68.660126 -18.110131
v 548.027038 -66.403392 -8.480664
v 557.343221 -68.405844 -10.389749
v 563.794848 -66.774105 -7.462703
v 572.205030 -65.898639 -5.256517
v 587.184802 -66.416562 -4.397409
v 665.268779 -65.555439 4.169370
v 682.025921 -63.511660 8.291809
v 701.833501 -63.461913 9.074137
v 748.648123 -58.441386 18.595159
v 762.436680 -57.799064 18.727084
v 771.400199 -57.355342 18.502000
v 794.686532 -55.386232 19.058462
v 824.157960 -51.088251 24.765538
v 837.204355 -49.474466 25.060110
v 841.341795 -49.139206 23.450488
v 856.870535 -46.709429 25.094650
v 869.563153 -44.671119 24.521672
v 894.410989 -39.690483 25.001589
v 906.324754 -36.890868 22.654938
v 928.377763 -29.763485 23.309626
v 953.113481 -18.262748 24.334147
v 982.565566 -3.351148 27.159282
v 995.435826 1.037665 24.364027
v 306.538437 -70.542282 -29.492997
v 394.362598 -73.435093 -28.960814
v 459.145921 -70.941639 -22.220485
v 496.787993 -68.143018 -15.792036
v 505.816745 -68.619031 -15.664517
v 538.824203 -68.428875 -12.274419
v 558.532227 -66.350662 -7.367296
v 597.017723 -68.656143 -6.509576
v 636.536382 -66.037738 1.123734
v 831.927200 -50.315765 23.773558
v 854.672139 -47.217224 23.377925
v 880.010416 -42.999936 22.309872
v 922.532917 -31.788767 26.556401
v 926.160777 -30.590128 23.254990
v 949.445719 -20.277781 22.951186
v 1007.157653 1.956189 28.777503
v 247.920742 -66.626349 -28.386917
v 318.472753 -72.542646 -31.353049
v 480.430182 -70.566948 -20.255156
v 513.105483 -68.244243 -14.492291
v 544.949660 -68.626602 -11.952409
v 671.763079 -66.011663 3.841048
v 727.677455 -62.865986 10.092934
v 772.866202 -58.523961 15.095860
v 778.878981 -57.240234 17.342058
v 791.756723 -56.884626 15.480766
v 815.265585 -52.616659 21.842776
v 824.465187 -51.888395 20.465652
v 841.689074 -49.842414 19.775945
v 872.710723 -44.281268 23.028602
v 895.138793 -39.748134 22.163797
v 914.884632 -34.530278 21.770739
v 984.580764 -2.586899 22.515371
v 990.591169 -0.312845 24.669354
v 1001.129654 1.898582 21.587424
v 234.732974 -70.296748 -34.844006
v 249.247840 -70.704794 -33.823031
v 254.763570 -72.460515 -35.497727
v 356.844692 -72.256693 -29.237573
v 367.555962 -72.174562 -28.677402
v 490.108335 -75.075178 -24.533104
v 510.680532 -69.960608 -17.008565
v 573.492778 -69.787603 -10.454186
v 619.663104 -69.178015 -4.715618
v 633.503355 -68.754397 -2.834429
v 680.721754 -66.354377 3.776633
v 692.691724 -65.058002 6.233026
v 686.354072 -65.185050 5.757640
v 723.668765 -65.291907 6.081580
v 732.150021 -63.907314 8.111264
v 753.940848 -59.658591 14.958996
v 762.451881 -59.511624 14.317331
v 780.039051 -58.424202 14.031617
v 839.992641 -51.331016 15.409465
v 867.100066 -45.757829 19.948974
v 872.153457 -45.205341 18.372839
v 883.697915 -43.049258 18.056136
v 900.531817 -38.827160 19.611385
v 921.853437 -32.413118 20.212984
v 932.183509 -28.658984 19.553905
v 939.866375 -25.703583 17.474696
v 946.261669 -22.341204 19.567320
v 988.137111 -1.195590 22.020892
v 246.941220 -72.228475 -35.932208
v 382.324993 -74.066655 -30.254227
v 386.263454 -77.554705 -33.887994
v 402.376928 -73.300029 -28.371386
v 415.920680 -73.221571 -27.562608
v 464.487374 -70.950440 -21.852733
v 475.378372 -71.418474 -21.661517
v 548.311735 -71.177474 -14.782147
v 644.033108 -70.072887 -3.577099
v 707.876272 -64.218917 7.918929
v 743.731137 -61.999029 10.856294
v 800.437169 -55.098940 18.289699
v 809.530329 -55.338249 14.861816
v 816.842221 -53.404577 18.155087
v 823.863294 -52.721604 17.652106
v 848.638129 -48.494062 21.408471
v 857.541301 -47.137767 21.143927
v 914.087451 -35.001382 19.894933
v 952.212298 -19.095896 19.888845
v 984.738422 -2.798524 18.690728
v 240.549094 -74.359785 -38.991213
v 508.203430 -72.728901 -20.510718
v 534.701247 -72.270102 -17.393991
v 554.251863 -71.039960 -14.012661
v 564.940715 -70.217914 -11.883855
v 675.279532 -69.079247 -0.151266
v 685.377033 -69.137651 0.182027
v 753.242932 -61.790350 10.495909
v 767.328469 -60.941682 10.605666
v 834.292519 -50.530942 21.109766
v 853.784528 -48.291559 18.660263
v 863.968791 -47.859889 14.260553
v 930.721763 -29.557684 17.463544
v 935.362165 -27.724000 17.105577
v 938.823618 -26.889400 13.651341
v 952.831038 -19.374820 15.795962
v 964.281410 -12.364881 18.620828
v 979.835649 -5.023025 17.899655
v 993.701408 0.455182 20.384057
v 354.947490 -75.266904 -32.824862
v 361.014574 -76.298742 -33.757031
v 375.738294 -77.589536 -34.369065
v 378.906962 -76.504706 -33.069020
v 390.634151 -74.606828 -30.482721
v 400.427740 -76.374504 -31.888904
v 486.042291 -77.277391 -27.017979
v 529.751999 -72.487017 -18.131157
v 549.690346 -73.448216 -17.142059
v 606.756056 -72.324259 -9.770214
v 652.448618 -71.575942 -4.733895
v 666.982663 -69.671608 -1.442013
v 701.872107 -66.608844 4.063140
v 735.955426 -62.067002 11.261862
v 738.891473 -66.034214 4.393045
v 747.745768 -64.129787 6.796452
v 776.822781 -60.925496 9.235087
v 804.477665 -57.638013 10.651349
v 810.507169 -57.644324 9.159179
v 870.953823 -45.944295 16.347915
v 922.825015 -32.534280 17.423312
v 928.347120 -30.311030 18.546292
v 934.842087 -28.656011 13.516629
v 964.604056 -12.761318 14.597603
v 279.662039 -73.007922 -34.232664
v 443.681580 -72.572679 -25.182692
v 470.768129 -75.717985 -26.693392
v 502.092752 -72.932067 -21.262521
v 566.151145 -72.746269 -14.622300
v 588.997628 -71.907177 -11.252594
v 606.024285 -78.188819 -15.771329
v 729.268663 -67.339710 2.901607
v 821.053060 -55.893604 10.153403
v 858.952733 -47.517108 18.361157
v 901.059777 -39.471186 15.802098
v 918.001048 -34.284503 16.830863
v 932.589563 -29.301631 14.801100
v 946.664028 -23.722597 11.011140
v 956.207075 -17.354279 16.092868
v 989.904331 -1.011513 17.051768
v 360.076578 -79.297353 -37.029053
v 416.651106 -78.317680 -33.027188
v 587.000809 -73.726927 -13.431885
v 661.877561 -69.416141 -1.437461
v 670.617767 -72.845591 -5.062200
v 721.127610 -68.013936 2.101672
v 761.772733 -63.606219 6.434828
v 771.500532 -65.945500 1.822325
v 806.009687 -59.687929 6.246340
v 815.265740 -55.694806 12.280800
v 834.970549 -53.693853 10.886139
v 848.525898 -51.136710 12.251261
v 921.644887 -33.837801 13.451313
v 937.965756 -28.027731 10.762565
v 941.950182 -25.834670 11.907458
v 951.943277 -20.803817 11.369233
v 957.198115 -17.709899 11.865848
v 962.432763 -15.004852 10.291522
v 972.883610 -8.736654 14.171565
v 972.321266 -9.870477 10.400277
v 312.368063 -74.914377 -34.373429
v 366.897051 -80.459913 -37.834202
v 381.401221 -80.458112 -37.121912
v 412.050507 -77.950873 -32.919356
v 411.710649 -82.277612 -37.251178
v 454.990153 -74.933009 -27.038037
v 451.014609 -78.707854 -31.143706
v 463.243464 -77.006197 -28.552416
v 515.192875 -74.939550 -22.136393
v 571.966424 -76.561499 -17.813585
v 617.785634 -72.861529 -9.199880
v 635.258536 -72.862216 -7.601419
v 636.526653 -74.690551 -9.464634
v 681.426246 -72.318182 -3.902956
v 883.617601 -44.738075 11.971230
v 891.239354 -43.443961 10.530988
v 893.097870 -42.112274 13.216768
v 898.923003 -41.162841 11.558007
v 914.797808 -36.443448 12.132881
v 914.929695 -37.513371 8.696788
v 926.159520 -32.592326 11.957790
v 931.075695 -30.818744 11.349959
v 944.379301 -24.201306 14.077656
v 960.291682 -15.063816 15.232206
v 968.653743 -10.766917 13.944677
v 991.500276 -1.515254 11.329660
v 1015.828817 1.578613 16.824301
v 269.281936 -78.641572 -41.250020
v 395.569544 -80.726673 -36.666322
v 446.081348 -80.141228 -32.835780
v 489.799708 -78.890360 -28.179742
v 532.404814 -80.937425 -25.854706
v 540.921019 -78.561089 -22.927987
v 629.327979 -73.411409 -8.739433
v 661.147237 -74.036340 -6.944378
v 877.365574 -46.237455 11.426793
v 907.301020 -38.805831 11.794000
v 923.862230 -34.259485 9.357536
v 952.362922 -22.142834 6.140271
v 976.229864 -8.457175 9.020817
v 1004.270807 1.834092 13.576756
v 277.204087 -78.938929 -40.994730
v 305.342625 -80.033372 -40.368006
v 327.400893 -81.956303 -41.309357
v 393.393182 -84.082808 -40.079999
v 401.521974 -81.739049 -37.334406
v 513.256224 -79.397314 -26.449160
v 551.112693 -77.257137 -20.650996
v 561.680576 -78.348088 -20.541542
v 644.807313 -73.684758 -7.701273
v 652.653900 -74.918759 -8.485758
v 679.164548 -75.361273 -7.451019
v 797.891852 -60.726155 6.007265
v 868.231588 -49.592129 7.624369
v 885.118089 -45.813702 8.126792
v 923.787481 -35.325661 6.420988
v 928.180111 -32.713915 9.116440
v 933.168483 -30.612759 9.257084
v 944.236083 -25.338751 9.514888
v 990.090696 -2.581938 8.910020
v 1004.265263 1.574311 11.519073
v 1009.037535 2.103389 13.722555
v 298.542717 -80.798728 -41.573773
v 324.063371 -81.005852 -40.488108
v 405.187490 -79.630623 -35.025618
v 500.949817 -77.945364 -26.298673
v 550.442249 -83.439158 -26.049496
v 560.665323 -79.564072 -21.687279
v 569.180706 -78.795675 -20.139479
v 737.714143 -74.120740 -5.652803
v 753.485941 -66.408607 2.860628
v 751.870498 -69.632183 -1.275989
v 823.883179 -58.541355 4.177854
v 830.049339 -55.636767 8.052311
v 860.739733 -50.014430 9.913710
v 902.708864 -42.353765 5.616906
v 898.309612 -42.889020 7.253752
v 960.465814 -16.938236 7.646497
v 985.647678 -4.310232 9.150799
v 413.056389 -84.049487 -38.846884
v 428.592074 -80.596708 -34.516267
v 517.040610 -78.832998 -25.593072
v 537.257605 -80.204378 -24.741705
v 671.533891 -78.547201 -11.049903
v 683.545179 -75.910212 -7.851437
v 692.266290 -75.601470 -7.213144
v 825.707126 -60.038344 1.252126
v 854.162420 -51.584873 8.800621
v 875.639170 -47.639236 8.709760
v 889.273982 -46.040603 5.227941
v 893.746109 -44.216326 6.896987
v 912.021866 -39.512410 5.794857
v 943.508667 -26.952008 5.795603
v 948.885804 -24.104541 5.940160
v 284.286643 -83.005340 -44.701749
v 334.102825 -88.163704 -47.035825
v 386.895272 -84.983647 -41.309915
v 401.396531 -85.302945 -40.722469
v 448.083226 -82.787500 -35.116659
v 457.073338 -86.605846 -37.773442
v 505.369246 -81.415115 -28.904924
v 600.536508 -76.433329 -14.610872
v 681.399296 -78.001594 -10.076343
v 711.359379 -74.618333 -5.862047
v 730.041414 -70.647998 -1.508278
v 741.969876 -71.255054 -2.664998
v 806.992123 -62.959540 0.693891
v 817.488166 -61.365140 1.017481
v 833.525897 -57.566742 3.364651
v 846.172577 -53.876461 6.627891
v 912.842186 -41.183703 1.271861
v 927.429070 -33.975843 6.472231
v 936.483587 -30.539462 5.358008
v 946.723574 -27.418698 0.664074
v 957.335608 -19.041774 6.951634
v 959.407786 -18.613403 4.800134
v 963.982828 -15.760638 5.473289
v 995.117746 -2.213180 3.959988
v 999.730568 0.209211 8.306409
v 287.196962 -86.990904 -48.325996
v 346.560453 -84.366693 -42.886511
v 407.210711 -85.894337 -40.901601
v 426.689489 -85.219989 -38.910868
v 507.198895 -85.555987 -32.165110
v 519.552498 -82.434195 -28.433058
v 526.794686 -85.027325 -29.832059
v 529.419734 -82.889253 -27.779358
v 543.899252 -82.121342 -25.654989
v 590.203543 -82.826800 -21.410921
v 783.162658 -69.045925 -3.537794
v 789.111123 -66.814467 -1.587398
v 836.969722 -58.954241 0.171069
v 929.505685 -34.991827 1.774405
v 929.224678 -33.702044 5.359335
v 941.407927 -28.484464 4.616039
v 956.025473 -22.304576 0.783676
v 967.531042 -16.012043 0.747648
v 969.090622 -13.116248 5.401511
v 977.794891 -9.686366 3.687621
v 982.254775 -6.455952 6.698858
v 1012.881254 -0.334982 4.256517
v 302.666545 -85.505381 -46.050922
v 351.219610 -86.242414 -44.493290
v 372.977653 -86.413601 -43.466643
v 436.386791 -88.832511 -41.394649
v 491.456404 -83.516741 -32.042097
v 772.955471 -70.342865 -3.905408
v 798.555456 -65.754701 -1.663138
v 810.809985 -64.366618 -1.913921
v 822.192906 -62.082765 -1.038956
v 852.874094 -55.067664 2.103213
v 868.907786 -52.883713 0.559100
v 903.209692 -43.889993 1.891494
v 920.036333 -39.933192 -1.255079
v 933.088391 -32.768143 3.559666
v 969.829992 -13.346775 3.891988
v 977.060520 -11.197903 0.758364
v 280.006527 -85.313343 -47.205245
v 295.130854 -86.074528 -47.020199
v 339.790685 -88.641680 -47.228037
v 399.762664 -89.627716 -44.721845
v 420.577629 -86.427170 -40.458292
v 462.442158 -87.391520 -37.955669
v 499.649943 -86.337111 -33.576099
v 569.414497 -85.832426 -25.980383
v 896.466351 -44.923771 3.609583
v 925.464559 -36.071775 2.948706
v 931.458117 -35.197941 -0.554031
v 935.673520 -33.205550 -0.218703
v 938.132731 -30.912243 2.510551
v 942.185862 -29.936220 0.264626
v 951.142827 -24.247946 2.437762
v 273.179993 -88.902275 -50.834630
v 357.486268 -89.031041 -46.796405
v 375.100341 -89.169096 -45.885895
v 475.597969 -86.015483 -35.629207
v 492.726009 -91.257533 -38.293328
v 530.687053 -90.095188 -33.447313
v 561.616158 -86.673310 -27.426535
v 642.861990 -82.256891 -16.354935
v 674.198269 -81.911841 -14.068626
v 772.854190 -74.294654 -8.101891
v 889.360775 -47.837887 1.356411
v 907.274178 -44.288462 -1.377149
v 946.730075 -29.037553 -2.884848
v 1001.773906 -1.438701 -0.638373
v 996.661980 -2.567637 0.847893
v 1009.382293 0.139671 3.550696
v 382.781162 -90.637837 -46.715848
v 390.039361 -88.166330 -44.077312
v 491.639153 -86.451302 -34.485846
v 791.948247 -68.606774 -4.126457
v 927.591720 -37.333289 -1.814127
v 962.777800 -17.714691 2.520786
v 995.558036 -5.365728 -5.895458
v 391.629084 -91.745610 -47.151520
v 542.086230 -93.528240 -34.753344
v 902.699080 -46.323036 -2.627803
v 927.589335 -39.255680 -5.538429
v 924.328037 -39.118182 -2.833938
v 941.007555 -32.428268 -3.830623
v 975.379131 -13.095993 -1.506810
v 1005.759046 -0.215588 1.589440
v 795.091751 -71.127923 -7.307647
v 811.911778 -67.700275 -6.129460
v 815.133687 -70.000708 -9.117006
v 886.882954 -51.511973 -4.006729
v 966.226810 -18.367915 -2.609973
v 989.830685 -7.063457 -3.611041
v 1009.715007 -3.418197 -5.503646
v 863.906580 -57.998058 -5.669328
v 869.262700 -58.843676 -8.235937
v 872.589457 -56.854616 -6.645002
v 908.912787 -47.558530 -7.948317
v 935.626705 -35.997545 -5.886943
v 965.562134 -21.721813 -7.995482
v 1000.373589 -3.743257 -6.320884
v 931.466940 -37.917433 -6.009123
v 959.614130 -23.374752 -5.269287
v 971.478572 -17.435779 -5.974223
v 925.309516 -41.700017 -8.265798
v 955.467587 -26.399443 -6.752479
v 984.150805 -11.936013 -8.102133
v 935.320767 -39.244915 -11.443656
v 941.850396 -34.655128 -8.965198
v 987.051923 -11.911348 -10.917501
v 1006.757179 -2.921049 -5.583740
v 1010.118440 -4.467314 -7.217944
v 929.108132 -41.285820 -10.104364
v 945.881801 -33.274787 -10.185912
v 959.218173 -26.113451 -9.832012
v 978.716441 -17.588128 -12.719461
v 925.671972 -43.978177 -12.129773
v 941.313427 -38.513166 -15.203074
v 944.482437 -35.338126 -12.505125
v 952.745714 -27.716032 -6.483489
v 996.984151 -7.373310 -11.988576
v 1004.191223 -5.382389 -11.020040
v 919.097337 -46.558942 -11.960784
v 923.042218 -47.141729 -15.043368
v 930.834067 -42.016640 -12.539724
v 950.759877 -31.804551 -12.144699
v 964.180387 -24.600681 -11.622383
v 996.634184 -10.235874 -16.153887
v 1004.817689 -6.351279 -12.416364
v 929.600177 -44.682060 -15.774540
v 936.427799 -41.806023 -16.482494
v 984.881306 -14.245896 -12.702572
v 1014.840686 -9.002234 -10.582032
v 969.621945 -23.084594 -13.733995
v 989.702217 -13.206571 -15.261619
v 932.860029 -43.382490 -16.197369
v 953.853312 -32.419899 -15.899546
v 986.138950 -18.101512 -18.771652
v 941.683990 -41.214086 -19.535019
v 948.508287 -37.908433 -20.084852
v 411.592352 -73.599288 -28.201943
v 343.138240 -70.648255 -27.813222
v 450.436433 -71.011235 -22.920826
v 248.621707 -63.506714 -23.056562
v 506.385493 -88.055157 -34.290407
v 338.077772 -85.966642 -44.785945
v 575.065908 -73.357872 -14.300738
v 244.030038 -61.991782 -20.413898
v 447.130596 -69.290733 -20.962827
v 422.013154 -92.123265 -45.326010
v 944.423553 -22.646592 26.000304
v 293.032087 -76.582683 -37.419205
v 264.918941 -72.694164 -34.951522
v 270.199346 -86.077923 -48.459951
v 488.994570 -69.868853 -18.714177
v 858.478647 -53.777821 2.599679
v 386.089148 -70.720761 -26.052856
v 508.167790 -92.584953 -37.713525
v 433.763640 -65.241701 -15.951644
v 888.606030 -42.232563 16.794757
v 409.119860 -71.206868 -25.514287
v 978.576366 -14.883206 -8.238917
v 656.942868 -68.718823 -0.846404
v 266.644401 -62.798812 -19.992582
v 534.015495 -74.427622 -19.763217
v 374.932607 -82.582228 -39.586391
v 265.264888 -65.825279 -25.574498
v 426.621160 -73.340939 -27.130284
v 293.220131 -102.695222 -60.182741
v 281.021129 -101.786682 -60.250446
v 965.601386 -29.804730 -20.642356
v 972.394098 -34.183671 -26.770826
v 275.780532 -104.360476 -62.147319
v 301.488764 -107.576581 -62.592515
v 352.882689 -104.271104 -58.516354
v 339.029159 -110.806394 -61.901104
v 338.722358 -106.377545 -60.307131
v 444.016753 -110.016090 -54.600557
v 424.224786 -111.227801 -56.293832
v 217.116498 -127.910603 -73.223498
v 500.293623 -106.727397 -47.608214
v 944.596042 -52.708034 -29.119811
v 522.864419 -109.821285 -46.166582
v 534.837780 -110.867255 -45.024262
v 813.004587 -80.568729 -16.834873
v 542.572030 -106.795741 -42.474956
v 577.205183 -104.226036 -37.049178
v 762.020037 -80.607632 -13.009428
v 886.150136 -68.896179 -19.440878
v 884.787954 -66.878056 -18.490010
v 594.274986 -105.731764 -35.800143
v 741.387271 -91.072106 -19.435817
v 973.604783 -56.018724 -32.220349
v 743.517103 -94.764022 -20.928082
v 922.630552 -66.342536 -25.505002
v 632.941669 -108.076700 -32.571314
v 723.591234 -96.850130 -22.215049
v 756.665539 -94.924233 -20.569255
v 833.486309 -83.025958 -18.373060
v 833.942263 -93.574576 -17.346918
v 1000.305245 -11.691173 -18.378235
v 1005.115692 -12.819080 -18.365379
v 1009.165320 -12.589125 -16.992392
v 998.904754 -15.093379 -20.606501
v 1007.358901 -14.363933 -18.638605
v 238.036807 -95.249390 -58.661707
v 991.086916 -18.674447 -21.465404
v 995.264016 -17.446785 -21.664461
v 1003.098928 -16.179755 -20.559995
v 1018.160189 -17.060213 -16.601576
v 994.004983 -17.033870 -21.242439
v 996.841593 -18.771792 -22.264204
v 1011.424969 -16.781420 -18.553646
v 278.269309 -95.476034 -55.986180
v 1008.468777 -17.167499 -19.528547
v 1025.900660 -21.204435 -16.117647
v 981.181794 -23.845496 -21.893223
v 976.875961 -24.708084 -20.870686
v 987.384504 -21.700622 -22.401131
v 1003.075634 -20.400772 -21.860332
v 1004.147949 -18.726500 -21.198793
v 1021.815265 -18.764338 -16.567992
v 1026.837359 -18.380258 -13.778455
v 287.457196 -98.619563 -57.753943
v 998.507662 -21.768373 -22.991880
v 1017.128200 -21.362623 -19.081960
v 1009.800748 -21.147430 -20.385130
v 274.248926 -99.765538 -59.340699
v 959.395014 -33.232640 -21.218827
v 994.853715 -21.361189 -23.217979
v 1011.452106 -22.479948 -20.431080
v 1027.795670 -22.646998 -15.739061
v 988.616250 -22.679726 -23.269182
v 1001.453886 -26.253768 -22.832998
v 1004.920816 -21.972401 -21.683582
v 1020.449158 -24.663974 -19.195288
v 966.132885 -31.937312 -23.290765
v 977.351358 -27.203735 -23.275335
v 984.427608 -25.619175 -24.027710
v 982.174799 -28.556026 -25.151587
v 987.674996 -26.072162 -24.651851
v 994.950330 -25.376463 -24.107328
v 963.285836 -33.642708 -23.725044
v 990.384097 -28.430127 -25.259334
v 1007.169596 -29.871259 -22.020027
v 276.895221 -110.771573 -65.347189
v 268.972060 -109.430510 -65.195386
v 339.207505 -100.371476 -56.703945
v 979.799893 -32.316251 -26.548769
v 1010.134122 -26.550348 -21.314664
v 1016.976509 -26.692726 -20.286469
v 264.050227 -112.207410 -66.752236
v 329.998520 -101.007122 -57.547109
v 363.601689 -102.250990 -56.765653
v 984.074538 -31.275586 -26.225609
v 987.238836 -29.059821 -25.589487
v 995.617610 -29.497373 -24.438237
v 338.625419 -103.324268 -58.636985
v 963.310994 -37.327467 -26.853586
v 996.348120 -33.165128 -24.604701
v 307.166378 -106.978191 -62.025059
v 332.187269 -106.564670 -60.712694
v 990.634019 -32.353258 -25.848257
v 999.887495 -31.544262 -23.503606
v 284.408086 -113.416716 -66.010702
v 299.151195 -110.607339 -64.140065
v 308.964831 -111.523935 -63.915569
v 327.162986 -106.609365 -60.962801
v 947.813354 -43.867022 -25.865539
v 955.300871 -40.207262 -26.301162
v 1002.206656 -30.805101 -22.958461
v 331.011917 -110.377202 -62.302800
v 1006.392352 -35.328800 -21.731019
v 343.863688 -108.669723 -61.058864
v 971.226325 -39.170751 -28.907660
v 993.145183 -35.723130 -25.727034
v 270.186398 -119.583121 -68.057196
v 272.239115 -115.810766 -67.469779
v 332.711083 -113.313080 -62.557494
v 453.850561 -103.094742 -50.632992
v 898.650858 -56.644449 -14.976381
v 922.636606 -53.237539 -21.093593
v 934.307237 -48.137627 -22.528305
v 942.019006 -44.718251 -23.639229
v 949.520947 -44.754576 -27.191628
v 954.698626 -47.950253 -30.255592
v 956.966325 -42.183287 -28.169507
v 968.537580 -44.099220 -30.549007
v 973.709256 -44.960982 -30.531873
v 996.520669 -36.557967 -24.863775
v 279.972480 -117.992360 -67.170235
v 287.781830 -116.227071 -66.351163
v 907.702568 -53.339624 -15.032344
v 913.374477 -56.144571 -19.639966
v 987.963375 -37.049494 -27.000372
v 260.819142 -118.297868 -68.791163
v 298.352430 -115.458153 -65.305163
v 315.520043 -114.736698 -63.908916
v 346.657997 -114.597691 -61.376983
v 385.845869 -111.726334 -59.057755
v 438.540068 -109.992070 -55.052272
v 458.730129 -108.187167 -52.681817
v 531.354693 -102.763466 -41.790937
v 936.357880 -49.823043 -24.759069
v 945.206995 -49.355677 -28.039406
v 960.834587 -45.745919 -30.527932
v 991.520289 -40.339631 -26.620317
v 995.883830 -38.818351 -25.159849
v 261.066577 -122.507811 -68.678787
v 394.771852 -112.319189 -58.402220
v 397.735084 -110.003775 -58.166151
v 451.204355 -108.200178 -53.404960
v 546.890178 -103.419623 -40.268841
v 847.685430 -64.975425 -9.980163
v 892.218664 -57.323607 -13.517984
v 908.852257 -55.819853 -17.805634
v 994.183719 -43.211456 -25.691232
v 230.312948 -126.301854 -71.769367
v 234.819291 -124.469406 -71.455448
v 462.995964 -110.780963 -52.932863
v 470.184116 -110.535379 -52.209376
v 470.246363 -108.102796 -51.503122
v 482.771938 -110.202080 -50.887136
v 526.985853 -102.091003 -41.923178
v 536.622196 -104.432772 -42.023259
v 831.233974 -71.925555 -13.379902
v 860.010627 -65.059451 -12.631836
v 917.212338 -56.638712 -21.312781
v 922.563214 -55.075783 -22.308733
v 937.755430 -52.589783 -26.749989
v 952.753279 -50.243190 -30.571643
v 214.589502 -122.364267 -73.647098
v 838.926404 -69.865163 -12.864762
v 854.425528 -68.394187 -14.259015
v 871.423029 -64.607128 -14.567038
v 884.886736 -63.515636 -16.702336
v 899.183368 -62.530406 -19.378815
v 895.895013 -60.079455 -17.084085
v 910.885137 -58.611464 -20.385374
v 921.794968 -58.271586 -23.589924
v 983.656867 -42.042506 -28.646953
v 221.109484 -122.818226 -72.968169
v 492.334655 -110.054301 -49.835107
v 892.079754 -64.116267 -18.632535
v 899.740980 -59.662012 -17.857019
v 911.587497 -60.152097 -21.346532
v 929.911870 -53.556140 -24.286941
v 939.584932 -55.433083 -28.304605
v 987.613904 -41.563944 -27.779757
v 495.429071 -112.888734 -49.865281
v 500.214801 -111.922537 -49.298354
v 509.365839 -112.027964 -48.310953
v 516.712244 -110.750835 -47.185059
v 762.058465 -86.444642 -17.220181
v 856.564739 -70.697788 -16.055016
v 863.296804 -67.609034 -15.206120
v 904.807170 -64.603814 -21.373676
v 548.606240 -108.196562 -42.348161
v 567.895912 -105.546574 -38.796634
v 577.898248 -106.334207 -37.975978
v 585.572234 -107.072949 -37.354249
v 825.928070 -76.116769 -15.579413
v 846.365562 -69.493471 -13.811117
v 889.409132 -67.736441 -19.589714
v 917.090677 -63.447288 -23.814878
v 935.026245 -59.548530 -27.882404
v 979.649331 -49.461923 -30.378270
v 984.144232 -48.742669 -29.344863
v 992.878558 -48.539650 -25.936176
v 548.524685 -110.308509 -43.154813
v 620.069790 -103.135568 -32.016563
v 623.452171 -100.225005 -30.292835
v 818.357910 -76.826299 -15.229715
v 850.458483 -72.191703 -16.103713
v 899.469516 -66.845473 -20.991173
v 912.151978 -64.812916 -22.981423
v 921.418629 -62.392549 -24.662858
v 929.306645 -59.154281 -26.155734
v 942.992399 -57.956357 -29.809957
v 959.996995 -52.784914 -32.341419
v 964.270828 -53.628441 -32.656729
v 542.097229 -110.911211 -44.165310
v 564.432288 -107.814530 -40.236479
v 635.204498 -103.051124 -30.516596
v 650.427959 -98.329303 -26.969287
v 658.260594 -98.045924 -26.190735
v 754.434565 -88.729492 -18.310495
v 769.619442 -82.251231 -14.802480
v 779.054419 -84.105001 -16.631172
v 803.472374 -79.736810 -15.628339
v 819.432889 -80.903976 -17.399083
v 835.869745 -75.350284 -16.159875
v 841.111848 -75.909285 -16.911860
v 925.298458 -62.479180 -25.689652
v 930.692586 -63.951521 -27.273764
v 960.242011 -57.970449 -32.974029
v 593.534828 -109.069288 -37.232514
v 604.698612 -105.581175 -34.653154
v 644.859254 -101.996536 -29.182799
v 669.620625 -99.681676 -26.134583
v 838.088257 -77.929508 -17.471793
v 853.355152 -74.954939 -17.645673
v 872.595950 -73.689210 -19.014538
v 879.662747 -69.514174 -18.695853
v 908.223137 -70.469904 -23.022387
v 952.799145 -58.063549 -32.056066
v 613.123055 -106.964194 -34.325848
v 804.245322 -83.909601 -17.734191
v 863.649636 -72.951322 -17.926342
v 885.293765 -75.186842 -20.411673
v 894.654113 -70.442125 -20.989887
v 916.731298 -67.554447 -24.354417
v 927.931447 -67.135784 -26.792170
v 603.262771 -110.739566 -36.570779
v 620.917614 -107.341392 -33.642258
v 633.722538 -105.341295 -31.589657
v 643.788386 -105.080764 -30.508665
v 664.990820 -103.130287 -27.915564
v 755.430398 -93.001277 -20.126053
v 776.036740 -88.534023 -18.662667
v 804.554783 -86.495613 -18.474884
v 824.364822 -82.716639 -18.143056
v 827.968971 -79.587537 -17.400578
v 835.433587 -80.709445 -18.092757
v 856.698606 -77.692899 -18.603672
v 891.188686 -73.776641 -20.935658
v 901.737102 -70.767408 -22.037410
v 953.877497 -63.628794 -32.439688
v 653.832391 -103.008222 -28.806404
v 660.595725 -100.019216 -26.991275
v 673.418055 -104.063658 -27.532123
v 767.873222 -88.134230 -18.347730
v 767.163033 -91.050696 -19.433267
v 777.397092 -91.529332 -19.425756
v 782.231379 -89.986608 -19.079294
v 782.420134 -87.371919 -18.379283
v 786.439679 -91.203392 -19.235744
v 795.542533 -87.531300 -18.618641
v 813.795926 -85.653715 -18.472001
v 814.103127 -83.949254 -18.127924
v 843.583026 -79.965651 -18.301982
v 864.441748 -77.549135 -19.053516
v 879.939528 -73.527945 -19.718890
v 709.938782 -101.283781 -24.147121
v 738.611161 -95.423230 -21.271743
v 760.408339 -91.837618 -19.704898
v 771.121236 -93.478356 -19.848937
v 795.936837 -90.203889 -18.979023
v 805.193532 -88.855831 -18.773228
v 829.298811 -84.013828 -18.448217
v 854.405089 -79.579480 -18.749876
v 879.904800 -76.622256 -20.018438
v 921.551300 -71.875568 -25.456131
v 659.756186 -106.937513 -29.470074
v 746.368738 -98.148707 -21.457293
v 750.349601 -95.791553 -20.968737
v 785.794474 -95.359805 -19.243780
v 813.986835 -87.434299 -18.631453
v 844.598027 -83.761014 -18.635420
v 857.375550 -81.850318 -18.946044
v 874.200444 -76.873740 -19.617022
v 672.333374 -106.412598 -28.153944
v 703.037529 -101.915808 -24.717488
v 709.295028 -105.591494 -24.466752
v 717.275767 -101.095607 -23.613689
v 730.288293 -98.438683 -22.339289
v 754.177555 -97.315550 -20.951769
v 763.455985 -93.859515 -20.147001
v 797.071023 -93.147683 -18.854575
v 810.247073 -91.124722 -18.546002
v 838.344307 -82.631360 -18.460432
v 908.884457 -75.174630 -23.171093
v 957.902419 -64.509742 -32.944198
v 700.917364 -104.658745 -25.282014
v 718.773139 -103.065581 -23.669554
v 736.851106 -100.225220 -22.153338
v 775.221483 -94.495738 -19.763011
v 804.918272 -93.259467 -18.469987
v 834.373504 -88.674363 -18.293278
v 873.135013 -83.276353 -19.463306
v 897.371169 -78.655954 -21.586634
v 743.238208 -100.888829 -21.682729
v 762.006150 -101.835203 -19.851242
v 755.585609 -99.572841 -20.827424
v 763.882151 -98.340268 -20.323104
v 773.349254 -100.585461 -19.136502
v 899.703207 -86.609478 -20.455857
v 926.360370 -76.190807 -26.005826
v 933.431690 -74.951558 -27.547768
v 966.377195 -63.580860 -33.332595
v 972.453717 -62.765788 -32.798025
v 976.111551 -64.777117 -32.248846
v 990.138614 -58.932645 -26.739561
v 908.414974 -78.909951 -22.824832
v 967.204215 -70.535420 -32.973495
v 987.721991 -63.851990 -28.071040
v 992.573679 -63.001861 -23.791054
v 981.740776 -74.161333 -30.182195
v 986.277941 -66.917757 -28.731527
v 990.191000 -68.788023 -25.757236
v 987.787570 -77.578951 -26.442777
v 999.797477 -74.710168 -13.651994
v 1002.784054 -77.612939 -11.188002
v 994.832554 -74.705241 -19.276962
v 999.663190 -77.164154 -13.656597
v 997.448223 -91.368047 -14.933941
v 990.177419 -89.454976 -22.607778
v 988.944774 -98.462103 -21.723855
v 985.916786 -104.313230 -21.556894
v 916.440921 -73.684366 -24.422295
v 823.504804 -85.039576 -18.478096
v 313.831070 -99.605780 -57.205185
v 851.710048 -66.255665 -12.007075
v 516.496287 -108.344724 -46.379136
v 301.903116 -101.188575 -58.807136
v 735.391248 -87.343573 -17.105967
v 797.718253 -84.216357 -17.563118
v 857.113741 -108.989231 -7.599671
v 708.870635 -118.838699 -11.489207
v 832.788337 -101.966112 -13.772767
v 386.742866 -124.412764 -38.626188
v 492.508945 -122.615658 -31.523995
v 300.476281 -125.930076 -57.871592
v 312.099951 -125.460387 -55.764324
v 381.148146 -120.670192 -50.977296
v 201.255833 -139.860205 -65.864074
v 304.042040 -128.572854 -51.493171
v 452.736292 -119.760395 -46.051740
v 294.020256 -129.247892 -53.207140
v 356.804387 -124.274523 -47.372726
v 439.436176 -121.340959 -41.974913
v 462.738298 -121.118719 -41.295043
v 328.562269 -127.734407 -45.342687
v 423.143156 -122.467282 -39.214285
v 473.076507 -121.662832 -38.303168
v 202.169481 -140.636372 -54.572095
v 277.072538 -132.742626 -46.828185
v 291.944802 -131.152357 -47.214997
v 332.681692 -127.739243 -43.547612
v 483.839517 -121.497553 -38.723332
v 503.841309 -121.840840 -36.456614
v 335.902657 -128.048676 -39.509095
v 470.596973 -122.289527 -34.777177
v 482.491411 -122.771135 -29.934846
v 573.233677 -120.803126 -34.350194
v 954.331461 -86.504370 -28.285573
v 449.937091 -123.015542 -30.644129
v 334.337912 -128.411262 -34.601990
v 336.537513 -127.715463 -27.490241
v 447.338730 -123.259180 -22.680011
v 518.259785 -123.169726 -25.089015
v 455.279003 -123.168340 -22.609539
v 524.507493 -123.342036 -21.965865
v 534.416275 -123.449532 -20.217877
v 526.219257 -123.133038 -25.958583
v 643.697541 -119.858598 -23.310106
v 676.241397 -116.731306 -22.217271
v 866.044549 -98.625028 -14.695366
v 854.519109 -102.383257 -12.704438
v 863.405246 -101.591595 -13.019344
v 748.093873 -114.662542 -11.956225
v 870.100192 -101.367209 -13.057286
v 612.741739 -123.442327 -14.203301
v 676.392132 -120.547708 -13.959211
v 778.234125 -114.318695 -8.312442
v 869.222086 -109.723382 -6.594400
v 957.118082 -107.636730 -18.662744
v 795.986358 -114.282306 -6.359547
v 844.039735 -112.078238 -5.159706
v 751.747244 -119.796850 -1.457228
v 783.771267 -118.784590 -0.126054
v 856.792344 -118.892374 4.489941
v 836.000125 -113.611326 -3.962915
v 863.118204 -116.594134 1.031624
v 795.312085 -120.115752 4.314942
v 783.092622 -121.393077 8.170824
v 930.628365 -120.387168 -1.838981
v 792.393489 -121.642616 10.193183
v 786.724208 -122.010849 12.879235
v 847.061191 -122.443088 13.232346
v 982.179939 -135.287471 -5.196813
v 863.814343 -123.811380 16.878466
v 894.480497 -123.617856 11.278146
v 928.764818 -124.805190 4.521981
v 952.925793 -127.457362 -2.117026
v 858.150215 -123.779348 18.585450
v 965.710011 -138.954812 4.456317
v 967.718594 -143.619403 10.033599
v 975.250013 -142.968163 5.503244
v 951.970889 -140.375368 19.013830
v 951.256555 -141.429514 22.874331
v 1022.160406 -31.325358 -18.481929
v 1017.052599 -33.482461 -19.632648
v 1020.757926 -36.318061 -15.294489
v 1024.419584 -35.015192 -14.199415
v 1027.111742 -32.977826 -14.521053
v 1015.611078 -36.401032 -18.562278
v 1026.734708 -34.130893 -12.640916
v 1018.970400 -37.850307 -14.289647
v 1009.022840 -41.006579 -18.461363
v 1011.233980 -39.255064 -18.574759
v 1018.728192 -38.468550 -12.102288
v 206.966483 -137.964311 -68.019659
v 210.323396 -134.547592 -71.438416
v 947.059052 -68.827867 -30.993400
v 213.253815 -136.524662 -68.287354
v 291.460494 -127.263628 -58.075066
v 320.404659 -124.963758 -54.634375
v 399.965283 -120.389907 -49.090602
v 236.466365 -135.073598 -61.204841
v 253.986128 -131.676044 -61.873273
v 306.981680 -127.385301 -53.455128
v 373.603612 -120.005568 -53.202374
v 431.635126 -120.340762 -45.809901
v 260.531984 -132.214426 -58.130311
v 270.683767 -129.630733 -60.083794
v 277.404068 -131.303503 -53.790428
v 421.296970 -121.376464 -43.725850
v 451.164510 -121.340006 -41.202444
v 298.189338 -129.150009 -52.006234
v 325.437234 -125.988587 -51.381182
v 441.309536 -120.246121 -45.480016
v 308.839936 -129.441943 -46.769671
v 323.094035 -128.491556 -44.417222
v 479.705748 -120.622411 -42.167270
v 274.282104 -132.496422 -50.593935
v 365.731245 -125.734151 -39.416226
v 430.490166 -122.099266 -39.738388
v 501.829915 -120.888525 -40.219577
v 351.367371 -124.481110 -48.201334
v 489.637346 -121.177652 -39.776141
v 522.525897 -120.845046 -39.143889
v 272.644770 -133.284995 -44.928192
v 291.777515 -131.489655 -44.905097
v 300.021055 -130.775195 -44.396241
v 419.119581 -123.524790 -33.853740
v 495.405189 -121.541726 -38.007264
v 523.478329 -122.030779 -34.664595
v 534.799932 -121.215651 -37.098024
v 210.929035 -139.523878 -49.457649
v 485.900892 -122.424028 -33.175526
v 505.458557 -122.616721 -31.425498
v 545.163861 -121.779981 -34.322753
v 268.816886 -133.562838 -46.465942
v 282.839981 -132.360090 -44.859552
v 440.972583 -123.370302 -28.464426
v 887.900165 -89.339578 -18.941227
v 962.535299 -86.679957 -29.122679
v 207.942507 -139.839255 -41.733035
v 541.480628 -122.496238 -31.134784
v 591.764104 -121.634237 -28.897950
v 257.871146 -134.368104 -36.563968
v 402.205913 -124.619340 -29.360893
v 411.910940 -124.091070 -31.375743
v 410.373421 -124.289906 -28.066025
v 424.378315 -123.691895 -29.942419
v 438.648623 -123.461211 -24.046927
v 516.708352 -122.939295 -28.308501
v 533.598356 -122.876108 -28.670126
v 393.122644 -124.926254 -32.255782
v 433.633553 -123.512433 -28.976476
v 457.311549 -123.091284 -27.457682
v 464.657789 -123.109384 -22.914114
v 555.039905 -122.507624 -30.170109
v 868.633897 -91.673695 -17.630117
v 893.025914 -91.594301 -18.422281
v 902.112152 -90.072152 -19.537970
v 950.892640 -90.984209 -26.006219
v 323.002478 -128.883533 -30.667882
v 421.317349 -123.908859 -26.860264
v 550.636072 -122.965522 -27.408412
v 546.426219 -123.427858 -22.411171
v 570.715533 -122.785279 -26.861604
v 579.596786 -122.632544 -26.476686
v 592.963505 -122.383611 -25.525470
v 613.803931 -120.795371 -27.273905
v 627.425006 -120.648370 -24.789313
v 903.940930 -94.545761 -17.867014
v 959.828134 -90.593195 -27.408330
v 969.518526 -94.359996 -26.653214
v 331.848431 -128.423352 -31.616320
v 421.813952 -123.864293 -24.211290
v 470.196367 -123.008703 -19.675187
v 831.957760 -98.720997 -15.515509
v 875.885391 -94.220129 -16.801044
v 907.952408 -89.696445 -20.158095
v 449.993331 -122.939150 -17.647974
v 479.582755 -122.986182 -18.902074
v 485.079897 -122.992851 -18.735511
v 492.488553 -123.094238 -21.639109
v 656.838667 -119.204470 -21.903446
v 664.658678 -118.994594 -20.588505
v 726.526513 -111.564624 -19.056941
v 885.009315 -93.840352 -17.170971
v 956.180558 -92.648365 -26.073008
v 552.694805 -123.475410 -21.284816
v 619.282778 -121.457360 -24.102090
v 684.690658 -117.278677 -19.534625
v 716.170755 -113.235792 -19.122346
v 736.516275 -111.294141 -17.664399
v 757.520867 -110.445704 -15.272394
v 767.071043 -106.566743 -17.011666
v 964.119430 -92.296226 -27.126270
v 979.070498 -98.805311 -24.828707
v 582.396569 -123.537034 -17.973826
v 600.688229 -122.858881 -21.328492
v 609.751026 -122.386917 -22.233545
v 622.364363 -122.057107 -21.131464
v 686.464122 -120.140885 -12.811757
v 692.847262 -115.875651 -20.073612
v 721.603449 -114.279374 -16.926087
v 730.614367 -114.419385 -15.201814
v 746.215323 -110.670413 -16.679981
v 909.913521 -94.794915 -18.198321
v 943.786829 -100.727601 -20.090315
v 964.604341 -100.783322 -23.433472
v 698.738827 -118.139876 -15.009716
v 704.379243 -115.001273 -19.081282
v 764.481078 -111.273322 -13.516537
v 845.691855 -101.596800 -13.450136
v 876.112314 -99.922481 -13.950560
v 884.422841 -102.437917 -12.421103
v 887.713440 -96.700080 -15.918801
v 911.458865 -102.079458 -14.268797
v 594.513698 -123.363601 -18.197795
v 614.476639 -122.963524 -17.955846
v 657.130113 -120.903579 -17.310109
v 667.243152 -121.490563 -12.864006
v 709.582845 -116.491355 -15.914661
v 713.979060 -114.632579 -17.845745
v 786.712372 -111.910126 -10.097997
v 881.851624 -98.995310 -14.531605
v 897.784189 -101.547391 -13.535309
v 642.584993 -121.488167 -18.800925
v 758.890865 -114.029553 -11.224814
v 779.033538 -110.707332 -12.183270
v 796.083155 -109.572119 -11.309730
v 902.351271 -101.642813 -13.782940
v 624.443216 -123.236707 -13.504991
v 645.310850 -122.600673 -13.002523
v 719.938581 -116.328360 -14.296735
v 806.060833 -109.403414 -10.490419
v 814.080528 -107.637973 -11.225430
v 849.957931 -108.883673 -7.981864
v 907.221206 -101.572228 -14.206083
v 920.180779 -106.906506 -12.076228
v 935.792375 -102.045471 -17.923355
v 652.868873 -121.645062 -15.649668
v 656.840664 -122.207763 -12.129255
v 717.050712 -117.434743 -12.905591
v 721.914943 -117.681984 -11.551248
v 742.750845 -116.017277 -10.804892
v 836.381330 -109.928532 -7.748343
v 891.155783 -105.056979 -10.777049
v 928.359068 -102.188116 -16.559903
v 689.148560 -121.009033 -9.455624
v 718.101036 -118.908691 -9.582604
v 731.669131 -117.766529 -9.616534
v 748.590540 -118.319645 -5.663999
v 765.935313 -114.813699 -9.256527
v 798.000957 -112.308789 -8.466670
v 856.250093 -104.727682 -11.064543
v 874.466963 -105.154792 -10.397571
v 963.768282 -107.400976 -20.074436
v 971.071183 -110.311475 -19.893610
v 351.296135 -125.187125 -9.114817
v 706.022367 -120.552721 -7.346375
v 718.672815 -120.073569 -6.398616
v 728.683288 -119.011462 -7.430967
v 827.344772 -109.896602 -8.344534
v 864.013755 -106.446478 -9.530359
v 883.231800 -106.670720 -9.272310
v 898.046272 -104.631436 -11.435871
v 933.259466 -109.204542 -12.729700
v 976.899031 -110.782450 -20.361471
v 416.625582 -122.127488 -5.161993
v 668.724367 -122.577914 -6.781891
v 673.229201 -121.943525 -9.387605
v 681.394980 -121.359633 -9.928881
v 755.810908 -116.718037 -7.696654
v 766.415967 -116.639903 -6.397639
v 785.077121 -115.100292 -6.435081
v 807.401526 -112.370505 -7.480922
v 829.576665 -112.497518 -5.620497
v 870.982168 -106.468337 -9.393391
v 893.676386 -107.377688 -9.019883
v 903.162398 -107.771094 -9.360656
v 909.100231 -106.688667 -10.772411
v 927.219840 -107.414987 -12.880582
v 665.363146 -122.238826 -9.803854
v 856.976264 -112.093172 -4.561921
v 947.310033 -111.487895 -14.148579
v 980.193742 -114.381539 -18.925365
v 716.320957 -121.470397 -1.430971
v 740.020595 -118.967588 -5.510507
v 774.095223 -115.805638 -6.762234
v 810.433980 -114.644966 -4.544653
v 825.165274 -114.363795 -3.741546
v 909.362428 -110.876512 -7.273570
v 995.110696 -118.412040 -13.350475
v 238.854055 -136.429504 -8.490167
v 706.269254 -121.572731 -3.072827
v 726.456263 -121.197117 -0.764966
v 817.882674 -115.165834 -3.268168
v 920.300685 -112.003491 -7.927446
v 936.479542 -111.910817 -11.392491
v 942.546254 -112.557817 -12.263377
v 982.255515 -121.831195 -15.291592
v 989.504615 -119.343685 -15.170081
v 732.985979 -120.400253 -2.671975
v 747.068867 -119.590490 -2.772859
v 759.102099 -119.237216 -1.957729
v 857.080656 -113.522025 -2.967761
v 883.397918 -110.170543 -6.210318
v 923.774396 -116.808554 -4.008417
v 959.068231 -116.345388 -13.784182
v 976.190689 -121.430996 -15.124801
v 986.774675 -115.626208 -17.403423
v 766.793787 -119.659189 0.125739
v 804.428960 -117.486429 -0.867520
v 867.720147 -113.625361 -2.606225
v 899.052906 -110.402784 -6.720010
v 970.069695 -117.142620 -16.169210
v 732.860391 -121.806609 4.496208
v 767.121583 -118.835140 -1.941952
v 775.596997 -118.850203 -0.929779
v 797.723257 -119.192572 2.033355
v 876.646781 -114.866600 -1.124879
v 915.595445 -114.294570 -4.913415
v 943.447018 -116.078164 -9.730006
v 986.178934 -126.231541 -12.232582
v 789.490296 -119.073152 1.047307
v 817.921906 -117.933993 1.041611
v 824.867076 -117.537218 0.851015
v 888.847472 -116.967503 1.114714
v 894.816965 -113.843213 -2.979835
v 932.988279 -117.117231 -6.000650
v 987.733746 -121.312897 -14.724279
v 769.029152 -120.699406 3.797081
v 791.461494 -121.158703 7.680680
v 810.494086 -118.812888 2.119692
v 821.858510 -119.053913 3.440310
v 834.068024 -119.068573 4.145357
v 997.762561 -123.538561 -9.986760
v 747.059878 -121.142805 3.014211
v 764.656113 -121.512033 7.297112
v 778.294278 -120.068601 2.538734
v 805.315545 -119.311285 2.888047
v 896.036845 -116.883890 0.499639
v 947.121593 -120.563114 -6.908365
v 949.496458 -117.499965 -10.283866
v 976.283912 -125.190449 -12.859995
v 992.136752 -127.298972 -10.182899
v 998.386136 -125.334149 -8.638027
v 846.343953 -118.617160 3.731716
v 902.523927 -118.649493 2.069085
v 957.202619 -123.936784 -7.460672
v 866.704752 -118.867236 4.475341
v 982.500485 -126.599211 -12.397634
v 990.398737 -129.272246 -9.273282
v 800.949659 -121.248747 8.672271
v 810.473495 -120.745466 7.206017
v 872.087585 -119.879864 6.135020
v 920.118423 -121.918361 3.103212
v 926.538776 -119.657311 -1.545391
v 971.797745 -127.952468 -9.852811
v 813.669459 -121.613556 10.809114
v 863.802687 -120.415718 7.254994
v 947.149182 -124.563773 -2.880502
v 966.377760 -127.705788 -7.992872
v 997.577444 -129.485233 -6.101756
v 819.483162 -121.542612 10.559612
v 845.935033 -121.522882 10.123860
v 853.121342 -121.396314 9.652136
v 885.618465 -121.712452 8.675091
v 959.364892 -127.948725 -4.648912
v 803.322548 -121.615143 10.565591
v 838.600197 -121.918764 11.692452
v 878.553038 -122.316892 10.421020
v 880.391885 -119.176194 4.707310
v 892.748387 -119.554279 4.463757
v 896.940382 -122.464770 8.714115
v 983.620337 -131.393467 -8.737661
v 826.359838 -122.293989 14.431154
v 908.461481 -123.178965 7.822752
v 938.404115 -125.668480 1.965541
v 960.965174 -133.198684 0.086321
v 963.757006 -131.318795 -3.512539
v 976.659549 -130.144721 -9.496384
v 941.927027 -129.518218 5.826826
v 941.049336 -123.239571 -2.008019
v 970.668154 -132.964384 -5.186134
v 991.356761 -135.795156 -2.737185
v 993.223883 -132.186313 -5.862154
v 998.272616 -134.255699 -1.231258
v 852.168541 -123.202374 16.239844
v 859.301199 -122.065028 11.166256
v 902.939937 -121.430271 5.988246
v 914.617739 -123.874223 7.489987
v 933.481737 -124.607700 2.508121
v 976.933438 -136.331330 -3.724596
v 996.158040 -137.787424 2.116549
v 945.613194 -128.320564 2.313358
v 966.285754 -136.151119 0.410103
v 970.959772 -138.985460 1.300252
v 979.104558 -136.315747 -3.993758
v 872.024440 -124.205231 16.553274
v 918.128605 -124.936775 8.233355
v 938.463809 -129.774004 7.995998
v 944.570668 -132.027167 8.321785
v 982.674091 -139.051001 -0.657419
v 908.033330 -127.190257 15.852338
v 913.172412 -126.287282 12.269813
v 925.865603 -126.212317 7.774927
v 924.863252 -129.004360 13.333930
v 933.162673 -127.353828 6.660146
v 947.657128 -132.046109 6.574902
v 959.272588 -135.359632 3.927078
v 974.643984 -140.129416 1.520660
v 983.529278 -141.059038 2.390575
v 990.395409 -140.278926 2.968917
v 882.111624 -124.816547 16.430478
v 889.413680 -125.624649 17.259604
v 935.370174 -131.815556 13.442648
v 938.860461 -133.751342 15.224620
v 950.568473 -135.466916 10.194816
v 977.280574 -142.002243 3.638988
v 985.276128 -141.761942 3.871043
v 989.409930 -141.736180 5.108383
v 899.723796 -128.399854 23.441410
v 904.226672 -127.565868 18.205704
v 920.412399 -128.104308 13.341938
v 924.596797 -131.686056 19.701862
v 929.453948 -128.055015 9.467962
v 930.948118 -131.021625 14.295772
v 945.782513 -134.700852 12.344888
v 969.935954 -142.220924 6.493396
v 915.421281 -129.279164 18.206596
v 934.478099 -134.507040 20.479012
v 964.264592 -141.092726 8.738979
v 922.446614 -131.886104 21.663221
v 938.600243 -134.794160 17.853686
v 953.033353 -138.404641 13.615341
v 948.118315 -137.611367 16.452415
v 972.864344 -145.413707 10.593259
v 958.702668 -141.048436 13.382935
v 965.854522 -144.483994 13.120333
v 968.757747 -146.492105 15.129836
v 947.778950 -139.710568 22.264147
v 946.651729 -139.872548 24.875110
v 464.202767 -121.779227 -38.279003
v 386.255386 -125.134808 -33.901967
v 723.522896 -121.656031 1.231624
v 475.548285 -123.062164 -24.004002
v 355.880974 -126.499536 -39.402540
v 836.290269 -117.978780 2.233137
v 341.989858 -125.418687 -48.233456
v 443.984653 -122.889240 -33.091942
v 325.361346 -129.037955 -35.020358
v 939.875049 -105.543928 -16.540749
v 510.202171 -123.087987 -26.621797
v 953.952180 -130.255372 0.597397
v 363.290349 -124.670031 -44.565527
v 283.157357 -131.729672 -49.286040
v 324.129084 -128.981250 -40.404598
v 871.096474 -116.994907 1.655491
v 380.386521 -123.267602 -44.814504
v 624.154575 -122.754863 -17.162134
v 299.137155 -131.113274 -39.321392
v 625.113957 -118.564120 22.335905
v 917.545515 -131.270796 23.041460
v 632.531221 -122.529248 8.382728
v 866.814782 -124.711363 24.218236
v 625.786834 -121.877852 11.215297
v 822.268987 -122.678818 22.407455
v 813.970076 -122.036307 29.518154
v 825.245424 -122.519568 28.500597
v 782.964973 -121.228844 30.079498
v 762.091616 -120.251159 31.164358
v 263.635564 -127.541806 7.346047
v 559.032311 -118.321508 20.783053
v 616.394725 -119.184245 19.984287
v 762.898440 -118.835192 34.419943
v 959.283256 -121.197072 49.196200
v 954.377516 -122.103194 47.013728
v 254.711940 -129.590679 5.034273
v 310.769953 -126.677176 4.941798
v 259.393783 -125.743329 10.400717
v 249.946837 -127.316000 9.326807
v 263.537396 -122.260030 14.050870
v 332.700541 -115.407717 17.009961
v 952.113758 -113.456959 59.832964
v 987.322768 -110.074984 73.356214
v 986.953208 -146.142555 16.488727
v 994.743894 -142.858409 14.213222
v 978.966933 -148.346372 19.559563
v 983.222062 -147.419250 19.713735
v 989.385139 -144.908234 18.360397
v 994.735106 -142.390505 17.240072
v 968.970255 -147.721145 18.788180
v 969.519231 -148.379664 21.825987
v 979.626055 -147.860193 22.676561
v 986.174173 -145.674887 21.439289
v 993.097327 -142.345656 20.164731
v 996.489759 -140.809428 18.483870
v 966.029518 -147.086310 19.638862
v 974.955216 -148.441721 23.277814
v 977.428706 -147.404268 25.273686
v 973.657150 -147.997410 25.956970
v 979.192027 -148.355193 20.976368
v 967.685794 -148.061256 26.846991
v 971.124361 -148.413913 25.571661
v 960.108241 -146.101301 26.221437
v 971.902603 -147.853940 26.969854
v 962.399701 -146.196871 29.292533
v 953.436892 -142.820128 28.737299
v 957.367140 -144.608298 29.202184
v 959.118620 -144.917176 30.133576
v 961.969482 -145.183694 30.884491
v 967.932633 -147.511754 28.430084
v 933.283787 -134.946338 29.597246
v 958.936714 -143.783110 31.498879
v 948.946128 -140.157897 30.062660
v 953.027408 -141.350080 31.310774
v 904.116543 -129.392523 26.406863
v 911.216573 -129.942527 22.495369
v 935.147070 -134.877594 31.065415
v 937.060143 -136.089752 29.492386
v 943.097645 -137.270509 31.131657
v 913.539174 -130.275414 32.493128
v 917.193956 -131.721667 26.799868
v 919.621064 -132.158780 27.928437
v 927.698366 -133.788233 28.298169
v 939.274876 -135.738407 31.542349
v 882.097490 -126.090364 23.140539
v 894.569729 -128.007258 27.010292
v 885.683463 -126.818662 26.343140
v 905.782216 -129.325566 31.758275
v 628.276111 -122.853624 6.161236
v 749.597526 -122.053955 13.126948
v 856.678632 -124.002974 22.560354
v 873.464930 -125.428862 27.595145
v 883.454672 -126.471863 30.744196
v 901.295337 -128.781447 30.942108
v 909.539167 -129.876497 31.807946
v 916.268204 -130.479658 32.879519
v 208.818593 -140.534836 -11.714379
v 789.383856 -122.067894 22.551867
v 805.700864 -121.943707 28.118124
v 878.512183 -125.962028 30.621164
v 894.922621 -127.818357 30.949875
v 903.958963 -128.462982 33.449688
v 910.317874 -128.750425 34.422734
v 212.935172 -139.587411 -9.845705
v 861.721777 -124.467348 29.573811
v 883.344277 -126.258319 32.149797
v 897.388889 -127.748585 32.792852
v 905.084152 -127.467021 35.419685
v 916.643577 -129.324033 34.790545
v 765.910741 -121.508756 25.185833
v 871.778918 -125.159652 31.784984
v 873.290076 -125.032701 33.275588
v 890.592572 -126.652078 33.532922
v 914.899344 -127.370474 36.920727
v 209.666887 -139.076066 -7.084634
v 632.370050 -121.710326 12.414133
v 650.870309 -120.757247 17.584641
v 782.579297 -121.762845 26.019165
v 836.111640 -122.732381 31.958771
v 858.857819 -123.507463 35.050054
v 228.469846 -136.953757 -6.710429
v 687.838772 -121.244018 18.827677
v 755.988501 -121.443959 24.125403
v 776.572726 -121.597229 26.306350
v 851.316032 -123.420000 33.447267
v 857.075112 -123.845226 33.131124
v 871.089250 -122.975074 37.192763
v 875.735264 -124.020103 36.120924
v 888.378980 -123.263440 38.329452
v 192.645892 -140.010454 -3.141744
v 202.255535 -139.343123 -5.380755
v 252.276894 -133.756166 -3.498825
v 742.452121 -121.151826 24.406668
v 752.892958 -120.909681 26.960580
v 792.754213 -121.477634 29.392914
v 805.845471 -121.002268 34.079065
v 811.447335 -121.539123 32.746454
v 826.977367 -122.251658 32.157999
v 838.374803 -122.127832 35.275319
v 837.636997 -122.576783 33.662133
v 840.713836 -122.938936 32.379295
v 850.271336 -123.101237 34.649783
v 865.560544 -123.803064 35.243910
v 986.475381 -122.635661 42.424511
v 234.779418 -134.714981 -2.483453
v 244.069977 -133.611467 -1.732413
v 742.417437 -120.694629 26.752315
v 767.963331 -121.028761 28.521504
v 777.258371 -121.157918 29.475975
v 802.301111 -121.388170 31.795000
v 798.555715 -120.972216 33.373694
v 854.669313 -122.671302 36.264058
v 864.047240 -122.739345 36.967563
v 711.643340 -120.176792 25.548000
v 719.177458 -120.355498 25.685523
v 775.076778 -120.599008 31.667841
v 791.331856 -120.708482 33.208278
v 812.892711 -120.935758 34.995151
v 818.814002 -121.740353 33.298135
v 817.838825 -121.087666 35.237519
v 827.628640 -121.155947 35.895388
v 827.179802 -121.744671 34.568126
v 837.817723 -121.456865 36.485910
v 846.607141 -122.256635 36.151963
v 985.903572 -121.758768 44.066100
v 270.226297 -130.057127 1.874591
v 607.285841 -118.829915 20.431282
v 646.963202 -119.543616 21.205974
v 672.452043 -119.485890 23.707458
v 754.105514 -119.859503 31.467441
v 767.444141 -119.561306 33.598817
v 775.593162 -119.577190 34.396027
v 781.445805 -120.680434 32.369688
v 779.662689 -120.138677 33.737367
v 787.565774 -118.720985 36.355501
v 785.479495 -120.059818 34.329935
v 813.201894 -119.823167 36.696349
v 818.224249 -120.033840 36.787218
v 826.635864 -119.445300 37.847316
v 990.218960 -120.444334 43.545847
v 261.969534 -130.723335 1.601979
v 578.486029 -118.399928 20.694066
v 643.187951 -119.085939 22.250223
v 665.122740 -119.342342 23.475303
v 684.685215 -119.792670 23.991093
v 692.385453 -119.952694 24.337205
v 704.962143 -118.801920 29.051171
v 716.084266 -119.012413 29.715126
v 749.049872 -118.749499 33.332384
v 756.706982 -118.764000 33.977011
v 771.819798 -118.157418 35.852617
v 782.632129 -119.255067 35.432539
v 796.458849 -120.136030 35.117467
v 801.755175 -119.209483 36.691042
v 802.920196 -120.068087 35.762278
v 839.833941 -119.933179 38.207938
v 952.464410 -120.253708 49.034283
v 988.190739 -119.372754 46.859276
v 341.409154 -125.026873 7.163346
v 372.615957 -123.486494 9.738738
v 379.114490 -123.074718 10.402138
v 383.289109 -123.047602 10.559457
v 394.399968 -121.957990 12.102269
v 419.011685 -120.908676 13.912433
v 500.386850 -119.329967 17.632546
v 542.341701 -118.917682 18.490748
v 552.884467 -118.399706 20.452015
v 572.810471 -118.522426 20.270088
v 588.021764 -119.201823 18.269129
v 611.779295 -117.639185 23.990509
v 654.951465 -117.825967 26.468588
v 663.536411 -117.840065 27.207535
v 669.079810 -117.859065 27.566552
v 682.003194 -118.410522 27.527661
v 710.307758 -118.817804 29.547094
v 739.640754 -118.672610 32.608362
v 795.800085 -119.106858 36.410617
v 981.865388 -121.108284 47.589180
v 330.971271 -120.032103 12.727509
v 349.599238 -124.680079 7.782689
v 376.870614 -119.582841 13.557202
v 436.862746 -119.149994 16.168371
v 446.864880 -119.608448 16.090775
v 481.457684 -119.256004 17.523947
v 514.731155 -118.942607 18.503055
v 530.711317 -118.729829 19.274900
v 545.232949 -118.529066 20.046734
v 561.938628 -117.544763 22.597912
v 572.184793 -118.092487 21.655057
v 578.479190 -117.947954 22.055513
v 586.056010 -117.856097 22.492727
v 622.759734 -117.535361 24.742675
v 628.444198 -116.924086 26.102758
v 694.393530 -118.538349 28.518161
v 744.046070 -119.058750 32.238439
v 957.632844 -119.576846 51.210070
v 977.311177 -120.789252 50.009798
v 983.888732 -118.762983 51.519339
v 990.745117 -118.948767 45.776941
v 271.331352 -126.998260 7.301829
v 304.083141 -125.472449 6.924077
v 314.192481 -123.618549 9.012339
v 326.532875 -124.481686 7.732989
v 419.445490 -119.957086 14.825300
v 428.550263 -119.917640 15.139160
v 460.274536 -118.328057 17.727061
v 465.767753 -118.234131 18.026162
v 515.408012 -118.016297 20.153569
v 528.991284 -118.133916 20.515677
v 536.480692 -118.660695 19.543045
v 549.206738 -117.801406 21.729056
v 556.544434 -117.672805 22.159359
v 567.383041 -117.509502 22.789016
v 583.547002 -117.217450 23.701474
v 634.569139 -117.560911 25.464415
v 641.277002 -116.772851 27.277438
v 639.487052 -117.584032 25.730291
v 964.967830 -121.142597 49.737157
v 970.880114 -120.077054 51.722502
v 472.995797 -117.854598 18.580990
v 964.501944 -118.217373 54.579800
v 243.980390 -129.550960 6.681103
v 470.362415 -112.509447 21.631546
v 975.986449 -119.523960 52.662628
v 237.804178 -129.236475 8.076028
v 303.468810 -122.720390 10.801032
v 943.868629 -114.069483 55.936730
v 953.769850 -114.900099 57.710496
v 971.936343 -117.596523 56.438881
v 987.718908 -116.572695 54.272952
v 988.684355 -117.718933 50.941253
v 994.206065 -114.863516 50.873985
v 233.389504 -127.326654 11.119462
v 246.249411 -124.895304 12.575036
v 982.490672 -117.559390 54.980825
v 254.949364 -124.216571 12.597637
v 333.560842 -118.966625 13.731794
v 949.283374 -114.457164 57.014165
v 960.210390 -115.847011 58.019351
v 989.316045 -115.617117 55.595562
v 992.877400 -115.134783 53.822116
v 304.013892 -118.332692 15.525737
v 303.276543 -120.923635 12.947894
v 314.255711 -118.806038 14.560337
v 956.372384 -113.907149 60.552276
v 982.436283 -116.717861 56.837611
v 994.702306 -113.787531 54.450766
v 968.809336 -116.712194 58.035983
v 975.013265 -117.044593 57.641994
v 978.614819 -117.598955 56.069316
v 988.706920 -114.779996 58.585026
v 313.488040 -114.793088 18.004098
v 340.169927 -111.080811 19.811077
v 964.548100 -115.430925 60.121496
v 977.986449 -115.944338 59.634280
v 984.845020 -115.346990 59.063360
v 990.894627 -114.260883 58.345871
v 992.134662 -113.988485 58.012904
v 320.095243 -113.446826 18.709527
v 950.211724 -111.583372 62.760915
v 961.267501 -114.022906 62.199006
v 966.010374 -113.864099 64.098368
v 979.182280 -114.461843 62.696589
v 983.056440 -115.261970 59.858245
v 985.323007 -114.121264 61.788415
v 958.158518 -111.799060 66.578653
v 996.513410 -110.854655 60.079290
v 964.865121 -112.663668 67.762395
v 971.564576 -114.235351 64.027139
v 973.140250 -114.152084 64.181586
v 993.902307 -112.203704 60.271464
v 992.238707 -112.386591 61.814584
v 961.370264 -111.466522 69.649240
v 985.341020 -113.396289 63.625994
v 988.682927 -112.495800 64.208100
v 989.997946 -113.125165 61.736557
v 979.238242 -113.624415 64.919612
v 968.609778 -112.115398 73.291165
v 970.911414 -113.222995 67.490975
v 987.237127 -112.064016 66.340062
v 966.036884 -111.175474 75.766185
v 973.154840 -112.185503 73.553278
v 985.231701 -111.756980 68.103252
v 991.644683 -111.553810 65.355987
v 263.142569 -110.485740 21.520819
v 981.233121 -112.513634 67.625650
v 994.234506 -110.413941 66.976236
v 999.849439 -107.776504 66.505405
v 978.265414 -111.528626 74.532639
v 970.120521 -111.940494 75.258116
v 983.011511 -110.858846 73.146018
v 995.296043 -109.609404 68.634363
v 971.823603 -111.390146 78.958262
v 973.867030 -111.592322 77.734330
v 990.977251 -109.309682 73.702071
v 966.406252 -109.104750 81.269646
v 994.955951 -107.885272 75.659012
v 982.584157 -110.350458 79.241090
v 978.545317 -111.076881 80.038963
v 972.143718 -110.515710 82.133985
v 981.142644 -109.648042 84.890349
v 996.105763 -107.033021 77.463194
v 999.414547 -105.938175 77.294143
v 987.308364 -108.749551 81.744355
v 990.449967 -107.651248 82.157518
v 992.883998 -107.141287 81.078168
v 996.084150 -105.731048 81.990445
v 994.925215 -105.565762 83.898753
v 999.247827 -104.983969 80.665940
v 897.342381 -127.103284 34.251232
v 643.429259 -117.603053 26.019336
v 453.292033 -116.578259 18.697431
v 591.690770 -117.858168 22.676581
v 696.235430 -119.744122 25.401132
v 336.132391 -89.493446 24.719802
v 357.858899 -86.715584 24.140309
v 603.734469 -76.875529 28.515695
v 719.971763 -99.461507 38.056667
v 781.926231 -100.251696 42.049677
v 687.601075 -108.451155 34.484162
v 807.177051 -91.893190 45.403240
v 673.405616 -100.315953 34.932602
v 765.352405 -93.541361 42.002540
v 626.469415 -94.527517 32.334662
v 653.091365 -99.593881 33.691680
v 848.698437 -88.149154 49.864049
v 973.451667 -86.140295 89.606215
v 884.815715 -83.287512 55.673844
v 597.683073 -94.992822 30.605029
v 714.328562 -88.949350 38.595700
v 417.115396 -96.187187 25.141258
v 588.441731 -94.281975 30.112540
v 577.442550 -92.999873 29.539660
v 738.079407 -79.921449 40.506701
v 797.804450 -76.583005 45.589002
v 861.000395 -72.993616 51.762922
v 329.108380 -98.380267 24.988690
v 336.219167 -95.770916 25.136299
v 568.197434 -85.188119 28.320783
v 719.618196 -80.382080 38.878836
v 785.319470 -72.531506 44.179321
v 614.111474 -79.971487 30.057390
v 351.262482 -89.660612 24.708654
v 405.085049 -88.543485 24.586314
v 829.884178 -63.909942 46.913741
v 221.796990 -95.991308 26.460481
v 524.241351 -79.112044 24.776127
v 653.773155 -74.712177 31.969709
v 426.241783 -79.736630 22.442243
v 443.986535 -70.770713 18.473223
v 775.004439 -105.416382 40.581583
v 803.841314 -106.796205 41.974336
v 741.375383 -101.114654 39.194247
v 802.127243 -103.110545 42.805035
v 714.249185 -105.103543 36.800732
v 751.325739 -105.418238 39.061868
v 828.648585 -99.996623 45.504221
v 800.195438 -97.383525 43.896137
v 698.900036 -104.670432 35.919739
v 768.501428 -101.665586 40.890308
v 776.623400 -100.492300 41.659081
v 826.523167 -95.464408 46.393628
v 657.557890 -107.480327 32.794618
v 667.214727 -105.363888 33.809739
v 689.045550 -102.649017 35.619956
v 814.277598 -95.205450 45.400617
v 839.944216 -96.680980 47.302560
v 844.357867 -96.568646 47.750570
v 757.145889 -100.171413 40.407239
v 836.035167 -92.951413 47.743387
v 987.528444 -91.120477 92.565993
v 590.997822 -104.822366 29.327882
v 644.261997 -100.394048 33.062488
v 651.107119 -102.340990 33.261388
v 852.924379 -88.578003 50.295780
v 917.124574 -85.918360 62.892729
v 925.974807 -85.371830 65.989964
v 922.959917 -83.511063 65.106700
v 628.424157 -101.198626 31.989972
v 669.830697 -95.653965 35.108476
v 690.566460 -97.486154 36.374541
v 696.955660 -97.487516 36.794416
v 874.762020 -85.876281 53.696959
v 661.164207 -96.145448 34.510186
v 818.487060 -89.408438 46.746593
v 825.538431 -86.598687 47.743211
v 844.298162 -86.754077 49.567996
v 974.716485 -80.192801 88.466163
v 561.414244 -98.815993 28.570077
v 791.003496 -86.055772 44.801227
v 851.952288 -82.682649 50.806382
v 844.049092 -81.145595 50.016229
v 906.907310 -81.169353 60.494256
v 944.802721 -80.890030 74.401330
v 948.158293 -82.244975 76.105170
v 567.493709 -98.856190 28.839774
v 580.644440 -97.048158 29.604241
v 632.531713 -96.442131 32.655753
v 654.254456 -94.635032 34.104685
v 688.804622 -95.842103 36.407269
v 740.917837 -89.915465 40.559419
v 590.143801 -96.464562 30.144462
v 641.223652 -92.734822 33.287361
v 650.801494 -92.435532 33.913513
v 659.231676 -90.502732 34.491193
v 678.383135 -90.484579 35.874502
v 733.261280 -87.640962 40.100428
v 756.399296 -83.575868 42.115900
v 825.091415 -82.265088 48.058092
v 838.707390 -83.258495 49.331221
v 881.438949 -79.419236 55.234754
v 919.912890 -80.313202 64.231839
v 915.561664 -82.828488 62.761289
v 494.532420 -97.697214 26.315460
v 571.701561 -101.491725 28.773331
v 619.305116 -89.709261 31.783607
v 728.210098 -85.126079 39.749973
v 749.359942 -85.681733 41.484823
v 765.700454 -86.169479 42.747820
v 780.652966 -81.874823 44.131076
v 889.098802 -79.532761 56.637225
v 909.348861 -75.359004 61.081922
v 922.279309 -75.863518 64.974001
v 971.502347 -74.614350 85.517394
v 979.747177 -82.721821 90.400404
v 605.836218 -93.063287 31.095174
v 668.527244 -92.019274 35.128329
v 715.350028 -82.544459 38.631480
v 777.172981 -85.731606 43.676413
v 796.378887 -80.783204 45.517954
v 803.312728 -79.586622 46.147074
v 818.120140 -81.218094 47.469150
v 819.410652 -78.747144 47.625861
v 835.895682 -78.253402 49.221785
v 949.386368 -78.310282 76.420497
v 950.377463 -71.516761 75.758783
v 433.712008 -99.822535 24.969113
v 607.700513 -89.597613 31.069672
v 655.768964 -85.648433 33.999423
v 666.840599 -88.696657 35.002243
v 747.843448 -80.006662 41.369640
v 782.386452 -78.853966 44.286398
v 804.978256 -75.739926 46.213185
v 809.132985 -79.580877 46.656302
v 912.361097 -77.561701 61.999504
v 999.694205 -75.079419 87.372702
v 487.226816 -95.826679 26.220691
v 510.916470 -94.993489 26.895362
v 587.446975 -89.830021 29.898154
v 613.396553 -90.196424 31.459376
v 708.697374 -82.751410 38.082453
v 754.880824 -79.538415 41.964122
v 761.834332 -77.842067 42.491539
v 772.864199 -83.264708 43.436769
v 772.515913 -76.218449 43.333378
v 792.709706 -77.750904 45.148120
v 824.024630 -79.102110 48.055284
v 882.689261 -70.407235 54.842679
v 883.555550 -74.751151 55.468895
v 972.896597 -71.258498 84.881219
v 982.660310 -69.818756 86.204505
v 987.633374 -72.086216 87.502946
v 454.946546 -93.178747 25.500403
v 456.106331 -97.263268 25.521509
v 459.385027 -94.869258 25.639562
v 474.454616 -93.250111 25.890962
v 481.336390 -97.949585 25.971097
v 537.439876 -94.129944 27.803332
v 584.057903 -87.636409 29.496760
v 597.190592 -89.021455 30.389754
v 606.424383 -81.853815 29.953233
v 633.818089 -85.592490 32.399935
v 678.243303 -86.259319 35.770823
v 746.274712 -83.251220 41.296964
v 764.773633 -80.802798 42.824824
v 818.146606 -74.971077 47.395322
v 836.198894 -74.065388 49.089557
v 943.953537 -69.298665 72.535252
v 975.373700 -68.402063 84.547247
v 349.901993 -98.079648 24.964112
v 372.893690 -94.599814 25.057598
v 443.566164 -94.711264 25.407596
v 687.323947 -84.476827 36.396815
v 692.665901 -81.090400 36.579747
v 789.264213 -75.139292 44.724845
v 830.985602 -73.456099 48.522971
v 953.101350 -70.104903 76.655415
v 356.617546 -95.831141 25.093083
v 360.368214 -98.036015 24.930944
v 423.078579 -91.906226 25.079975
v 427.484676 -96.184480 25.215246
v 432.138520 -93.077311 25.222262
v 439.220583 -89.486619 24.984443
v 577.258121 -85.963793 28.923488
v 590.593718 -85.716070 29.608431
v 601.478069 -88.197695 30.572779
v 675.487398 -76.918995 34.418344
v 717.485029 -78.972812 38.565876
v 733.836625 -77.859481 39.977352
v 801.348836 -72.911817 45.671400
v 950.657319 -65.496058 74.436962
v 953.089655 -66.607775 75.804456
v 977.637555 -63.888160 83.258809
v 984.661046 -65.298549 84.490280
v 259.500597 -97.776623 25.622006
v 289.794735 -95.815489 25.495152
v 314.483286 -96.314951 25.229198
v 384.628599 -91.632600 24.941223
v 567.310983 -88.333591 28.704596
v 589.207321 -82.014538 28.856687
v 643.194814 -79.320291 32.105390
v 648.228795 -83.428911 33.202186
v 670.418347 -83.263144 34.930669
v 703.958104 -80.550793 37.504126
v 766.817082 -72.854386 42.559352
v 778.463144 -75.357834 43.798070
v 814.509551 -70.105244 46.617043
v 843.084049 -70.461261 49.415503
v 937.197945 -63.520352 68.361260
v 247.901001 -101.624726 25.066449
v 277.479077 -97.881964 25.451735
v 301.305762 -95.432527 25.381072
v 316.021823 -94.031408 25.218536
v 330.204197 -94.051307 25.125552
v 444.997402 -89.162782 25.003781
v 450.553557 -89.521870 25.117255
v 633.476893 -82.875304 32.016387
v 652.526171 -81.719743 33.297232
v 662.753367 -84.737399 34.473722
v 666.631691 -76.926144 33.609301
v 740.165750 -76.665350 40.458663
v 738.867788 -72.367119 39.834595
v 833.932659 -67.097866 48.007501
v 933.424682 -62.901500 66.728135
v 940.171018 -61.072402 68.780797
v 952.023931 -62.830784 74.238057
v 195.184759 -103.489183 25.756651
v 252.594056 -98.006790 25.709914
v 296.744464 -94.948233 25.433106
v 322.978492 -94.765752 25.170905
v 545.349387 -82.376402 26.605635
v 562.627051 -80.545122 27.044153
v 671.571419 -74.687907 33.592429
v 715.100157 -70.794210 37.145502
v 776.151933 -71.221939 43.220631
v 796.086356 -71.434389 45.064082
v 805.179008 -70.471408 45.782208
v 878.780445 -64.808824 52.992421
v 946.637802 -60.775316 71.373161
v 273.105745 -95.208177 25.639733
v 306.859599 -95.167801 25.309343
v 359.952702 -91.314802 24.887276
v 431.148952 -86.370023 24.387710
v 428.429779 -90.707514 25.010663
v 437.191771 -85.583305 24.277208
v 444.438854 -85.727242 24.400648
v 455.781356 -87.253175 24.870337
v 460.290464 -88.344224 25.143304
v 556.063959 -82.437467 27.151594
v 584.855615 -78.721340 27.755734
v 620.516017 -77.647090 29.953463
v 644.864794 -74.068111 30.984835
v 654.466624 -77.522869 32.685353
v 664.826015 -74.163148 32.837298
v 692.824093 -76.043740 35.897081
v 762.882950 -70.132760 41.799651
v 816.171739 -64.307255 45.667944
v 898.035759 -58.624071 54.546933
v 901.865718 -63.144488 56.980508
v 955.771833 -59.609714 74.860384
v 984.750114 -62.337298 83.164007
v 989.838398 -63.134712 83.335029
v 993.799938 -57.332225 79.807924
v 253.828274 -93.497077 25.888524
v 305.586744 -91.510448 25.154354
v 376.777777 -89.907784 24.717171
v 518.179535 -81.976965 25.433271
v 525.364196 -82.536286 25.830000
v 548.820589 -80.339606 26.233961
v 578.972390 -80.519441 27.900611
v 639.413645 -81.652584 32.238779
v 842.364904 -62.500779 47.796474
v 872.925962 -60.377395 50.710071
v 942.411069 -57.339834 68.303808
v 953.208267 -57.502825 72.976443
v 958.668767 -55.521639 74.594137
v 984.532116 -58.022392 81.301156
v 349.289649 -85.846419 23.972887
v 383.728166 -88.405144 24.470635
v 454.144338 -82.186950 23.698795
v 464.016384 -84.306595 24.435252
v 539.307747 -77.287790 24.765297
v 531.427568 -80.586800 25.539307
v 542.387945 -74.101539 23.614477
v 570.502799 -80.063083 27.325700
v 633.413262 -73.953788 29.931988
v 870.408784 -62.084878 50.908636
v 197.047483 -93.675014 25.915884
v 230.800010 -94.559038 26.245166
v 340.300290 -85.720467 24.014578
v 345.312665 -81.251799 22.851534
v 410.876048 -86.239701 24.176355
v 482.141108 -83.329258 24.636835
v 512.236568 -80.611868 24.828607
v 571.420961 -76.574860 26.287299
v 595.069818 -78.103787 28.264000
v 613.437569 -75.057435 28.627265
v 621.028451 -73.403173 28.649720
v 947.691140 -58.238039 70.900388
v 954.953638 -55.607984 72.991441
v 988.544219 -52.987158 78.483518
v 200.294681 -93.024063 25.949942
v 211.011043 -92.332393 26.197590
v 258.973355 -85.198342 24.554162
v 326.850418 -89.642120 24.752759
v 363.709648 -82.572730 23.070103
v 368.342939 -87.324150 24.256643
v 391.245158 -80.820495 22.598226
v 420.574206 -86.741265 24.351914
v 424.222158 -82.713386 23.401557
v 439.011151 -81.506569 23.225013
v 443.649831 -81.176339 23.191146
v 501.164510 -76.314052 22.898271
v 507.330872 -78.357169 23.891429
v 529.519974 -77.478254 24.409227
v 592.546956 -74.398049 26.812344
v 918.424957 -50.312588 55.990298
v 949.116348 -52.875762 69.300689
v 324.030231 -82.695286 23.521789
v 332.736849 -83.719521 23.635900
v 395.852054 -79.863929 22.320595
v 519.187581 -77.941053 24.188485
v 907.545120 -52.777284 54.155104
v 941.208628 -54.292152 66.559875
v 945.977819 -54.587234 68.741103
v 198.078824 -90.884451 25.581244
v 206.065322 -91.459287 25.921786
v 417.019663 -80.726419 22.728496
v 510.960037 -73.774702 22.044873
v 527.565159 -74.013915 22.833196
v 436.974245 -79.267911 22.441861
v 466.663469 -77.924077 22.470292
v 484.675201 -77.112656 22.628288
v 493.360933 -76.490437 22.686006
v 519.806039 -74.738688 22.852812
v 940.889853 -52.095299 65.369812
v 210.703634 -85.526452 24.540293
v 308.038785 -81.864434 23.423650
v 309.190088 -79.612719 22.951100
v 317.848180 -82.821579 23.594094
v 330.635295 -78.094203 22.208729
v 410.546095 -78.787363 22.027927
v 507.461632 -70.903989 20.360507
v 936.884781 -49.695091 62.434262
v 965.886773 -50.243682 75.071947
v 985.372473 -52.090636 78.456164
v 303.637701 -76.342774 22.252472
v 316.836891 -78.390655 22.592831
v 328.784218 -79.352001 22.601199
v 406.524527 -76.300143 21.021551
v 412.868423 -74.476897 20.216846
v 459.063101 -76.146227 21.518211
v 460.682718 -71.357159 19.073466
v 465.768769 -73.217233 20.244653
v 472.597025 -76.868676 22.203511
v 916.112235 -48.815489 54.301351
v 945.835296 -48.215297 65.379478
v 296.481628 -78.963166 22.950592
v 311.262005 -74.706086 21.731427
v 324.720699 -77.343658 22.172203
v 329.322791 -74.608644 21.304492
v 358.833230 -72.661207 19.999791
v 407.178667 -73.275036 19.618387
v 419.616496 -76.350704 21.082992
v 442.706858 -72.982067 19.702005
v 452.115690 -73.829263 20.285841
v 477.895482 -70.566622 19.049097
v 930.029728 -46.193284 57.594760
v 939.925676 -46.021367 61.458936
v 951.258332 -47.441789 67.198478
v 955.052887 -41.503312 64.453825
v 968.774175 -46.483081 73.883230
v 982.085232 -43.303334 73.042949
v 989.870558 -47.128618 74.780487
v 387.779050 -73.940366 20.064686
v 434.250846 -71.141356 18.584821
v 932.064323 -42.873409 56.186910
v 945.361600 -44.006555 62.386211
v 972.950015 -43.858455 73.053897
v 352.127163 -71.076265 19.418428
v 946.543124 -42.773786 61.979339
v 393.078789 -71.007410 18.635465
v 939.008714 -41.993648 58.434716
v 980.418603 -40.095386 70.257597
v 943.143328 -36.439804 56.164385
v 784.341218 -93.966913 43.310293
v 822.884608 -93.803340 46.410111
v 557.696395 -85.798346 27.910860
v 797.822550 -90.874919 44.814807
v 805.346556 -95.033510 44.723328
v 772.646502 -89.695103 42.992609
v 354.161905 -79.881877 22.395986
v 733.545658 -82.187300 40.195199
v 828.426017 -89.278461 47.664494
v 686.637761 -88.509725 36.494902
v 644.020684 -96.006895 33.386384
v 749.595778 -72.792420 40.914951
v 782.302639 -87.713216 43.937787
v 977.223800 -41.370038 71.454269
v 991.888247 -41.600859 70.460500
v 928.006113 -42.211454 54.038076
v 901.268912 -53.325390 52.886757
v 192.549843 -93.146157 25.766745
v 880.602728 -57.610802 50.803911
v 821.040250 -59.848621 44.674484
v 261.165284 -113.084492 20.295926
v 940.716545 -117.510677 50.080834
v 969.664703 -144.037320 31.505122
v 797.122255 -121.527693 29.846241
v 414.560773 -120.892738 13.764989
v 983.363156 -121.622872 45.706630
v 971.228207 -124.851205 44.372019
v 818.217345 -122.361846 15.819021
v 949.957350 -139.526398 31.670012
v 945.994520 -138.780895 30.428139
v 923.202877 -132.891461 27.717425
v 949.559781 -141.183165 27.955761
v 926.880855 -132.931598 21.883273
v 968.543475 -146.778923 29.588261
v 971.507525 -145.438939 29.971927
v 966.991194 -144.481644 31.754936
v 974.764671 -146.811546 27.201580
v 972.633044 -146.426017 28.666370
v 990.508072 -144.620159 15.467233
v 986.863453 -145.805952 13.717703
v 983.191063 -147.045572 15.618580
v 864.584898 -88.746883 -18.347930
v 957.772867 -143.031563 18.707105
v 999.461501 -137.304718 4.022767
v 996.177779 -139.643366 5.186199
v 878.867223 -125.105584 18.541322
v 826.258772 -122.568446 17.035439
v 793.281473 -122.222677 16.918272
v 805.225094 -122.105841 14.130585
v 760.940003 -121.802748 9.190022
v 738.803453 -121.400995 2.954118
v 399.217512 -122.846780 -1.407490
v 857.323760 -99.777377 -14.184855
v 839.388973 -99.682016 -14.722286
v 273.357295 -132.879372 -34.536889
v 878.438599 -90.240972 -18.282006
v 946.415427 -89.360463 -25.952183
v 976.554385 -85.199467 -29.411660
v 958.933174 -67.125914 -32.950379
v 757.137763 -106.990101 -17.971564
v 985.958840 -110.040782 -19.669687
v 984.474742 -82.466747 -27.638619
v 980.858540 -79.707604 -29.614715
v 983.719437 -68.525136 -29.889050
v 969.387705 -78.110676 -31.783532
v 932.108794 -79.904505 -26.382942
v 945.780676 -75.278564 -29.918111
v 489.010246 -113.585007 -50.567564
v 813.616728 -73.047018 -11.773859
v 812.988832 -75.785789 -13.911975
v 399.463012 -113.374674 -57.768001
v 897.277844 -52.388727 -9.512919
v 1015.201131 -29.498375 -20.671915
v 957.025449 -35.380349 -22.419651
v 984.932279 -20.472068 -20.518273
v 994.395436 -14.236800 -19.350931
v 1009.721657 -10.571821 -15.114297
v 982.634429 -18.912063 -17.508290
v 999.546013 -9.843685 -16.704034
v 1024.515448 -13.926644 -10.677777
v 926.176451 -46.400221 -15.923655
v 1009.250674 -6.740815 -11.095038
v 869.383812 -62.539898 -12.358590
v 862.931336 -61.112875 -9.272631
v 897.084647 -47.061490 -1.051859
v 761.223445 -76.005796 -8.816100
v 963.465925 -12.982297 16.809666
v 954.848164 -17.793753 18.421929
v 968.318478 -10.376557 18.324180
v 954.631165 -17.625189 21.242067
v 972.106440 -8.097229 26.143950
v 995.180094 0.450086 31.437054
v 986.840568 -1.939891 31.044905
v 842.883491 -48.563965 30.361883
v 830.721799 -50.119521 26.720514
v 821.841880 -51.043573 29.366686
v 801.430690 -53.076056 28.274028
v 984.042965 -3.013000 31.244882
v 910.352576 -36.633132 34.579330
v 924.278671 -32.395658 36.154742
v 959.431302 -14.846955 23.032840
v 966.108978 -11.639468 39.055252
v 961.636066 -14.087022 42.483214
v 984.307550 -17.481833 50.867020
v 946.847667 -23.582994 45.611037
v 933.915755 -29.061775 39.447898
v 927.890976 -31.945411 39.834035
v 954.316469 -25.136097 53.213044
v 949.524996 -25.763979 51.570823
v 921.230074 -35.135022 41.134457
v 995.032525 -27.955933 58.540781
v 906.094562 -39.284811 39.126625
v 842.840231 -49.582414 36.385332
v 805.251268 -52.787511 31.500155
v 941.469730 -30.902821 51.185693
v 767.434957 -55.966934 31.608933
v 741.614502 -57.288220 28.967365
v 986.127608 -32.743169 62.665591
v 953.357978 -35.384474 58.842886
v 779.265070 -59.335573 39.560727
v 996.202496 -39.711685 67.910252
v 899.500936 -48.540012 49.338408
v 887.219224 -54.501039 50.433961
v 963.142890 -37.485871 63.864572
v 934.145585 -34.751832 50.406836
v 879.962757 -54.055458 48.788484
v 950.643090 -39.163785 60.807199
v 969.245865 -41.046617 69.704345
v 928.731705 -37.882448 50.534877
v 513.451701 -68.834669 19.308260
v 996.874690 -44.145105 70.824107
v 812.988167 -66.885974 45.969013
v 994.386588 -60.579430 81.351454
v 1000.580839 -107.135535 68.732885
v 977.728030 -122.234830 47.150643
v 913.456798 -124.331562 39.829970
v 842.590533 -123.160878 18.844143
v 944.171978 -138.722536 29.030883
v 973.632966 -145.789435 28.886723
v 961.580396 -145.864670 21.557761
v 963.649585 -145.783601 18.508785
v 926.632027 -131.699177 18.449311
v 980.212492 -143.955355 6.947517
v 904.116476 -128.906831 22.998810
v 996.077385 -140.776814 7.471086
v 821.523097 -122.038993 13.047143
v 251.866858 -134.457066 -18.070540
v 867.259498 -93.845990 -16.881891
v 855.251204 -94.371560 -16.659677
v 942.069140 -88.886898 -25.363364
v 959.130235 -82.482360 -30.170445
v 953.244756 -68.483363 -32.086152
v 751.327719 -81.659415 -13.309034
v 925.846066 -80.682202 -25.123154
v 841.246560 -94.527852 -16.867176
v 851.699776 -91.052614 -17.720994
v 942.562094 -67.552721 -30.144028
v 822.137760 -71.216311 -11.402616
v 837.773828 -63.570000 -6.295114
v 882.281574 -54.606281 -6.779616
v 934.106264 -44.943297 -19.144040
v 891.726114 -51.740259 -6.305034
v 953.525979 -34.818645 -19.436712
v 970.734265 -25.958659 -18.866600
v 969.149575 -27.949385 -20.439440
v 749.146507 -102.507770 -20.940289
v 1000.701120 -8.065003 -14.872078
v 918.076462 -49.932578 -15.867804
v 970.235597 -19.389774 -8.194559
v 921.619499 -41.670656 -5.753534
v 973.942600 -7.838826 16.718747
v 1008.072734 2.389674 22.423375
v 972.169924 -8.410714 19.259985
v 963.098009 -12.772580 25.693919
v 956.753934 -16.342711 23.692194
v 839.966374 -48.935477 27.700486
v 876.613847 -43.372067 27.767623
v 809.703444 -52.347346 27.415568
v 782.770218 -55.546780 21.891425
v 920.346196 -32.861470 31.382881
v 884.648329 -42.687985 33.754337
v 899.926388 -40.351171 37.564261
v 916.658499 -36.750663 41.041763
v 924.434462 -34.058455 41.595931
v 941.620253 -25.124127 39.579436
v 929.988606 -29.715672 34.766087
v 995.443650 -10.191829 46.692347
v 963.002685 -13.139639 39.177281
v 953.189237 -18.743565 42.288881
v 941.231337 -26.214271 42.739367
v 937.685909 -27.272057 39.833312
v 937.205426 -28.984288 44.065693
v 999.237906 -25.616405 56.579750
v 821.166068 -51.464303 33.658973
v 735.232654 -57.756130 29.537213
v 960.390315 -32.455583 58.327554
v 956.773892 -33.240556 58.184925
v 956.894646 -30.872630 56.741469
v 985.952049 -37.694793 67.543885
v 905.202422 -48.783040 51.076388
v 830.026648 -59.941675 45.649708
v 789.989971 -63.272254 42.790193
v 785.888376 -60.498193 41.114843
v 979.802924 -37.778919 67.765684
v 973.805185 -38.792006 68.501780
v 987.373724 -40.441156 70.118709
v 997.947466 -57.074585 78.445928
v 999.382437 -63.499555 81.707695
v 962.816940 -39.577455 65.896551
v 935.306261 -38.203336 54.154278
v 865.299477 -58.322035 48.879964
v 919.441896 -118.214942 46.147530
v 949.677149 -135.061761 35.435267
v 951.718543 -138.533638 33.345487
v 842.851034 -58.687893 46.479006
v 241.165234 -120.043537 17.185249
v 941.326290 -115.090736 53.665338
v 933.802126 -114.212231 53.083444
v 783.392364 -122.192551 18.669221
v 892.898985 -127.080809 21.214035
v 886.716800 -126.108279 20.115345
v 957.407027 -139.002132 34.374657
v 990.396416 -144.473721 13.280751
v 994.376249 -142.717356 10.995771
v 953.047377 -142.726460 24.690202
v 951.127299 -142.027356 25.799141
v 991.866946 -110.666662 -17.126189
v 749.988367 -105.230843 -19.869868
v 937.133668 -73.667227 -28.470375
v 931.410939 -69.171241 -27.607499
v 754.042194 -104.040410 -19.923221
v 967.204923 -88.815846 -28.635693
v 976.237753 -80.886007 -30.479416
v 941.604429 -71.922543 -29.585857
v 928.460870 -71.989585 -26.859779
v 879.236426 -81.444996 -19.946874
v 945.229922 -63.955519 -30.835298
v 800.474908 -74.003600 -10.848562
v 878.546025 -61.674793 -13.745929
v 886.929474 -60.569749 -15.039985
v 886.537451 -57.042466 -11.378775
v 858.783015 -61.140101 -8.246830
v 923.777157 -49.411377 -18.204851
v 886.494890 -53.001602 -6.080993
v 909.252715 -50.184242 -11.919656
v 1003.197080 -8.464064 -15.323088
v 974.311888 -22.959507 -17.212814
v 941.081718 -43.373031 -21.782929
v 966.529779 -26.290779 -16.337914
v 958.566219 -29.008039 -14.233360
v 1006.783876 -8.991289 -14.844436
v 912.511333 -49.076702 -12.031645
v 923.058166 -44.375852 -11.109140
v 917.984925 -43.688439 -6.886223
v 801.833608 -67.150066 -3.881804
v 975.682680 -6.463442 23.046085
v 965.303216 -11.525879 22.392306
v 998.463136 1.415968 28.793025
v 871.387125 -44.608851 31.549377
v 738.023402 -57.344946 24.999403
v 910.593968 -38.099240 39.587702
v 966.976118 -11.132743 36.353785
v 968.890514 -10.282210 38.092928
v 959.984402 -14.745941 18.727993
v 977.744707 -6.685224 39.460547
v 956.870702 -16.546750 40.451985
v 959.154426 -15.415925 42.494251
v 987.040115 -15.817943 49.847921
v 946.848604 -22.749316 42.340816
v 284.958594 -59.439604 -5.673680
v 956.379618 -26.741494 54.510396
v 859.084833 -46.604569 32.656761
v 549.317463 -59.650322 9.351365
v 771.540208 -55.371848 27.884489
v 974.113444 -28.222795 57.153891
v 948.828365 -35.568052 57.606702
v 772.665323 -62.281865 40.545340
v 980.998603 -35.069664 64.768608
v 778.849311 -63.152640 41.576717
v 947.602507 -27.682971 52.027475
v 921.907495 -45.318228 53.962290
v 825.385117 -66.027663 46.960390
v 409.080006 -120.159110 14.274811
v 958.418895 -144.664825 22.368706
v 979.407746 -146.680720 13.051736
v 887.011123 -82.704562 -20.295564
v 998.101590 -141.072278 12.144888
v 764.712453 -103.988137 -18.732937
v 920.004768 -90.368004 -21.242173
v 1023.625914 -27.994026 -18.580884
v 938.694028 -65.388524 -29.329211
v 806.403865 -75.023806 -12.484291
v 914.491026 -51.013345 -15.406613
v 964.368147 -28.665742 -18.298777
v 992.245465 -13.377315 -17.397616
v 977.182809 -22.458396 -18.439110
v 873.341906 -54.865704 -4.107863
v 849.663495 -48.089947 34.002229
v 935.856283 -27.404433 36.312080
v 960.794809 -25.139834 54.540391
v 746.345821 -56.927512 25.449240
v 528.319180 -69.483133 20.400403
v 991.474652 -38.680569 67.972617
v 994.010400 -68.657036 85.767237
v 963.498466 -73.630083 -32.558123
v 963.066833 -80.833994 -30.943211
v 903.462952 -53.140817 -13.040827
v 237.086414 -87.683637 -52.325152
v 827.638018 -70.194861 -11.355200
v 969.601105 -9.368658 22.588666
v 972.157708 -84.532258 -30.059004
v 890.477684 -84.397463 -20.280557
v 918.863381 -34.061365 35.116269
v 991.333256 -10.985296 47.571648
v 973.544058 -88.044050 -28.942284
v 951.842477 -26.913870 53.412470
v 950.464972 -20.587713 43.452718
v 987.525689 -143.707199 8.567912
v 904.030189 -78.521345 -22.338595
v 916.041503 -35.125134 35.582495
v 382.596860 -125.466747 -29.094222
v 638.567227 -107.460659 31.622874
v 645.628453 -107.895873 31.958078
v 371.961234 -124.780772 -41.732581
v 917.134875 -117.805903 -1.408746
v 359.697821 -121.658495 11.196272
v 841.928871 -109.435565 -7.852233
v 301.418703 -77.008317 -37.319082
v 720.677871 -95.086668 38.630834
v 634.696184 -122.451798 -16.362537
v 770.861996 -113.458939 -10.327861
v 636.010179 -120.728157 16.437850
v 785.357018 -68.709578 43.688941
v 883.168776 -56.048719 -9.044833
v 345.498341 -73.186076 -30.824367
v 698.062252 -72.244814 -3.321934
v 266.473606 -69.818925 -31.244527
v 834.473849 -123.026011 23.113564
v 524.177804 -75.297949 -21.622467
v 798.604523 -117.039634 -2.137629
v 348.886914 -117.263134 15.257675
v 807.049469 -83.274386 46.334940
v 703.557792 -75.519175 -6.894283
v 396.385620 -87.378646 24.321884
v 268.431191 -81.801947 -44.499696
v 311.561978 -84.741312 23.982216
v 264.835018 -133.466035 -51.266003
v 941.759327 -24.173609 22.499921
v 912.457316 -81.316153 -22.951300
v 625.911154 -119.987196 18.089679
v 572.559688 -67.807958 -7.978905
v 370.379316 -125.800743 -36.738027
v 532.385324 -122.089127 -33.843191
v 845.761371 -86.931673 -18.469197
v 347.416092 -77.461513 -35.605317
v 594.789293 -73.247594 -12.074746
v 351.631587 -120.947812 11.739540
v 353.911710 -117.979273 14.599808
v 555.781555 -123.321335 -23.454971
v 309.642801 -122.294570 -60.603423
v 673.099876 -85.375674 -17.024084
v 1029.235703 -29.300409 -15.521384
v 233.766769 -118.875097 18.375719
v 791.966148 -53.918243 31.266776
v 247.997319 -58.737525 -4.483781
v 370.446187 -59.424961 -5.777957
v 785.420973 -98.670545 -18.651041
v 255.196857 -112.584175 20.827918
v 401.913666 -121.391781 12.924734
v 266.765022 -112.882608 20.136923
v 637.636132 -59.743451 19.199127
v 364.554627 -126.387760 -30.050167
v 478.230858 -113.953573 21.222395
v 195.146091 -98.038355 26.130696
v 423.898826 -97.834627 25.092181
v 367.431208 -72.942078 20.010011
v 468.589995 -69.453634 18.024845
v 429.028843 -68.822041 17.141769
v 286.296227 -80.506975 23.298613
v 409.040621 -82.128547 23.111315
v 202.166704 -86.763429 24.733595
v 588.478524 -72.089319 25.548157
v 373.176143 -78.548893 21.878214
v 597.335031 -72.989749 26.631285
v 548.858984 -73.753769 23.851882
v 389.046106 -85.008510 23.766640
v 563.315655 -77.351508 26.128564
v 369.364885 -82.146393 22.918003
v 208.821157 -96.496145 26.471796
v 494.197796 -81.781822 24.583076
v 280.499319 -95.089966 25.600579
v 265.808711 -94.289920 25.700473
v 501.145520 -84.645768 25.512580
v 631.561278 -78.872606 31.109865
v 304.515898 -97.039544 25.304722
v 290.431916 -98.108701 25.336291
v 286.069216 -96.944842 25.471434
v 270.098675 -96.700484 25.587751
v 260.424191 -100.788291 25.080072
v 562.643790 -92.415576 28.822179
v 551.587231 -89.604657 28.107228
v 395.092916 -95.971272 25.064451
v 344.989641 -95.934318 25.106752
v 547.820172 -96.875446 28.132969
v 440.344389 -100.298332 24.957853
v 472.942267 -100.261375 25.533274
v 619.974169 -93.454294 31.940548
v 543.721149 -96.827342 27.978065
v 497.036775 -101.859149 25.862331
v 599.921436 -98.311072 30.589330
v 677.265472 -107.788120 33.950239
v 735.325287 -70.175131 39.095413
v 517.343176 -87.712562 26.586289
v 478.214399 -89.875081 25.731984
v 486.159155 -101.256886 25.680655
v 491.638888 -91.725729 26.238807
v 540.889062 -101.173998 27.486436
v 251.300697 -108.466564 22.983571
v 272.675241 -120.453864 15.277216
v 324.225692 -122.143389 10.547674
v 277.814598 -126.827866 6.908669
v 523.730274 -118.044136 20.449217
v 467.371621 -119.394327 16.965716
v 613.885826 -115.732689 26.934103
v 589.884703 -117.185801 24.014440
v 573.748876 -117.368862 23.152627
v 536.369899 -117.957337 21.071045
v 506.247148 -118.186203 19.645624
v 482.640911 -118.281050 18.684689
v 445.862037 -118.386759 17.093679
v 443.214816 -115.020011 19.243851
v 238.610739 -130.884019 5.186551
v 705.137566 -117.887650 30.785516
v 659.560739 -117.858633 26.782768
v 602.733574 -117.696838 23.432158
v 522.739184 -118.869614 18.816900
v 508.108871 -119.065834 18.247238
v 461.110950 -119.651590 16.512149
v 453.228838 -119.212448 16.709859
v 730.713531 -119.091056 30.941947
v 519.095008 -119.786938 13.382167
v 448.478575 -120.715488 14.696177
v 439.190891 -120.739306 14.577765
v 430.490202 -121.007030 14.005435
v 424.838404 -120.754035 14.237075
v 308.241587 -127.608867 3.636648
v 652.783221 -119.250763 22.641375
v 276.848597 -130.290914 0.764296
v 202.783408 -138.586580 -3.245259
v 194.436819 -140.580473 -5.895938
v 241.786133 -135.190601 -4.950526
v 598.517143 -117.725484 23.138075
v 781.618831 -117.848881 36.702366
v 723.507464 -121.373527 21.093167
v 235.551950 -136.307101 -6.659419
v 488.318550 -120.485057 7.769717
v 231.107997 -137.576256 -13.270615
v 698.350744 -121.068961 -7.120149
v 422.613088 -122.120887 -7.452061
v 648.047646 -122.990023 -9.422038
v 307.424240 -128.611260 -11.611413
v 484.928231 -122.676336 -13.924734
v 707.089188 -113.216209 -20.723262
v 508.984216 -123.242429 -21.040874
v 721.185142 -110.794973 -20.569788
v 684.819280 -115.682658 -21.975570
v 655.364874 -117.974067 -24.548280
v 419.751661 -123.685972 -20.683211
v 626.979464 -119.704629 -27.206847
v 306.696819 -130.295333 -34.029773
v 581.739537 -120.209388 -34.498995
v 307.168181 -130.398703 -40.619809
v 555.645625 -121.514382 -34.346682
v 554.162320 -120.834362 -36.534825
v 346.130302 -126.873574 -41.781820
v 276.096200 -133.029108 -40.657995
v 514.610807 -121.266026 -38.343364
v 466.162817 -120.007312 -44.629770
v 455.792651 -120.571106 -43.624512
v 222.275977 -137.036573 -62.715869
v 431.764021 -118.512982 -49.953313
v 426.524485 -119.064981 -49.278665
v 401.336550 -118.698230 -52.305902
v 294.886194 -125.111624 -60.367255
v 253.283039 -129.874485 -65.084536
v 383.564899 -119.148868 -53.411626
v 478.597802 -120.736352 4.480945
v 366.968310 -124.340026 -5.482536
v 426.950659 -123.572012 -21.284361
v 605.263897 -120.156835 -30.521640
v 505.031248 -120.071072 -42.378164
v 387.979999 -121.168610 -48.915132
v 343.602526 -122.713808 -53.506843
v 375.759033 -124.707662 -19.318988
v 385.060755 -104.550871 -56.899993
v 791.712787 -96.850091 -18.596161
v 813.906903 -95.404263 -17.549088
v 652.801825 -107.140445 -30.226493
v 790.480388 -86.490538 -18.229993
v 694.633429 -100.844175 -24.989558
v 807.205635 -80.497770 -16.379132
v 687.171300 -96.325589 -23.485814
v 667.656943 -96.586631 -24.753151
v 556.779209 -110.852275 -42.305139
v 536.698536 -112.923497 -45.216197
v 790.736174 -80.731009 -15.232288
v 492.415622 -115.618302 -49.524325
v 583.768909 -101.644368 -34.948230
v 212.552428 -124.175264 -74.021873
v 554.401990 -103.675801 -39.515151
v 508.026230 -107.920071 -47.208718
v 452.486844 -110.579163 -53.882754
v 384.664555 -114.070891 -58.565319
v 407.229624 -110.711044 -57.599071
v 535.869572 -100.452349 -39.900374
v 517.715098 -104.420092 -44.316520
v 374.847001 -111.160946 -59.857175
v 337.531462 -115.166567 -61.904338
v 325.768087 -115.608768 -62.870233
v 307.965139 -116.458697 -64.409440
v 485.876331 -106.755606 -49.257195
v 471.289666 -106.182237 -50.574145
v 474.105279 -103.230677 -48.662961
v 376.955259 -104.380724 -57.308091
v 330.178737 -103.369941 -59.030453
v 299.297937 -98.458352 -57.054671
v 239.172766 -91.692355 -55.656735
v 665.222311 -106.618495 -28.876820
v 550.819866 -87.494191 -29.217754
v 350.385918 -88.639270 -46.749916
v 299.876838 -88.673935 -49.132921
v 660.433164 -78.816014 -11.938682
v 619.049899 -80.632795 -16.840616
v 624.346315 -79.471186 -15.289055
v 253.262735 -80.897347 -44.681120
v 583.895952 -69.238874 -8.671639
v 692.638892 -63.078067 9.533444
v 686.554644 -61.848879 11.589090
v 239.194791 -66.207347 -28.691727
v 651.581774 -61.113101 11.182764
v 622.918106 -62.088060 6.726207
v 236.233110 -62.449209 -22.451735
v 593.899702 -61.278060 5.617340
v 563.663907 -62.303455 0.311917
v 542.900982 -60.706097 2.157822
v 478.097611 -60.472592 -3.551911
v 474.601469 -61.138677 -5.538884
v 452.599443 -61.991133 -8.891421
v 435.545441 -60.593904 -7.040863
v 388.822799 -61.649927 -11.736919
v 281.472372 -60.899156 -14.022946
v 416.727952 -59.979429 -6.204035
v 297.597859 -59.836542 -8.345267
v 254.680887 -59.439172 -10.857710
v 744.574321 -67.028372 2.620177
v 725.826814 -73.351626 -4.555992
v 289.593701 -59.479824 -5.196536
v 276.023097 -59.296411 -4.477349
v 275.747535 -59.339099 -3.007676
v 534.821538 -59.803714 9.329199
v 533.313459 -59.609553 6.712009
v 525.176326 -59.586401 6.301863
v 486.873902 -59.208727 3.072721
v 438.176533 -58.610563 4.373310
v 287.253030 -60.145395 2.199082
v 276.278882 -59.923887 1.318890
v 588.010751 -59.863408 13.998058
v 570.701007 -59.799957 12.228393
v 630.225730 -59.693407 17.539657
v 441.200184 -60.163456 8.639005
v 432.922930 -59.656083 7.795553
v 425.968066 -61.558380 10.915477
v 598.209903 -60.090881 16.149298
v 419.993757 -59.371285 7.490920
v 218.996027 -61.523742 7.785335
v 751.477531 -57.201539 31.719665
v 615.935356 -61.475827 20.936543
v 268.963939 -61.342076 6.041341
v 349.365327 -60.810703 8.393436
v 236.286389 -62.826214 8.991874
v 683.064180 -63.590695 30.875602
v 307.258606 -64.027211 12.672622
v 739.020656 -61.985365 36.569140
v 699.406417 -62.034386 31.678123
v 677.116975 -63.659249 30.210878
v 289.901124 -67.648232 16.621985
v 735.742535 -59.429533 33.705958
v 332.278758 -65.117391 15.416985
v 634.321434 -78.079161 -13.096309
v 556.831743 -94.454399 28.582402
v 322.422807 -105.927337 -60.820406
v 315.473155 -107.614333 -62.015899
v 654.996918 -123.229295 -2.808927
v 404.669799 -122.497334 -4.313751
v 515.353876 -123.182262 -15.016303
v 545.343686 -122.620645 -2.551138
v 203.783948 -123.919061 -75.117634
v 45.431280 -91.334726 -86.236132
v 201.946178 -126.924405 -75.345722
v 211.084974 -57.661182 -0.322111
v 462.526891 -117.376657 -49.960319
v 469.562773 -116.108775 -51.064010
v 478.045088 -116.149167 -50.335200
v 408.446875 -115.302529 -55.997245
v 421.155335 -116.107527 -54.227842
v 422.731998 -114.783438 -55.306819
v 426.372867 -116.132869 -53.826668
v 495.901554 -117.315130 -47.869266
v 524.716644 -116.641920 -45.844641
v 532.581936 -117.794149 -44.085606
v 531.767679 -116.496667 -45.201113
v 806.283623 -101.582062 -15.707429
v 379.932627 -113.950324 -58.960194
v 424.837851 -117.331607 -52.428986
v 452.143508 -118.011642 -49.615432
v 572.074995 -116.214374 -40.302297
v 600.157581 -114.905487 -36.912350
v 698.603837 -110.367850 -24.448606
v 710.676935 -108.049419 -23.778539
v 457.786261 -118.035764 -49.198374
v 622.201476 -114.387929 -33.964690
v 627.306272 -114.731955 -33.037423
v 642.721772 -113.154268 -31.370753
v 654.177640 -113.005286 -29.775158
v 566.611159 -118.538407 -39.308406
v 608.128590 -117.804864 -33.842990
v 621.760815 -118.712549 -30.162179
v 615.792080 -117.384943 -32.999776
v 667.899534 -115.064947 -26.035915
v 636.403200 -117.661843 -28.872495
v 272.258961 -124.339419 -66.129558
v 284.855933 -121.670898 -65.608322
v 290.520030 -123.046467 -63.572233
v 293.170903 -121.571990 -64.250731
v 307.204808 -120.955128 -62.345295
v 273.181950 -125.756318 -64.697039
v 279.287353 -124.525811 -64.541927
v 7.241432 -113.371603 -80.246311
v 242.984386 -126.542557 -69.946831
v 5.782097 -113.262637 -79.481965
v 226.195263 -127.322889 -72.131887
v 246.097780 -127.680108 -68.858737
v 267.138412 -126.049951 -65.773805
v 215.602970 -129.366049 -73.139399
v 227.240646 -130.254584 -70.809756
v 230.728753 -132.176360 -68.674000
v 236.187599 -131.415470 -68.032235
v 248.508250 -131.551132 -63.996689
v 397.360310 -117.130427 -54.976011
v 237.691632 -132.312400 -66.488579
v 230.801900 -137.162420 -53.597833
v 521.296322 -123.140394 -12.724980
v 696.768027 -122.444352 1.318533
v 509.697232 -123.139843 -15.731285
v 736.393452 -122.127655 13.298979
v 361.273949 -126.282390 -26.784962
v 506.903238 -122.155029 -5.157947
v 527.558211 -122.141771 -1.835026
v 239.682565 -135.987439 -30.548642
v 369.984769 -124.462904 -15.159091
v 542.338249 -121.366296 4.861913
v 580.818921 -121.557063 8.252469
v 207.168334 -140.731153 -20.326486
v 496.006243 -120.159593 12.995965
v 294.673068 -129.843429 -12.018119
v 470.105569 -120.905185 12.885953
v 473.007925 -120.660783 14.246860
v 262.327707 -133.777043 -10.119240
v 374.282405 -125.230577 4.587160
v 414.490425 -122.616122 11.504072
v 444.448012 -121.933077 10.807514
v 274.223644 -132.613068 -4.657321
v 370.367063 -124.938456 7.490130
v 367.388606 -125.556052 5.415838
v 302.883736 -129.982342 -1.661488
v 340.812019 -126.286422 5.404735
v 601.489115 -122.817608 3.952478
v 343.460750 -125.733052 -12.648002
v 489.337265 -121.143911 0.356330
v 474.200593 -121.670692 -5.353008
v 345.016150 -126.209898 -3.008208
v 621.559922 -103.177903 31.312643
v 455.870661 -107.716141 23.187581
v 591.402062 -116.049169 25.514029
v 678.001000 -112.655604 32.640509
v 728.010186 -116.042814 34.398489
v 634.070118 -113.864763 29.329087
v 194.447235 -122.126963 18.344158
v 357.685692 -112.385135 19.082716
v 288.117614 -113.059955 19.637546
v 501.812522 -104.115647 25.572067
v 286.580498 -108.003258 22.188532
v 310.470699 -107.423381 22.168224
v 348.365416 -106.143506 22.526872
v 417.602149 -102.214533 24.322580
v 516.852098 -99.044902 26.836169
v 199.625016 -106.197906 25.216763
v 531.248972 -95.163285 27.558076
v 691.687363 -116.449352 31.335612
v 542.302391 -114.731213 23.982017
v 401.447353 -106.949352 22.447527
v 508.692467 -108.901346 24.526182
v 438.391115 -102.910101 24.383892
v 193.156892 -90.679063 25.423797
v 197.191780 -87.546018 24.799546
v 202.148607 -83.318069 23.603771
v 216.003361 -83.082562 23.884353
v 197.166881 -77.276454 21.131379
v 261.506014 -77.316387 22.401437
v 264.652147 -81.808590 23.838674
v 240.610995 -70.408388 17.356321
v 288.293485 -73.163426 21.060934
v 249.311233 -69.295597 16.632406
v 283.670886 -71.133162 19.844435
v 315.611620 -69.740291 19.611965
v 319.623259 -70.541190 20.091435
v 292.768501 -70.398803 19.494767
v 329.831342 -70.603240 19.844888
v 334.875292 -67.815984 18.215900
v 380.108664 -68.742082 17.773091
v 497.202918 -73.061372 21.170500
v 395.745571 -63.482326 13.592976
v 406.166055 -65.861530 15.228930
v 422.445994 -66.759778 15.699797
v 432.368573 -63.289630 12.773759
v 546.093708 -70.180148 21.837705
v 695.230601 -65.458674 33.267002
v 699.257475 -64.093781 33.067488
v 699.814452 -67.527881 34.617575
v 705.680849 -63.185651 33.345246
v 399.968084 -64.951379 14.718795
v 568.366450 -64.856550 19.724668
v 601.107070 -68.777168 24.928064
v 428.517584 -65.647161 14.875334
v 238.822789 -58.410328 -4.726021
v 233.371298 -58.146211 -6.650565
v 229.190329 -58.132167 -8.964960
v 344.718336 -59.218013 -0.721388
v 323.847716 -60.001573 -8.270045
v 416.208461 -59.044477 -2.860934
v 434.138013 -59.330939 -3.429406
v 381.282992 -60.606476 -9.432260
v 398.039766 -60.308549 -8.008262
v 459.987655 -58.804049 3.138720
v 457.237423 -60.042986 -4.032736
v 579.418661 -60.029965 8.392217
v 229.624182 -70.956256 -36.236765
v 592.640242 -60.593610 7.427930
v 678.252227 -59.897822 16.169832
v 700.228945 -59.450501 17.799087
v 217.651576 -57.405356 -5.135238
v 234.937554 -80.567054 -45.860200
v 209.321074 -89.136537 -56.183504
v 330.739453 -90.639451 -49.408305
v 216.607212 -94.798607 -60.283148
v 304.831571 -91.681423 -51.484615
v 373.796292 -97.583160 -52.965316
v 261.679312 -98.029127 -58.927771
v 458.925253 -96.830855 -45.925187
v 471.553396 -100.869753 -47.451620
v 493.464501 -102.674579 -46.192616
v 697.412420 -89.456378 -18.968755
v 605.952872 -102.359541 -33.060776
v 671.087436 -95.157698 -23.742836
v 241.434535 -114.896580 -69.384062
v 236.925016 -120.426287 -71.104402
v 228.511875 -77.207575 -43.245422
v 709.532600 -81.358533 -12.471075
v 674.601299 -88.982689 -19.624442
v 719.072832 -84.415799 -14.883083
v 610.601571 -83.706707 -20.267850
v 586.883223 -85.578282 -23.998681
v 217.954640 -117.688637 -72.460883
v 375.764509 -125.449452 -24.973392
v 487.038509 -120.702506 4.611652
v 649.383367 -108.352150 32.090563
v 234.185787 -112.248090 21.926224
v 210.089556 -77.948873 21.525320
v 236.713286 -115.474895 20.231929
v 241.084399 -118.261586 18.429017
v 650.807119 -59.532554 19.637481
v 486.091305 -68.950492 18.239747
v 787.683971 -54.181155 29.801351
v 260.830752 -114.552186 19.587062
v 286.662043 -63.052065 10.038792
v 401.146263 -58.768355 5.458535
v 783.004740 -54.545894 28.062753
v 305.341330 -113.451012 19.121806
v 514.917316 -70.934790 20.679229
v 385.258464 -69.801092 18.190327
v 362.702716 -73.804170 20.397209
v 399.212434 -75.723476 20.784676
v 501.236253 -71.631276 20.531693
v 424.199592 -74.605096 20.308499
v 519.436820 -70.708526 20.743603
v 383.155396 -81.731994 22.840322
v 337.922955 -78.869104 22.273076
v 280.340851 -81.053046 23.422598
v 213.171461 -87.597403 25.202653
v 298.835818 -84.997633 24.087444
v 233.595709 -87.480191 25.478154
v 248.237472 -91.037683 25.744874
v 229.371591 -90.260883 25.930689
v 610.275709 -70.906787 26.754204
v 582.057137 -74.755228 26.239862
v 504.836745 -82.094417 24.977001
v 317.047491 -88.723286 24.657842
v 223.853485 -92.479116 26.258696
v 644.369300 -71.087917 29.966734
v 367.243294 -93.961830 25.056200
v 303.057159 -98.403460 25.204048
v 261.663320 -96.283771 25.733257
v 310.927157 -98.339761 25.150284
v 321.226302 -98.535560 25.014710
v 243.949554 -102.710446 24.869075
v 469.824692 -93.596214 25.803395
v 388.956191 -99.054416 24.786265
v 384.203723 -97.390477 24.989289
v 407.862979 -98.309020 24.919490
v 467.946038 -103.194292 24.905095
v 505.592552 -98.088616 26.598336
v 694.304825 -114.123537 33.127782
v 284.432022 -86.992052 24.532314
v 260.343577 -106.310304 23.594244
v 348.514233 -111.163271 19.832952
v 749.619582 -117.725530 34.663870
v 635.126040 -116.837098 26.730457
v 622.987702 -116.754048 26.090770
v 616.434910 -117.363429 24.807301
v 581.024538 -116.178949 24.903469
v 543.238208 -117.932948 21.268525
v 415.756422 -115.731784 17.750408
v 758.720822 -117.297210 35.713014
v 738.951579 -117.850706 33.729005
v 682.091100 -117.811370 28.735304
v 687.592504 -118.555252 27.782899
v 674.580746 -118.000833 27.665222
v 661.572632 -116.790861 28.660856
v 649.710816 -117.669045 26.376417
v 524.239427 -119.332781 16.793972
v 409.298987 -121.495314 13.048307
v 744.417677 -117.626486 34.334919
v 729.636630 -117.806359 32.951842
v 514.191036 -119.403750 16.981245
v 486.111807 -119.583295 17.088826
v 388.418184 -122.223534 11.628896
v 365.495645 -125.083003 7.379073
v 334.421945 -124.464521 7.778643
v 285.967995 -130.806873 -0.978445
v 271.279700 -131.777632 -1.603565
v 272.126719 -132.394761 -3.046443
v 710.717490 -121.378144 19.848698
v 699.000616 -121.472268 18.445951
v 201.626052 -141.133330 -10.366881
v 532.654130 -119.663976 14.266098
v 229.147809 -135.723811 -63.180546
v 703.516017 -122.044556 -0.753697
v 399.941840 -123.396062 3.545673
v 627.908235 -123.522176 -9.182322
v 635.019715 -123.347221 -9.522288
v 570.152715 -123.427742 -21.062411
v 669.236508 -117.408500 -22.609464
v 660.261988 -116.353064 -25.998839
v 639.160748 -118.784004 -26.520706
v 306.897781 -130.451499 -37.320858
v 521.097053 -119.956614 -41.596050
v 483.995969 -119.548407 -44.858529
v 211.640422 -138.652343 -63.495792
v 332.496413 -124.145734 -53.345309
v 382.981621 -123.492201 -3.989661
v 778.211180 -107.480370 -14.986956
v 562.569159 -123.298368 -23.314472
v 513.925219 -120.627878 -40.368497
v 232.515645 -136.131104 -59.720990
v 703.194975 -107.342621 -24.873286
v 692.634838 -106.882640 -26.148553
v 688.287798 -104.276766 -26.365910
v 678.312370 -103.435542 -26.955709
v 706.851230 -98.103014 -23.347475
v 716.591500 -97.149968 -22.587983
v 615.724024 -108.736502 -34.666579
v 548.322879 -113.162985 -43.823705
v 545.339598 -116.027230 -43.791761
v 735.373694 -93.806571 -20.771284
v 726.095546 -92.411010 -20.186642
v 638.868114 -99.765573 -28.659505
v 524.090661 -112.745760 -46.715508
v 513.023962 -113.980647 -47.978979
v 592.073817 -103.849823 -35.160016
v 789.315094 -77.961424 -13.028836
v 390.842201 -114.480880 -57.858598
v 363.958681 -113.901666 -60.266314
v 504.060601 -105.312548 -46.443669
v 273.026246 -121.884729 -67.301958
v 414.083124 -107.496254 -56.327306
v 370.341272 -113.057632 -59.982175
v 485.910936 -103.724372 -47.639001
v 357.824759 -113.002811 -60.953885
v 465.628392 -104.140826 -50.051264
v 381.321835 -99.899813 -54.197824
v 261.809545 -107.170896 -64.559013
v 360.017528 -98.403422 -54.335423
v 326.194705 -95.134086 -53.392828
v 577.431048 -109.737722 -39.376593
v 489.909516 -105.753816 -48.301895
v 233.037808 -122.050775 -71.666829
v 516.703782 -101.449807 -42.728714
v 293.397902 -119.837286 -65.202653
v 660.283285 -93.019426 -23.201510
v 555.021585 -101.984221 -38.543215
v 420.756480 -97.112657 -49.474797
v 516.336571 -91.627278 -36.134788
v 275.496524 -92.252714 -53.573365
v 252.060108 -74.071296 -37.599768
v 623.461548 -66.026697 -0.002591
v 625.554679 -67.984360 -2.555485
v 590.401682 -68.690618 -7.279452
v 703.014077 -59.946838 16.275270
v 669.582840 -60.266443 14.631023
v 607.966328 -60.180266 10.555244
v 587.264026 -60.647763 6.677536
v 556.166390 -61.487389 1.399704
v 467.141371 -61.722806 -7.423801
v 232.176311 -59.657959 -16.117307
v 440.372645 -60.745505 -7.069161
v 395.671334 -60.898199 -9.772444
v 429.287804 -60.447248 -7.036166
v 260.319304 -60.426763 -14.385067
v 273.068041 -59.527895 -8.457273
v 314.551939 -60.370778 -10.271848
v 246.216946 -60.517628 4.143678
v 473.269534 -59.207859 5.502238
v 541.220678 -59.618937 6.978666
v 502.812519 -59.423788 3.706055
v 452.777861 -58.654588 2.545473
v 427.919607 -58.445620 3.834046
v 414.852902 -58.490124 0.851554
v 378.407369 -58.696156 1.322015
v 581.577502 -59.900069 13.608666
v 354.484696 -59.119422 1.222391
v 349.602711 -59.120936 -1.218522
v 611.756106 -59.827607 16.279000
v 476.047559 -60.819627 9.667430
v 642.155050 -60.406463 22.267890
v 467.817027 -60.590880 9.080189
v 319.390986 -61.045291 6.519696
v 725.141681 -58.262182 21.555404
v 719.846455 -58.170461 26.947181
v 708.649760 -58.466849 25.726211
v 680.618508 -59.126943 23.173107
v 673.489543 -59.379962 23.213154
v 275.613192 -61.301183 6.129859
v 615.475967 -62.670636 22.311989
v 576.420191 -63.848676 19.537588
v 408.281023 -61.783920 11.507341
v 354.596847 -60.632034 8.471388
v 613.461004 -64.024510 23.182059
v 597.455937 -63.489900 21.151737
v 342.014424 -60.544870 6.707109
v 713.165792 -60.225007 31.594061
v 707.964463 -60.471623 31.168051
v 653.893316 -63.830184 27.610809
v 521.104584 -65.949556 17.544668
v 383.666354 -64.574335 14.813456
v 363.991941 -62.598242 13.002725
v 314.568530 -62.140054 9.270744
v 724.834809 -62.245377 35.056504
v 720.108614 -60.958085 33.400139
v 385.700665 -62.237192 12.426469
v 727.316751 -60.736242 34.118413
v 370.896283 -63.116229 13.599202
v 290.860464 -64.417314 12.425979
v 252.880882 -65.330034 12.514223
v 368.831271 -125.888107 -26.338440
v 247.920806 -81.269392 23.618534
v 256.204346 -81.421975 23.659632
v 454.923578 -113.362428 -53.590382
v 433.364310 -116.413873 -52.989323
v 463.634576 -115.790314 -51.748762
v 489.280605 -115.937478 -49.588551
v 432.179441 -117.302344 -51.898508
v 445.720793 -117.488034 -50.816544
v 581.660974 -116.386344 -38.856069
v 606.632391 -115.630692 -35.746042
v 617.497138 -112.941740 -34.958290
v 636.071885 -113.542274 -32.184438
v 717.860639 -106.966281 -23.219705
v 378.532406 -115.294822 -58.346551
v 463.506163 -118.774433 -47.559482
v 715.211260 -110.552368 -21.712411
v 357.135344 -117.315150 -58.774488
v 550.873172 -119.541471 -39.706327
v 580.019110 -118.954748 -36.907989
v 661.085577 -112.509090 -29.000710
v 680.663657 -112.148083 -26.209819
v 370.974862 -117.712756 -56.796761
v 308.907188 -118.641825 -63.610379
v 646.194395 -116.425779 -28.603582
v 319.834086 -120.689930 -60.510548
v 241.279738 -124.645227 -70.674333
v 252.272574 -125.958452 -68.669219
v 260.140073 -123.875798 -68.387189
v 233.875131 -128.792915 -70.424561
v 221.165578 -130.906450 -71.640609
v 213.151075 -131.580530 -72.752320
v 544.351256 -113.448863 -44.310494
v 373.234589 -124.163683 -2.800739
v 258.248123 -134.184946 -51.477436
v 252.694916 -135.015248 -49.537588
v 195.000285 -141.555502 -50.081189
v 529.442760 -123.288664 -13.193456
v 316.319741 -129.714672 -36.108986
v 705.502787 -122.303836 2.575037
v 555.970145 -123.441121 -8.793110
v 223.305705 -138.025833 -43.432587
v 307.538238 -129.765665 -29.240176
v 316.532443 -129.034604 -28.234500
v 736.727224 -121.651326 20.407524
v 400.342389 -122.997837 -11.412149
v 480.728586 -121.125100 -0.110671
v 327.236660 -126.913755 -12.664256
v 567.807170 -118.325962 20.906204
v 209.853882 -140.523120 -13.023994
v 297.309329 -129.785881 -9.716454
v 303.189745 -129.265929 -8.658751
v 487.969964 -120.404283 12.668372
v 406.658060 -123.242983 10.253902
v 411.953795 -123.007586 10.537133
v 458.789318 -121.252183 13.005077
v 464.735020 -121.013435 13.418026
v 187.474523 -143.791528 -13.541357
v 293.876264 -130.403567 -0.982977
v 320.296083 -128.528070 1.219513
v 329.491195 -127.632304 3.109180
v 340.384365 -126.988905 3.951136
v 711.183862 -122.117576 14.045231
v 463.586411 -121.739852 -6.774043
v 364.132576 -124.993558 -17.875120
v 365.726210 -77.612956 21.649819
v 622.088944 -115.689421 27.345568
v 644.695868 -115.632618 28.754934
v 671.394215 -115.450913 30.650405
v 680.488099 -116.494479 30.371716
v 562.537135 -111.106134 26.447454
v 613.975877 -113.085540 28.601175
v 596.979842 -106.100028 29.457668
v 231.265372 -114.936750 20.730301
v 273.252501 -112.134645 20.280411
v 237.998103 -114.029922 20.918603
v 313.385095 -110.554410 20.407144
v 319.479193 -104.205109 23.680572
v 339.935252 -98.758477 24.923883
v 358.582895 -102.029479 24.208777
v 377.123356 -101.573676 24.291829
v 191.937052 -106.749868 25.182074
v 212.678031 -105.818658 24.876082
v 266.738065 -103.993325 24.268276
v 215.406702 -101.585483 25.842279
v 189.720494 -100.813936 25.960854
v 262.685947 -88.751639 25.029927
v 201.763000 -121.841491 18.109943
v 584.286910 -114.029607 26.471938
v 587.607519 -116.137622 25.280191
v 658.325652 -115.408147 29.755658
v 238.780482 -83.275014 24.366322
v 245.668324 -79.273805 22.886048
v 207.502239 -75.940050 20.421864
v 203.188088 -73.078047 18.915719
v 255.849286 -68.061858 15.611769
v 261.263990 -64.676473 11.885645
v 346.042723 -71.632561 19.827106
v 340.107178 -73.383372 20.629660
v 339.652234 -67.390584 17.899566
v 344.620648 -64.999961 15.609818
v 348.176774 -65.037403 15.759352
v 354.438348 -64.570384 15.385625
v 382.951361 -66.301490 16.125374
v 360.786830 -64.042776 14.821327
v 394.005791 -65.946805 15.574162
v 418.304538 -61.771188 11.287622
v 558.915700 -72.775861 24.011894
v 569.865221 -74.021452 25.206685
v 654.179045 -72.094265 31.259296
v 631.034259 -63.430232 24.670737
v 634.816538 -64.117917 25.576347
v 717.637962 -64.666892 35.534311
v 217.685974 -69.488202 16.355852
v 258.232240 -59.210911 -1.797590
v 228.092240 -58.090005 -3.359214
v 328.478728 -59.910935 2.631381
v 263.693450 -59.145081 -5.847706
v 338.273086 -59.425455 0.123419
v 360.530314 -59.042893 -3.260770
v 343.555989 -59.917505 -7.625961
v 460.490060 -59.947330 -3.519882
v 480.516696 -59.477262 0.034257
v 507.213501 -60.343619 -0.404118
v 581.349155 -60.759530 5.816790
v 586.090864 -59.764622 10.759418
v 471.848615 -60.067170 -2.881320
v 626.381948 -83.314570 -18.567318
v 222.805661 -80.716030 -47.214105
v 252.360766 -83.893401 -47.622360
v 576.302121 -81.829598 -21.983155
v 247.970678 -91.608359 -54.880791
v 265.853997 -89.208352 -51.536568
v 216.174821 -92.015284 -57.983703
v 264.507192 -91.945444 -53.972657
v 347.230916 -95.663891 -52.874426
v 361.210192 -95.491477 -52.045058
v 656.312340 -84.966186 -17.732643
v 449.574222 -97.015072 -46.945102
v 444.453271 -93.770362 -44.860034
v 355.273860 -98.184254 -54.421701
v 543.562515 -97.730821 -37.358524
v 553.604628 -92.239007 -32.500558
v 609.950106 -94.270382 -28.132762
v 497.728299 -100.835255 -44.606895
v 683.834571 -91.749977 -20.984246
v 646.833117 -93.427470 -24.416344
v 420.197073 -107.063314 -55.728608
v 601.272480 -97.485080 -30.921759
v 422.356198 -104.400305 -54.248012
v 709.981988 -91.711211 -20.070610
v 562.252541 -100.455996 -36.823406
v 613.563635 -103.725488 -32.924917
v 673.807378 -101.904303 -26.767690
v 705.129312 -78.030510 -9.428006
v 349.391813 -99.505566 -55.648228
v 529.172818 -93.693382 -36.280673
v 563.740447 -94.702708 -33.101248
v 725.103049 -76.224363 -7.576962
v 653.659014 -112.722304 31.041612
v 286.318281 -94.494683 -54.725205
v 683.787842 -83.160749 -14.722196
v 646.100951 -113.853591 30.035201
v 625.243677 -86.120537 -20.961983
v 408.373560 -122.370874 -3.283620
v 217.855576 -138.602414 -41.611683
v 251.656770 -58.860276 -6.349757
v 341.932745 -126.003204 -6.692531
v 824.084963 -97.291170 -16.460574
v 268.182876 -133.689693 -41.127695
v 786.604777 -101.481759 -17.520901
v 363.300437 -124.460158 -9.585432
v 976.547001 -147.579891 15.373345
v 462.673065 -68.952612 17.539455
v 476.324255 -67.274521 16.667094
v 728.933599 -57.749440 26.274720
v 683.448624 -122.203349 -5.322921
v 414.242246 -118.484644 15.769834
v 200.700755 -76.614309 20.778620
v 406.967732 -58.593796 4.450723
v 436.022977 -112.957711 -55.211015
v 208.303950 -82.957892 23.615215
v 335.517877 -69.239488 19.104738
v 308.685266 -71.503858 20.581239
v 391.850624 -76.284606 21.029450
v 335.480528 -75.519483 21.387454
v 273.163675 -79.392373 23.218856
v 303.845462 -87.274799 24.506629
v 608.333215 -73.191037 27.557797
v 690.148354 -67.310110 33.460151
v 729.078995 -71.207321 38.651855
v 510.033064 -86.804696 26.208065
v 488.506717 -86.578075 25.522545
v 400.081599 -93.633370 25.086792
v 277.175145 -102.722990 24.539133
v 530.979160 -89.435313 27.274424
v 367.404794 -99.472916 24.732226
v 440.074780 -96.434492 25.337726
v 399.554563 -97.833963 24.951212
v 620.080855 -96.124691 31.883563
v 374.307824 -72.537849 19.700851
v 350.564233 -79.798246 22.398906
v 665.951369 -111.354345 32.327622
v 259.113461 -104.118558 24.312734
v 258.636111 -108.027160 22.946860
v 266.783355 -109.151970 22.088875
v 255.534709 -110.828990 21.688232
v 430.821660 -118.430552 16.467576
v 662.783833 -115.724726 29.840060
v 633.928379 -115.605011 28.091532
v 612.188075 -116.943516 25.390386
v 572.047842 -115.984787 24.692879
v 541.926329 -116.773795 22.616205
v 501.441163 -118.141078 19.571053
v 646.576210 -116.827236 27.575489
v 605.080441 -116.997437 24.953281
v 561.602096 -115.170973 24.794624
v 478.292930 -120.080029 16.041408
v 457.223798 -120.574803 15.186596
v 718.820817 -117.931635 31.916857
v 484.610693 -120.388396 14.438037
v 429.968729 -122.306267 11.313809
v 772.398087 -116.718411 36.902251
v 726.322258 -117.807236 32.698181
v 409.877559 -122.494734 11.820530
v 403.994667 -122.666740 11.482281
v 373.257470 -124.600716 8.140418
v 365.388024 -123.587748 9.433043
v 335.178787 -126.674433 4.875512
v 280.101606 -129.194893 2.497718
v 558.732089 -119.579887 15.232325
v 313.291192 -127.686725 3.453369
v 284.509332 -130.370906 0.023479
v 264.879780 -132.546459 -2.542515
v 731.351096 -121.390842 21.759951
v 213.676854 -138.835690 -7.712514
v 200.755164 -141.605039 -11.850106
v 193.108952 -142.379827 -10.874464
v 596.280433 -117.113359 24.308079
v 319.816965 -126.835974 4.626749
v 316.025230 -128.338986 2.298985
v 351.049877 -118.580865 -58.171996
v 441.943312 -123.173117 -19.537142
v 724.499290 -122.245884 8.995244
v 226.288765 -138.002646 -17.589947
v 356.292999 -125.083023 -4.961272
v 819.698550 -106.865062 -11.380352
v 481.161236 -122.531961 -12.709503
v 699.537013 -112.076130 -23.149383
v 743.725210 -109.088625 -18.366136
v 584.689440 -123.115514 -22.264468
v 770.175382 -106.277634 -16.824669
v 674.282005 -115.781867 -23.958579
v 647.511833 -118.479641 -25.342980
v 628.743899 -118.396582 -29.291242
v 264.368454 -133.749236 -35.758613
v 613.864496 -119.990264 -29.306873
v 596.349626 -120.554682 -31.300639
v 571.551331 -119.877661 -36.647314
v 563.988215 -120.567222 -36.144015
v 201.943736 -140.614107 -58.495002
v 490.498448 -120.410750 -42.310158
v 356.972424 -121.189328 -53.673947
v 205.899413 -135.804891 -71.352528
v 243.772359 -121.563199 -70.587660
v 818.941918 -93.039803 -17.938157
v 737.667082 -102.810039 -21.965571
v 726.978628 -103.526754 -22.879005
v 653.648081 -109.237663 -30.470925
v 710.064590 -95.287879 -22.010966
v 589.878069 -113.223874 -38.550454
v 580.852468 -111.381691 -39.415655
v 719.243434 -92.519423 -20.339474
v 574.019446 -114.270337 -40.575960
v 556.073382 -113.659590 -42.919321
v 565.304729 -110.964067 -41.274149
v 519.335471 -113.829689 -47.300341
v 561.655668 -105.595738 -39.586978
v 504.089430 -114.351383 -48.852863
v 221.013215 -125.294585 -73.012193
v 364.564073 -116.000442 -59.114884
v 404.991471 -113.729978 -57.275848
v 266.877974 -123.653273 -67.485355
v 350.829518 -115.461241 -60.684294
v 305.392781 -115.639127 -64.732397
v 313.521911 -118.006374 -63.377580
v 438.609571 -104.484055 -52.872345
v 318.492057 -95.663226 -54.138720
v 220.887696 -93.753708 -58.995442
v 239.903533 -99.860553 -61.930931
v 509.262033 -95.916845 -40.012445
v 480.938937 -96.355492 -43.360512
v 321.405715 -89.771410 -49.059484
v 284.839105 -90.356688 -51.438878
v 247.697655 -73.422993 -37.255678
v 692.040194 -61.529573 12.447829
v 688.385405 -59.628160 17.376560
v 649.388031 -59.973390 14.781021
v 637.751174 -60.658944 11.542104
v 494.747385 -61.613298 -5.016693
v 400.792596 -60.777682 -9.219548
v 326.092896 -60.281431 -9.390232
v 368.260713 -60.108108 -8.403263
v 350.296485 -59.796932 -7.335826
v 336.159835 -60.361824 -9.591726
v 518.365822 -95.063706 -38.404333
v 429.892150 -58.370187 1.738735
v 566.702186 -59.699291 10.056576
v 528.954294 -59.725320 4.870840
v 381.536177 -58.833245 -1.834542
v 355.165325 -59.011878 -0.731433
v 255.725735 -60.844556 4.810574
v 644.096622 -59.618634 19.084028
v 277.369852 -62.665965 9.123152
v 690.893338 -58.910719 21.559604
v 558.608143 -63.327418 17.691410
v 547.790880 -64.039354 17.590987
v 584.114717 -63.038354 19.429569
v 662.788602 -63.135786 28.184511
v 642.374192 -64.092874 26.396765
v 632.671944 -62.017619 23.588913
v 666.708286 -64.047592 29.261437
v 332.953249 -61.326967 8.246906
v 340.631215 -63.687758 13.804774
v 323.591577 -64.895745 14.753504
v 326.537120 -66.882654 17.374572
v 570.992467 -120.367135 12.496932
v 472.770016 -121.453822 -3.662037
v 261.936719 -61.388998 6.040516
v 434.781180 -115.144855 -54.143974
v 449.053288 -113.105836 -54.199605
v 485.730740 -114.654893 -50.593789
v 505.359444 -115.900105 -48.192198
v 532.198652 -114.648143 -45.746868
v 612.016284 -110.090566 -35.438387
v 412.160270 -116.740367 -54.158420
v 503.246891 -118.502522 -45.695153
v 607.672664 -112.741504 -36.266426
v 496.652177 -118.174327 -46.651904
v 534.324750 -119.604357 -41.232925
v 651.438627 -111.365759 -30.650780
v 670.975969 -110.190884 -28.348495
v 350.090145 -117.235538 -59.585293
v 607.100649 -119.262806 -31.942769
v 659.158707 -114.904478 -27.786663
v 662.433510 -117.376669 -24.082378
v 307.403177 -119.947359 -63.061378
v 327.773127 -117.883010 -61.658001
v 652.841594 -116.900478 -26.740575
v 278.108948 -125.516565 -63.807125
v 738.048025 -121.977484 7.797516
v 687.803986 -122.666867 0.580227
v 544.489118 -123.548623 -13.867965
v 262.064264 -134.265948 -44.254068
v 214.032259 -139.097010 -44.742571
v 390.205344 -124.156018 -18.742541
v 576.583811 -122.488438 2.873383
v 439.541022 -121.653275 -5.274166
v 308.235936 -128.613647 -17.880536
v 396.479503 -122.824245 -4.434078
v 244.069059 -135.492907 -17.905979
v 193.931669 -143.045924 -16.419534
v 413.939390 -122.527359 2.925705
v 375.401971 -125.116046 6.692715
v 403.785829 -123.512763 9.413406
v 421.932897 -122.105320 12.308978
v 452.786716 -121.202255 13.734186
v 385.452618 -124.571740 7.054025
v 393.648609 -123.913613 9.012236
v 394.401689 -123.138468 10.718788
v 259.338334 -133.808555 -4.895701
v 284.389757 -131.444922 -2.540135
v 188.010597 -142.626169 -9.414045
v 728.769040 -122.100630 6.790918
v 510.295188 -120.895813 4.230927
v 490.150864 -119.872144 16.358928
v 696.895713 -116.873360 31.328269
v 706.199831 -116.767334 32.197664
v 748.348975 -114.777815 36.444379
v 433.098883 -113.207613 19.869287
v 637.487177 -115.566794 28.379936
v 647.442677 -115.587772 28.950337
v 685.023119 -114.938177 31.976193
v 506.787923 -115.229856 21.834326
v 527.809072 -115.214807 22.927056
v 547.348766 -116.505659 23.181936
v 605.783324 -113.825652 27.797586
v 196.550647 -117.700328 20.734326
v 272.205191 -109.951478 21.419833
v 199.000544 -115.411905 21.734922
v 327.313068 -106.088871 22.668459
v 519.504255 -96.741293 27.085757
v 610.075923 -103.248149 30.643739
v 269.769154 -101.404388 24.885634
v 284.565791 -101.186447 24.843601
v 716.730065 -108.025761 36.387692
v 209.885164 -80.625007 22.740015
v 295.815981 -72.170083 20.738953
v 316.392644 -72.335584 20.926135
v 321.350568 -73.555946 21.229099
v 295.099462 -64.495132 12.781167
v 433.391346 -67.538945 16.282607
v 401.510250 -61.494862 11.374575
v 401.833156 -63.196827 13.202636
v 578.088453 -69.077542 23.258093
v 540.279548 -65.097710 17.972736
v 555.902806 -65.683951 19.501735
v 594.994885 -68.963456 24.504217
v 711.404281 -62.892616 33.832090
v 719.802256 -63.132755 35.005768
v 399.841887 -69.620900 17.787015
v 624.461804 -64.093430 24.392232
v 221.452307 -57.781579 -3.278270
v 265.284978 -59.504305 -0.478832
v 384.260808 -58.668575 1.436306
v 397.756092 -58.557613 2.733418
v 338.715169 -59.932169 -7.675840
v 402.116456 -58.575496 -0.076522
v 319.766651 -59.961144 -8.317559
v 408.704839 -58.855825 -1.913464
v 435.767683 -58.415766 1.591984
v 493.076786 -59.358955 2.798078
v 238.433625 -64.804932 -26.556707
v 560.510908 -59.753981 8.212384
v 563.000601 -61.025694 3.272392
v 555.894138 -60.176192 5.294299
v 568.594771 -59.858750 8.442150
v 576.218083 -59.717711 10.574872
v 622.445059 -59.691749 15.994251
v 636.453276 -60.050411 13.700054
v 698.751744 -58.819082 25.342122
v 598.627814 -82.218711 -20.100949
v 222.649006 -99.480997 -63.328886
v 247.511812 -79.266283 -43.526972
v 583.383845 -79.623050 -19.289047
v 299.783603 -94.361661 -53.916646
v 337.043458 -96.960252 -54.333072
v 216.400101 -98.993899 -63.604890
v 395.997874 -96.417657 -50.694439
v 545.340251 -92.471522 -33.633410
v 462.174626 -101.491049 -48.806055
v 435.709169 -102.153540 -51.743970
v 595.888786 -99.224144 -32.408144
v 719.264625 -87.578148 -17.204775
v 601.916074 -103.309699 -33.913799
v 439.064380 -94.707478 -46.066401
v 417.206219 -122.783150 6.055460
v 296.888939 -121.066401 13.230675
v 731.096303 -120.567485 26.070116
v 735.835841 -120.082411 28.501536
v 497.472676 -69.745196 19.248404
v 244.255868 -58.611308 -7.382790
v 760.194135 -56.614517 32.050459
v 411.837329 -116.881676 16.827511
v 244.930116 -135.841684 -10.897543
v 438.268907 -115.015440 -54.018269
v 303.680433 -61.194457 6.123260
v 426.216891 -58.371083 1.574022
v 233.102766 -137.091235 -8.897712
v 393.500628 -124.395411 -21.420183
v 484.645450 -71.351610 19.741937
v 378.898245 -76.593059 21.189292
v 504.510225 -69.084144 19.087091
v 228.263775 -83.405426 24.345662
v 574.907714 -73.386159 25.221831
v 377.407704 -83.689357 23.355132
v 691.898229 -71.394475 34.860561
v 215.735264 -95.239314 26.512412
v 222.877385 -99.980427 25.854713
v 298.014276 -91.028932 25.179579
v 296.771502 -97.919404 25.301343
v 352.872881 -102.071518 24.207591
v 303.741409 -111.110355 20.307031
v 282.590231 -117.934556 16.871902
v 278.009823 -123.431122 11.692101
v 525.858836 -116.855621 21.794599
v 670.069794 -116.786105 29.243657
v 651.764213 -115.317042 29.444274
v 565.418454 -116.380624 24.074014
v 555.921095 -116.519854 23.546081
v 535.980882 -115.214262 23.404136
v 524.638963 -115.290579 22.734519
v 514.199178 -114.572686 22.560507
v 506.017019 -116.691565 20.924736
v 471.472709 -120.091875 15.957843
v 425.030706 -117.888383 16.658409
v 696.779738 -117.899328 29.977507
v 687.871864 -116.890804 30.567672
v 506.050626 -119.732607 15.731916
v 496.208583 -119.165764 17.962436
v 431.391836 -121.736567 12.866199
v 714.017000 -117.645713 31.854330
v 455.007042 -121.463883 10.946700
v 358.419291 -124.829488 7.807159
v 355.525365 -125.793560 6.235246
v 344.641861 -126.894285 3.646214
v 348.373678 -125.871503 6.147297
v 661.029440 -120.517426 19.122494
v 308.945771 -128.748438 1.695284
v 305.062871 -128.790457 1.808134
v 298.673785 -129.571648 0.580108
v 277.438859 -131.494624 -1.626099
v 264.193599 -133.561655 -5.156292
v 384.175532 -123.721091 -0.555131
v 690.822008 -121.899333 -5.105708
v 673.750667 -122.506766 -5.858404
v 819.018615 -103.907365 -13.447898
v 681.855437 -114.291267 -24.241838
v 675.429188 -114.377126 -25.355387
v 583.935790 -121.223593 -31.550324
v 589.479156 -119.753433 -34.164131
v 230.319444 -136.977448 -56.573315
v 214.179127 -133.845093 -71.128561
v 729.151683 -109.287214 -20.461804
v 739.175452 -106.118226 -20.812761
v 516.010038 -123.307562 -19.644689
v 360.795413 -121.573098 -52.392984
v 680.509254 -105.867785 -27.314337
v 666.865219 -108.697602 -28.960812
v 643.777287 -109.309260 -31.577491
v 637.037006 -110.063926 -32.465023
v 627.284844 -110.563153 -33.681979
v 597.775063 -113.199168 -37.531444
v 694.178684 -97.638863 -23.778879
v 702.694355 -92.961185 -20.998982
v 539.506349 -115.955890 -44.532660
v 472.227821 -114.322440 -51.874125
v 464.618020 -114.135433 -52.510543
v 458.293205 -115.513202 -52.352262
v 443.895588 -113.829231 -54.352723
v 432.283256 -111.179431 -55.687974
v 251.619613 -123.155276 -69.691717
v 426.741492 -108.459097 -55.660520
v 412.493358 -112.392540 -57.170343
v 368.264755 -114.482329 -59.702819
v 360.842051 -114.703325 -60.202143
v 321.463866 -117.838429 -62.463804
v 505.449571 -99.666678 -42.961585
v 413.535784 -104.339713 -54.893954
v 732.537216 -84.412880 -14.929499
v 497.561155 -115.414044 -49.168331
v 447.985247 -105.004330 -52.282365
v 382.342788 -86.193753 -42.719474
v 627.290883 -70.526238 -5.635549
v 709.188514 -61.807009 12.202061
v 762.709500 -56.823119 21.743600
v 661.547532 -60.905829 12.466187
v 667.404947 -59.882530 15.968204
v 630.443547 -60.509702 11.454982
v 615.015852 -60.754657 9.276916
v 531.647790 -60.464074 1.808829
v 522.497171 -60.096157 2.186072
v 514.173643 -60.923461 -1.360624
v 499.501265 -60.696134 -2.345633
v 446.606321 -60.094407 -4.957630
v 440.746849 -59.589056 -3.923714
v 367.667215 -59.306929 -5.311839
v 363.983402 -59.435904 -5.953702
v 238.733707 -58.407961 -7.384495
v 354.406770 -59.176435 -3.845027
v 507.771516 -59.488899 3.960987
v 604.637165 -59.702132 14.469523
v 593.701686 -59.735240 13.027085
v 446.646918 -60.280545 8.653894
v 655.936304 -59.712576 16.454917
v 225.589270 -60.858851 6.153232
v 711.631179 -58.359086 23.278625
v 412.716709 -62.175979 11.793487
v 259.740940 -62.463849 8.291166
v 617.777158 -65.883238 24.874316
v 267.550477 -64.666828 12.069955
v 317.632514 -64.190259 13.408491
v 285.973431 -68.378592 17.283176
v 455.537899 -122.710315 -15.516256
v 320.803282 -127.496733 -15.842643
v 244.579175 -59.100582 -0.824252
v 300.695120 -62.580368 9.482234
v 571.617773 -110.896977 -40.473672
v 572.680459 -112.430750 -40.674826
v 561.326512 -114.832653 -42.181150
v 479.738843 -113.749514 -51.331156
v 428.602025 -115.018986 -54.650254
v 375.546033 -113.286618 -59.543592
v 552.966672 -116.766972 -42.501441
v 581.249967 -113.907415 -39.602407
v 385.113414 -115.333715 -57.794794
v 527.537232 -118.971954 -42.990883
v 619.333896 -110.958930 -34.696828
v 680.216867 -109.374778 -27.361160
v 300.222114 -119.507658 -64.348335
v 331.391361 -122.559642 -56.161516
v 212.614374 -126.746323 -73.964134
v 679.042670 -122.584640 -3.561965
v 593.806606 -123.767942 -11.228523
v 589.776572 -123.572398 -4.129109
v 716.298855 -122.059543 2.894223
v 598.750709 -123.455889 -1.595130
v 291.309577 -131.594336 -35.822537
v 440.034093 -121.421737 -1.932290
v 494.869768 -120.394361 8.203321
v 499.878547 -120.214237 10.107174
v 189.042186 -143.742721 -18.955331
v 389.811804 -123.262629 -2.171355
v 403.628202 -123.216584 3.826926
v 421.226783 -122.914174 8.600036
v 388.391568 -123.464851 10.145078
v 398.912228 -123.767461 9.194221
v 246.949859 -135.513354 -7.801428
v 327.519517 -126.414482 5.246359
v 211.842049 -137.093653 -2.186819
v 486.205507 -116.738909 20.082044
v 516.327902 -116.728072 21.407858
v 534.195168 -116.674547 22.387351
v 268.515923 -117.226073 17.970354
v 448.971566 -111.252812 21.441650
v 204.533715 -116.926301 20.792326
v 209.884997 -117.096239 20.500796
v 228.535552 -116.906695 19.778949
v 272.223011 -113.416775 19.697340
v 245.455869 -111.870949 21.680413
v 411.841421 -106.996222 22.538957
v 395.777048 -99.908609 24.645217
v 299.204196 -63.893267 12.019651
v 587.096540 -65.380917 21.618707
v 607.360838 -63.350644 22.019836
v 222.215062 -82.756822 23.959612
v 373.987093 -58.845253 -1.941762
v 306.036474 -60.024346 -9.096904
v 374.149473 -60.508463 -9.429500
v 612.939211 -59.691593 14.616738
v 643.894151 -60.482080 12.514881
v 717.432791 -58.628857 20.386917
v 228.673249 -96.680454 -60.617182
v 391.753626 -103.377513 -55.826463
v 573.645158 -97.170016 -33.521990
v 219.289967 -104.421585 -66.885524
v 232.950551 -110.236687 22.825921
v 731.798478 -57.848339 22.968530
v 780.863600 -75.166125 -9.680137
v 250.124508 -135.139267 -11.885257
v 468.000067 -121.062703 -0.112537
v 364.361922 -70.592861 19.015376
v 292.646146 -73.841323 21.406023
v 271.392954 -86.694854 24.590133
v 496.607532 -86.385103 25.714841
v 240.466894 -95.566968 26.074353
v 408.025431 -94.160632 25.101593
v 251.226210 -106.777416 23.620573
v 247.327601 -114.540133 20.212976
v 675.412150 -116.787860 29.619215
v 497.218113 -116.678985 20.589338
v 722.928057 -118.752588 30.896953
v 577.274936 -119.725975 15.610831
v 596.925557 -115.799055 25.983681
v 601.437864 -115.867725 26.210507
v 363.176128 -124.621552 -13.411687
v 777.023047 -104.584353 -17.025299
v 243.515879 -117.880504 -70.038644
v 551.115001 -97.779202 -36.516884
v 730.533119 -105.857892 -22.013498
v 678.382252 -107.816207 -27.673996
v 658.658440 -110.512956 -29.843871
v 644.071563 -98.397532 -27.512346
v 642.657669 -94.390293 -25.345819
v 477.236456 -111.488728 -51.677721
v 394.906125 -116.072379 -56.356417
v 420.955896 -113.708220 -56.100866
v 324.424784 -111.606401 -62.972164
v 249.015438 -76.248247 -40.272337
v 738.435349 -58.239181 20.264726
v 520.609021 -60.608073 0.225353
v 513.263644 -60.069681 1.426706
v 281.011183 -61.982600 -16.982619
v 274.710219 -59.305008 -5.655100
v 505.424379 -59.725635 1.879705
v 515.776996 -59.537432 5.209751
v 407.084084 -58.464677 2.763850
v 320.691652 -63.185197 11.821353
v 375.034869 -66.153665 16.257627
v 211.066357 -65.518051 13.085195
v 232.087426 -61.972619 7.765660
v 316.935054 -109.737489 -62.903530
v 435.453422 -121.561987 1.884639
v 560.944427 -122.901318 -1.975924
v 609.579592 -98.834464 -30.891636
v 415.998743 -114.355660 -56.126816
v 630.937771 -112.646765 -33.186451
v 705.324009 -110.371563 -23.411845
v 354.469104 -115.868223 -60.158185
v 342.723296 -115.410205 -61.410957
v 334.411057 -118.346796 -60.498679
v 252.187773 -134.420260 -24.358045
v 659.308929 -121.669262 14.319011
v 205.381516 -141.237898 -13.956720
v 282.007069 -116.105955 18.157588
v 236.590246 -107.842315 23.607689
v 208.716501 -120.173811 18.785657
v 266.786264 -77.529420 22.706397
v 334.572376 -66.561997 17.165257
v 594.709620 -65.311152 22.261954
v 650.360705 -80.599117 -14.314443
v 214.271512 -88.705096 -55.309249
v 417.690758 -102.626695 -53.578339
v 730.297810 -58.288570 20.896302
v 787.952874 -103.623210 -16.352596
v 371.317730 -69.837929 18.531537
v 342.172855 -75.605788 21.260216
v 537.381781 -70.711906 21.598622
v 255.829351 -119.078339 17.223884
v 495.619053 -118.236902 19.227061
v 654.530104 -122.457336 9.741823
v 389.306289 -117.882043 -54.702716
v 340.612434 -118.669015 -59.421651
v 534.541959 -96.010308 -37.293758
v 551.495249 -59.704007 7.539597
v 538.989837 -60.172038 3.593231
v 279.204418 -61.053186 5.504167
v 250.546709 -61.618136 6.677292
v 396.282649 -114.782937 -57.299798
v 388.287918 -116.777812 -56.182983
v 328.193552 -119.938954 -59.915195
v 257.089379 -134.714942 -42.096691
v 488.795550 -118.049126 19.193330
v 249.706943 -117.947449 18.257181
v 262.155590 -118.505902 17.359361
v 268.354964 -116.054248 18.610882
v 419.338237 -105.944433 23.086113
v 272.719990 -116.307672 18.360054
v 227.103913 -112.170872 22.181999
v 284.196597 -114.066824 19.190970
v 206.726074 -78.002087 21.470487
v 276.390283 -75.834830 22.117453
v 278.525199 -70.093757 18.772342
v 598.390081 -59.778511 11.819449
v 231.294334 -92.782467 -57.257127
v 248.671030 -119.618541 17.134894
v 757.037111 -56.276823 27.415026
v 534.234068 -67.608504 19.494488
v 269.714771 -118.784261 16.815544
v 206.512169 -140.077374 -51.636936
v 332.995801 -119.626393 -59.513003
v 335.804900 -117.025450 -61.264923
v 296.924142 -91.281791 -51.548074
v 689.296936 -60.332882 15.138270
v 519.104185 -59.698774 3.949038
v 254.334162 -62.599980 8.513018
v 355.216656 -114.668903 -60.696711
v 557.566383 -123.578673 -10.944500
v 491.572771 -119.296492 17.733093
v 277.003855 -72.180381 20.354490
v 786.030235 -106.362033 -14.887797
v 254.697279 -114.627746 19.824594
v 559.231098 -123.616870 -17.909852
v 439.711636 -58.448912 2.263490
v 298.136660 -61.414000 6.514417
v 219.356910 -64.716839 11.984641
v 277.171166 -114.992134 18.892794
v 536.143081 -59.856787 4.697016
v 249.405967 -115.612039 19.572342
v 255.648840 -117.365801 18.382929
v 236.755809 -98.568096 25.815740
v 241.223041 -135.822900 -6.658521
v 403.197683 -107.179460 -56.978026
v 766.466302 -115.661342 37.113748
v 474.898196 -119.282675 17.256391
v 426.087980 -113.158342 -55.881607
v 422.427419 -122.703109 10.607376
v 305.995075 -64.827367 13.876056
v 225.638592 -68.990059 15.916241
v 340.998412 -117.020103 -60.737422
v 331.060922 -66.652388 17.178280
v 389.378075 -60.580852 -9.125845
v 333.140995 -115.430441 -62.213124
v 222.317950 -138.099852 -41.473848
v 258.535262 -133.090624 -2.996270
v 653.098108 -116.849968 27.965110
v 607.878139 -115.859613 26.526599
v 265.819114 -133.348643 -31.976984
v 566.452819 -96.919072 -34.203319
v 610.577071 -114.375119 27.758597
v 376.183913 -117.579205 -56.374986
v 595.101365 -111.399902 -37.702861
v 630.933903 -59.685736 15.848329
v 357.789937 -58.956466 -1.314171
v 338.896414 -60.189402 4.884223
v 283.975591 -69.945191 18.850477
v 334.414891 -126.577153 -7.095116
v 281.176066 -120.374388 -66.713861
v 360.343757 -116.103750 -59.442146
v 268.515895 -63.237392 9.883311
v 346.768091 -59.632619 3.325091
v 691.390632 -117.887847 29.507011
v 15.228782 -95.584276 -84.078390
v 228.463764 -98.275936 26.011227
v 344.787890 -116.014954 -60.972940
v 304.021194 -71.034162 20.252746
v 384.730243 -124.280238 8.596296
v 373.880038 -114.185159 -59.334560
v 372.313105 -114.970587 -59.060764
v 430.242259 -113.606680 -55.390917
v 261.790295 -117.147002 18.260681
v 409.547051 -114.077537 -56.759519
v 288.299104 -120.671195 -65.567097
v 287.849338 -121.866969 -64.992707
v 521.298923 -115.431444 -46.803615
v 392.697684 -125.010051 -28.638568
v 668.861535 -59.308351 21.632810
v 968.853218 -145.496085 30.643980
v 341.409757 -121.898173 10.702657
v 619.443130 -122.522762 7.481085
v 291.457979 -130.659519 -26.259491
v 280.468140 -107.183585 -63.414173
v 245.413280 -133.963912 -60.011173
v 422.886737 -122.676349 -12.380277
v 285.475174 -90.044073 25.073705
v 835.707858 -61.062367 -2.625995
v 382.301117 -119.217431 14.019717
v 220.889985 -138.223653 -29.565129
v 768.268444 -122.032450 12.518923
v 247.906327 -135.622624 -45.311189
v 254.413366 -134.905003 -41.056410
v 595.539472 -123.659373 -14.039062
v 496.339217 -79.728059 24.015252
v 409.882704 -68.566733 -22.077333
v 113.728421 -43.904338 4.272043
v 300.283386 -70.135277 -29.322254
v 207.920278 -139.986251 -30.771793
v 454.383026 -88.357911 -39.486189
v 278.143543 -129.940481 -57.050568
v 91.781086 -128.838715 24.976958
v 503.165523 -123.167526 -22.542082
v 436.400757 -64.021407 -13.823664
v 174.643116 -118.061172 -78.864448
v 7.161828 -119.522234 49.336590
v 573.442763 -123.651927 -16.578922
v 812.115613 -88.751398 46.283245
v 180.303676 -121.940558 -78.487612
v 269.319197 -132.092393 -54.881437
v 686.183948 -72.307924 34.500642
v 402.989612 -81.099862 22.744146
v 291.332486 -131.306984 -32.719324
v 876.831329 -51.398694 0.204350
v 917.369588 -40.351320 47.445057
v 712.250690 -96.935376 37.870875
v 373.643047 -122.366620 -48.523696
v 386.732016 -66.497756 -20.088902
v 621.385504 -69.189843 26.968836
v 443.065111 -87.210188 -39.430758
v 635.700624 -120.118331 -24.423262
v 122.324216 -104.592696 26.688709
v 619.593346 -123.077248 3.862393
v 386.539987 -110.765696 20.248488
v 415.585357 -85.620171 24.075302
v 725.315214 -73.697279 38.683799
v 202.862856 -70.003734 -38.561963
v 215.477831 -139.665705 -16.710813
v 287.934521 -130.458345 -51.972410
v 785.221899 -81.329138 -15.240791
v 364.594430 -88.796487 -46.154789
v 369.250721 -83.814647 -41.174641
v 390.905089 -68.221442 -22.434507
v 712.756915 -122.284190 11.224666
v 776.630423 -67.567940 42.655119
v 279.856852 -132.210705 -32.846855
v 336.097447 -126.016214 -48.360299
v 308.251915 -103.548867 -60.011427
v 603.618482 -120.654265 14.159985
v 132.308903 -148.412483 7.618177
v 162.078553 -84.302295 24.020798
v 821.712437 -120.452948 6.802457
v 267.380135 -124.644355 11.085661
v 775.983803 -122.105629 20.209544
v 582.332622 -92.479839 29.766738
v 282.186268 -132.292771 -36.099070
v 913.597896 -42.967183 -2.843469
v 760.623031 -72.628367 -5.296503
v 281.118426 -131.205215 -13.215552
v 477.288830 -122.214808 -34.986808
v 259.192379 -80.324552 -43.655699
v 310.735806 -90.331677 24.958575
v 215.519804 -138.978021 -50.327531
v 275.105568 -81.804090 -44.074310
v 325.598240 -72.688572 -31.144312
v 260.301418 -130.481167 -61.883206
v 597.618454 -123.770387 -10.814277
v 562.172153 -122.814730 -27.556688
v 803.788437 -122.296010 21.873659
v 797.690161 -105.589221 -14.158439
v 324.062407 -122.263733 -57.944693
v 697.267518 -76.853763 36.444248
v 455.423142 -91.862155 -42.366035
v 488.979119 -99.299788 -44.576852
v 489.528515 -95.569690 -41.899826
v 256.987349 -96.824441 -58.387527
v 647.764414 -122.529273 9.085630
v 644.582559 -123.179645 3.222223
v 190.190082 -118.580851 20.603059
v 322.285911 -86.226655 -45.756114
v 525.838170 -98.975306 27.131888
v 679.788206 -122.795461 -0.556362
v 840.016496 -123.239285 24.215362
v 454.455032 -70.381845 18.363700
v 419.943149 -71.532018 18.723115
v 413.461423 -68.879576 17.152268
v 297.622554 -84.152636 -45.025019
v 495.481028 -73.937238 -22.910216
v 415.847964 -89.163597 -43.230539
v 295.478758 -112.767915 -65.116465
v 874.631089 -66.739031 -16.570554
v 250.584099 -117.651474 -69.436195
v 567.567575 -121.682375 -32.426603
v 150.459006 -77.884673 23.042052
v 539.428161 -120.226533 10.808624
v 367.906348 -109.015176 -59.886848
v 473.558382 -87.583026 25.297997
v 713.910379 -70.535307 -1.156301
v 804.360970 -100.179047 43.636499
v 203.098634 -76.848273 -45.775245
v 343.330328 -127.642442 -37.838627
v 790.843003 -81.638410 45.000369
v 408.301781 -109.428628 21.292127
v 158.710392 -95.365308 -67.414783
v 184.645659 -117.354994 21.576916
v 101.279533 -168.090200 -17.976683
v 851.980853 -78.155937 50.933559
v 170.129163 -94.248903 -65.230687
v 842.872067 -104.871280 -11.436624
v 692.756952 -72.095330 -3.245319
v 353.223968 -83.232086 23.291847
v 356.599555 -125.070949 -45.166112
v 221.437425 -58.147408 -12.336882
v 196.495733 -141.402839 -35.758408
v 763.409890 -56.043699 25.369296
v 446.219960 -62.307454 -10.011847
v 331.093908 -72.815771 -31.022895
v 334.603007 -70.968674 -28.615730
v 777.045733 -121.928767 11.649219
v 786.903774 -100.525994 42.334883
v 338.834218 -73.691751 -31.707953
v 698.350426 -119.653133 -11.608828
v 69.558445 -187.830408 -48.074387
v 847.908544 -62.706907 -7.539790
v 623.196258 -87.414268 31.851380
v 924.420081 -110.029364 55.770692
v 622.852239 -81.143470 30.937832
v 780.574737 -114.026308 38.563235
v 734.409098 -63.330770 36.824906
v 722.638668 -108.482749 -21.934602
v 1003.901772 -15.855962 48.839117
v 945.867774 -31.872103 54.113067
v 895.909206 -106.358498 51.223501
v 965.145172 -145.164787 31.350191
v 995.794296 -73.453285 87.882457
v 990.092435 -67.091002 85.210046
v 999.913428 -84.923832 -13.585309
v 997.515818 -117.200843 -12.327893
v 919.120247 -114.917692 49.853022
v 958.196103 -52.154478 72.878615
v 924.299769 -53.649604 59.750844
v 894.597572 -56.353304 52.880164
v 982.382020 -55.307272 80.214437
v 922.068021 -57.234672 60.587165
v 887.348690 -61.820835 53.545600
v 861.780395 -63.643594 50.231791
v 942.883788 -66.882575 71.564566
v 939.564900 -69.171907 70.721681
v 905.262498 -70.596231 59.474948
v 865.347148 -77.617718 52.633308
v 634.464852 -88.949773 32.716686
v 830.315844 -78.837438 48.657275
v 960.175008 -76.121439 81.129072
v 969.551571 -78.547039 85.950215
v 910.325834 -85.303171 60.980890
v 983.512888 -80.454220 90.326467
v 981.107084 -84.625019 91.040066
v 903.315395 -85.335750 59.233268
v 984.812256 -94.954832 92.410458
v 880.557301 -89.561210 54.058654
v 908.134440 -88.921674 59.823066
v 821.644199 -101.015102 44.693959
v 839.170534 -103.172183 45.475248
v 831.985362 -106.669085 43.837798
v 794.697009 -107.899368 41.144014
v 845.027842 -114.417476 41.477671
v 924.672627 -121.158756 43.822718
v 980.605112 -51.637842 78.438965
v 946.407634 -84.841289 75.331825
v 989.061775 -107.704232 84.031917
v 991.789405 -106.855040 83.691505
v 984.059777 -109.391943 83.911071
v 974.856899 -117.982178 55.707219
v 991.606868 -117.272798 48.852276
v 970.450186 -121.504272 49.183036
v 814.642435 -114.609361 40.029196
v 968.069199 -123.537078 46.111216
v 883.113379 -125.751335 33.772352
v 930.622174 -133.063297 32.407101
v 955.601612 -139.791440 33.627284
v 963.286734 -143.670537 32.274107
v 955.693628 -142.761635 31.247643
v 989.489516 -133.659536 30.250903
v 951.339817 -109.853386 66.600444
v 928.044290 -133.163499 31.235505
v 935.618360 -135.488654 22.747474
v 1002.552039 -130.740008 -1.709334
v 938.194691 -98.646170 -20.253747
v 1012.356714 -36.791819 -19.539257
v 1025.920271 -34.656084 -11.273245
v 958.360831 -75.060471 -31.899956
v 997.094388 -73.475849 -16.454909
v 998.437801 -71.321503 -14.844231
v 980.286910 -61.372727 -31.237764
v 984.173364 -54.273187 -29.783061
v 990.141478 -52.239457 -27.300932
v 999.461459 -41.678540 -23.248819
v 982.621725 -39.263144 -28.306370
v 974.399698 -36.102607 -27.822579
v 1007.211756 -25.035445 -21.576792
v 1014.446502 -14.134627 -16.114874
v 749.711319 -65.631521 39.423956
v 1001.031348 -50.049639 72.487853
v 998.805915 -66.971830 83.873548
v 24.088326 -156.016954 -74.338118
v 686.109042 -111.817888 -25.582050
v 730.781390 -65.020837 37.197313
v 959.756318 -99.940119 -23.191578
v 996.551906 -55.961624 -20.510704
v 995.209555 -62.884253 -20.504293
v 958.112279 -67.497375 78.253912
v 999.619207 -107.003047 73.076651
v 999.213708 -106.849758 74.641537
v 1007.446013 -39.523330 -20.005199
v 996.233347 -50.955853 -22.665492
v 969.679082 -90.514870 88.887634
v 1000.517160 -106.867947 65.175522
v 1002.471860 -72.003047 -9.940492
v 1021.777401 -3.535677 6.711631
v 1019.691608 -1.307194 9.352174
v 905.939074 -113.982230 48.296733
v 965.144943 -139.191529 34.499440
v 993.660379 -126.942764 33.181830
v 1002.933587 -50.360916 -14.487129
v 918.418153 -128.460359 36.138710
v 959.637969 -62.045045 77.320051
v 998.289448 -108.727675 57.656205
v 996.146383 -112.250012 54.103293
v 1003.169766 -46.568106 68.544371
v 1007.160070 -26.814153 55.590865
v 1007.269480 -44.899000 -14.719817
v 1037.330227 -22.157849 0.011211
v 1037.387322 -23.912169 -1.695745
v 1008.303397 -43.771254 -11.294248
v 1018.730247 -10.405941 39.734049
v 1015.449452 -16.749869 46.334821
v 998.411661 -29.488917 59.245523
v 995.072660 -132.567842 27.557497
v 1006.990608 -57.939261 72.643786
v 994.312615 -124.463679 34.706985
v 1004.936930 -61.259591 76.836257
v 996.291501 -111.698925 49.918738
v 772.755382 -112.641135 38.584012
v 958.790557 -29.750016 56.440861
v 975.698465 -95.251551 91.058913
v 987.410704 -136.926814 29.128378
v 952.922300 -128.482537 40.206127
v 947.698398 -124.299738 43.293997
v 927.998046 -64.131692 65.067314
v 928.776030 -126.168010 39.582452
v 925.675908 -105.012068 60.017220
v 900.272590 -111.380248 48.985273
v 887.021560 -112.344913 46.053811
v 880.947721 -116.823754 42.465368
v 855.351637 -75.740446 51.252532
v 852.166838 -91.888947 49.629951
v 945.343902 -125.747382 41.519167
v 924.637765 -72.037454 65.448890
v 956.334437 -91.158823 80.725749
v 925.951896 -96.218702 -19.438656
v 934.005833 -88.411282 -24.153968
v 949.678579 -99.008926 -22.035710
v 993.877500 -95.323093 -18.366607
v 990.902263 -106.568408 -18.658263
v 1006.041806 -121.175428 -4.674370
v 1004.976113 -93.861841 -8.087393
v 1003.603731 -85.678564 -11.003625
v 1002.631498 -94.427748 -10.557475
v 1003.348519 -114.060938 -8.685570
v 854.577155 -119.437061 39.264851
v 786.467648 -109.826305 40.158804
v 993.124023 -15.707306 49.361004
v 988.493771 -83.759103 -25.007549
v 951.630124 -30.979657 55.526210
v 945.918471 -139.716895 27.439768
v 939.179520 -136.937984 23.637577
v 857.335036 -59.291818 48.339495
v 764.568206 -61.280031 39.075732
v 970.248496 -27.364397 56.347152
v 937.429412 -79.117695 -27.551039
v 966.414465 -84.221469 -30.140524
v 981.145548 -122.529641 45.319338
v 900.897309 -118.948187 43.196801
v 923.041328 -84.761109 -23.615021
v 982.453034 -87.842566 -27.321919
v 1001.426209 -90.864609 -12.123982
v 1001.585000 -120.002076 -9.082537
v 943.694571 -138.017080 21.958213
v 983.284534 -146.060954 23.471565
v 797.914530 -66.145374 44.390639
v 957.951631 -44.043794 67.751620
v 972.263872 -50.218727 76.886818
v 937.769595 -54.940420 65.430697
v 978.933171 -58.685316 81.397268
v 940.443304 -56.427046 67.136555
v 906.619159 -60.936302 57.397656
v 794.536491 -68.280272 44.480098
v 973.499885 -58.331521 80.598261
v 977.410330 -73.810936 86.964115
v 1001.947473 -76.679701 86.685305
v 987.021884 -76.751870 89.363134
v 935.230122 -75.599880 69.870185
v 895.884752 -80.045809 57.988479
v 860.571707 -82.186118 51.907153
v 880.708965 -84.943223 54.782306
v 983.637021 -88.010786 91.941441
v 952.078661 -84.775965 78.199478
v 864.585970 -95.000171 50.475343
v 738.020380 -107.462145 37.823156
v 828.954843 -105.047620 44.138261
v 808.937151 -102.714417 43.338569
v 799.711083 -109.540831 40.972432
v 936.410326 -121.168303 44.769005
v 912.464072 -72.509277 61.643552
v 981.236397 -108.380636 86.877514
v 971.180187 -108.692497 84.817457
v 997.964482 -109.557603 62.688132
v 962.109148 -109.815711 76.145426
v 944.969428 -111.168973 61.160831
v 949.517701 -123.283765 44.657762
v 860.147847 -121.391677 38.139703
v 852.745664 -121.771283 37.358764
v 889.345783 -121.919565 39.643033
v 877.831971 -122.134012 38.528368
v 900.380277 -125.042902 37.724313
v 1029.040874 -30.125226 6.401594
v 1028.362309 -29.580647 9.036906
v 919.812304 -131.609898 30.920464
v 945.937917 -136.769215 33.034170
v 991.510852 -136.514697 26.895773
v 987.639689 -144.329790 22.431904
v 1000.617402 -139.375236 12.650519
v 924.339394 -132.749892 29.952648
v 1004.795676 -131.849055 2.035050
v 967.414104 -124.712893 -10.664599
v 917.976616 -97.852802 -17.500615
v 1006.797917 -44.310625 -17.113992
v 999.800733 -95.240695 -12.878538
v 994.076056 -87.096544 -18.865127
v 996.647352 -81.772663 -16.193128
v 994.569519 -76.590342 -19.488224
v 993.601525 -68.737478 -21.678918
v 913.063113 -78.604669 -23.465904
v 977.734718 -42.543061 -29.549725
v 1019.165416 -9.489247 -8.409333
v 1024.434473 -12.662299 -8.974509
v 1012.931628 -3.732543 -3.995817
v 1013.436995 -20.271247 49.811145
v 1001.648352 -8.267581 44.722228
v 1006.432085 -20.021427 51.818993
v 966.753815 -29.193321 57.031609
v 797.784262 -61.415505 42.909880
v 745.828044 -62.206382 37.464111
v 932.032654 -86.576696 68.261743
v 995.611734 -61.170769 -20.317331
v 1016.699928 0.275489 10.007191
v 1007.063866 -36.839807 -21.192548
v 944.023904 -108.661422 64.409446
v 996.726800 -103.945900 85.414465
v 999.364827 -108.011240 62.643179
v 1018.860371 -3.269142 2.853450
v 1017.839409 -0.760383 7.954598
v 945.366756 -132.792551 36.159390
v 954.108659 -79.238854 78.781445
v 1003.290971 -110.139669 -8.948969
v 1004.517946 -121.230750 -6.396288
v 940.521810 -133.929229 34.079893
v 968.977924 -94.281610 88.980429
v 958.241572 -125.605866 43.400023
v 994.282274 -116.020658 46.490034
v 1006.209513 -54.118370 70.733768
v 1010.682934 -42.522116 -13.153679
v 1015.438398 -10.919072 42.145892
v 1004.752296 -37.998446 61.446473
v 1000.534323 -136.707830 19.062097
v 816.313517 -104.854350 43.289545
v 965.596729 -28.259259 56.404296
v 991.215214 -104.043397 88.111038
v 990.999840 -106.586120 85.290314
v 981.678358 -100.244861 91.189060
v 977.859664 -85.317787 90.593789
v 963.780875 -63.379008 79.357257
v 969.604932 -64.820609 81.871694
v 972.978687 -98.756335 90.224887
v 983.351862 -138.913804 29.610414
v 971.249165 -99.917840 89.577355
v 974.407702 -125.548381 43.188662
v 943.349716 -74.327573 73.215704
v 963.941572 -141.161031 33.630290
v 909.810409 -59.483946 57.668451
v 866.195449 -71.528703 52.320707
v 860.969007 -89.565251 51.158534
v 846.999675 -107.390307 44.649904
v 843.938402 -102.157113 46.211943
v 892.824280 -101.863443 52.668242
v 927.147035 -77.603193 66.801003
v 971.453995 -107.021911 86.490368
v 968.094833 -107.780099 84.570151
v 961.655059 -80.944472 82.766711
v 940.020231 -111.323024 58.897109
v 929.060436 -130.595708 35.314315
v 933.311639 -94.920603 -21.269079
v 950.745932 -102.735759 -20.221298
v 1033.002311 -18.902422 -8.115744
v 963.917868 -55.183104 76.603682
v 977.891023 -24.657794 55.080874
v 999.950133 -60.180703 79.524236
v 990.331529 -79.953184 -24.097093
v 802.961545 -62.386879 43.808365
v 961.772441 -29.530935 56.668672
v 962.596934 -31.886357 58.273424
v 1003.934383 -27.187706 56.716695
v 936.388689 -82.990941 -26.360385
v 890.673405 -118.641113 42.130943
v 963.737248 -41.656635 68.232900
v 929.055714 -85.773987 -24.286296
v 1003.181066 -122.242787 -7.205559
v 974.725552 -123.038960 46.515957
v 929.324224 -108.624487 58.616299
v 877.184565 -73.406398 54.278568
v 899.340946 -89.312294 57.669523
v 963.459919 -45.682164 71.368867
v 977.010769 -47.672953 76.184746
v 909.534684 -54.303493 55.429443
v 931.643821 -57.504846 64.158716
v 746.142817 -70.176470 40.173871
v 757.655839 -71.749235 41.544597
v 826.698411 -71.612114 47.932274
v 967.214177 -71.675644 83.065532
v 931.046505 -70.532882 67.595120
v 921.305435 -72.225020 64.341019
v 964.765486 -75.861890 83.180090
v 852.014597 -73.244928 50.690367
v 857.931650 -82.338443 51.550057
v 988.916789 -83.438803 91.555630
v 928.780532 -82.316088 67.341443
v 896.788001 -83.179634 57.997653
v 949.241803 -87.896567 76.779597
v 842.097770 -91.097164 48.666930
v 833.446908 -99.935071 45.912290
v 868.323739 -99.585799 49.620117
v 816.027635 -99.126561 44.730071
v 769.193002 -107.451247 39.737782
v 851.215338 -102.964678 46.633327
v 779.620997 -108.508888 40.133553
v 820.897547 -108.027708 42.664168
v 856.068033 -115.241582 41.655168
v 955.608253 -70.358349 77.811583
v 998.149331 -104.759462 82.556984
v 975.036623 -108.412287 86.106982
v 981.386567 -119.045425 52.123078
v 935.358019 -110.604983 58.448237
v 869.858579 -119.978547 39.750517
v 953.368518 -124.967803 43.480049
v 895.672995 -122.159519 40.188821
v 922.683814 -125.532882 39.668344
v 1030.890905 -29.233970 6.057200
v 931.766791 -132.515281 33.532475
v 989.300551 -143.645302 21.963882
v 974.101687 -104.569919 -22.755947
v 925.843543 -98.731310 -18.117799
v 976.947213 -91.159139 -27.636291
v 1011.209325 -41.845212 -15.534995
v 1009.323261 -42.289801 -17.232469
v 1001.269761 -107.326563 -10.968970
v 1000.338867 -103.659242 -12.119739
v 996.290369 -85.577023 -16.230817
v 1004.181551 -77.393157 -9.620293
v 993.734915 -53.069923 -24.530300
v 975.691459 -49.672740 -31.164122
v 995.294278 -47.192435 -24.500141
v 1022.676818 -16.262938 -14.411549
v 1031.107708 -20.399937 -11.934551
v 1018.690107 -13.354464 41.980780
v 963.837118 -22.393747 53.703209
v 763.447765 -66.443781 41.067171
v 686.571681 -109.228711 -26.559720
v 919.840402 -99.931224 -16.593745
v 995.584875 -135.689047 24.884756
v 1004.671330 -46.816179 -16.579565
v 994.787555 -55.467212 -22.774809
v 1025.804265 -29.114975 12.495605
v 1001.712853 -72.590583 -11.453360
v 962.037407 -74.063271 81.540628
v 988.590254 -129.029182 34.274977
v 960.109100 -70.849833 79.990891
v 958.859526 -123.608879 45.662899
v 956.707069 -62.744183 76.308865
v 921.107100 -129.846244 34.906244
v 945.382226 -135.060442 34.374789
v 951.058819 -116.326188 54.417237
v 911.899791 -101.345684 57.497171
v 973.158113 -91.352461 90.343696
v 996.999337 -110.640150 53.712807
v 1005.965064 -56.663688 72.918765
v 1015.938012 -39.720258 -10.582093
v 1031.026161 -29.805314 3.206550
v 1008.654692 -25.107438 54.324241
v 1004.677002 -42.086754 64.044468
v 988.926428 -126.478270 36.070332
v 991.335915 -120.415049 42.606682
v 988.324250 -80.246749 90.702039
v 975.781650 -54.437702 79.374788
v 966.267767 -26.927571 55.808031
v 982.816987 -93.096938 92.236383
v 976.053253 -89.655632 90.869350
v 981.709968 -128.064177 38.151308
v 925.245274 -67.083900 64.796145
v 934.367101 -118.350345 47.885168
v 916.359518 -110.411745 53.528152
v 914.467644 -113.978581 49.985801
v 882.080635 -119.985587 40.497181
v 868.026171 -81.675188 52.965727
v 855.951288 -102.844975 47.130721
v 855.268855 -96.594369 48.952413
v 848.118167 -111.901583 42.822939
v 793.182451 -111.225537 40.121113
v 884.804243 -63.655556 53.665738
v 965.022572 -106.869829 83.188303
v 953.009860 -92.289140 78.647278
v 916.404774 -86.583559 -22.099270
v 1024.308577 -10.715298 -5.449518
v 1018.799840 -11.457187 -11.429279
v 1030.430455 -21.627131 -13.393504
v 1024.678716 -15.169431 -12.060703
v 973.040801 -25.044330 55.185366
v 1014.683657 -12.957438 -15.010656
v 1008.362226 -33.351847 -21.628102
v 804.046194 -66.298864 45.015012
v 1002.236526 -62.879720 79.870274
v 966.903705 -24.508974 54.778782
v 906.404705 -121.615642 41.737807
v 870.205832 -121.798291 38.386600
v 964.034878 -125.166946 43.995673
v 968.304165 -125.647491 43.413993
v 903.904909 -100.973671 55.487651
v 933.105412 -53.436538 62.898410
v 768.286555 -68.510548 42.040915
v 913.142379 -64.693361 60.308126
v 870.781295 -74.615145 53.338443
v 847.014712 -75.810740 50.311511
v 994.562245 -78.984866 90.187192
v 908.024346 -93.260705 58.832626
v 894.143750 -88.399039 56.750991
v 956.836197 -136.954704 35.324048
v 977.013365 -106.590469 87.865214
v 963.438964 -107.577265 81.000264
v 919.938733 -103.876772 58.770913
v 963.898229 -123.425050 46.081494
v 946.156906 -119.960957 48.079107
v 877.340451 -119.494458 40.494467
v 971.818993 -126.154119 42.829236
v 902.831780 -124.134683 39.036852
v 990.252232 -123.643608 38.457607
v 938.299609 -134.468642 32.883173
v 991.369222 -139.873442 24.483254
v 960.476804 -112.853917 -16.329779
v 1002.570419 -46.674941 -18.823064
v 1003.299678 -40.073593 -21.641046
v 1002.624970 -81.173729 -11.542449
v 990.515546 -74.689814 -24.569414
v 974.469269 -59.457601 -32.369836
v 978.799315 -46.221647 -30.071506
v 1001.920861 -37.951223 -22.844341
v 976.299836 -38.335929 -28.603679
v 1030.333149 -14.354316 -4.470436
v 1017.182876 -4.741628 36.731175
v 867.986331 -109.411194 45.453781
v 998.455893 -68.657510 -14.654836
v 968.746525 -89.342339 88.192620
v 994.508889 -138.911787 23.055369
v 1031.350374 -24.421430 -13.866870
v 999.097188 -66.952414 -13.773762
v 985.979568 -100.904777 -22.549632
v 979.510767 -98.243648 91.337985
v 977.680229 -102.650796 89.925099
v 987.775426 -131.604999 32.682547
v 908.430761 -99.187407 57.303300
v 900.196097 -101.898341 54.244042
v 876.626263 -106.549087 47.906177
v 799.330270 -113.176599 39.816455
v 972.781696 -48.666390 -31.376744
v 1030.401775 -15.928013 -7.534390
v 1000.176079 -99.753331 -12.470040
v 979.203082 -104.576323 -22.762492
v 943.254622 -120.732756 46.554106
v 1002.014185 -23.667184 55.045952
v 856.702180 -64.798803 49.928139
v 926.576827 -49.461063 58.344422
v 921.239537 -61.614742 61.933357
v 926.584899 -59.398264 63.033673
v 897.508498 -66.807694 56.969551
v 872.910627 -70.236088 53.192047
v 957.253709 -74.070422 79.353879
v 985.014240 -75.906984 88.871668
v 898.274689 -76.591903 58.438276
v 870.379808 -85.411630 53.040573
v 979.627100 -89.901018 91.569553
v 855.933735 -100.024310 48.056038
v 872.221605 -102.993851 48.879043
v 846.283842 -120.100983 38.420974
v 963.407201 -70.407801 -33.012202
v 982.822414 -35.290868 -27.379095
v 1004.469282 -13.031589 46.756038
v 861.776032 -115.855195 41.655908
v 982.377288 -134.895669 32.687502
v 894.899739 -97.973883 54.524293
v 964.868525 -116.052033 -15.528869
v 745.088327 -108.208180 38.109228
v 905.144362 -110.954534 50.389165
v 929.872022 -111.242928 55.864388
v 902.214908 -96.779167 56.453019
v 755.420353 -67.479150 40.525734
v 870.502335 -65.726206 51.925387
v 935.895140 -69.457769 69.288132
v 874.429225 -78.188807 54.061040
v 864.321317 -85.713565 52.139072
v 993.285814 -82.492547 -20.330611
v 1000.295404 -68.819865 -11.978190
v 868.578529 -115.485241 42.273137
v 901.961706 -105.891493 52.838763
v 953.228902 -136.277078 35.302448
v 903.784198 -77.782616 59.784954
v 980.719010 -92.372439 -26.598346
v 974.272935 -101.252573 89.944839
v 1001.228623 -68.001308 -10.038017
v 994.636584 -71.062970 -19.964494
v 1022.066109 -36.687116 -12.474259
v 1018.974448 -14.605686 -14.559381
v 996.557556 -107.752927 -14.528777
v 928.928796 -121.464877 43.796310
v 996.112483 -67.859232 -18.195355
v 998.372372 -47.757216 -21.889907
v 1000.814278 -92.723733 -12.306225
v 992.110367 -123.997361 36.724766
v 991.162317 -121.680794 40.618142
v 628.461442 -85.576097 32.013676
v 862.304492 -102.740843 47.834617
v 1024.154000 -35.520640 -9.415783
v 995.965594 -139.987443 20.566570
v 890.190074 -73.984775 56.633510
v 849.259727 -62.017146 48.408672
v 999.990134 -39.931664 66.284902
v 1028.144305 -11.641701 -1.727346
v 852.793402 -67.622317 50.062180
v 925.472804 -117.631115 47.623460
v 982.579173 -125.424394 40.564694
v 996.964749 -110.935645 56.860113
v 992.161209 -122.518086 38.606956
v 999.698875 -138.170663 17.951088
v 983.797517 -123.234181 42.899871
v 1001.570098 -69.377317 -10.085100
v 976.141458 -122.947532 46.369842
v 1024.826466 -31.574194 8.212987
v 995.359173 -112.569192 56.927689
v 876.046274 -82.305774 54.213954
v 947.091914 -77.308618 75.259244
v 969.262625 -142.779134 32.279822
v 1001.294079 -106.462896 70.287258
v 1013.619397 -40.944865 -13.296067
v 964.360522 -30.509831 57.546176
v 996.465240 -111.143885 58.368966
v 1016.382918 -39.424871 -13.860550
v 1013.715216 -39.810526 -16.240384
v 993.621353 -116.271603 47.997392
v 1014.973437 -40.240295 -11.711505
v 992.229101 -117.843790 46.656764
v 1015.265041 1.184371 12.397401
v 946.074198 -72.618560 74.089089
v 1027.046165 -33.794378 -8.494633
v 938.318361 -78.891884 71.406429
v 998.520591 -108.970436 60.776995
v 1018.321537 -38.618224 -10.134357
v 296.893470 -67.780192 17.161021
v 692.724560 -114.118758 -22.397734
v 235.050483 -136.560524 -35.021487
v 632.722510 -123.560077 -6.208536
v 302.993825 -129.113795 -19.119386
v 209.616613 -139.462962 -59.752671
v 236.921666 -69.094493 -33.038340
v 433.334881 -123.218434 -18.333652
v 245.266141 -64.178856 10.859081
v 429.663571 -73.976879 20.030282
v 635.027479 -80.988019 -15.782147
v 419.461185 -117.735337 -52.222491
v 636.880406 -93.539608 -25.277940
v 737.681899 -67.267565 2.662972
v 485.929338 -91.692830 26.099795
v 743.969027 -122.004966 16.639368
v 378.631782 -93.467233 -49.393654
v 340.150829 -92.447411 -50.575575
v 420.268297 -69.692550 -23.049400
v 202.211147 -140.565179 -45.729509
v 595.932247 -119.741014 16.813797
v 300.928742 -123.699389 -60.771767
v 380.884407 -84.616459 -41.304048
v 400.893419 -95.947139 -50.001213
v 404.325093 -112.814008 19.269082
v 235.437753 -64.961550 11.929935
v 293.635678 -130.251583 -8.978274
v 886.387006 -119.109091 4.278589
v 490.931066 -122.904918 -16.209048
v 994.476242 -47.639913 73.915816
v 317.486631 -129.495604 -41.030054
v 259.318655 -69.609543 -31.541543
v 709.585203 -75.049249 37.336476
v 247.715952 -95.893950 25.991566
v 611.917844 -69.536287 -5.939916
v 560.645968 -70.060990 22.675329
v 720.650396 -113.005922 35.349455
v 718.817708 -116.609018 33.301769
v 292.251794 -61.215967 5.911141
v 92.837735 -89.971250 31.697276
v 681.365390 -99.537917 -25.316285
v 699.752983 -58.920010 20.120542
v 266.522232 -60.305948 3.032960
v 230.756169 -84.369410 -49.828992
v 290.134499 -82.409423 -43.736698
v 288.885041 -105.057209 -61.813899
v 761.456358 -103.487573 40.082175
v 677.651040 -121.193486 18.113715
v 442.961887 -68.161995 16.755040
v 418.615821 -110.953775 20.681640
v 677.374308 -103.794408 34.686161
v 116.102041 -67.910247 -48.952362
v 831.437058 -106.342274 -10.983097
v 350.498625 -127.338580 -33.438487
v 452.817011 -59.855131 -3.780467
v 841.918770 -109.140892 43.609934
v 679.992537 -69.032138 32.947579
v 910.972518 -92.080239 -19.528649
v 418.205056 -93.069717 25.128489
v 205.380160 -104.716069 25.414688
v 848.794338 -116.865265 1.050845
v 604.512431 -67.994845 -4.839670
v 418.701846 -122.024635 -3.300006
v 371.699623 -94.902894 -50.999224
v 727.680762 -107.697004 37.127801
v 240.503921 -91.097089 25.840425
v 396.670383 -110.819499 20.361431
v 789.356862 -113.706540 39.136460
v 644.578900 -123.433827 -2.463517
v 589.177280 -100.618296 -33.800758
v 692.195264 -68.655420 0.993196
v 243.310632 -82.337972 -46.856510
v 498.982561 -90.041513 26.290201
v 325.987474 -60.576467 5.387266
v 204.044168 -140.336476 -38.000060
v 374.515738 -59.892817 -7.498371
v 245.523981 -135.451884 -34.264124
v 573.445121 -123.258839 -22.730996
v 456.453299 -121.043821 2.276668
v 300.926704 -130.913015 -36.757820
v 481.359938 -84.965771 -34.220419
v 366.263985 -61.153017 -11.323206
v 592.360666 -94.761798 -30.086240
v 189.681876 -142.210579 -43.062954
v 39.202453 -208.760742 5.667291
v 293.706808 -70.287194 -29.904919
v 483.009198 -123.070607 -23.481941
v 225.457612 -68.046042 -32.986174
v 236.263964 -136.467849 -19.182173
v 744.789504 -121.615310 21.474483
v 286.307222 -110.477119 -64.737771
v 242.777698 -135.972016 -13.736905
v 237.223564 -133.226376 0.552495
v 290.965234 -78.162458 22.766161
v 578.602616 -107.474069 28.169784
v 413.426346 -122.534679 -9.708816
v 405.332134 -122.901211 -11.592970
v 854.454742 -119.713534 5.927464
v 401.641568 -99.413603 -52.553114
v 343.511685 -89.425030 24.687537
v 686.425175 -122.230673 12.931695
v 485.514025 -93.168700 -40.526157
v 679.801880 -122.073792 13.863395
v 373.819995 -97.748371 24.949143
v 850.180207 -58.350925 -2.398968
v 227.713386 -133.731089 -67.715419
v 467.554857 -94.844740 -43.566733
v 350.277718 -74.078413 20.618301
v 659.778125 -64.749892 28.834721
v 876.085535 -114.294754 43.518892
v 184.417307 -61.473556 -29.961806
v 644.522723 -123.299462 -7.279436
v 291.491602 -95.318697 -55.081892
v 780.712426 -72.186830 -6.715119
v 422.487062 -111.516040 20.483414
v 436.525168 -122.777733 -14.535894
v 310.044527 -93.322347 -52.622556
v 261.740924 -119.877564 16.327414
v 612.149896 -84.956396 30.844946
v 353.987891 -122.093004 -52.626926
v 374.669422 -125.897287 -31.300376
v 456.432610 -82.136761 -33.904033
v 462.263731 -81.956852 -33.268712
v 540.101478 -107.086340 26.411448
v 292.121782 -60.807796 -13.012191
v 535.658960 -104.037580 26.863995
v 360.496430 -109.805629 20.690643
v 579.017738 -88.546743 -27.065728
v 408.623280 -123.504752 -37.265663
v 226.181260 -137.767360 -49.251952
v 298.184328 -59.547197 -3.072044
v 221.567300 -106.845123 -68.008324
v 234.112147 -136.579695 -26.562123
v 654.626449 -122.763264 7.471108
v 316.076673 -102.084349 24.381991
v 305.990478 -88.249179 -48.422037
v 380.127900 -69.166100 -24.232529
v 913.678597 -88.304456 61.467266
v 455.974852 -79.982711 23.026915
v 934.633634 -82.658989 69.761590
v 437.004332 -123.370500 -21.121925
v 470.826508 -122.929736 -28.029818
v 476.088463 -110.115364 22.877870
v 297.178947 -73.754196 -33.901309
v 762.610800 -111.521386 38.347713
v 877.968465 -125.479802 21.541972
v 216.015403 -138.883230 -29.233050
v 223.499212 -137.878373 -35.228920
v 695.524094 -84.507363 -15.438032
v 608.991493 -108.127289 29.738803
v 246.403745 -135.625968 -50.493988
v 635.642697 -123.469327 -0.562174
v 502.876556 -102.445124 -44.980509
v 1002.305545 -57.791687 53.370008
v 638.191606 -121.332847 -20.366652
v 231.066360 -66.733191 13.923891
v 583.267693 -123.735347 -8.990306
v 261.987033 -84.791368 -47.794088
v 140.443784 -153.608864 -28.369672
v 226.102243 -137.721534 -53.488455
v 383.018269 -96.558851 -51.612360
v 587.225802 -90.140485 -27.442008
v 285.837868 -61.694013 7.262750
v 105.674335 -70.608281 -53.774945
v 355.001483 -96.096834 -52.856424
v 349.196247 -92.311124 -50.018429
v 391.567769 -123.016620 -6.093816
v 946.443801 -22.039372 36.412708
v 731.669323 -95.875439 39.278038
v 256.354232 -134.086017 -14.698087
v 714.096702 -113.284485 34.812824
v 512.509971 -122.363978 -33.319608
v 462.400243 -97.912000 25.586944
v 393.250351 -124.267675 6.395056
v 477.953041 -93.243165 -41.319601
v 522.331125 -121.836284 -0.457610
v 536.254969 -85.444341 -29.200835
v 336.488463 -126.343838 -15.114664
v 463.183498 -122.909409 -17.805098
v 174.191364 -124.595101 -79.769894
v 1013.438163 -37.499705 3.133670
v 395.092442 -123.663286 -39.941445
v 511.659509 -65.851793 16.979970
v 392.028354 -119.499120 -51.882284
v 620.116410 -77.915159 -14.182325
v 546.077866 -120.592588 9.303954
v 463.592417 -122.932974 -28.928768
v 389.390404 -124.994945 -25.860702
v 491.734214 -119.332205 -44.877627
v 293.138609 -90.821179 -51.368022
v 215.010065 -138.926012 -38.770418
v 602.757035 -121.799135 -26.265273
v 448.409869 -121.885591 -7.937012
v 547.010547 -87.979255 27.740940
v 575.200712 -123.725943 -11.966632
v 494.802290 -79.989718 -28.685781
v 407.296005 -123.746551 -18.974503
v 758.413581 -108.525208 38.830001
v 171.174360 -131.322957 -79.975176
v 414.139951 -95.311285 -48.577667
v 275.429388 -132.314806 -8.924691
v 315.362918 -59.560752 -2.343461
v 796.694047 -105.061952 41.990934
v 113.645061 -68.663044 24.476775
v 995.233422 -61.952528 31.903831
v 594.200743 -121.215857 11.147191
v 349.817565 -81.694748 -40.023720
v 1001.627118 -96.534991 9.175726
v 1001.425231 -91.769155 8.913732
v 421.731591 -94.393545 -47.241273
v 599.001734 -93.019627 -28.327368
v 551.867655 -101.714601 27.867325
v 85.538140 -99.408332 32.636964
v 414.329213 -122.912350 -38.839914
v 605.956717 -123.338647 0.521037
v 692.497333 -120.465392 -10.492266
v 768.513358 -122.144397 16.865500
v 601.657799 -81.215106 29.509798
v 752.195165 -121.890244 9.540450
v 643.416719 -85.249459 33.041548
v 640.737844 -89.570843 33.189209
v 796.542510 -63.715184 1.470845
v 426.162469 -121.969250 2.408139
v 324.434519 -70.109114 -28.037317
v 516.006992 -122.865139 -10.116313
v 548.807116 -123.127706 -6.272597
v 523.575593 -92.281765 -35.864713
v 429.869923 -82.988479 23.535973
v 144.914084 -76.792291 23.104606
v 480.601092 -77.912502 -28.082317
v 442.168561 -92.900754 25.333294
v 265.883761 -102.822086 -61.846213
v 998.237484 -79.407638 42.743372
v 998.175615 -85.191871 44.151595
v 369.547003 -119.738555 13.233296
v 638.418261 -85.230729 -19.219068
v 744.409375 -116.281799 35.409893
v 159.493947 -98.847831 25.621934
v 79.742499 -182.960212 -15.523363
v 6.915018 -211.561168 -6.779334
v 944.574866 -76.783633 74.070241
v 945.470484 -79.035118 74.683449
v 940.823445 -80.731132 72.587165
v 291.379800 -59.555266 -1.977322
v 1.827647 -125.300367 49.188413
v 270.066150 -105.449282 23.773941
v 216.036671 -135.016578 1.798006
v 276.814312 -107.319949 22.814593
v 240.828146 -109.321662 22.996605
v 978.750255 -145.630823 26.980959
v 975.528113 -145.165548 28.615813
v 6.408984 -15.227902 -47.982465
v 36.159667 -11.387902 24.104934
v 34.087027 -174.488319 57.251899
v 4.480337 -134.257610 52.705166
v 35.009620 -45.439156 56.192307
v 96.806388 -162.282451 9.284687
v 25.689333 -211.883434 7.400622
v -0.291895 -66.383864 -78.169625
v 153.014062 -63.926092 -38.534751
v 74.193604 -48.824101 -45.290017
v 9.304450 -8.478111 -37.930504
v 66.837966 -24.371608 -20.475287
v 99.384602 -38.549628 3.662148
v 75.641871 -27.034349 11.098784
v 7.121300 -1.548929 25.583357
v 72.607624 -70.554230 39.552831
v 0.477219 -53.152987 60.558284
v 15.566073 -97.025005 52.351503
v 17.609750 -94.246118 55.342451
v 55.501025 -202.612416 -8.328015
v 4.253326 -86.241036 -82.539099
v 2.636197 -71.952479 -80.803246
v 34.968871 -13.191737 27.301541
v 10.888605 -1.612735 28.174142
v 197.253787 -58.533681 4.822816
v 15.363922 -99.382759 52.023453
v 3.546393 -136.663514 52.180228
v 26.560744 -145.792867 55.599190
v 101.770063 -156.073971 12.966487
v 83.877414 -167.446379 12.880360
v 2.434881 -76.015679 -81.104353
v -1.699924 -74.274045 -77.683066
v 2.967808 -81.931161 -81.838381
v 8.183084 -90.868722 -83.484428
v 1.817420 -113.782719 -76.337896
v 1.251249 -118.149312 -73.644081
v 4.170750 -119.349474 -76.194027
v 3.857862 -121.125670 -75.494340
v 15.591623 -122.821390 -82.195296
v 4.579261 -125.046791 -74.755705
v 11.229174 -130.407159 -78.532179
v 6.188564 -173.430429 -61.927311
v 4.986547 -180.103371 -59.134103
v 1.488305 -178.106262 -56.795554
v 82.503270 -180.670902 -28.175341
v 156.280016 -149.765937 -16.324634
v 4.911099 -204.958811 -33.039260
v 155.274963 -148.495208 -10.169158
v 41.285731 -208.487347 -26.666433
v 8.336523 -210.080980 -22.250776
v 5.387154 -208.729006 -22.199315
v 131.953233 -153.611725 -5.334974
v 2.863977 -208.674296 -17.609184
v 6.687444 -210.396289 -17.691211
v 1.887872 -208.922216 -14.771237
v 67.922738 -191.072020 -0.861915
v 91.160445 -170.345010 -0.148927
v 107.756347 -158.499382 6.828415
v 21.777167 -213.345504 -3.613621
v 56.471369 -200.082868 3.191110
v 4.173975 -210.610880 2.607291
v 42.350962 -206.707102 9.983219
v 3.856338 -209.950148 10.085088
v 23.746060 -208.422663 21.295998
v 28.837444 -208.560197 20.480581
v 4.469745 -207.531625 22.426890
v 8.161034 -208.806065 19.626940
v 43.082198 -205.122120 27.534001
v 31.830755 -205.815676 30.056794
v 34.829979 -206.528933 27.385718
v 43.252608 -204.089881 31.992362
v 46.398705 -206.696905 -30.129320
v 9.390265 -199.679000 39.847734
v 22.305449 -197.513071 45.018767
v 13.673591 -196.182072 44.483678
v 25.578211 -196.658339 46.851964
v 31.430385 -191.510487 51.893567
v 6.748828 -183.763142 48.336052
v 116.847593 -150.570261 11.451794
v 97.488428 -149.614412 18.574230
v 110.931219 -148.032363 15.152276
v 4.605859 -152.290612 52.257125
v 286.210100 -111.783379 20.142986
v 4.919548 -146.001222 53.275799
v 58.868840 -103.641585 41.784829
v 61.218542 -102.890595 40.775118
v 52.304763 -97.617617 48.303695
v 52.459013 -90.638049 50.670721
v 68.858897 -83.512812 40.980354
v 15.330971 -93.028193 52.722067
v 25.321456 -48.684135 60.174239
v 27.194284 -47.895800 59.465232
v 90.361143 -160.904728 14.627033
v 106.220190 -41.965226 6.012320
v 27.841843 -161.145495 56.980197
v 38.911593 -154.999210 52.485010
v 36.197811 -141.469597 48.734035
v -4.077160 -120.188822 43.346957
v -9.306957 -116.333417 36.805050
v -6.863595 -112.959996 36.985763
v 1.140934 -43.404356 58.721318
v 4.082918 -41.323054 61.086840
v 32.875451 -40.986895 55.514043
v 70.789604 -46.690040 37.206879
v 81.074412 -46.323936 29.697961
v 74.028768 -37.398699 29.256570
v 53.877681 -21.869618 35.687778
v 100.021915 -40.068752 7.825725
v 10.295448 -5.345729 36.832508
v 23.077761 -8.719324 30.972134
v 8.973944 -1.252899 26.300268
v 17.579311 -0.288307 16.151258
v 34.429949 -5.784679 11.128057
v 4.170266 1.169258 -3.473861
v 84.673971 -31.845970 6.600730
v 93.522556 -35.418776 -3.224259
v 103.027451 -39.190585 -4.020306
v 149.212641 -50.927902 0.373567
v 22.950918 -3.357506 -17.622302
v 44.748230 -8.068047 -10.066841
v 87.434542 -33.066268 -7.675617
v 26.332856 -3.287479 -13.128851
v 80.383517 -30.622016 -13.108972
v 27.487156 -4.103825 -15.313084
v 136.651135 -47.907865 -9.492906
v 186.460832 -55.066979 -3.553854
v 72.360287 -39.629379 -36.288184
v 101.788475 -54.259791 -36.611160
v 163.311316 -63.821746 -36.869928
v 216.503803 -68.750136 -35.115842
v 115.606626 -43.025140 -4.060150
v 4.209388 -31.252800 -63.817826
v -1.294148 -44.892952 -70.812381
v -3.433783 -54.968191 -73.886779
v 211.307827 -74.328800 -42.246567
v 1019.793491 -0.542032 15.295348
v 284.792385 -123.822356 10.698014
v 283.568674 -120.891157 14.203569
v 3.494338 -81.454980 35.891211
v 0.318626 -1.770257 -8.457821
v -0.599567 -107.495418 38.216058
v -0.684017 -76.832156 -78.757459
v 48.261171 -17.461713 32.901997
v 30.725675 -123.098586 51.986997
v 30.971380 -142.010531 52.817971
v 8.979432 -98.260465 44.668909
v -9.494900 -108.266115 31.802183
v -4.263403 -60.260694 -74.579607
v 2.031475 -31.192921 52.342303
v 4.698355 -6.019932 32.903600
v 5.043513 0.305708 12.409235
v 47.461410 -135.089836 39.481138
v 54.212160 -200.773048 6.578900
v -3.896838 -77.281718 29.136100
v 4.391096 -19.919159 48.922919
v 44.253603 -70.497144 60.054567
v 43.359557 -64.696660 59.691866
v 43.991701 -165.722862 52.778989
v -16.655698 -82.469855 17.609470
v 5.448533 -156.398799 -65.206592
v 7.565027 -156.773939 -67.077317
v 6.045158 -151.685151 -66.991779
v 7.409255 -146.821597 -69.778647
v -11.151156 -120.789768 35.752506
v -10.606433 -116.227275 34.831021
v 11.319706 -98.888246 47.483107
v 7.980694 -135.987419 -74.064571
v 5.984234 -93.457424 39.706119
v 5.761797 -129.405830 -73.906956
v 0.421567 -85.707379 31.910422
v 8.441761 -122.051527 -79.023390
v -19.479090 -94.321145 19.674687
v -20.163170 -88.580991 17.284745
v 0.203211 -114.495531 -74.274815
v -10.460488 -77.463841 19.784020
v -10.191708 -78.300411 20.185868
v -8.713591 -75.583119 21.041927
v -13.955587 -77.424741 14.892466
v -11.365863 -76.234248 18.098098
v -10.997260 -75.179397 17.263020
v 0.105902 -84.144999 -79.840943
v -0.107085 -77.747196 35.181835
v -1.491811 -63.999254 56.763898
v -1.029140 -69.084508 55.129290
v -0.703133 -70.204146 54.589150
v 9.669001 -77.979223 57.175108
v 2.710819 -191.014570 -50.358441
v 1.545190 -208.964192 10.098395
v 4.198075 -184.265745 45.391495
v 1.806691 -195.380781 37.215824
v 4.785507 -203.662366 32.252595
v 157.811176 -141.280351 7.580093
v 12.161762 -211.524310 7.337983
v 21.329245 -205.672853 30.496103
v 27.917585 -201.056998 41.964228
v 200.704669 -133.617972 7.913344
v 212.099662 -132.674880 7.117864
v 290.847179 -128.648019 2.573370
v 293.235274 -129.451395 1.075915
v 300.756428 -127.894017 3.396758
v 34.027196 -199.547979 44.612605
v 43.428381 -202.648423 35.218299
v 45.651207 -203.492718 29.551912
v 65.187736 -196.933759 -21.119483
v 55.024496 -182.775304 30.887315
v 80.434291 -177.116279 3.003132
v 69.090418 -151.225825 28.906202
v 73.429185 -159.710891 24.425514
v 69.893133 -158.285600 27.200142
v 120.069139 -152.965113 7.393126
v 53.444413 -37.135582 48.878056
v 54.776500 -158.237284 40.391551
v 70.769102 -25.458152 16.968995
v 48.026837 -16.168217 30.936735
v 72.629345 -25.137669 -13.140940
v 60.636947 -17.598725 -15.456330
v 52.780255 -9.888387 -0.767566
v 53.876010 -10.900251 -4.634943
v 27.059258 -10.503701 29.179929
v 45.610700 -7.520274 3.488596
v 38.753543 -7.017612 11.382241
v 55.832614 -14.776579 -15.776298
v 20.446318 -7.586068 32.737625
v 29.650842 -3.499676 6.979797
v 15.331746 -0.593382 21.547631
v 3.763829 -12.789027 -42.934915
v 2.132979 -4.545930 21.624916
v -3.783085 -9.347903 -27.184595
v 4.641275 -17.413652 46.940408
v -5.157106 -19.617691 -46.894556
v -7.169606 -40.655164 -65.472323
v -2.093809 -42.460486 -69.335363
v -4.187269 -45.726527 -70.015614
v 980.468570 -144.564025 27.092999
v 244.145521 -108.127394 23.339076
v 264.745218 -106.840289 23.347152
v 355.425162 -125.707413 -1.101818
v 281.134542 -104.741301 23.880644
v 350.681924 -125.482015 -5.277591
v 284.018783 -106.958690 22.860010
v 282.904850 -126.878744 6.325121
v 39.920852 -162.505338 53.817489
v 14.378571 -20.066783 -51.879060
v 13.001304 -5.798140 -31.732690
v 14.408587 -116.502334 -82.617440
v 1.096798 -51.342339 60.971121
v 80.822569 -58.545176 33.792879
v 6.185619 -5.207612 33.679930
v 14.351931 -97.145885 50.930153
v 23.801837 -42.277947 59.444528
v 22.963365 -211.110748 12.582356
v -0.966366 -18.653192 -50.038327
v 61.814205 -23.111275 -24.789954
v 5.681974 -4.362163 30.970135
v 110.230857 -42.377595 2.965121
v 32.477713 -42.813515 56.263812
v 10.140980 -156.239448 -69.100339
v 2.891134 -86.708704 -81.909808
v 213.283824 -71.754925 -39.176450
v 66.226583 -39.042276 -41.499482
v 7.469959 -0.042058 20.724363
v 14.238036 -2.543714 29.619790
v 14.637855 -3.822011 32.462322
v 5.468488 -2.383913 25.169631
v 4.868051 -23.836205 52.996688
v 2.442419 -36.442358 57.195380
v 37.858985 -48.117162 56.347092
v 44.809670 -61.521039 58.778682
v 42.717145 -167.724632 53.637973
v 12.135979 -209.289793 17.999330
v 0.920444 -72.379848 -79.822450
v 0.613135 -78.248170 -79.982677
v 3.560591 -99.413880 -81.280771
v 0.383063 -99.517827 -79.096924
v 5.435068 -111.326335 -79.930814
v 11.338814 -113.214090 -82.059440
v 16.154921 -114.984260 -83.207922
v 2.593817 -117.796143 -75.301536
v 5.156271 -123.383715 -76.058632
v 9.963011 -147.492154 -71.859289
v 2.758590 -178.773562 -57.773890
v 1.201013 -184.148950 -53.652863
v 3.674431 -190.557377 -51.811497
v 5.408881 -201.396230 -40.328023
v 75.788696 -185.812085 -33.594570
v 167.681652 -146.729554 -12.786576
v 218.698688 -132.564258 6.001914
v 3.269626 -207.033773 -24.420966
v 4.143239 -208.253000 -21.446502
v 0.833711 -205.296220 -25.425625
v 172.977028 -141.071902 3.228433
v 0.484188 -206.367232 -21.876569
v 150.039825 -146.110699 2.988831
v 9.370395 -211.969596 -13.773848
v 3.867062 -210.194973 -10.556021
[truncated: 464,400 more chars]
