# Supplementary material for: Sexual Dimorphism of the Human Tibia through Time: Insights into Shape Variation Using a Surface-Based Approach
Source: PLoS One. 2016 Nov 15;11(11):e0166461. doi: 10.1371/journal.pone.0166461 (PMC5112946; doi:10.1371/journal.pone.0166461)
Supplement: S1 File — (ZIP) [file pone.0166461.s002.zip › mean_female_21_century.obj]

v 1034.548991 -21.453407 8.464972
v 1033.018089 -24.364003 10.868818
v 1034.089223 -24.420370 8.526438
v 1033.318994 -28.352455 2.876185
v 1035.370342 -23.695362 4.452093
v 1035.303044 -23.133951 0.407082
v 1034.334896 -26.912881 1.078098
v 1031.863064 -19.657599 12.521039
v 1033.738230 -18.578117 8.839040
v 1032.550773 -27.285932 8.987891
v 1032.109510 -28.468172 7.170200
v 1034.955100 -22.636198 -1.349625
v 1035.475405 -20.578482 3.993368
v 1032.224864 -29.401105 -2.598849
v 1033.602026 -22.328333 -5.275520
v 1033.938905 -26.809257 -2.051206
v 1030.730966 -19.608345 13.793315
v 1029.864642 -28.327146 11.095846
v 1030.403843 -25.229864 13.543449
v 1029.423014 -30.366083 6.365175
v 1025.484147 -30.991300 10.245075
v 1034.865485 -18.417372 3.706348
v 1031.687881 -13.984195 8.106961
v 1034.469999 -18.251309 0.346171
v 1033.596143 -18.213389 -3.071815
v 1031.057164 -30.281309 2.058388
v 1032.570047 -27.168995 -6.227282
v 1029.934243 -31.457750 -6.336915
v 1014.257373 -21.192189 47.441120
v 1014.201354 -23.472349 47.131767
v 1012.767163 -28.047578 44.542525
v 1017.148626 -10.001485 38.791210
v 1016.487618 -16.452217 43.156109
v 1015.235305 -26.093691 35.411105
v 1018.851609 -15.656370 32.348070
v 1017.059737 -21.029790 37.510162
v 1017.885068 -20.948622 31.203556
v 1015.102660 -28.569737 29.000049
v 1019.798467 -15.003654 26.835272
v 1018.525280 -14.151153 35.978840
v 1016.980886 -24.834200 28.934310
v 1018.571232 -3.777631 28.293051
v 1019.380627 -4.389901 22.572182
v 1021.441006 -14.337801 21.708730
v 1020.108012 -8.828735 23.553894
v 1016.919955 1.283425 22.589635
v 1017.966902 -0.107659 22.204361
v 1020.630749 -4.408120 16.080234
v 1022.587893 -8.955950 16.868045
v 1025.164089 -19.869345 18.253609
v 1024.619545 -25.496471 17.546981
v 1022.027437 -19.642167 21.249842
v 1021.048583 -23.060120 21.804951
v 1024.980352 -8.286260 11.540273
v 1024.574271 -13.734805 17.080617
v 1027.268195 -18.688026 16.412804
v 1026.623940 -24.569302 16.588139
v 1020.766495 -30.085257 17.139651
v 1025.412693 -29.264468 13.702858
v 1022.283303 -5.036552 10.106586
v 1028.370059 -9.950466 6.893946
v 1028.270174 -13.136040 12.792486
v 1028.033164 -11.646658 11.476423
v 1021.622201 -33.116789 9.713382
v 1029.462521 -11.525738 0.762129
v 1025.661815 -7.556681 5.553732
v 1028.901345 -31.866540 0.534753
v 1026.085817 -32.359511 4.761668
v 1030.651335 -14.792233 -4.475427
v 1028.819588 -32.541772 -4.034171
v 1030.968198 -18.053643 -7.863384
v 1030.490930 -26.407716 -10.696660
v 1027.610530 -31.587317 -11.451954
v 1028.245082 -21.771482 -12.747773
v 1031.172970 -22.099015 -9.783384
v 1008.388482 -58.598896 73.701193
v 1007.054418 -50.220279 72.059278
v 1007.801913 -58.656888 68.655118
v 1006.809322 -47.994355 67.741561
v 1006.767296 -48.716532 66.136975
v 1007.171834 -53.638202 66.872455
v 1010.123566 -23.439174 52.435525
v 1010.701955 -17.199819 50.992594
v 1013.389534 -26.837340 45.440930
v 1010.666950 -30.402969 43.665479
v 1010.294223 -28.482499 50.592489
v 1013.604791 -28.736705 35.777275
v 1016.707553 -6.188943 36.783153
v 1011.673552 -7.705157 43.804845
v 1016.081642 -12.932257 43.087064
v 1011.419501 -30.425908 38.644390
v 1014.146265 -4.723138 38.903270
v 1012.225796 -31.807142 27.601920
v 1016.231781 -2.526111 33.435431
v 1018.143846 -25.829127 24.611001
v 1014.261353 -29.945731 28.247511
v 1016.951980 0.150054 27.764725
v 1019.330486 -20.700532 25.964889
v 1016.258811 -29.888269 23.626470
v 1013.716884 -32.497322 22.494182
v 1018.103356 -0.096713 16.862040
v 1021.857817 -26.022485 19.479953
v 1015.793965 -33.039988 17.717297
v 1018.213822 -33.541375 12.988554
v 1018.338186 -30.238291 19.785402
v 1020.315880 -3.206267 12.056797
v 1020.956150 -31.650828 14.399884
v 1019.600625 -2.919691 5.857320
v 1024.413570 -6.940201 3.402761
v 1020.445677 -3.217416 9.526171
v 1019.875638 -35.700196 3.378652
v 1019.043530 -37.810983 -1.966538
v 1025.273631 -9.193141 -1.722762
v 1027.079977 -12.774789 -6.078153
v 1022.524842 -35.756025 -1.246452
v 1024.253147 -35.660291 -6.028612
v 1023.570886 -12.985797 -9.547462
v 1027.476714 -16.268682 -9.973274
v 1027.602342 -18.203660 -11.567571
v 1021.066035 -37.734846 -6.785159
v 1027.758991 -26.009877 -13.631712
v 1023.752189 -34.181181 -12.508475
v 1024.100114 -30.443392 -15.124518
v 1006.419205 -87.931714 88.389886
v 1006.948912 -88.729836 84.923976
v 1007.913105 -78.812586 85.966871
v 1007.745645 -84.077449 80.001407
v 1008.630203 -68.454565 81.613978
v 1008.862481 -69.257314 75.420641
v 1008.898698 -74.132249 80.932055
v 1008.421655 -74.200118 75.037804
v 1007.962965 -81.833969 83.847261
v 1007.636669 -79.832482 74.906185
v 1006.414908 -47.398398 71.259500
v 1006.608944 -49.528340 73.329630
v 1004.367590 -48.326119 74.982921
v 1007.503000 -53.685050 74.649148
v 1008.147178 -59.129616 77.224773
v 1006.922038 -54.185245 76.922951
v 1008.840036 -63.789800 75.964239
v 1008.257638 -59.491494 70.943777
v 1007.650981 -69.037771 69.956488
v 1008.242683 -64.473990 70.902662
v 1006.750162 -76.048652 69.900657
v 1006.372806 -89.810124 79.298782
v 1004.001610 -39.749845 67.555291
v 1005.741416 -43.389099 67.826261
v 1004.226405 -43.911181 71.394512
v 1006.724224 -63.212024 65.659589
v 1005.813565 -69.392560 64.895903
v 1005.872122 -42.808059 63.540406
v 1005.689778 -47.317096 61.398745
v 1004.961399 -52.023021 60.166152
v 1007.309173 -33.097601 48.822266
v 1010.777369 -20.247839 51.691357
v 1010.164170 -29.871487 48.638954
v 1011.169884 -10.842346 46.846218
v 1012.166596 -3.013919 38.369798
v 1008.953948 -2.238452 39.174643
v 1008.090557 -32.570389 37.914645
v 1012.134241 -30.806462 32.616842
v 1010.473005 -34.159943 21.969251
v 1013.117345 0.696227 32.460801
v 1012.270278 4.001803 20.344893
v 1014.870112 2.893610 20.953558
v 1013.998234 2.489205 27.168890
v 1014.466557 -33.782139 17.367463
v 1015.967846 1.851958 16.053400
v 1012.725516 -34.979267 15.719155
v 1017.050091 0.239475 11.081095
v 1014.565839 1.545367 9.388178
v 1017.211202 -35.232478 8.836664
v 1021.180883 -5.643176 0.343580
v 1017.315061 -2.497174 2.271450
v 1022.988832 -10.694807 -6.999085
v 1021.554686 -7.600912 -3.348623
v 1019.923560 -12.536441 -11.506251
v 1024.236933 -16.412792 -12.832969
v 1017.690111 -39.709282 -7.230022
v 1024.921608 -20.845907 -14.828396
v 1024.093640 -24.998617 -16.168345
v 1020.401280 -36.777585 -12.863167
v 1006.476280 -84.000492 89.321627
v 1004.665175 -93.175453 90.181057
v 1005.313312 -88.913305 90.742387
v 1005.864674 -92.845905 86.314449
v 1007.490820 -64.962760 83.583683
v 1002.909017 -63.843562 88.198234
v 1005.185599 -67.673336 88.405637
v 1008.036792 -75.021217 86.023129
v 1005.884054 -93.389673 84.854551
v 1005.284839 -93.636507 79.101447
v 1005.101514 -52.691296 78.142569
v 1001.278848 -52.389081 80.031018
v 1007.344599 -62.481836 82.246278
v 1006.066586 -57.651339 81.072906
v 1003.052635 -99.251151 77.688520
v 1002.822946 -97.477833 73.870992
v 1001.098183 -87.379192 61.708298
v 1003.760521 -81.133377 64.688874
v 1003.371407 -87.736758 67.688333
v 1004.069664 -88.146970 69.708267
v 1002.384539 -93.991882 69.419690
v 1004.595021 -63.225663 60.578923
v 1002.468293 -68.110361 56.894695
v 1004.383202 -70.512640 61.930930
v 1001.119401 -82.333848 58.857145
v 1001.065703 -91.994588 64.521854
v 1003.844472 -29.961587 59.567411
v 1003.994436 -35.734001 63.444779
v 1005.068023 -38.138404 63.065505
v 1005.008068 -41.181607 56.650214
v 1005.562967 -42.148508 59.981571
v 1002.122948 -57.975656 54.600889
v 1005.080360 -57.460295 60.973489
v 1001.513841 -75.580189 56.889865
v 1006.078596 -25.444682 56.017539
v 1007.301025 -31.532801 53.878948
v 1005.501312 -35.692431 58.423638
v 1006.723378 -29.313225 55.726913
v 1002.611325 -51.085728 54.715963
v 1003.706781 -13.987011 51.853703
v 1006.575639 -18.230442 53.803790
v 1005.700383 -22.898909 55.855858
v 1005.662312 -36.166847 52.608354
v 1005.799223 -34.546779 47.239437
v 1006.812776 -12.418200 49.878089
v 1008.149136 -6.831107 44.317562
v 1007.906482 -32.522799 43.742663
v 1005.153253 -34.246866 36.606816
v 1009.256794 1.933810 32.790940
v 1008.985025 -32.721568 32.097052
v 1011.057599 3.657590 25.970631
v 1006.734466 2.881207 31.330155
v 1002.516369 -131.133633 18.377735
v 1002.855462 -133.439277 15.634220
v 1004.141895 -125.551833 12.036996
v 1003.407315 -130.895217 15.141761
v 1008.185802 -38.248889 11.632907
v 1005.278893 -126.220924 6.052224
v 1003.687416 -132.929308 10.291194
v 1013.289709 3.228101 14.680526
v 1005.480874 -98.778469 4.962226
v 1004.794330 -95.719758 6.885434
v 1005.481616 -103.905083 4.717364
v 1003.727488 -110.866035 10.193297
v 1004.289294 -103.910538 8.165367
v 1005.348152 -111.839707 5.930084
v 1005.832919 -120.134373 2.400493
v 1005.684044 -116.908292 5.013928
v 1013.594568 -37.195736 7.669892
v 1014.492911 -38.782608 2.133321
v 1004.438602 -83.130858 4.382937
v 1006.154531 -88.547611 1.201715
v 1005.062477 -88.015003 4.915897
v 1005.437765 -83.371717 0.520843
v 1006.237865 -87.981441 -3.126551
v 1005.848349 -97.647960 -4.491109
v 1006.563504 -92.870838 0.434879
v 1006.576776 -98.226371 0.136485
v 1004.315174 -108.097050 -5.356475
v 1006.392077 -103.467134 -0.617414
v 1006.182525 -108.773345 -1.393407
v 1005.392223 -114.291862 -2.205344
v 1003.952311 -113.409424 -4.765210
v 1016.590685 -5.873759 -4.940254
v 1015.953984 -39.700917 -2.601722
v 1004.325768 -86.950648 -6.309480
v 1004.044043 -82.832465 -5.844105
v 1005.343409 -82.797466 -2.977409
v 1006.401637 -93.108972 -3.460777
v 1004.990439 -102.789810 -5.126790
v 1003.451041 -108.213203 -6.249009
v 1018.874602 -9.306778 -8.349653
v 1019.816613 -15.739604 -14.869143
v 1017.922620 -19.799131 -17.618960
v 1020.282695 -25.039100 -17.769122
v 1019.375486 -34.879825 -15.885742
v 998.902039 -87.070169 97.652040
v 1001.946442 -82.789552 95.712933
v 998.137772 -69.527877 93.402263
v 1003.075504 -74.108956 93.062270
v 1002.600780 -78.851909 94.563848
v 1002.341023 -87.161596 95.376407
v 1003.861159 -96.018802 89.506546
v 1002.936731 -92.935666 93.267441
v 999.844122 -97.993432 92.875292
v 1002.119669 -67.049657 90.629661
v 1002.868980 -70.547864 91.980055
v 998.510089 -54.089779 82.680032
v 998.083432 -61.280223 88.428367
v 1002.091192 -61.431761 87.001985
v 1003.869028 -98.070744 79.584039
v 1003.595389 -99.281056 84.641039
v 1001.423730 -57.641388 84.356319
v 1001.227792 -102.495969 78.789763
v 1001.305392 -42.682236 72.365143
v 1001.406972 -49.167100 77.416177
v 1000.524886 -102.572678 73.025336
v 1001.827928 -100.098660 73.666211
v 998.364793 -105.178323 68.507598
v 1000.597927 -99.513192 68.932396
v 1001.270686 -37.162707 67.544466
v 997.604371 -102.559295 61.427356
v 1000.165814 -97.105672 65.535557
v 1001.462349 -30.403333 61.711200
v 1002.002788 -63.003378 54.831929
v 1000.600556 -71.772859 53.023462
v 998.061753 -92.079154 54.659020
v 997.835664 -96.880286 57.369759
v 1002.370812 -26.184698 58.822099
v 1001.517881 -45.472025 50.192686
v 1003.213888 -41.225801 51.252429
v 1003.611354 -46.528008 55.499699
v 1000.049662 -76.589337 53.088452
v 1002.590282 -18.925530 55.585336
v 1003.837732 -37.256374 47.591012
v 1001.679063 -40.303822 46.177450
v 999.759083 -51.777859 48.041572
v 999.999279 -56.870882 49.320746
v 1003.894796 -8.591830 46.920813
v 1004.138529 -35.253927 42.329896
v 1000.198285 -42.667497 44.808423
v 1001.176613 -3.322803 42.694976
v 1005.229885 -4.252686 42.569541
v 1001.587430 -36.828858 36.607887
v 1004.936868 -34.887705 30.351317
v 1002.557295 2.212835 34.435806
v 1001.851588 -36.691805 30.866396
v 999.881888 -121.768376 21.963535
v 1001.004027 -127.415292 21.895254
v 999.195726 -126.380401 25.948733
v 1001.489927 -132.056606 21.045704
v 999.870894 -137.272034 19.547086
v 1001.505766 -120.522435 17.294579
v 1002.502991 -126.595584 17.665529
v 1000.220173 -136.316286 20.397426
v 1007.835178 4.131372 25.510391
v 1005.953669 4.296591 17.661426
v 1006.164563 -36.309091 20.473777
v 1001.130621 -100.019200 15.217575
v 999.955132 -114.566667 19.112329
v 1009.247645 4.419072 19.739487
v 1007.622982 -37.028283 15.990919
v 1004.471615 -38.783878 15.075810
v 1002.893901 -89.227674 10.087802
v 1003.619065 -94.837390 9.356706
v 1002.996338 -102.714323 11.269999
v 1003.480741 -113.883736 11.094749
v 1002.435911 -115.930478 13.746803
v 1003.673424 -119.971788 11.979340
v 1004.546570 -130.193285 8.317544
v 1010.251318 3.919554 13.757578
v 1007.147099 3.749550 11.599415
v 1012.097065 2.252640 8.211544
v 1003.746447 -130.904733 4.940823
v 1007.725740 -39.969910 7.778429
v 1002.983249 -78.475270 5.272138
v 1004.107163 -78.494820 1.437677
v 1001.540920 -125.521128 -2.577415
v 1005.082208 -122.908849 1.024453
v 1002.526663 -128.406547 0.130960
v 1013.009269 -1.360664 0.246899
v 1006.987799 -42.837002 1.792059
v 1008.091349 -44.051316 -3.326190
v 1000.894957 -66.683519 -2.995339
v 1002.636900 -73.032644 0.529187
v 1004.283398 -78.184605 -2.434700
v 1000.999459 -111.009265 -7.307013
v 1004.886854 -117.957425 -2.241619
v 1011.606862 -41.969074 -2.625382
v 1013.649028 -41.885555 -7.365248
v 1000.887362 -66.798833 -3.874981
v 1003.418572 -75.402764 -3.059156
v 1003.800067 -77.895268 -4.234165
v 1003.267656 -81.263805 -6.350197
v 1004.431627 -92.024645 -6.690044
v 1003.901053 -97.163216 -7.106316
v 1000.677260 -101.709305 -8.745592
v 1003.655261 -102.400278 -6.751431
v 1014.789653 -15.592600 -16.756927
v 1013.943411 -10.856483 -13.144500
v 1015.008853 -39.277674 -14.592384
v 1009.820040 -43.992357 -8.229709
v 1001.750768 -75.971362 -7.032232
v 1001.622741 -81.186443 -7.606143
v 1017.111643 -29.442488 -18.713843
v 1016.440844 -24.732734 -19.153363
v 1012.141043 -29.283496 -20.147677
v 1014.909686 -34.685872 -18.112873
v 1010.004520 -42.164715 -14.553609
v 994.743131 -81.246063 98.320206
v 998.424628 -77.217841 96.489834
v 998.299333 -81.888048 97.555064
v 999.728076 -93.212206 96.265981
v 997.689858 -102.456553 88.851701
v 1000.581578 -100.097745 89.617239
v 995.497419 -104.847256 83.679569
v 999.655241 -102.897603 85.045813
v 994.268633 -51.066006 81.673479
v 998.777822 -105.575798 73.016072
v 996.491419 -106.088190 78.393883
v 996.223161 -40.117597 72.426305
v 994.164217 -41.881644 74.605690
v 997.296895 -107.091146 67.654166
v 997.750196 -103.804941 63.513768
v 996.237554 -105.424649 58.092968
v 996.540888 -106.959801 62.598923
v 1001.155096 -33.342148 64.155538
v 995.058241 -28.692573 63.528388
v 996.417547 -100.425514 53.324388
v 994.653158 -110.409176 57.361023
v 998.168411 -23.570096 59.320351
v 992.882564 -22.817941 59.783677
v 999.399352 -70.124556 48.924433
v 998.360941 -86.642410 52.278154
v 996.452464 -95.374868 48.426805
v 995.462943 -105.759534 52.879896
v 999.209508 -18.069667 55.536960
v 999.716571 -45.943676 45.968463
v 999.287381 -61.512426 47.573258
v 996.912928 -70.389535 37.864536
v 998.895581 -76.767716 49.241178
v 997.771076 -80.509572 45.889558
v 995.595104 -99.886587 43.502598
v 995.822509 -100.126999 48.010014
v 998.048506 -11.333943 50.157471
v 1000.380896 -12.417625 50.973050
v 1000.628169 -38.880372 40.244682
v 998.472389 -49.842118 43.991505
v 997.942294 -65.974357 43.122089
v 996.778327 -65.905915 37.518220
v 996.959073 -75.852353 38.523337
v 996.869617 -85.930297 43.400162
v 996.745625 -80.584661 37.764683
v 996.533081 -91.290378 45.135296
v 995.999223 -95.075456 42.760499
v 1002.610942 -11.414084 49.792977
v 999.908205 -38.570406 35.380939
v 998.251675 -44.079474 40.123217
v 995.276144 -117.568318 36.300323
v 995.996516 -117.259354 33.056097
v 995.485669 -122.636897 35.275341
v 998.300913 -40.807201 34.752837
v 996.541136 -122.361791 32.134584
v 999.568098 -131.555601 25.315807
v 997.883858 -91.191018 23.940481
v 998.317976 -121.683320 26.359182
v 997.262764 -117.185768 27.866125
v 998.468307 -127.333897 27.952281
v 997.011735 -137.129009 25.343643
v 999.450110 3.207869 30.241725
v 1003.297891 3.346043 30.511766
v 1002.396527 -37.257106 25.127167
v 997.774650 -103.796616 24.214031
v 997.387767 -111.684446 26.005011
v 997.323853 -139.536766 19.711038
v 998.220966 -139.260842 14.168234
v 1001.131963 3.957586 24.175145
v 1004.381064 4.147068 24.580211
v 998.690254 -85.458677 20.309983
v 999.048527 -90.742359 19.817020
v 999.179020 -95.708514 19.762040
v 999.417367 -103.537782 19.465193
v 1001.178465 -136.724673 14.487696
v 1002.035386 3.929512 17.997073
v 998.921666 -80.489427 18.109832
v 1000.410868 -85.150483 14.950481
v 1001.387224 -94.672225 14.191126
v 1001.803939 -135.660722 9.974545
v 1002.158703 -44.321585 5.411871
v 1000.250200 -74.141041 9.997975
v 1001.631480 -78.781928 9.093726
v 1001.676556 -74.134775 5.466749
v 1002.240704 -84.700432 10.318845
v 1001.876287 -133.615608 5.077284
v 1008.418080 2.003943 4.847086
v 1009.937607 -0.293799 0.039697
v 999.046754 -60.945989 0.529584
v 999.874979 -68.168724 5.320954
v 1000.939527 -68.033122 1.086754
v 1002.003550 -119.829359 -4.598631
v 998.677147 -124.441631 -4.938696
v 1010.845935 -4.257697 -6.754704
v 1011.831027 -8.434131 -11.580429
v 1004.553183 -45.862778 -1.969976
v 1004.336516 -47.901778 -9.098934
v 999.336964 -60.644727 -6.980483
v 1000.982145 -70.502503 -6.658242
v 1001.425172 -97.292133 -8.616332
v 1000.316034 -107.310073 -8.251958
v 1008.937724 -10.749602 -15.446645
v 1012.287751 -14.102164 -16.651732
v 1007.063856 -45.662412 -9.553370
v 999.257216 -65.486498 -7.879493
v 1000.810735 -71.357792 -7.256814
v 997.745543 -85.606324 -9.848985
v 1003.173534 -86.049845 -6.992904
v 998.085901 -91.370282 -9.766903
v 1009.488621 -15.748938 -18.512638
v 1012.969551 -19.866281 -19.175004
v 1012.715833 -24.527867 -20.084287
v 1008.877064 -24.335449 -20.881289
v 1011.172471 -33.709436 -19.568307
v 1010.566105 -38.795123 -17.649886
v 1004.809485 -45.674575 -14.220737
v 990.569670 -80.188467 98.326426
v 995.186285 -86.410514 98.863786
v 991.079300 -85.709515 99.366229
v 991.627033 -91.142324 99.435448
v 995.783770 -91.871998 98.320808
v 996.022967 -97.437653 95.921299
v 994.458564 -72.514180 95.502986
v 994.340463 -76.837653 97.228664
v 995.723312 -101.569038 91.823144
v 992.134880 -102.277438 92.963020
v 992.827781 -61.469580 89.362062
v 994.622217 -66.690832 92.456744
v 990.980888 -104.774331 88.629931
v 994.874164 -103.686179 88.730756
v 997.374812 -57.139299 85.561654
v 991.743758 -43.909326 77.123069
v 995.180140 -109.871734 67.578761
v 996.425395 -108.005009 72.861191
v 991.544629 -28.550415 64.568656
v 995.436511 -34.682533 68.309538
v 994.847120 -110.662068 62.651103
v 995.113040 -24.766159 60.852782
v 993.002853 -114.445485 52.640127
v 994.236800 -111.516427 57.800665
v 995.100440 -105.401357 47.725625
v 993.537518 -114.485659 47.412906
v 994.377178 -110.053103 48.058157
v 995.655130 -17.619951 55.509802
v 992.174702 -18.217698 56.212498
v 994.848770 -107.082318 44.039023
v 995.248584 -103.549729 42.949143
v 994.207759 -113.576970 42.885014
v 993.516500 -118.388968 43.022395
v 992.598361 -120.829554 43.116613
v 993.532668 -6.967977 46.948984
v 997.734680 -44.741494 38.791256
v 997.238319 -49.942644 39.909569
v 997.306897 -55.044301 40.947294
v 997.290657 -61.659723 40.616702
v 996.502983 -73.164905 33.146186
v 996.153949 -91.853969 39.408858
v 996.265603 -93.474715 33.811567
v 995.641282 -99.511964 38.211393
v 995.095520 -108.134008 38.783559
v 995.343116 -111.774734 35.743043
v 994.953779 -113.476967 38.114025
v 994.730863 -118.479108 38.265162
v 993.845799 -123.242395 38.596782
v 993.349273 -132.499565 33.967774
v 997.428230 -2.719304 42.824448
v 998.776000 1.356289 37.026571
v 995.155556 1.640187 35.645379
v 997.188630 -43.145584 33.948716
v 999.013397 -39.447465 30.260201
v 996.136630 -48.027063 34.260389
v 995.646395 -48.144713 31.043521
v 995.976992 -45.187319 28.823266
v 995.448998 -53.116531 32.083804
v 996.109929 -67.729113 29.542111
v 996.798108 -77.665115 28.653355
v 996.493529 -72.666542 28.535968
v 996.969591 -82.619394 28.796728
v 996.627965 -79.826344 32.951254
v 996.508771 -88.127908 33.907086
v 996.132990 -98.100664 32.945492
v 995.756911 -102.933949 34.239772
v 996.146218 -106.460045 31.222987
v 996.476388 -127.019309 32.407094
v 992.921208 -135.314616 31.908548
v 996.903674 -132.675961 29.540773
v 994.059703 -137.246671 28.845408
v 996.976294 -42.719097 29.350345
v 998.947344 -39.953028 25.516713
v 995.660893 -63.102211 28.280586
v 996.701736 -71.548904 23.939132
v 997.202946 -76.649323 24.107073
v 997.645491 -81.985458 23.895096
v 996.903512 -92.632008 28.672576
v 997.757078 3.532066 22.470547
v 996.917309 -43.780817 20.062421
v 997.020250 -87.492184 28.726763
v 999.295616 -40.762901 20.158509
v 1000.259189 -41.691388 14.744114
v 997.294954 -70.917079 19.008804
v 996.283327 -65.797317 19.752624
v 998.899693 -74.417904 14.879250
v 997.989496 -76.254050 19.796585
v 1001.607214 3.009723 10.783230
v 998.690304 -45.098037 10.549945
v 996.737490 -64.502826 14.418271
v 998.414917 -137.812519 8.473676
v 997.249833 -57.914085 5.154721
v 995.971679 -57.627635 10.518313
v 997.716137 -62.974951 7.675422
v 998.332710 -67.694775 10.732426
v 1001.600827 -131.349765 1.905174
v 998.445866 -55.490662 0.124800
v 998.386003 -53.333313 0.880144
v 994.390316 -130.216061 -3.028354
v 998.745209 -129.575172 -1.584716
v 1006.333843 0.312772 -0.811185
v 1001.445626 -47.404489 0.719385
v 1001.308988 -50.351301 -3.912159
v 999.460626 -58.769873 -4.003384
v 994.121513 -118.654664 -9.347453
v 994.238114 -123.836670 -7.137022
v 997.764402 -118.340617 -7.723209
v 1004.877366 -46.865158 -5.418633
v 999.707845 -54.846610 -4.454557
v 1000.017116 -54.343301 -9.197774
v 998.765170 -59.553399 -8.885549
v 997.014110 -106.722486 -9.999955
v 997.369986 -112.364781 -9.065795
v 1007.665819 -7.709350 -13.109862
v 1008.364160 -12.967693 -17.343040
v 1002.524526 -49.851918 -9.492222
v 1001.375976 -49.143669 -13.991887
v 997.737043 -58.948324 -11.221774
v 994.780594 -75.057148 -11.612458
v 998.814946 -75.116259 -9.021269
v 998.355258 -80.606877 -9.329467
v 997.391039 -97.371351 -10.364321
v 993.635413 -100.767312 -12.491170
v 997.819254 -101.866865 -10.054207
v 1008.358387 -29.050680 -20.940874
v 1007.621248 -33.798301 -20.321470
v 1006.472115 -38.226744 -19.137802
v 1005.581917 -43.157257 -16.436730
v 1000.739033 -47.806051 -15.884473
v 985.915950 -80.003062 97.738257
v 986.864650 -85.137190 99.246695
v 987.044181 -90.415846 99.709554
v 987.419296 -96.058793 98.838815
v 991.871704 -97.624907 97.434817
v 990.188935 -70.878303 94.621379
v 987.676499 -74.975325 96.220116
v 987.214446 -103.928425 93.425710
v 987.731500 -100.977596 96.364030
v 991.524344 -105.901478 83.258114
v 990.641524 -58.350291 87.391898
v 987.815973 -106.661430 83.613997
v 989.942671 -46.140568 79.319392
v 982.486985 -45.378858 80.030389
v 990.407166 -51.015106 82.615496
v 991.848494 -107.090680 78.737855
v 991.839648 -108.249652 75.607777
v 990.339007 -34.538536 69.766948
v 987.399899 -112.351289 66.892673
v 992.036223 -113.067439 62.254920
v 987.538237 -28.062044 65.128538
v 991.215023 -116.844266 52.539404
v 987.763518 -116.466074 57.190547
v 991.917378 -114.604904 57.593529
v 990.759685 -119.523989 48.312024
v 992.338599 -117.704158 47.997645
v 993.326219 -14.162760 52.729193
v 991.171306 -11.140158 50.208517
v 989.938540 -125.105410 41.994235
v 989.522025 -123.301285 44.213470
v 995.228756 -2.554693 42.923295
v 990.409818 -2.808983 43.242249
v 993.688605 -128.081574 36.287306
v 994.333756 -139.699830 25.122827
v 992.702623 2.240823 29.226580
v 996.654248 -43.402344 24.538807
v 995.504445 -47.120143 28.271665
v 994.996757 -51.578173 28.258640
v 995.887370 -65.277643 23.911686
v 991.950471 -142.788660 19.336392
v 996.243631 3.034852 28.729494
v 995.526532 -46.594194 24.041134
v 995.932323 -45.883035 19.388675
v 994.915600 -50.212961 18.665341
v 994.795848 -51.075378 23.709675
v 994.884722 -56.455494 23.901376
v 994.990976 -140.996494 13.791786
v 994.061834 2.743210 22.046787
v 997.820469 -43.909546 15.768942
v 995.067557 -53.781081 14.265285
v 994.894551 -56.741690 20.514058
v 995.383109 -59.967099 18.573562
v 998.737051 3.254538 15.660381
v 996.643100 -45.716988 15.330165
v 995.215589 -133.151661 0.146545
v 995.257823 -139.112005 7.860007
v 998.194158 -48.452003 5.985053
v 995.942139 -52.355800 9.400582
v 996.618483 -48.669899 10.202168
v 997.296465 -51.650229 4.941359
v 998.161396 -0.431495 -1.664327
v 1002.848966 1.739305 3.388568
v 999.187454 -46.795846 6.177843
v 999.167694 -51.779507 -0.130844
v 999.875365 -47.801672 3.166665
v 1000.015723 -49.036238 0.932101
v 994.741607 -127.297413 -5.004881
v 1005.550020 -4.139999 -9.642011
v 991.752284 -111.704405 -12.266980
v 1005.187939 -8.003229 -14.618369
v 999.119730 -53.709071 -12.798210
v 996.378308 -68.462697 -10.657770
v 993.332869 -69.572104 -13.234471
v 997.188499 -64.323790 -10.351885
v 994.730210 -80.297873 -11.692895
v 993.952515 -85.535516 -12.283350
v 990.904329 -95.526623 -14.839435
v 991.592174 -106.555689 -13.197565
v 1005.774174 -15.357795 -19.484380
v 1004.828959 -12.960021 -18.626503
v 1004.546992 -23.929112 -21.721588
v 1006.564746 -19.062493 -20.457934
v 1002.965506 -28.616012 -22.060912
v 1001.366292 -33.550891 -21.974601
v 1001.693861 -42.958725 -18.457924
v 991.903226 -79.397830 -14.211097
v 982.394105 -84.572422 98.267835
v 982.441480 -89.667955 98.836774
v 982.922671 -95.344214 98.681854
v 983.287928 -101.241696 96.543081
v 986.047965 -68.542417 93.252651
v 985.677127 -106.409319 87.913986
v 982.940576 -105.243358 92.897822
v 981.842599 -59.900417 88.658863
v 990.148687 -65.505407 91.913152
v 984.292456 -107.525522 82.841803
v 987.551593 -107.848991 77.929242
v 990.647102 -39.770398 74.230091
v 985.378311 -42.844610 77.764078
v 987.027820 -109.927471 72.717430
v 987.749723 -33.050980 69.312118
v 983.942429 -115.118211 61.950203
v 984.945551 -22.039093 59.887066
v 987.917513 -22.568118 60.133633
v 983.224055 -119.832164 52.799401
v 988.346812 -119.017346 51.659067
v 987.837352 -122.660868 47.037712
v 984.139674 -124.209182 46.975975
v 986.884792 -125.033135 44.256851
v 985.142548 -126.229426 43.813119
v 985.498569 -128.990066 40.929849
v 989.717989 -128.863610 39.039346
v 986.828217 -3.268241 43.279317
v 990.068202 -7.092165 47.186694
v 989.582971 -133.519456 35.368133
v 992.353198 1.308982 35.464298
v 991.049746 -0.760863 40.152741
v 989.308119 -143.273408 24.676406
v 990.635642 -138.378522 30.512354
v 988.856725 0.800124 33.907952
v 991.313423 -141.484497 25.606191
v 987.083135 -145.038432 19.111479
v 990.244255 -143.749351 18.291805
v 991.823077 -142.424153 13.986114
v 987.558647 -143.677505 12.739794
v 990.201675 -0.394045 8.173332
v 991.743746 1.461771 15.000514
v 995.349336 -49.195532 14.881247
v 991.202619 -140.774499 8.288065
v 996.492571 1.911277 10.318068
v 987.425847 -138.955047 3.377675
v 991.082290 -137.524018 2.901390
v 997.431066 0.692600 3.313598
v 990.841287 -131.885528 -3.023446
v 996.306225 -4.669945 -10.866598
v 990.675121 -127.442089 -6.249654
v 986.572413 -129.759812 -6.061210
v 986.724203 -111.464613 -14.772484
v 990.288445 -117.517542 -11.374712
v 1000.613654 -10.182032 -17.765122
v 995.460240 -58.899105 -14.300997
v 994.273361 -64.531766 -13.443641
v 991.757343 -73.622949 -14.620655
v 991.270329 -85.271679 -14.563907
v 989.972554 -100.261476 -15.144701
v 1002.085837 -15.221425 -20.491468
v 998.539202 -14.970316 -21.021988
v 1001.217526 -12.534160 -19.301669
v 1001.553482 -19.349217 -21.802285
v 1001.076927 -38.796558 -20.580576
v 997.593877 -44.233313 -19.758680
v 996.224748 -52.845576 -16.642916
v 990.821345 -68.351502 -16.447506
v 990.075194 -89.491970 -15.644865
v 994.988115 -42.823077 -21.759691
v 996.617338 -37.582382 -22.624597
v 978.386693 -79.236781 96.210327
v 978.330075 -89.133103 97.973560
v 979.128567 -75.336375 95.155947
v 978.410245 -63.854662 90.359823
v 979.403606 -108.740341 82.126618
v 982.504995 -107.320409 87.726957
v 975.325161 -49.484913 82.709519
v 982.418717 -55.708209 86.414621
v 985.919098 -52.072397 83.938063
v 983.677049 -108.597236 77.038191
v 982.714336 -109.786643 73.733153
v 983.643676 -38.831601 74.918976
v 978.915429 -38.216194 74.795406
v 980.061701 -28.513646 65.793149
v 983.435801 -28.127443 65.436008
v 984.506709 -33.345125 69.986303
v 983.535326 -117.461448 57.121423
v 988.506867 -17.063016 55.412186
v 980.496258 -122.643599 49.472943
v 980.200488 -125.146164 46.623430
v 985.927220 -13.638016 52.327172
v 982.891902 -128.371557 42.812241
v 987.480267 -1.290806 40.100217
v 985.120803 -133.454474 37.666934
v 982.186628 -141.842238 33.086187
v 986.201539 -138.366417 33.569998
v 981.440118 -145.591176 30.028760
v 987.073914 -142.850360 28.364154
v 984.600389 -142.894396 30.585757
v 982.882464 -145.909276 28.142939
v 981.361621 -146.661973 28.358539
v 986.695250 -144.897396 24.757585
v 982.723551 -146.920713 24.023734
v 985.942830 0.305198 22.881146
v 983.626026 -146.292303 19.866419
v 990.111757 1.738515 22.717073
v 990.488591 -2.142895 1.641142
v 986.822323 -135.002068 -1.602336
v 982.890664 -135.578237 -2.126459
v 987.911422 -123.461467 -9.529612
v 999.457412 -7.483941 -15.310593
v 987.195146 -101.082177 -16.985914
v 985.761323 -105.398294 -16.928754
v 983.295935 -116.951917 -14.166425
v 994.593309 -19.302357 -22.998834
v 997.982385 -19.152937 -22.512192
v 997.437404 -24.009341 -23.330548
v 992.286009 -58.177185 -18.080821
v 991.420393 -54.094308 -20.469501
v 991.053141 -63.466867 -17.702776
v 989.572345 -73.613365 -17.137907
v 988.483985 -80.165752 -17.509187
v 987.630177 -89.127435 -17.827781
v 991.973903 -37.468256 -24.058364
v 993.594851 -47.400951 -20.971431
v 988.463175 -57.547219 -21.832894
v 988.020424 -62.404953 -21.117890
v 978.394393 -84.087549 97.387619
v 978.422409 -94.598621 97.789773
v 978.707477 -100.184595 96.556099
v 978.890809 -104.667722 93.993142
v 974.103602 -69.104149 91.748865
v 978.263491 -69.511851 92.820141
v 978.765428 -106.329090 92.054880
v 975.042523 -54.236601 85.371820
v 978.815119 -108.288640 87.146648
v 977.584200 -42.216434 78.028616
v 976.454838 -44.957804 79.915085
v 979.488331 -109.398761 76.772439
v 975.017989 -110.040290 77.311831
v 978.928740 -113.247696 66.842049
v 979.876688 -33.042745 69.957134
v 976.679508 -115.890738 61.930363
v 981.031402 -25.941159 63.202699
v 980.171727 -116.038176 61.135338
v 979.892824 -120.494980 52.637740
v 976.487712 -121.459381 51.804885
v 982.299926 -11.820942 50.865113
v 980.679475 -127.726139 44.117324
v 976.574241 -131.861214 42.107631
v 980.353848 -132.063100 40.754139
v 977.102885 -136.299584 39.210653
v 976.592308 -141.255852 36.450509
v 977.111511 -145.243454 33.285369
v 984.120989 -1.729784 39.449293
v 985.415591 -7.450546 47.507376
v 980.073202 -3.827862 42.216849
v 981.810740 -137.754543 36.096192
v 980.787532 -137.880810 36.466023
v 977.066756 -146.265967 32.128422
v 977.928044 -147.701873 28.467959
v 981.502493 -1.539053 33.638800
v 984.973493 -0.336304 33.581252
v 981.601289 -1.101244 27.409447
v 982.802500 -1.106401 18.781911
v 983.569182 -144.866566 13.719354
v 986.103696 -0.777537 13.114257
v 979.973477 -143.096005 8.519536
v 979.749327 -147.068197 18.917432
v 984.134507 -142.256578 7.765661
v 986.976709 -3.556957 1.715214
v 991.400978 -3.971082 -4.944048
v 987.525911 -5.450893 -4.362954
v 983.647752 -130.163684 -6.693906
v 980.164979 -136.765356 -1.275598
v 982.464645 -124.091331 -10.787231
v 978.715397 -119.955943 -13.590660
v 993.714656 -9.383848 -16.521202
v 994.955633 -13.826546 -20.536848
v 991.116266 -18.823282 -22.800600
v 993.888038 -23.874219 -23.962975
v 986.181946 -73.140099 -20.803770
v 982.663663 -98.881603 -19.976393
v 987.310241 -94.978174 -17.767270
v 979.336005 -104.927843 -19.395419
v 993.345444 -33.074774 -24.183382
v 990.285304 -28.361250 -24.802978
v 994.263253 -27.986032 -24.126519
v 991.756982 -42.352451 -23.393430
v 990.235630 -49.796832 -22.565540
v 986.500468 -52.365170 -24.251718
v 987.120719 -67.915415 -20.823894
v 982.189916 -78.291335 -23.223642
v 974.374045 -78.538937 95.119696
v 972.127597 -88.304058 96.377742
v 970.158779 -93.369407 95.815217
v 970.703317 -98.419221 95.054597
v 974.435792 -99.564357 95.833379
v 970.429940 -73.216275 92.289060
v 974.287580 -106.297178 91.859314
v 976.070072 -59.491862 88.000747
v 974.838801 -65.065756 90.259675
v 973.489338 -109.789459 81.129047
v 974.403325 -108.925885 86.934944
v 971.330559 -53.706380 84.485118
v 971.715364 -47.361783 81.241583
v 975.304864 -111.354409 71.959039
v 972.390521 -40.859309 76.819257
v 976.471631 -37.066786 73.802563
v 971.870974 -113.414492 66.560346
v 975.795304 -32.286999 69.251104
v 973.782324 -118.632161 56.780986
v 975.297954 -13.922197 52.197525
v 976.912750 -124.328453 47.872785
v 976.605692 -127.143101 45.202347
v 976.543393 -5.694164 44.186204
v 979.495281 -7.228511 47.168505
v 975.966721 -12.610075 51.319160
v 972.756110 -142.229679 37.525421
v 981.064016 -2.515027 39.247213
v 977.640585 -3.594935 38.332564
v 977.890904 -3.075039 32.080977
v 975.893164 -143.736537 9.249916
v 979.640785 -140.222213 3.302776
v 976.140373 -140.035568 2.891947
v 984.616960 -7.443136 -5.499585
v 976.597841 -137.033354 -1.075290
v 979.253049 -132.527623 -5.578919
v 989.761363 -7.087072 -10.718116
v 979.799324 -127.119364 -9.463198
v 988.079785 -11.012503 -15.808708
v 979.050778 -115.939696 -15.492559
v 975.298806 -105.056677 -19.901100
v 979.077986 -109.375278 -18.007679
v 986.447578 -47.889109 -24.896971
v 982.783051 -71.495777 -23.693988
v 981.293816 -83.583761 -23.098737
v 975.065859 -78.326635 -26.866889
v 980.912438 -88.945608 -22.603894
v 970.559370 -83.169816 95.134856
v 966.606262 -87.569023 94.347625
v 970.831564 -103.557466 92.962074
v 969.266421 -78.590016 93.612890
v 966.532771 -82.965648 93.628126
v 970.641747 -105.742731 91.357335
v 970.403426 -109.078276 86.690982
v 967.627250 -107.901272 87.783957
v 970.979209 -63.787931 88.828053
v 970.760528 -58.624394 86.529612
v 971.384393 -68.097312 90.674165
v 968.429634 -47.677386 80.763752
v 970.762855 -110.049144 81.434768
v 971.651976 -44.501031 79.459035
v 967.680536 -110.436410 75.917659
v 973.183845 -36.179455 72.686560
v 971.190630 -111.428842 71.499185
v 970.318394 -27.337054 63.740775
v 975.284777 -27.968150 64.971678
v 970.178973 -30.960275 67.523748
v 973.341466 -31.536789 68.322790
v 967.642755 -118.873666 56.544262
v 974.977988 -19.044706 55.955358
v 971.141248 -23.069023 59.127094
v 972.866390 -123.983739 49.049160
v 972.585952 -126.173740 46.670423
v 973.068710 -136.345749 40.497045
v 975.311578 -8.154934 47.643815
v 973.486739 -145.308513 35.053496
v 970.105441 -145.517397 36.104273
v 973.265580 -147.115126 33.105214
v 978.368736 -148.052707 24.846303
v 974.787998 -148.422826 29.155127
v 972.568983 -147.653329 18.806825
v 979.709828 -2.373271 19.319675
v 978.711266 -3.893478 12.948123
v 978.824178 -5.464450 7.181605
v 983.750468 -3.195450 7.099464
v 975.988799 -132.625114 -5.580299
v 980.379582 -9.191851 -4.803088
v 975.153264 -125.270356 -10.760786
v 979.628027 -12.063911 -9.721745
v 982.068145 -13.956625 -15.262539
v 990.777893 -14.335555 -20.188800
v 974.998688 -115.885190 -15.698002
v 971.522186 -110.452247 -17.806362
v 986.828269 -19.053246 -22.261577
v 983.252254 -23.129033 -23.348647
v 990.149053 -23.167993 -24.185393
v 986.837969 -26.689594 -24.866694
v 979.061869 -99.821820 -21.077699
v 975.630795 -110.389173 -17.949706
v 986.625690 -32.854191 -25.530317
v 982.006022 -32.526218 -25.863980
v 987.432942 -37.298530 -25.317384
v 980.858234 -42.056412 -26.759857
v 986.619899 -43.236414 -25.217381
v 978.754577 -49.107663 -27.377281
v 978.054347 -61.111511 -27.352954
v 982.582565 -52.527037 -25.951666
v 984.648014 -56.910697 -24.542481
v 983.530754 -61.819485 -24.587510
v 976.990518 -88.288915 -24.453891
v 976.928100 -94.338835 -23.117605
v 979.085651 -66.462076 -26.411345
v 966.661310 -92.929842 94.405070
v 967.083069 -103.667989 91.394329
v 962.333120 -87.809470 92.310190
v 966.394449 -98.641298 93.283584
v 963.427316 -102.752912 89.933731
v 963.111392 -107.955564 85.365178
v 961.906297 -76.483972 90.111369
v 967.213084 -110.133325 81.347305
v 966.778765 -109.081888 85.477641
v 968.138626 -56.721439 85.107996
v 964.273663 -53.430128 82.655464
v 963.497083 -110.207377 75.928717
v 968.944550 -41.039660 76.435656
v 964.338572 -113.059241 66.045210
v 967.437266 -111.466514 71.080100
v 968.284330 -112.961436 67.096622
v 969.413197 -34.372763 70.500775
v 966.639084 -30.983073 66.687535
v 967.892257 -115.413864 62.031291
v 972.338715 -121.472482 52.486318
v 971.383428 -18.735092 55.306689
v 967.197035 -18.912492 55.344802
v 969.460854 -127.186870 46.280218
v 965.521090 -128.209560 46.077275
v 969.053653 -131.550240 43.546562
v 965.580411 -136.516875 41.465299
v 969.234272 -141.828490 38.566904
v 972.033071 -8.713357 47.373807
v 971.883152 -13.144601 51.583839
v 969.402942 -137.037562 40.890211
v 966.222074 -143.276321 38.238141
v 970.142081 -147.586509 33.542453
v 973.293502 -6.492489 43.766331
v 973.995440 -5.089265 38.018787
v 974.719249 -4.470207 31.701297
v 970.800012 -6.376835 37.498157
v 975.366537 -4.350596 19.067980
v 971.967617 -145.752951 13.656947
v 981.389045 -6.371227 0.879260
v 972.136572 -142.831007 7.600655
v 968.892283 -139.529759 3.385502
v 971.582526 -138.538944 1.281263
v 968.623525 -124.502640 -10.341572
v 972.992928 -132.050279 -5.786786
v 965.471721 -128.195199 -6.927600
v 972.601969 -121.408202 -12.845111
v 978.076684 -20.563109 -20.007135
v 982.101630 -19.186077 -20.749982
v 971.479506 -119.205063 -13.863954
v 982.307767 -26.810099 -24.571635
v 971.795596 -99.331258 -22.039404
v 979.095391 -28.311612 -24.679851
v 981.170312 -36.911748 -26.409682
v 976.918674 -42.210361 -27.374178
v 973.561873 -88.268233 -25.400590
v 974.140970 -83.278180 -26.373478
v 972.747767 -95.483890 -23.434861
v 975.761017 -51.595003 -28.175656
v 975.092581 -56.819098 -28.429121
v 976.201934 -67.910754 -27.729892
v 976.058859 -72.974107 -27.317567
v 970.775336 -82.268253 -27.466809
v 970.231632 -86.396972 -26.500573
v 958.746738 -92.068715 90.285053
v 961.868251 -97.188905 91.320934
v 963.236301 -92.320568 92.886833
v 963.150429 -67.896591 87.995996
v 960.440560 -57.971908 83.390618
v 965.018531 -58.584959 85.027436
v 959.696264 -109.809484 75.831917
v 963.267520 -109.604473 81.147012
v 961.621618 -47.807939 78.988574
v 967.844580 -44.013413 78.379349
v 965.792298 -33.899890 69.197862
v 965.614585 -41.811236 76.210574
v 962.592336 -111.108149 70.961512
v 957.492918 -112.538672 66.228392
v 961.857582 -114.824436 62.053655
v 968.033674 -23.621559 59.483250
v 963.613608 -28.421360 63.200291
v 958.787529 -127.021237 47.238224
v 965.340232 -131.299237 44.134130
v 962.351456 -136.414429 41.668388
v 961.736616 -141.774825 39.242096
v 966.160083 -140.795041 39.453313
v 966.886597 -8.721990 43.361087
v 967.914908 -14.076273 52.025942
v 966.034354 -11.280522 48.857794
v 968.881380 -9.491761 47.360645
v 967.724636 -147.124655 34.721034
v 967.276614 -7.837451 37.822426
v 970.079933 -7.477517 43.277721
v 969.572332 -148.597206 30.639327
v 967.925662 -7.468159 23.916720
v 970.279621 -148.719610 23.802271
v 973.815692 -4.601671 23.759226
v 964.387812 -145.140545 14.657836
v 967.593540 -147.496915 19.301944
v 972.230602 -7.117498 12.613610
v 968.675444 -145.764284 14.077019
v 973.315384 -8.233924 6.921938
v 975.933558 -9.302174 0.422659
v 968.661421 -131.924689 -4.864554
v 964.219336 -132.896816 -2.250952
v 967.251767 -136.179469 -0.024945
v 977.435894 -17.252718 -16.046750
v 977.132536 -14.972332 -12.346763
v 967.699445 -121.563969 -11.954476
v 970.774151 -114.735100 -15.911187
v 967.737656 -115.112998 -15.284627
v 975.031774 -23.800255 -21.238400
v 979.279732 -23.240556 -22.422989
v 964.662196 -100.499134 -21.715095
v 968.744023 -104.735588 -20.100031
v 973.701447 -37.554249 -26.846143
v 968.770185 -72.222917 -29.407984
v 967.219679 -86.231808 -26.751448
v 958.311544 -80.979309 89.262577
v 958.096594 -86.940833 89.872914
v 958.616081 -102.646676 86.634463
v 958.523286 -64.991809 85.295374
v 958.900014 -72.116647 87.600795
v 955.482251 -102.937940 84.326719
v 957.963320 -107.504527 81.207272
v 956.415436 -62.390036 83.623877
v 959.916654 -108.529624 80.932124
v 960.964761 -53.201188 81.537344
v 959.184161 -37.751990 70.618740
v 958.813013 -45.022939 76.258406
v 962.746622 -32.460911 66.918468
v 964.382447 -21.372701 57.173305
v 960.599342 -23.695623 58.317260
v 959.672923 -119.039127 55.934869
v 961.713869 -121.723896 52.729257
v 956.998035 -121.574793 52.496117
v 965.102505 -124.246388 49.907524
v 964.442426 -16.581184 53.485743
v 964.274472 -127.040474 47.124550
v 958.734866 -136.762461 41.720658
v 961.822976 -132.158283 43.747110
v 963.908304 -9.631622 42.234741
v 965.708861 -10.194933 46.754096
v 958.371976 -139.710975 40.306840
v 959.903607 -145.355838 36.101129
v 971.244848 -5.972060 31.833504
v 963.724199 -9.331485 36.397279
v 964.020607 -148.011698 24.936261
v 964.203118 -9.038965 30.350236
v 960.820186 -141.590952 10.392813
v 964.579290 -138.983733 4.543786
v 966.133631 -143.148710 9.872839
v 966.973263 -11.299753 6.668391
v 960.494390 -133.591303 0.001091
v 973.327468 -17.617532 -13.012400
v 968.028700 -21.641275 -14.606547
v 963.816928 -120.975471 -11.301423
v 974.392353 -18.962243 -15.891607
v 969.544385 -24.299690 -18.957984
v 964.919844 -108.379466 -18.058296
v 964.262918 -117.011147 -13.590413
v 970.401104 -29.024403 -23.207943
v 974.387499 -22.014953 -19.390935
v 975.652209 -27.582861 -23.799427
v 977.702858 -32.085834 -25.691850
v 971.209183 -32.619464 -25.105636
v 965.851068 -92.457522 -24.785941
v 971.781273 -56.799850 -29.216670
v 970.634065 -65.326060 -29.421581
v 968.161108 -77.094485 -28.861653
v 954.820395 -83.810110 87.848360
v 955.153874 -76.714496 86.954447
v 954.519785 -69.222590 84.975594
v 950.524162 -86.423270 85.628381
v 954.726613 -96.546903 86.868968
v 955.332058 -99.043987 86.442775
v 955.325661 -106.718403 80.540665
v 951.838062 -101.461728 82.998346
v 951.624410 -104.607964 80.518340
v 953.244026 -57.397517 80.554110
v 952.400286 -107.379329 77.707376
v 954.027381 -48.387865 76.574424
v 957.858686 -48.210899 77.895861
v 955.844423 -109.085161 75.972483
v 955.453574 -110.694119 70.866931
v 954.881553 -37.565656 68.903647
v 955.375941 -113.669036 63.541250
v 955.340589 -115.297864 60.874128
v 959.601429 -27.958102 61.653839
v 959.614416 -32.790471 66.207731
v 956.228147 -29.485411 62.062348
v 960.842622 -19.226495 54.791021
v 959.087020 -12.863223 47.377304
v 961.176511 -14.672806 51.462567
v 957.671900 -131.653932 44.158557
v 955.131331 -136.315227 41.718558
v 963.027610 -10.564155 44.863007
v 962.679963 -11.971415 48.445234
v 957.134111 -142.465247 38.533669
v 963.065889 -148.189481 30.537888
v 960.620300 -10.907004 30.780013
v 960.726749 -10.759834 36.777926
v 959.548917 -146.902284 25.643784
v 960.766648 -10.851052 23.837929
v 965.007646 -8.803806 24.610534
v 968.495878 -7.767032 17.790074
v 957.654317 -142.992777 15.525226
v 956.492815 -140.052368 10.866559
v 966.707216 -9.666760 12.398737
v 957.218239 -136.517569 5.250493
v 960.598477 -138.651156 6.109915
v 971.548974 -10.873345 1.972808
v 957.075740 -128.953393 -3.098626
v 972.535860 -13.120418 -4.139425
v 969.248497 -15.188066 -4.823328
v 964.655555 -19.720670 -8.509213
v 960.656551 -127.568213 -5.707315
v 954.651331 -120.998853 -8.574897
v 960.445424 -109.379296 -16.813472
v 960.901071 -116.282643 -13.149543
v 959.182341 -100.313658 -21.131505
v 967.359343 -32.857891 -24.533369
v 967.452111 -29.641424 -22.712441
v 970.039520 -37.564051 -26.646560
v 962.584541 -87.787425 -26.233862
v 959.295837 -92.926890 -24.236107
v 965.892578 -40.635655 -27.383432
v 969.991972 -45.126047 -28.334042
v 969.354796 -51.477421 -29.178092
v 964.148593 -56.625085 -30.149047
v 966.003777 -66.929648 -30.085397
v 967.471759 -56.791622 -29.875530
v 965.189931 -72.069290 -29.783779
v 960.719018 -77.221511 -29.042527
v 966.508593 -80.593711 -28.258159
v 948.281003 -71.036561 82.808644
v 949.396603 -78.268944 84.518626
v 944.508687 -85.375034 82.628601
v 953.034611 -91.358426 86.840237
v 947.840514 -101.472768 80.492429
v 951.913157 -61.123288 81.439731
v 948.640890 -66.032135 81.745944
v 952.362254 -66.678766 83.370139
v 948.849788 -106.310156 77.182591
v 948.628125 -51.732806 76.316376
v 951.652774 -108.523071 75.146851
v 955.240447 -41.239844 72.089490
v 953.621602 -45.072834 74.344337
v 953.237878 -25.688345 57.687718
v 956.525227 -25.166960 58.237681
v 950.209762 -118.492205 55.564742
v 950.931782 -121.139027 52.487554
v 956.809528 -123.919765 49.813564
v 954.895867 -15.475370 49.070891
v 950.715697 -131.334011 43.824548
v 954.130165 -131.814838 43.877279
v 954.053234 -127.083262 46.856242
v 951.370769 -142.145070 36.634272
v 954.467861 -138.950080 40.271128
v 960.120560 -11.309408 41.733189
v 956.321061 -13.205541 42.687618
v 954.762728 -144.034838 35.830594
v 955.907701 -145.766932 30.397830
v 958.989569 -145.436045 20.514642
v 962.280147 -10.733100 17.467025
v 952.445428 -142.957430 20.696195
v 953.258461 -141.309874 15.737749
v 953.473969 -135.198812 5.752058
v 960.028790 -14.855931 6.124657
v 964.355126 -14.611457 1.578441
v 965.007966 -15.604555 -1.328076
v 959.985904 -120.953686 -10.245867
v 953.965738 -114.113763 -12.768058
v 957.361303 -103.935758 -19.128188
v 952.246756 -104.333958 -17.971233
v 963.085756 -32.989597 -23.663920
v 966.244520 -36.783326 -26.173868
v 959.972568 -41.040101 -27.153025
v 958.976448 -88.131513 -25.967556
v 959.811942 -63.288275 -30.573144
v 962.745716 -65.579054 -30.379837
v 960.268651 -71.754798 -30.047773
v 959.386965 -83.155744 -27.496086
v 948.145190 -90.630620 84.155880
v 948.520199 -96.143338 83.254891
v 944.367088 -75.704199 81.998521
v 947.749049 -56.397747 78.204250
v 952.073347 -38.004996 68.122793
v 947.168946 -111.700828 66.176649
v 953.475306 -34.697307 65.727537
v 953.436405 -117.437698 57.267022
v 952.072551 -31.451742 62.408768
v 954.296235 -19.017188 52.753304
v 949.910909 -126.844271 46.837861
v 954.699558 -14.775419 47.343410
v 952.047185 -16.382972 47.089127
v 951.676402 -135.787480 41.509288
v 951.166885 -138.219856 40.051094
v 952.919629 -14.988443 41.313218
v 954.986436 -13.561747 36.095759
v 956.195644 -13.057043 29.286284
v 951.610942 -144.120085 31.050174
v 951.979800 -143.967411 25.278378
v 948.438487 -141.499830 21.314025
v 952.246178 -138.547451 11.348821
v 955.884386 -14.953089 12.362217
v 959.557507 -11.977408 17.885734
v 953.044499 -133.156145 3.402323
v 954.787208 -19.576117 1.582793
v 953.504879 -130.529355 0.123090
v 961.282212 -19.018590 -4.062002
v 961.205222 -23.167346 -11.408259
v 957.980305 -19.894505 -2.613228
v 947.500919 -111.230585 -13.063752
v 954.095053 -99.275012 -20.901589
v 950.343692 -98.952693 -20.433592
v 962.985884 -37.245771 -25.991224
v 959.386770 -36.883943 -25.212470
v 951.725053 -92.526831 -23.555923
v 962.487305 -43.056299 -27.914103
v 961.183651 -51.547922 -29.742501
v 954.531130 -77.382283 -28.742780
v 944.272279 -65.836506 80.039830
v 941.166494 -67.839388 79.376141
v 944.223105 -90.561108 82.015509
v 943.960894 -105.765666 75.114427
v 942.824218 -55.874885 76.106958
v 947.533011 -107.736468 74.612638
v 941.299066 -108.540086 70.487667
v 942.207055 -46.753795 70.959050
v 949.124907 -46.773144 73.643297
v 946.364574 -109.071849 71.770284
v 946.988313 -42.677840 69.951720
v 945.150879 -114.126193 61.121854
v 949.282772 -32.258686 62.092384
v 946.135453 -117.512256 56.280274
v 950.043782 -24.395752 55.451412
v 942.745010 -122.314472 50.410229
v 949.219756 -122.913050 50.449505
v 950.587345 -19.387425 51.092086
v 946.879843 -131.140124 43.492250
v 947.826149 -135.412560 41.042369
v 943.754600 -134.855198 40.600336
v 948.659890 -18.226098 46.811081
v 945.656284 -136.824339 39.499700
v 948.076616 -142.816260 31.692747
v 952.012044 -15.249395 23.479091
v 948.484076 -142.739778 26.318674
v 954.614911 -14.427925 18.547707
v 945.884084 -135.609124 11.255891
v 949.108444 -20.071304 7.150399
v 949.304947 -133.741775 6.241817
v 949.803269 -129.679001 0.974189
v 948.642691 -125.901834 -2.400832
v 949.602383 -119.959400 -7.748716
v 956.614672 -23.497270 -7.651564
v 957.934120 -26.790520 -14.648259
v 953.334553 -109.467554 -15.340247
v 955.102735 -31.376775 -19.072408
v 961.982702 -27.733992 -18.706129
v 958.944368 -33.308802 -22.638880
v 949.722304 -77.230882 -28.376417
v 957.337153 -51.238887 -29.655414
v 958.843175 -56.433315 -30.363910
v 952.350419 -72.002066 -29.644834
v 953.553941 -81.745613 -27.512538
v 936.989642 -74.462485 78.921082
v 942.324833 -72.892797 80.804054
v 937.305348 -79.850393 79.444535
v 937.551173 -85.227102 79.397593
v 941.116792 -80.166264 81.042275
v 943.788963 -95.706850 80.706420
v 938.806658 -100.552338 76.436415
v 936.412514 -67.265359 77.400029
v 942.338389 -60.989409 77.816595
v 937.887837 -102.984819 74.578362
v 942.772429 -52.641279 74.582444
v 947.717721 -36.911658 65.545111
v 941.734594 -111.662714 64.863459
v 945.549995 -34.046938 62.383252
v 942.161082 -116.995548 56.469374
v 945.647078 -29.288025 58.301515
v 942.057502 -32.785910 60.111903
v 943.512985 -120.636480 52.186959
v 944.121137 -22.891139 50.792273
v 946.301842 -24.955191 54.559325
v 947.505895 -20.710477 50.451870
v 944.615760 -127.565774 45.774074
v 938.886657 -129.091872 44.162362
v 948.287727 -17.470919 41.603927
v 944.776041 -20.213613 45.874288
v 947.939788 -17.152825 35.715552
v 944.030962 -139.597181 35.953674
v 940.615810 -139.966788 30.922304
v 943.670753 -141.103267 31.354903
v 944.700803 -141.231553 26.342671
v 944.756054 -140.088822 21.505041
v 947.363277 -138.896178 16.049248
v 945.274074 -132.417929 6.740790
v 949.466902 -22.320720 1.320213
v 945.960739 -127.996861 0.782734
v 949.418416 -27.486404 -8.257732
v 944.995206 -117.263781 -8.485958
v 945.325700 -120.884288 -5.759912
v 953.272018 -23.403520 -4.404930
v 942.267291 -113.320749 -10.523429
v 945.986706 -114.672186 -10.562053
v 946.552417 -104.192866 -16.997276
v 942.827543 -97.830140 -19.754953
v 946.940586 -97.861496 -20.446662
v 955.223928 -35.547986 -23.216869
v 955.137734 -41.675814 -26.612394
v 951.318366 -41.134602 -25.482421
v 948.427131 -87.519519 -25.123699
v 954.772190 -46.478007 -28.290007
v 953.453412 -56.788795 -30.051393
v 951.198914 -51.790932 -29.032955
v 951.425725 -60.934633 -30.063826
v 947.800100 -66.487777 -29.662078
v 955.144015 -66.674570 -30.262129
v 945.030682 -76.207393 -28.012183
v 933.983187 -84.644225 77.919468
v 937.727447 -94.776595 77.988986
v 934.723180 -64.769024 76.153928
v 938.190690 -105.590906 72.763873
v 937.975704 -51.015723 71.830652
v 938.525333 -59.565493 75.926330
v 935.229606 -60.212502 74.928666
v 941.969091 -40.829275 66.499519
v 937.696097 -111.267962 64.737568
v 938.216545 -116.916871 56.214532
v 943.157419 -26.252854 54.282985
v 935.301580 -120.403875 51.730425
v 939.357105 -121.396889 51.011891
v 940.700878 -24.922330 50.799712
v 939.801278 -135.034417 39.513745
v 942.083241 -19.801274 29.457068
v 940.108854 -137.870693 36.428307
v 948.942179 -16.493027 29.359038
v 946.470938 -18.432757 19.146951
v 948.206943 -18.946764 12.277579
v 941.042221 -133.367106 10.700830
v 939.853099 -136.059123 16.352536
v 943.844362 -21.107760 12.482665
v 937.551083 -132.993310 12.040802
v 940.859922 -126.601583 1.355855
v 937.578414 -120.498544 -3.543758
v 941.556724 -120.945627 -4.433753
v 950.452619 -29.835950 -13.303230
v 942.738073 -104.393512 -16.305079
v 950.805096 -36.811952 -22.381031
v 943.862239 -81.745348 -26.434132
v 949.289234 -46.430922 -27.274496
v 946.186060 -51.457458 -28.022702
v 947.491900 -56.368175 -29.168312
v 946.997207 -71.674691 -29.045041
v 934.073201 -79.407129 78.096917
v 930.802035 -84.185960 76.702685
v 934.114815 -94.361754 76.496003
v 936.523739 -90.004240 78.430489
v 931.137690 -78.750064 76.975428
v 932.642843 -99.320355 74.287641
v 934.682508 -104.722017 72.088516
v 930.647902 -104.196876 70.937369
v 933.868481 -107.433609 69.353138
v 930.612179 -106.488679 69.146028
v 936.868006 -108.038504 69.637810
v 934.984858 -46.582291 67.981520
v 937.208280 -34.598084 59.636900
v 929.199252 -120.625735 51.052270
v 939.162451 -29.888007 55.974420
v 936.650678 -26.778713 50.369384
v 933.161833 -129.708688 43.025368
v 932.812705 -132.518992 40.585612
v 940.072503 -22.740933 45.693224
v 941.495679 -20.897888 40.638278
v 932.804681 -136.455251 35.563387
v 939.374665 -139.229455 26.273886
v 933.761722 -136.165071 21.543755
v 939.201076 -137.963581 21.482017
v 943.438752 -19.526610 22.697520
v 937.522049 -24.427920 11.842241
v 938.625152 -129.855788 6.574403
v 944.493895 -22.527883 7.011948
v 934.651827 -128.477940 6.514350
v 942.152507 -25.880775 1.704513
v 946.225676 -26.766103 -3.985531
v 939.055045 -114.620657 -8.747784
v 938.375247 -108.268274 -13.014095
v 949.354786 -33.113600 -17.510644
v 942.484287 -34.013201 -13.668817
v 936.312269 -102.341068 -16.215699
v 938.940311 -104.085778 -15.778426
v 936.614992 -93.481569 -20.751988
v 940.249788 -98.288355 -19.092836
v 947.124199 -41.626763 -24.617470
v 942.881134 -41.211872 -22.640024
v 947.597397 -91.793725 -23.296244
v 942.428572 -87.151633 -24.411373
v 942.176884 -56.063039 -28.076133
v 941.781256 -66.615238 -28.648497
v 942.241404 -71.341056 -28.371151
v 929.510261 -64.074319 74.116436
v 930.870497 -74.679546 76.620248
v 927.345705 -84.427139 75.397533
v 930.667671 -89.816976 76.009592
v 928.947801 -94.514938 74.342471
v 926.769776 -89.426937 74.599472
v 928.481094 -59.718690 72.259297
v 927.097472 -108.911059 65.706473
v 935.503607 -41.499259 64.598794
v 933.272731 -52.209451 70.697596
v 929.804468 -49.450556 67.809966
v 930.102599 -110.161466 64.873864
v 932.821410 -116.996453 55.376329
v 931.013939 -37.903798 60.018785
v 933.516133 -39.899909 62.568361
v 927.544704 -117.017049 55.039526
v 935.323414 -30.470771 54.588591
v 933.573692 -121.520289 50.347181
v 926.753038 -125.994552 46.221402
v 934.036470 -126.978456 45.423036
v 932.800590 -135.070779 37.871176
v 929.048764 -136.398512 31.433790
v 929.500243 -136.100261 26.134201
v 933.150148 -137.160495 26.204537
v 936.131100 -138.446519 31.474958
v 930.244572 -134.972521 21.254809
v 933.764187 -134.205453 16.703053
v 933.621312 -132.412579 13.304691
v 935.147741 -27.037966 7.126499
v 933.438106 -125.552352 3.274916
v 939.791225 -28.010452 -0.295359
v 931.530719 -114.579600 -6.873268
v 943.999766 -30.215383 -8.194628
v 942.402829 -36.924025 -17.947251
v 943.133816 -45.985989 -25.599804
v 941.041263 -51.175726 -26.746600
v 934.124723 -82.254941 -24.613864
v 938.401519 -81.513550 -25.626165
v 937.064578 -87.342515 -23.506169
v 937.266797 -55.668946 -26.904020
v 942.904062 -61.174969 -28.888550
v 936.577559 -66.901882 -27.586434
v 923.791188 -73.497692 74.083075
v 927.900611 -71.691072 75.192195
v 926.102077 -79.005803 75.176078
v 923.523609 -88.820606 73.531635
v 925.470610 -99.082511 71.628121
v 928.811052 -53.701331 69.770275
v 926.207734 -49.145020 66.277626
v 926.387714 -112.108967 61.648773
v 930.140840 -44.506427 64.761744
v 929.998660 -115.466355 57.131855
v 927.125073 -39.975636 60.196183
v 931.734942 -28.821817 49.844309
v 932.540746 -31.235919 53.879965
v 931.269854 -34.851096 57.288431
v 925.005114 -34.918601 54.110241
v 929.160365 -28.771664 47.561034
v 928.872977 -129.640470 42.849047
v 928.586385 -132.613878 39.886719
v 927.588248 -26.784217 39.615412
v 928.966116 -135.095945 36.311118
v 933.926433 -24.069397 38.969080
v 934.521240 -23.133014 28.789364
v 935.372644 -23.073099 23.368343
v 932.572827 -26.512666 12.037179
v 929.461904 -132.788730 16.420007
v 928.907654 -122.508962 1.294075
v 930.508046 -126.898055 6.119509
v 939.216378 -29.710463 -3.109167
v 936.731530 -28.586572 1.512123
v 931.012182 -120.203760 -1.792548
v 937.214460 -35.682882 -12.278326
v 931.556324 -111.482929 -9.232323
v 938.675639 -38.249576 -17.219858
v 928.891339 -103.955638 -13.770839
v 932.249668 -105.478274 -13.494290
v 931.804942 -97.364209 -18.008054
v 932.899713 -91.995286 -20.788506
v 938.768546 -46.065562 -24.232980
v 939.803854 -41.329426 -21.321963
v 936.765224 -60.344755 -27.457541
v 933.336545 -60.840255 -26.791309
v 928.593879 -81.685236 -23.750975
v 935.614847 -76.238155 -26.356852
v 920.211136 -78.235704 73.237489
v 923.530906 -83.764882 74.159318
v 921.476608 -93.714661 71.838085
v 921.780028 -71.340483 73.101714
v 923.945324 -103.716625 68.941631
v 920.385440 -103.802270 67.873896
v 926.303282 -54.445953 69.174372
v 923.449564 -109.309584 64.650963
v 922.810942 -44.678437 62.194995
v 921.696448 -116.845262 55.469760
v 923.994472 -120.643890 51.023269
v 933.368392 -25.848839 45.091602
v 922.086612 -134.070390 35.780203
v 929.041534 -25.422933 33.947247
v 924.814042 -135.354726 30.470014
v 926.000731 -135.158069 26.008866
v 930.426429 -24.811399 28.122458
v 925.823573 -133.844292 21.593808
v 931.954705 -24.736820 22.253051
v 935.050918 -24.150721 17.193985
v 928.640140 -28.297146 11.844819
v 929.377011 -129.891708 11.069252
v 926.848803 -126.508712 7.009102
v 928.112561 -32.421684 1.741178
v 924.712871 -119.816185 -0.346415
v 931.950116 -35.423103 -7.377074
v 926.348881 -115.267600 -5.025258
v 930.780636 -39.100261 -12.742527
v 927.515449 -110.319253 -9.187075
v 925.071511 -97.110829 -16.921931
v 934.764790 -40.881180 -18.045871
v 935.086894 -46.005963 -22.840094
v 928.877739 -49.958356 -22.744367
v 932.492638 -50.858782 -24.345448
v 932.211901 -66.559061 -26.653671
v 932.267776 -71.245314 -26.371313
v 930.236354 -76.550829 -25.207779
v 919.201032 -82.978947 72.828266
v 915.588088 -92.681679 70.322177
v 918.446020 -58.173854 68.297384
v 922.583065 -66.401721 72.401492
v 924.755308 -58.826246 70.544870
v 916.971498 -73.408356 71.971535
v 918.498763 -108.512917 64.424032
v 915.032283 -103.173114 66.730435
v 918.230225 -53.394125 65.977117
v 919.715992 -43.534744 60.258397
v 922.755867 -115.057782 57.643321
v 922.914832 -39.881756 58.372392
v 920.590804 -119.859436 52.076680
v 926.273910 -31.209230 49.718701
v 919.623093 -38.337601 55.422405
v 917.279346 -123.565697 48.466185
v 921.161357 -124.224527 47.818656
v 921.084458 -33.159719 49.362066
v 923.931674 -129.653388 42.576116
v 923.166319 -131.709658 40.210745
v 927.146167 -28.267127 44.341554
v 921.944455 -28.767032 38.725880
v 919.925067 -134.490802 30.501387
v 926.427467 -26.343385 28.636521
v 922.106318 -134.277829 25.978783
v 923.661380 -27.909185 22.510293
v 922.737525 -27.668058 28.695443
v 920.886224 -132.410604 20.655189
v 927.261408 -27.459558 17.615132
v 924.177317 -28.719902 17.200989
v 922.821780 -130.986537 16.295022
v 917.662539 -124.055748 6.744891
v 920.486557 -127.647038 11.119928
v 919.828995 -119.994440 1.126868
v 923.523130 -125.222689 6.553214
v 917.230596 -114.531417 -3.762835
v 931.412052 -33.562266 -3.534888
v 924.169787 -107.596545 -10.463075
v 933.185689 -86.782394 -23.017406
v 927.146658 -91.817812 -19.810373
v 931.832405 -56.061913 -25.686979
v 923.951435 -76.344767 -24.077312
v 916.827340 -88.224688 71.513104
v 913.482032 -67.631477 69.952597
v 913.318681 -72.858718 70.837625
v 917.233333 -67.004576 70.907259
v 913.425460 -78.166016 71.308328
v 917.012652 -78.010410 72.276136
v 913.113186 -83.191407 71.083264
v 919.059378 -98.591396 69.651709
v 916.304727 -47.911557 62.145887
v 916.891839 -112.377414 60.567512
v 911.331880 -123.100036 48.853793
v 921.675804 -30.540646 44.585488
v 917.018225 -33.836783 47.985855
v 918.818723 -128.440850 43.738588
v 917.407842 -131.204047 40.145329
v 918.769086 -29.253483 33.583196
v 919.438786 -29.462929 22.219590
v 920.426076 -30.022416 17.531462
v 924.778985 -29.781489 12.264447
v 925.403726 -31.451305 6.717368
v 920.941395 -31.477304 11.558134
v 915.681420 -126.453533 10.916091
v 924.229156 -36.085542 -2.320780
v 914.049529 -106.814469 -9.423053
v 913.230843 -113.626418 -3.824837
v 925.240986 -38.435110 -7.466085
v 918.960340 -99.880468 -14.417233
v 917.085583 -103.300048 -12.186381
v 921.204676 -108.993032 -8.953585
v 931.147394 -45.214211 -20.480655
v 926.153299 -44.453452 -16.851020
v 922.346551 -47.407936 -17.834163
v 921.363591 -80.812649 -22.684748
v 920.688260 -92.548743 -18.426734
v 926.239249 -55.759533 -24.031341
v 929.250307 -60.913112 -25.776926
v 920.681821 -71.043096 -24.006836
v 926.787475 -70.964081 -25.288717
v 920.175604 -75.935167 -23.419329
v 913.513345 -87.421364 70.711083
v 909.553291 -92.637942 68.653854
v 908.641745 -57.131384 65.027859
v 914.550655 -58.602572 67.312615
v 910.881506 -105.733673 64.402509
v 912.351924 -108.504540 63.014745
v 915.547157 -114.541689 57.959267
v 910.284361 -111.772335 59.932921
v 915.733765 -42.775148 58.104740
v 913.898593 -35.443091 48.830388
v 916.571409 -38.463362 54.147634
v 912.816450 -38.035970 51.942020
v 913.943800 -128.416798 43.520746
v 918.274681 -30.290420 39.635634
v 914.109376 -32.944549 43.839662
v 912.605287 -132.636187 35.456682
v 915.639649 -30.151512 30.439487
v 918.782485 -29.091520 27.932899
v 913.087730 -132.441380 25.420842
v 916.466311 -31.584150 16.912635
v 911.503909 -130.530725 20.550487
v 916.547530 -129.564813 16.296617
v 921.739678 -35.054676 1.879330
v 914.794279 -118.963868 1.173870
v 922.568826 -42.186193 -11.601104
v 918.650321 -44.702731 -12.871372
v 923.017359 -50.430298 -20.627846
v 921.664061 -55.587829 -22.518272
v 917.378064 -65.243210 -23.231292
v 916.529361 -75.580328 -22.829117
v 919.042070 -86.516370 -20.597706
v 922.239353 -60.290294 -23.875089
v 921.694834 -65.297859 -24.263837
v 908.994413 -67.351154 68.678286
v 908.237105 -72.619085 69.451922
v 907.349318 -86.411033 69.211367
v 911.665410 -97.217167 67.961751
v 914.692706 -52.668091 64.505688
v 912.344749 -47.171590 60.316133
v 903.994184 -115.228678 55.566830
v 909.938409 -114.645357 57.119257
v 912.584815 -41.587712 55.783879
v 913.465752 -116.615026 55.546778
v 910.186200 -34.342051 44.174588
v 910.345537 -128.644005 42.630428
v 907.222072 -128.183107 42.834712
v 911.955914 -130.738441 39.865974
v 910.804135 -31.822784 33.365274
v 903.990413 -130.731114 24.994637
v 911.789862 -33.091797 16.959733
v 915.746115 -30.640927 22.454729
v 911.959322 -128.343025 15.542690
v 911.651244 -125.825169 11.109764
v 916.293448 -33.395157 10.881131
v 917.770050 -36.727966 1.506783
v 918.090844 -41.363166 -7.493159
v 914.416760 -43.560425 -8.737261
v 914.157497 -40.706395 -3.687112
v 910.324675 -101.989470 -12.035721
v 911.893457 -96.425365 -15.382807
v 917.002682 -50.265377 -17.905325
v 914.946405 -55.191215 -20.215720
v 917.502000 -59.881710 -22.498133
v 915.755261 -81.054066 -21.745449
v 914.925055 -90.964705 -18.387019
v 907.498057 -77.453372 69.704291
v 902.625001 -82.082926 68.558320
v 909.661082 -82.641587 70.194891
v 902.531066 -87.083022 68.038269
v 906.002173 -97.213200 66.536990
v 906.530058 -101.968041 65.021721
v 902.179204 -102.086437 63.883134
v 907.617840 -62.597016 67.012385
v 905.892711 -110.769379 59.803056
v 907.198804 -48.573443 59.791336
v 904.148918 -118.198419 52.791169
v 909.775255 -37.141360 49.220794
v 903.886032 -127.299024 43.549901
v 906.566984 -130.277137 39.637598
v 907.231346 -32.872494 33.739036
v 907.242300 -131.966390 34.997343
v 909.208149 -132.505740 30.222308
v 911.759650 -31.837078 23.099827
v 907.648621 -32.647838 27.787466
v 908.186695 -33.062743 22.134110
v 907.886744 -129.928584 20.411133
v 910.813637 -36.458640 7.819355
v 908.621557 -37.699347 6.370726
v 907.254706 -124.620628 10.375823
v 909.163551 -121.671495 5.620982
v 907.677527 -119.006069 2.689353
v 914.307012 -99.963031 -13.730630
v 910.681306 -50.451028 -15.318472
v 910.310051 -48.411311 -13.075229
v 914.314428 -51.854058 -18.002010
v 915.218851 -48.672707 -15.630947
v 909.602561 -91.201660 -17.678994
v 913.640855 -65.267415 -22.371777
v 914.140888 -60.156736 -21.667050
v 915.795424 -70.027228 -23.042474
v 910.168488 -75.249077 -21.765888
v 912.000677 -80.893585 -21.176336
v 914.778439 -86.042854 -20.230169
v 901.000815 -77.235340 68.235969
v 899.410011 -87.039938 67.382290
v 900.841761 -60.812911 64.724722
v 899.741963 -67.224757 66.466734
v 906.166054 -107.596431 62.140634
v 902.102573 -109.794707 59.652178
v 901.326152 -50.592427 59.698108
v 906.568609 -52.204725 61.898215
v 904.540112 -46.331822 57.459376
v 908.301447 -41.822565 54.493642
v 905.261162 -123.364072 48.005400
v 902.245827 -39.075843 48.731830
v 906.179088 -37.010243 47.087427
v 906.330502 -35.406274 43.699408
v 899.962823 -130.986722 34.540057
v 902.919923 -130.013750 39.488303
v 909.443687 -32.855149 38.367166
v 903.588144 -131.475515 34.826691
v 903.955810 -33.657534 27.670440
v 902.443835 -35.908421 17.196104
v 908.250474 -34.187159 17.137195
v 904.200291 -41.089948 2.063111
v 906.084654 -112.486958 -3.681422
v 906.820620 -107.294216 -8.001218
v 910.151553 -45.320440 -8.938866
v 906.224275 -46.050294 -7.935623
v 903.826752 -98.366552 -13.465184
v 903.107937 -101.420494 -11.661842
v 903.963158 -90.373364 -17.407258
v 903.097478 -95.573063 -14.894438
v 910.647026 -55.566489 -18.997380
v 906.376664 -60.176835 -19.672693
v 910.455168 -60.340077 -20.741794
v 909.381443 -70.252580 -21.820421
v 907.621298 -86.875724 -19.095413
v 906.815789 -80.822787 -20.556334
v 895.702029 -86.529885 66.649777
v 902.336207 -96.243337 65.947031
v 897.496419 -73.988647 67.223734
v 894.205946 -106.490926 59.704184
v 899.499276 -106.352005 61.056781
v 898.113387 -109.920215 58.612835
v 896.586040 -56.481197 61.820986
v 899.035922 -47.646390 57.017384
v 895.679295 -114.262570 54.764245
v 901.322523 -42.090213 52.381903
v 897.652996 -43.097956 52.399682
v 897.743692 -125.676709 44.833910
v 900.516744 -121.611517 49.054151
v 899.540936 -127.433489 42.930416
v 898.205884 -129.715392 38.841367
v 902.512947 -34.919302 38.567124
v 903.244174 -33.961206 33.453216
v 896.780186 -129.632717 24.600970
v 900.164289 -131.000824 29.676012
v 904.218291 -34.228594 22.391906
v 901.698490 -124.083309 10.745507
v 901.253914 -126.597882 15.332765
v 894.202418 -123.496074 11.024788
v 904.835269 -37.022725 11.319038
v 897.897655 -40.969501 6.408760
v 905.796874 -116.542085 0.280095
v 899.882839 -120.338065 5.678078
v 897.383692 -117.525496 2.498080
v 902.306484 -44.889125 -3.821173
v 910.001455 -40.308058 -0.223002
v 900.280986 -111.646746 -3.730229
v 901.956052 -105.606445 -8.716826
v 902.885317 -49.637137 -11.077642
v 902.162690 -47.964658 -8.492541
v 902.854015 -54.024444 -15.383909
v 906.118512 -50.056899 -13.035236
v 909.164403 -54.327073 -17.795487
v 899.330758 -95.930478 -14.479796
v 902.880282 -59.915957 -18.708823
v 908.192818 -65.422380 -21.244711
v 905.529224 -70.060086 -21.168297
v 903.282659 -74.967130 -20.802886
v 898.121961 -81.815596 67.579930
v 895.627026 -66.277402 65.404167
v 895.946590 -71.891446 66.645817
v 892.162496 -85.900036 66.023445
v 894.119548 -96.445435 64.015110
v 894.877093 -91.751655 65.454107
v 898.647566 -101.244573 63.323079
v 897.875804 -117.675564 52.073439
v 894.091975 -44.798708 53.223076
v 898.170518 -40.084681 48.565201
v 898.717248 -35.784471 38.227502
v 900.786526 -36.799153 43.378445
v 896.381214 -130.504533 34.332535
v 894.696105 -130.255433 30.617657
v 900.168302 -34.619363 30.284005
v 900.527513 -35.132500 22.732550
v 893.343072 -127.620450 19.578615
v 895.815228 -125.874667 15.008906
v 898.784490 -128.346483 19.934302
v 896.811720 -38.083279 14.642360
v 895.611344 -122.789750 9.718085
v 898.396382 -115.703448 0.363475
v 898.664607 -50.209377 -9.855238
v 895.917765 -84.952120 -18.406452
v 900.127981 -85.189959 -18.798392
v 902.634859 -64.795303 -20.086362
v 900.421862 -69.991653 -20.348237
v 894.309172 -79.655975 -19.248591
v 900.504767 -79.915131 -19.943087
v 892.674513 -61.155213 63.148499
v 891.917525 -71.160389 65.775691
v 891.841851 -81.542413 66.374295
v 892.277393 -76.632943 66.434982
v 892.383138 -101.170791 61.868200
v 889.565437 -63.150607 63.317035
v 892.401550 -112.213964 55.644682
v 892.683614 -55.506934 60.540049
v 892.685268 -47.549923 55.366545
v 890.252722 -45.993206 53.444137
v 894.453195 -41.036012 48.539494
v 893.246806 -127.089989 42.417562
v 894.381988 -36.923149 38.419751
v 894.900207 -38.430251 43.743406
v 895.970162 -35.736249 32.590109
v 890.121804 -128.531134 23.809300
v 896.689011 -36.252093 22.034447
v 894.374983 -41.077304 8.323972
v 886.546543 -122.206280 9.970667
v 892.626637 -119.517599 5.516810
v 894.376733 -116.418664 1.611625
v 896.472657 -43.520304 1.850663
v 898.293886 -46.099856 -3.752075
v 894.505007 -50.564132 -8.613053
v 896.425076 -104.118508 -9.269194
v 895.338834 -100.311209 -11.702538
v 898.307403 -54.249476 -13.981917
v 895.952429 -59.576910 -16.873382
v 897.757779 -64.803324 -19.125274
v 894.220892 -94.562592 -14.733964
v 897.640728 -74.793253 -20.044769
v 885.287530 -65.647261 63.439204
v 888.785344 -66.483346 64.224357
v 889.179195 -91.210241 64.434753
v 888.399206 -86.003037 65.290032
v 887.964772 -95.855950 62.907292
v 886.150696 -104.960012 58.937873
v 889.583948 -54.701338 59.547352
v 884.819328 -55.172225 58.991158
v 890.184975 -116.489235 51.777841
v 883.738294 -115.868227 51.517078
v 890.265293 -120.794287 48.424048
v 891.501564 -125.089091 44.753790
v 886.620336 -126.628713 42.270575
v 890.996144 -39.246148 43.492655
v 890.421899 -41.774425 48.218394
v 888.010572 -38.395439 38.705365
v 890.684108 -128.831781 38.445534
v 888.064550 -37.607275 33.666537
v 889.376873 -129.369515 29.067624
v 891.530129 -129.793650 34.338501
v 892.186169 -36.614725 31.950730
v 890.905021 -37.491201 22.857012
v 886.460523 -128.028402 23.395751
v 892.595720 -37.948811 18.801343
v 887.958923 -124.855966 14.526430
v 888.797354 -40.015004 14.985327
v 888.330689 -116.554254 2.399497
v 894.320665 -47.609378 -4.201051
v 890.103035 -45.600660 1.135324
v 892.331576 -111.711238 -2.819700
v 888.839190 -108.960709 -4.984279
v 891.309373 -54.179357 -11.554505
v 894.342879 -55.294623 -13.612913
v 891.272426 -64.325865 -17.828975
v 893.827062 -69.682227 -19.333092
v 892.009963 -74.008947 -19.330477
v 893.312316 -84.578502 -18.289952
v 896.126190 -90.864687 -16.504038
v 884.920459 -70.508011 64.489651
v 885.031980 -75.888267 65.147692
v 881.536763 -90.268282 63.237658
v 887.069675 -100.505270 61.075308
v 883.140097 -60.816040 61.428320
v 881.075240 -100.041800 60.174342
v 881.613853 -105.518518 57.841531
v 884.863200 -47.731474 53.879587
v 885.889429 -51.012803 56.606426
v 885.315411 -110.843402 55.336070
v 882.603088 -45.604713 51.176889
v 877.948586 -120.625688 47.649547
v 883.852436 -124.599773 44.728722
v 887.189752 -42.483884 48.275083
v 885.652482 -129.060481 33.665047
v 888.729131 -37.450104 27.765210
v 884.833825 -38.186368 32.145671
v 885.807703 -128.875366 28.863985
v 884.574525 -38.320847 27.486326
v 886.448291 -43.928276 6.458410
v 885.427697 -118.787223 5.252266
v 890.364592 -48.290273 -3.465373
v 890.452026 -51.243757 -7.792433
v 891.989044 -103.562394 -9.302488
v 891.426291 -59.499901 -15.773325
v 887.977203 -58.743790 -14.448038
v 888.115350 -79.217498 -18.695917
v 881.719109 -66.894316 63.195462
v 881.397743 -80.593412 64.570583
v 883.131048 -85.632414 64.387407
v 877.783786 -90.191648 62.675026
v 879.617386 -111.361292 54.137248
v 879.192814 -45.534707 50.222306
v 880.237513 -43.841555 48.124397
v 883.315349 -128.154015 38.106980
v 884.211615 -39.017760 38.088095
v 886.353617 -40.104782 43.265132
v 880.473451 -128.384274 33.174060
v 881.948254 -127.988344 26.003327
v 885.280534 -38.863618 22.528384
v 881.553064 -39.588795 22.569322
v 882.580029 -126.332400 19.144817
v 879.327581 -121.287674 9.172792
v 883.062648 -45.335053 5.265565
v 880.057820 -118.286837 5.012360
v 885.085899 -113.398326 -0.648597
v 879.591379 -115.632232 1.917643
v 886.890126 -49.538844 -3.843505
v 881.230394 -102.393814 -9.525382
v 878.951882 -108.148501 -5.206293
v 886.926881 -54.115291 -9.935468
v 882.591089 -54.599645 -9.071130
v 883.775063 -58.461237 -13.096951
v 886.894112 -99.842080 -11.411379
v 886.082505 -64.048452 -16.802107
v 889.064521 -68.765491 -18.517122
v 883.133996 -68.827923 -17.729654
v 883.579650 -74.042500 -18.433514
v 887.609607 -84.485938 -17.836920
v 877.641261 -70.785250 63.364585
v 877.102831 -81.262605 63.861977
v 880.258977 -75.472837 64.316901
v 880.652959 -95.378550 61.760590
v 874.891379 -64.810952 61.544536
v 874.098230 -99.492799 59.342195
v 877.448230 -102.458351 58.645500
v 879.658884 -54.740061 57.962637
v 879.778519 -50.603283 55.240382
v 873.677603 -110.443517 53.937281
v 878.072030 -115.805453 50.985904
v 879.134926 -48.348293 53.259396
v 878.239889 -123.820589 45.034179
v 878.165350 -126.073206 42.085122
v 875.693411 -44.864963 48.459568
v 874.194432 -125.701673 42.191082
v 879.941208 -41.412353 43.377235
v 878.665637 -127.945533 28.472949
v 880.942373 -38.982574 27.524027
v 881.881680 -40.891295 17.155744
v 872.989127 -123.376037 13.551492
v 878.183786 -42.495073 14.487596
v 883.326793 -124.484857 14.412066
v 878.760909 -45.816066 6.341243
v 879.005814 -48.053419 1.788526
v 876.551646 -118.210218 5.132066
v 882.842296 -105.279591 -7.590488
v 878.809293 -99.188395 -11.483000
v 880.338667 -61.296521 -14.291029
v 879.212756 -73.648149 -17.987365
v 878.566434 -83.825426 -17.374197
v 884.073932 -89.292401 -16.242581
v 882.563834 -93.867923 -14.337948
v 874.978756 -70.190790 62.842036
v 874.456331 -75.325965 63.427645
v 876.044299 -85.169853 63.343600
v 874.255651 -94.463890 61.048206
v 871.254821 -89.620937 61.927765
v 870.520461 -93.745800 60.768023
v 870.669087 -99.630614 58.807244
v 874.630390 -104.846902 57.102731
v 874.849886 -54.172433 56.866927
v 871.370166 -118.630028 48.842972
v 874.484465 -120.046338 47.997635
v 874.983412 -49.599827 53.581215
v 876.490482 -40.375896 38.125408
v 877.964915 -127.586981 37.859780
v 874.948218 -127.720127 33.101533
v 879.029111 -39.303748 33.257104
v 877.043960 -127.057495 23.554888
v 878.966583 -126.019888 19.106895
v 872.531643 -118.120489 5.197942
v 875.821808 -115.419971 1.855422
v 881.430012 -49.805289 -2.101210
v 875.377824 -112.552828 -1.203174
v 879.274772 -52.507179 -5.387276
v 875.645191 -53.154364 -5.049239
v 874.822804 -104.506637 -7.922102
v 879.581792 -57.189688 -10.899147
v 876.412172 -58.924993 -11.630602
v 876.010061 -94.406006 -13.846573
v 880.087111 -63.988036 -15.673687
v 880.690140 -78.686670 -18.138826
v 877.791972 -88.707251 -16.111617
v 870.739554 -74.733929 62.849530
v 867.356472 -79.782049 62.612448
v 872.150119 -59.264900 59.166507
v 867.530532 -65.064804 60.603222
v 871.232324 -65.539933 61.214545
v 867.127856 -99.471200 58.418503
v 871.062780 -104.562883 56.763795
v 871.407397 -50.804693 53.984478
v 870.746120 -110.380344 53.648301
v 873.912441 -115.233668 51.056281
v 867.875070 -123.302193 44.989722
v 872.169007 -123.585855 44.910396
v 865.816718 -43.407093 42.857833
v 868.880392 -46.139573 48.709511
v 871.314569 -126.921375 37.813194
v 876.163842 -42.053092 43.415032
v 872.822232 -40.972692 38.113968
v 873.160243 -40.278395 32.737116
v 877.206251 -39.582565 28.650818
v 871.548082 -127.142291 28.111522
v 873.001152 -127.145995 26.580337
v 873.676444 -42.183459 17.704884
v 877.156837 -40.524180 21.686624
v 869.871798 -41.828028 21.830263
v 874.142445 -44.646394 11.026112
v 865.799397 -120.233608 8.509714
v 869.832627 -114.460860 0.858299
v 875.707365 -49.508354 0.429408
v 871.136032 -109.340166 -4.052361
v 872.332301 -59.222642 -10.828560
v 873.101712 -91.303207 -15.106702
v 870.823573 -98.512415 -11.774931
v 874.767283 -63.602423 -14.462985
v 879.399015 -69.031638 -17.271026
v 873.490649 -78.338243 -17.667596
v 863.891978 -74.006539 61.896288
v 870.713867 -84.829697 62.681719
v 867.200235 -89.117266 61.505591
v 867.401114 -59.730208 58.713898
v 865.837716 -68.858289 61.336581
v 863.890144 -64.409611 59.911822
v 866.994727 -94.528989 60.107571
v 867.440293 -105.082215 56.039685
v 864.193482 -55.029024 55.833628
v 870.265326 -54.300279 56.270305
v 866.630139 -114.263191 51.031931
v 865.021584 -109.992062 53.294279
v 867.634897 -118.345365 48.807227
v 867.957857 -49.016459 51.811142
v 869.326937 -121.202046 46.934190
v 870.408302 -44.267976 46.180185
v 865.015130 -46.287249 48.122427
v 868.878094 -125.414781 42.095075
v 869.374665 -127.092844 32.920069
v 867.042451 -41.234793 33.345592
v 867.984356 -126.769112 27.960529
v 869.215876 -41.066140 27.330271
v 865.989227 -126.408706 26.229349
v 867.643209 -43.716499 16.342388
v 871.820247 -125.401435 18.785236
v 866.463901 -125.512794 20.549891
v 869.612654 -47.764481 6.238543
v 863.060147 -107.302004 -5.772045
v 867.989823 -58.856164 -9.339138
v 875.384536 -56.369266 -8.843790
v 867.752766 -103.914504 -8.284641
v 868.793990 -101.458296 -9.991217
v 873.741482 -73.271534 -17.423636
v 873.186627 -83.449484 -17.137827
v 863.625361 -84.081395 61.801711
v 860.527593 -70.117382 60.891574
v 862.492505 -88.505277 61.002087
v 863.852546 -94.305781 59.762411
v 863.521343 -105.229252 55.506126
v 860.211970 -108.693590 53.478624
v 860.750847 -117.806008 48.757667
v 864.375840 -49.860505 52.063537
v 862.886738 -120.521733 47.145355
v 864.296943 -123.196107 44.825553
v 867.536285 -41.761927 38.137307
v 862.436696 -41.854533 32.023980
v 866.168612 -42.465937 21.614351
v 866.710261 -123.081132 13.607391
v 868.365214 -45.525195 11.462461
v 864.310473 -117.157691 4.174130
v 870.287201 -49.870832 2.028144
v 864.836391 -113.675535 0.062694
v 870.257873 -54.220621 -4.588172
v 864.951113 -59.455952 -9.175590
v 868.137065 -62.836025 -12.709861
v 865.419909 -93.452277 -14.194110
v 868.353102 -72.962991 -16.800695
v 865.668750 -67.336350 -14.801121
v 870.779906 -68.303271 -15.882726
v 868.116852 -77.973002 -17.268267
v 862.559039 -82.586872 -16.835568
v 868.903341 -87.952566 -16.075033
v 863.661885 -79.858724 62.095461
v 856.427019 -65.206505 59.258743
v 856.174758 -79.524583 61.227947
v 859.567209 -83.638971 61.377242
v 859.844291 -98.891185 57.804794
v 861.515337 -53.073463 54.241748
v 859.820629 -104.377584 55.496832
v 854.895496 -108.458471 53.178112
v 860.284338 -113.578415 51.007916
v 860.473269 -49.366618 50.979653
v 861.866780 -43.927402 42.827482
v 861.832957 -124.998214 41.939333
v 862.126418 -42.565815 38.227469
v 862.532029 -126.417952 32.565556
v 861.566686 -126.089327 27.077237
v 862.698364 -42.055011 27.144181
v 857.716908 -124.231695 17.878147
v 861.250170 -124.445620 17.917293
v 861.170970 -119.854091 8.087209
v 865.177417 -49.451061 4.544754
v 859.013339 -49.602656 6.246009
v 862.099617 -109.063243 -4.347095
v 864.714137 -53.691763 -2.123989
v 861.614396 -59.742250 -8.695824
v 861.835038 -63.398887 -11.901224
v 856.520436 -100.708481 -10.517865
v 854.109013 -69.612731 60.099516
v 856.911276 -74.634615 61.106539
v 856.565294 -88.878434 60.200750
v 853.022585 -93.551076 58.747705
v 853.456992 -98.454613 57.305443
v 858.298573 -93.906380 59.201609
v 853.930159 -53.068176 53.328998
v 858.394715 -59.001394 57.238501
v 857.949727 -52.681581 53.562515
v 861.305108 -46.741149 48.024597
v 854.586726 -44.898586 42.823267
v 860.592648 -126.097456 37.308066
v 851.822853 -125.304701 37.048950
v 855.476184 -125.836659 32.299109
v 853.883642 -125.622277 27.372440
v 854.113958 -124.024809 17.809196
v 854.392312 -122.361285 13.012682
v 862.091594 -44.522062 16.707466
v 858.412066 -122.467761 12.978782
v 864.256591 -45.550142 13.000014
v 854.291142 -118.672989 6.332067
v 860.832594 -52.032087 1.526014
v 858.102175 -116.495188 3.402454
v 857.426257 -112.205103 -1.420012
v 856.838501 -108.628934 -4.759550
v 860.875041 -55.397439 -3.511629
v 861.254374 -67.941568 -14.435686
v 857.829337 -63.281609 -10.984145
v 862.198655 -88.529947 -15.766205
v 861.171140 -97.731789 -12.155315
v 861.042314 -77.470007 -16.825767
v 851.460935 -74.170457 60.472513
v 851.319190 -83.765533 60.461300
v 847.169678 -97.942584 56.952119
v 849.912535 -58.325529 55.966153
v 852.219141 -61.403952 57.492172
v 849.562427 -103.745836 54.997411
v 855.387709 -113.332719 50.839629
v 853.283458 -117.617070 48.509019
v 855.410662 -122.178731 45.421340
v 854.748003 -124.563838 41.869803
v 850.727840 -48.129404 47.944919
v 851.439750 -43.791502 37.493806
v 850.378022 -125.367879 27.258374
v 855.314167 -42.809170 32.365427
v 857.455332 -42.759197 27.167988
v 857.877218 -43.699097 21.753650
v 850.008901 -44.801391 22.046039
v 850.083596 -49.821861 8.572468
v 855.219891 -120.243825 8.792240
v 851.210984 -54.760113 0.003698
v 857.032933 -53.210969 0.733256
v 857.382199 -57.585895 -5.249980
v 857.554107 -61.250033 -9.183779
v 855.332113 -67.021839 -13.160336
v 854.010141 -62.599089 -9.700278
v 858.423957 -92.769050 -14.407641
v 853.335839 -97.128789 -12.511058
v 854.197919 -72.543459 -15.459838
v 859.895642 -72.575707 -15.938925
v 852.761086 -64.397433 58.570594
v 849.771296 -69.216299 59.509912
v 851.369173 -78.947480 60.688469
v 846.040287 -88.266369 59.242785
v 851.299090 -88.580291 59.763395
v 843.493261 -107.555776 52.944521
v 849.696195 -112.624298 50.902737
v 849.717805 -116.944326 48.768249
v 848.686857 -120.746244 46.312122
v 847.825991 -121.669392 45.319191
v 843.811424 -52.916313 51.926713
v 843.401466 -47.924925 46.285541
v 848.972237 -45.451168 42.462349
v 849.911803 -43.466999 32.371826
v 848.455236 -125.275069 32.079840
v 851.279404 -124.896119 22.138410
v 852.168543 -43.430092 27.121271
v 856.612026 -45.537201 16.438276
v 847.354114 -123.629476 17.339221
v 851.216945 -123.792741 17.484558
v 849.782313 -120.075512 8.473488
v 849.062826 -118.496936 5.959159
v 857.253872 -103.086302 -8.956611
v 851.092573 -67.280234 -12.746212
v 850.600012 -92.083187 -14.683383
v 855.678399 -69.705973 -14.578734
v 857.521411 -77.209398 -16.605829
v 852.050721 -81.750145 -16.528926
v 855.036484 -87.175701 -15.991353
v 847.656647 -86.450983 -16.051486
v 844.545131 -68.966656 58.851614
v 842.894787 -78.421726 59.779914
v 843.792137 -83.165174 59.684268
v 842.525367 -92.885402 57.934120
v 846.009915 -93.134832 58.197998
v 846.121121 -58.744806 55.715787
v 841.748211 -102.433078 54.928548
v 842.670081 -112.120077 50.820316
v 846.233911 -116.644222 48.751632
v 844.079884 -49.108906 48.151852
v 848.598842 -53.989102 53.320356
v 848.056859 -124.032404 41.464114
v 844.793498 -44.108343 32.084861
v 847.931296 -44.189644 37.390574
v 845.279258 -124.604606 22.192480
v 851.792642 -48.779719 10.155762
v 849.491085 -115.763092 2.327829
v 853.507295 -57.858974 -4.601381
v 843.745689 -111.379502 -2.664021
v 848.594731 -106.636764 -6.636837
v 850.182976 -63.730546 -10.047244
v 844.281480 -81.225745 -16.276548
v 836.494583 -63.379515 56.510422
v 839.290152 -68.377348 58.148397
v 846.210647 -74.001392 59.844256
v 836.375354 -83.322766 58.927251
v 840.798406 -87.987180 58.765305
v 843.013659 -63.672121 57.272001
v 842.387437 -46.138173 42.232731
v 841.294058 -124.532082 36.815471
v 844.007875 -44.650262 37.296247
v 845.114867 -125.029011 27.088949
v 846.499253 -44.286892 26.628661
v 840.040323 -124.336352 22.041295
v 841.946484 -123.486112 17.295023
v 845.647489 -46.703962 17.732666
v 842.162296 -121.955564 12.500201
v 842.129707 -118.040119 5.287641
v 842.811583 -119.837251 8.117160
v 844.996611 -52.529892 5.239506
v 843.186866 -53.742629 3.669254
v 846.623350 -55.862540 -0.377897
v 846.785210 -59.959826 -5.574349
v 839.984663 -60.926850 -5.109822
v 845.492048 -102.342994 -9.783104
v 847.077618 -108.152880 -5.455106
v 841.338095 -106.099090 -7.321894
v 845.512383 -64.558689 -9.882427
v 850.109264 -71.508697 -14.695438
v 849.481973 -76.767040 -16.062507
v 839.242121 -73.590677 59.052213
v 836.927012 -92.435006 57.547878
v 835.961378 -97.167893 56.224981
v 841.755285 -97.593090 56.586032
v 841.945786 -54.639397 52.992138
v 838.896501 -101.548046 55.054951
v 835.693930 -111.571800 50.716311
v 836.619391 -116.003877 48.642869
v 841.937156 -119.933544 46.371938
v 833.712653 -55.259195 52.372036
v 840.897730 -121.306097 45.064115
v 837.970065 -124.641538 31.829159
v 833.859676 -45.752502 37.040838
v 841.536950 -124.873458 29.451252
v 838.254721 -45.190466 27.571995
v 841.709855 -44.770182 27.152092
v 840.439905 -45.808669 22.823246
v 839.075533 -50.674403 10.396172
v 840.110053 -116.686195 3.272866
v 842.531759 -55.808397 0.697603
v 841.680052 -108.506880 -5.359076
v 845.884266 -67.136277 -11.885037
v 846.716994 -73.043133 -14.902423
v 842.823721 -91.341416 -15.022535
v 843.799325 -96.379565 -13.078711
v 839.532920 -85.814266 -16.022123
v 834.722121 -68.678741 57.745153
v 837.414991 -78.270404 59.212360
v 839.530356 -59.114957 55.165483
v 836.203159 -119.668878 46.326251
v 835.488628 -49.698444 47.391883
v 835.346475 -120.801987 45.248437
v 838.237966 -123.245227 41.550447
v 834.625005 -46.798401 41.669461
v 832.591392 -124.003679 36.688937
v 840.677216 -44.583137 32.191282
v 836.565566 -124.161196 21.957627
v 835.106516 -45.714084 26.598091
v 838.866733 -47.995474 16.633421
v 845.957621 -49.337232 11.014809
v 835.972900 -53.669488 5.760390
v 836.270069 -119.734618 7.839657
v 839.831245 -57.679012 -1.178322
v 836.425023 -61.485505 -4.926852
v 833.472729 -111.249571 -3.227369
v 836.889448 -108.063538 -5.899756
v 837.246708 -111.584938 -2.744964
v 845.212911 -100.430285 -10.939988
v 840.352616 -101.810438 -10.265668
v 834.915535 -105.412085 -8.072983
v 839.926292 -66.395979 -10.371573
v 843.217270 -71.225157 -13.815268
v 837.288247 -75.836613 -15.075654
v 836.870198 -80.585725 -15.978199
v 842.039881 -76.460887 -15.548522
v 835.289146 -73.653719 58.636065
v 830.420142 -82.664739 58.451292
v 830.438636 -77.958595 58.523307
v 830.387451 -87.420739 57.917870
v 830.375824 -92.147702 57.055688
v 832.892426 -65.289788 56.735509
v 831.248523 -102.026180 54.278164
v 833.885225 -106.757815 52.751674
v 833.855235 -52.896438 50.564095
v 829.233608 -52.864818 50.020458
v 832.415621 -122.909705 41.510331
v 833.757100 -48.018797 44.270126
v 830.421431 -47.340716 41.803727
v 831.052918 -45.642276 32.487850
v 834.716299 -45.271813 31.529194
v 832.936135 -124.410552 26.802086
v 833.025458 -48.369199 17.698631
v 836.806889 -121.782608 12.252557
v 835.032887 -123.292343 17.111973
v 832.721381 -51.099602 11.492828
v 830.699875 -119.569972 7.432960
v 835.944291 -57.600765 -0.093379
v 835.375760 -100.551175 -11.220526
v 829.585112 -84.748315 -16.000004
v 832.786804 -90.359817 -15.331596
v 835.282253 -95.757506 -13.548628
v 833.164556 -80.757526 -15.887042
v 836.177616 -85.628279 -15.986210
v 826.506389 -68.114996 56.845277
v 828.868520 -73.124306 57.992251
v 825.446397 -91.517368 56.773088
v 829.923496 -63.529448 55.901755
v 826.968194 -106.211468 52.524014
v 830.468498 -111.149856 50.713375
v 827.072239 -115.275616 48.591054
v 829.554305 -119.122274 46.383583
v 828.607968 -120.478925 45.114697
v 828.150608 -55.569024 52.094075
v 830.114070 -49.734394 46.523989
v 827.365216 -46.323621 36.571853
v 831.023411 -124.340781 31.737230
v 827.695331 -49.346927 16.906816
v 828.723925 -54.912223 5.459763
v 833.508384 -117.591300 4.215961
v 827.405275 -61.576116 -3.201849
v 829.591858 -57.895234 0.990418
v 828.001630 -113.338629 -1.458358
v 834.114005 -67.304555 -10.100228
v 829.799205 -63.004058 -5.231761
v 830.906747 -104.586452 -8.830740
v 827.582948 -105.132714 -8.637277
v 832.033690 -109.233612 -5.106977
v 834.912010 -71.029108 -12.795358
v 829.748644 -74.885961 -14.244215
v 829.108979 -100.099636 -11.653349
v 823.637555 -77.620732 57.883393
v 823.560575 -82.323277 57.860631
v 818.719675 -91.371015 56.289288
v 823.505583 -87.024829 57.392219
v 823.310613 -96.523054 55.391327
v 828.879843 -58.391385 53.804037
v 822.405938 -63.276625 55.106331
v 823.551470 -110.585187 50.598768
v 822.825286 -118.603474 46.289987
v 822.406224 -119.866029 45.186119
v 823.719509 -53.186712 49.581101
v 823.780804 -122.509115 41.465564
v 825.669465 -123.652464 36.624422
v 826.458866 -47.738527 41.735487
v 827.326462 -46.033692 31.294284
v 826.104765 -123.938725 24.211422
v 829.496174 -46.257332 27.018486
v 828.130264 -123.026329 16.957038
v 829.706506 -46.947662 23.669829
v 828.298807 -121.569464 12.064897
v 829.707078 -53.051284 8.435578
v 824.168291 -116.254261 1.911244
v 826.283631 -58.205880 1.240387
v 827.568285 -108.790951 -5.783356
v 826.380762 -67.562867 -9.158117
v 828.996916 -70.699354 -11.959829
v 830.367169 -94.983375 -13.973770
v 829.092037 -79.262319 -15.484585
v 818.901978 -68.092925 56.140056
v 821.916981 -72.447604 57.229846
v 818.701331 -56.991732 51.891197
v 823.099539 -56.606276 52.138319
v 818.858681 -62.732752 54.605599
v 825.201547 -101.433559 54.094264
v 818.358014 -105.539862 52.290911
v 818.837878 -114.680813 48.509221
v 825.503527 -50.255885 46.562811
v 818.806626 -123.381523 36.631113
v 820.669296 -123.801291 31.631432
v 821.867756 -50.804262 15.136832
v 822.964597 -122.935844 16.866545
v 826.822954 -52.341675 10.448563
v 823.184668 -121.481004 11.947760
v 825.289992 -54.755535 6.530085
v 825.175513 -119.421774 6.984416
v 824.157025 -113.023038 -1.947880
v 822.145448 -63.925356 -4.970251
v 823.616878 -102.503237 -10.593633
v 824.215132 -104.904775 -8.990570
v 822.900219 -70.078147 -10.778643
v 825.100700 -75.058727 -13.948717
v 826.486028 -79.554675 -15.433872
v 826.124410 -84.346547 -15.958194
v 827.383588 -89.816504 -15.496844
v 823.656646 -94.493489 -14.339422
v 816.339072 -72.692710 56.761620
v 818.432697 -82.057526 57.392848
v 815.023803 -81.876115 57.106617
v 815.397041 -86.867166 56.717995
v 815.052809 -95.477865 55.113663
v 816.607707 -100.731725 53.768469
v 814.917647 -105.370026 52.196071
v 818.391701 -110.212589 50.557166
v 818.467212 -118.811788 45.891264
v 817.722970 -121.910382 41.907247
v 817.272048 -48.597515 41.499473
v 818.916948 -123.737987 26.580576
v 815.668051 -123.604221 26.591150
v 817.969450 -47.740811 25.803548
v 818.351378 -46.968189 31.658186
v 816.070454 -123.470858 22.143716
v 822.956024 -47.116461 26.520713
v 823.166463 -48.258567 21.766493
v 819.416994 -121.490791 11.889157
v 819.135679 -116.880850 2.621033
v 819.096071 -55.651027 6.627098
v 821.227238 -58.108193 2.466504
v 819.452222 -113.295943 -1.819241
v 821.601710 -109.148543 -5.766159
v 819.221686 -64.474017 -5.103295
v 820.756947 -104.675002 -9.325884
v 819.866686 -74.421192 -13.226250
v 821.689462 -79.130572 -15.141681
v 822.888354 -99.128482 -12.464671
v 816.814534 -77.315990 57.241070
v 811.555937 -76.639369 56.725294
v 811.161703 -92.505516 55.499147
v 817.267747 -53.113631 48.627262
v 812.334491 -52.887471 47.766477
v 816.590273 -51.124276 46.192821
v 817.757239 -47.290654 36.508970
v 814.022042 -47.385069 31.271711
v 812.382287 -123.482077 26.655986
v 815.557894 -123.587050 30.555987
v 812.636026 -123.421717 31.630394
v 814.310869 -122.703620 16.765836
v 817.203265 -52.895134 11.928938
v 814.596978 -121.493433 11.805755
v 816.508599 -119.539541 7.056656
v 815.237754 -54.099147 10.120032
v 818.466596 -115.272263 0.424830
v 813.726329 -117.095722 2.696932
v 816.807097 -60.865416 -0.312415
v 815.841554 -65.427045 -5.495248
v 816.402054 -108.666818 -6.489756
v 816.863991 -70.414058 -10.304117
v 820.579255 -89.172740 -15.740669
v 816.862915 -93.806824 -14.832907
v 814.835130 -98.521225 -13.135181
v 815.183733 -101.946568 -11.366143
v 809.918131 -81.601194 56.630916
v 811.913112 -86.058259 56.496389
v 809.133621 -59.471575 52.264346
v 813.673577 -67.686398 55.542074
v 813.528823 -62.306986 53.938259
v 811.397620 -72.404880 56.256496
v 809.768742 -100.269625 53.438113
v 811.501686 -105.097429 52.087261
v 813.252312 -110.168540 50.311007
v 813.711702 -114.350636 48.441713
v 812.929258 -117.307047 46.778301
v 813.657837 -47.631981 36.441766
v 813.652767 -123.136088 36.634128
v 810.022953 -123.270998 33.401080
v 812.414321 -123.330162 21.365979
v 809.047574 -123.255097 21.362891
v 813.665910 -48.106227 25.989127
v 817.560523 -48.904471 21.480026
v 810.939556 -49.783189 20.767645
v 815.402993 -57.210337 5.003610
v 807.679003 -114.221453 -1.590310
v 810.810738 -109.109428 -6.536447
v 817.359243 -104.508211 -9.560798
v 813.905159 -71.128911 -10.492382
v 815.440282 -88.451094 -15.920468
v 811.798899 -93.356989 -15.199523
v 808.081562 -104.880165 51.946624
v 806.424828 -109.365056 50.284602
v 809.056917 -52.080573 46.294020
v 809.781716 -56.110697 50.358699
v 810.047198 -118.824804 45.443119
v 807.431614 -115.802010 47.423287
v 809.646474 -121.660093 41.596120
v 812.570847 -49.151776 41.704066
v 804.903906 -123.201144 31.436452
v 807.744729 -50.169980 20.523154
v 809.650121 -122.669813 16.999448
v 810.163166 -52.476593 14.449622
v 808.385293 -121.492495 11.877439
v 811.387041 -119.547013 7.023062
v 812.180129 -60.708461 0.679490
v 810.392193 -112.921716 -2.893758
v 806.621386 -103.054455 -11.387698
v 814.178431 -74.351582 -12.734561
v 814.973346 -83.663541 -15.855087
v 809.324882 -98.085083 -13.651583
v 815.336579 -79.287288 -14.940943
v 806.033711 -77.030724 56.266971
v 802.186996 -85.332493 55.758770
v 806.004753 -67.414272 54.721847
v 806.672424 -71.918702 55.708803
v 804.671575 -91.107287 55.210651
v 798.747966 -104.219569 51.591757
v 804.368584 -104.378461 51.898650
v 804.542425 -60.770196 52.402514
v 804.360018 -115.326887 47.533130
v 801.840452 -118.169694 45.519654
v 801.564835 -121.343833 41.457730
v 810.175188 -47.974777 36.277913
v 810.553547 -47.684971 31.490214
v 804.206716 -48.260474 30.794450
v 806.061926 -123.343677 26.758661
v 804.157912 -123.176214 21.785615
v 802.483302 -122.604813 16.613509
v 799.632768 -120.928771 10.027367
v 808.334530 -54.522860 10.694596
v 810.317462 -117.077208 2.517858
v 807.079958 -57.065162 6.611186
v 801.117134 -113.514600 -2.988448
v 812.388516 -64.536735 -3.942766
v 808.458163 -71.163370 -9.927369
v 803.451119 -107.633456 -8.458433
v 806.999021 -108.897377 -7.092449
v 808.756122 -73.721632 -11.891384
v 811.665090 -78.318946 -14.489693
v 808.952894 -87.605225 -16.107596
v 807.466104 -82.801377 -15.684905
v 806.746293 -92.842423 -15.570095
v 802.414063 -81.431804 56.022640
v 800.165014 -71.622439 55.094080
v 800.066363 -66.711765 53.961500
v 798.789117 -78.098468 55.692101
v 801.744402 -75.711120 55.786485
v 800.675470 -89.049948 55.224312
v 803.825397 -95.171520 54.373323
v 801.264408 -99.754215 53.055155
v 801.580208 -108.664659 50.264484
v 804.809541 -49.765416 41.201209
v 799.103936 -51.397763 43.592075
v 802.622250 -122.632506 36.904378
v 801.483307 -123.108331 31.494167
v 795.349437 -122.210421 37.807468
v 800.463555 -48.509599 31.815994
v 800.994210 -48.804673 36.420178
v 798.649409 -123.225469 26.555240
v 802.058492 -123.249605 26.525399
v 807.342565 -48.526717 26.810859
v 804.902163 -50.146334 21.332051
v 804.783160 -52.313169 15.845327
v 802.892227 -54.928679 10.948026
v 799.505523 -119.561154 6.633693
v 804.341222 -119.609132 6.901591
v 803.265306 -116.925976 1.860016
v 805.120258 -62.196988 0.017116
v 806.701879 -66.714328 -5.460380
v 802.769710 -110.084538 -6.376683
v 804.191329 -78.077175 -14.058634
v 803.084987 -72.667548 -10.645566
v 803.864167 -87.680269 -16.214470
v 802.894142 -97.283342 -14.491372
v 804.309564 -102.159743 -12.119577
v 798.036143 -85.730370 55.453536
v 796.658755 -108.633474 49.980244
v 800.259861 -56.505460 49.535321
v 796.005823 -60.930401 51.679622
v 795.400747 -56.885490 49.333486
v 794.926314 -66.036748 53.335429
v 797.676194 -113.434603 48.096557
v 798.484152 -117.771725 45.649560
v 796.062853 -120.963899 41.719893
v 797.674687 -53.534840 46.489699
v 796.936820 -49.118062 36.202355
v 798.268869 -123.066498 31.148190
v 797.329878 -48.802758 31.075932
v 798.923871 -49.303809 26.303455
v 799.661001 -50.833535 20.696629
v 798.854375 -123.011515 21.568955
v 798.120351 -52.692484 16.405323
v 798.999426 -56.270629 9.404037
v 802.344528 -56.400579 8.534913
v 798.794207 -61.140669 2.183079
v 802.549456 -60.213826 2.913650
v 798.023546 -117.358695 2.217918
v 802.729965 -66.513122 -4.715366
v 797.739554 -68.919527 -6.606675
v 804.580880 -69.014623 -7.572458
v 798.292055 -104.555128 -11.111148
v 797.292709 -110.272028 -6.671976
v 797.998770 -72.742579 -10.135619
v 801.995299 -82.716680 -15.632032
v 799.982645 -92.259919 -16.041829
v 797.953100 -96.912357 -15.016818
v 798.015213 -101.743296 -12.855105
v 793.634574 -71.249719 54.382420
v 793.089940 -75.996415 54.965802
v 792.977072 -80.642294 55.229399
v 794.524051 -94.615764 53.775433
v 796.186274 -99.430841 52.812796
v 791.589151 -108.269371 49.818426
v 792.792194 -113.309849 47.895728
v 792.688128 -53.432278 45.707502
v 791.843149 -60.730695 51.167050
v 793.371351 -117.632464 45.435653
v 797.650069 -50.539848 41.468373
v 791.914151 -121.858629 38.487250
v 795.122707 -122.956122 31.547601
v 791.911127 -123.063082 26.558707
v 797.562789 -122.778561 18.511365
v 792.273218 -122.432346 16.619312
v 796.257885 -121.500734 11.829629
v 792.654149 -121.326145 11.297749
v 798.326629 -58.470754 5.980282
v 799.403569 -64.546849 -2.108806
v 797.217809 -106.928427 -9.513091
v 799.400620 -77.497705 -13.506710
v 796.773133 -87.020472 -16.392267
v 794.615279 -96.492353 -15.430888
v 790.922239 -66.981002 53.175289
v 788.008692 -75.706714 54.488603
v 787.754539 -94.221280 53.372035
v 792.848645 -89.892006 54.497770
v 786.138873 -113.131660 47.680902
v 793.319478 -49.445510 36.196317
v 793.570435 -50.633313 40.814522
v 790.789841 -122.798909 31.436456
v 786.948381 -122.891626 24.118137
v 793.790304 -122.999433 21.609716
v 793.009943 -119.678822 6.613556
v 795.265714 -55.953005 10.549761
v 792.764055 -117.739802 2.441340
v 795.328587 -112.996533 -4.091405
v 796.952828 -114.607180 -1.971387
v 793.562636 -104.924062 -11.251456
v 793.210112 -77.277007 -12.978587
v 797.154865 -81.587390 -15.183316
v 788.084755 -70.885241 53.782690
v 786.225996 -80.265670 54.630562
v 787.782257 -89.590711 54.202275
v 784.359200 -98.651642 52.218318
v 789.432159 -98.984857 52.436867
v 784.402307 -103.212080 51.031471
v 789.462156 -103.558313 51.222948
v 791.305994 -56.493069 48.568771
v 786.120272 -64.509239 52.003028
v 787.799908 -51.280261 41.204627
v 790.212526 -120.556844 41.871124
v 787.246997 -121.854511 37.741894
v 786.480922 -49.896542 36.162105
v 791.989116 -49.260201 30.969011
v 790.692231 -50.030332 25.801646
v 791.931752 -51.705448 19.973085
v 787.227930 -122.366735 16.624893
v 789.119000 -121.421656 11.718114
v 794.191290 -59.554897 4.938532
v 789.681606 -117.829211 2.315324
v 788.069051 -115.064362 -2.206229
v 796.319963 -65.703360 -3.033885
v 793.740598 -110.298439 -7.023579
v 789.665388 -76.717609 -12.417538
v 790.748014 -104.751588 -11.632088
v 786.860018 -106.964650 -10.478699
v 793.324472 -82.911543 -15.598965
v 792.105254 -81.173307 -14.923661
v 787.874020 -90.832596 -16.882277
v 787.267893 -95.912136 -16.242543
v 790.596340 -101.226576 -13.762300
v 782.837483 -75.559238 54.039629
v 787.831787 -84.974115 54.676442
v 786.515032 -107.890275 49.715971
v 788.899323 -53.902192 45.745253
v 781.128085 -65.602840 51.860979
v 788.295763 -117.369360 45.391062
v 781.547119 -116.875126 45.299284
v 781.613820 -122.491152 31.648379
v 785.004940 -49.673170 31.160366
v 789.555550 -53.884829 15.440786
v 785.177679 -55.639406 12.657856
v 782.360466 -121.384107 11.692472
v 788.628243 -120.064136 7.255846
v 787.965117 -59.710576 5.731332
v 786.324009 -117.862129 2.115684
v 792.551506 -62.800137 0.875551
v 787.912622 -112.270735 -5.641444
v 788.544377 -68.581281 -5.244972
v 784.695346 -68.517361 -4.790081
v 783.785946 -105.391195 -11.912461
v 783.255608 -111.014752 -7.364319
v 785.858192 -76.854334 -12.318002
v 784.644505 -100.615677 -14.662803
v 785.533297 -85.852499 -16.438014
v 790.529008 -86.129102 -16.401267
v 781.201181 -70.070868 53.039102
v 778.948393 -79.892067 54.004061
v 781.009580 -89.260508 53.719840
v 783.648826 -94.290695 53.104408
v 780.015145 -102.709590 50.922282
v 779.312840 -98.335941 51.963286
v 781.463010 -107.527911 49.534015
v 781.993392 -56.361376 47.354258
v 783.489175 -60.707007 50.283804
v 781.270298 -120.023366 41.997864
v 782.096830 -54.644696 45.705311
v 780.248184 -121.177105 39.362790
v 781.366060 -50.282976 36.182315
v 780.182952 -121.910960 36.449890
v 783.477353 -122.773600 26.667265
v 785.855836 -50.396620 25.610488
v 785.896270 -51.838425 20.779515
v 775.830363 -121.596401 11.997078
v 784.647696 -53.915865 16.133666
v 779.142761 -120.121635 6.886203
v 782.677821 -119.904595 6.504706
v 782.412454 -67.329443 -3.301597
v 782.999504 -115.182390 -2.575861
v 782.381933 -73.656219 -9.533770
v 786.584224 -82.152247 -15.259565
v 785.353690 -80.657230 -14.555967
v 777.610863 -93.625288 52.776257
v 778.097648 -60.005241 49.395106
v 778.019440 -65.033336 51.389592
v 780.019779 -112.379502 47.655172
v 778.694346 -55.414820 46.075655
v 780.504053 -51.949954 41.186629
v 774.853066 -122.385058 31.679118
v 776.594093 -50.200889 30.978537
v 777.738920 -54.297135 16.251639
v 775.991998 -122.686892 22.279727
v 778.606744 -122.716170 21.659698
v 778.878146 -55.385006 13.966834
v 778.613111 -118.006225 1.681613
v 776.499174 -115.898732 -2.188022
v 779.159609 -112.188767 -6.648728
v 778.974166 -75.276726 -10.676011
v 774.227841 -99.735728 -16.121627
v 780.578133 -107.577891 -10.686332
v 780.473006 -85.476556 -16.443163
v 783.088608 -90.229761 -17.160497
v 780.828518 -95.033396 -16.968173
v 779.821075 -98.529833 -16.025050
v 772.417615 -70.084117 52.209136
v 777.654914 -74.914775 53.493936
v 773.984182 -79.495159 53.477907
v 773.800549 -85.435085 53.386409
v 772.562741 -97.931037 51.649560
v 775.898923 -90.884245 53.071706
v 774.672009 -102.688155 50.595807
v 774.780785 -116.536029 45.160823
v 777.200049 -119.669265 42.161203
v 774.658699 -120.834229 39.791197
v 772.721870 -50.917484 36.298563
v 776.208403 -50.655950 36.228188
v 774.528163 -122.681883 26.912901
v 780.441261 -50.577426 25.988733
v 777.650262 -51.565394 22.913897
v 775.409283 -122.367120 16.651807
v 772.195655 -121.527078 11.717126
v 782.594022 -59.856125 6.164557
v 774.762370 -60.640531 5.869807
v 776.353311 -118.459170 2.419029
v 784.935506 -63.897099 0.486477
v 774.709051 -63.888732 1.551367
v 771.968273 -116.026080 -2.480242
v 777.038792 -69.561699 -5.127133
v 778.006456 -109.859492 -9.065898
v 778.950886 -105.279600 -12.551570
v 772.898614 -104.248515 -13.977938
v 777.192712 -107.504217 -11.169294
v 779.811495 -82.009156 -15.111831
v 775.576648 -89.681452 -17.427090
v 774.538507 -94.442175 -17.541979
v 767.526893 -74.108995 52.509182
v 771.066182 -74.694861 52.852883
v 767.729468 -104.784519 49.645845
v 771.126720 -60.235869 48.720528
v 774.722558 -64.830819 51.044593
v 777.065888 -107.636733 49.255580
v 772.670139 -111.731781 47.434700
v 768.904619 -52.904508 41.125771
v 768.422753 -54.776881 43.962046
v 775.786276 -52.443944 41.331339
v 773.363808 -121.721970 36.454220
v 771.244460 -50.771444 28.007261
v 766.921964 -52.971986 20.481887
v 773.752517 -52.719426 20.271165
v 775.035829 -55.190574 14.696740
v 774.210491 -57.326271 10.951619
v 771.250884 -60.581022 6.203432
v 771.019782 -113.008163 -6.619756
v 771.390726 -71.569399 -6.798160
v 776.432837 -80.196898 -14.069753
v 772.438107 -107.506071 -11.762269
v 765.046122 -79.035880 52.737113
v 767.511924 -83.801563 53.037378
v 769.174975 -93.128378 52.257269
v 767.578259 -69.040899 51.544566
v 764.808852 -55.061039 43.874284
v 768.770471 -57.269796 46.478373
v 770.682427 -119.283588 42.277202
v 771.459406 -50.523557 30.478552
v 767.552199 -51.302059 36.399848
v 766.345751 -122.414299 28.924068
v 768.285306 -122.548914 26.719560
v 771.925302 -122.599877 21.822138
v 770.768828 -122.355131 17.235555
v 770.838578 -55.305024 14.903851
v 771.708262 -120.214999 6.533094
v 769.801325 -57.132952 11.605549
v 765.809802 -118.802952 2.071651
v 772.287742 -63.575891 2.177066
v 767.618829 -61.262963 5.546879
v 769.357132 -118.494798 1.716337
v 764.449627 -115.749764 -3.800901
v 773.291370 -76.128484 -11.005215
v 771.885469 -110.266714 -9.402389
v 774.281855 -85.173338 -16.409808
v 771.273793 -82.052926 -14.960494
v 769.056599 -80.382818 -13.945368
v 770.586491 -101.235716 -15.872472
v 770.772709 -98.682798 -16.881110
v 762.439878 -83.526789 52.615295
v 762.411938 -92.760235 51.826649
v 765.804526 -97.550156 51.241020
v 765.341026 -57.538598 46.349253
v 766.273932 -64.848263 50.228188
v 765.896565 -59.818271 47.994540
v 762.531161 -111.239150 47.060445
v 767.191510 -116.038305 44.968900
v 766.529933 -120.494451 39.736692
v 760.595343 -118.636210 42.214355
v 763.764098 -53.298563 41.072404
v 765.814153 -121.485127 36.486092
v 766.253405 -50.818862 31.357051
v 763.039050 -122.085491 31.779872
v 764.021259 -51.373428 26.527057
v 762.496352 -122.424834 21.623264
v 761.994857 -121.636844 11.717600
v 763.531127 -122.202193 16.630366
v 768.536914 -121.630792 12.009604
v 767.167945 -55.098488 15.652863
v 763.421610 -120.600875 7.036133
v 767.909566 -66.472754 -1.007039
v 764.212124 -65.772742 0.089818
v 763.656677 -108.963045 -11.723443
v 763.125332 -112.818371 -7.884234
v 766.855618 -93.772990 -18.159143
v 769.702059 -89.105008 -17.622277
v 765.326527 -98.459221 -17.546371
v 761.259377 -74.585675 52.019152
v 756.850283 -73.596043 51.442960
v 757.290574 -78.263812 52.018619
v 757.498848 -97.509183 50.681232
v 761.769842 -103.019586 49.754378
v 760.396278 -64.260576 49.379369
v 757.484748 -110.928199 46.821794
v 761.538381 -120.257486 39.701651
v 762.377147 -51.674474 36.504526
v 759.290077 -51.223561 31.767451
v 759.852692 -122.351206 26.665339
v 758.456478 -122.176769 16.644356
v 762.525767 -58.646818 9.671088
v 764.489546 -62.817497 3.757394
v 762.426264 -118.997330 2.041353
v 758.967643 -119.195183 2.127264
v 760.177818 -116.907010 -2.592282
v 761.482539 -71.051280 -5.619365
v 766.417057 -71.063868 -5.958058
v 767.494498 -75.424728 -10.145794
v 760.102893 -110.133501 -11.104477
v 766.902705 -84.479470 -16.221638
v 762.482213 -88.320075 -17.647208
v 753.652154 -78.623670 51.721703
v 754.025315 -83.119223 51.892536
v 757.387577 -83.274788 52.199016
v 759.027737 -87.971188 52.126300
v 757.568117 -101.807809 49.712933
v 759.054941 -69.646189 50.879825
v 757.277596 -105.956778 48.574364
v 754.551040 -115.230820 44.494660
v 759.436492 -54.864477 42.892105
v 754.483146 -58.243197 45.571143
v 760.584231 -59.099325 46.892587
v 759.065284 -121.265669 36.515865
v 758.458283 -53.768605 41.066561
v 757.951850 -122.006156 31.800399
v 758.086516 -51.403179 28.762353
v 758.377102 -53.030871 21.170776
v 758.777597 -120.688005 6.891347
v 755.245502 -121.634821 11.707046
v 760.458326 -56.472566 13.499950
v 763.973557 -59.952058 7.645971
v 759.197181 -66.813235 -0.915780
v 757.777941 -70.015374 -4.371210
v 759.657712 -113.848903 -7.152325
v 762.306688 -78.172492 -12.184508
v 763.065715 -81.962552 -14.820083
v 756.393808 -110.864325 -11.033627
v 761.798853 -84.198447 -16.033840
v 757.580108 -92.749943 -18.729543
v 760.324203 -103.194800 -16.144144
v 752.626345 -96.654265 50.542256
v 752.081556 -101.061028 49.537458
v 755.567141 -118.451775 41.841613
v 751.397761 -61.219642 47.117732
v 752.356283 -52.333776 36.413008
v 751.487669 -53.584139 39.642774
v 755.342481 -54.189241 41.336686
v 757.277301 -52.087625 36.786475
v 753.777967 -51.580819 32.518418
v 752.879029 -121.844727 31.727004
v 754.729501 -122.245472 26.618338
v 747.533555 -52.090148 26.576554
v 757.692148 -51.771363 25.787636
v 755.070895 -122.139174 16.634101
v 753.207500 -122.331993 21.587113
v 753.450722 -55.771453 15.430737
v 747.771615 -121.689692 11.547740
v 757.488804 -58.164216 10.855159
v 755.571451 -119.362870 2.109450
v 759.178032 -64.946113 1.295741
v 755.991243 -117.007408 -3.086071
v 758.044047 -74.994111 -9.315021
v 755.404120 -81.459786 -14.265350
v 756.408145 -107.603071 -13.855068
v 756.512530 -83.823310 -15.708439
v 757.808385 -88.117382 -17.697559
v 754.182400 -92.421904 -18.896023
v 753.938719 -97.353138 -18.926959
v 758.707369 -97.741800 -18.402208
v 756.980160 -102.305812 -17.022166
v 750.794438 -76.238700 51.238031
v 749.083048 -83.198217 51.548343
v 750.534953 -88.893108 51.446550
v 751.959212 -92.913415 51.125371
v 747.635488 -96.546548 50.235269
v 750.251487 -64.328017 48.376978
v 752.452618 -68.852887 49.989996
v 752.272567 -106.180207 48.209484
v 752.591701 -110.521491 46.708082
v 747.474682 -63.046516 47.565979
v 752.981923 -119.520222 40.118995
v 751.941043 -54.967960 42.007481
v 748.246229 -54.944153 41.504491
v 745.797328 -122.086556 15.645400
v 757.298352 -54.389955 17.954072
v 752.031627 -120.824385 6.857063
v 752.397094 -61.119960 6.777464
v 750.525109 -119.549165 1.960290
v 750.834469 -66.915750 -0.618472
v 752.436360 -117.425647 -2.713744
v 748.660726 -74.054175 -8.098141
v 751.883037 -113.303021 -9.095232
v 752.436453 -107.740167 -14.367559
v 753.340009 -87.820531 -17.697521
v 752.970609 -104.935082 -16.166074
v 753.203190 -102.109103 -17.646431
v 746.878962 -91.742484 50.910596
v 747.805201 -73.163807 50.478322
v 745.571123 -68.283439 49.196996
v 746.542948 -100.702105 49.319448
v 743.910923 -105.599822 47.866777
v 747.778174 -114.916423 44.333481
v 750.256895 -58.441210 45.253010
v 748.744200 -118.150265 41.660362
v 747.892627 -119.104577 40.292912
v 748.902411 -120.834690 36.510933
v 746.110919 -121.655202 31.648604
v 748.776050 -52.649859 36.645939
v 749.647274 -122.162976 26.584664
v 744.731777 -121.721080 11.383931
v 754.649345 -62.515131 4.704072
v 753.955785 -65.036109 1.485225
v 746.845030 -65.381282 1.380229
v 752.856092 -110.819739 -11.636851
v 750.365606 -77.986029 -11.628289
v 743.949925 -82.414377 51.097147
v 740.602857 -78.040077 50.524189
v 741.368827 -87.092483 50.869223
v 744.083369 -96.265473 50.073389
v 746.089180 -110.315842 46.410935
v 744.162808 -58.989678 44.980371
v 743.830739 -120.627744 36.478587
v 743.721027 -55.704670 41.938538
v 744.966147 -53.041938 37.105274
v 748.862288 -51.827557 31.825238
v 746.422199 -122.281685 21.562954
v 744.565303 -122.103582 26.572693
v 741.677542 -122.260479 20.709068
v 748.780856 -53.221572 21.690228
v 746.765291 -54.156001 19.364981
v 746.162380 -55.565943 16.275641
v 754.655979 -58.204780 11.029419
v 741.834325 -121.001062 6.562389
v 741.406431 -121.766804 11.326274
v 744.045167 -120.788344 5.845477
v 745.296143 -119.805280 2.177373
v 747.435648 -61.800241 6.099010
v 744.822106 -70.524043 -4.395869
v 747.204276 -117.897657 -2.594528
v 744.771587 -74.158597 -8.057054
v 752.240154 -115.034530 -6.758781
v 749.642807 -82.408145 -14.830950
v 746.771444 -106.392915 -16.285304
v 742.452826 -111.993526 -12.069088
v 746.286834 -110.990504 -12.576873
v 744.300976 -82.855303 -15.202933
v 749.791589 -91.950012 -19.041140
v 748.858214 -96.749830 -19.487764
v 746.787204 -101.780329 -18.660527
v 742.881628 -108.238384 -15.545511
v 737.012792 -72.798827 49.456910
v 740.464989 -73.058706 49.801374
v 740.576682 -109.992877 46.169659
v 740.297585 -117.778191 41.534848
v 738.944308 -58.547250 44.063105
v 737.552862 -64.185813 46.994128
v 736.033533 -118.545207 40.067773
v 741.014497 -121.576563 31.558022
v 739.465681 -122.028830 26.489575
v 741.487267 -122.134016 16.252214
v 737.986248 -122.244143 21.965080
v 742.065417 -61.584473 6.589760
v 738.600018 -119.961770 1.756639
v 742.058804 -118.246201 -2.552927
v 742.613111 -115.294728 -7.824312
v 743.112757 -78.369032 -11.775290
v 746.782322 -87.297343 -17.647588
v 741.965899 -91.414347 -19.363041
v 743.792431 -96.184789 -19.982174
v 739.784486 -108.068703 -16.141754
v 738.179022 -67.751237 48.289251
v 733.380746 -68.014231 47.908403
v 738.955303 -82.462078 50.684743
v 738.716514 -95.041299 49.945769
v 737.135625 -105.285420 47.492416
v 738.774449 -100.788388 48.830890
v 737.643304 -114.294257 44.025263
v 733.958116 -63.137676 46.166392
v 737.671277 -56.318593 41.905990
v 739.764819 -53.393980 37.294782
v 734.569810 -53.801845 37.484557
v 740.790456 -53.592959 21.392085
v 736.106883 -55.457565 17.059357
v 740.996170 -55.622350 16.440924
v 739.881003 -57.950789 12.175153
v 736.725156 -121.128926 6.560110
v 738.606768 -63.417696 4.221400
v 738.538841 -118.676794 -1.926628
v 739.244066 -75.218266 -8.899526
v 739.149766 -110.844518 -13.800567
v 737.836678 -112.872203 -11.833763
v 739.428809 -86.466089 -17.406398
v 737.341541 -90.940361 -19.458662
v 736.045095 -105.142621 -18.609711
v 742.629281 -100.878614 -19.491703
v 740.349757 -105.981901 -17.495357
v 733.453310 -72.227400 49.020453
v 730.187412 -77.260799 49.601355
v 736.837359 -77.630246 50.189380
v 730.198079 -86.593494 50.035263
v 726.878170 -95.650723 48.978922
v 735.296550 -93.734926 49.878054
v 733.763487 -105.106193 47.332719
v 732.575033 -114.058898 43.831017
v 735.499094 -109.798258 45.916905
v 730.404290 -109.614357 45.687242
v 735.173371 -117.317433 41.515861
v 730.220142 -67.145146 47.351807
v 730.981169 -118.302222 40.132414
v 730.842234 -121.251000 31.500987
v 737.546514 -52.364009 32.338285
v 734.529963 -122.188767 21.139989
v 737.291217 -52.384246 27.013936
v 730.743232 -122.148698 21.356324
v 737.643808 -122.183013 16.557947
v 732.508938 -55.422919 17.231575
v 736.586350 -121.811386 11.585507
v 735.338632 -60.779969 7.934140
v 733.388216 -120.135127 1.883537
v 737.112265 -115.998944 -7.648821
v 734.072716 -71.388881 -5.059729
v 731.254881 -74.141790 -7.814405
v 736.191613 -108.601973 -16.290767
v 732.526402 -113.842453 -11.523730
v 739.284210 -95.929720 -20.364940
v 725.005188 -73.123043 48.422607
v 729.791477 -72.671524 48.792322
v 733.602088 -82.134020 50.280334
v 726.816427 -86.434871 49.769127
v 732.014687 -100.477493 48.448504
v 728.667027 -104.899154 47.085374
v 733.559033 -57.542394 42.631246
v 730.275949 -120.126310 36.397504
v 730.106905 -52.593785 27.547315
v 734.524680 -122.033121 25.147262
v 728.043065 -121.825785 11.620147
v 735.376555 -58.039696 12.150660
v 729.923396 -121.253336 6.787995
v 733.115913 -65.943206 1.167674
v 732.069629 -118.580415 -3.025835
v 729.881189 -68.691805 -2.081428
v 736.037567 -77.685713 -11.114079
v 729.046728 -113.380966 -12.680610
v 734.874026 -110.877201 -14.487336
v 731.505980 -85.883995 -17.225715
v 731.848580 -94.633835 -20.755903
v 735.428364 -99.970088 -20.543708
v 723.377986 -76.899754 48.928042
v 726.820183 -81.817981 49.681772
v 723.448110 -86.323694 49.499668
v 723.447501 -93.208236 49.109026
v 724.483864 -99.586862 48.127658
v 725.800637 -113.704221 43.664381
v 728.760874 -116.846513 41.575357
v 724.129076 -59.878813 43.169427
v 730.340089 -62.224524 45.319723
v 727.010855 -67.541718 47.127629
v 727.461589 -121.179553 31.442531
v 729.349188 -54.265216 37.717294
v 724.881365 -52.738166 27.890098
v 729.528809 -52.794786 32.759926
v 727.662747 -121.817401 26.725116
v 728.740683 -53.595407 22.347567
v 729.593525 -122.157669 16.494794
v 728.936102 -56.166209 15.724463
v 727.985654 -61.151718 7.428997
v 724.901761 -120.430292 1.882323
v 728.516258 -118.907501 -2.719447
v 729.607289 -116.630794 -7.634096
v 725.683720 -117.269850 -7.037913
v 729.475682 -109.842065 -16.462836
v 727.009665 -80.442137 -13.441391
v 729.276996 -105.083061 -19.763912
v 727.104174 -89.861392 -19.394861
v 726.782816 -94.470299 -21.042448
v 731.844614 -101.979275 -20.588686
v 720.406882 -81.737999 49.138391
v 719.738949 -94.461817 48.637837
v 720.738079 -113.386536 43.465689
v 723.652006 -109.252002 45.422409
v 726.137731 -118.213311 39.830275
v 725.195364 -119.968726 36.315656
v 723.477009 -57.168975 40.913438
v 724.130474 -54.822658 37.957696
v 724.515693 -53.047442 33.016550
v 720.809144 -121.593133 27.056604
v 726.618833 -122.093904 21.409856
v 721.112127 -122.096147 16.469852
v 724.581804 -122.059435 15.683471
v 720.114725 -59.649330 9.865213
v 724.819166 -121.340978 6.773585
v 726.515998 -64.984058 2.333529
v 724.193867 -70.101976 -3.681030
v 727.277913 -72.498148 -6.141824
v 721.932361 -114.884481 -11.918163
v 729.126138 -77.201765 -10.669142
v 722.957175 -76.682261 -10.252041
v 724.603796 -115.073208 -11.139853
v 724.266403 -108.859712 -18.121841
v 723.640678 -111.522490 -15.842488
v 727.483655 -99.155446 -21.558939
v 724.709153 -104.105043 -20.877294
v 720.042450 -86.152911 49.225667
v 720.159918 -99.924561 47.792515
v 716.763519 -95.373388 48.290476
v 717.729735 -108.951448 45.118374
v 720.190965 -104.532429 46.667987
v 715.676748 -113.016049 43.236959
v 716.542162 -66.454803 45.677803
v 720.261200 -67.422671 46.392508
v 721.140430 -61.318488 43.756061
v 720.292295 -57.141582 40.487846
v 718.408671 -119.717778 36.244062
v 718.966321 -120.986119 31.316349
v 719.883096 -53.386356 33.412757
v 720.548572 -121.969255 21.355338
v 720.730098 -52.855015 28.215306
v 718.294474 -53.603611 23.181160
v 722.741910 -56.749327 14.793140
v 721.227276 -121.883354 11.552211
v 721.349664 -121.397765 6.740341
v 721.995841 -65.382356 1.777918
v 722.154406 -119.176139 -2.968310
v 719.624131 -69.805112 -3.359819
v 722.036628 -117.255476 -7.709650
v 719.348033 -75.830193 -9.444781
v 722.255444 -84.985418 -16.803919
v 721.928117 -89.623670 -19.435377
v 723.357633 -94.155378 -21.156802
v 722.951472 -103.282660 -21.454063
v 718.128692 -76.727495 48.440236
v 716.605548 -81.299733 48.799521
v 712.840293 -76.384659 47.908987
v 716.442112 -90.665122 48.757237
v 716.244987 -104.748231 46.358599
v 715.064804 -71.712020 47.151317
v 719.197732 -115.803690 41.762209
v 719.121085 -117.844179 39.647000
v 718.706745 -55.391129 38.113466
v 711.829034 -62.675411 43.391570
v 717.060540 -61.777803 43.521579
v 717.687968 -121.498255 26.706581
v 714.056010 -121.482890 25.919509
v 720.398520 -55.395926 17.680284
v 717.273459 -121.924870 11.426840
v 716.264502 -121.587434 6.915632
v 717.174599 -61.700648 6.824005
v 720.215504 -120.648457 2.200605
v 716.983396 -65.674998 1.464206
v 717.115857 -117.868991 -7.290571
v 717.303597 -113.966441 -14.124423
v 718.272081 -115.595525 -11.470258
v 723.352872 -80.835043 -13.781241
v 715.713466 -75.927622 -9.563857
v 718.214378 -106.393363 -20.844427
v 712.124448 -112.767323 -16.776040
v 714.498102 -88.324633 -19.109844
v 720.189923 -98.384908 -22.224865
v 719.168472 -103.126314 -22.001762
v 712.808005 -80.857730 48.444478
v 716.268125 -85.907847 48.916982
v 711.665311 -99.542269 47.245776
v 711.510445 -115.198669 41.545552
v 711.522306 -117.336508 39.567529
v 713.707909 -55.938475 38.189665
v 716.491052 -57.606109 40.396783
v 709.959860 -60.848962 42.109355
v 711.132019 -56.547071 38.601722
v 714.899709 -122.070679 16.450846
v 706.497354 -55.109091 18.538538
v 717.526136 -56.641258 15.028919
v 709.473452 -121.718097 6.686771
v 716.545900 -119.759629 -2.301854
v 716.156259 -69.688774 -3.264755
v 716.621917 -72.686002 -6.433053
v 715.562718 -108.530831 -19.992543
v 716.415594 -98.068549 -22.522035
v 709.857828 -85.662936 48.468776
v 706.508352 -90.123694 48.090483
v 708.250565 -97.086953 47.453366
v 708.436023 -108.441141 44.621779
v 709.297448 -66.947955 45.018070
v 709.822771 -71.382088 46.521586
v 709.795866 -75.818909 47.535023
v 711.639885 -119.405090 36.248994
v 713.884885 -120.778549 31.644482
v 712.473276 -53.887616 33.751642
v 712.742239 -53.096525 28.703986
v 713.425576 -53.406088 24.626034
v 713.168547 -121.824325 21.268174
v 711.018420 -121.974898 11.468954
v 712.052946 -57.987422 12.382230
v 714.703648 -120.874601 1.950738
v 712.600858 -59.986822 9.180787
v 712.517495 -65.293053 1.967326
v 712.239473 -69.375064 -2.915621
v 709.707006 -67.322074 -0.500694
v 708.474307 -119.653846 -4.243675
v 711.634038 -118.314234 -7.423461
v 711.285665 -116.091595 -12.071585
v 712.983060 -80.169695 -13.371299
v 717.080073 -84.559625 -16.671046
v 709.897804 -84.458711 -16.780644
v 712.973147 -97.709952 -22.756395
v 714.008356 -93.444093 -21.497217
v 709.539732 -97.369136 -22.946647
v 712.811127 -102.488686 -22.920462
v 712.559071 -107.532849 -21.198035
v 709.306543 -109.632427 -20.352769
v 706.680682 -103.850093 45.923237
v 703.317504 -103.677491 45.730643
v 703.781965 -112.314140 42.723848
v 706.423563 -71.159370 46.134570
v 704.932118 -75.894083 47.136389
v 706.412500 -79.855110 47.888701
v 705.396613 -65.790155 44.147260
v 703.159857 -61.585207 41.846868
v 704.888756 -55.714911 36.727767
v 705.553014 -54.304073 33.869168
v 704.980536 -53.384674 29.228313
v 704.744905 -53.415653 25.559066
v 710.237010 -122.020733 16.785668
v 709.897055 -56.588394 15.087517
v 707.655669 -122.035405 11.505569
v 702.472281 -122.000345 9.915626
v 708.759901 -61.926524 6.395481
v 706.566299 -121.187532 2.140158
v 709.356351 -71.792393 -5.573224
v 707.066833 -118.619343 -7.582179
v 707.996073 -112.999849 -17.255568
v 709.381917 -92.401812 -21.329050
v 705.795422 -87.294823 -18.777158
v 709.171072 -106.796654 -22.129113
v 700.302970 -90.170673 47.670607
v 703.233972 -99.138179 46.776870
v 703.114542 -114.227791 41.615271
v 703.010600 -120.439095 31.272273
v 708.755814 -121.314607 26.795434
v 705.730762 -121.778903 21.395302
v 698.686834 -54.902622 19.073833
v 700.767059 -122.077065 16.379485
v 701.382014 -57.445435 13.155848
v 704.667572 -60.959692 7.663461
v 701.995066 -120.411391 -2.568493
v 706.299139 -68.263660 -1.705274
v 699.473721 -76.739044 -10.790878
v 703.523623 -109.587725 -21.326909
v 703.805272 -112.279873 -18.882886
v 707.584359 -101.667718 -23.568444
v 705.362195 -106.508269 -22.794122
v 702.818680 -85.006347 47.931962
v 699.804234 -94.413516 47.317168
v 701.819076 -107.947244 44.343003
v 697.028195 -107.836120 44.103148
v 693.440857 -88.119145 47.241089
v 698.177214 -80.877160 47.228837
v 699.114841 -112.763117 42.183526
v 700.867220 -116.673662 39.441520
v 697.040412 -66.766997 43.690618
v 702.348182 -118.925799 36.221724
v 699.826612 -55.830437 36.142607
v 702.884935 -58.423494 39.448031
v 696.744926 -121.134951 26.246178
v 700.114394 -121.188125 26.166241
v 700.411714 -54.641038 33.944826
v 697.266082 -121.705449 21.364867
v 703.189491 -53.736176 23.361014
v 697.370456 -122.084304 16.361699
v 700.988840 -121.812808 6.335015
v 702.470234 -59.913847 9.027513
v 701.814069 -63.833448 3.598393
v 697.816189 -120.566992 -2.828316
v 699.585670 -121.302762 1.569541
v 703.213142 -71.274690 -5.241355
v 701.261247 -118.473137 -9.216292
v 703.044754 -117.016563 -12.093247
v 703.881072 -114.380593 -16.248043
v 704.024795 -83.385505 -16.153299
v 699.594592 -92.060075 -21.682126
v 704.401158 -96.881523 -23.189957
v 699.118855 -101.077602 -24.282808
v 701.993975 -106.345974 -23.354582
v 696.237627 -89.398299 47.434782
v 698.187530 -98.901999 46.512457
v 693.665706 -107.608350 43.964464
v 696.565233 -103.364359 45.420431
v 696.037017 -71.719594 45.285027
v 696.277776 -75.532067 46.192635
v 696.652666 -58.847625 39.110516
v 697.451355 -61.008253 40.836885
v 692.894649 -60.192362 39.688141
v 696.969285 -120.126766 31.861993
v 698.111864 -53.493775 26.204377
v 696.541122 -53.720507 23.854519
v 703.604848 -56.145265 15.982700
v 697.659711 -122.149393 11.530548
v 695.715712 -121.987705 6.351363
v 698.107428 -60.290470 8.250016
v 694.815765 -59.918919 8.773808
v 702.394845 -67.975303 -1.475614
v 697.099907 -63.583210 3.697825
v 694.520255 -119.596730 -7.489429
v 698.400847 -117.488647 -12.204651
v 707.437624 -73.930093 -7.838324
v 698.307811 -114.971433 -16.687737
v 697.216832 -118.972693 -8.816142
v 693.892973 -82.788488 -16.139999
v 696.763677 -111.550408 -21.119871
v 700.248700 -87.447149 -19.075328
v 698.003250 -96.541859 -23.496087
v 698.531457 -105.906598 -23.931715
v 695.276305 -110.263643 -22.429214
v 693.112707 -98.651753 46.207766
v 692.748468 -74.940579 45.761188
v 689.819166 -85.038788 46.877504
v 692.763307 -111.986704 42.129683
v 695.005599 -116.036090 39.472614
v 694.597695 -55.553050 34.978600
v 695.573910 -53.736963 29.785561
v 694.145555 -53.607033 28.454182
v 692.189743 -121.615022 21.388736
v 692.581817 -122.059165 16.406544
v 695.537041 -57.496051 12.973905
v 694.245654 -122.189193 11.802987
v 690.709359 -122.220881 11.204885
v 690.379966 -59.589326 9.148406
v 692.594562 -121.620681 1.866727
v 694.405520 -120.754442 -2.852030
v 691.147565 -119.833958 -7.536164
v 691.395081 -118.106805 -12.425220
v 692.359571 -77.912054 -12.204899
v 694.914804 -115.604293 -16.540534
v 695.536142 -86.542483 -18.726640
v 691.847610 -112.996520 -20.645263
v 692.417882 -91.260120 -21.648810
v 690.502633 -95.197562 -23.543019
v 694.680042 -105.158556 -24.649110
v 691.519313 -109.985307 -23.306332
v 695.822503 -100.914021 -24.562435
v 686.172471 -100.714755 45.365540
v 689.565335 -98.233355 46.070677
v 691.500015 -103.125113 45.172724
v 686.333339 -74.404868 45.059157
v 692.916203 -80.146057 46.713305
v 689.527274 -94.073102 46.579462
v 689.818900 -107.711692 43.727366
v 686.607378 -111.944406 41.786611
v 688.769554 -115.874522 39.147475
v 693.136615 -118.403365 36.114365
v 688.422937 -62.037524 40.334965
v 692.919447 -65.500815 42.709355
v 689.543273 -69.896160 44.064673
v 690.313864 -55.752600 34.680150
v 689.974587 -120.940556 26.281125
v 691.498204 -53.831833 29.571490
v 689.167887 -54.633371 19.641109
v 688.955381 -53.706305 24.839070
v 687.433634 -122.026668 16.160477
v 686.907562 -122.244564 11.449220
v 687.365442 -122.135107 6.573885
v 687.566943 -56.825928 14.087953
v 692.298740 -66.444027 -0.015373
v 694.256473 -70.590291 -4.790777
v 693.110339 -73.821407 -8.239103
v 691.120753 -116.053853 -16.648631
v 688.112846 -85.958730 -18.725661
v 694.720747 -89.371061 -20.523174
v 690.263210 -97.619901 -24.416115
v 691.070475 -104.865803 -25.200319
v 682.819767 -84.336356 46.304536
v 686.186786 -84.487924 46.534044
v 686.228391 -89.132334 46.607356
v 683.352661 -63.759276 40.707508
v 686.154458 -69.962113 43.726002
v 683.080115 -117.790807 36.190398
v 685.767564 -56.543078 35.233279
v 686.431223 -59.682910 38.473995
v 686.865270 -54.181772 30.123111
v 684.924341 -120.782290 26.345828
v 685.936367 -121.470616 21.465332
v 688.471841 -55.636918 16.814305
v 690.117961 -62.811113 4.485958
v 687.625205 -121.447510 -0.982149
v 687.448393 -118.600653 -12.067746
v 688.942819 -76.295635 -10.892775
v 687.673234 -116.747315 -16.175286
v 687.812065 -113.183822 -21.288658
v 682.602365 -74.530310 44.781636
v 681.372242 -93.684286 46.035686
v 682.047750 -101.920776 44.824447
v 683.442840 -107.147519 43.517474
v 683.719235 -115.556112 39.066332
v 688.555793 -119.802206 32.035968
v 680.348564 -121.424029 21.195618
v 683.844790 -121.960292 16.662239
v 684.026109 -122.141049 6.675388
v 684.295601 -57.815313 12.020777
v 685.321127 -61.440344 6.191320
v 684.113805 -121.259892 -3.114420
v 684.334671 -120.309662 -7.582037
v 682.791385 -119.000649 -12.083226
v 681.294382 -117.002301 -17.110414
v 687.513813 -115.128992 -18.879784
v 683.351554 -95.530109 -24.233059
v 686.373187 -109.994747 -24.132656
v 685.762019 -99.800370 -25.373917
v 682.024416 -98.941249 -25.531635
v 682.212629 -79.244021 45.715116
v 681.203527 -88.921808 46.234186
v 677.952330 -97.897429 45.259538
v 683.269217 -111.428768 41.852043
v 678.798807 -115.388988 38.939212
v 677.966897 -117.460149 36.237192
v 679.086596 -64.427864 40.542504
v 681.907225 -59.980934 38.113810
v 677.609432 -57.434073 35.240261
v 678.171488 -120.599341 26.496178
v 681.707684 -54.509651 30.440074
v 681.976990 -53.793607 25.159414
v 683.965216 -54.497232 20.007672
v 684.118794 -55.381864 17.295954
v 682.633202 -122.220565 11.189092
v 676.998394 -56.558907 14.176855
v 680.691898 -121.955848 1.871808
v 681.148495 -62.423792 4.620391
v 679.728706 -59.916621 8.256235
v 679.488450 -121.544512 -2.850439
v 682.697824 -66.443544 -0.454908
v 678.164812 -69.113612 -3.876360
v 677.534257 -119.515543 -12.182046
v 680.877083 -120.593097 -7.558421
v 683.061024 -72.261016 -7.064607
v 679.879000 -77.924433 -12.846772
v 677.000260 -81.041444 -15.711357
v 680.815221 -114.281467 -21.533011
v 683.955861 -83.684518 -17.370833
v 680.709228 -86.274743 -19.371995
v 683.676888 -90.660132 -21.882642
v 679.632653 -109.836842 -25.439528
v 678.654434 -94.285022 -24.050017
v 683.063821 -103.950883 -26.263876
v 683.819806 -107.413407 -25.706598
v 673.534320 -79.398356 44.958461
v 677.758750 -84.090481 45.820314
v 674.316882 -88.864878 45.707451
v 672.994573 -102.180705 44.178966
v 678.125538 -106.884354 43.220717
v 674.258387 -111.113757 41.412294
v 673.248482 -69.455125 42.273268
v 672.427723 -75.027500 43.971476
v 679.237922 -70.325193 43.180400
v 672.777194 -58.133247 35.423898
v 674.983078 -60.526551 37.693570
v 678.595121 -119.482205 31.608452
v 676.970865 -121.302062 21.644471
v 678.089514 -121.875773 16.753643
v 675.063654 -53.899441 25.620241
v 677.212094 -54.516580 19.862579
v 674.324855 -122.231016 10.824710
v 674.946533 -56.887454 13.353412
v 673.873655 -122.146260 1.891123
v 677.241754 -122.270310 6.740257
v 677.655558 -122.046623 1.880085
v 677.460020 -120.795177 -7.560960
v 672.379903 -119.925029 -12.110547
v 674.903923 -117.963836 -16.768884
v 677.109888 -115.257354 -21.029473
v 677.523737 -113.650303 -22.942323
v 676.723069 -98.790200 -25.990612
v 675.130916 -103.143189 -27.120415
v 678.184134 -108.040103 -26.363304
v 669.173904 -83.359780 45.102216
v 672.457731 -83.493653 45.374329
v 672.847731 -93.128377 45.476481
v 671.256320 -99.837499 44.552934
v 672.329703 -114.933085 38.928395
v 670.125451 -119.236762 31.602674
v 669.786530 -117.284582 36.072703
v 672.835585 -117.072251 36.618468
v 669.655954 -55.303379 31.157712
v 673.983280 -54.972662 30.861191
v 670.396078 -122.177386 11.693415
v 671.525344 -121.826222 16.523883
v 671.725638 -55.110110 17.461667
v 672.165151 -122.314987 6.775378
v 677.535529 -64.384765 1.873045
v 674.583625 -67.644088 -2.382538
v 676.519923 -73.631662 -8.847724
v 671.286571 -76.803191 -12.275259
v 672.912002 -83.205526 -17.670767
v 672.029601 -85.540876 -19.444021
v 673.362071 -89.454898 -21.882232
v 671.426081 -116.063266 -21.205351
v 674.379405 -107.844621 -26.998993
v 667.761974 -92.850874 45.149162
v 669.554974 -97.500460 44.799880
v 671.408952 -106.534029 42.898489
v 667.606420 -74.243754 43.344675
v 668.948992 -78.157977 44.375293
v 666.171656 -67.889575 40.939199
v 670.639949 -65.023296 39.998750
v 670.013398 -120.284515 27.084238
v 663.808331 -118.459055 33.010793
v 666.418061 -54.042834 26.176368
v 669.883066 -53.987866 25.967391
v 671.848945 -54.284069 20.668659
v 668.590652 -56.082009 14.746386
v 674.301327 -62.598242 4.110960
v 673.701546 -59.591508 8.535196
v 668.854763 -67.043452 -1.954994
v 671.274363 -64.356013 1.537051
v 673.581693 -72.608421 -7.964792
v 670.582138 -118.503990 -16.573685
v 667.163658 -120.227607 -12.392205
v 667.518923 -116.436270 -21.462366
v 673.801963 -110.793943 -25.899745
v 673.654718 -113.672202 -23.766599
v 667.070619 -89.864882 -22.577666
v 675.643129 -94.334984 -24.340594
v 663.320763 -83.215668 44.667627
v 665.983260 -88.154002 45.104826
v 667.293731 -110.727541 41.109176
v 666.916096 -114.591041 38.831111
v 662.503419 -70.327088 41.518787
v 666.147099 -116.886598 36.366175
v 668.578140 -59.150629 35.906208
v 665.651216 -63.916003 38.908913
v 662.950301 -54.146265 26.380288
v 665.587087 -121.331089 20.007234
v 664.017235 -54.147641 21.197474
v 665.314143 -122.161654 11.775313
v 660.526217 -55.657543 15.373767
v 667.058993 -122.364526 6.808830
v 668.788889 -122.278467 1.924626
v 667.336373 -121.332249 -7.370389
v 663.414049 -66.244406 -1.321403
v 660.891501 -121.613948 -7.525843
v 668.010909 -73.421842 -9.177065
v 663.891226 -70.804542 -6.633132
v 667.624305 -70.680890 -6.278556
v 663.862844 -120.466010 -12.193058
v 665.552362 -76.636490 -12.611095
v 666.381976 -80.205699 -15.649614
v 667.844110 -112.487459 -25.934996
v 669.674800 -98.265396 -26.422008
v 669.598522 -102.613128 -27.625608
v 668.595723 -107.454550 -27.908193
v 659.240949 -87.875297 44.633511
v 662.678185 -92.599317 44.824831
v 658.919591 -98.180971 44.002639
v 664.485556 -97.250177 44.475764
v 658.157959 -105.956240 42.367470
v 664.844824 -102.140797 43.666548
v 665.194158 -106.039208 42.666810
v 659.656459 -110.421838 40.872549
v 662.480856 -78.460276 43.839908
v 662.336752 -64.458429 38.882315
v 659.982814 -120.016893 26.815109
v 663.701877 -55.871837 31.430221
v 662.816571 -61.135383 36.797756
v 663.141551 -121.772410 16.486066
v 659.711415 -121.584612 17.641930
v 661.989796 -54.857166 17.892558
v 663.675393 -122.365859 6.892111
v 665.954414 -61.105735 5.790871
v 660.549844 -122.414674 1.907192
v 664.285424 -122.104697 -2.124730
v 664.625777 -68.371433 -3.807765
v 665.063894 -118.934679 -16.732550
v 660.429942 -117.333263 -21.461548
v 661.087461 -82.977647 -18.267647
v 664.467277 -114.024824 -25.246817
v 663.885267 -116.962026 -21.382888
v 664.579605 -102.206965 -28.102539
v 664.087145 -106.606579 -28.641521
v 664.356535 -111.605185 -27.120045
v 658.654626 -83.323979 44.272997
v 662.771193 -114.307757 38.684813
v 660.874590 -116.391678 36.577858
v 656.934064 -73.807536 42.224910
v 654.259690 -80.546652 43.552520
v 660.056048 -118.209975 33.166878
v 661.631625 -58.302846 34.254455
v 663.692003 -58.408163 10.016202
v 657.110996 -122.523950 2.426595
v 658.050496 -122.234302 -2.953133
v 661.273037 -69.465423 -5.280887
v 661.301819 -72.507944 -8.722372
v 660.630659 -119.186282 -17.112056
v 660.085431 -120.795262 -12.066158
v 657.842379 -76.065899 -12.524974
v 661.874540 -89.212937 -22.620240
v 657.308753 -118.073399 -20.834705
v 662.891815 -93.132898 -24.724803
v 659.404086 -101.704844 -28.549760
v 663.472963 -97.063545 -26.541190
v 660.917821 -114.656057 -25.243456
v 655.793876 -87.445184 44.362457
v 654.247340 -92.243833 44.232481
v 655.106562 -114.030521 38.593318
v 652.789446 -115.679522 36.976445
v 656.270465 -116.461852 36.258871
v 656.155424 -62.536526 37.010361
v 658.647271 -64.310144 38.367952
v 656.028894 -119.540414 28.519675
v 655.128263 -58.550219 33.768995
v 656.826145 -56.453430 31.439178
v 658.367823 -54.404795 26.820197
v 656.641145 -121.636175 16.799497
v 656.772859 -54.643390 18.288571
v 659.197729 -54.071588 21.616510
v 660.223807 -122.165518 11.887459
v 653.693466 -122.490435 6.676240
v 655.677867 -56.264211 13.567713
v 656.787793 -59.357438 7.812015
v 653.482756 -122.553889 1.899806
v 659.438035 -64.494018 0.661053
v 656.360788 -66.012634 -1.514186
v 653.785707 -73.094767 -9.817130
v 657.056218 -119.679328 -16.799320
v 657.725437 -80.285817 -16.309689
v 656.366432 -84.275435 -19.626278
v 654.261894 -87.617799 -22.221463
v 657.034834 -116.445267 -23.833492
v 654.611655 -115.039523 -26.254978
v 651.834231 -101.617332 -29.312694
v 658.015243 -111.409222 -28.342248
v 654.295084 -96.760852 43.925460
v 649.308155 -101.033980 42.939898
v 654.590750 -110.196028 40.730302
v 648.739377 -77.557727 42.504069
v 653.583419 -72.655317 41.539844
v 649.133169 -83.055784 43.478038
v 651.754131 -118.240953 32.546656
v 652.401160 -64.686860 37.939319
v 652.288999 -57.021946 31.748798
v 651.229508 -121.565134 16.838755
v 650.230301 -54.783181 27.175996
v 651.016270 -54.044692 22.106235
v 653.412129 -122.093077 11.869422
v 649.645462 -122.571891 2.167285
v 648.168290 -60.595120 5.268897
v 652.535549 -65.875125 -1.665411
v 654.118765 -69.743315 -6.079572
v 649.925113 -70.447882 -7.266051
v 653.633921 -121.149820 -12.153952
v 650.855003 -84.103623 -19.960652
v 650.969255 -116.430927 -25.231886
v 653.766282 -118.145450 -21.642383
v 657.666158 -92.846287 -25.031051
v 655.921685 -96.950036 -27.186399
v 655.005170 -106.295861 -29.754736
v 653.784244 -110.816609 -29.307433
v 650.641080 -110.142605 -29.994046
v 653.405339 -105.780133 -29.941619
v 650.409932 -115.060564 -27.067271
v 649.008854 -91.661217 43.863211
v 646.520872 -105.312216 41.840366
v 649.503479 -115.631085 36.772242
v 649.227398 -64.483435 37.450179
v 644.979760 -68.195083 38.925402
v 643.257834 -74.305822 41.188330
v 648.700737 -68.727876 39.518390
v 651.336059 -119.765251 27.153244
v 646.598138 -62.679898 36.075778
v 648.839734 -57.691379 32.140218
v 647.220201 -54.415106 18.651640
v 646.957183 -122.127677 11.988617
v 650.446402 -122.462466 6.356811
v 646.243437 -122.661362 2.276922
v 651.653048 -122.464633 -2.880023
v 646.772555 -122.245639 -7.286198
v 651.416217 -121.959591 -7.973467
v 650.222571 -121.372133 -12.124161
v 651.011460 -76.030105 -12.991491
v 650.292214 -118.634570 -21.428948
v 650.879476 -120.171268 -17.017211
v 653.914309 -80.186294 -16.495917
v 647.334308 -116.855579 -25.488188
v 647.081399 -86.291073 -21.882345
v 650.327137 -105.200705 -30.277078
v 647.331680 -112.122872 -29.729810
v 645.939041 -100.887759 42.705576
v 648.112720 -113.645062 38.415949
v 646.533856 -109.485285 40.583579
v 643.855886 -82.455951 43.011752
v 643.671113 -87.116451 43.422489
v 645.607967 -114.773090 37.342122
v 644.568683 -117.350227 33.870758
v 641.556102 -120.626480 22.068999
v 644.066351 -54.128744 22.586698
v 645.652168 -55.100630 27.388827
v 644.145169 -121.511247 16.794545
v 645.587699 -55.003462 16.302980
v 646.150472 -57.184164 11.013862
v 646.922795 -122.436228 7.883059
v 643.006695 -122.117679 11.515406
v 645.424290 -67.131429 -3.774191
v 644.175769 -69.301983 -6.428177
v 646.100725 -120.574915 -16.838169
v 644.765242 -121.576591 -12.776544
v 643.668661 -75.726891 -13.323409
v 646.914950 -75.110212 -12.434980
v 645.562004 -79.011335 -16.252002
v 650.952797 -91.703812 -25.027643
v 650.145480 -96.553401 -27.582029
v 646.608580 -114.861955 -27.986075
v 643.936151 -117.224960 -25.676796
v 646.125110 -104.654461 -30.740636
v 647.139308 -109.398866 -30.646525
v 643.899284 -94.088302 43.387575
v 639.121377 -100.571300 42.321875
v 641.888978 -109.075097 40.361856
v 642.449013 -77.429167 41.986059
v 638.980211 -112.390303 38.624371
v 639.779523 -114.136176 37.473831
v 642.574791 -119.532336 27.410307
v 639.012539 -59.466372 32.861339
v 638.385518 -62.333443 35.034104
v 643.133789 -59.177716 33.077016
v 642.624264 -56.837572 30.387250
v 637.985201 -122.029173 12.578309
v 639.443824 -56.579643 11.650941
v 636.471676 -59.667981 5.685434
v 639.915094 -122.729165 2.228754
v 639.837820 -122.761126 -2.365783
v 644.845037 -63.587387 0.730202
v 645.687084 -122.584221 -3.093352
v 643.305419 -122.395770 -7.279142
v 639.050596 -68.748712 -6.171029
v 643.189429 -72.679913 -10.243343
v 639.932273 -121.053087 -16.755425
v 637.715113 -78.570602 -16.563931
v 643.847607 -82.750545 -19.487165
v 645.564695 -119.288322 -21.202916
v 640.755913 -87.402002 -23.255003
v 643.234073 -114.937692 -28.444908
v 640.812734 -100.055842 -30.032010
v 645.997960 -100.778965 -29.695421
v 640.445381 -93.736394 43.168132
v 632.626997 -100.225983 41.995994
v 642.614215 -105.201872 41.589655
v 634.426331 -104.690426 41.169326
v 638.258636 -76.673265 41.443639
v 637.129880 -86.817067 42.952609
v 639.470130 -67.214970 37.996334
v 641.958761 -72.357166 40.398780
v 639.136226 -117.597947 32.810320
v 634.996652 -62.914959 35.113744
v 638.418009 -57.074718 30.197921
v 635.303849 -59.621027 32.589291
v 637.654418 -55.818143 28.031254
v 636.306573 -54.323045 23.117485
v 636.761798 -54.246147 19.382842
v 638.954371 -54.727620 16.805633
v 633.843469 -56.236600 11.963702
v 638.027715 -122.553152 5.474483
v 637.448812 -64.116062 -0.635136
v 639.848803 -122.531045 -7.244707
v 637.168270 -72.523516 -10.515048
v 637.982370 -74.910902 -12.972161
v 639.567539 -119.719995 -21.335619
v 639.050422 -83.773350 -20.784599
v 643.675495 -96.205007 -28.039571
v 636.817515 -91.207735 -26.083838
v 637.113971 -99.212492 -30.138206
v 636.920812 -114.770401 -29.673287
v 640.162244 -117.350071 -26.191784
v 638.510344 -104.371446 -31.549164
v 640.731332 -109.247443 -31.558939
v 642.065481 -112.516001 -30.334370
v 638.724253 -82.185210 42.597205
v 631.990201 -86.564100 42.558987
v 637.451554 -91.377006 43.056831
v 635.530864 -109.534219 39.729768
v 635.651460 -113.532065 37.670460
v 634.996043 -71.794642 39.624915
v 634.715813 -117.674329 32.282777
v 634.900212 -119.219091 27.749043
v 632.034473 -56.645830 28.791240
v 632.207682 -54.273326 21.744928
v 630.212446 -121.928580 12.969001
v 632.904676 -122.849909 -2.303431
v 636.372586 -122.821116 -2.356249
v 635.353014 -122.713341 -7.087609
v 630.601819 -122.222910 -13.354814
v 639.909491 -121.980324 -12.023098
v 633.412221 -121.457235 -16.774552
v 637.461218 -86.410477 -22.870407
v 636.585414 -117.978011 -25.899545
v 633.510447 -94.377950 -28.220317
v 636.679274 -113.024384 -30.892090
v 631.479166 -82.010263 42.028544
v 634.126962 -96.296727 42.614309
v 633.871573 -116.948200 33.682728
v 630.877232 -120.359001 22.395501
v 629.210121 -54.502987 23.087093
v 633.773492 -54.553147 17.273424
v 632.442525 -122.462110 7.351100
v 628.646148 -54.342722 18.304088
v 631.169655 -122.741923 2.666823
v 631.414797 -59.300076 5.898304
v 627.146701 -62.482644 0.615969
v 635.570368 -68.760211 -6.489529
v 632.772714 -73.302576 -11.731696
v 629.560997 -120.544475 -21.597824
v 630.358222 -78.158612 -16.811903
v 633.112854 -82.603959 -20.435102
v 632.550951 -118.479732 -25.854690
v 633.245857 -120.242255 -21.453281
v 634.096862 -88.787190 -24.791432
v 633.617198 -115.360831 -29.733783
v 633.516040 -99.256388 -30.510310
v 630.074807 -98.885644 -30.690052
v 633.516357 -103.753186 -31.984534
v 635.061369 -108.487414 -32.292342
v 630.993253 -112.621632 -31.899402
v 625.212091 -90.848470 42.217676
v 626.223540 -86.336391 42.120932
v 627.006188 -95.481470 42.187775
v 628.651449 -91.026194 42.456323
v 627.307854 -108.843675 39.535240
v 627.745950 -113.237364 37.460064
v 627.899662 -72.253412 39.099829
v 627.982225 -81.914279 41.760414
v 627.514249 -117.062533 33.327006
v 629.094119 -119.278404 27.285654
v 631.589573 -66.436470 36.823019
v 631.130951 -61.282354 33.501180
v 628.498011 -56.659657 28.402341
v 631.678424 -121.246422 17.694996
v 624.886845 -54.744065 23.722764
v 628.904017 -122.435064 7.648299
v 628.620252 -55.612254 13.133179
v 625.979912 -122.972856 -2.136943
v 624.701711 -59.226545 5.318643
v 626.503199 -122.823432 -7.931277
v 629.486130 -122.853929 -7.041059
v 628.408147 -72.975927 -11.781209
v 626.566723 -122.040519 -16.035985
v 630.433987 -94.948227 -28.805860
v 629.991485 -115.864449 -29.871794
v 625.371194 -99.944355 41.580512
v 627.022680 -104.667252 40.747075
v 625.491903 -70.391558 38.154991
v 630.066938 -77.370834 40.939992
v 624.508390 -81.206473 41.317591
v 625.303233 -119.042335 28.113382
v 624.527391 -65.763095 35.805509
v 621.188358 -66.900398 36.112150
v 621.284252 -57.806318 28.965334
v 624.781105 -57.380444 28.907662
v 620.986206 -56.176222 10.979066
v 623.354394 -55.307433 13.530429
v 627.123583 -56.545646 10.720742
v 627.345451 -66.192332 -4.240818
v 628.029156 -69.767443 -8.349762
v 626.060204 -122.547217 -12.099081
v 626.120833 -120.867706 -21.361154
v 625.161708 -76.560708 -15.691168
v 623.199280 -119.583066 -25.662686
v 629.470684 -82.530649 -20.732587
v 622.741590 -81.057528 -20.089557
v 627.295586 -119.158978 -25.775263
v 630.049312 -103.416731 -32.283777
v 626.586979 -103.081250 -32.608202
v 628.643200 -107.878831 -33.131775
v 625.483053 -116.062131 -30.542113
v 626.139408 -112.501752 -32.734790
v 621.529323 -85.657205 41.692364
v 621.714687 -90.592535 41.977536
v 621.837950 -95.255393 41.883883
v 620.343653 -99.341996 41.355665
v 618.611168 -108.546448 39.116846
v 620.821995 -112.876860 37.282434
v 621.497155 -76.379532 39.953228
v 618.030414 -71.490922 37.976899
v 622.301608 -119.980933 23.432082
v 617.028116 -60.971204 31.641202
v 621.070765 -60.452127 31.577183
v 623.976802 -121.043986 17.646705
v 617.875315 -58.115371 28.939336
v 620.770159 -121.803310 13.027007
v 622.769907 -122.436153 7.753612
v 623.267332 -54.246190 18.457375
v 622.775705 -122.735811 3.295435
v 622.534396 -59.754422 4.191973
v 618.710341 -62.409314 -0.128850
v 622.467902 -65.699195 -4.071201
v 619.770582 -122.979316 -6.318941
v 623.395175 -70.565669 -9.673352
v 619.232231 -122.241804 -16.504618
v 621.272979 -77.702380 -17.239724
v 618.122350 -74.186346 -14.034470
v 622.090511 -75.575821 -15.054803
v 619.517987 -119.617737 -26.297793
v 625.041952 -85.858094 -23.677909
v 624.364876 -118.322760 -27.946195
v 619.481973 -88.920997 -26.383583
v 623.482819 -94.089755 -29.142967
v 619.533113 -102.561316 -33.238335
v 623.142378 -107.336092 -33.869370
v 621.773371 -112.109475 -33.564542
v 618.081206 -80.727297 40.753032
v 618.260302 -90.414785 41.780139
v 618.467120 -104.194238 40.331701
v 615.137011 -108.406909 38.941695
v 615.042804 -103.943403 40.150710
v 615.837985 -76.214975 39.526447
v 614.633596 -81.086035 40.596239
v 618.295086 -117.069252 32.633627
v 620.031350 -116.089099 34.267052
v 618.088016 -65.604044 35.073489
v 616.620470 -118.727828 28.567390
v 618.837303 -119.921905 23.531032
v 618.260155 -120.958595 17.715898
v 620.145026 -55.008767 24.035837
v 615.131293 -54.949681 14.185220
v 620.075882 -59.062297 5.129961
v 619.000642 -122.727526 2.996021
v 619.327032 -123.001311 -2.160973
v 615.873945 -122.827785 -11.692039
v 611.712900 -68.501628 -8.477612
v 615.901580 -121.214920 -22.153374
v 615.999125 -77.256033 -17.365071
v 615.932759 -120.063521 -25.968886
v 615.400259 -85.288786 -24.224125
v 618.489858 -117.207047 -30.550613
v 621.399672 -98.047719 -31.348504
v 619.996272 -107.365218 -34.258645
v 618.357189 -111.174466 -34.344300
v 619.784195 -116.344077 -31.264561
v 616.205625 -117.970136 -29.926433
v 615.883906 -102.302796 -33.593234
v 618.102826 -94.922301 41.724687
v 613.642010 -99.371925 40.933273
v 615.236353 -112.695139 37.046652
v 614.636799 -89.850181 41.508879
v 612.041586 -70.442301 37.096359
v 614.121985 -65.080524 34.364571
v 614.195761 -58.793355 29.284525
v 614.382705 -55.501037 24.494453
v 617.960586 -122.383844 7.788535
v 616.482257 -54.273173 18.992719
v 613.816093 -122.841813 0.957058
v 612.983927 -57.924396 6.491649
v 616.026760 -123.020170 -2.152982
v 611.751276 -62.334770 -0.747737
v 615.200004 -123.053121 -6.852149
v 612.804261 -73.572353 -13.905355
v 612.443588 -120.363194 -25.910147
v 616.248837 -92.899961 -29.207893
v 613.420315 -98.239164 -32.307081
v 614.740259 -106.321196 -34.844631
v 616.481692 -113.270842 -34.063254
v 607.969523 -94.547768 41.050887
v 610.952744 -90.260411 41.240230
v 609.036265 -107.817277 38.834120
v 611.673715 -108.275902 38.844368
v 614.880475 -73.046204 38.392092
v 607.577620 -74.980105 38.537118
v 609.448356 -87.485652 41.045750
v 611.345600 -115.399149 34.727112
v 612.175142 -116.815949 32.676070
v 615.356026 -119.829218 23.834144
v 610.736536 -59.628044 29.778340
v 611.927400 -120.841893 18.218857
v 610.314453 -122.603971 3.259711
v 608.655389 -122.914265 -1.037868
v 612.206547 -122.930855 -11.512586
v 608.407284 -122.413858 -17.499356
v 611.270590 -77.247421 -17.736125
v 612.944837 -80.290161 -20.387227
v 612.385594 -122.045965 -18.781784
v 612.781754 -118.308858 -30.095244
v 613.435851 -116.112295 -32.640326
v 610.367048 -101.685934 -34.119200
v 613.626343 -110.778947 -35.167620
v 612.618250 -113.630166 -34.527182
v 604.039996 -89.534473 40.818394
v 604.584242 -98.979673 40.463727
v 604.368029 -93.993184 40.836855
v 606.383643 -103.569932 39.781172
v 604.091807 -79.835590 39.569013
v 608.896522 -80.462124 40.076530
v 604.878302 -85.403453 40.589829
v 607.913340 -118.448554 28.983420
v 610.462022 -65.593716 34.367968
v 604.193819 -70.393250 36.414122
v 604.937719 -119.549630 24.219765
v 606.558339 -60.735222 30.504957
v 606.683606 -120.666941 18.336356
v 608.823560 -119.443384 25.217180
v 603.457596 -58.673564 28.205199
v 610.549718 -55.817508 24.719605
v 610.336074 -121.531907 13.545268
v 609.317907 -54.706372 14.543394
v 608.428726 -54.370839 19.471888
v 609.851603 -122.163279 8.168609
v 609.793684 -55.650706 11.349252
v 605.110892 -122.560603 3.384683
v 606.841754 -57.478259 6.727192
v 609.170045 -60.067540 2.296768
v 603.880651 -59.454713 2.755727
v 611.729716 -123.135198 -6.751065
v 608.107475 -65.671525 -5.415589
v 606.908435 -68.754414 -9.303389
v 605.375317 -122.661845 -16.223181
v 606.599164 -120.757739 -25.659624
v 611.319055 -88.257605 -26.793550
v 609.125650 -92.667879 -29.836938
v 605.789363 -118.623515 -30.864221
v 608.798941 -116.140821 -33.341249
v 607.601966 -105.677133 -35.614539
v 603.002201 -107.886918 38.451456
v 608.201587 -112.299627 36.994766
v 604.023097 -114.788704 34.908862
v 600.938361 -69.525170 35.746623
v 603.594815 -75.388562 38.331387
v 603.497611 -64.686374 33.185542
v 603.863865 -56.430661 25.235622
v 603.989872 -54.458135 19.848975
v 604.651549 -122.103863 8.390439
v 604.056593 -54.528163 14.767334
v 604.236123 -55.623410 10.746722
v 601.362931 -57.799486 5.404222
v 607.169650 -61.478602 0.017378
v 600.607077 -62.273636 -1.880721
v 605.300491 -123.061870 -11.332582
v 601.558936 -64.834285 -5.244926
v 606.624417 -71.923405 -12.811396
v 601.327494 -71.603980 -13.123753
v 603.074537 -121.852150 -21.623767
v 606.693038 -79.289320 -20.144098
v 605.441860 -92.655092 -30.238000
v 606.916013 -88.848179 -27.634544
v 604.137599 -100.638487 -34.471206
v 602.445240 -105.123278 -36.123610
v 605.725800 -110.244164 -36.275076
v 605.988209 -114.965934 -34.703388
v 602.302300 -114.253567 -35.698500
v 598.664483 -98.126604 40.142554
v 601.207863 -103.352635 39.502721
v 598.301931 -111.769541 36.696298
v 597.407722 -84.653102 39.977145
v 600.905404 -84.913205 40.262632
v 602.561325 -116.526957 32.852468
v 601.606068 -118.244813 29.369507
v 597.380888 -74.994853 37.784274
v 600.101600 -63.572521 32.179424
v 601.892467 -121.384191 13.615025
v 599.092136 -56.674064 25.219844
v 601.355628 -122.107383 8.111156
v 600.369044 -54.363743 15.121552
v 600.457957 -54.560224 20.138932
v 598.472359 -55.998893 8.929419
v 602.087897 -122.891848 -1.187053
v 601.669050 -123.197436 -6.456085
v 601.167151 -67.883110 -9.050726
v 597.221459 -67.121243 -8.528442
v 594.820530 -71.228361 -13.407670
v 601.557492 -84.399771 -24.941203
v 600.507112 -116.465815 -34.352608
v 599.235343 -96.312046 -33.046888
v 598.921420 -100.286072 -34.916607
v 602.014222 -94.953189 -31.976592
v 602.202038 -109.537864 -36.774506
v 600.204026 -94.252059 40.536250
v 594.832351 -111.558527 36.590452
v 595.143727 -107.883158 38.000849
v 598.266246 -79.182573 38.993978
v 594.215647 -113.657612 35.247887
v 596.441178 -116.303789 32.844009
v 595.643367 -69.491585 35.391331
v 593.318978 -79.359922 38.737647
v 597.539070 -118.121986 29.563511
v 601.463510 -119.503956 24.243860
v 597.291081 -59.067798 28.020995
v 601.262345 -120.490010 18.764236
v 597.453106 -121.314789 13.714538
v 599.267732 -55.134315 11.474321
v 590.517440 -54.841513 11.620329
v 598.269887 -122.908654 -1.784555
v 594.131777 -57.504093 5.328261
v 595.964896 -61.648838 -1.494558
v 594.458621 -64.025398 -4.967627
v 595.054201 -122.830864 -15.979352
v 600.147120 -123.103724 -11.183351
v 598.570111 -122.171761 -20.925581
v 600.685358 -122.751796 -16.374626
v 600.371595 -79.968178 -21.389839
v 598.061142 -76.477489 -18.369597
v 601.500445 -121.010397 -25.730421
v 597.235392 -87.496176 -27.824099
v 600.282986 -91.583308 -30.154104
v 600.086557 -119.344958 -30.464022
v 595.908050 -116.795646 -34.728067
v 598.184707 -109.529985 -37.309189
v 598.511524 -114.069297 -36.296627
v 594.063329 -98.261953 39.875087
v 596.010671 -103.118340 39.268901
v 596.527641 -89.715764 40.264569
v 594.121680 -119.069384 26.010624
v 590.266909 -61.919531 30.001220
v 594.643209 -61.229405 29.860447
v 593.104945 -57.710446 26.055740
v 594.421870 -54.767992 20.580597
v 597.904077 -122.037171 8.688962
v 589.674184 -55.393437 9.736644
v 594.401365 -122.855347 -1.450345
v 593.889444 -67.532671 -9.406828
v 590.857261 -68.061534 -10.303520
v 591.290620 -79.404505 -21.858906
v 598.196112 -83.850786 -24.923822
v 591.747128 -121.404547 -26.054537
v 595.329859 -119.773937 -30.415802
v 594.455125 -99.502064 -35.149793
v 598.981874 -104.772479 -36.494043
v 595.169017 -114.022739 -36.806526
v 588.158013 -103.386937 38.722945
v 590.735485 -111.982830 36.102844
v 592.211630 -84.362143 39.620038
v 588.866985 -88.949284 39.764103
v 587.455994 -93.886992 39.701523
v 590.709692 -97.174771 39.722321
v 591.399234 -115.755090 33.204414
v 588.297935 -117.648994 30.073115
v 592.785433 -64.671169 32.313886
v 594.317902 -120.773100 16.852490
v 589.652160 -57.762757 25.771600
v 591.109515 -121.367171 13.333838
v 591.810839 -54.205073 15.603079
v 591.283643 -121.937288 8.912927
v 598.612448 -122.567074 2.924911
v 587.563314 -122.786501 -1.116943
v 586.374783 -123.076741 -10.942781
v 591.476288 -123.081395 -6.062510
v 591.543966 -123.085086 -10.990688
v 588.456927 -63.550439 -4.964707
v 588.628540 -65.794094 -7.835239
v 591.302806 -71.276717 -13.805761
v 588.947030 -122.292233 -21.810463
v 587.958779 -121.660567 -25.547934
v 588.616149 -86.855851 -28.332500
v 592.134418 -117.598913 -34.458416
v 592.075815 -120.074405 -30.121769
v 592.420455 -91.334379 -30.941019
v 589.433099 -94.899977 -33.429472
v 592.092420 -104.060790 -37.208749
v 592.158914 -108.776563 -38.079371
v 591.701720 -113.591411 -37.517347
v 588.817540 -117.373618 -35.197953
v 588.253309 -113.234717 -38.150624
v 591.130291 -107.049449 38.010011
v 584.466090 -106.586685 37.768414
v 584.251497 -111.425900 36.058008
v 582.987421 -74.287706 36.445031
v 586.912555 -83.695896 39.076991
v 587.014807 -74.394533 36.785571
v 588.955294 -119.461873 24.028075
v 588.940483 -69.684300 34.914433
v 587.031093 -58.892918 26.832093
v 586.349847 -63.524747 30.910797
v 585.959919 -121.090101 14.627375
v 590.037584 -55.029423 21.028540
v 587.839972 -121.858074 8.927200
v 584.875174 -54.166732 16.086191
v 587.715102 -122.373216 3.964037
v 585.104985 -57.148228 5.033723
v 588.040794 -123.028990 -5.934023
v 584.005915 -63.208744 -4.936060
v 585.746737 -60.526815 -0.958446
v 583.073504 -65.581141 -8.122913
v 585.842041 -122.825166 -17.036064
v 584.856485 -122.448079 -20.885690
v 589.993928 -74.453668 -17.322700
v 587.992238 -78.112602 -21.027952
v 588.371659 -120.392237 -29.894459
v 588.168327 -119.041252 -32.953118
v 588.556154 -99.301125 -35.850697
v 583.679671 -88.691448 39.394423
v 582.587577 -84.296260 38.838386
v 582.197572 -98.016945 39.127291
v 585.879672 -115.558003 33.211541
v 583.735994 -117.503439 30.378116
v 583.479722 -78.641697 37.825686
v 583.492180 -118.864005 26.546674
v 581.343828 -68.373848 33.603554
v 580.098293 -57.013793 23.956710
v 581.009552 -121.741387 9.275420
v 584.425632 -121.773099 9.199339
v 580.987951 -55.444261 21.269341
v 581.854442 -54.538971 12.036707
v 584.501476 -55.091237 10.077790
v 581.240090 -122.947325 -5.808228
v 581.534769 -123.076627 -11.178617
v 581.694395 -69.268307 -12.548061
v 586.314505 -70.863574 -13.854447
v 581.785451 -120.522106 -30.569587
v 587.323095 -81.619219 -24.236793
v 584.399594 -85.936361 -28.092546
v 581.219759 -118.400147 -34.952649
v 584.412220 -89.674333 -30.825775
v 584.949187 -103.314150 -37.829647
v 585.213002 -112.781164 -38.738076
v 585.348161 -117.518563 -35.565436
v 586.439166 -108.936877 -38.849437
v 580.311089 -93.185620 39.285223
v 576.856507 -92.984948 39.050839
v 576.945718 -97.635446 38.841643
v 578.731982 -102.274228 38.317919
v 578.817967 -106.795691 37.346743
v 577.185395 -111.123402 35.778578
v 576.116805 -74.112060 35.908999
v 577.919227 -80.116143 37.832057
v 573.492979 -68.417217 33.106894
v 583.745596 -70.768912 34.994924
v 582.116265 -119.344279 24.355808
v 576.733350 -59.609847 26.740539
v 577.311141 -65.143743 31.367577
v 579.246913 -120.863707 15.180859
v 575.745113 -54.323169 16.585012
v 579.674732 -54.221861 16.397407
v 582.892735 -122.296103 4.295389
v 577.366306 -122.636373 -0.784969
v 582.445514 -122.717105 -0.951499
v 576.445458 -123.079866 -11.181506
v 577.586118 -66.668123 -10.020605
v 581.621400 -122.523339 -20.800048
v 577.088221 -70.883916 -14.776286
v 584.699351 -121.700797 -25.832806
v 580.270854 -80.871550 -24.304915
v 578.538540 -119.097466 -34.257854
v 580.010378 -90.523601 -31.835613
v 581.861560 -114.603897 -38.487764
v 578.189433 -117.315808 -36.834961
v 578.462810 -102.405493 -38.380292
v 580.267351 -107.261078 -39.501805
v 576.280271 -83.970545 38.401543
v 573.595041 -102.049765 38.063404
v 579.371212 -115.270161 33.348365
v 573.473173 -117.205825 30.561265
v 574.977014 -78.293533 37.186416
v 577.326312 -117.213414 30.657503
v 573.978465 -71.924329 34.896768
v 572.946525 -59.694042 26.509934
v 577.611379 -62.595253 29.486528
v 570.789269 -120.902139 13.858369
v 575.916341 -121.636507 9.397794
v 575.914982 -56.024523 21.966479
v 576.245436 -54.519405 11.414747
v 574.299311 -122.088942 5.055636
v 572.891257 -54.379671 11.812355
v 578.038802 -56.346531 5.989633
v 578.501107 -57.260778 4.066463
v 574.455134 -122.837561 -5.653221
v 573.121053 -63.046701 -5.922375
v 574.204237 -123.000274 -15.595479
v 579.530537 -63.457612 -5.796000
v 573.826846 -66.081838 -9.771321
v 576.486977 -68.448406 -12.178344
v 578.594578 -74.226498 -18.088540
v 579.342512 -77.802659 -21.527329
v 578.843511 -97.010347 -35.847684
v 581.521407 -100.264853 -37.086983
v 579.682836 -111.942122 -39.672094
v 572.890268 -83.321980 38.170214
v 573.313877 -88.072300 38.706349
v 576.436496 -88.439758 38.841366
v 571.767401 -97.347482 38.583813
v 571.497161 -106.509574 37.035390
v 570.521052 -110.726150 35.588207
v 573.889106 -115.055451 33.330231
v 569.920888 -77.995940 36.861212
v 576.109981 -118.985704 25.714567
v 575.136395 -120.235053 18.604853
v 572.359104 -62.394882 28.913777
v 569.570886 -54.213792 14.152000
v 570.593515 -122.535289 -0.542232
v 569.141314 -54.445801 11.191406
v 573.975542 -122.598135 -0.720675
v 571.127780 -55.932724 6.390532
v 571.372460 -57.006493 3.933968
v 574.879667 -59.692653 -0.688133
v 574.676715 -122.664075 -20.406215
v 576.456291 -122.001941 -25.308384
v 576.541850 -120.904634 -30.100082
v 575.602661 -80.157603 -24.185592
v 571.974851 -93.155775 -34.492474
v 573.224449 -89.578926 -31.955074
v 578.752218 -114.568988 -38.936598
v 566.224350 -88.162602 38.337791
v 569.941795 -92.558464 38.697383
v 568.430626 -101.789031 37.865465
v 566.936182 -110.724183 35.468391
v 570.068699 -116.850161 30.912049
v 566.760550 -66.068527 31.210083
v 569.340573 -68.789735 33.058068
v 570.814093 -118.865849 25.965215
v 569.409065 -60.056029 26.585110
v 570.837369 -121.565323 9.507062
v 569.923395 -56.425786 22.131873
v 566.170980 -54.510692 16.953407
v 563.539558 -121.973479 4.721251
v 571.083990 -122.765692 -5.521986
v 566.950858 -65.589191 -10.002876
v 572.100630 -70.180343 -14.553370
v 571.757908 -73.061589 -17.619502
v 569.797935 -76.193216 -21.040995
v 571.499354 -121.100827 -30.007890
v 568.101577 -121.236079 -29.933450
v 573.836557 -86.211732 -29.423864
v 572.095179 -115.332816 -39.409755
v 568.380934 -116.227334 -39.245058
v 573.633253 -119.359492 -34.506723
v 572.910783 -117.335536 -37.607692
v 573.435471 -98.277116 -37.163331
v 569.486912 -101.802156 -39.266286
v 572.481899 -111.477946 -40.725227
v 571.745135 -106.468829 -40.476484
v 562.944958 -91.822580 38.338707
v 560.028707 -105.918139 36.492637
v 565.139346 -106.165660 36.745209
v 566.452203 -114.653251 33.225767
v 565.853729 -78.200464 36.673149
v 562.396176 -77.900363 36.393969
v 563.084784 -82.946782 37.564530
v 566.524535 -83.432145 37.857551
v 562.758339 -87.729039 38.145193
v 563.694367 -67.313385 31.823330
v 564.226007 -72.779293 34.668171
v 567.493193 -120.029872 19.077079
v 564.160686 -62.505334 28.462901
v 566.069188 -56.620587 22.102320
v 570.910003 -122.046752 5.178258
v 565.982703 -55.506033 7.139765
v 564.434787 -54.242751 12.024063
v 563.510873 -56.607619 4.156541
v 567.666911 -58.822160 0.104600
v 562.616282 -123.053614 -10.800975
v 560.919663 -59.133646 -1.206165
v 568.125816 -123.060174 -10.380931
v 561.327436 -65.458243 -10.449992
v 566.589020 -69.474518 -14.478653
v 561.629473 -70.151695 -15.755604
v 562.973454 -71.453962 -16.995735
v 567.925668 -122.753802 -20.208480
v 563.658504 -76.468621 -21.978315
v 568.020215 -122.192203 -25.080220
v 567.381758 -81.416165 -26.222585
v 567.719425 -88.607016 -31.922071
v 568.322191 -119.400253 -35.069954
v 565.303086 -97.219733 -37.653675
v 567.833253 -110.956534 -41.390457
v 564.575094 -110.276189 -41.879393
v 566.601793 -97.044825 38.317385
v 559.788229 -96.726519 38.000255
v 561.829248 -110.489191 35.240751
v 560.676266 -114.393747 33.139741
v 559.908456 -116.293592 31.234036
v 564.357883 -116.770417 30.770166
v 564.407215 -118.220236 27.890895
v 561.018969 -118.668360 26.322535
v 564.259746 -60.767442 26.925839
v 558.551508 -61.520514 27.222208
v 559.784101 -67.285162 31.538406
v 562.436128 -119.970100 19.268225
v 558.518771 -120.519103 14.901634
v 562.495560 -57.141288 22.590577
v 559.109137 -57.398070 22.671007
v 557.933683 -56.196619 4.454832
v 567.633442 -122.824288 -5.626319
v 566.359778 -61.927297 -5.122784
v 567.440261 -123.010139 -15.352548
v 564.635843 -122.233559 -25.000943
v 562.484611 -80.538360 -25.956295
v 558.704554 -83.259556 -28.834008
v 564.601436 -92.670903 -35.035164
v 562.456923 -120.035663 -34.483723
v 566.266923 -106.074646 -41.113297
v 564.784101 -115.278785 -40.401618
v 556.496315 -101.200517 37.309314
v 558.106445 -87.123197 37.856176
v 558.595777 -77.035609 35.881455
v 558.089853 -72.407232 34.125473
v 555.181189 -67.361354 31.313748
v 562.392758 -121.300202 9.926517
v 562.409263 -54.748895 17.617232
v 557.447470 -54.180842 12.450859
v 560.507029 -122.423064 -0.142825
v 560.871518 -55.209837 7.471867
v 560.262749 -122.827459 -5.294829
v 556.662587 -122.957242 -9.735028
v 559.373420 -122.999268 -14.843824
v 559.709675 -61.980767 -5.942367
v 555.475711 -60.925651 -4.729721
v 563.804703 -122.714185 -20.734519
v 558.639495 -73.120381 -19.187481
v 563.705914 -121.321458 -30.106612
v 561.218109 -122.278748 -24.951203
v 560.738466 -88.501816 -32.692567
v 561.288126 -96.365433 -37.642301
v 562.502810 -101.284875 -39.973281
v 559.961164 -110.501268 -42.513428
v 561.008440 -115.031540 -41.087439
v 563.017685 -117.558236 -38.714967
v 559.012168 -82.254376 37.185655
v 552.974906 -87.251561 37.577740
v 556.237905 -90.773646 37.998507
v 557.575877 -120.031370 17.971664
v 557.626979 -121.815825 5.071699
v 554.088770 -54.935011 7.751400
v 553.579486 -58.960833 -1.670844
v 556.521779 -69.631198 -15.730588
v 556.167808 -122.376171 -24.843539
v 557.130428 -79.732153 -25.843237
v 556.619625 -120.348565 -34.411527
v 555.031230 -118.205928 -38.953231
v 558.454123 -117.843507 -38.961878
v 556.608959 -91.208090 -35.152452
v 559.780111 -105.690804 -41.839104
v 554.743702 -104.312746 -42.133729
v 554.808920 -112.253814 -43.020198
v 556.896548 -109.503594 -42.907250
v 557.691308 -114.916229 -41.634500
v 554.610931 -96.273242 37.768961
v 551.420964 -100.954932 37.080916
v 551.551683 -105.544466 36.207938
v 555.042598 -110.158837 34.960724
v 550.517177 -113.887690 32.889871
v 555.609755 -114.107870 32.959042
v 554.812889 -116.026377 31.227308
v 552.519784 -76.846508 35.463916
v 552.414481 -92.094746 37.808681
v 555.695752 -117.966139 28.200228
v 553.264854 -118.810901 25.753635
v 549.948076 -66.791663 30.620566
v 550.843562 -119.964582 18.337560
v 554.005014 -57.827349 22.933904
v 548.922376 -58.226678 23.135412
v 555.643472 -121.083030 10.230061
v 554.012697 -55.030350 17.944161
v 552.358376 -54.171145 12.776046
v 555.432123 -122.337011 0.053476
v 549.000840 -54.745897 8.104205
v 552.752176 -57.163954 1.687445
v 554.233718 -122.739993 -4.734815
v 550.397577 -61.621083 -6.204168
v 552.570961 -122.936094 -16.056818
v 553.504906 -72.351884 -18.976596
v 554.461253 -122.767076 -19.851431
v 549.697096 -72.074741 -19.096773
v 549.574046 -74.580127 -21.685418
v 554.915911 -75.916071 -22.425504
v 551.144794 -121.703594 -29.565549
v 557.886987 -121.554764 -29.718847
v 549.562630 -87.857188 -33.566039
v 553.824321 -88.521848 -33.595489
v 556.038559 -96.220843 -38.258909
v 557.590956 -101.102821 -40.483579
v 554.221722 -114.942987 -42.107752
v 550.706921 -113.926137 -43.074070
v 549.722615 -93.221008 37.637827
v 548.431324 -109.670845 34.744339
v 549.477392 -115.659436 31.397828
v 550.974741 -81.762720 36.676913
v 546.290309 -91.581641 37.419845
v 548.985577 -72.351700 33.525776
v 546.053738 -77.291646 35.281861
v 546.874187 -118.738308 25.976734
v 548.569354 -60.786988 25.912353
v 546.749284 -120.333670 15.402176
v 544.416812 -121.520691 5.882197
v 548.916823 -120.928982 10.510758
v 547.293564 -54.194722 13.054946
v 551.743767 -121.683148 5.229766
v 546.980480 -55.611439 4.984157
v 549.447749 -57.943194 -0.180620
v 550.543530 -122.908498 -10.090548
v 544.189983 -61.160516 -6.200405
v 551.038753 -122.813033 -19.816727
v 544.691293 -121.723624 -30.145783
v 553.483159 -80.772012 -27.228457
v 551.174571 -120.570055 -34.386956
v 551.324470 -118.192093 -39.413108
v 552.162763 -91.752016 -36.044216
v 549.518409 -100.972053 -41.525447
v 551.523970 -104.935984 -42.769273
v 547.806451 -103.939307 -42.913620
v 552.135647 -109.074146 -43.549744
v 546.157383 -100.328811 36.849245
v 546.492974 -105.262328 35.906928
v 543.390980 -109.974254 34.307013
v 546.734198 -113.621851 32.864167
v 545.082071 -82.050471 36.389897
v 547.792239 -86.707155 37.223279
v 548.162600 -117.723494 28.531392
v 542.647495 -113.849256 32.516317
v 545.336273 -72.087708 33.254652
v 540.837247 -119.748164 21.297671
v 547.302581 -63.086401 27.844835
v 545.416972 -67.425827 30.824078
v 542.216705 -55.610939 18.631235
v 545.592142 -58.340203 23.052918
v 547.252650 -55.348870 18.355793
v 547.163043 -122.883031 -10.015288
v 541.665979 -55.622664 4.369717
v 546.075492 -57.726816 -0.063002
v 547.628346 -122.968052 -14.724361
v 548.853860 -65.070413 -11.126247
v 544.332789 -122.543488 -24.573892
v 547.090868 -73.640437 -21.048751
v 546.132927 -68.523327 -15.699370
v 550.729133 -122.438473 -24.509576
v 543.706783 -83.486392 -30.702882
v 547.585695 -118.908895 -38.646541
v 544.409974 -120.676712 -34.650042
v 549.331261 -95.689448 -38.814877
v 545.945590 -108.603891 -44.289229
v 547.965695 -115.389969 -42.599762
v 544.458905 -115.970048 -42.576704
v 541.841414 -100.559637 36.548813
v 539.787773 -104.944345 35.586185
v 542.535527 -91.203002 37.177851
v 539.387648 -90.948767 37.001839
v 542.823335 -95.451220 37.135492
v 543.631669 -117.457300 29.042455
v 541.155968 -118.617287 26.592185
v 541.888587 -67.527472 30.724314
v 543.766590 -120.150165 17.173868
v 541.591734 -63.392709 27.716316
v 538.833192 -55.829200 18.878623
v 543.844661 -120.915816 10.455058
v 542.081950 -122.146888 0.421470
v 550.861402 -122.671794 -4.501110
v 544.727038 -54.601519 8.240584
v 542.750661 -58.723715 -2.324208
v 547.932764 -122.911580 -19.138321
v 541.390576 -63.954762 -10.622296
v 543.505033 -71.501231 -19.252599
v 543.676801 -75.738820 -23.549960
v 544.874342 -80.080134 -27.547381
v 541.042280 -86.392370 -33.364743
v 543.297140 -118.993381 -38.952109
v 542.519831 -99.564219 -41.703802
v 544.297308 -103.952393 -43.352296
v 546.190148 -113.104014 -43.946378
v 535.027344 -104.783967 35.391459
v 540.343131 -79.482668 35.635731
v 538.792776 -81.736852 36.023234
v 539.769370 -97.895413 36.780284
v 536.689356 -113.435077 32.356775
v 539.775371 -113.716677 32.395683
v 537.296540 -117.396554 28.960709
v 540.459379 -117.725809 28.626637
v 539.103725 -76.238722 34.625574
v 536.136029 -70.434252 32.006601
v 540.382313 -60.947903 25.480525
v 538.863886 -120.767065 10.911572
v 540.430381 -120.139025 17.278905
v 540.455024 -58.945515 23.345780
v 539.460950 -54.143339 13.370171
v 538.927939 -54.394232 8.375134
v 542.896227 -122.674984 -6.397644
v 536.919543 -56.209100 2.361299
v 542.125397 -122.878137 -9.866683
v 535.432262 -59.147370 -3.781561
v 540.873285 -122.930297 -19.724547
v 538.706646 -72.172708 -20.490726
v 539.664502 -122.558331 -24.380001
v 540.938781 -121.865255 -29.667783
v 538.172715 -78.991489 -27.188200
v 538.891251 -120.972671 -34.025837
v 542.265663 -90.758928 -36.514775
v 539.792980 -118.435597 -40.246015
v 540.968758 -108.352160 -44.859449
v 537.516691 -108.037771 -45.280942
v 533.385122 -108.866741 34.184309
v 538.551052 -109.171769 34.315351
v 534.199505 -85.677338 36.407061
v 534.380632 -90.715183 36.744145
v 536.356698 -95.828130 36.737938
v 533.194040 -113.129331 32.401528
v 533.904856 -117.293474 28.919631
v 532.504704 -70.986321 32.082707
v 532.487626 -76.028816 34.176632
v 535.148379 -80.781898 35.663347
v 533.834656 -59.492831 23.575246
v 539.125641 -121.384984 6.377477
v 534.760039 -54.295533 8.648406
v 533.664803 -54.214768 13.638295
v 533.492095 -55.155305 4.861480
v 538.903853 -123.044684 -13.723250
v 532.394817 -61.676047 -8.146861
v 534.153094 -123.025375 -14.500654
v 537.520084 -122.961975 -19.430255
v 534.166585 -122.905845 -19.289569
v 537.874113 -64.498970 -11.703516
v 537.776526 -75.176331 -23.631391
v 536.183906 -82.224023 -30.482394
v 539.407902 -119.520534 -38.307063
v 533.913599 -85.584462 -33.577956
v 535.219079 -90.429150 -37.104035
v 539.989902 -95.077257 -39.587836
v 535.704327 -98.673536 -42.122040
v 537.880725 -103.353721 -43.903623
v 534.033975 -103.086163 -44.329988
v 539.991353 -115.964109 -43.190671
v 540.226080 -112.991232 -44.760245
v 529.362043 -90.455705 36.493563
v 531.149703 -95.283544 36.557375
v 529.606679 -99.878368 36.071275
v 530.142110 -109.583742 33.754774
v 529.825140 -113.656366 31.941824
v 535.809930 -118.745879 26.341053
v 528.464332 -116.932788 29.305073
v 534.242943 -66.313426 29.468019
v 532.412868 -119.879599 21.461468
v 535.168641 -120.238162 16.391994
v 534.038936 -63.946519 27.740915
v 533.824730 -56.138986 19.106195
v 531.624345 -121.282376 6.155419
v 534.017707 -122.040681 0.722262
v 535.853623 -122.540636 -4.475079
v 529.376524 -55.761384 2.767498
v 534.923754 -122.919920 -10.260680
v 529.421389 -57.455143 -1.089914
v 529.203275 -61.400714 -8.071124
v 531.927177 -64.273349 -11.841365
v 531.151190 -67.229977 -15.657976
v 534.493085 -71.690511 -20.488968
v 531.022627 -122.596422 -24.002565
v 534.076117 -121.895185 -29.266666
v 529.762648 -78.277865 -27.489896
v 533.263691 -74.551181 -23.534306
v 533.023469 -120.955765 -34.193131
v 527.957858 -117.150937 -43.167615
v 531.096472 -119.709462 -38.532363
v 531.394557 -107.531123 -46.020454
v 528.863849 -85.768371 36.133197
v 525.355108 -75.878675 33.775843
v 528.818202 -65.135889 28.363825
v 527.880388 -60.528239 24.351219
v 529.980898 -120.683537 11.332239
v 525.127095 -59.057204 22.646692
v 525.926096 -120.925794 8.933642
v 528.858204 -54.356841 13.963508
v 528.985403 -121.892679 0.912252
v 523.502376 -54.835451 5.028482
v 529.100240 -122.987857 -14.343243
v 526.283201 -64.183206 -12.297901
v 529.450372 -71.276813 -20.543045
v 528.911859 -83.024324 -31.913825
v 527.711541 -85.714209 -34.356938
v 534.536580 -116.424376 -43.330043
v 533.608774 -95.047050 -40.333178
v 528.843913 -98.320251 -42.806308
v 523.815537 -107.282912 -46.885506
v 531.968275 -112.297391 -45.865210
v 523.565166 -91.632217 36.259176
v 525.134343 -112.966273 32.006591
v 526.533005 -118.583442 26.853379
v 527.495352 -80.308150 35.147838
v 528.692781 -70.774020 31.783460
v 524.918374 -65.471298 28.372918
v 525.531434 -120.188212 16.768105
v 531.139640 -122.589519 -5.607763
v 525.565432 -54.130350 8.968499
v 523.637611 -122.825841 -9.324755
v 524.060722 -122.937899 -14.285914
v 529.451311 -122.817826 -9.301285
v 524.139709 -62.529607 -10.147213
v 529.142276 -122.902916 -19.558867
v 527.024626 -122.612722 -24.432573
v 525.362638 -73.345104 -23.144607
v 527.923322 -121.978711 -29.182321
v 527.372510 -121.077530 -33.951649
v 527.495849 -119.600308 -39.053458
v 527.531381 -90.752912 -38.316484
v 527.430109 -94.244269 -40.654602
v 523.650988 -102.546838 -45.476851
v 528.477935 -102.915248 -44.997863
v 526.255535 -111.952324 -46.556405
v 524.630579 -99.650878 35.886449
v 523.172642 -95.178539 36.162442
v 526.692004 -104.690699 35.021457
v 524.772352 -108.861120 33.664936
v 522.266998 -85.307058 35.775643
v 525.391180 -119.844714 22.210438
v 518.559675 -64.600771 27.500843
v 525.521822 -54.420026 14.127036
v 523.956763 -121.854562 0.649633
v 523.764255 -121.271496 5.681705
v 520.591276 -54.046245 9.141513
v 522.749726 -57.193339 -1.128765
v 526.249975 -60.239979 -6.432538
v 519.443689 -56.996143 -1.075266
v 519.700155 -63.331514 -11.739973
v 522.595702 -122.912673 -19.684061
v 522.323957 -122.050224 -29.043686
v 522.389451 -77.002350 -27.171794
v 522.933834 -83.110312 -32.651673
v 520.445584 -85.550619 -35.045081
v 523.398412 -93.613112 -40.721812
v 522.048548 -117.836180 -42.678382
v 523.868545 -116.179790 -44.473547
v 523.122606 -111.235480 -47.047062
v 516.194490 -94.494345 35.854952
v 519.518874 -94.694988 36.000138
v 519.674118 -99.402231 35.629821
v 519.792013 -104.012576 34.822657
v 518.876641 -116.742863 29.000989
v 518.716779 -75.691387 33.408030
v 520.976313 -80.095622 34.809793
v 516.856519 -84.529812 35.460939
v 521.561598 -118.375798 26.935443
v 516.964482 -70.092991 30.911664
v 519.372319 -66.345710 28.804016
v 519.187921 -120.771523 9.871208
v 515.595442 -56.871689 19.402280
v 517.407852 -61.194003 24.541830
v 518.513575 -121.202588 5.727252
v 525.517890 -56.492407 19.319205
v 520.295901 -121.823216 0.557262
v 519.765442 -122.335095 -4.263688
v 513.553633 -54.526318 5.171053
v 514.896587 -122.941575 -18.799967
v 516.801719 -65.181631 -14.517937
v 521.879963 -67.308322 -16.662839
v 517.953239 -74.000893 -24.482515
v 522.362172 -122.597990 -24.219044
v 519.917365 -81.091561 -31.207532
v 520.565896 -119.898870 -38.607396
v 517.485947 -118.039708 -42.782162
v 523.527520 -89.223924 -37.662566
v 522.836063 -97.810073 -43.286424
v 518.751106 -101.378215 -45.594087
v 514.983924 -97.491371 -44.088192
v 519.801775 -113.220356 -46.936771
v 520.321848 -106.436295 -47.164118
v 519.934667 -110.963317 -47.521163
v 518.575218 -89.678741 35.983299
v 514.695737 -99.137069 35.433059
v 519.950665 -108.479502 33.564501
v 513.522018 -112.487856 31.546447
v 519.519395 -112.788472 31.759141
v 521.123489 -72.759533 32.350532
v 511.740093 -63.170200 26.133089
v 515.665866 -58.824947 21.973475
v 518.894245 -54.590342 14.468698
v 512.304192 -53.948583 9.447749
v 518.600920 -122.782178 -9.185582
v 509.401614 -56.819704 -1.648293
v 518.550685 -55.242337 3.169971
v 519.017851 -122.977460 -14.232569
v 513.953159 -122.957647 -14.213181
v 518.755031 -60.903010 -8.195903
v 512.625978 -61.785961 -10.164417
v 514.790021 -66.533458 -16.450711
v 515.562537 -122.071875 -28.952915
v 513.705141 -77.397241 -28.352863
v 518.905580 -121.204965 -33.832256
v 513.180651 -80.569862 -31.493893
v 514.254031 -88.654756 -38.252478
v 514.372969 -93.002882 -41.401484
v 516.698178 -116.162506 -45.166344
v 509.112334 -89.684214 35.616903
v 509.892709 -103.520650 34.460693
v 516.501321 -103.843171 34.677448
v 513.062528 -118.055216 27.110850
v 508.473478 -76.097844 33.113539
v 513.177992 -74.157647 32.613332
v 509.138876 -79.409185 34.152443
v 514.800850 -80.666218 34.665955
v 512.119281 -69.438408 30.369824
v 513.474659 -120.309204 16.436974
v 510.364332 -58.321047 21.145854
v 512.268789 -54.688404 14.781701
v 508.537595 -121.038929 5.936922
v 512.279608 -121.671247 0.856375
v 512.447276 -122.197593 -3.971842
v 513.708891 -57.572212 -2.780107
v 509.003824 -64.779339 -14.741659
v 516.017398 -122.634693 -24.187617
v 514.610648 -69.852025 -20.350670
v 507.428557 -70.013104 -21.315082
v 509.837989 -79.902064 -31.212111
v 515.110072 -85.149451 -35.327200
v 510.009206 -84.307854 -35.217529
v 512.072041 -120.011819 -38.525282
v 512.402758 -118.231257 -42.852367
v 513.263068 -116.294942 -45.354761
v 515.302036 -106.289555 -47.855253
v 514.878193 -110.686071 -48.194464
v 512.345004 -84.838175 35.317618
v 507.978309 -94.164693 35.608008
v 512.898621 -94.350528 35.736547
v 508.548489 -112.276313 31.350083
v 511.716095 -108.056595 33.224676
v 510.361205 -116.266017 29.053046
v 506.095212 -84.307422 35.025790
v 513.406237 -119.987589 21.646575
v 509.327082 -69.988736 30.534145
v 508.746026 -62.793936 25.694216
v 505.844926 -61.231754 24.112307
v 514.089451 -120.652159 10.634323
v 510.232106 -57.098013 19.475678
v 510.219681 -122.657519 -9.088658
v 508.631049 -54.805559 3.459013
v 508.907171 -122.950740 -14.161301
v 507.500810 -59.549073 -7.002148
v 509.426222 -62.969254 -12.194933
v 510.142865 -122.619618 -24.057656
v 512.623985 -75.033508 -26.069777
v 512.134582 -121.249570 -33.728899
v 508.803734 -122.077503 -28.874795
v 506.975038 -120.151841 -38.482505
v 506.508138 -84.389658 -35.680701
v 509.085528 -88.581757 -38.852920
v 506.765707 -96.506734 -44.504523
v 507.779600 -93.021942 -42.167668
v 513.191438 -113.641030 -47.439342
v 506.922652 -118.146485 -43.349791
v 512.747654 -101.546031 -46.474012
v 501.536171 -98.558001 34.987255
v 503.936478 -79.690091 34.046809
v 505.835968 -89.653857 35.521508
v 508.941979 -117.998047 27.133675
v 506.599091 -120.040933 21.937723
v 505.341833 -57.589621 19.927635
v 503.516897 -122.109638 -3.828937
v 504.094653 -121.607938 0.502502
v 504.451629 -54.237479 5.251341
v 507.557197 -122.183331 -3.902315
v 503.790482 -122.596160 -8.556573
v 507.024195 -122.696619 -9.496807
v 507.708134 -122.936997 -18.885721
v 504.598535 -64.913860 -15.282273
v 509.276405 -74.765436 -26.141472
v 505.349311 -121.293648 -33.669898
v 506.948406 -80.992579 -32.544575
v 503.570989 -120.198306 -38.435705
v 503.592059 -88.673409 -39.495113
v 508.007670 -116.092579 -46.017967
v 508.361248 -105.878096 -48.578701
v 506.578759 -110.477594 -49.132495
v 507.042099 -114.402290 -47.556685
v 506.006398 -103.431240 34.279262
v 500.017865 -103.066166 34.126779
v 506.022023 -107.796311 33.085421
v 500.201133 -107.580687 32.882066
v 503.945920 -115.999685 29.045689
v 496.125408 -78.325527 33.442755
v 504.733159 -70.145389 30.406200
v 498.822317 -69.811489 30.003859
v 498.781938 -64.427404 26.493639
v 505.053312 -64.632331 26.997590
v 505.219996 -120.397135 16.619654
v 501.398578 -61.548597 24.186939
v 500.638908 -120.513122 11.879190
v 505.669289 -54.871331 15.008909
v 504.035508 -53.867570 9.695744
v 500.422720 -121.207553 3.694028
v 503.677243 -54.584787 3.651488
v 496.234796 -54.361166 3.887932
v 504.083525 -122.949917 -14.770759
v 504.171372 -56.286600 -1.058021
v 502.451053 -63.958110 -14.157472
v 503.577735 -122.709547 -23.982062
v 506.919429 -122.615843 -24.380797
v 496.183614 -69.759102 -22.057560
v 501.416282 -67.843144 -19.391032
v 503.835814 -76.304216 -28.330806
v 502.442107 -79.087496 -31.174003
v 502.932204 -118.501658 -42.919520
v 502.762683 -96.828448 -45.183301
v 506.371538 -101.009544 -47.015936
v 503.355733 -105.557248 -49.073552
v 503.089715 -109.871447 -49.582342
v 503.448290 -115.718050 -46.841220
v 499.330453 -114.300909 -48.403831
v 501.417274 -93.917394 35.362872
v 497.061893 -111.801785 31.042326
v 503.617461 -112.134534 31.246499
v 501.271747 -84.131507 34.815618
v 499.282332 -74.038686 32.038497
v 500.316258 -57.207989 19.164081
v 500.436065 -122.084568 -3.811475
v 497.492988 -55.890358 -0.749838
v 498.825987 -122.853544 -13.682899
v 502.889171 -56.989288 -2.763965
v 502.299350 -122.938933 -19.313977
v 496.849350 -121.335396 -33.645383
v 495.120220 -76.733959 -29.677966
v 496.348029 -80.805652 -33.508376
v 498.912664 -79.006171 -31.495368
v 500.168908 -120.220229 -38.430850
v 500.178872 -88.514520 -39.791766
v 501.497691 -83.871721 -35.807646
v 496.492819 -96.101322 -45.539410
v 499.924521 -100.834046 -47.692374
v 499.786166 -105.418493 -49.462809
v 499.149292 -110.055319 -49.997021
v 499.769558 -116.039903 -46.813335
v 493.470264 -102.810074 33.920584
v 497.584811 -115.762047 28.989452
v 496.476409 -84.579989 34.651552
v 497.363145 -117.837920 27.130323
v 498.129606 -120.170203 21.985198
v 498.626014 -120.465477 16.691579
v 497.723832 -66.900954 28.245620
v 494.034506 -120.487141 11.973627
v 494.942509 -53.877039 9.993365
v 493.172421 -55.093718 15.183680
v 495.611331 -121.447617 1.331945
v 496.850778 -122.132267 -4.330945
v 495.352717 -54.002748 5.595064
v 492.995553 -122.767376 -13.126489
v 491.196961 -56.535644 -2.915274
v 494.413765 -59.414545 -8.082040
v 496.044461 -61.902010 -11.814408
v 496.226960 -122.946096 -19.043241
v 496.716178 -66.076982 -17.474027
v 498.631391 -122.118061 -28.795746
v 497.804775 -73.155529 -25.726080
v 493.259667 -82.545921 -35.469151
v 493.231727 -91.524258 -42.872418
v 502.174287 -92.737200 -42.604235
v 496.209357 -88.173634 -40.043818
v 496.490270 -100.703225 -48.075576
v 490.976762 -90.867436 34.993991
v 489.886658 -93.692480 34.909749
v 496.889601 -107.436344 32.755683
v 492.478645 -117.372087 27.375726
v 493.344734 -119.881975 23.275335
v 489.245733 -73.453674 31.452116
v 493.820127 -120.549244 16.310649
v 490.449997 -63.973737 25.879925
v 495.209510 -68.574372 29.181351
v 485.728879 -62.695096 24.697562
v 494.165794 -62.107936 24.411938
v 491.900765 -120.896466 6.134499
v 499.703490 -58.820460 21.237248
v 490.999942 -61.915783 -12.284674
v 497.015546 -122.714042 -24.002016
v 489.787863 -65.397761 -17.197947
v 490.136914 -122.201157 -28.800975
v 490.552147 -69.917100 -22.691899
v 489.973947 -87.573689 -40.218920
v 494.982266 -118.616819 -43.091812
v 487.142194 -91.646793 -43.646449
v 491.080633 -100.493532 -48.660321
v 492.072443 -105.260820 -50.429278
v 493.142707 -114.201042 -49.119995
v 492.231349 -109.618488 -50.896188
v 491.681795 -98.156670 34.670918
v 492.111213 -111.573850 30.910800
v 493.899322 -115.475135 28.949640
v 491.788588 -75.795121 32.455458
v 491.224013 -79.357046 33.524611
v 491.274461 -83.967323 34.418746
v 485.844497 -93.428994 34.769658
v 487.816390 -119.434669 24.597896
v 489.607034 -68.823958 29.135855
v 490.386715 -56.864029 18.312881
v 490.139261 -122.066673 -4.228299
v 489.193586 -55.451228 -0.683174
v 487.801773 -59.043680 -8.079261
v 489.763528 -122.746721 -12.776173
v 485.782610 -62.175433 -13.165783
v 488.470122 -122.531378 -26.445823
v 488.894382 -71.667954 -24.896605
v 484.695110 -65.066647 -17.247627
v 489.038658 -77.778326 -31.379333
v 492.753840 -121.349166 -33.706439
v 491.654269 -120.282763 -38.382361
v 489.704242 -116.372146 -47.174214
v 491.311521 -96.223479 -46.208880
v 488.000507 -113.962016 -49.652520
v 486.197471 -100.113291 -49.069380
v 486.580955 -97.524727 34.480787
v 485.524477 -111.283343 30.673998
v 484.536535 -106.884989 32.324782
v 486.823011 -115.375331 28.685601
v 486.312461 -83.757590 34.258107
v 483.142390 -88.457608 34.672276
v 486.606742 -88.869813 34.795069
v 488.704430 -120.389785 21.756186
v 484.976652 -73.606023 31.437363
v 486.207601 -78.138396 33.070449
v 485.201946 -120.809703 16.443453
v 487.892569 -58.729451 20.777996
v 485.236098 -55.481817 15.768560
v 487.408352 -121.505710 0.118107
v 486.227927 -53.783491 5.930351
v 487.950524 -53.867669 10.171923
v 487.098382 -54.044180 4.115503
v 486.742398 -122.010362 -4.307561
v 487.602325 -122.493830 -8.365684
v 481.670304 -58.577832 -7.777422
v 484.593718 -56.373804 -3.245508
v 488.199379 -122.933472 -19.247546
v 485.108466 -122.767575 -24.057241
v 484.896896 -121.428433 -33.664264
v 486.517118 -120.344615 -38.383437
v 485.717743 -77.244657 -31.127158
v 484.860761 -82.319252 -36.209572
v 486.148943 -87.504729 -40.588308
v 483.308064 -116.553071 -47.305965
v 488.145782 -118.751105 -43.054914
v 486.132378 -96.086528 -46.758967
v 482.868292 -104.332548 -51.237277
v 488.110905 -111.762012 -50.947720
v 480.256795 -102.262167 33.460774
v 483.027934 -97.815203 34.354837
v 479.713909 -97.848550 34.225439
v 485.220052 -102.456105 33.636222
v 484.915048 -117.537645 26.958748
v 483.235369 -77.819311 32.947064
v 483.019291 -83.712367 34.170217
v 479.151429 -120.866397 14.953565
v 485.258707 -68.755400 28.949280
v 486.187881 -120.640793 11.666659
v 485.368004 -121.117767 3.795226
v 476.672058 -59.042811 20.779181
v 482.714578 -58.496478 20.328943
v 480.416710 -121.744584 -2.714287
v 481.820585 -122.243080 -6.883348
v 483.025969 -122.850479 -14.540338
v 476.738682 -122.897910 -14.927930
v 479.904888 -65.544447 -18.335551
v 483.956675 -70.936126 -24.491074
v 481.297933 -73.273310 -27.376856
v 480.302748 -76.255541 -30.624987
v 481.062644 -120.405781 -38.490898
v 477.959461 -83.790243 -38.224896
v 480.530046 -91.835300 -44.580842
v 481.959661 -111.540442 -51.535838
v 479.419256 -98.606751 -49.109007
v 485.400224 -109.041732 -51.668292
v 479.412443 -114.918553 28.463336
v 479.690593 -83.530753 34.056749
v 480.477029 -93.057165 34.644466
v 478.173227 -88.316515 34.533011
v 484.331137 -119.295112 24.740335
v 482.010836 -120.441036 21.644028
v 476.032737 -74.174607 31.405990
v 479.827001 -78.334103 32.977586
v 481.313069 -63.996271 25.608697
v 476.419726 -68.066179 28.290533
v 479.761952 -69.971293 29.485022
v 473.815478 -64.321124 25.650935
v 480.494811 -62.590332 24.395148
v 480.962147 -120.743373 11.618049
v 477.030551 -55.957659 16.410155
v 480.771107 -53.854972 10.374416
v 477.854300 -53.641786 7.115607
v 478.750220 -53.836783 4.430579
v 473.456147 -122.442677 -9.289362
v 479.705363 -61.632786 -12.844167
v 480.254010 -123.035849 -19.252388
v 480.001284 -122.825732 -24.090207
v 479.858053 -122.259533 -28.933308
v 477.170047 -70.441596 -24.498737
v 479.851598 -119.035209 -42.852390
v 475.983167 -79.302295 -34.137692
v 480.682208 -88.525514 -42.073164
v 476.122992 -118.970572 -43.124725
v 480.740643 -95.858862 -47.273133
v 481.054263 -114.548225 -49.608644
v 476.243674 -100.216698 -50.350534
v 479.316438 -104.515212 -51.684623
v 478.870083 -110.996437 30.423222
v 477.513585 -117.078342 26.924321
v 475.078738 -92.546380 34.508237
v 477.425880 -118.985083 24.915925
v 476.258356 -83.033742 33.865992
v 475.326804 -120.512470 21.625626
v 479.643341 -120.887955 6.216964
v 473.934009 -120.903590 12.320277
v 478.123367 -121.387312 0.266034
v 476.645130 -54.994567 -0.603193
v 475.127697 -122.661080 -11.599697
v 476.348139 -56.102201 -3.400702
v 474.610887 -58.308462 -7.883831
v 473.837395 -123.099427 -19.112853
v 473.111481 -122.903221 -24.177055
v 469.898129 -69.064189 -23.546357
v 472.838459 -121.566918 -33.755297
v 478.012848 -121.506850 -33.696279
v 476.427928 -122.294512 -28.964073
v 472.598503 -72.513703 -27.239167
v 472.883101 -75.568022 -30.553752
v 474.455930 -120.509756 -38.423567
v 470.848262 -79.722590 -35.028750
v 477.185443 -108.893771 -52.469984
v 477.100891 -96.159380 34.335642
v 470.071848 -101.565693 33.247090
v 473.718315 -106.478875 31.961044
v 475.235659 -102.063460 33.288683
v 470.497358 -110.721438 30.168899
v 471.509535 -88.127409 34.306505
v 471.320218 -78.359553 32.702199
v 467.254899 -121.232701 16.781055
v 473.817949 -62.417981 24.065406
v 471.257014 -120.948213 6.075641
v 475.304618 -53.800144 4.707418
v 471.093589 -53.638756 8.695671
v 472.576921 -55.919464 -3.199160
v 473.777499 -61.715391 -13.546889
v 473.360133 -122.355396 -28.974215
v 472.511303 -83.872807 -38.859599
v 468.718604 -86.178548 -41.312105
v 469.165853 -119.039208 -43.111874
v 472.218096 -91.400062 -45.228663
v 475.798669 -95.421692 -47.606269
v 466.824866 -112.753562 -51.978185
v 475.554544 -114.425263 -50.168951
v 475.835380 -116.727358 -47.567054
v 470.646403 -99.599048 -50.706749
v 469.040839 -104.077261 -52.760808
v 469.739576 -108.860400 -53.198969
v 476.344633 -112.248514 -51.711992
v 468.608732 -106.287631 31.875895
v 467.128429 -110.626710 30.129318
v 472.029756 -114.876414 28.201581
v 469.291761 -83.396884 33.764788
v 468.376570 -92.837007 34.315068
v 471.233255 -116.940230 26.833419
v 469.753152 -70.555281 29.492259
v 469.031222 -73.696697 30.987170
v 467.760688 -120.682712 21.401835
v 466.106191 -62.239345 23.666036
v 469.157254 -59.257541 20.802005
v 465.941690 -55.727314 15.786149
v 470.298547 -121.253927 1.384291
v 473.103048 -54.058692 11.282436
v 464.209664 -53.888897 10.470861
v 465.770063 -53.606683 5.224248
v 468.298518 -122.424086 -9.216914
v 469.883705 -122.905902 -14.189213
v 471.334780 -54.801483 -0.259306
v 469.495205 -55.884151 -3.331322
v 464.880359 -55.662013 -3.017835
v 466.330390 -123.171631 -19.462707
v 469.646078 -122.953694 -24.290821
v 474.069358 -64.952630 -18.118463
v 467.481224 -122.514857 -29.034470
v 468.694242 -74.514578 -29.794707
v 468.643656 -70.547263 -25.409781
v 467.656472 -121.644171 -33.805388
v 466.783587 -80.104949 -35.731654
v 469.291914 -82.435855 -37.806542
v 468.628183 -114.497887 -50.494980
v 467.277956 -95.510354 -48.690075
v 465.424694 -104.072372 -53.149096
v 466.631873 -102.249892 32.990429
v 463.988065 -110.176478 30.182990
v 463.111096 -87.749520 34.123132
v 466.482797 -87.939854 34.194971
v 469.000487 -118.694881 25.150622
v 464.354500 -118.500174 25.133534
v 461.381058 -78.992649 32.617317
v 464.008280 -73.545598 30.840805
v 464.098939 -59.428046 20.865322
v 466.464470 -64.799899 25.790285
v 462.091804 -61.958065 23.342135
v 468.395688 -120.991136 10.940000
v 466.325508 -121.921277 -4.427540
v 465.738169 -122.860514 -13.302335
v 465.727559 -54.643789 -0.119682
v 465.304633 -57.242895 -6.591925
v 466.673777 -60.811493 -12.740181
v 460.006758 -122.573967 -29.201451
v 464.460922 -123.032192 -24.390386
v 467.522177 -120.573019 -38.455675
v 462.225672 -119.171796 -43.053871
v 464.276368 -117.039386 -47.551502
v 463.269755 -105.352988 31.950100
v 456.956434 -107.003856 31.123937
v 463.244251 -114.648061 27.831899
v 465.927872 -82.911035 33.582729
v 466.165370 -97.741383 33.801041
v 465.356846 -116.447077 26.833590
v 463.144918 -70.895431 29.563181
v 466.671370 -78.726404 32.665510
v 462.812751 -65.246662 26.028618
v 463.673536 -121.231977 13.381619
v 458.905724 -63.243900 24.432410
v 462.710927 -121.352785 0.905238
v 459.585267 -123.217377 -19.516538
v 458.770294 -122.899457 -13.554133
v 467.628356 -58.386152 -8.600654
v 464.711250 -74.252169 -29.896673
v 460.631394 -68.835973 -24.116931
v 460.769306 -75.623412 -31.775627
v 457.910941 -86.775860 -42.986876
v 462.658648 -85.741563 -41.553902
v 455.982444 -114.359670 -51.498006
v 462.561257 -92.002707 -46.739803
v 465.287827 -99.591675 -51.304682
v 462.318604 -95.586858 -49.294124
v 454.717320 -99.006720 -52.255236
v 463.306758 -108.693681 -53.750174
v 459.840660 -100.999783 33.033112
v 459.368117 -87.686926 34.053524
v 458.184049 -92.370118 34.059383
v 463.237348 -92.505929 34.196170
v 460.968840 -118.170654 25.284219
v 457.586330 -118.199695 25.032451
v 463.441195 -120.872689 21.163798
v 455.580074 -73.270585 30.561749
v 456.732754 -121.117725 20.812122
v 459.713685 -70.949523 29.489588
v 457.395466 -121.604492 15.892075
v 461.872180 -121.058424 5.892012
v 459.144940 -59.474082 20.852059
v 462.430114 -56.056093 16.282089
v 457.362296 -53.550572 5.211499
v 452.270337 -54.372554 0.072868
v 460.176106 -60.181834 -12.166581
v 455.625386 -61.866124 -15.183240
v 459.967563 -64.832401 -19.067018
v 458.248281 -73.605044 -29.812363
v 457.270789 -121.814192 -33.915318
v 460.928338 -79.503886 -35.769117
v 453.568523 -120.888509 -38.424532
v 460.612936 -120.680922 -38.506399
v 454.506240 -91.879685 -47.538333
v 460.220672 -103.901384 -53.681405
v 458.147237 -108.634085 -54.251533
v 455.853756 -113.326843 -52.433987
v 459.845437 -110.206773 29.923456
v 457.104632 -83.192367 33.441961
v 450.974117 -82.624568 33.197352
v 453.118513 -92.265433 34.005920
v 457.054993 -114.598562 27.457382
v 454.141396 -118.206725 24.743501
v 449.354387 -77.589833 31.931613
v 454.900206 -80.565787 32.835734
v 457.562543 -67.329520 27.352264
v 453.304996 -121.204356 5.760338
v 456.651930 -63.612386 24.690571
v 457.798793 -121.217314 9.777706
v 456.606156 -121.353382 1.322005
v 449.837068 -54.007656 10.939830
v 458.204889 -121.673007 -2.492059
v 452.321567 -53.508735 5.295319
v 456.265535 -122.414045 -9.255802
v 453.169143 -58.315201 -9.404230
v 456.048273 -123.135157 -24.572240
v 455.960278 -123.230891 -19.773065
v 455.842676 -64.427812 -18.848812
v 454.556870 -74.471336 -31.099045
v 455.670496 -81.667754 -38.471872
v 455.228174 -117.288486 -47.736733
v 455.586290 -95.117528 -49.753797
v 455.012423 -103.727701 -54.193562
v 454.787978 -108.129756 -54.662241
v 451.163421 -112.975847 -53.028590
v 454.318196 -110.440503 29.510348
v 451.300186 -87.443306 33.870243
v 455.051981 -97.070730 33.554254
v 450.115022 -101.621765 32.530744
v 453.301017 -71.640400 29.747197
v 453.370643 -121.584098 18.730586
v 449.774456 -121.923939 15.648419
v 453.580879 -121.773263 15.455276
v 452.395111 -59.604282 20.923126
v 450.764187 -121.438579 0.531630
v 454.026856 -56.136797 16.343946
v 454.281847 -121.920883 -4.544803
v 448.911481 -54.282913 0.257633
v 452.234456 -123.058939 -14.977986
v 450.222128 -61.111412 -14.340231
v 450.707883 -123.259571 -24.479281
v 450.298354 -64.157800 -18.801165
v 455.203931 -68.122551 -23.724790
v 452.441052 -122.413090 -31.177738
v 448.629281 -122.135650 -33.512571
v 446.887932 -72.658037 -29.780597
v 453.568545 -119.375415 -43.108228
v 450.447752 -78.001747 -35.244598
v 450.632900 -82.418781 -39.656866
v 450.045741 -117.470513 -47.724009
v 448.455917 -86.011864 -43.335725
v 451.515337 -87.342159 -44.204602
v 447.676838 -90.172987 -47.026892
v 449.498335 -114.811178 -51.515043
v 451.546097 -94.510743 -49.826874
v 450.969367 -103.839919 -54.628370
v 451.022155 -108.635355 -54.896482
v 446.207251 -87.320249 33.737573
v 446.389426 -92.170284 33.852949
v 449.833065 -96.778462 33.513903
v 450.253407 -110.070403 29.469877
v 452.521936 -105.341202 31.539948
v 448.984591 -118.111368 24.600410
v 446.080505 -82.129496 32.991209
v 451.601315 -120.971824 21.136424
v 446.425601 -121.115654 21.001924
v 445.582394 -67.694266 27.366537
v 452.073652 -68.018242 27.736528
v 448.327665 -121.559585 10.726986
v 451.711120 -62.837431 23.985049
v 446.444704 -121.356248 5.734491
v 447.344155 -56.275238 16.480646
v 449.269323 -55.321650 -2.988213
v 449.088498 -122.785038 -12.128445
v 449.038222 -57.651474 -8.338148
v 450.773983 -123.318944 -19.809542
v 445.668088 -61.300376 -14.973139
v 448.614755 -122.917025 -28.826589
v 443.281667 -64.193605 -19.352374
v 450.316381 -75.116306 -32.204137
v 446.596842 -119.622025 -42.961275
v 446.302345 -94.619583 -50.461190
v 447.890712 -99.307927 -53.152776
v 447.381929 -109.074824 -55.090017
v 444.854193 -103.964294 -55.236217
v 442.687615 -86.828265 33.622397
v 443.139633 -101.152418 32.460846
v 443.328282 -109.876066 29.270293
v 450.236915 -114.130374 27.328480
v 448.473287 -72.901485 30.182602
v 439.910636 -72.294488 29.790660
v 444.049337 -59.741791 20.922371
v 442.850124 -62.980213 23.944857
v 449.112167 -121.921040 -4.622686
v 445.362610 -123.108834 -14.928241
v 443.313794 -123.439889 -19.876739
v 442.476462 -60.727934 -14.323980
v 445.185784 -122.181754 -33.952663
v 447.640407 -67.333567 -23.260319
v 441.507909 -120.998992 -39.222928
v 444.934191 -78.489599 -36.283344
v 443.223926 -86.704432 -44.540610
v 441.771443 -89.798475 -47.266812
v 442.631009 -98.865011 -53.422401
v 444.424998 -101.564337 -54.514243
v 445.851723 -112.949490 -53.383382
v 441.628240 -109.944641 -55.360299
v 440.849465 -112.819004 -53.845267
v 441.579966 -103.556918 -55.452559
v 445.045052 -107.518100 -55.521309
v 439.641970 -96.529548 33.285683
v 442.935547 -91.909076 33.782689
v 443.038856 -96.620191 33.351487
v 440.444402 -117.998679 24.301985
v 443.418522 -114.002645 27.066433
v 443.879699 -118.014447 24.461845
v 442.689734 -77.501740 31.756734
v 440.165886 -82.140951 32.891438
v 446.840100 -121.687758 19.684901
v 444.605210 -122.192212 15.618816
v 439.629674 -121.517726 0.970438
v 443.649285 -121.475898 1.025087
v 442.262208 -121.956059 -4.554620
v 440.650457 -53.998235 11.065970
v 439.530699 -123.237014 -15.401596
v 442.543309 -55.190467 -2.980756
v 443.824710 -123.407858 -24.858480
v 438.476159 -123.097564 -29.688697
v 437.125265 -73.158761 -31.009158
v 441.921520 -74.656964 -32.360558
v 441.273989 -119.555969 -43.570046
v 439.967782 -78.103414 -36.299186
v 437.756985 -118.119143 -47.208913
v 443.138060 -117.709137 -47.647328
v 440.028366 -115.220762 -51.619823
v 440.768927 -107.604391 -55.922732
v 441.542205 -105.545895 31.094414
v 438.233316 -109.762903 29.165049
v 436.330649 -77.454743 31.626024
v 442.116886 -121.023485 21.237977
v 442.338960 -68.200480 27.634866
v 435.684162 -59.851862 20.935816
v 438.312328 -62.208667 23.231778
v 439.920664 -121.994557 10.698873
v 435.623148 -121.628202 0.657585
v 440.684500 -56.367031 16.538653
v 440.610840 -53.367318 5.483448
v 439.111213 -122.546952 -9.196205
v 434.357467 -122.772303 -10.764456
v 438.193975 -123.515249 -25.215264
v 435.436039 -123.611120 -24.798435
v 438.565162 -64.451418 -20.030352
v 440.219829 -70.834248 -28.095892
v 439.723156 -67.608940 -24.116401
v 438.082670 -122.351165 -34.396690
v 437.784322 -81.760767 -40.328958
v 431.296205 -119.752671 -44.044790
v 431.660897 -82.030089 -41.137834
v 438.063351 -90.608593 -48.346792
v 439.292799 -94.607290 -51.113256
v 434.649186 -98.525639 -54.098072
v 435.220329 -102.845851 -55.899172
v 433.213608 -91.979135 33.624122
v 434.564560 -96.425827 33.198689
v 439.750872 -101.086531 32.390968
v 434.739019 -105.370627 30.898952
v 438.309992 -113.886106 26.918791
v 435.331198 -117.905013 24.119289
v 438.708688 -121.908984 19.658400
v 437.671955 -122.545004 15.418279
v 439.241185 -65.027020 25.501928
v 436.344795 -122.154186 10.514942
v 432.799395 -121.747946 4.454742
v 436.306159 -121.637867 5.095860
v 435.683158 -56.404344 16.499521
v 435.893079 -121.961024 -4.112387
v 432.588078 -121.742648 0.128418
v 433.933305 -53.304155 5.572487
v 436.809752 -56.742738 -7.092665
v 437.641926 -123.543164 -20.049766
v 432.619040 -64.340164 -20.189717
v 434.333651 -117.834052 -47.875493
v 433.735827 -115.554150 -51.588134
v 436.730932 -87.769915 -46.174828
v 432.894557 -90.387741 -48.720148
v 437.494429 -113.143225 -53.846871
v 438.348436 -110.059870 -55.574838
v 433.920330 -107.475354 -56.549848
v 433.752443 -82.770396 32.883622
v 434.809112 -87.123504 33.583476
v 431.260619 -100.899498 32.231996
v 430.770162 -109.364583 29.016187
v 431.488112 -113.717797 26.674026
v 430.227520 -117.775228 23.950536
v 429.429760 -120.838989 21.084223
v 426.715891 -81.590912 32.545341
v 433.353101 -120.887680 21.202741
v 431.907525 -121.804406 19.797595
v 427.856238 -73.547977 30.136063
v 429.025294 -59.879052 21.002193
v 431.244321 -122.408284 10.431828
v 433.984679 -54.062184 11.191701
v 429.129094 -122.101337 -4.579598
v 429.109799 -122.741739 -9.793151
v 432.165727 -54.036291 0.467985
v 427.857333 -55.522268 -4.534494
v 426.680398 -123.362807 -14.790015
v 435.129955 -123.223095 -14.884351
v 438.901407 -60.962648 -14.950696
v 432.056899 -123.759475 -24.660803
v 432.932758 -123.293499 -29.510188
v 428.171775 -122.780732 -34.040114
v 431.683327 -71.031220 -28.931822
v 431.816333 -122.616880 -34.062986
v 431.796140 -121.526920 -38.793994
v 433.587768 -76.385787 -34.828859
v 432.970181 -78.803096 -37.494609
v 427.908989 -119.827234 -44.210409
v 430.979589 -85.420794 -44.583671
v 428.938403 -113.004504 -54.613086
v 428.978599 -96.028850 33.169255
v 426.403330 -113.606487 26.474114
v 431.120359 -65.174107 25.504118
v 428.632667 -61.998569 23.020492
v 429.403179 -121.999480 5.951026
v 430.680754 -56.436410 16.660876
v 423.180765 -54.098414 11.429946
v 425.575849 -122.687788 -8.957713
v 427.128155 -121.841118 0.395087
v 426.325777 -54.031496 0.472600
v 429.212890 -123.784009 -19.658812
v 425.064830 -123.977738 -25.099620
v 429.244471 -59.984209 -13.641181
v 428.737386 -123.895385 -23.881747
v 427.861837 -123.510555 -29.400725
v 431.776776 -67.297754 -24.206049
v 426.174498 -70.358434 -28.433782
v 426.365987 -121.775763 -38.603150
v 426.345897 -74.785372 -33.677334
v 426.119512 -118.203040 -47.863566
v 430.387399 -87.544549 -46.615413
v 425.038253 -81.000496 -40.608786
v 421.901740 -86.714840 -46.542749
v 429.959877 -98.683346 -54.605603
v 430.812905 -93.941742 -51.563863
v 424.430876 -98.251910 -54.895595
v 427.115258 -107.342872 -57.188498
v 425.770565 -102.588581 -56.706173
v 426.332268 -111.182864 -56.025316
v 425.547417 -86.986789 33.420874
v 422.671170 -91.467516 33.451415
v 428.937663 -87.044228 33.474068
v 423.191147 -96.314024 33.035256
v 425.429846 -105.166902 30.745038
v 422.826324 -100.706031 32.136540
v 426.357311 -109.402352 28.825200
v 423.023639 -113.470225 26.415213
v 425.168736 -117.610826 23.809479
v 430.339588 -67.515338 27.070107
v 427.614584 -122.925693 15.543804
v 419.472997 -66.099600 26.103603
v 425.539108 -123.945606 -20.381907
v 421.314452 -61.791046 -17.195586
v 425.723890 -64.164936 -20.400992
v 424.632749 -66.898557 -24.232786
v 421.757827 -120.397378 -43.450521
v 425.438360 -78.415278 -37.821049
v 426.433913 -115.833542 -51.764288
v 426.090981 -89.962811 -49.023584
v 423.989078 -93.507531 -51.851714
v 420.327709 -107.082958 -57.704744
v 421.288993 -109.270042 28.717169
v 424.305514 -121.735131 19.764073
v 424.350339 -120.605879 21.155747
v 421.093307 -73.122410 29.860824
v 423.085728 -61.796718 22.848059
v 424.052171 -59.959399 21.119742
v 424.028429 -56.480079 16.808996
v 420.351451 -122.335361 5.760580
v 424.779404 -53.298066 5.715590
v 421.661115 -123.461507 -14.707110
v 424.261771 -58.361299 -10.939764
v 418.886463 -57.200427 -8.884221
v 418.712512 -59.455982 -13.389648
v 422.432307 -123.994233 -19.705749
v 421.370521 -124.085969 -24.779597
v 419.572566 -63.654048 -20.194727
v 417.737574 -62.049815 -17.883089
v 421.637873 -123.784876 -29.336103
v 419.376096 -66.273606 -23.837794
v 421.494953 -123.068006 -33.985838
v 417.882661 -120.738749 -43.029002
v 420.938788 -82.005870 -41.954640
v 419.989710 -78.916696 -38.803875
v 416.031164 -85.876990 -46.249571
v 421.065309 -116.409086 -51.528858
v 420.648733 -90.072220 -49.534815
v 420.608630 -113.009827 -55.350925
v 420.647856 -97.598816 -54.838684
v 417.824528 -111.966608 -56.300649
v 422.014153 -86.699078 33.299373
v 417.952020 -83.717570 32.797812
v 419.398135 -96.106425 33.014074
v 417.915332 -100.069578 32.180328
v 417.958802 -113.337436 26.257864
v 423.755556 -77.166148 31.400155
v 420.884401 -123.254734 15.580794
v 414.483029 -123.450461 11.069310
v 417.331937 -60.115247 21.254943
v 415.816620 -66.333211 26.230039
v 421.065225 -122.943363 10.496358
v 417.394160 -56.497183 16.936874
v 418.931834 -122.113414 -2.157802
v 412.414190 -54.104464 11.663121
v 419.014512 -122.847838 -9.321673
v 418.718758 -124.148225 -20.783516
v 417.754880 -124.202906 -24.761787
v 414.375644 -61.714974 -17.583796
v 415.914171 -70.193821 -29.063522
v 421.361851 -122.008117 -38.578158
v 416.273746 -73.688891 -33.210823
v 416.469669 -118.427049 -48.430855
v 416.917929 -92.548373 -51.796585
v 414.213303 -89.388358 -49.541805
v 418.972301 -102.283026 -57.131244
v 416.845720 -106.846549 -57.964803
v 416.090380 -95.830526 33.009239
v 412.748251 -100.451314 31.995480
v 417.862274 -104.950067 30.565818
v 414.557865 -109.079568 28.580420
v 415.891919 -117.216895 23.577293
v 417.614834 -120.008574 21.464386
v 412.510412 -75.440456 30.598385
v 416.615332 -81.340498 32.333602
v 411.005090 -82.008061 32.408120
v 418.101244 -121.634928 19.781699
v 414.637180 -123.345970 15.599969
v 412.724793 -65.774671 25.863864
v 418.671658 -61.613221 22.680857
v 415.731928 -122.760934 7.091776
v 415.222553 -122.175609 -0.254338
v 415.637750 -53.393727 5.916398
v 413.665531 -122.920084 -9.253473
v 416.933740 -123.579084 -14.745411
v 417.865629 -54.063608 0.373343
v 415.531526 -57.379354 -9.464600
v 411.732448 -56.998899 -8.782276
v 411.262814 -59.070065 -12.967794
v 415.003111 -59.301401 -13.352989
v 413.247862 -123.488511 -33.881630
v 417.108049 -123.980423 -29.167326
v 415.272939 -63.848206 -20.740586
v 411.433762 -122.538926 -38.487530
v 413.624309 -79.601917 -40.083241
v 410.966055 -76.407597 -36.820340
v 410.669107 -81.925358 -42.741712
v 411.612240 -117.133218 -51.196980
v 413.142215 -119.261223 -47.187335
v 410.566394 -88.810606 -49.318635
v 413.337603 -92.503216 -52.077315
v 417.571657 -115.884796 -52.559511
v 410.489893 -97.457299 -55.631349
v 415.554579 -97.680876 -55.302817
v 412.221160 -101.952437 -57.553463
v 414.109996 -111.300606 -56.913724
v 413.849619 -86.707114 33.143165
v 412.684021 -95.913534 32.947991
v 412.814234 -104.827618 30.500213
v 412.915626 -113.255033 26.081543
v 409.060078 -75.616382 30.660672
v 410.359311 -118.045333 22.563007
v 412.178380 -121.267367 19.670835
v 413.833921 -71.428340 28.954981
v 409.229077 -123.391088 15.567451
v 410.756010 -56.549332 17.080817
v 410.494963 -53.950839 0.601198
v 415.142329 -54.799043 -2.742519
v 412.093843 -123.632607 -14.374776
v 412.151493 -124.241450 -19.587602
v 411.417469 -124.455451 -24.419499
v 410.093071 -62.544705 -19.017754
v 411.002880 -67.356871 -25.862601
v 408.156889 -122.769322 -38.461040
v 409.253020 -70.388716 -29.825749
v 410.855707 -73.214110 -33.102135
v 414.558172 -120.946206 -43.014293
v 411.056044 -85.165738 -45.957720
v 410.654724 -92.725861 -52.461458
v 406.817146 -97.702906 -56.091568
v 408.852514 -106.413088 -58.503369
v 414.242765 -113.342694 -55.573814
v 410.955518 -91.168511 33.283171
v 409.168506 -112.816162 26.214838
v 403.934997 -74.741185 30.303021
v 407.908621 -82.848992 32.589925
v 406.686876 -121.118719 19.574982
v 406.289109 -66.858224 26.529270
v 406.444666 -123.909436 13.285446
v 405.506239 -65.524890 25.697899
v 409.599983 -123.603661 10.492058
v 410.442098 -60.124394 21.264536
v 408.902747 -122.929692 5.698613
v 410.818506 -122.342317 0.691849
v 407.331393 -53.345016 6.023438
v 409.625933 -122.790906 -7.166124
v 408.777954 -123.726774 -14.385510
v 405.341306 -57.498348 -10.089815
v 408.346574 -124.377870 -19.520573
v 408.120419 -124.638718 -24.390813
v 408.720789 -58.722582 -12.366337
v 408.471286 -124.404436 -29.338512
v 406.021115 -66.818242 -25.395849
v 408.293231 -123.797153 -33.784995
v 404.820267 -123.041397 -38.403609
v 407.336295 -78.815342 -39.739932
v 406.090404 -75.998233 -36.649749
v 405.004895 -121.607669 -42.833931
v 406.525108 -81.063992 -42.210644
v 405.096193 -117.082571 -51.883839
v 407.117015 -92.534323 -52.616045
v 407.800211 -111.165814 -57.352666
v 406.042239 -101.868853 -58.037807
v 402.554477 -82.414413 32.490216
v 407.214882 -86.569448 33.053725
v 404.330881 -91.029893 33.249430
v 402.703781 -95.682474 32.874326
v 407.745341 -100.342955 31.945545
v 402.754119 -100.219397 31.927402
v 407.811730 -104.690358 30.424759
v 407.849758 -108.901690 28.458789
v 405.995744 -117.020329 23.163384
v 406.259562 -81.197747 32.252868
v 405.857667 -123.343523 15.956029
v 399.670450 -61.287392 22.516999
v 407.897911 -61.325747 22.387508
v 400.808458 -54.204347 12.036333
v 402.530536 -122.681113 0.901646
v 405.509939 -53.994164 0.634249
v 403.813455 -123.848717 -14.296944
v 405.235550 -59.961973 -14.926924
v 405.675996 -63.934699 -21.307845
v 404.647055 -69.927678 -29.506856
v 404.211084 -72.926889 -33.218711
v 406.149643 -119.516382 -47.556347
v 405.293427 -85.183068 -46.461053
v 398.244779 -85.021700 -46.948211
v 405.359705 -88.792558 -49.761662
v 405.200138 -113.912451 -55.679318
v 400.767217 -90.232533 -51.334623
v 402.252598 -101.551019 -58.183482
v 400.276253 -110.813168 -58.089329
v 403.708064 -110.915747 -57.813984
v 403.873139 -105.982012 -58.888488
v 396.428443 -81.890090 32.297299
v 399.626767 -104.403437 30.443069
v 400.709544 -109.075555 28.188313
v 403.364240 -113.039159 25.873486
v 399.739503 -80.834991 32.100128
v 399.282249 -116.487570 23.237797
v 403.384075 -120.869694 19.761785
v 400.526814 -123.270469 16.263328
v 402.005372 -124.086042 13.748603
v 400.540170 -65.373087 25.624517
v 405.920426 -123.834853 10.645547
v 405.815246 -56.635674 17.182587
v 403.811707 -59.925479 21.150889
v 402.405458 -122.672206 -3.680409
v 400.509185 -53.997911 0.780944
v 404.141013 -54.605378 -2.096170
v 401.533291 -124.949249 -24.043483
v 403.191499 -56.261895 -7.234796
v 399.744527 -60.166274 -15.523058
v 395.169464 -65.114335 -23.538152
v 400.320433 -64.033195 -21.756509
v 404.736942 -124.050852 -33.690186
v 402.660712 -124.745727 -29.244299
v 399.634495 -66.583318 -25.421667
v 400.076405 -70.029194 -29.867724
v 398.779080 -73.555230 -34.315509
v 403.007444 -79.129586 -40.365239
v 400.571549 -121.883657 -42.812371
v 400.885217 -81.005830 -42.586527
v 396.446937 -117.986199 -51.411978
v 401.191327 -119.910286 -47.383026
v 400.594145 -117.119651 -52.263046
v 401.056830 -114.135257 -55.752541
v 404.104983 -93.233456 -53.372311
v 400.605088 -108.082184 -58.969104
v 400.886725 -86.603466 33.055120
v 396.047131 -90.932445 33.182833
v 396.694664 -95.486283 32.818446
v 396.146820 -104.400305 30.376563
v 398.376994 -99.776728 31.948679
v 399.978655 -112.757260 25.926007
v 396.685024 -75.165601 30.491385
v 399.954355 -120.886040 19.532937
v 397.717093 -123.603750 5.954567
v 399.236886 -122.870251 1.025671
v 397.547656 -56.690064 17.441445
v 395.927148 -123.059194 1.100987
v 400.216831 -123.220463 -9.285633
v 402.344360 -53.418976 6.089560
v 399.033475 -55.675123 -5.702750
v 396.901913 -125.139793 -24.119377
v 398.971865 -57.145287 -9.593128
v 396.590672 -123.587345 -38.263763
v 399.282037 -76.767033 -38.014433
v 397.817526 -80.129227 -41.899515
v 399.456252 -96.736705 -56.060351
v 396.928539 -110.787700 -58.343444
v 393.292358 -98.795642 -57.671807
v 395.800248 -101.347913 -58.590019
v 392.535298 -110.068323 -59.067258
v 398.750614 -105.380800 -59.241770
v 392.605157 -85.952165 32.931130
v 392.763267 -95.350969 32.840185
v 395.036649 -108.873551 28.136497
v 393.316420 -112.483627 25.826933
v 396.630597 -112.680925 25.774412
v 393.275794 -81.903298 32.333881
v 392.131892 -122.979672 16.673214
v 393.099028 -61.178893 22.533126
v 392.358674 -65.188727 25.546959
v 397.660059 -68.886427 27.678094
v 397.438074 -124.343378 10.631307
v 393.130744 -59.625728 21.085023
v 397.640399 -122.897626 -4.449926
v 393.551574 -123.070690 -3.972160
v 396.219205 -123.854648 -12.900372
v 399.145745 -54.580873 -1.938290
v 396.991137 -124.723269 -18.874296
v 394.838844 -55.569280 -5.424963
v 391.835153 -124.829744 -18.851461
v 393.557111 -60.065287 -15.510908
v 396.735865 -124.580657 -33.598383
v 396.940739 -125.092787 -28.870167
v 390.865577 -76.367903 -38.149535
v 394.194847 -80.264847 -42.290821
v 394.832651 -82.877094 -45.057920
v 390.391505 -82.129936 -44.554771
v 393.622628 -88.006315 -50.001608
v 387.239909 -115.410225 -55.783133
v 395.523912 -116.115083 -54.134729
v 395.709251 -92.654681 -53.587357
v 393.403585 -105.398675 -59.696773
v 390.516738 -109.149699 -59.561574
v 389.406482 -90.604276 33.200034
v 389.386659 -95.231769 32.813472
v 392.785968 -99.871974 31.897694
v 389.543476 -108.349145 28.284496
v 394.315012 -116.115359 23.252061
v 393.152371 -75.908328 30.722574
v 390.420025 -120.670160 19.442778
v 386.616602 -70.618037 28.685978
v 395.571671 -124.159754 13.974283
v 392.782021 -123.913290 6.131918
v 392.642650 -56.679688 17.503140
v 392.383540 -53.523697 6.239505
v 389.052223 -53.573101 6.273715
v 392.548670 -54.335267 12.178348
v 388.750924 -123.215743 -3.468289
v 394.331282 -123.381783 -9.065282
v 392.176256 -54.031150 0.959322
v 388.815424 -125.433667 -23.718163
v 392.111808 -62.049831 -18.989657
v 391.832483 -124.878478 -33.474290
v 391.940906 -125.313083 -28.756521
v 388.259635 -66.674812 -26.135508
v 391.772481 -69.556067 -29.752406
v 387.634380 -72.722495 -33.988118
v 386.832890 -77.328121 -39.479877
v 392.908062 -122.420430 -42.829396
v 389.668372 -120.775105 -47.304547
v 392.132175 -118.534403 -51.049413
v 389.471191 -95.982772 -56.412292
v 394.287150 -114.167840 -56.342348
v 390.757838 -100.965835 -58.848251
v 387.457585 -111.555458 -58.812322
v 386.122371 -90.500858 33.182939
v 385.727791 -86.055278 32.970400
v 389.047788 -86.312143 32.977854
v 386.197878 -104.095877 30.388187
v 390.996963 -104.305667 30.349172
v 386.233521 -108.279231 28.295843
v 387.726551 -112.160115 25.863151
v 387.773097 -116.121001 23.038309
v 388.415774 -124.111135 14.533272
v 385.967186 -122.754190 16.864307
v 391.274671 -124.608960 10.935275
v 385.914691 -124.872335 11.163766
v 391.511969 -66.860574 26.583991
v 389.818673 -61.224256 22.607699
v 390.851012 -123.295232 1.052955
v 384.014697 -123.452056 -3.193799
v 387.181517 -54.040236 1.152345
v 387.483775 -54.452161 -1.056368
v 389.937697 -124.209219 -13.962878
v 387.131125 -56.646798 -8.633972
v 388.641697 -125.486125 -28.620051
v 388.315946 -60.026902 -15.768911
v 385.868774 -64.019134 -22.425270
v 390.042217 -124.052978 -38.158148
v 390.675410 -84.655944 -47.103780
v 387.317660 -92.093056 -53.842192
v 387.943558 -118.216249 -52.074017
v 384.732069 -121.130260 -47.246826
v 388.260603 -97.896508 -57.612043
v 383.278249 -115.944861 -55.557184
v 384.758434 -109.146097 -60.074378
v 388.528606 -104.950911 -60.083204
v 383.533475 -84.648824 32.819783
v 382.809186 -90.348948 33.190975
v 382.832598 -95.125856 32.813482
v 386.146671 -95.206136 32.792328
v 386.168272 -99.766105 31.890768
v 382.861759 -99.659764 31.851240
v 382.939699 -108.139793 28.322424
v 383.356237 -112.085861 25.879535
v 387.423553 -82.709347 32.480277
v 385.721292 -120.325431 19.550860
v 383.247603 -61.154318 22.665236
v 387.417235 -65.073276 25.495171
v 379.248258 -64.895318 25.581595
v 387.622200 -124.273773 6.437622
v 382.433561 -59.242556 20.976547
v 381.946700 -54.525230 12.282293
v 388.001921 -54.419714 12.245529
v 387.079232 -123.582203 -8.585931
v 385.913857 -124.375050 -14.170172
v 385.833266 -124.936481 -18.143875
v 382.596007 -124.320893 -13.022719
v 384.826251 -55.436975 -5.066986
v 382.513061 -60.623567 -17.064643
v 382.239361 -125.749092 -23.557751
v 381.893214 -125.543233 -33.286389
v 385.214187 -125.279002 -33.332137
v 383.262748 -69.663381 -30.366052
v 384.992698 -124.313810 -38.428783
v 388.234941 -122.776603 -42.772399
v 381.802882 -124.586917 -38.230945
v 377.216071 -72.362462 -34.044907
v 383.568058 -76.804475 -39.001019
v 381.327003 -121.502286 -46.966336
v 383.632381 -81.834062 -44.580312
v 380.592252 -84.141025 -47.117790
v 383.764288 -87.849184 -50.536667
v 382.281961 -91.764288 -53.954211
v 384.088825 -100.431941 -59.198135
v 382.124858 -104.742138 -60.578169
v 379.549258 -99.558593 31.886605
v 381.197137 -80.226923 31.971710
v 379.253153 -116.635350 22.380233
v 383.010880 -116.740237 22.361053
v 384.128623 -73.934023 30.134574
v 381.432963 -123.864927 15.054458
v 385.373249 -56.747891 17.686329
v 384.335198 -123.706477 1.486211
v 377.040116 -124.143834 1.362037
v 381.801806 -54.231292 0.212531
v 382.736129 -53.707484 6.414663
v 381.973975 -125.134838 -18.568291
v 378.762423 -56.406523 -8.362563
v 385.267288 -59.258101 -14.541680
v 384.221191 -125.783584 -28.154454
v 377.832207 -66.890815 -26.846501
v 379.582178 -122.570509 -44.883286
v 380.075418 -79.954471 -42.713837
v 376.960214 -84.226960 -47.409797
v 379.990218 -87.775557 -50.716234
v 384.191409 -111.505692 -59.164882
v 383.455987 -114.215652 -57.303493
v 381.932726 -95.450504 -56.588840
v 377.074290 -104.434978 -60.962507
v 380.116758 -108.892667 -60.521969
v 379.475471 -84.646048 32.817503
v 378.616648 -95.009432 32.851138
v 379.533121 -90.278523 33.170479
v 379.629696 -108.015318 28.314508
v 380.829285 -103.920941 30.351238
v 377.632337 -111.631742 26.037004
v 378.492776 -120.047972 19.456070
v 381.738829 -122.708782 16.780570
v 378.336529 -60.981009 22.690324
v 379.338163 -125.150248 11.453028
v 382.870437 -124.578222 6.377390
v 376.119264 -56.742630 17.697161
v 376.775192 -123.896488 -7.566908
v 379.284967 -123.828613 -8.221185
v 378.994820 -123.697731 -3.333298
v 373.179330 -55.283981 -4.766223
v 378.415462 -59.262919 -14.723733
v 377.331804 -125.861518 -23.048509
v 375.742976 -126.181660 -28.529634
v 378.883390 -63.987276 -22.616943
v 376.830629 -124.971753 -37.976634
v 376.173472 -125.846575 -33.348079
v 375.217849 -123.773474 -42.950500
v 373.647300 -75.652171 -38.209359
v 377.001737 -75.894800 -38.253907
v 381.220311 -119.016417 -51.636678
v 379.452657 -82.089697 -45.045802
v 376.944607 -91.145984 -53.773390
v 373.484739 -91.368278 -54.139427
v 377.071526 -114.130248 -58.021648
v 376.121307 -89.754442 33.165578
v 372.564376 -90.076784 33.187843
v 376.266343 -99.473235 31.915211
v 376.314549 -107.999638 28.289536
v 373.441514 -111.730015 25.848537
v 378.703744 -74.718989 30.382099
v 375.979003 -80.628354 32.070168
v 384.942795 -66.666966 26.569090
v 375.967453 -70.420763 28.694761
v 373.557633 -121.957380 17.367986
v 374.386375 -125.254382 6.654443
v 377.490498 -59.206805 21.082325
v 372.566443 -58.937684 20.687573
v 372.832254 -56.852126 17.626640
v 377.420941 -53.797263 6.591837
v 377.195984 -54.107237 1.485353
v 377.822223 -124.607240 -14.168721
v 377.056438 -125.258791 -18.341880
v 368.853558 -125.426372 -18.047347
v 378.149012 -126.048778 -25.537897
v 375.292636 -61.308664 -18.542635
v 371.854440 -126.402557 -28.449307
v 368.922753 -125.811984 -37.429501
v 371.825108 -124.180337 -42.562714
v 373.629041 -72.228278 -34.070628
v 369.529188 -122.457989 -47.375015
v 375.459811 -122.122268 -46.806970
v 370.273043 -80.639796 -43.971505
v 374.540356 -119.770960 -51.377441
v 371.484733 -83.102914 -46.558813
v 369.867778 -86.944173 -50.455409
v 372.703336 -87.079071 -50.439816
v 371.275386 -116.836370 -55.983299
v 377.390849 -99.938496 -59.464954
v 376.897339 -95.098730 -56.688198
v 372.058114 -104.153974 -61.229979
v 375.127532 -108.649580 -61.003922
v 377.733479 -112.103505 -59.403201
v 370.978867 -113.079254 -59.413543
v 372.964947 -94.842768 32.873818
v 374.706008 -103.690573 30.398193
v 370.572671 -116.194042 22.486244
v 373.169728 -114.210069 24.019968
v 371.817973 -73.897227 30.128733
v 370.277445 -123.633586 15.381781
v 374.859048 -123.855974 15.089383
v 369.398911 -64.687089 25.654418
v 374.408585 -125.309821 11.620442
v 369.472375 -125.481767 11.763329
v 369.267769 -124.805848 1.876039
v 372.884809 -124.461564 1.444249
v 372.639930 -54.785156 12.591849
v 371.065440 -124.162384 -7.869499
v 370.990814 -124.585063 -12.314915
v 370.593422 -54.085130 1.929951
v 370.768698 -54.338347 -0.208583
v 368.610823 -126.566463 -28.286520
v 369.423144 -60.924612 -18.150082
v 373.412630 -64.550445 -23.665594
v 369.514657 -126.369029 -32.834928
v 372.965528 -68.096035 -28.728299
v 371.787062 -120.291992 -51.003034
v 367.178168 -83.265342 -46.958757
v 368.964257 -91.600096 -54.584926
v 367.562896 -117.627002 -55.538347
v 367.047777 -103.906979 -61.518322
v 370.092039 -108.470032 -61.410962
v 367.304535 -112.422557 -60.192094
v 370.565258 -99.130276 32.037260
v 370.986794 -108.891124 27.737640
v 369.856208 -111.850084 25.784835
v 364.881660 -74.514327 30.418324
v 368.070360 -84.437717 32.779643
v 366.480795 -116.230451 22.388276
v 366.514542 -121.026186 18.049692
v 369.763995 -121.621883 17.581770
v 371.048167 -70.329812 28.668546
v 365.586850 -123.500334 15.392667
v 366.249835 -125.512916 11.886419
v 373.427715 -60.987732 22.672177
v 367.632557 -56.872714 17.616220
v 367.193932 -125.837169 7.304721
v 369.317994 -54.859990 12.602357
v 366.142406 -124.331860 -7.718719
v 371.039343 -124.150885 -3.209871
v 369.366515 -53.933602 7.218218
v 372.086016 -56.230593 -8.070180
v 371.716305 -58.977045 -14.512472
v 372.129618 -126.210070 -24.708355
v 366.917217 -63.668998 -22.700202
v 361.428690 -66.552014 -27.097013
v 366.918312 -75.321264 -38.139464
v 365.252106 -81.511700 -45.264698
v 366.532232 -86.958434 -50.658300
v 366.636185 -114.169306 -59.065218
v 363.472366 -94.380883 -57.005166
v 368.671013 -99.190025 -59.647738
v 364.536286 -108.093381 -61.948580
v 366.594811 -89.974406 33.180797
v 363.103954 -94.559543 32.967917
v 368.671356 -94.531046 32.951413
v 364.735622 -99.127720 32.015087
v 368.052436 -103.528849 30.421883
v 364.771147 -107.607882 28.336665
v 365.717468 -111.675271 25.819403
v 368.917208 -80.091120 31.964872
v 362.192442 -120.479360 18.420656
v 367.753898 -66.294590 26.694461
v 367.278357 -58.934871 20.731695
v 365.160083 -60.761309 22.738683
v 365.938260 -125.132560 2.047790
v 360.201747 -55.069126 12.594413
v 363.583786 -124.867754 -12.475299
v 363.550488 -55.058175 -4.318698
v 360.575589 -58.901205 -14.861530
v 362.061706 -126.896963 -28.019393
v 360.858150 -63.179718 -22.243775
v 362.157189 -126.339619 -37.759816
v 365.580572 -126.679589 -33.026194
v 368.511053 -70.555821 -32.172854
v 360.306141 -70.324064 -32.212539
v 365.403238 -124.690520 -42.903658
v 357.498462 -72.300301 -34.869527
v 361.774238 -123.203741 -47.448876
v 363.851106 -79.071007 -42.648761
v 363.237768 -86.232099 -50.167462
v 362.691397 -117.642606 -56.177719
v 360.180731 -93.597120 -56.613285
v 361.062848 -99.137613 -60.115608
v 362.722047 -89.797218 33.194559
v 361.460263 -103.324875 30.529688
v 361.314704 -79.587522 31.859442
v 363.391420 -114.168057 23.930600
v 359.506255 -64.280153 25.666583
v 361.001713 -125.292465 12.525265
v 362.518216 -126.250709 8.900396
v 360.968048 -58.803075 20.508190
v 362.863071 -56.972846 17.663018
v 359.682032 -124.954949 -2.638653
v 366.187764 -124.424313 -2.934350
v 366.004631 -53.962574 6.457541
v 363.697878 -56.030345 -7.783679
v 356.020476 -56.932239 -10.519726
v 357.026881 -55.883027 -7.444207
v 361.592521 -125.704253 -17.873395
v 362.960067 -126.488828 -23.884780
v 363.535930 -60.865943 -18.383369
v 362.306998 -126.889663 -32.980793
v 358.687568 -80.823941 -44.836398
v 362.841836 -120.030259 -52.980081
v 358.862874 -85.979347 -50.138594
v 363.405263 -90.813680 -54.264147
v 356.685452 -90.466109 -54.326359
v 362.019624 -103.676731 -61.801278
v 361.950110 -112.338321 -60.750026
v 357.804740 -89.686434 33.274473
v 356.517001 -94.341623 33.048752
v 359.822941 -98.989892 32.053691
v 359.273542 -107.085300 28.643989
v 356.541511 -103.179621 30.608233
v 353.335277 -84.024593 32.817901
v 360.467290 -111.328444 25.952493
v 357.153502 -115.588580 22.649764
v 362.145916 -70.127796 28.802196
v 358.589998 -75.107190 30.683250
v 357.060528 -122.965111 15.685633
v 358.674170 -66.178899 26.840605
v 361.393973 -126.278522 6.694605
v 357.087740 -56.977404 17.584553
v 358.521714 -60.726572 22.818147
v 364.307747 -54.163387 1.695077
v 359.290126 -125.042086 -12.310541
v 356.329811 -54.562743 -1.857927
v 356.780544 -125.241644 -13.028461
v 358.771260 -127.065724 -27.929965
v 356.867737 -65.004835 -25.167728
v 354.166499 -69.396512 -31.279839
v 357.403640 -126.709175 -37.709664
v 360.865680 -75.512469 -38.646633
v 358.429419 -123.710632 -47.106215
v 354.965896 -121.591702 -52.035958
v 359.470316 -121.279415 -51.582846
v 354.272266 -119.174644 -55.669077
v 353.643704 -85.639632 -50.075719
v 353.802398 -94.796865 -57.846822
v 355.324478 -103.387349 -62.176360
v 357.136458 -108.019324 -62.566343
v 352.900407 -89.589983 33.311044
v 353.273749 -94.263508 33.044946
v 354.900027 -98.847239 32.077562
v 356.760700 -111.607606 25.784193
v 354.610312 -79.569424 31.963333
v 355.787190 -118.994038 19.597006
v 353.796754 -122.924916 15.687576
v 356.299736 -125.074398 12.963650
v 351.019518 -60.551758 22.774175
v 354.717810 -126.475576 9.680627
v 354.875486 -126.115402 2.378690
v 359.109835 -54.206782 7.164216
v 359.070563 -125.673997 1.696105
v 356.122455 -126.555211 -22.276248
v 357.003061 -127.259725 -33.020325
v 351.220224 -61.368604 -19.911646
v 356.062201 -66.535858 -27.342723
v 350.324028 -69.541924 -31.639780
v 358.525251 -125.430056 -42.562541
v 352.720294 -75.100294 -38.585682
v 351.543725 -78.910424 -43.136679
v 354.631023 -124.221943 -46.973063
v 354.625084 -92.546580 -56.130476
v 354.409876 -115.366070 -59.584123
v 355.188887 -98.792722 -60.247924
v 352.144143 -107.909015 -63.005146
v 355.514705 -112.266189 -61.501840
v 351.609763 -103.053867 30.660059
v 351.596268 -107.266982 28.604008
v 353.877305 -114.779750 23.295170
v 349.810807 -111.675537 25.780357
v 352.151130 -69.656284 28.806722
v 353.009188 -125.257201 12.733646
v 352.663670 -58.630128 20.411452
v 354.748056 -126.692826 7.182646
v 349.913051 -126.550028 2.477912
v 351.396051 -125.637186 -2.491304
v 354.592007 -124.994894 -8.255129
v 348.352297 -54.538205 -1.596156
v 352.457884 -125.410801 -12.501423
v 352.940529 -126.207175 -18.924754
v 352.043873 -127.419135 -27.425384
v 350.768547 -127.683505 -32.859020
v 349.050377 -64.971347 -25.505327
v 348.871498 -71.954346 -34.850774
v 352.059154 -126.064030 -42.501036
v 353.313569 -90.305195 -54.364250
v 350.601538 -118.731894 -56.883080
v 349.465553 -115.504936 -60.176214
v 349.805085 -93.575243 -57.156701
v 346.949185 -98.308059 -60.484526
v 349.383523 -94.276193 33.060224
v 348.566002 -98.449400 32.219153
v 346.387190 -79.342171 32.020731
v 348.587656 -84.851096 33.019574
v 350.390906 -115.606794 22.611118
v 347.090969 -115.745062 22.565297
v 348.621078 -74.545877 30.678111
v 349.950707 -119.118308 19.394413
v 350.561795 -122.840227 15.757616
v 352.048093 -64.093776 25.763183
v 349.819993 -126.445149 10.265024
v 349.694453 -124.981055 13.123146
v 349.022255 -127.028651 7.307747
v 347.959524 -57.026099 17.661324
v 347.704561 -55.249281 12.544868
v 346.543435 -126.798116 2.497226
v 345.541845 -125.982605 -3.378500
v 348.278664 -54.464518 7.501172
v 351.807107 -54.242734 3.759523
v 341.456876 -57.974539 -13.870266
v 346.092196 -62.325619 -21.719064
v 348.307947 -127.630425 -27.784213
v 345.955600 -66.183776 -27.304811
v 345.472836 -127.631227 -37.930426
v 346.877059 -77.940677 -42.295840
v 348.510930 -124.755567 -47.187833
v 347.007209 -83.861236 -48.720143
v 345.862593 -119.962460 -56.171273
v 348.247621 -122.461391 -51.808379
v 350.309924 -86.770882 -51.412315
v 344.676203 -90.819850 -55.260272
v 347.273816 -118.147578 -58.076350
v 347.154897 -94.620372 -58.052372
v 348.621162 -103.093219 -62.638813
v 349.779153 -112.532958 -62.008407
v 346.899533 -89.370099 33.453138
v 343.384755 -102.819793 30.839467
v 346.661964 -102.932432 30.770486
v 346.766014 -111.534249 25.901211
v 343.487322 -115.180332 22.984203
v 343.291202 -117.804264 20.539299
v 344.705330 -69.422171 28.709563
v 341.939057 -60.491171 22.671769
v 349.564094 -65.858106 26.871100
v 344.711309 -124.754772 13.322597
v 342.901642 -58.664611 20.322315
v 344.313927 -54.327694 4.623287
v 346.215159 -125.788944 -12.678954
v 346.597575 -125.561128 -7.141974
v 342.964391 -125.820082 -7.536362
v 341.620197 -55.364105 -6.176560
v 346.944045 -55.571216 -6.963210
v 345.947036 -56.615720 -10.277692
v 349.173016 -59.002436 -15.644609
v 341.830002 -128.034101 -37.791723
v 341.457421 -69.739749 -32.178579
v 345.057501 -125.230299 -47.078278
v 345.318658 -126.635638 -42.882485
v 341.406863 -123.520343 -51.615890
v 343.703510 -81.906809 -46.832411
v 337.969357 -81.899306 -46.979431
v 344.906648 -122.930707 -51.820472
v 343.063976 -86.476666 -51.412274
v 340.274581 -94.236879 -58.149548
v 343.381114 -98.376608 -60.720031
v 345.583083 -107.856934 -63.615143
v 343.473521 -112.081756 -62.914459
v 341.769560 -98.486757 32.201949
v 336.897307 -107.199468 28.608133
v 343.589893 -107.323385 28.589527
v 342.954096 -111.106455 26.161142
v 340.762420 -115.736933 22.473562
v 340.431608 -65.647529 26.735469
v 342.251375 -63.941401 25.671704
v 341.743694 -57.171736 17.475724
v 340.610560 -55.647235 12.948640
v 341.594956 -54.341869 1.171995
v 335.822915 -56.386058 -9.928235
v 342.126497 -126.618595 -18.064526
v 345.934873 -127.775758 -27.733885
v 343.795605 -127.201041 -22.577983
v 340.637335 -61.499317 -20.685598
v 342.469023 -128.267781 -33.061517
v 340.412478 -65.427602 -26.461859
v 341.536175 -73.282377 -36.796615
v 342.055535 -127.038058 -42.851177
v 342.402426 -125.784291 -46.479118
v 338.516822 -123.666405 -52.017571
v 339.167959 -120.670277 -56.421416
v 339.985946 -90.164460 -54.932134
v 339.979364 -98.353112 -60.895561
v 343.281952 -103.326210 -63.035855
v 342.740196 -88.843647 33.422656
v 343.032168 -94.071424 33.080906
v 339.873923 -111.042030 26.245265
v 342.209977 -83.005918 32.786826
v 336.856103 -114.876779 23.269422
v 343.695676 -74.451443 30.695479
v 343.386764 -119.389719 18.972612
v 342.142095 -122.286057 15.929261
v 337.156866 -126.075768 11.339087
v 342.171213 -126.322013 10.875001
v 333.173663 -128.016629 3.006378
v 341.360427 -127.416278 7.455891
v 339.967207 -126.570027 -2.124574
v 339.918648 -127.370839 2.591608
v 335.576340 -54.528930 -1.055503
v 339.679590 -54.650958 7.433534
v 339.528593 -126.136768 -12.148338
v 338.538396 -55.450985 -6.499212
v 340.508019 -58.942336 -16.032315
v 338.795616 -128.246978 -27.786578
v 337.242762 -67.674461 -29.729232
v 336.539394 -72.569990 -36.081786
v 337.886541 -127.597675 -42.247378
v 337.979217 -78.397507 -43.162479
v 334.252030 -117.540355 -60.576664
v 337.886440 -118.333546 -59.318926
v 339.992596 -107.837941 -64.041435
v 339.297842 -112.336639 -63.193483
v 339.352609 -116.248006 -60.940232
v 336.660880 -86.357358 33.280045
v 333.522096 -93.775612 33.191143
v 338.647086 -102.624950 30.851041
v 336.811194 -98.354161 32.326894
v 334.198517 -85.544529 33.245913
v 334.090616 -110.753472 26.478389
v 338.072021 -69.214438 28.617256
v 336.490489 -119.161877 19.149344
v 337.126031 -122.153860 16.037578
v 337.421170 -124.543364 13.439173
v 337.665580 -58.370099 19.577081
v 335.398306 -54.753221 7.028635
v 339.207728 -126.120594 -7.242601
v 332.811251 -126.514883 -11.996106
v 328.277683 -56.237161 -9.760113
v 334.472166 -126.880423 -17.111994
v 331.319097 -57.713522 -13.833274
v 331.228928 -58.586999 -15.778906
v 333.867127 -61.267233 -20.589038
v 330.928662 -60.734141 -19.792275
v 334.154856 -128.445899 -27.316004
v 335.279318 -64.836542 -25.953042
v 335.052448 -70.377558 -33.308764
v 337.874713 -128.325735 -38.216665
v 333.445246 -75.296114 -39.560737
v 329.759071 -75.458251 -39.887407
v 335.156632 -126.103800 -47.834068
v 332.772414 -78.547377 -43.471183
v 330.574981 -82.517597 -47.950350
v 332.029260 -124.396660 -52.378734
v 334.662569 -121.520872 -56.218037
v 336.219254 -86.641704 -51.846310
v 329.933266 -121.241478 -57.556787
v 334.575451 -89.973172 -54.986336
v 333.336685 -106.968749 -64.553321
v 329.069141 -111.938784 -64.401781
v 331.813232 -102.483372 30.969299
v 330.236769 -106.984298 28.701722
v 333.650596 -115.365528 22.850802
v 330.430886 -74.026332 30.577219
v 334.842032 -78.943621 31.973064
v 327.899216 -118.270863 20.213288
v 330.417066 -60.408356 22.135954
v 332.894663 -63.636793 25.332168
v 330.556698 -125.985379 11.595597
v 333.319201 -127.833396 7.555995
v 333.448539 -57.669861 17.933537
v 329.798720 -57.537040 17.409431
v 335.584763 -55.705702 12.322854
v 329.113507 -56.035855 12.528594
v 335.285743 -126.972134 -2.341069
v 329.383866 -126.774201 -12.082686
v 331.705369 -55.081910 -4.857165
v 332.135755 -127.819838 -22.530938
v 330.505340 -129.062682 -37.875225
v 333.022487 -129.043343 -32.789250
v 330.411090 -67.508661 -29.803667
v 330.317919 -128.223442 -42.806206
v 326.328319 -78.919077 -44.044696
v 328.520383 -125.175760 -51.894305
v 330.137379 -117.644421 -61.141897
v 327.685533 -118.874859 -60.471521
v 321.050393 -93.888742 -58.775780
v 332.615720 -94.048571 -58.418658
v 332.987265 -98.543506 -61.375276
v 327.268190 -113.192444 -64.220351
v 330.110834 -103.169137 -63.806846
v 327.367543 -101.897507 -63.419607
v 327.406985 -78.809792 31.998330
v 329.817139 -88.873976 33.542238
v 327.283430 -110.588188 26.644928
v 330.239573 -114.655863 23.614556
v 326.704582 -115.527317 22.964246
v 333.773976 -122.133950 16.034030
v 332.942212 -65.680416 26.784280
v 326.642187 -126.063608 11.404865
v 326.555475 -124.274320 13.636035
v 327.811321 -128.040624 7.804798
v 329.247053 -128.422223 5.591681
v 329.012584 -54.989398 7.374868
v 330.245368 -54.523322 1.532218
v 332.901157 -126.623091 -7.141000
v 326.118165 -127.128728 -7.101481
v 326.161197 -54.996329 -4.394270
v 329.092545 -127.166427 -16.916491
v 321.184000 -57.495403 -13.719435
v 324.563234 -60.943927 -20.469764
v 329.239073 -128.825614 -28.207449
v 326.793687 -64.507642 -25.821552
v 325.385600 -129.490328 -37.930496
v 324.298145 -71.567776 -35.315145
v 323.221096 -75.097148 -39.647281
v 330.076048 -126.842748 -47.609152
v 321.238583 -78.444472 -43.700715
v 325.257150 -123.854314 -54.916211
v 326.559232 -86.341289 -51.989732
v 327.431767 -90.039327 -55.315281
v 323.199567 -102.557487 -64.007913
v 328.070170 -107.066142 -64.972591
v 326.525480 -88.896678 33.543666
v 323.590773 -93.477417 33.266379
v 328.532527 -98.112525 32.393195
v 327.968025 -93.736403 33.230693
v 327.141678 -84.121035 33.061269
v 323.642098 -114.486907 23.887876
v 328.063067 -69.039185 28.578972
v 323.574133 -72.977318 30.321205
v 323.501099 -121.943714 16.199655
v 323.057550 -63.319884 24.918032
v 327.901083 -128.429046 2.469797
v 319.179208 -56.289683 12.517899
v 325.363031 -127.755408 -2.810089
v 323.749940 -54.599028 1.557683
v 326.323960 -127.323580 -16.669435
v 318.564950 -56.117736 -9.394962
v 325.253988 -128.153539 -22.310866
v 322.422151 -127.686832 -17.593918
v 324.299797 -129.134240 -28.301249
v 321.639563 -129.807189 -32.987279
v 321.913494 -129.832385 -38.069086
v 325.972505 -129.504336 -32.977575
v 324.847546 -68.244258 -31.008220
v 322.503775 -72.955116 -37.070853
v 321.753565 -129.145702 -43.056318
v 325.229513 -128.733442 -42.957857
v 324.845308 -125.486720 -52.183970
v 323.514842 -81.991017 -47.598901
v 322.729520 -85.941578 -51.723060
v 324.595376 -97.892336 -61.397556
v 318.390144 -98.748030 -62.242676
v 326.695510 -116.904526 -62.246408
v 322.712581 -119.354829 -60.871427
v 321.493340 -107.144732 -65.504917
v 325.424119 -111.532156 -64.971733
v 323.208695 -88.862210 33.548559
v 323.610372 -102.357284 31.065991
v 321.754978 -106.550821 29.014404
v 320.857558 -110.598213 26.693738
v 323.304559 -118.616108 19.946810
v 322.549208 -60.767738 22.334529
v 320.979945 -128.451966 6.905415
v 321.222956 -57.939981 17.681373
v 315.654220 -54.930211 -3.666998
v 321.632011 -127.372031 -13.240768
v 318.064687 -68.006506 -30.977620
v 317.075730 -74.925637 -39.743759
v 322.461671 -127.552779 -48.195645
v 318.114751 -128.184210 -48.071543
v 317.339475 -82.410582 -48.335989
v 317.336490 -123.876858 -56.815842
v 317.941759 -126.020248 -53.147321
v 322.437710 -89.120385 -54.684772
v 319.973596 -117.240739 -63.017216
v 317.398648 -102.643243 -64.354420
v 321.335432 -113.515857 -64.837343
v 318.890139 -111.561424 -65.706718
v 316.908479 -93.371212 33.340757
v 320.254551 -93.421615 33.295907
v 316.877168 -97.835106 32.510559
v 323.074423 -98.139665 32.428651
v 317.743438 -81.172136 32.783701
v 320.004833 -114.798980 23.617682
v 320.620444 -68.716732 28.455170
v 318.744360 -119.287498 19.255161
v 320.023370 -121.372380 16.857751
v 316.425241 -60.778033 22.189895
v 322.011806 -65.473768 26.576087
v 316.085652 -62.747939 24.419744
v 322.937804 -124.837946 12.829279
v 321.323715 -127.820247 8.357226
v 321.165799 -128.904538 2.544342
v 321.133103 -128.196018 -2.155112
v 316.015875 -128.640642 -2.148171
v 320.548392 -55.177644 7.267163
v 317.532192 -127.872374 -7.153212
v 316.885383 -58.139014 -15.415083
v 318.787186 -129.458602 -28.100829
v 319.535592 -64.047753 -25.502162
v 317.893234 -60.619438 -20.233286
v 316.216321 -130.229830 -33.226942
v 318.321695 -70.872386 -34.668586
v 314.609146 -128.579406 -48.143058
v 315.762452 -77.333069 -42.649005
v 317.587096 -120.391451 -60.849806
v 312.886998 -89.177498 -55.175482
v 310.939587 -117.156126 -64.481350
v 316.430208 -117.065982 -63.662136
v 314.560481 -107.067001 -65.996698
v 316.597832 -114.685184 -64.932002
v 309.981335 -111.606232 -66.635476
v 319.028964 -88.983717 33.610883
v 318.514817 -102.150979 31.221102
v 315.812873 -105.999220 29.469444
v 317.170712 -109.856417 27.281279
v 312.638883 -65.976116 26.986228
v 316.988548 -68.064816 28.201286
v 314.885560 -121.745137 16.521726
v 316.851201 -123.802955 14.014089
v 316.429989 -127.701819 8.650197
v 315.875278 -128.543431 6.971719
v 316.179524 -129.226737 2.741519
v 315.080022 -54.758444 1.768421
v 315.472739 -55.303167 7.253745
v 312.486034 -128.073152 -11.913546
v 315.116027 -128.185962 -17.338289
v 317.129533 -128.675100 -22.263821
v 314.989510 -129.661986 -27.784623
v 311.878924 -60.521373 -20.447470
v 311.589498 -66.915286 -29.880623
v 317.710650 -130.190777 -38.105547
v 312.594998 -74.192682 -39.026988
v 313.215113 -70.712897 -34.695974
v 317.298873 -129.665176 -43.110085
v 314.505971 -85.940814 -52.067842
v 313.246437 -123.430635 -58.308756
v 311.142933 -120.861504 -61.614638
v 312.426767 -93.770856 -59.106858
v 311.520190 -88.567728 33.762197
v 310.031676 -106.122868 29.522338
v 312.655609 -110.230533 27.230569
v 306.829422 -73.579070 30.860141
v 311.566096 -78.292894 32.280946
v 314.023898 -84.449030 33.399145
v 314.553722 -114.653563 23.816524
v 312.860097 -119.068816 19.647346
v 311.924601 -68.560597 28.556990
v 314.680087 -73.110914 30.637874
v 310.913813 -123.782073 14.171926
v 311.723343 -60.807910 21.935840
v 313.805762 -58.097261 17.309886
v 312.748204 -129.455263 2.766427
v 312.544371 -128.991640 -2.200030
v 306.648424 -54.933778 1.915000
v 307.951860 -54.992454 -3.571892
v 308.699052 -128.416516 -12.666705
v 311.937951 -129.002205 -22.190552
v 308.521902 -57.199932 -13.427886
v 310.125242 -57.939243 -15.243837
v 311.309641 -129.874315 -27.444075
v 308.979935 -130.931070 -38.540834
v 311.700559 -130.560036 -33.062852
v 305.958922 -67.455754 -30.958386
v 310.058766 -129.017447 -48.485330
v 307.350765 -127.552928 -53.154855
v 312.087794 -78.843315 -44.434252
v 312.658906 -127.049725 -52.555363
v 307.472601 -125.023084 -57.485277
v 310.952985 -124.657170 -57.150505
v 309.354597 -85.769205 -52.078710
v 308.713225 -89.488058 -55.646058
v 309.911982 -122.732332 -59.937136
v 309.583676 -102.479646 -64.741184
v 305.825746 -101.999613 -64.660616
v 310.015386 -114.842061 -65.787044
v 313.574422 -93.286809 33.390180
v 306.697914 -101.933104 31.424436
v 310.167575 -97.691777 32.614259
v 306.485490 -110.368295 27.277314
v 306.442829 -123.508458 14.649311
v 312.743232 -62.865559 24.417073
v 311.199210 -128.702426 6.881439
v 307.743644 -129.490148 -2.020866
v 310.766754 -56.509500 12.462392
v 311.847347 -55.430807 7.370760
v 302.335055 -129.362160 -7.153492
v 304.833278 -128.767605 -12.389250
v 311.631707 -128.451998 -17.453621
v 301.506870 -129.771926 -22.088973
v 310.951842 -55.998197 -9.424755
v 301.665156 -55.903948 -9.132640
v 299.998546 -57.669598 -15.026106
v 307.878068 -130.287366 -28.193721
v 305.351694 -60.792661 -21.210488
v 304.500929 -63.028406 -24.926952
v 307.834761 -130.481686 -43.463660
v 302.607523 -78.633729 -44.561817
v 306.663105 -77.125193 -42.636183
v 304.723267 -82.244942 -48.549771
v 303.867448 -127.984394 -53.338516
v 304.172463 -90.099407 -56.407155
v 302.003200 -95.733835 -60.987505
v 305.351267 -94.115257 -59.638288
v 302.342573 -98.549391 -62.855067
v 309.338634 -107.023383 -66.370790
v 303.073494 -116.365971 -66.064914
v 303.093064 -88.343430 33.786321
v 306.830089 -93.136045 33.473942
v 304.946376 -106.084586 29.669795
v 308.892978 -83.926295 33.391813
v 306.776939 -117.676769 21.310690
v 308.181030 -114.482288 24.199244
v 305.902404 -119.347912 19.579452
v 303.232297 -121.442206 17.297669
v 302.648744 -62.684007 23.973982
v 308.135171 -127.688425 9.059898
v 304.404305 -125.231556 12.583044
v 306.310761 -60.896408 21.697543
v 307.690267 -58.372608 17.393392
v 308.731018 -129.764046 2.696715
v 302.345370 -56.767994 12.355218
v 310.412758 -128.450199 -7.750054
v 305.123136 -128.942916 -17.412709
v 306.861391 -59.809868 -19.307778
v 306.274250 -131.109237 -33.433533
v 298.662324 -60.624627 -21.343755
v 295.928545 -62.482655 -24.682209
v 301.310412 -129.947972 -49.042406
v 301.206491 -131.202775 -43.709474
v 305.640130 -72.429331 -37.120736
v 300.551016 -75.973243 -41.566812
v 301.744331 -87.572755 -54.155323
v 303.588749 -125.173552 -58.251850
v 300.041523 -125.962282 -58.049438
v 303.304220 -121.279187 -62.756106
v 299.573536 -118.589228 -65.466656
v 302.098695 -111.733717 -67.347275
v 299.130958 -116.036300 -66.781716
v 299.991682 -97.512187 32.743843
v 303.321400 -101.892410 31.498414
v 301.295244 -83.575036 33.484573
v 305.685857 -78.450519 32.415731
v 301.344816 -114.427623 24.400109
v 300.997671 -111.938514 26.372077
v 299.058733 -119.386219 19.781119
v 306.319762 -68.411369 28.494916
v 299.393468 -123.895487 14.444462
v 301.260591 -127.766058 9.236849
v 304.629297 -129.018542 7.047904
v 301.057719 -58.760455 17.483036
v 301.223209 -61.036744 21.727403
v 297.666043 -57.005254 12.402240
v 300.643783 -130.456864 2.558165
v 299.600725 -130.204323 -3.052241
v 298.497803 -129.691477 -7.608812
v 303.637352 -55.603637 7.227333
v 301.533945 -129.090424 -13.034545
v 296.351262 -129.718605 -17.672146
v 299.384634 -131.636909 -33.554848
v 300.986540 -67.003193 -30.687532
v 303.613393 -131.466234 -38.608137
v 299.205061 -128.595107 -53.516050
v 298.868099 -78.813920 -44.869794
v 299.147390 -82.140950 -48.578307
v 296.279803 -126.766760 -57.812144
v 296.846095 -93.708034 -59.691629
v 300.223618 -122.450690 -62.284059
v 291.730556 -102.312900 -65.519595
v 302.191786 -102.328087 -65.012314
v 296.935708 -111.430894 -67.931156
v 293.915669 -110.163457 27.700316
v 297.932227 -65.756880 26.852283
v 300.510663 -73.803121 31.111989
v 299.502784 -121.471356 17.405666
v 296.159293 -61.164271 21.538577
v 299.254817 -125.243828 12.718444
v 298.633119 -129.181338 7.097589
v 292.479988 -59.042297 17.144175
v 294.822622 -130.867716 -1.422417
v 291.625734 -55.007626 -1.293689
v 299.252682 -57.013796 -13.235931
v 291.601489 -132.250428 -33.497027
v 299.166936 -130.967048 -28.155956
v 298.413264 -59.496075 -19.206622
v 296.534690 -67.086508 -31.121156
v 298.148469 -64.117127 -26.983968
v 295.455681 -132.231434 -37.974824
v 297.556460 -70.514452 -35.273083
v 295.823652 -74.259386 -39.870175
v 293.973187 -78.385370 -44.622317
v 294.680977 -81.640031 -48.166375
v 297.743141 -85.514225 -52.230660
v 297.268253 -90.068531 -56.622573
v 295.571297 -121.638121 -63.981762
v 296.670008 -96.779537 -61.975610
v 298.801144 -106.943263 -67.055206
v 296.372454 -118.824588 -65.915676
v 293.692482 -116.068618 -67.599518
v 296.257506 -88.244978 33.961069
v 293.556228 -83.893639 33.787567
v 298.338053 -92.959306 33.559288
v 296.511351 -105.681944 29.936462
v 298.100248 -78.176930 32.530739
v 294.802676 -117.650685 21.814352
v 294.494136 -114.356020 24.689864
v 293.575038 -68.079381 28.375313
v 289.483447 -121.615728 17.864990
v 292.343742 -131.000895 2.395937
v 298.165400 -55.728347 7.099667
v 288.062885 -55.176655 2.238072
v 296.530015 -55.105292 2.097994
v 297.384905 -55.114005 -4.107227
v 294.851746 -130.396994 -22.526991
v 292.391269 -55.800628 -8.856041
v 290.555040 -130.696504 -21.994299
v 295.554937 -131.872636 -44.211789
v 290.662786 -70.199321 -35.411525
v 294.505867 -131.058043 -48.806836
v 293.400115 -129.010889 -54.733380
v 290.219969 -81.000147 -47.682195
v 291.509482 -86.517741 -53.476956
v 290.941731 -127.233579 -58.668292
v 290.012793 -90.199137 -57.032026
v 291.648336 -93.727844 -59.903725
v 292.086843 -121.867712 -64.478536
v 287.864174 -122.054063 -65.280360
v 294.876277 -123.375462 -62.455287
v 291.049502 -92.786058 33.716465
v 294.807998 -101.759604 31.653565
v 286.525434 -82.927635 33.741358
v 291.516801 -77.989632 32.602028
v 291.787479 -73.213353 31.057486
v 293.915641 -62.732883 23.537470
v 292.173285 -65.232810 26.062833
v 289.190345 -127.884955 9.650725
v 291.947551 -129.489222 7.046890
v 291.361028 -131.113040 -2.468873
v 291.797505 -55.826832 7.322175
v 293.104862 -129.870693 -12.479908
v 294.197785 -56.944491 -13.172998
v 287.440156 -56.794238 -12.904824
v 287.446906 -59.167320 -19.025424
v 280.901840 -60.204177 -21.501298
v 291.882295 -66.663867 -30.852751
v 290.056984 -132.762914 -39.084307
v 279.347978 -70.249667 -36.140970
v 290.076424 -131.646507 -49.238389
v 290.318008 -132.540007 -44.209401
v 284.745408 -75.071245 -41.421010
v 286.365336 -127.965876 -58.945991
v 289.829322 -129.896752 -54.210122
v 287.633108 -97.480664 -62.766030
v 284.753986 -102.322763 -65.874500
v 290.055139 -106.913219 -67.649888
v 290.193377 -111.596739 -68.598850
v 288.204246 -116.304559 -68.296004
v 291.747514 -87.972689 34.046262
v 291.440281 -97.395143 32.901444
v 286.815375 -105.926358 30.070794
v 286.174187 -117.728803 22.175899
v 288.550771 -124.228304 14.626233
v 286.668359 -62.348741 22.205888
v 288.903791 -125.284560 13.184341
v 291.102480 -61.384675 21.297577
v 284.577011 -131.795613 1.830565
v 288.444745 -131.420612 1.783600
v 284.852646 -131.791525 -2.563188
v 285.040765 -55.976461 7.317212
v 286.126522 -130.588940 -12.651550
v 291.221016 -130.499425 -7.164118
v 280.574940 -55.656671 -8.531833
v 282.183874 -55.086277 -3.676579
v 285.968502 -130.707840 -17.246875
v 285.825895 -130.995440 -21.021186
v 290.451234 -131.615289 -28.389899
v 287.034529 -132.719950 -34.455484
v 283.265507 -66.752916 -31.466891
v 283.287942 -133.184903 -44.469331
v 283.370350 -132.371017 -49.701643
v 282.153357 -77.921488 -44.769916
v 285.753808 -78.226352 -44.924854
v 286.288555 -130.474818 -54.206716
v 284.839238 -82.092844 -49.132099
v 287.417379 -87.071067 -54.146171
v 284.796798 -89.599829 -56.728927
v 288.181689 -93.637060 -59.970694
v 289.350125 -119.304619 -66.869796
v 289.405918 -124.555407 -62.530548
v 284.596891 -92.838467 33.744282
v 287.306619 -101.892189 31.700335
v 282.955789 -109.839442 28.156515
v 287.321698 -110.024673 27.918479
v 287.863563 -119.820965 20.003704
v 285.845832 -67.986529 28.075027
v 286.587726 -65.397085 25.883742
v 285.314354 -129.544380 7.330009
v 287.195666 -130.912887 4.333782
v 281.404648 -132.194481 -2.638327
v 287.071408 -57.371325 12.334771
v 284.652172 -131.147971 -7.575529
v 281.289999 -55.247812 2.320303
v 280.980942 -131.440947 -8.455753
v 280.963283 -131.222317 -17.706391
v 280.115329 -131.798380 -23.229388
v 282.983575 -133.036356 -34.010948
v 288.964973 -63.793807 -26.929292
v 283.653641 -133.309936 -39.321497
v 279.752262 -133.548111 -44.649155
v 279.537768 -132.820752 -49.688887
v 282.794736 -130.915534 -54.390768
v 279.270368 -131.424336 -54.525565
v 281.715430 -128.811841 -58.980108
v 281.870627 -81.608754 -48.824084
v 281.266349 -86.016084 -53.418804
v 281.839104 -127.193071 -61.335489
v 277.617553 -86.287582 -53.901806
v 279.947168 -98.088171 -63.587189
v 284.808034 -106.880682 -67.965305
v 283.696211 -111.578743 -69.218055
v 283.010374 -116.252732 -69.040438
v 282.944209 -88.227205 34.249007
v 279.415186 -101.534271 31.917316
v 286.259005 -97.359854 32.994186
v 282.590561 -77.703616 32.599610
v 284.139942 -114.449157 25.012997
v 283.990913 -127.882367 9.924697
v 281.964421 -62.286639 21.717273
v 280.515314 -131.384050 4.384915
v 280.389227 -129.536304 7.855316
v 281.176070 -132.083443 1.900073
v 283.893979 -59.411152 17.022598
v 279.913068 -56.079812 7.372636
v 281.154923 -61.876302 -24.422294
v 276.238335 -133.928846 -44.807561
v 282.260602 -73.964170 -40.307555
v 278.017694 -75.764210 -42.609837
v 278.735935 -77.807951 -44.850262
v 277.769460 -80.368889 -47.677769
v 278.566168 -82.597259 -50.012954
v 274.825518 -83.121470 -50.777139
v 274.452031 -126.932648 -63.777518
v 278.948737 -89.491127 -56.961570
v 278.476775 -94.052292 -60.802991
v 281.884910 -125.336463 -63.556799
v 279.543088 -102.322721 -66.176710
v 276.126250 -106.793612 -68.449571
v 275.815219 -115.949850 -70.073937
v 278.578567 -120.677908 -68.046074
v 275.873057 -123.022617 -67.071174
v 279.173776 -88.275568 34.321159
v 279.398249 -92.783365 33.871011
v 279.927146 -106.054725 30.165119
v 278.764500 -110.041819 28.190046
v 282.652623 -82.829591 33.814341
v 280.517721 -113.451044 25.902897
v 282.061567 -65.241131 25.391355
v 273.671460 -72.189243 30.201611
v 280.316654 -68.024681 27.898777
v 280.679321 -121.944361 18.019499
v 279.203162 -59.746626 17.304804
v 277.641800 -132.623288 -2.936487
v 280.230338 -57.547542 12.296065
v 277.644630 -131.935024 -7.803941
v 277.697106 -55.252090 2.251902
v 277.232509 -131.643489 -18.367046
v 275.383024 -133.093528 -29.805585
v 276.828270 -56.810206 -13.691665
v 272.966845 -134.390009 -39.677859
v 277.385773 -133.555766 -34.130969
v 278.322662 -64.417309 -28.572719
v 278.240554 -133.876461 -39.426782
v 269.454325 -66.534350 -32.174808
v 274.308198 -74.573699 -41.491546
v 273.183574 -132.459149 -54.419818
v 276.005679 -133.252332 -49.845907
v 274.975967 -79.168857 -46.557580
v 275.631365 -129.560993 -59.719285
v 273.037165 -98.049120 -63.910741
v 270.929225 -106.727177 -68.781270
v 269.176113 -102.295735 -66.692191
v 276.201210 -111.468987 -69.885243
v 271.073840 -116.130294 -70.632095
v 276.486387 -81.931410 33.711878
v 270.601809 -82.335236 33.677698
v 274.191251 -92.714561 34.008069
v 277.585382 -97.302390 33.102383
v 275.337065 -105.787621 30.427298
v 277.377454 -77.318210 32.521553
v 275.110281 -112.806247 26.581086
v 269.811535 -114.150348 25.850488
v 274.904041 -120.276654 20.280633
v 272.342004 -118.045747 22.559918
v 275.447280 -67.853033 27.496242
v 275.970243 -125.132737 14.468658
v 273.979684 -66.016972 25.654580
v 276.833804 -128.055970 10.403858
v 274.143819 -62.624851 21.546747
v 274.795808 -131.502152 5.074230
v 275.335832 -132.574380 1.971556
v 275.065630 -57.687197 12.308062
v 275.262690 -60.054540 17.511465
v 270.970669 -133.424671 -2.976340
v 272.244128 -132.416727 -9.673664
v 274.260777 -55.185856 1.801209
v 276.691026 -131.602554 -13.577452
v 275.378943 -55.041907 -3.483391
v 273.335728 -132.009492 -18.170696
v 273.364444 -132.468590 -23.728968
v 270.469885 -133.244349 -27.912298
v 270.012809 -63.484057 -27.804995
v 272.101179 -134.431239 -44.913794
v 271.790893 -70.193286 -36.622619
v 268.165270 -69.267397 -35.751090
v 272.558689 -133.706984 -50.018295
v 268.547521 -74.734878 -42.038091
v 269.139839 -78.395833 -46.035660
v 272.028347 -130.304905 -59.590052
v 271.651691 -82.266608 -50.018324
v 268.522763 -130.949209 -59.737384
v 272.687807 -89.990802 -57.703322
v 274.379678 -93.402815 -60.472273
v 267.540719 -124.061756 -68.087114
v 272.251686 -120.907252 -69.074256
v 271.587431 -123.269922 -67.784199
v 272.383107 -87.560373 34.352149
v 272.356626 -97.275367 33.156188
v 274.024063 -101.710584 31.991076
v 268.758410 -101.690975 32.058139
v 272.320358 -77.843436 32.570780
v 271.933445 -68.017295 27.288423
v 268.787141 -71.102501 29.326311
v 265.964506 -118.322520 22.689394
v 274.078277 -121.678813 18.853455
v 271.034638 -126.157492 13.615916
v 268.427346 -66.326582 25.396608
v 266.207608 -126.691881 13.316900
v 270.960655 -130.202444 7.740130
v 267.441699 -59.757703 16.401636
v 273.034070 -56.193275 7.408910
v 270.422117 -132.336288 -13.446149
v 271.037024 -55.291788 2.585199
v 272.070030 -55.474192 -8.357855
v 268.084440 -56.694049 -13.943463
v 269.701966 -134.192747 -34.270848
v 270.109402 -60.416015 -22.610372
v 266.428186 -133.839829 -29.435929
v 267.771493 -134.850777 -39.805062
v 264.239846 -69.302833 -35.997194
v 268.853532 -132.952103 -55.103929
v 267.668230 -90.149540 -58.083871
v 268.882173 -128.168737 -63.823136
v 270.961775 -126.284722 -65.370577
v 267.565997 -97.616323 -63.967326
v 265.180892 -116.136091 -71.323411
v 266.848109 -111.624479 -70.645030
v 267.376054 -120.878405 -69.924980
v 268.590657 -87.983737 34.333580
v 265.512205 -81.863482 33.546959
v 268.705521 -106.002985 30.476751
v 270.774509 -110.065050 28.404095
v 269.112335 -73.239102 30.562442
v 268.772434 -77.995074 32.558626
v 264.829228 -114.045158 26.094334
v 268.599911 -124.945093 15.414921
v 267.308601 -121.697713 19.366223
v 262.149441 -66.051955 24.611934
v 270.403865 -127.863093 11.271419
v 268.580944 -63.086100 21.688675
v 267.118058 -131.839465 5.433947
v 263.841775 -133.574455 1.934656
v 265.768544 -134.059145 -2.871066
v 269.033175 -133.174076 1.847019
v 267.254014 -57.793969 12.191609
v 264.953273 -132.985935 -13.391336
v 264.533685 -133.661628 -7.788805
v 264.867225 -132.955020 -18.312107
v 263.143862 -133.466344 -23.269529
v 262.838903 -58.196361 -18.482050
v 267.748046 -58.436049 -18.646166
v 261.077903 -56.467567 -13.846379
v 262.760181 -135.362320 -45.855590
v 265.180296 -134.602171 -50.600715
v 263.019143 -73.860221 -41.386842
v 263.855959 -77.625610 -45.486037
v 265.040772 -133.595242 -54.879767
v 263.112932 -82.140843 -50.406689
v 263.841785 -131.778599 -59.865644
v 263.417839 -93.362163 -61.071046
v 263.325489 -98.033508 -64.489710
v 257.101073 -106.351747 -69.493382
v 265.656019 -106.847341 -69.150652
v 263.850860 -120.493696 -70.721968
v 262.453692 -81.487210 33.425828
v 265.427242 -92.834946 33.978448
v 268.936097 -92.677309 34.005050
v 261.736000 -101.677375 32.120265
v 265.052046 -105.932766 30.528366
v 265.525416 -110.095883 28.523110
v 262.240096 -77.470336 32.215254
v 261.488646 -118.569015 22.643069
v 264.768564 -72.195709 29.777668
v 261.287786 -124.938558 16.096972
v 257.676879 -132.262893 5.886296
v 260.646432 -134.661234 -3.225599
v 266.128876 -56.245606 7.484679
v 265.103060 -54.943001 -3.220971
v 262.644092 -54.978820 -0.343278
v 259.921691 -133.515487 -18.394250
v 262.642992 -55.303779 -8.184456
v 265.796076 -59.648406 -21.448396
v 257.475329 -59.210754 -21.229432
v 264.755096 -62.412744 -26.498503
v 259.184634 -135.721691 -40.605062
v 265.282575 -66.947100 -33.014470
v 262.005790 -70.586044 -37.720545
v 261.771200 -133.413787 -56.941952
v 258.372793 -81.977300 -50.425304
v 258.462111 -89.462073 -57.876758
v 258.349113 -129.758034 -64.997791
v 264.152734 -126.408495 -66.980215
v 259.646885 -93.158906 -61.151888
v 260.920834 -111.384294 -71.042035
v 259.517260 -120.878536 -71.285610
v 262.098296 -116.291478 -71.650526
v 265.369315 -88.312652 34.339808
v 261.825699 -92.694791 34.042568
v 258.220529 -101.693603 32.197423
v 256.194885 -77.180050 31.929114
v 258.006054 -116.700248 24.453467
v 257.715797 -122.108175 19.574698
v 260.414803 -67.787541 26.157438
v 259.797898 -127.458306 12.837110
v 262.289854 -130.695467 7.784454
v 261.122101 -58.024725 12.525341
v 261.788876 -60.478200 17.344094
v 258.039322 -60.289632 16.847959
v 257.079203 -135.106431 -3.756488
v 258.267481 -56.193561 7.385601
v 260.487270 -133.712188 -11.709716
v 262.409862 -55.271338 2.757527
v 254.640531 -134.245468 -18.613255
v 256.955897 -134.195173 -23.043397
v 262.386267 -134.238778 -29.565841
v 258.681457 -61.812637 -25.979044
v 260.962014 -64.671803 -30.186102
v 258.859307 -135.819500 -45.676783
v 255.454844 -66.319351 -32.973816
v 256.550366 -70.576480 -38.094957
v 257.868367 -68.288917 -35.270868
v 258.551590 -134.250411 -55.880673
v 259.861272 -135.242102 -50.709517
v 258.406558 -132.471639 -60.549322
v 253.415477 -85.634416 -54.547227
v 250.744584 -131.294812 -65.375507
v 257.845640 -85.571312 -54.177361
v 257.147447 -97.924557 -64.851867
v 258.837343 -102.247773 -67.325408
v 257.247480 -124.949877 -69.844002
v 255.643768 -111.165068 -71.381834
v 255.100249 -115.647281 -72.418065
v 256.521963 -97.214557 33.328499
v 258.162277 -106.049553 30.687066
v 257.894552 -82.673990 33.650172
v 254.851395 -114.478507 26.223331
v 257.007172 -73.124107 29.885827
v 261.549040 -63.455582 21.575165
v 260.429506 -133.889054 1.948300
v 256.936658 -134.873663 -0.303419
v 253.689856 -55.190274 2.830600
v 253.419276 -135.134480 -8.454823
v 259.929555 -54.888039 -3.098821
v 256.562839 -134.090675 -13.610915
v 252.976241 -54.766945 -2.923400
v 253.131444 -55.058235 -7.919788
v 257.320928 -134.755233 -29.363994
v 259.285449 -57.950202 -18.229426
v 255.561429 -63.034536 -28.272696
v 255.156968 -136.301999 -45.887476
v 255.525247 -136.157465 -40.724945
v 251.742837 -67.763953 -35.214354
v 255.209058 -135.882301 -50.691338
v 255.610476 -73.861622 -41.878059
v 252.469853 -133.368261 -61.007989
v 254.655046 -79.676030 -48.164900
v 248.221111 -91.537769 -60.591230
v 255.340726 -127.035968 -68.741492
v 249.994811 -125.295824 -71.211078
v 253.454619 -124.979048 -70.642650
v 250.168348 -106.204512 -69.939627
v 250.206342 -111.159447 -71.797780
v 254.032693 -120.247513 -72.372849
v 258.125765 -87.933015 34.313273
v 254.721143 -110.636513 28.528764
v 250.584919 -78.241782 32.184921
v 254.312717 -118.135075 23.509702
v 256.128328 -71.666619 28.904271
v 254.372482 -122.389410 19.600224
v 255.021363 -125.423911 16.091872
v 250.932401 -125.698564 16.190052
v 253.961813 -127.512406 13.466439
v 250.627595 -132.480178 6.395925
v 253.959793 -56.306866 7.892709
v 249.694296 -135.072104 -13.688732
v 253.224099 -134.564051 -13.509969
v 249.652977 -54.946895 -7.722304
v 249.402312 -134.883705 -18.771306
v 254.704683 -56.081127 -13.260198
v 250.031405 -57.598110 -18.351572
v 248.319715 -59.619396 -23.002300
v 251.524041 -136.550963 -40.417884
v 251.588025 -136.014764 -34.996946
v 253.694672 -60.449843 -24.058421
v 251.077085 -62.736633 -28.264735
v 249.304132 -70.056822 -38.145792
v 254.962156 -134.842426 -55.738229
v 251.201557 -81.321666 -50.242551
v 248.380598 -84.622562 -53.876677
v 252.143429 -89.531851 -58.410625
v 252.597683 -93.269859 -61.693984
v 251.972744 -97.891879 -65.205533
v 253.454175 -102.571531 -67.913914
v 250.724724 -128.067392 -69.034482
v 250.231684 -115.800655 -72.874069
v 247.206979 -120.052575 -73.337821
v 252.650984 -83.003531 33.633914
v 247.734047 -92.565145 34.190782
v 254.814475 -92.649106 34.110674
v 249.415533 -101.730023 32.360162
v 248.199918 -106.163865 30.873601
v 248.398328 -110.326366 28.872193
v 250.359388 -114.646482 26.242438
v 247.528456 -119.720044 22.522207
v 250.752730 -122.874236 19.401975
v 247.539186 -71.399577 28.281732
v 250.736648 -73.533081 29.828606
v 251.510325 -64.532940 22.184342
v 250.373024 -129.419697 11.167152
v 246.731255 -135.646184 0.499604
v 250.675132 -57.892028 12.076285
v 250.769506 -60.769029 17.273083
v 250.488409 -135.093612 1.226283
v 248.594113 -135.880480 -7.444060
v 253.090419 -54.849396 -0.292528
v 249.978933 -55.223743 3.385544
v 246.132589 -135.485559 -13.991989
v 247.740659 -54.620386 -2.849733
v 245.355407 -135.617657 -24.358855
v 247.911322 -56.341513 -14.864061
v 251.778163 -135.053225 -26.000001
v 245.799697 -62.917632 -29.154084
v 249.200321 -136.982914 -45.126129
v 246.633491 -67.876584 -35.814059
v 242.755205 -69.827264 -38.469709
v 248.390673 -136.678680 -51.068893
v 247.277102 -73.860596 -42.583424
v 246.959284 -79.170164 -48.263655
v 244.181860 -134.770966 -61.547106
v 248.106527 -135.870649 -56.065358
v 246.049448 -132.444613 -65.282380
v 243.615120 -84.709687 -54.301432
v 244.335901 -130.940865 -67.890093
v 245.084315 -97.900185 -65.774114
v 245.050350 -101.961257 -68.296428
v 246.521454 -106.173418 -70.247572
v 241.528207 -111.078101 -72.553370
v 249.926228 -121.670990 -72.656998
v 242.976147 -87.455785 34.179856
v 246.116287 -82.855582 33.506248
v 249.508693 -87.740544 34.261026
v 244.147406 -101.752013 32.521262
v 251.217858 -97.206799 33.443516
v 244.007958 -110.230329 29.041843
v 245.530317 -114.231956 26.646158
v 247.960501 -68.133042 25.652424
v 246.759121 -129.272436 11.957300
v 247.408323 -61.059132 17.620770
v 247.137275 -134.602231 3.025451
v 245.502875 -58.068139 12.637856
v 248.937757 -136.082513 -3.636670
v 246.441494 -55.012326 2.533460
v 246.626986 -56.265122 8.108207
v 244.022892 -135.584032 -18.944866
v 244.121174 -55.508387 -12.543776
v 240.895062 -54.584115 -7.494730
v 243.618248 -57.768714 -19.541501
v 243.049498 -60.044354 -24.528810
v 245.488376 -136.643474 -34.433962
v 242.313023 -136.941579 -34.568098
v 245.668021 -137.159601 -40.082310
v 241.216512 -62.715572 -29.448499
v 244.593022 -137.148480 -51.375105
v 244.551554 -136.399442 -56.181660
v 245.585620 -81.580699 -50.909223
v 243.239826 -90.999658 -60.444327
v 245.774065 -93.920596 -62.762758
v 242.026781 -123.357364 -73.503635
v 239.514508 -125.553545 -73.188024
v 245.150413 -125.343399 -72.191156
v 241.534551 -115.697204 -73.712440
v 239.406884 -120.251730 -74.328925
v 240.598227 -101.717740 32.621649
v 242.330794 -106.133412 31.023828
v 246.559073 -76.794081 31.424583
v 248.002164 -80.428446 32.879401
v 245.184013 -124.027875 18.717568
v 243.565146 -71.126031 27.900406
v 244.199679 -67.910027 25.316080
v 243.042397 -132.854466 6.905199
v 243.637097 -60.904868 17.381829
v 242.888251 -136.242735 -11.119311
v 237.891012 -54.676995 1.961675
v 244.859683 -54.606019 -1.443070
v 239.893702 -136.295210 -23.813078
v 238.782999 -136.923941 -30.690437
v 244.420722 -136.121855 -29.205283
v 241.134486 -137.830804 -46.032731
v 241.311586 -137.593721 -51.196867
v 241.083671 -136.900304 -56.352693
v 241.282547 -80.299603 -49.815162
v 240.828032 -135.504227 -61.296757
v 240.525590 -133.061393 -66.310716
v 239.080001 -84.497696 -54.399459
v 237.906108 -90.960618 -60.792251
v 241.532350 -129.519892 -70.163741
v 238.658330 -93.879159 -63.231841
v 239.714349 -98.204640 -66.415363
v 236.534705 -129.461760 -71.527044
v 236.827451 -106.206089 -71.117283
v 236.304911 -115.641847 -74.211311
v 238.620672 -80.216997 32.603855
v 237.089520 -97.119144 33.766382
v 242.211949 -92.529582 34.241440
v 244.177734 -97.172370 33.581346
v 238.747578 -110.280367 29.187620
v 240.883522 -114.196537 26.841656
v 240.090881 -77.091915 31.303036
v 240.425834 -118.766221 23.645044
v 238.194005 -124.757083 18.561685
v 242.559265 -122.034592 20.787372
v 243.082126 -72.837427 29.077957
v 240.473763 -126.499054 16.476873
v 236.194399 -129.546405 13.134013
v 240.665777 -129.475742 12.646088
v 240.225019 -131.957571 8.857262
v 240.108509 -60.942076 17.376599
v 240.185168 -64.334733 21.521838
v 238.977244 -133.050589 7.253391
v 241.635002 -135.069944 3.118874
v 235.981475 -136.809895 0.420755
v 239.874057 -136.444342 0.305851
v 238.133361 -58.071766 12.751746
v 241.455817 -137.021839 -3.967244
v 236.112819 -137.463914 -9.968139
v 238.646071 -136.412430 -19.288999
v 233.595431 -54.957650 -12.399263
v 241.097664 -137.576168 -39.976215
v 238.464947 -61.850412 -28.353126
v 234.962457 -138.462286 -51.426922
v 240.752376 -65.684717 -33.696375
v 233.932045 -70.694111 -40.263117
v 234.192399 -137.902487 -56.981574
v 238.991259 -76.339162 -45.832552
v 233.422413 -77.726167 -47.840176
v 237.123848 -136.260186 -61.174554
v 231.287477 -134.884405 -66.946848
v 235.247002 -131.397312 -70.169957
v 236.635187 -102.198131 -69.160593
v 232.629557 -129.679679 -72.430795
v 234.604315 -125.322921 -74.184744
v 233.217188 -102.175394 -69.504010
v 234.573661 -111.033110 -73.210209
v 235.660239 -120.182020 -74.749009
v 237.226004 -83.027243 33.426486
v 233.491941 -87.517777 34.169199
v 233.448439 -110.293348 29.324059
v 235.622865 -114.344552 26.985243
v 237.125320 -75.468980 30.358520
v 236.928515 -118.888050 23.776477
v 235.840131 -69.190178 25.849559
v 233.457832 -61.807380 18.468810
v 236.977446 -134.746585 4.604454
v 230.984156 -58.036313 12.882461
v 230.496511 -138.502923 -4.362306
v 238.414836 -56.122656 8.128572
v 233.952166 -137.168716 -17.046006
v 235.540231 -54.199144 -2.669779
v 235.396110 -137.324929 -30.404750
v 238.282505 -55.984972 -15.274861
v 236.401357 -57.007356 -18.535170
v 228.970561 -58.629229 -23.681692
v 238.054639 -137.378610 -34.550318
v 233.461491 -59.412297 -24.578436
v 233.242897 -138.733422 -46.320769
v 232.439111 -138.592061 -40.964247
v 232.916097 -65.386395 -34.159325
v 232.296137 -136.953218 -61.948917
v 235.687959 -83.901145 -53.977775
v 231.003321 -90.494517 -60.999395
v 230.225336 -132.305633 -70.817139
v 231.732932 -93.736695 -63.835507
v 230.851472 -97.486166 -66.857530
v 229.850462 -102.396673 -70.045293
v 232.194912 -106.471682 -71.756230
v 233.317101 -79.772610 32.337661
v 237.071154 -92.428806 34.276868
v 235.281304 -106.074843 31.178123
v 235.314556 -101.687309 32.725364
v 227.030122 -114.928315 26.939849
v 232.799739 -73.990873 29.293135
v 232.743882 -76.985495 31.043444
v 230.577324 -122.958906 20.868172
v 231.236124 -125.674898 18.224875
v 232.231490 -130.405593 12.535190
v 233.558475 -133.022796 8.361462
v 233.376206 -135.591308 3.676917
v 232.465978 -137.293682 0.163575
v 236.246079 -137.712201 -4.174996
v 230.900734 -55.806924 7.718387
v 230.210045 -54.568859 2.849678
v 231.928455 -137.658197 -14.408499
v 230.820474 -138.316235 -9.550954
v 228.307604 -138.012948 -18.024146
v 228.506236 -53.915650 -1.758403
v 225.757974 -138.367972 -26.417401
v 232.736931 -137.448882 -27.013433
v 228.050117 -138.670773 -35.697699
v 225.472194 -65.233728 -34.800816
v 230.968094 -62.106563 -29.688903
v 228.498052 -66.492975 -36.108076
v 230.888806 -138.942357 -51.950472
v 232.448676 -73.812112 -43.787750
v 229.677375 -82.084137 -52.612706
v 230.240223 -85.791615 -56.347446
v 230.058171 -126.774957 -74.525595
v 226.504167 -133.187364 -70.992683
v 229.234742 -130.040729 -73.027777
v 229.359898 -110.991374 -73.761264
v 229.357870 -115.586074 -74.902110
v 232.358654 -124.360189 -74.838023
v 226.074614 -96.603719 34.099814
v 228.267524 -87.564947 34.275485
v 231.250744 -82.747542 33.317344
v 229.730721 -92.214610 34.356195
v 228.227287 -105.354929 31.642235
v 231.602273 -99.244395 33.372651
v 229.907614 -119.177997 23.937035
v 225.575724 -73.936907 28.858709
v 230.901179 -70.591134 26.817688
v 228.378086 -67.618784 24.395652
v 230.796782 -131.555462 11.133256
v 224.344259 -132.782887 10.488064
v 229.161925 -134.888499 6.024563
v 229.048141 -137.751174 -0.054834
v 227.506907 -60.911508 17.347072
v 232.038461 -54.130532 -7.271586
v 224.806219 -138.746333 -30.646234
v 231.854652 -55.466768 -14.983480
v 228.672440 -138.141005 -29.691406
v 225.835010 -56.189899 -18.620220
v 226.801458 -139.184166 -40.712798
v 228.094655 -139.332983 -47.218141
v 227.026950 -139.423351 -51.736595
v 228.966760 -69.814854 -39.888095
v 227.304491 -138.870711 -56.856840
v 224.456099 -73.518439 -44.284816
v 222.657532 -76.822620 -47.867965
v 226.337012 -82.121549 -52.949572
v 223.780435 -136.281357 -67.674451
v 223.982658 -90.310324 -61.501078
v 226.145971 -93.988587 -64.593021
v 224.110970 -110.956606 -74.367827
v 229.354607 -120.230417 -75.479117
v 222.354443 -115.544603 -75.725654
v 223.713950 -124.635071 -76.050669
v 225.748490 -92.058827 34.538062
v 226.299058 -101.308597 32.962702
v 226.969110 -81.223919 32.827352
v 222.900385 -105.680995 31.641518
v 226.437118 -110.400968 29.522961
v 223.996787 -75.596828 29.837680
v 226.589968 -129.473466 14.562479
v 226.112043 -64.330245 21.247266
v 228.088342 -136.198689 3.768202
v 225.907196 -138.718620 -2.351838
v 225.775394 -139.179574 -5.205604
v 225.448065 -138.670330 -14.731438
v 221.434095 -53.523763 -2.173597
v 224.754382 -53.604978 -6.715601
v 222.973412 -54.196948 -12.389943
v 220.931205 -139.258976 -30.558297
v 223.984930 -61.006472 -28.763289
v 220.715072 -61.604672 -30.231462
v 220.294141 -140.119810 -45.336912
v 224.551622 -139.645914 -45.555918
v 219.999639 -73.211471 -44.356939
v 221.026302 -139.892832 -57.223892
v 223.392809 -81.934025 -53.042564
v 223.882462 -138.427185 -62.137719
v 219.675560 -85.166187 -56.727921
v 222.970664 -85.918550 -57.196944
v 218.863718 -88.841001 -60.604665
v 219.971870 -93.222264 -64.642058
v 225.276795 -130.150405 -73.875183
v 224.150296 -106.439105 -72.707070
v 219.769044 -100.998091 33.308388
v 222.962285 -87.008593 34.217043
v 218.907703 -87.041446 34.195272
v 220.556963 -92.051384 34.668545
v 223.134568 -101.572258 32.971259
v 219.535076 -110.275917 29.740680
v 223.504727 -118.663164 24.603265
v 220.843906 -80.892666 32.490688
v 225.891093 -122.594602 21.505459
v 220.697302 -127.383572 17.638520
v 220.669001 -62.772836 19.559628
v 219.315859 -69.862703 25.819057
v 220.322379 -60.830846 17.321437
v 219.256517 -136.660690 5.041916
v 223.783623 -138.262402 0.222904
v 224.983067 -54.484544 3.310289
v 218.819912 -140.205137 -10.351026
v 217.533232 -53.288001 -1.790078
v 221.633375 -138.956454 -20.270402
v 221.635645 -138.923118 -25.104547
v 221.468150 -55.043865 -16.297846
v 219.239166 -58.075132 -24.318558
v 221.541052 -140.176466 -51.484447
v 220.214158 -68.679505 -39.510138
v 216.792380 -140.596972 -57.346441
v 215.805375 -75.727393 -47.439698
v 220.085146 -139.129462 -62.359215
v 216.575063 -139.817167 -62.512153
v 219.887252 -133.864180 -72.353595
v 219.740343 -137.330503 -67.553367
v 216.857805 -135.307297 -71.853871
v 219.456819 -129.168600 -75.642093
v 215.734750 -131.383405 -75.381628
v 223.352654 -101.885923 -70.517143
v 221.773134 -97.971269 -68.201722
v 217.154896 -106.408570 -73.551554
v 217.096269 -110.926464 -75.231389
v 217.076187 -115.489042 -76.394714
v 220.598481 -120.148821 -76.591779
v 218.452872 -124.752954 -76.884143
v 215.408854 -129.007575 -76.442411
v 221.596313 -97.124462 34.199458
v 219.345704 -105.385989 31.862090
v 216.050138 -114.487690 27.591028
v 222.110184 -114.413665 27.414552
v 219.515323 -122.768566 21.789380
v 218.796048 -130.491190 14.494060
v 213.323012 -70.228386 25.990729
v 217.162573 -135.617762 7.507161
v 214.947793 -60.761607 17.390579
v 217.501236 -57.829110 13.124181
v 217.508877 -139.228095 -0.483050
v 220.231742 -140.003094 -5.170317
v 222.319969 -55.776377 8.401569
v 218.890259 -139.699982 -15.008258
v 220.943982 -53.364902 -7.299253
v 215.014079 -140.110220 -20.428817
v 218.689493 -139.404275 -24.788129
v 219.455966 -139.717470 -35.787927
v 215.152804 -140.862776 -46.725616
v 214.302532 -61.216259 -30.553714
v 215.438635 -64.543219 -35.061113
v 214.593514 -70.657257 -42.348464
v 212.876754 -138.900978 -67.885504
v 215.784169 -84.664993 -56.604760
v 217.257067 -81.040286 -52.726277
v 216.336631 -138.131731 -67.635464
v 213.009483 -88.517233 -60.884132
v 212.879435 -136.407445 -71.937587
v 213.405271 -95.612748 -67.397896
v 213.698966 -101.987257 -71.762820
v 212.459970 -131.653596 -75.924012
v 216.392024 -91.644736 34.682978
v 212.565571 -101.340679 33.552201
v 215.526223 -96.406015 34.550848
v 215.121552 -82.920469 32.985155
v 216.131879 -101.670790 33.270669
v 215.798134 -109.901466 30.051985
v 216.476111 -118.395173 25.160596
v 218.778439 -75.287745 29.444182
v 214.587623 -62.836893 19.756696
v 215.346222 -140.755040 -10.323114
v 214.694765 -55.343878 8.212142
v 212.660579 -53.817884 3.510205
v 215.034638 -140.346065 -15.357094
v 215.865172 -53.602412 -12.400540
v 212.929622 -54.321550 -16.536304
v 214.220587 -140.189650 -31.523258
v 212.461656 -140.607189 -36.010506
v 215.246884 -57.598928 -24.169851
v 214.053516 -140.620745 -40.813161
v 210.144253 -141.666397 -52.186603
v 209.599874 -65.887371 -37.464377
v 209.863557 -141.580401 -57.599868
v 213.364692 -141.098007 -57.458776
v 217.106225 -140.728796 -51.978252
v 208.385373 -74.294557 -46.698702
v 212.329073 -81.568686 -53.797018
v 209.322689 -139.709818 -67.963842
v 212.439041 -140.574890 -62.788614
v 208.204273 -88.256247 -61.119256
v 211.813319 -134.556649 -74.169549
v 208.929786 -97.832906 -69.660799
v 209.949528 -115.412542 -77.335536
v 213.550187 -120.058282 -77.515572
v 214.382976 -124.749748 -77.444860
v 211.401943 -105.986703 31.960034
v 214.621575 -86.582329 34.008157
v 210.775813 -110.497529 29.946874
v 209.584767 -118.578741 25.436215
v 212.582326 -114.431590 27.773166
v 205.897835 -119.037898 25.385360
v 213.571906 -80.236956 31.833292
v 216.443135 -126.316101 19.067364
v 209.152032 -130.115273 16.186487
v 210.532802 -76.323330 29.685165
v 215.607023 -128.643689 16.906717
v 210.725839 -134.727821 10.210367
v 212.524253 -139.394777 0.803070
v 209.107716 -139.597183 1.352462
v 211.191134 -57.534301 13.002793
v 208.123325 -140.904445 -1.800227
v 212.286680 -141.261152 -6.373194
v 212.059995 -140.250966 -1.486550
v 208.252422 -141.900924 -11.088045
v 211.835318 -141.317365 -10.582299
v 211.600507 -140.942121 -15.600163
v 208.989250 -52.642355 -1.593324
v 208.142993 -141.520951 -16.235049
v 212.918528 -52.725222 -5.267270
v 211.504871 -140.680636 -20.322048
v 203.594027 -51.993828 -6.596446
v 211.653146 -140.497498 -26.122452
v 207.859777 -141.163912 -34.775800
v 210.512138 -141.182852 -41.909356
v 210.097050 -58.795199 -27.339526
v 208.480608 -141.742726 -47.052776
v 210.404680 -62.267143 -32.653172
v 204.197939 -65.484561 -37.659145
v 211.200954 -92.619691 -65.082578
v 205.372790 -93.943643 -66.933170
v 206.631437 -101.976239 -72.729427
v 211.787969 -110.902371 -75.902486
v 208.115006 -131.962665 -76.717747
v 209.757284 -129.265007 -77.451308
v 205.634779 -101.259566 33.824658
v 208.271256 -85.873405 33.637153
v 209.030207 -91.904089 34.708780
v 211.226061 -122.701128 22.476554
v 211.737382 -137.258083 5.724071
v 208.700063 -62.819381 19.929393
v 202.434307 -60.384124 17.483669
v 209.539956 -60.574172 17.435431
v 205.059942 -142.437995 -6.316986
v 208.487059 -141.817238 -6.061127
v 203.881456 -54.621650 8.045102
v 204.701630 -57.482314 13.499781
v 207.068354 -53.315383 3.057476
v 206.871063 -141.462124 -19.881243
v 206.740718 -52.870860 -12.801046
v 207.280819 -141.193884 -31.737480
v 207.009333 -54.018065 -17.496077
v 206.811166 -141.659208 -41.552913
v 203.290012 -56.531388 -24.647567
v 207.278274 -56.115670 -22.761919
v 206.458986 -58.112700 -26.796764
v 206.674117 -61.893878 -32.694202
v 206.635632 -142.131488 -52.348499
v 199.877676 -67.925061 -41.124661
v 203.656305 -73.181890 -46.126112
v 206.491549 -77.633264 -50.346995
v 205.468942 -81.201575 -54.069389
v 201.790495 -141.266347 -68.671343
v 205.613653 -140.590455 -67.893750
v 201.868805 -93.554379 -66.949191
v 207.998189 -134.846384 -74.987418
v 208.587500 -137.409971 -72.261712
v 203.635847 -97.705618 -70.241295
v 208.037794 -106.743917 -74.899117
v 204.766454 -115.270631 -78.111874
v 206.510033 -124.737990 -78.634408
v 200.547100 -134.534929 -77.099187
v 200.913312 -129.613482 -78.890506
v 204.841713 -110.417372 -76.767422
v 206.877712 -96.430949 34.735693
v 205.809552 -109.585720 30.685810
v 205.071654 -85.971326 33.490199
v 207.080872 -114.335407 28.123955
v 203.905845 -79.869199 31.102373
v 205.696767 -126.907135 19.554726
v 202.262668 -131.586760 15.517478
v 202.062920 -76.172156 29.310754
v 203.085118 -134.301713 12.243608
v 204.534245 -69.353281 25.441706
v 205.591534 -137.478488 7.026767
v 200.556350 -62.757548 20.104274
v 205.144604 -139.826532 2.342200
v 199.090367 -143.470660 -6.961647
v 199.888389 -55.837841 11.210069
v 197.392245 -52.706744 3.616114
v 201.782926 -52.117749 -1.531832
v 204.197238 -141.681525 -26.242313
v 200.813508 -142.185993 -31.141532
v 202.674553 -52.558483 -12.967361
v 201.021886 -142.200877 -36.237628
v 198.981903 -55.605733 -23.655526
v 202.223682 -58.991068 -29.087360
v 201.642125 -142.624723 -47.060821
v 199.341515 -65.124430 -38.012895
v 199.650353 -61.332898 -33.054816
v 203.132954 -61.769585 -33.098387
v 201.402707 -142.914105 -52.484950
v 205.862841 -142.233301 -57.810727
v 199.791051 -143.252983 -58.659612
v 199.067430 -73.813170 -47.237671
v 202.072216 -76.607522 -49.796759
v 202.601100 -142.350832 -63.396168
v 205.040778 -87.190991 -60.275788
v 197.974394 -136.112143 -76.861794
v 201.883806 -138.701832 -73.129598
v 198.278535 -97.709883 -70.863259
v 197.848159 -134.012273 -78.016731
v 201.094124 -115.123665 -78.660393
v 200.909008 -120.170712 -79.396886
v 197.510254 -119.721241 -79.900530
v 203.178436 -91.620705 34.595540
v 198.209302 -96.179958 34.682815
v 202.217694 -101.107801 33.962894
v 202.486794 -111.838414 29.713479
v 201.012418 -86.135358 33.358352
v 199.358776 -114.213029 28.694715
v 202.375011 -122.472961 23.289618
v 202.538385 -125.178118 21.199534
v 199.507740 -137.809931 7.749251
v 201.802190 -140.032779 2.926165
v 202.676531 -141.823932 -2.122331
v 193.912437 -54.094759 8.390769
v 197.513610 -143.376522 -17.089299
v 204.850381 -142.147804 -15.182167
v 198.060425 -143.691010 -12.015849
v 197.501453 -143.029264 -21.617051
v 201.397129 -142.406493 -20.294372
v 198.063495 -51.508661 -6.354378
v 199.886403 -142.445698 -26.884792
v 197.195986 -142.772024 -32.407800
v 200.954206 -54.360060 -20.238025
v 197.450417 -53.799864 -19.530734
v 199.782221 -142.582359 -42.317093
v 193.947115 -143.937097 -53.369646
v 196.076067 -143.860023 -57.389997
v 198.795270 -143.259893 -63.328737
v 199.180665 -87.795030 -61.429638
v 197.514996 -140.102095 -73.215985
v 198.804712 -142.064832 -68.757682
v 197.783478 -93.735774 -67.605606
v 195.082717 -141.133096 -72.795600
v 194.212810 -97.631091 -71.333579
v 199.829078 -102.258839 -73.760829
v 195.722984 -129.425486 -79.878641
v 196.002068 -106.412029 -76.550573
v 201.167043 -124.671990 -79.464243
v 194.733475 -94.233984 34.507506
v 201.305033 -105.095310 32.790405
v 199.073840 -110.290968 30.705345
v 195.506225 -109.910267 31.052886
v 196.643843 -90.376969 34.138842
v 200.565265 -118.487302 26.087604
v 198.748666 -126.052486 20.893669
v 195.803261 -82.852955 31.944619
v 198.630894 -131.719609 15.908678
v 196.598846 -73.562278 27.926710
v 199.282832 -134.530852 12.546468
v 199.264757 -69.885673 25.782109
v 194.858197 -62.340772 20.000949
v 197.194556 -141.236136 1.476533
v 199.039825 -57.287574 13.639311
v 195.067941 -144.198192 -7.951865
v 197.483518 -52.057603 -12.471709
v 193.744697 -143.445309 -26.992335
v 193.716851 -143.314117 -31.619936
v 196.580961 -143.011116 -42.035695
v 196.375954 -142.885567 -36.943009
v 192.383679 -64.182390 -37.764298
v 195.290202 -66.168165 -39.784500
v 189.796297 -73.034995 -47.473454
v 192.627080 -144.469937 -63.440602
v 192.388070 -144.433476 -58.344374
v 194.947611 -77.741951 -51.517649
v 188.363806 -77.053811 -51.574897
v 197.984719 -82.039792 -55.523031
v 194.711087 -89.682500 -63.897994
v 194.424902 -139.239458 -75.379503
v 194.719593 -93.316962 -67.577702
v 194.119932 -101.799001 -74.256908
v 187.334864 -130.334694 -81.302364
v 194.791338 -135.849608 -77.796350
v 190.369342 -106.328219 -77.346967
v 193.927661 -110.801363 -78.601744
v 193.895781 -115.345938 -79.835933
v 194.110537 -124.565961 -80.696858
v 195.519517 -100.782493 34.067893
v 195.796945 -114.435784 28.830599
v 194.249384 -85.778077 32.857911
v 192.155426 -118.589317 26.601389
v 194.316411 -130.874160 17.319134
v 188.352189 -135.005391 13.947152
v 193.910980 -78.868645 30.352255
v 190.461364 -79.162675 30.359347
v 195.239955 -133.646664 14.303268
v 193.922499 -138.008741 8.672946
v 193.374251 -59.996171 17.623839
v 197.929874 -142.614421 -2.405129
v 191.376676 -56.293620 12.877464
v 191.136807 -144.871928 -12.465461
v 194.557701 -51.445768 -1.441440
v 188.496941 -50.732274 -10.135210
v 190.855518 -50.754935 -6.484977
v 190.434608 -143.983806 -27.566799
v 186.674159 -50.991964 -12.727809
v 189.982166 -143.864994 -32.504983
v 190.618314 -52.578623 -17.442777
v 193.967457 -56.072122 -25.422485
v 186.483791 -144.718389 -48.386842
v 194.587279 -143.536811 -47.364046
v 193.090320 -143.507987 -42.159157
v 194.772723 -58.422730 -29.336009
v 189.134576 -144.574029 -52.400151
v 189.579017 -66.378123 -40.730194
v 190.120560 -69.224798 -43.707888
v 192.126846 -143.765958 -68.869108
v 188.465185 -142.724897 -73.633291
v 192.375210 -84.751078 -59.057170
v 190.345653 -92.470721 -67.332086
v 186.565677 -97.596149 -72.400939
v 187.963419 -137.887559 -78.364216
v 187.972487 -101.649704 -75.095594
v 186.959561 -115.321918 -81.078140
v 191.978677 -119.816700 -80.878026
v 187.224299 -124.753465 -81.974265
v 191.187979 -94.835046 34.360939
v 190.904093 -110.530256 31.051439
v 194.036449 -106.299441 32.546905
v 188.792226 -114.271013 29.387487
v 192.268151 -114.470294 29.050673
v 191.372997 -83.617691 31.993255
v 189.643803 -90.035273 33.648637
v 195.962750 -122.630088 23.677717
v 188.766999 -122.871081 24.087475
v 195.367364 -126.440232 20.928818
v 189.214349 -137.713467 10.370429
v 190.436281 -72.690641 27.543725
v 188.025415 -139.727223 7.538972
v 191.597250 -141.678402 2.508330
v 185.896499 -62.220626 20.358286
v 195.196381 -143.653336 -4.477167
v 181.823932 -55.320784 12.535559
v 187.388490 -145.230040 -17.683658
v 185.619752 -51.644724 3.770332
v 192.010689 -144.363231 -17.597335
v 192.675627 -143.869969 -22.612645
v 192.288054 -143.496176 -36.720061
v 187.174880 -56.659393 -27.705036
v 188.506237 -61.697705 -35.075127
v 188.413466 -145.137475 -58.256558
v 181.302573 -68.805590 -44.191968
v 187.869734 -145.528362 -63.656053
v 184.239382 -76.858253 -51.745165
v 185.672652 -145.680910 -68.778428
v 185.947191 -79.524284 -54.267191
v 187.672270 -140.385555 -76.615380
v 183.407790 -92.129473 -67.721945
v 190.868183 -127.365673 -81.119304
v 183.655167 -139.790132 -78.242025
v 186.218383 -110.220669 -79.760010
v 186.679777 -119.986325 -81.868366
v 182.981027 -115.247900 -81.810368
v 183.386387 -129.543072 -82.235836
v 186.910422 -104.963339 33.220396
v 190.127752 -100.284671 34.135362
v 189.091021 -118.331463 27.007260
v 188.941784 -131.174576 17.753361
v 187.192238 -77.325235 29.601523
v 186.743269 -71.730706 27.089099
v 185.190663 -139.437211 8.794769
v 185.722778 -141.967506 4.104102
v 186.070075 -59.574711 17.617345
v 188.334814 -145.287058 -7.975548
v 189.052931 -144.291812 -3.466527
v 184.490624 -145.997822 -8.443856
v 187.716093 -145.490048 -12.779709
v 185.765292 -53.474288 8.614845
v 183.978296 -145.848543 -18.004602
v 187.064546 -144.863110 -22.613721
v 185.514097 -50.559317 -1.329633
v 183.310868 -145.179319 -27.974163
v 185.168164 -144.662742 -32.344244
v 186.742135 -144.598907 -27.178770
v 183.358472 -51.891563 -17.700466
v 184.560909 -54.441306 -23.828635
v 184.248425 -144.809007 -42.632912
v 183.395747 -60.275121 -33.879867
v 182.478554 -61.507437 -35.657918
v 183.779373 -65.927365 -40.839307
v 185.511127 -145.218130 -53.324882
v 179.484017 -64.116427 -39.215200
v 182.767722 -72.936206 -48.115544
v 180.567515 -81.591012 -56.901943
v 185.530499 -85.377971 -60.382705
v 181.193575 -98.983792 -74.212617
v 183.632719 -134.920874 -80.788443
v 186.130742 -106.132809 -77.940795
v 183.681311 -102.086373 -76.024564
v 180.219614 -124.454202 -83.370217
v 182.966741 -119.929806 -82.576403
v 179.077523 -129.432261 -83.182707
v 186.065619 -95.514853 34.157403
v 181.745159 -100.148909 33.997646
v 182.465517 -109.783904 31.827333
v 182.571526 -114.103677 29.968216
v 185.502876 -85.355961 32.294330
v 183.309114 -93.189014 33.838120
v 182.502585 -118.673995 27.372879
v 184.040592 -122.246747 24.892220
v 185.356172 -128.656696 20.279416
v 184.372048 -76.797594 29.399228
v 186.593816 -83.115755 31.649065
v 185.105930 -131.914689 17.635873
v 185.167171 -136.521872 12.815198
v 188.788567 -67.758417 24.624314
v 182.506118 -59.329807 17.642713
v 181.030774 -146.667185 -8.882736
v 185.314244 -144.770847 -3.137614
v 178.718543 -55.928305 13.775086
v 183.599650 -146.227209 -13.750929
v 181.945467 -53.409169 9.158645
v 181.986115 -51.310428 3.779626
v 181.785147 -49.845818 -6.577290
v 183.549715 -145.472767 -23.331620
v 189.128914 -53.639313 -20.870051
v 177.752686 -51.313331 -17.529212
v 184.478758 -144.694682 -37.558850
v 181.282043 -56.924390 -29.090867
v 177.170849 -145.891559 -43.356113
v 179.530659 -145.756437 -48.003939
v 177.812862 -57.367023 -30.257204
v 182.235060 -146.286419 -58.639498
v 180.761498 -77.433292 -52.685280
v 181.848189 -146.562268 -69.259641
v 181.078721 -146.978252 -63.624923
v 179.488923 -85.589804 -61.285493
v 179.959778 -93.344263 -69.411156
v 182.071602 -144.403668 -74.284129
v 176.902702 -142.131267 -78.647880
v 176.630794 -93.324398 -69.804604
v 180.143921 -141.723431 -77.935314
v 178.362455 -139.692518 -79.886693
v 178.582188 -106.081624 -79.205334
v 179.085852 -115.005036 -82.464994
v 179.211848 -133.323293 -82.328505
v 179.338713 -94.782634 33.788681
v 181.801070 -104.632500 33.345849
v 178.338870 -104.513552 33.406229
v 178.746139 -114.000445 30.370466
v 180.970835 -89.663537 33.197796
v 180.745579 -82.567560 31.416489
v 182.147561 -135.721319 14.350546
v 181.829793 -140.181283 8.559272
v 178.718380 -68.652670 25.616919
v 173.521362 -68.906241 25.938393
v 181.742171 -143.209825 2.845202
v 182.570571 -63.998914 22.124598
v 176.564204 -52.566727 8.471340
v 174.848548 -147.862550 -15.464440
v 180.032779 -49.998043 -1.273196
v 180.248123 -146.176324 -22.782321
v 177.738555 -49.387125 -6.942232
v 174.539617 -49.461162 -11.795184
v 178.361484 -49.818887 -10.958788
v 173.876401 -51.103444 -18.060316
v 175.103149 -53.255005 -22.927643
v 179.174705 -145.558071 -37.925901
v 175.085298 -146.427995 -48.424739
v 174.181257 -56.461571 -29.296351
v 180.183821 -146.065345 -53.103567
v 177.741001 -147.894334 -64.857662
v 176.778757 -71.172991 -46.970022
v 173.978895 -148.786384 -69.590291
v 179.644493 -147.080744 -69.588915
v 175.457908 -81.152681 -56.849092
v 176.264660 -88.805619 -65.088576
v 178.319424 -145.767547 -74.018926
v 172.905579 -93.821624 -70.713827
v 173.557938 -143.092595 -78.994374
v 176.093777 -97.542481 -73.695664
v 172.538363 -101.274231 -77.156296
v 178.202688 -101.853405 -76.735940
v 178.929799 -110.507025 -81.096750
v 177.474049 -119.903414 -83.666400
v 172.682114 -124.710578 -84.923846
v 172.367751 -134.254763 -83.658413
v 174.478999 -98.943990 33.717255
v 178.079964 -99.601399 33.889718
v 178.537209 -109.299500 32.178641
v 178.787649 -118.617532 27.845415
v 177.117238 -85.075312 32.049706
v 174.187027 -89.985270 33.036289
v 178.563219 -122.185222 25.516348
v 171.151626 -81.987617 31.343972
v 175.656133 -82.293416 31.355499
v 176.257485 -74.998530 28.839508
v 178.638192 -127.121972 22.090663
v 174.155056 -62.720522 21.529569
v 176.488522 -142.899003 5.612296
v 180.678618 -145.264307 -2.062634
v 179.504154 -142.992328 4.237180
v 175.437466 -145.848282 -0.907277
v 169.014730 -56.724178 15.873756
v 179.153839 -146.292164 -4.551648
v 176.496612 -50.726881 3.852350
v 177.953940 -146.938979 -19.839385
v 173.257743 -147.725811 -21.817842
v 178.189794 -146.217326 -27.122187
v 176.699705 -146.825745 -23.745849
v 170.856837 -48.579958 -6.661999
v 172.887503 -147.233108 -28.582326
v 177.753331 -145.939608 -33.002311
v 170.268425 -56.297593 -29.625323
v 169.556074 -147.192147 -38.805287
v 174.332883 -60.211688 -35.025552
v 171.972766 -60.249448 -35.419277
v 173.572867 -64.786023 -40.669916
v 170.142899 -69.682522 -46.287521
v 170.254092 -149.602634 -64.638249
v 173.651424 -69.720687 -45.872156
v 169.870010 -76.930644 -53.174099
v 173.832937 -148.772774 -64.629857
v 173.328942 -85.257655 -61.407041
v 176.387142 -145.443481 -75.425901
v 169.086399 -90.673667 -67.657556
v 172.455981 -140.288731 -81.200027
v 169.183197 -139.262048 -82.723944
v 169.178737 -145.165039 -78.948240
v 171.934819 -106.433291 -80.526055
v 171.800915 -114.851424 -83.913207
v 172.381443 -111.069615 -82.585040
v 168.322623 -123.645079 -85.941034
v 175.284545 -129.318109 -84.026972
v 166.579611 -129.651602 -86.095384
v 172.752586 -135.825631 -83.075807
v 171.925038 -119.886547 -84.824782
v 171.723045 -109.039296 32.430051
v 172.836226 -104.688637 33.274782
v 175.318055 -109.127394 32.342678
v 174.370099 -118.349020 28.473501
v 173.587773 -122.955284 25.601777
v 173.276917 -84.978454 32.039640
v 173.270041 -94.243069 33.479749
v 172.560932 -131.210832 19.753861
v 170.224418 -135.244811 16.867935
v 175.857975 -131.342752 19.286033
v 178.280735 -135.396398 15.411066
v 176.128777 -139.080477 11.671118
v 171.519469 -144.385410 4.615219
v 176.198669 -59.258102 18.035371
v 173.402435 -147.329365 -4.810394
v 175.893642 -147.644590 -9.478462
v 170.419113 -148.758765 -15.038737
v 164.118279 -48.123436 -1.170892
v 169.379649 -49.985251 4.060726
v 170.912819 -48.947267 -1.275455
v 174.277289 -50.022244 -14.560472
v 168.107195 -50.593127 -18.481949
v 171.962795 -146.701229 -43.070342
v 169.581962 -147.329634 -48.200426
v 165.074111 -56.257291 -30.232812
v 167.729624 -148.177983 -53.653442
v 171.511991 -147.484067 -53.334130
v 176.082378 -147.388297 -58.943826
v 167.612203 -148.929777 -58.706473
v 166.580254 -150.469631 -64.950421
v 169.980840 -149.903225 -69.858153
v 170.768216 -148.040084 -74.667188
v 167.567618 -87.828860 -64.622622
v 165.994609 -92.979522 -70.358972
v 164.642305 -134.570855 -85.657098
v 168.982051 -96.272821 -73.433642
v 164.876678 -101.877467 -78.817810
v 165.759001 -119.503887 -86.168304
v 168.905781 -117.822111 29.137247
v 168.391859 -113.736997 31.020724
v 171.904733 -113.741402 30.880746
v 168.954009 -84.439387 31.929173
v 172.302509 -136.290294 15.581692
v 172.341670 -74.302230 28.699198
v 172.048637 -142.719192 7.518807
v 168.647678 -143.527442 7.305910
v 167.791623 -61.344537 20.639961
v 161.579060 -51.296095 9.111703
v 173.976133 -55.439957 13.673612
v 169.267088 -51.894688 8.599308
v 169.752005 -148.218915 -24.211198
v 167.186664 -48.150089 -6.631995
v 169.336081 -147.930694 -28.953960
v 167.594361 -48.626161 -11.728634
v 169.591661 -147.446176 -34.721937
v 167.070465 -52.932640 -23.854632
v 163.923860 -57.313610 -32.102275
v 163.036647 -63.674406 -40.739690
v 168.426022 -63.842248 -40.285686
v 166.460816 -69.265529 -46.311564
v 166.850744 -73.068441 -49.946077
v 170.108656 -81.153685 -57.327553
v 163.937968 -84.044710 -60.728047
v 164.977100 -150.304970 -74.401804
v 165.808179 -147.381518 -78.144476
v 162.423835 -150.547947 -75.907022
v 165.136541 -90.532613 -67.815669
v 165.959373 -97.518807 -74.986562
v 162.881144 -105.040492 -81.457885
v 161.411410 -131.811206 -87.144753
v 168.290207 -109.515307 -82.778644
v 161.129076 -110.325599 -84.631371
v 161.017192 -119.716759 -87.386657
v 166.685677 -115.276771 -85.115080
v 164.834016 -122.190805 27.044693
v 166.177825 -117.949241 29.227476
v 168.771220 -98.749350 33.518664
v 165.027163 -104.606598 33.104930
v 164.357418 -108.768446 32.423296
v 168.325745 -108.865301 32.414852
v 165.483186 -114.214012 30.953257
v 165.193935 -126.174893 24.254466
v 168.497964 -122.570522 26.405540
v 168.819348 -90.015634 32.940315
v 168.910969 -131.176532 20.242436
v 165.572268 -139.660065 13.310508
v 167.705485 -69.517037 26.519970
v 167.547452 -78.984920 30.544456
v 168.024950 -140.980588 11.171832
v 161.740907 -62.934249 22.345591
v 167.329746 -145.347669 4.364798
v 167.898348 -147.337671 -0.985546
v 168.741013 -67.106307 25.011191
v 161.710849 -148.661741 -1.122760
v 160.656395 -57.400320 17.496560
v 169.202970 -148.888967 -8.951598
v 169.059655 -149.043764 -10.961979
v 161.838407 -54.220978 13.542358
v 159.829572 -48.845497 4.053440
v 164.074366 -49.573577 4.536707
v 160.115463 -47.574390 -1.126184
v 164.130899 -149.936245 -17.942107
v 166.676257 -149.257562 -19.839986
v 162.812713 -149.286663 -29.651555
v 166.316657 -148.932266 -24.530317
v 160.571556 -47.815981 -11.945836
v 160.968919 -47.353122 -6.400329
v 163.714412 -148.587311 -35.139325
v 168.073570 -147.374896 -43.884540
v 164.768667 -148.121048 -38.440958
v 163.508876 -52.642981 -24.039882
v 159.717184 -68.103507 -45.876659
v 161.011329 -151.678801 -65.238752
v 163.438645 -151.703600 -67.859798
v 163.604677 -151.796460 -70.318019
v 159.033428 -80.581033 -57.567925
v 159.227793 -152.869612 -70.401581
v 156.542406 -83.268252 -60.292829
v 159.335291 -152.061679 -75.002008
v 162.344280 -93.148768 -70.882127
v 165.420327 -144.468766 -80.741405
v 159.166812 -101.429919 -79.545475
v 161.657991 -96.899725 -74.929335
v 160.428658 -142.496266 -83.667899
v 157.447577 -124.562112 -88.732066
v 164.021941 -124.595254 -87.018264
v 164.572968 -118.097671 29.283042
v 161.516618 -124.303637 25.994727
v 166.471187 -94.011335 33.315408
v 161.458419 -99.216039 33.372480
v 161.176232 -103.564074 33.140484
v 162.169512 -126.987179 24.097115
v 160.191199 -84.193368 32.057426
v 166.019518 -128.542701 22.489983
v 165.520689 -132.474976 19.725341
v 163.500094 -67.073333 25.198218
v 159.044484 -73.715655 28.863424
v 156.118988 -66.393278 25.170637
v 160.817659 -150.307431 -7.189551
v 163.364693 -150.201736 -11.261497
v 156.435735 -49.963009 7.874380
v 162.804900 -149.709555 -24.933467
v 155.683025 -47.154106 -12.078146
v 160.386202 -49.416883 -17.805591
v 158.348481 -149.748143 -34.327132
v 159.067079 -51.591122 -22.990470
v 161.506431 -148.668897 -39.374490
v 162.663525 -148.484821 -48.694060
v 164.087474 -148.796279 -54.024957
v 162.866901 -149.710269 -58.759568
v 159.290773 -73.140471 -50.749825
v 154.913613 -75.864532 -53.636244
v 160.173227 -77.063826 -54.134299
v 155.772217 -153.116680 -75.035974
v 156.727343 -88.685971 -66.153123
v 156.852544 -93.280870 -71.478827
v 154.739444 -146.885684 -83.106709
v 160.047691 -148.912318 -79.332510
v 155.158291 -149.782039 -80.600004
v 157.927146 -96.252410 -74.698852
v 155.026047 -110.005708 -85.931381
v 158.637953 -114.855783 -86.921759
v 153.801642 -114.795184 -88.111668
v 157.789575 -129.566389 -88.446945
v 153.661864 -129.197812 -89.675705
v 161.717690 -113.934636 31.119005
v 159.530682 -110.777827 31.997312
v 160.888333 -117.672474 29.680125
v 158.345988 -122.138115 27.543791
v 161.785666 -121.526686 27.681453
v 157.728764 -103.420285 33.091689
v 158.673017 -129.725008 22.672396
v 160.062547 -94.217955 33.274213
v 159.148392 -88.918542 32.771053
v 162.024008 -138.049277 15.763867
v 159.272508 -80.561254 31.258642
v 158.971798 -141.303271 12.972351
v 164.531456 -143.026230 9.249339
v 153.750216 -73.104711 28.859182
v 157.793641 -69.517451 26.895276
v 156.402543 -51.551167 10.656014
v 160.013957 -150.845813 -16.104110
v 158.083545 -151.268458 -12.263083
v 156.047968 -48.098565 3.534665
v 159.623177 -150.700200 -20.724317
v 158.893598 -150.079425 -29.943989
v 156.289665 -49.191911 -18.698302
v 155.573586 -51.291043 -23.265703
v 154.050401 -150.012805 -44.397460
v 157.479954 -149.293909 -44.211393
v 155.341897 -54.203703 -28.304928
v 156.261137 -56.735424 -32.261027
v 152.042656 -54.246325 -29.069578
v 153.814782 -150.149635 -49.178606
v 153.736960 -150.508880 -53.516483
v 157.378748 -149.406701 -48.884133
v 156.657297 -64.144530 -42.077096
v 154.069782 -151.355145 -59.448140
v 152.292798 -67.593150 -46.178064
v 156.409067 -152.513806 -65.430064
v 157.028103 -69.731150 -47.794155
v 152.315541 -153.985965 -75.186200
v 157.459926 -150.691804 -78.502266
v 154.311545 -95.927549 -74.625686
v 150.273625 -95.383692 -74.276325
v 157.804439 -140.084543 -85.712446
v 156.261025 -105.944884 -83.404563
v 150.054057 -110.280578 -87.305196
v 154.600112 -119.276819 -88.976648
v 153.745390 -124.469997 -89.756937
v 155.726206 -134.178793 -88.272080
v 152.606188 -138.537619 -87.938368
v 154.446195 -113.494128 31.279981
v 154.999557 -125.925074 25.572910
v 156.532586 -93.407390 33.190066
v 158.170210 -125.270623 25.603225
v 154.941058 -127.957109 24.347793
v 156.086972 -83.163350 31.957024
v 162.278367 -132.039018 20.522236
v 155.553674 -136.787380 18.047676
v 155.232137 -144.401744 10.349845
v 158.951133 -144.602471 8.756333
v 156.969273 -63.068666 22.799857
v 160.362157 -147.897124 1.846122
v 153.808845 -151.096646 -3.247033
v 157.967931 -150.334299 -4.027182
v 156.249119 -151.442220 -7.775990
v 154.275873 -56.918065 17.728203
v 153.332245 -152.431034 -12.578110
v 153.218559 -53.586239 14.090930
v 152.003685 -49.684450 8.523549
v 156.030168 -151.487058 -21.337582
v 152.485920 -46.111178 -6.603164
v 155.149029 -46.814246 -1.443794
v 153.239541 -151.834009 -25.569293
v 151.985202 -151.561230 -30.859279
v 155.225836 -150.931770 -29.877385
v 151.090116 -48.099045 -17.775205
v 154.892093 -150.416385 -35.140492
v 152.319490 -49.639718 -20.917208
v 157.526967 -149.467170 -39.361183
v 156.350828 -61.365317 -38.731837
v 149.680874 -60.160359 -37.902284
v 152.892138 -57.113007 -33.254309
v 150.402672 -151.237057 -54.303777
v 156.939813 -150.265935 -56.083769
v 153.192493 -152.884288 -65.229134
v 150.285332 -76.771014 -54.916635
v 147.975332 -80.698257 -58.755452
v 152.943471 -154.160578 -70.915683
v 148.355607 -85.394225 -63.218042
v 154.427889 -90.115725 -67.903758
v 151.377736 -152.573784 -78.988346
v 150.155230 -150.694912 -81.829807
v 152.023385 -146.531203 -84.338571
v 153.326397 -101.835073 -80.924282
v 150.894343 -105.622549 -84.395011
v 146.825553 -109.951577 -87.956206
v 149.800115 -119.411897 -90.303708
v 148.529842 -128.843212 -91.213752
v 149.969591 -134.811474 -89.830720
v 147.874435 -140.323057 -88.787076
v 150.515068 -115.271489 -89.096858
v 150.048587 -124.518095 -90.786287
v 151.470428 -117.871686 29.913370
v 154.872254 -117.817316 29.839487
v 154.789488 -121.942195 27.915462
v 151.775993 -126.167376 25.806135
v 153.063383 -93.685292 33.261543
v 155.623952 -98.625732 33.329338
v 150.841169 -103.354922 33.050084
v 156.011544 -131.761634 21.723236
v 151.855603 -79.662617 31.204064
v 150.327929 -84.379319 32.328825
v 152.006517 -134.422503 20.470131
v 152.952688 -69.359187 27.121686
v 155.174859 -146.216982 7.618253
v 150.493174 -61.207590 21.976397
v 149.756145 -57.653086 18.924849
v 150.708335 -51.407052 11.669298
v 145.500314 -46.556016 3.695343
v 149.149283 -47.200255 3.774456
v 155.884660 -151.769991 -16.762347
v 150.557482 -152.861928 -20.743764
v 145.385548 -45.723311 -12.298042
v 145.730859 -45.110915 -7.242626
v 152.717887 -46.395970 -9.996750
v 150.939745 -150.832850 -39.863211
v 148.866036 -46.486439 -13.501508
v 148.803259 -51.392198 -25.042413
v 145.895146 -48.622779 -20.486563
v 145.618028 -55.985145 -32.747622
v 143.893693 -60.201662 -38.765331
v 145.754402 -64.638318 -43.934950
v 152.646232 -63.987682 -42.298928
v 148.325903 -68.530269 -47.692432
v 149.296370 -153.593472 -65.819133
v 147.959074 -72.466290 -51.448545
v 145.345478 -154.111463 -66.076800
v 149.101644 -154.708987 -70.636997
v 142.835390 -84.582874 -62.880580
v 145.715813 -90.116683 -68.299989
v 149.566637 -88.680062 -66.519175
v 148.855843 -154.676563 -75.268425
v 145.452613 -155.286791 -75.316145
v 143.964397 -96.980100 -76.832169
v 143.962297 -150.551645 -84.245107
v 147.342072 -145.828377 -86.405096
v 147.045618 -105.771632 -85.342577
v 146.710773 -101.730353 -81.903086
v 144.170682 -143.547445 -88.635892
v 144.985263 -114.386021 -90.340803
v 143.294724 -124.281271 -92.767984
v 143.008478 -128.932683 -92.849549
v 150.660592 -112.595645 31.472837
v 151.447437 -122.032280 28.073425
v 148.417472 -100.685771 33.319310
v 152.852791 -107.885945 32.423530
v 149.356364 -131.856280 22.705096
v 152.929956 -88.746710 32.860667
v 152.505182 -142.170496 13.783535
v 152.355551 -145.262838 10.153155
v 149.514539 -65.108366 24.813356
v 148.761581 -149.466352 4.841501
v 151.177928 -149.929463 2.187078
v 144.873745 -60.864541 22.202642
v 150.277609 -152.915094 -8.436716
v 145.589102 -52.126935 13.635250
v 146.022341 -55.580587 17.374454
v 145.389432 -48.989875 9.094350
v 149.709467 -153.304822 -13.094745
v 146.289023 -154.085399 -18.182054
v 146.002229 -45.395233 -1.704331
v 144.858545 -153.310555 -31.375305
v 145.008210 -153.684856 -27.414402
v 148.355557 -152.462515 -31.013240
v 145.145297 -47.388759 -17.902009
v 145.403585 -51.441874 -25.777389
v 148.778883 -151.226258 -44.753677
v 148.548312 -151.427135 -50.539277
v 148.829249 -152.132343 -59.407204
v 146.471465 -152.168422 -54.772110
v 142.714942 -153.370233 -59.441806
v 137.904419 -71.694666 -52.171021
v 144.748628 -68.696111 -48.277680
v 144.321637 -75.047594 -54.266868
v 144.457697 -155.366267 -70.668396
v 140.579286 -90.463673 -69.097647
v 144.821274 -92.552384 -71.205105
v 145.073905 -153.757326 -79.870402
v 143.973408 -101.228158 -81.883321
v 142.889309 -104.758273 -85.531813
v 143.135674 -139.677827 -90.523321
v 144.354860 -119.445553 -91.878784
v 142.997673 -133.983831 -92.212052
v 146.150179 -118.413807 29.828348
v 147.761420 -121.920168 28.360264
v 149.071157 -130.033845 23.902358
v 147.804776 -126.689148 26.019411
v 146.003536 -93.909034 33.471928
v 146.375592 -108.730282 32.287761
v 146.365466 -137.062107 19.650229
v 149.633368 -137.473384 18.658259
v 149.399182 -142.982754 13.815134
v 149.201267 -146.271231 9.902862
v 139.030823 -68.959393 27.790995
v 145.145899 -69.121141 27.372572
v 135.973316 -61.380733 23.764052
v 146.546856 -151.808412 0.121574
v 140.882130 -155.026740 -7.338181
v 147.328695 -152.548079 -3.086080
v 146.777857 -153.824736 -9.451676
v 142.559658 -53.854932 16.290689
v 138.381054 -53.752443 16.991693
v 139.918755 -47.651677 8.343514
v 140.897940 -45.783180 3.660139
v 141.830215 -154.544033 -27.285586
v 141.835341 -44.507058 -7.389141
v 140.806921 -45.986946 -15.831981
v 139.030641 -44.894415 -13.042733
v 141.724965 -153.439339 -37.258071
v 145.379985 -152.064446 -42.166275
v 142.930084 -152.647031 -44.674217
v 141.543155 -57.552777 -35.637033
v 137.990696 -61.100946 -40.835973
v 141.098891 -62.557325 -42.102053
v 138.048831 -64.650632 -45.039779
v 138.473285 -154.961679 -65.002943
v 141.726768 -154.408190 -65.348895
v 138.034868 -75.855721 -55.730958
v 142.780772 -80.571477 -59.140964
v 138.674919 -155.781332 -70.398231
v 137.620598 -87.000954 -65.656841
v 141.641256 -154.526403 -79.515962
v 142.093027 -155.725603 -75.316349
v 139.891239 -95.456762 -75.162259
v 141.376076 -151.714605 -83.829601
v 139.739644 -99.712696 -80.942840
v 141.192841 -107.783995 -88.248317
v 134.053611 -140.155118 -93.008069
v 140.061523 -145.940702 -88.716116
v 137.542751 -109.790175 -90.494150
v 137.856114 -114.303707 -92.437122
v 141.844938 -122.804413 28.326591
v 144.168904 -113.693846 31.204859
v 142.366438 -118.963150 29.706851
v 144.622216 -126.897580 26.252111
v 144.075834 -88.530279 33.247145
v 143.580421 -102.696796 33.225531
v 137.571578 -103.216576 33.303693
v 140.886666 -108.422069 32.311899
v 145.172211 -131.772154 23.432261
v 139.305358 -89.806218 33.565693
v 145.868051 -141.579471 16.072521
v 140.012938 -72.074940 29.140482
v 142.603919 -150.596769 5.710717
v 145.096243 -150.983146 3.453755
v 141.430854 -153.086849 0.148212
v 141.039804 -58.112136 20.496641
v 143.498692 -154.633186 -9.650598
v 139.741703 -50.543789 12.951750
v 143.722283 -154.815309 -14.260986
v 142.420952 -154.782559 -22.180998
v 140.093628 -44.358522 -1.856523
v 137.260489 -43.653482 -7.250058
v 140.924132 -46.928854 -18.365325
v 141.608860 -48.947949 -22.394756
v 136.687089 -154.498408 -40.435013
v 137.372281 -57.498049 -36.308924
v 142.588220 -153.093215 -54.678643
v 140.717879 -153.286021 -49.239536
v 134.092152 -64.729424 -45.777941
v 133.131881 -88.212672 -67.232004
v 137.854710 -81.099758 -60.124601
v 134.614697 -155.099295 -79.642002
v 138.303702 -154.856749 -79.588763
v 137.297279 -92.771064 -71.891684
v 136.513910 -96.103693 -76.322998
v 136.804008 -150.267238 -86.486319
v 131.641260 -105.916665 -89.565751
v 137.396806 -148.027658 -88.153601
v 133.914451 -148.506199 -88.647385
v 136.356598 -145.111202 -90.226968
v 137.724945 -124.113317 -94.440597
v 139.516157 -119.202967 -93.305135
v 131.672647 -128.997896 -95.941641
v 137.614259 -129.031343 -94.414676
v 138.296620 -138.557768 -92.430366
v 135.749920 -134.352310 -94.189060
v 138.042112 -122.579168 28.610922
v 141.457086 -131.212319 24.296706
v 138.216881 -132.162864 24.255342
v 141.356370 -134.448777 22.413594
v 138.895732 -94.000237 33.780467
v 141.582356 -94.143482 33.671651
v 134.254237 -84.541444 33.238839
v 137.816872 -84.279345 32.969472
v 142.749092 -80.395987 31.889159
v 135.528409 -74.610377 30.570218
v 144.614837 -146.001890 11.926330
v 138.529139 -147.636902 11.949282
v 138.907670 -150.459130 7.748080
v 136.112253 -67.963161 27.609345
v 138.069365 -154.260040 -0.775381
v 139.336910 -155.804469 -10.469400
v 135.225717 -53.503864 17.341576
v 131.810290 -53.800242 18.407100
v 130.674925 -46.999647 10.453805
v 134.569700 -49.653160 13.033680
v 133.939858 -46.672012 8.711457
v 139.332750 -155.922356 -15.183433
v 138.778586 -155.705259 -23.233599
v 134.323518 -44.563066 3.549144
v 134.835301 -156.461767 -27.428788
v 132.008245 -42.793432 -2.754267
v 138.304373 -155.469875 -27.727479
v 132.809069 -43.830108 -13.316440
v 134.417786 -156.058041 -33.004563
v 139.743909 -154.601492 -32.404893
v 137.004352 -154.899782 -36.313878
v 136.739210 -154.270258 -45.891380
v 128.219758 -52.019111 -30.704256
v 140.021194 -53.230475 -29.793890
v 134.677517 -59.806821 -39.838340
v 135.993607 -154.753102 -54.674061
v 132.907500 -62.694417 -43.666814
v 137.523981 -154.656377 -59.579678
v 135.116874 -156.090962 -70.218560
v 134.985900 -155.648536 -65.183515
v 134.344207 -76.740824 -56.933732
v 137.132355 -156.039134 -75.294266
v 130.516711 -93.329864 -73.110410
v 133.489195 -93.174480 -72.648339
v 138.066094 -152.613848 -83.543458
v 136.647633 -101.139717 -83.428776
v 130.459434 -100.487775 -83.817440
v 130.546512 -148.808871 -89.072351
v 132.866158 -145.456555 -90.938141
v 132.594410 -109.417593 -91.662237
v 132.732836 -114.735203 -94.022546
v 132.458033 -124.236887 -95.822988
v 132.277026 -134.644218 -95.010880
v 132.030251 -118.951389 -95.281569
v 140.054563 -113.195001 31.365087
v 134.433854 -123.838963 28.407426
v 135.828396 -118.880317 29.893863
v 138.467603 -127.410409 26.629932
v 134.809834 -132.556783 24.662843
v 138.109224 -135.384244 22.374592
v 131.797282 -89.568388 33.968378
v 140.904613 -137.428780 20.485955
v 140.120095 -140.684549 18.280152
v 135.258229 -93.924166 33.919639
v 140.777593 -143.132803 16.064038
v 138.233666 -152.267507 4.518314
v 131.940337 -154.427852 3.738432
v 132.327216 -69.999382 29.011282
v 127.628874 -69.968997 29.576433
v 128.631887 -58.449443 23.042162
v 136.120281 -156.230654 -7.088875
v 133.575004 -155.622723 -1.208011
v 131.732599 -58.016346 22.086362
v 127.745543 -54.320872 19.953402
v 130.953832 -49.668718 14.041973
v 127.681378 -45.236120 8.768915
v 128.109390 -43.104610 3.118215
v 127.576573 -41.894163 -2.313708
v 132.350852 -156.374452 -35.378561
v 128.030435 -42.139745 -8.815666
v 133.205551 -45.191124 -17.254530
v 131.951561 -45.953470 -19.545918
v 132.376116 -48.745143 -24.644767
v 129.909806 -156.379265 -41.788811
v 133.095723 -155.308886 -43.855908
v 132.959070 -55.780499 -35.001662
v 126.380669 -157.777051 -56.686987
v 132.199980 -156.070581 -60.181051
v 133.504591 -155.219426 -50.826515
v 132.669709 -71.084887 -52.283544
v 130.928729 -67.830358 -49.427850
v 127.215765 -71.763835 -53.713378
v 133.707486 -80.579044 -60.196377
v 129.848703 -156.715892 -69.975096
v 131.410173 -156.336376 -74.979688
v 130.689734 -83.818490 -63.391400
v 127.715845 -155.472590 -79.804633
v 126.525397 -92.469835 -72.388111
v 131.098027 -155.324023 -79.717788
v 129.393607 -98.587593 -80.919055
v 125.749719 -98.519390 -81.472361
v 129.412776 -153.461412 -84.049539
v 129.959269 -151.621185 -86.451492
v 129.467218 -145.812997 -91.395205
v 126.814303 -101.312567 -85.776236
v 129.250541 -103.152560 -87.595996
v 128.009818 -109.709855 -93.000118
v 126.681226 -114.057370 -95.104262
v 129.871198 -140.438834 -93.820861
v 125.966553 -123.302699 -97.027829
v 133.964349 -108.554253 32.448079
v 130.830814 -118.736294 30.136217
v 134.378215 -128.346830 26.702261
v 131.523886 -136.876206 22.779636
v 124.434751 -86.534778 34.362354
v 128.473083 -94.354262 34.387505
v 134.503025 -98.771072 33.834030
v 135.410476 -137.963158 21.228474
v 132.724062 -142.595849 18.648938
v 136.075797 -142.688567 17.687136
v 130.538474 -145.542083 16.900257
v 127.186147 -74.830264 31.457485
v 125.181736 -64.353123 27.299383
v 131.275999 -64.813609 26.568755
v 126.038007 -51.698339 17.917860
v 124.893946 -55.049773 21.278173
v 133.198591 -157.025565 -7.201227
v 132.888841 -157.630014 -11.241120
v 134.115741 -157.381082 -15.423171
v 135.514675 -156.853012 -19.593458
v 123.630563 -44.003965 8.374630
v 128.741644 -158.806055 -20.656211
v 127.903035 -158.782378 -24.783144
v 124.092066 -42.167610 3.283499
v 131.265304 -157.745557 -24.412058
v 131.164046 -157.467550 -28.222794
v 127.979533 -158.353986 -29.264569
v 127.320431 -42.963673 -13.396916
v 127.074161 -44.962454 -19.009379
v 129.725081 -156.271782 -50.402104
v 123.870141 -51.842094 -31.489747
v 127.840477 -56.103363 -36.536675
v 124.844270 -59.665083 -41.419497
v 127.542569 -64.091051 -46.076542
v 129.537342 -156.869829 -60.213893
v 128.579935 -157.207208 -64.995842
v 129.564357 -76.475158 -57.392175
v 125.465800 -74.615496 -56.401933
v 126.926276 -80.171350 -60.786675
v 129.163154 -88.817584 -68.132432
v 126.129520 -96.742125 -78.370032
v 125.124759 -94.912294 -75.619337
v 127.330158 -148.685901 -89.733081
v 124.045275 -152.059137 -86.699460
v 125.903989 -105.442732 -90.542806
v 122.257719 -132.234970 -97.151569
v 125.405071 -141.334701 -94.223112
v 127.851680 -134.819441 -95.855355
v 126.033189 -118.977184 -96.491951
v 127.707683 -128.577879 27.243918
v 130.285843 -104.202138 33.444697
v 126.963459 -113.746071 31.598868
v 129.672364 -108.732062 32.594818
v 131.365456 -112.818693 31.590704
v 131.039864 -123.482821 28.704609
v 131.082400 -127.845451 27.195185
v 131.250375 -132.428431 25.257426
v 128.279028 -143.863283 18.904886
v 130.387489 -81.254535 32.947368
v 135.484493 -147.264266 13.537809
v 133.975245 -151.129403 9.004744
v 122.274652 -70.054423 30.297780
v 128.976378 -157.846952 -4.652573
v 124.905013 -48.274973 14.430237
v 127.709299 -159.275705 -12.390628
v 129.212739 -158.860026 -15.694439
v 123.648552 -46.652172 12.792851
v 123.538556 -41.178069 -8.989952
v 126.991797 -158.224635 -33.776922
v 117.492700 -41.144649 -14.216452
v 123.618368 -158.872804 -38.353628
v 126.185642 -157.410930 -46.592325
v 126.505839 -157.392882 -42.112145
v 125.749196 -48.470861 -25.927208
v 123.163612 -56.204510 -37.431180
v 124.654206 -158.511127 -60.078173
v 124.282483 -64.067975 -46.620230
v 125.149246 -66.566407 -49.055296
v 119.756262 -80.473941 -62.099909
v 124.773667 -157.746758 -70.197897
v 126.162037 -156.853699 -74.946350
v 125.159387 -84.928086 -65.050226
v 119.951121 -85.924242 -66.707013
v 121.005359 -157.660723 -75.173507
v 119.469452 -92.544616 -73.389119
v 120.756594 -90.343667 -70.793489
v 124.059741 -155.756772 -79.766722
v 124.358112 -153.723507 -84.159306
v 121.907803 -101.313877 -86.894014
v 123.150732 -149.180995 -89.766977
v 118.698813 -148.393028 -90.715898
v 121.068257 -104.904006 -90.923962
v 119.044612 -101.072370 -87.076734
v 122.279236 -142.188362 -94.273768
v 120.249685 -107.717479 -93.027936
v 119.427576 -109.909789 -94.334170
v 121.950168 -124.088750 -97.590778
v 122.943197 -128.794379 -97.458278
v 127.168478 -124.080020 28.722148
v 125.566176 -133.102068 25.727308
v 124.162489 -128.520114 27.581106
v 127.728254 -134.920604 24.604393
v 126.053294 -104.430184 33.697756
v 123.889757 -123.737244 29.056742
v 125.270982 -119.113431 30.237572
v 128.479825 -137.979698 22.757230
v 124.772280 -89.886192 34.596619
v 127.001834 -77.764225 32.362128
v 125.424677 -149.280345 15.191437
v 128.367324 -152.611911 9.526217
v 117.087499 -69.323961 30.954713
v 121.931136 -74.341542 31.901213
v 125.545277 -152.982823 10.502239
v 127.041601 -157.499955 -0.790398
v 120.738257 -59.298664 25.330016
v 121.876196 -63.524503 27.430690
v 124.136587 -159.061526 -3.076771
v 126.060520 -159.323917 -7.754679
v 116.215311 -48.072870 17.501188
v 119.095634 -49.642884 18.027928
v 120.346593 -51.132333 19.066780
v 122.421247 -161.030491 -12.929003
v 119.900387 -46.331073 13.959027
v 117.354847 -42.237236 8.562688
v 124.635055 -159.824421 -25.217989
v 117.111837 -39.400195 -2.929579
v 121.197509 -160.964816 -25.656086
v 117.131375 -39.759036 -8.660229
v 121.022405 -40.388376 -2.701531
v 120.763561 -160.746720 -29.992281
v 124.215656 -159.234122 -33.365570
v 120.890608 -44.558494 -20.679613
v 119.949814 -47.029388 -25.376187
v 120.956743 -50.021760 -29.677724
v 117.013969 -47.981951 -27.738127
v 121.726437 -158.999505 -47.778338
v 119.167938 -159.944362 -46.140736
v 125.946645 -157.630914 -51.209026
v 122.540844 -159.075744 -56.207613
v 119.290181 -160.042035 -52.132459
v 117.463569 -56.048025 -38.623890
v 118.776513 -59.876797 -42.811379
v 116.594213 -65.385609 -49.375596
v 118.388548 -160.373584 -65.977392
v 118.246450 -69.501630 -53.179829
v 121.791194 -159.205226 -65.576164
v 118.013672 -159.756941 -70.636340
v 119.804974 -76.257024 -58.696222
v 121.409670 -158.653115 -70.381785
v 114.450432 -88.350291 -69.744541
v 119.133967 -156.118383 -79.921371
v 121.665402 -98.336329 -81.858401
v 119.372512 -143.814842 -93.762447
v 115.136737 -105.555671 -92.087099
v 118.730903 -133.421459 -97.322159
v 116.822958 -140.713496 -95.496609
v 120.378021 -114.001702 -95.953640
v 118.812615 -118.761433 -97.228903
v 118.220817 -128.781598 -97.942346
v 115.088371 -124.240913 -98.130549
v 126.037852 -99.150127 34.343556
v 120.129254 -104.390092 34.179055
v 124.597802 -108.932362 32.929356
v 120.531456 -114.290337 31.875035
v 125.008941 -138.944336 22.865116
v 124.246111 -136.192038 24.495393
v 126.041499 -143.811949 19.540692
v 123.064175 -94.508741 34.804425
v 122.017675 -146.940380 18.418570
v 115.984191 -76.678109 33.412724
v 122.128919 -153.916474 10.943537
v 121.860033 -156.721108 6.079423
v 124.249988 -157.560331 2.123673
v 118.273107 -61.323787 27.079120
v 116.828900 -55.629990 23.918456
v 122.399558 -160.532984 -7.612309
v 115.629988 -50.665540 20.329111
v 112.296233 -47.466762 18.510155
v 115.920942 -44.663281 13.493022
v 118.446851 -162.442656 -17.611977
v 123.524261 -160.658266 -17.226169
v 118.107476 -40.532421 3.128328
v 117.197789 -161.683930 -34.182507
v 112.635975 -38.718929 -9.110170
v 112.231975 -43.383005 -21.623032
v 116.749668 -43.401031 -19.879032
v 119.940398 -160.224137 -38.635680
v 116.611715 -161.495992 -38.744424
v 117.640003 -52.574823 -34.218814
v 113.050016 -50.244083 -32.129415
v 118.210285 -160.605545 -56.640843
v 113.280192 -52.815519 -35.577509
v 113.196473 -59.506802 -43.792633
v 115.376350 -161.850177 -61.587525
v 116.815785 -72.640388 -56.168634
v 115.432012 -161.526845 -66.123524
v 113.656284 -156.696369 -80.167226
v 116.787567 -158.443799 -75.565777
v 116.427490 -153.328671 -85.216564
v 115.856101 -93.270341 -74.798638
v 118.965548 -96.465244 -78.887295
v 115.786199 -100.940569 -87.281908
v 116.364184 -149.180778 -90.069319
v 112.531321 -136.315372 -97.292079
v 111.753795 -144.141352 -94.168962
v 115.536024 -109.304557 -94.287632
v 113.292021 -113.633187 -96.110631
v 115.138240 -130.289807 -98.076856
v 112.153460 -130.254782 -98.246524
v 117.817990 -129.771084 27.757128
v 119.639888 -134.857050 25.763855
v 121.748714 -138.355883 23.790258
v 119.283396 -109.291130 33.250513
v 119.063875 -124.268082 29.324328
v 117.852660 -139.560933 23.835168
v 121.651951 -142.983559 21.171560
v 118.341372 -144.630904 20.920152
v 118.342672 -90.016173 35.238019
v 116.131200 -95.243574 35.490071
v 119.261321 -153.105768 13.432221
v 114.897956 -81.105564 34.592905
v 118.087623 -156.838881 8.632298
v 117.730567 -158.675682 5.282100
v 112.337749 -75.581750 33.800346
v 111.346060 -66.337733 31.033810
v 113.956051 -60.038335 27.414259
v 110.155273 -61.207380 29.138529
v 120.343365 -159.368053 0.686502
v 111.591070 -56.071047 25.840222
v 112.949975 -51.552688 22.140543
v 108.740637 -52.354713 24.347663
v 108.676276 -49.551344 22.109409
v 115.820099 -163.228602 -9.789530
v 118.744711 -162.359336 -13.257892
v 108.984969 -46.192664 18.735807
v 109.718298 -42.981409 14.565847
v 113.524227 -41.393351 9.413193
v 113.605204 -39.213363 3.213155
v 119.780749 -161.765795 -21.655603
v 117.564373 -162.086377 -28.227705
v 113.108090 -38.291484 -2.909073
v 115.075554 -162.793750 -31.104840
v 112.564156 -41.487755 -17.709732
v 113.093368 -162.885112 -39.647223
v 113.270089 -46.069925 -25.863016
v 112.983802 -162.576424 -46.516216
v 116.145732 -161.337584 -43.685923
v 115.278956 -49.257252 -30.109124
v 112.649988 -162.751972 -52.520161
v 115.972278 -161.249865 -50.756984
v 113.578074 -56.446342 -40.074856
v 109.822089 -65.436557 -51.043711
v 113.186099 -161.326947 -70.800980
v 114.179975 -77.980943 -61.001274
v 109.939098 -84.008958 -66.842004
v 106.275321 -87.921183 -70.970053
v 111.403707 -95.685020 -78.786979
v 113.268492 -153.599504 -84.884054
v 107.509053 -154.640283 -84.336136
v 109.416562 -101.316050 -88.051950
v 110.433322 -150.281480 -89.480806
v 108.518586 -135.174587 -97.710062
v 112.296928 -109.988176 -94.651646
v 112.353781 -105.354587 -92.017210
v 108.665986 -109.946423 -94.661210
v 112.726275 -119.175547 -97.559577
v 111.834132 -124.424100 -98.325705
v 111.326568 -105.079057 34.841705
v 113.935451 -99.849042 35.349683
v 117.314338 -119.872271 30.646723
v 114.021305 -85.451288 35.395322
v 108.519508 -86.090146 36.374800
v 110.515954 -95.790947 36.112212
v 115.388127 -149.224119 18.635925
v 111.395262 -70.769627 32.662611
v 106.897150 -66.764894 32.383665
v 114.326732 -160.723188 3.711042
v 103.741272 -52.859277 26.796808
v 110.718681 -164.630069 -5.146380
v 116.668889 -161.840593 -3.391567
v 104.921227 -48.978082 23.318222
v 113.711386 -164.383885 -14.230887
v 114.684666 -163.734721 -22.117494
v 114.745411 -163.936546 -18.356881
v 113.695114 -163.556799 -28.981633
v 110.008036 -164.464153 -35.703853
v 111.136444 -39.859551 -14.600623
v 109.692817 -164.267068 -39.971425
v 106.179913 -38.727368 -15.484400
v 108.950635 -164.331769 -52.795008
v 110.350514 -52.956070 -36.512679
v 112.409596 -163.042161 -57.319303
v 108.560787 -164.751705 -62.644643
v 112.061636 -163.151851 -61.800470
v 113.092367 -67.833048 -52.519901
v 112.475716 -71.591660 -56.000944
v 111.494745 -162.957994 -66.829009
v 109.693110 -79.359671 -63.133133
v 110.640298 -160.076647 -75.621919
v 105.246657 -160.380233 -77.396569
v 107.049867 -91.742382 -74.424751
v 106.047012 -93.671832 -76.764987
v 104.061560 -96.027847 -80.188420
v 108.756838 -98.196727 -83.214890
v 106.134845 -150.959707 -89.215658
v 108.778939 -146.989272 -92.526185
v 104.553065 -141.218680 -96.082052
v 111.359454 -141.002325 -95.774703
v 105.285317 -109.675482 -94.444045
v 106.569629 -119.238201 -97.708443
v 109.973976 -130.295222 28.296052
v 104.749696 -109.741096 34.666804
v 108.836559 -115.141574 32.707638
v 113.739506 -109.758184 33.560559
v 112.194557 -115.554628 32.226742
v 114.332082 -117.261825 31.564986
v 111.724967 -124.389802 29.883433
v 114.774940 -139.826959 24.168187
v 114.915117 -144.718968 21.610447
v 111.654053 -149.881565 19.222920
v 103.739270 -86.431953 37.210649
v 111.249122 -157.754601 11.729930
v 115.259189 -154.205474 14.015401
v 115.020202 -157.742835 9.240663
v 107.995022 -76.359456 34.843067
v 108.614044 -83.262188 36.026686
v 105.005276 -70.999585 34.207873
v 113.760873 -162.314474 -0.426005
v 105.754325 -57.322259 28.623367
v 106.034879 -61.531183 30.608579
v 105.656710 -45.177802 19.346732
v 108.042541 -167.019899 -15.511730
v 101.834333 -43.285088 19.457637
v 105.905294 -41.541857 14.808123
v 106.528625 -38.255678 8.057182
v 102.500845 -39.724634 14.327713
v 111.426390 -165.301397 -19.604342
v 106.675823 -36.833084 2.301336
v 110.040352 -164.858125 -31.833039
v 107.328731 -36.572706 -3.446330
v 106.256577 -37.000522 -9.941839
v 109.186418 -164.334906 -44.433876
v 103.215483 -43.916133 -26.607201
v 108.811749 -49.465410 -32.280525
v 103.459099 -47.519201 -31.701076
v 108.383977 -164.530814 -48.787125
v 106.659583 -52.791621 -37.409972
v 103.436956 -51.526311 -37.026214
v 105.866142 -56.346236 -42.154003
v 109.253501 -164.384172 -57.147463
v 110.336702 -60.358892 -45.551976
v 103.875805 -58.268102 -45.193467
v 106.380233 -63.677008 -50.283000
v 105.017829 -164.236490 -71.783699
v 108.349441 -164.383480 -67.028688
v 106.350604 -75.479099 -60.804080
v 108.273474 -162.689745 -72.232094
v 103.131769 -79.945530 -65.248910
v 106.151290 -79.542453 -64.241284
v 103.294289 -157.953401 -80.768424
v 109.721766 -158.100501 -79.040889
v 106.462720 -152.617784 -87.283224
v 105.154310 -101.477176 -88.065104
v 102.322226 -146.448560 -93.416024
v 105.482723 -114.326455 -96.355712
v 101.968733 -114.638002 -96.403292
v 106.736121 -124.816654 30.266107
v 107.314165 -135.593703 26.840043
v 110.914507 -134.897513 26.667932
v 108.547962 -100.684426 35.915988
v 105.688823 -105.741185 35.451449
v 109.797820 -145.132908 22.431679
v 111.314443 -140.346649 24.443150
v 108.906025 -91.399246 36.514919
v 108.360870 -155.087780 16.113549
v 111.489566 -154.651984 15.225335
v 107.883499 -159.275513 11.745819
v 110.678705 -159.816935 8.953995
v 102.803598 -77.343150 36.173969
v 107.257872 -162.278086 7.489240
v 111.012332 -161.825849 4.572625
v 102.741636 -67.097777 33.682705
v 106.080588 -166.087164 -1.556314
v 98.649048 -53.799503 29.617928
v 102.984958 -61.793349 31.737087
v 97.489686 -50.812784 28.416164
v 99.061418 -45.707839 23.546944
v 110.530640 -165.610926 -11.040117
v 97.114259 -37.282469 14.567712
v 95.722776 -40.172507 19.824894
v 102.873866 -37.182812 8.856324
v 110.585152 -165.420241 -23.149513
v 102.885816 -34.997156 -3.130093
v 103.242517 -35.635254 3.062251
v 107.294481 -166.540913 -27.776685
v 103.159139 -35.825242 -9.463566
v 106.402569 -166.105495 -36.377780
v 102.713622 -167.615489 -40.967828
v 103.628658 -37.631158 -14.748876
v 104.047710 -40.457615 -20.519443
v 99.530601 -42.918711 -26.915390
v 105.398119 -166.066694 -45.387605
v 102.711187 -167.371558 -45.566455
v 105.848617 -165.950918 -57.394238
v 105.124279 -166.410714 -62.833443
v 102.923595 -167.412861 -58.618936
v 100.039510 -59.736354 -48.244370
v 99.744876 -55.329742 -43.424348
v 103.629388 -59.900368 -47.098702
v 105.154444 -165.848036 -67.447132
v 105.089352 -67.490995 -54.289476
v 100.008987 -66.618865 -55.040408
v 101.357070 -165.090186 -72.752271
v 100.239279 -71.375892 -59.158549
v 96.359794 -74.696588 -62.963670
v 99.414745 -83.281821 -68.828243
v 101.706715 -88.466783 -72.561754
v 97.276344 -96.919631 -82.337145
v 98.740279 -102.041118 -88.571542
v 105.183041 -105.042340 -91.628042
v 99.038925 -105.098969 -91.550139
v 98.475349 -114.647154 -96.458363
v 102.340298 -121.903296 -98.141899
v 104.930618 -129.780453 -98.470250
v 102.522840 -135.968828 -97.708233
v 101.065544 -141.030835 -96.190800
v 97.689774 -140.979084 -96.081772
v 105.063227 -115.667355 33.035381
v 106.458444 -130.596539 28.521475
v 103.083455 -126.069754 30.364045
v 107.701025 -140.617395 24.866438
v 105.701532 -96.729892 36.788117
v 103.264440 -100.956046 36.592219
v 107.934992 -150.870745 19.618328
v 105.491587 -159.361694 12.979758
v 96.822262 -77.124815 37.639441
v 104.264706 -82.885837 36.742612
v 99.666493 -72.505217 36.008409
v 97.868293 -58.341036 32.258898
v 105.897493 -164.752095 3.258679
v 93.523397 -52.393373 31.499225
v 99.852412 -50.653101 27.139349
v 103.443239 -168.620862 -8.203785
v 107.223273 -167.111494 -11.479259
v 101.806162 -169.850591 -12.267486
v 104.182624 -168.872664 -15.893499
v 98.716704 -35.250640 8.584247
v 100.466124 -169.939383 -28.491341
v 104.184781 -168.772908 -20.157974
v 97.258416 -33.176932 2.927799
v 99.773852 -33.770282 -2.780902
v 103.757149 -167.636775 -34.113036
v 98.560220 -34.201447 -9.539775
v 99.964458 -169.379718 -37.609291
v 100.130635 -36.492438 -15.071986
v 99.658780 -39.100630 -20.758348
v 96.065654 -41.417402 -26.703725
v 99.141144 -169.147951 -50.181882
v 104.558191 -166.378921 -49.674432
v 102.432688 -167.489106 -54.029861
v 99.723275 -48.140817 -34.246811
v 99.090689 -169.204213 -54.547555
v 99.248911 -169.335061 -59.063766
v 98.893578 -168.939232 -67.725453
v 100.233229 -168.814901 -63.371650
v 100.279539 -63.165134 -51.668454
v 97.668626 -166.744619 -72.566248
v 101.881850 -167.405011 -67.928903
v 96.879522 -78.874440 -66.076654
v 100.891742 -162.164992 -76.505527
v 99.711150 -158.718443 -80.519032
v 95.951886 -86.473819 -72.268383
v 102.457750 -91.634105 -75.274191
v 100.311463 -93.290294 -77.464944
v 102.566936 -150.906752 -89.545354
v 98.378328 -155.103207 -85.008022
v 100.366801 -153.191395 -87.276468
v 94.958275 -102.620955 -89.244786
v 95.316795 -144.908451 -94.036487
v 98.950748 -110.049362 -94.652826
v 94.475601 -135.998365 -97.242117
v 97.855114 -135.820880 -97.610147
v 98.988348 -146.298683 -93.495480
v 94.301695 -141.123713 -95.716881
v 93.949682 -124.690847 -98.128854
v 99.540025 -107.300374 35.945403
v 101.119790 -116.287592 33.385289
v 100.182789 -111.268901 34.869008
v 99.732147 -131.312911 29.257270
v 104.267558 -133.676986 27.837737
v 104.755452 -146.167820 22.992728
v 96.285795 -91.214973 38.720935
v 103.462451 -154.831156 18.141051
v 92.800174 -78.420637 39.008809
v 93.908257 -87.891524 39.299142
v 96.469444 -82.722431 38.400934
v 102.287349 -162.711599 10.800406
v 90.975873 -58.923016 35.817795
v 95.308458 -68.941602 36.608596
v 92.354803 -73.387534 38.515007
v 101.464128 -165.950479 5.888548
v 93.840684 -54.561714 32.464914
v 99.079591 -63.496459 33.736651
v 102.818157 -168.051856 -2.922190
v 87.414103 -39.638524 25.570464
v 94.352772 -44.046714 24.919334
v 90.276839 -45.996184 29.199001
v 93.883320 -48.661337 28.935901
v 98.333343 -172.003102 -17.315129
v 100.848397 -170.445834 -20.805817
v 97.607753 -171.957012 -24.694458
v 96.327202 -32.328046 -3.341854
v 100.781764 -169.361225 -33.146010
v 96.571494 -171.272086 -37.886085
v 93.035608 -33.393827 -14.093126
v 96.129618 -37.416804 -20.072551
v 99.357532 -169.157889 -45.824105
v 96.129345 -51.355822 -40.158793
v 93.378516 -54.581191 -45.218130
v 95.806803 -171.168304 -64.442799
v 93.166819 -57.758142 -48.873431
v 95.595885 -62.042434 -52.224736
v 95.382903 -67.991059 -57.792778
v 89.810657 -75.152398 -65.498497
v 95.379529 -82.644926 -69.376638
v 95.470470 -162.752571 -77.091669
v 97.170973 -159.835390 -79.604891
v 93.740374 -154.049194 -86.204440
v 95.269607 -150.813078 -89.762891
v 94.714231 -109.311009 -94.345430
v 94.888526 -105.306061 -91.748115
v 91.178033 -130.346590 -97.640617
v 95.405775 -130.353427 -98.142292
v 91.718173 -142.611068 -94.742283
v 91.732539 -120.474229 -97.603975
v 94.689053 -107.350652 36.670852
v 95.829209 -116.527560 34.170118
v 96.173731 -126.438822 31.233331
v 103.153318 -141.530674 25.322996
v 101.337501 -151.791049 20.922284
v 98.194437 -152.021229 21.633768
v 99.323169 -101.555822 37.072044
v 94.664700 -101.793679 37.725321
v 98.962470 -159.759662 15.888271
v 97.436885 -163.662019 12.644996
v 87.870980 -69.530473 39.581871
v 87.860997 -73.667275 40.129989
v 89.630498 -62.693381 37.618458
v 98.211105 -169.704955 0.652941
v 88.589947 -54.887263 35.604428
v 86.629389 -49.156781 33.766237
v 87.092381 -43.778139 29.595248
v 90.543207 -50.883304 32.418043
v 97.232260 -171.808224 -6.662672
v 97.376982 -172.487633 -13.233854
v 94.595187 -174.267482 -14.002539
v 91.126260 -37.481953 19.990939
v 92.576363 -32.411296 9.135954
v 90.955400 -30.098653 2.646884
v 97.331545 -171.614600 -29.706588
v 88.594370 -29.670855 -8.758599
v 89.264661 -29.141845 -3.171842
v 92.493694 -31.476963 -8.732501
v 88.857726 -31.371545 -13.912152
v 96.170727 -171.189214 -42.173913
v 92.925089 -36.485152 -20.739056
v 95.295879 -171.251991 -50.462576
v 93.024380 -173.105143 -42.439881
v 93.098127 -39.496323 -25.562779
v 89.397340 -36.645900 -23.764228
v 90.405769 -39.670437 -27.725471
v 93.451750 -43.940216 -31.828311
v 90.026705 -42.741158 -32.376908
v 94.294257 -47.925881 -36.705041
v 95.809795 -171.039567 -54.543378
v 86.769510 -51.459876 -45.011304
v 96.149978 -170.984113 -58.822196
v 92.953151 -172.930683 -60.347668
v 87.667115 -56.860535 -50.352469
v 92.055491 -171.421965 -69.648180
v 95.971292 -170.088997 -68.538463
v 93.261102 -61.348905 -52.474423
v 94.666618 -167.931408 -72.535228
v 93.181865 -158.992391 -80.547735
v 90.235399 -83.756540 -71.879972
v 92.635465 -87.815240 -74.276626
v 94.356970 -92.254139 -77.752713
v 91.086976 -96.417354 -82.635694
v 90.784273 -100.493918 -87.055021
v 88.180215 -141.920053 -94.376663
v 93.377448 -147.403029 -92.292029
v 88.072332 -147.131483 -91.469315
v 89.838493 -102.688659 -89.409132
v 88.716034 -125.593920 -97.566076
v 91.008097 -136.334164 -96.696264
v 93.674154 -114.369674 -96.343469
v 91.759168 -102.692762 38.090557
v 88.662028 -107.511237 37.720725
v 89.494985 -112.281134 36.259915
v 93.382888 -111.745701 35.745197
v 96.218194 -131.718712 29.704174
v 93.775701 -142.287955 26.804619
v 97.895231 -147.404842 23.958609
v 97.541310 -140.868571 26.499742
v 94.955500 -156.270733 20.161203
v 85.363867 -84.297548 41.673453
v 89.477191 -83.765777 40.316707
v 89.861373 -93.891313 39.988043
v 87.332457 -97.463900 40.099777
v 90.927045 -97.472274 39.234808
v 98.418275 -156.274127 18.887235
v 94.139345 -161.480431 16.627714
v 91.398894 -167.790849 11.687307
v 97.261746 -166.489462 8.924953
v 84.050814 -64.615408 40.662111
v 93.662112 -171.275373 3.734452
v 95.222199 -173.627530 -10.610139
v 94.060700 -174.615228 -18.128840
v 94.037097 -174.013368 -26.010074
v 90.411126 -175.797483 -30.564104
v 93.658459 -173.775807 -30.200046
v 89.894446 -175.071978 -43.535320
v 89.369993 -33.302593 -17.805282
v 87.092595 -32.964261 -19.308140
v 92.060955 -173.405600 -47.126054
v 92.336631 -173.074624 -51.347888
v 89.889570 -46.694723 -37.643889
v 89.650759 -174.826298 -55.702970
v 90.319386 -50.684519 -42.233946
v 90.675913 -174.134202 -64.750697
v 89.812975 -62.498095 -54.972586
v 90.495242 -66.638507 -58.452700
v 87.420966 -69.833770 -62.265186
v 91.221296 -168.251232 -73.548074
v 87.555130 -167.993301 -74.478989
v 86.104448 -73.025235 -65.202183
v 91.168044 -78.827453 -67.833948
v 89.306909 -160.816261 -78.945991
v 90.371073 -164.273650 -76.579447
v 85.923013 -86.814725 -75.698284
v 89.035991 -153.922775 -85.636252
v 88.148024 -91.437616 -78.702292
v 85.271956 -96.141962 -83.438452
v 88.910711 -105.505681 -91.939555
v 87.766167 -114.564889 -95.947132
v 88.471482 -110.250733 -94.589087
v 85.042748 -119.964283 -96.739252
v 84.237472 -125.636091 -96.905117
v 87.512154 -130.994176 -97.058646
v 87.546877 -136.877108 -95.982563
v 83.811742 -98.664866 40.862803
v 87.453485 -102.842114 39.027244
v 85.568730 -112.787875 36.966983
v 86.560389 -117.547584 35.494009
v 90.312044 -118.896154 34.420473
v 92.004841 -127.060598 31.756790
v 91.100595 -132.355734 30.358714
v 91.257110 -157.387458 20.933969
v 87.314765 -89.140892 40.959037
v 81.893742 -67.351882 42.089438
v 88.354865 -78.396210 40.393791
v 92.584105 -169.222202 8.729716
v 81.519288 -51.560297 38.428748
v 80.363261 -44.366671 35.052179
v 92.597190 -173.470121 -0.955282
v 83.283319 -44.500681 33.014946
v 83.024790 -40.950158 30.419507
v 91.180187 -176.195171 -9.964471
v 81.449753 -35.282326 26.000617
v 88.495253 -178.656776 -15.055292
v 87.727420 -179.047333 -19.528639
v 87.698707 -31.756034 14.120253
v 84.187115 -33.394633 20.905601
v 91.209472 -176.103433 -24.120736
v 88.678340 -30.271665 8.952119
v 85.758263 -27.451697 3.024405
v 91.844487 -174.486417 -34.855230
v 87.519263 -177.788133 -31.607904
v 85.698879 -27.357788 -3.023404
v 85.805755 -29.717699 -13.605294
v 88.267218 -176.371967 -41.382640
v 86.054494 -35.087330 -23.899739
v 88.082214 -175.893910 -49.448117
v 83.853831 -36.088515 -27.264110
v 85.805316 -177.433287 -57.253906
v 85.805699 -43.063126 -35.436356
v 85.536455 -54.645795 -49.085722
v 88.446311 -173.357289 -69.620084
v 86.192627 -63.935908 -57.827912
v 82.721238 -69.677189 -64.035441
v 85.831707 -163.705261 -77.025523
v 86.342579 -158.636391 -80.485466
v 82.827841 -83.074160 -74.012309
v 85.968854 -80.969454 -71.275994
v 82.655207 -87.974964 -77.609908
v 83.485396 -155.483008 -82.944666
v 82.411581 -91.102581 -80.109417
v 88.834289 -150.081689 -89.366908
v 82.340249 -95.776221 -83.756468
v 84.873471 -101.575407 -88.715062
v 82.815919 -143.116107 -92.719476
v 85.077716 -105.692322 -91.924645
v 83.358601 -110.243736 -94.124733
v 81.112681 -120.437376 -96.209340
v 82.738857 -137.672470 -94.904065
v 77.258721 -80.427403 45.076436
v 82.500282 -88.189358 42.596974
v 78.748946 -89.824185 43.878197
v 83.057018 -92.826691 41.976469
v 84.737888 -107.971709 38.433521
v 83.955511 -103.575673 39.733057
v 82.602160 -117.809405 36.246491
v 84.835819 -132.932392 31.514719
v 91.059094 -136.214956 29.245408
v 86.825799 -142.464074 28.547171
v 92.652527 -148.817312 24.671510
v 89.893959 -147.728804 25.881561
v 88.359347 -162.181149 19.048810
v 89.097880 -165.766866 15.550766
v 80.527719 -75.339909 43.419094
v 76.809514 -75.729316 45.319372
v 84.432945 -80.102865 41.913062
v 81.615681 -84.763989 43.011389
v 79.347056 -55.484844 41.281095
v 86.749487 -174.291913 6.741411
v 89.962393 -172.626368 5.780479
v 89.310895 -174.458380 2.554609
v 85.656282 -177.562737 0.981291
v 79.384388 -38.193563 31.016164
v 88.395432 -177.603404 -6.701965
v 76.052402 -35.922705 31.789352
v 84.412390 -181.530612 -11.162855
v 76.037674 -31.428222 26.819297
v 84.313103 -181.868741 -16.113177
v 80.920598 -28.278342 16.156583
v 85.876983 -179.889499 -25.544739
v 80.976000 -24.673310 3.164997
v 81.612128 -26.360551 9.956597
v 78.723896 -23.237694 -2.955754
v 85.082256 -179.151504 -35.768129
v 83.415745 -180.000713 -40.136181
v 85.357775 -27.989000 -8.439292
v 82.281603 -30.495404 -19.581801
v 84.103534 -179.141393 -44.437074
v 80.343419 -31.698769 -23.622982
v 82.952900 -179.481906 -51.105502
v 79.328247 -39.098887 -35.030167
v 86.413251 -46.516160 -39.470398
v 85.953860 -177.326638 -61.302201
v 83.554952 -51.047542 -46.472527
v 78.924250 -46.788289 -44.714429
v 77.294275 -50.943508 -50.441943
v 82.220089 -176.070488 -69.870127
v 85.648667 -174.371094 -70.067022
v 83.166003 -58.181428 -53.864723
v 83.343043 -64.828877 -59.773992
v 84.545579 -170.410780 -73.404928
v 82.678820 -74.104201 -67.371340
v 82.983743 -157.885742 -80.758763
v 79.349234 -85.714360 -77.184758
v 78.936754 -156.479296 -81.144422
v 78.814025 -91.594949 -81.611047
v 81.188064 -147.633045 -89.312310
v 78.729088 -100.001825 -87.731706
v 77.641095 -141.965724 -91.765058
v 82.030375 -101.517271 -88.757192
v 75.629967 -105.741599 -91.383306
v 78.282203 -110.486261 -93.815594
v 78.072292 -115.394211 -95.047163
v 82.321542 -115.317758 -95.604034
v 77.804979 -120.669171 -95.708127
v 83.332082 -131.335375 -96.359966
v 78.692358 -125.751315 -95.954943
v 75.684599 -99.729650 43.291881
v 86.180716 -138.071191 29.895937
v 87.945487 -157.747301 22.144300
v 71.481287 -81.215838 48.200511
v 75.276340 -94.153203 44.652941
v 79.487471 -98.413050 42.267456
v 79.803888 -103.346422 40.960800
v 81.559785 -113.618120 37.646854
v 81.094564 -107.748721 39.410716
v 79.192763 -118.139331 36.935411
v 82.576178 -123.721496 34.610019
v 86.528099 -127.342801 32.709726
v 81.203319 -128.623396 33.543976
v 76.916183 -71.154746 45.020897
v 76.598595 -65.307537 44.749198
v 87.418502 -171.005342 10.977113
v 72.698120 -50.977995 44.056193
v 72.927062 -56.091492 45.365390
v 76.500376 -60.844075 44.131186
v 76.361368 -55.004228 42.979986
v 82.723421 -178.613720 3.930858
v 76.274267 -50.687189 41.468558
v 86.324778 -178.256633 -3.023546
v 71.973832 -43.240826 40.794985
v 76.263875 -41.627227 36.387939
v 81.844566 -182.283732 -4.008262
v 76.321882 -39.195418 34.509253
v 77.664864 -28.901367 21.539817
v 84.363582 -181.627720 -20.178079
v 81.718434 -184.061303 -16.872001
v 74.291207 -26.582021 22.053121
v 78.773970 -24.315191 9.095321
v 80.145311 -184.553509 -25.996765
v 75.862173 -21.460065 -2.444912
v 81.875988 -27.684311 -13.920278
v 79.370708 -28.380156 -18.902502
v 76.335107 -29.862164 -24.831293
v 79.329272 -32.994727 -26.644875
v 77.234654 -183.604324 -55.337320
v 82.950261 -179.439289 -57.634825
v 82.751902 -42.274830 -36.606064
v 82.645914 -179.433037 -61.676300
v 79.008272 -181.381059 -62.793051
v 82.771463 -178.197897 -66.260063
v 76.488532 -53.617555 -53.499397
v 80.519220 -61.482189 -58.165257
v 81.852807 -169.237622 -74.364016
v 79.896542 -164.961315 -76.382549
v 75.841016 -160.247020 -78.340394
v 82.460922 -78.434301 -70.685094
v 75.328491 -89.412623 -81.257991
v 80.050834 -151.278412 -85.933929
v 74.815338 -149.561121 -85.512336
v 79.409669 -95.703995 -84.352999
v 75.939280 -101.362487 -88.868563
v 75.766594 -136.869986 -93.329449
v 74.626218 -115.583304 -94.606773
v 77.489797 -131.804743 -95.131017
v 73.923465 -131.639699 -94.173251
v 69.065525 -77.828178 49.829871
v 73.949600 -90.139735 45.878390
v 74.894099 -113.404407 39.515088
v 78.052099 -113.777690 38.485526
v 78.237312 -123.074738 35.791015
v 75.835478 -118.991036 37.532001
v 77.299358 -128.743259 34.446657
v 78.258368 -133.749339 32.887944
v 80.573048 -149.328191 28.633732
v 83.832690 -143.881747 29.006832
v 86.119473 -149.169908 26.600501
v 81.010474 -163.552724 22.254898
v 83.263679 -158.863134 23.703669
v 84.075138 -163.363021 20.577152
v 72.881058 -76.470144 47.506223
v 73.273366 -85.389180 46.797138
v 84.778782 -167.512880 16.821592
v 78.688123 -168.800198 20.208788
v 81.338837 -174.009850 13.079416
v 72.519986 -65.402816 47.080886
v 69.352795 -61.501555 48.587885
v 71.774216 -71.054715 47.852189
v 84.824774 -171.233192 12.995071
v 83.356329 -176.070726 7.844957
v 80.510186 -177.898266 8.689934
v 73.108671 -61.173453 46.215303
v 81.438606 -181.416830 -0.183197
v 69.229111 -35.581674 37.946959
v 78.215364 -185.660516 -5.034872
v 72.847785 -33.178709 32.304823
v 81.983172 -183.217535 -8.494730
v 77.881101 -186.814123 -9.181930
v 78.757085 -186.597412 -15.052580
v 75.999697 -21.891250 5.944387
v 72.416203 -19.263029 -1.811647
v 79.250784 -184.155113 -32.993552
v 79.901164 -182.520242 -41.439704
v 79.365077 -183.588958 -35.815056
v 72.646373 -20.287862 -8.217016
v 76.223953 -22.514698 -8.188292
v 75.580733 -23.506209 -13.098990
v 72.974226 -21.978481 -13.551652
v 76.434476 -33.717020 -30.300538
v 79.795457 -182.039870 -47.557952
v 72.294769 -27.104294 -24.746670
v 73.021131 -29.711318 -28.114320
v 78.918702 -182.164138 -58.526882
v 76.279757 -36.878478 -34.695691
v 75.909504 -40.029708 -39.110527
v 75.948279 -183.421935 -62.282083
v 75.544567 -181.853196 -66.118820
v 78.693461 -177.102169 -70.151645
v 78.042108 -180.332228 -66.460724
v 73.267776 -50.217284 -52.347799
v 81.337582 -173.866294 -72.064795
v 71.558686 -60.522773 -62.372377
v 76.595810 -61.456781 -60.215944
v 77.108470 -162.877153 -77.201630
v 79.093823 -67.713503 -64.022520
v 70.884493 -88.267164 -82.127309
v 74.502839 -143.163297 -89.813311
v 74.944737 -110.534874 -93.425076
v 71.702772 -105.986424 -91.330830
v 71.369106 -115.793409 -94.096541
v 74.375675 -120.902373 -95.160128
v 72.293014 -123.852317 -94.694862
v 64.896847 -79.616125 52.661330
v 67.122565 -91.488895 49.201254
v 77.889080 -159.866705 26.120533
v 64.375725 -75.403109 53.160330
v 69.655490 -88.214352 48.367430
v 71.135125 -95.204684 46.291263
v 69.760363 -103.066522 44.665406
v 74.283056 -106.972583 41.694640
v 70.800681 -114.328334 40.581943
v 72.843696 -124.076004 36.907433
v 74.789952 -134.130666 33.709081
v 73.758229 -129.069396 35.291933
v 82.123600 -138.857306 30.722851
v 75.923968 -140.263820 32.217504
v 80.056631 -144.125628 30.142909
v 82.564324 -154.076257 26.147946
v 65.924720 -71.897290 51.832154
v 78.601268 -174.151619 15.565025
v 62.156023 -44.592418 49.497700
v 68.591619 -51.118973 47.049639
v 69.265426 -56.315225 47.822821
v 77.919412 -183.296988 2.901827
v 66.302818 -41.662844 44.592166
v 69.121166 -47.325251 45.128237
v 78.522937 -184.121588 -0.660171
v 69.613157 -40.118299 40.826472
v 69.433754 -30.387823 32.890062
v 73.024266 -29.319159 27.425931
v 67.285892 -24.737939 28.622195
v 70.305315 -24.023494 23.216870
v 68.486896 -19.313240 16.713685
v 77.988377 -186.857105 -21.723194
v 69.837910 -18.600001 10.896007
v 72.182843 -19.285904 4.811218
v 74.691266 -188.164679 -32.376310
v 74.793421 -186.961170 -38.403829
v 69.548621 -19.754050 -13.605066
v 76.709095 -184.528312 -45.530155
v 72.584275 -187.292912 -53.942298
v 74.166207 -25.921839 -20.481087
v 76.915356 -183.984110 -51.003144
v 72.508766 -186.699283 -59.580808
v 73.017284 -33.283505 -33.054496
v 73.398695 -40.986989 -42.303074
v 74.871902 -180.245432 -68.367422
v 73.339639 -44.361761 -46.103547
v 71.437813 -46.428330 -49.818375
v 73.145712 -56.931887 -58.470343
v 74.808193 -167.885680 -75.144310
v 71.929016 -64.432918 -65.050350
v 74.388673 -74.645343 -71.217614
v 72.086226 -153.903831 -81.447850
v 71.843381 -159.148558 -78.448039
v 73.538323 -77.743777 -73.824610
v 72.630214 -81.624930 -76.877563
v 70.781922 -150.237934 -83.622589
v 67.302390 -137.045524 -89.810031
v 67.407030 -144.537487 -86.113066
v 70.778709 -145.924892 -86.542527
v 74.908879 -95.832256 -85.419416
v 71.962122 -100.457479 -88.665417
v 69.233764 -96.060069 -86.495380
v 68.635253 -100.910156 -88.893693
v 68.553743 -132.588088 -91.949545
v 67.191221 -126.348675 -92.781099
v 71.472316 -139.024983 -90.694491
v 70.442619 -111.355482 -92.978598
v 67.869726 -116.435768 -93.320406
v 70.851602 -127.445275 -93.916532
v 61.314179 -77.820134 55.712037
v 64.509388 -82.225819 52.723358
v 65.085254 -86.488690 51.580687
v 63.861261 -96.336786 49.846186
v 63.677998 -100.233133 48.617264
v 65.042561 -105.453397 46.002178
v 73.445876 -150.583906 31.531017
v 74.276579 -155.889518 29.694971
v 67.575561 -100.786834 46.353589
v 69.608731 -109.332566 42.660530
v 71.902133 -119.167368 38.648805
v 70.152049 -129.048636 36.383987
v 76.945969 -150.030709 29.904019
v 77.635803 -155.822860 27.816294
v 76.975562 -164.601776 24.213588
v 75.490823 -174.219033 18.601461
v 65.428719 -66.450307 51.830292
v 75.474718 -178.307087 14.666453
v 65.609226 -55.829518 50.182785
v 62.154134 -51.098838 51.712642
v 65.765072 -61.430327 50.945767
v 78.634373 -176.901644 12.473896
v 77.391999 -181.157746 8.064158
v 61.780422 -40.200094 47.999343
v 75.591407 -186.871252 -1.373020
v 65.862487 -36.072145 41.598553
v 72.236285 -190.173976 -2.050038
v 61.439769 -31.953660 43.130667
v 74.934750 -188.719688 -5.945842
v 61.936658 -27.546585 38.632996
v 64.902177 -26.905302 34.537949
v 65.459598 -31.391063 38.213008
v 74.007160 -190.682310 -14.243592
v 65.240148 -19.287627 22.747603
v 75.159933 -189.285329 -21.801500
v 74.826358 -189.052427 -26.498831
v 64.808642 -17.105514 18.569000
v 71.977081 -191.737318 -25.244974
v 66.035590 -15.001269 5.110547
v 65.742025 -15.872806 11.643417
v 68.999952 -17.017889 -1.618100
v 69.273485 -17.885600 -7.601331
v 66.175154 -17.383617 -13.312824
v 73.792558 -186.718686 -46.743593
v 69.343028 -24.774385 -24.289718
v 70.188515 -189.136139 -55.682084
v 70.298163 -189.309556 -51.478758
v 70.277787 -28.796025 -29.702113
v 70.455832 -35.614159 -38.531702
v 69.825859 -31.881231 -34.490913
v 69.175346 -189.181874 -59.511754
v 72.407038 -185.568880 -62.680079
v 72.042554 -184.458731 -65.056557
v 69.875595 -40.565943 -44.912441
v 69.956137 -52.168091 -56.345788
v 73.707850 -174.427393 -72.611339
v 65.408207 -163.044979 -76.761370
v 69.112446 -162.713075 -76.883218
v 70.142347 -168.853296 -74.834744
v 66.849286 -169.297383 -74.759463
v 67.175130 -56.664623 -61.939989
v 66.686641 -64.538490 -67.816773
v 69.908069 -68.741932 -69.107587
v 70.331193 -72.793482 -71.702917
v 65.207245 -155.223814 -80.039003
v 69.753170 -77.241461 -75.045853
v 63.863032 -145.450759 -84.571507
v 65.807661 -86.334091 -82.498906
v 68.887638 -91.492156 -84.343807
v 63.523905 -140.572505 -86.765540
v 68.517923 -106.012826 -91.008147
v 65.160124 -105.981247 -90.419919
v 63.139063 -127.073201 -91.111251
v 64.359202 -121.624405 -92.311556
v 63.179639 -132.560277 -89.704452
v 55.733278 -77.496229 60.681532
v 57.170480 -86.450508 57.413893
v 60.178522 -82.593128 56.067335
v 61.865803 -91.033995 52.617739
v 58.920053 -77.862096 57.718925
v 61.259809 -86.242142 54.329369
v 62.297232 -110.272445 45.497584
v 67.367628 -119.170686 40.157013
v 69.277036 -140.069093 34.658183
v 73.084983 -145.061324 32.567502
v 74.403428 -160.459508 27.977090
v 74.191539 -165.150949 25.901718
v 74.387979 -169.670828 23.087770
v 71.490443 -175.208762 21.844370
v 59.226184 -61.571769 55.984854
v 58.280913 -68.590537 58.154397
v 61.705335 -66.762570 54.785826
v 60.777036 -72.429780 56.104143
v 65.464700 -113.075018 42.959481
v 71.119827 -134.646335 34.761114
v 72.492338 -140.329205 33.404258
v 62.459623 -56.531803 52.473927
v 63.172206 -60.223101 52.639433
v 72.100342 -182.543903 14.225484
v 74.455756 -182.556674 10.594768
v 58.977062 -45.840079 52.902275
v 74.148946 -185.578314 5.664542
v 58.878432 -40.744628 51.033347
v 63.686026 -34.824613 42.952845
v 59.887725 -30.114821 43.361143
v 73.301030 -191.086610 -10.638361
v 69.110328 -194.171597 -7.072524
v 63.053158 -24.355963 33.927455
v 59.994743 -18.930148 30.399653
v 63.639853 -21.607043 29.128447
v 71.944054 -192.343899 -18.877023
v 61.472554 -17.106216 24.677623
v 63.056590 -14.224043 13.200320
v 71.776726 -191.015835 -30.994013
v 71.154010 -190.540293 -35.668354
v 63.085225 -13.900382 -7.041936
v 66.256943 -15.823124 -7.063036
v 69.457604 -190.233497 -47.715531
v 63.871624 -18.970158 -20.638185
v 69.173847 -21.112934 -17.656212
v 67.017004 -27.269763 -31.111781
v 66.291989 -191.140670 -59.866936
v 66.773503 -31.426836 -37.068676
v 67.014758 -35.496947 -41.843456
v 69.181028 -187.420348 -63.037759
v 63.567249 -31.929551 -40.966600
v 66.977637 -38.568663 -45.369284
v 70.520965 -180.474488 -69.504859
v 68.580012 -183.834945 -67.434682
v 67.906379 -45.813094 -52.123762
v 66.669695 -52.205133 -58.570813
v 63.458895 -59.835830 -66.519943
v 61.638224 -163.170807 -76.608965
v 61.195722 -156.515773 -79.309462
v 63.472632 -72.216727 -74.664987
v 66.981366 -68.553409 -70.372441
v 66.336598 -72.344040 -73.268877
v 66.169503 -80.762915 -79.104137
v 60.653812 -145.367360 -84.157692
v 64.308600 -149.466609 -82.775728
v 62.837973 -79.762100 -79.860522
v 65.630587 -95.406477 -86.695305
v 65.278623 -100.814773 -88.716675
v 61.631629 -106.139330 -89.882770
v 65.037146 -110.955033 -91.648097
v 61.295865 -111.372146 -90.786899
v 52.634573 -69.897821 63.963093
v 53.861222 -73.581351 62.816991
v 54.625886 -67.503481 61.922084
v 54.521867 -78.360017 61.571717
v 56.060496 -82.352359 59.381551
v 57.628066 -91.028456 55.585517
v 53.806742 -91.824853 58.106929
v 55.872769 -101.103435 53.074269
v 60.563236 -97.587975 51.478259
v 67.168394 -157.540184 34.100185
v 70.803732 -161.351769 30.170761
v 57.249061 -73.574375 59.534629
v 61.210193 -105.348354 48.022985
v 65.675936 -125.154861 38.863846
v 63.292360 -115.944948 42.842612
v 69.455813 -146.234065 34.069349
v 69.347468 -151.864664 33.576429
v 70.879527 -157.468693 31.400854
v 71.380630 -171.016125 24.941340
v 70.647508 -166.175825 28.206830
v 57.824642 -66.841926 58.344869
v 67.321364 -132.879846 36.445546
v 69.007663 -183.956082 16.896138
v 54.638509 -41.179735 55.671312
v 55.226838 -46.205465 56.923316
v 58.534709 -56.160685 55.496309
v 59.063185 -50.816939 54.207214
v 56.012912 -55.996479 57.740062
v 55.935170 -36.303224 52.082187
v 71.291571 -186.657749 9.180362
v 69.661407 -191.035054 2.547464
v 54.063759 -36.455207 53.952307
v 57.845756 -32.929420 48.042216
v 59.261613 -35.561870 48.067089
v 57.522704 -27.243542 43.854353
v 57.663761 -30.543167 46.465065
v 54.836204 -30.891080 49.793645
v 69.144262 -193.470660 -4.313989
v 67.656887 -194.391724 -2.645637
v 65.407645 -197.413664 -6.457373
v 68.584721 -195.289547 -11.166828
v 58.139518 -24.142832 39.860797
v 59.036648 -21.370181 35.428116
v 68.274240 -195.539820 -16.551412
v 68.940967 -194.194933 -25.090326
v 65.107887 -196.059862 -32.241872
v 68.375761 -193.727983 -31.521878
v 65.417902 -195.052418 -36.439827
v 61.508814 -12.258534 4.906053
v 62.428716 -12.787858 -0.235401
v 67.750489 -192.560626 -39.742209
v 68.776476 -192.658738 -35.097404
v 66.563222 -192.800538 -44.057625
v 63.211725 -15.366776 -13.010101
v 59.093126 -13.342132 -14.174236
v 64.111486 -194.300367 -47.991485
v 66.052505 -192.320168 -56.267240
v 63.453901 -194.612686 -53.113414
v 62.914346 -20.958439 -25.566203
v 63.528417 -192.684206 -60.235719
v 66.488815 -24.185438 -26.804962
v 66.290008 -188.461170 -63.973101
v 65.853269 -190.414350 -61.741955
v 68.084618 -185.675322 -65.952299
v 66.477355 -42.065368 -49.567366
v 64.836459 -181.162526 -70.105237
v 64.856944 -175.852023 -72.565481
v 61.951713 -40.893926 -52.385978
v 63.719206 -174.058319 -73.296003
v 64.317638 -46.830703 -55.689181
v 63.256044 -51.134774 -60.059119
v 63.092564 -66.277776 -70.916393
v 59.969162 -72.155035 -76.428261
v 59.711626 -139.568519 -86.070049
v 57.098415 -140.862396 -85.302654
v 61.523077 -150.993670 -81.836606
v 61.637648 -84.984022 -83.015658
v 60.211974 -134.057611 -88.085774
v 62.341754 -90.871265 -85.365907
v 59.472887 -95.602030 -87.099164
v 61.919220 -100.980909 -88.583054
v 57.905162 -111.759313 -90.024960
v 60.855737 -116.092403 -91.256492
v 60.561472 -122.343695 -90.978087
v 57.279188 -117.393232 -90.239916
v 50.049789 -78.315240 65.012880
v 60.412828 -160.636638 40.612862
v 51.132032 -73.312025 64.933070
v 51.728585 -77.718972 64.007902
v 51.769839 -81.772899 63.082114
v 53.360169 -87.144800 60.054465
v 66.663570 -162.902351 33.394790
v 66.869316 -167.188401 31.532424
v 63.103017 -172.472701 33.899876
v 54.532121 -95.809069 56.132586
v 51.817250 -102.727823 55.043882
v 57.577874 -106.070068 49.815743
v 54.266924 -110.782516 49.586482
v 58.101611 -110.246638 47.656911
v 66.824890 -148.880579 35.271301
v 66.102867 -152.442125 35.489032
v 65.575147 -158.494365 35.310577
v 66.199452 -172.178795 29.927724
v 51.517529 -64.840500 63.762378
v 59.398507 -115.154902 44.775795
v 61.796046 -124.230574 40.634963
v 64.591510 -135.570362 37.041843
v 65.222434 -140.870188 36.279619
v 66.469148 -145.594329 35.560535
v 68.423839 -174.564588 25.857002
v 68.175568 -180.389240 21.424734
v 52.266809 -51.163839 60.894747
v 55.605291 -63.680531 60.018491
v 54.448591 -51.639784 58.851535
v 56.007311 -51.518768 57.153629
v 68.467362 -188.239210 11.782113
v 65.507773 -191.072930 12.228417
v 67.383132 -192.265620 5.253522
v 51.524235 -41.207629 58.127763
v 64.979229 -193.170612 8.778021
v 63.570062 -196.138894 4.245994
v 61.126174 -199.277408 0.449964
v 62.036524 -198.877495 -1.110953
v 66.046331 -194.980605 0.433180
v 52.854838 -24.938290 45.524755
v 65.620497 -197.580199 -8.327330
v 54.983289 -25.296168 44.380293
v 65.503409 -197.935479 -12.381540
v 56.935501 -16.689574 30.861334
v 65.415930 -197.859276 -16.650808
v 57.507207 -14.445722 25.435312
v 65.532239 -196.461132 -28.264581
v 65.612216 -196.871282 -24.245298
v 58.380597 -12.814001 19.312530
v 58.394414 -11.159240 12.400768
v 55.860749 -9.252370 0.824280
v 59.391637 -11.054576 2.639666
v 64.237192 -195.238537 -40.076280
v 57.616991 -10.698959 -5.644921
v 62.032286 -196.370912 -44.429974
v 56.147166 -11.091455 -11.747131
v 60.188909 -16.597374 -20.560754
v 60.933010 -196.734153 -49.191640
v 60.330851 -21.740991 -29.780190
v 60.335348 -194.272283 -60.347550
v 62.885341 -194.366805 -56.998354
v 63.623307 -190.089173 -63.637001
v 60.592551 -26.176423 -36.313153
v 62.629482 -185.874227 -67.436516
v 59.110911 -29.788006 -42.480007
v 62.981410 -38.541953 -49.052771
v 60.571867 -178.558927 -71.639901
v 58.775493 -46.301559 -59.358665
v 63.277479 -54.949988 -63.085488
v 58.244900 -163.063653 -76.496582
v 54.422727 -147.036439 -82.928205
v 56.084745 -151.212466 -81.347997
v 58.683929 -157.769132 -78.602081
v 57.188724 -62.744209 -72.125856
v 56.586211 -134.939308 -87.006034
v 53.523643 -140.351594 -85.214614
v 57.080207 -146.140689 -83.495838
v 59.775586 -80.558828 -81.348253
v 55.976558 -85.830792 -84.552076
v 56.433619 -80.779649 -82.450138
v 59.012122 -90.804998 -85.822879
v 53.987153 -122.763132 -89.070697
v 57.094198 -128.464525 -88.721009
v 59.158152 -105.524999 -89.321129
v 48.177827 -78.089760 66.082090
v 48.357109 -82.684509 65.008068
v 48.750843 -86.791631 63.407180
v 59.463978 -156.879051 41.381407
v 62.364021 -164.548562 37.781865
v 62.689382 -168.875901 35.950102
v 50.089953 -68.425707 65.488424
v 48.728623 -73.531999 66.466508
v 49.276463 -91.475230 61.401617
v 50.751919 -96.640588 58.610833
v 47.099523 -96.726937 60.817402
v 50.467414 -109.081268 52.863276
v 55.292736 -115.996676 46.470537
v 60.623270 -142.223612 38.528906
v 59.583075 -146.527141 39.460063
v 63.383313 -154.767723 37.374210
v 64.442741 -177.156996 29.277472
v 57.126087 -121.147429 43.626136
v 59.062205 -130.399750 40.223920
v 57.260963 -136.048486 40.260907
v 63.074208 -146.347104 37.326123
v 64.566259 -181.539741 25.709969
v 52.223393 -56.658825 61.822847
v 66.004138 -185.644362 19.423399
v 62.370996 -190.160693 20.326322
v 49.614291 -43.065286 60.007719
v 52.154756 -45.622063 59.700618
v 51.945098 -34.635719 54.232155
v 62.463581 -196.663208 5.926129
v 52.503434 -28.793725 49.537085
v 48.956932 -28.570623 50.589663
v 60.866323 -200.934065 -5.601109
v 53.066374 -21.416419 41.376125
v 49.768164 -23.908088 45.533634
v 60.980574 -201.392868 -9.433999
v 61.505448 -201.089993 -12.813502
v 50.046457 -17.273440 36.791037
v 58.342689 -203.264467 -13.962193
v 55.517951 -21.341090 39.399877
v 61.252500 -200.995955 -17.313437
v 58.204088 -202.590817 -21.281075
v 52.960250 -15.095938 31.406862
v 62.393955 -199.297396 -24.422755
v 57.818257 -202.231652 -25.452675
v 54.678650 -11.154054 19.995600
v 50.930545 -12.084600 26.423373
v 54.283942 -12.991357 25.962915
v 51.371753 -10.057142 20.445023
v 58.691671 -201.234709 -28.572145
v 61.282794 -199.366187 -29.440616
v 51.628945 -8.738319 14.232740
v 54.994672 -9.876009 13.743363
v 62.284679 -198.113059 -32.720957
v 52.171329 -7.836922 1.271009
v 52.508306 -8.351245 -4.773125
v 58.767721 -199.181572 -41.586422
v 52.534104 -9.128382 -10.431409
v 57.601371 -199.032673 -50.933723
v 60.311878 -196.848548 -53.537447
v 57.203136 -16.832562 -24.708003
v 60.382763 -196.094022 -56.500216
v 57.828058 -197.346857 -56.981337
v 56.677168 -20.962204 -32.401776
v 60.207714 -191.303413 -63.781604
v 56.307097 -23.759088 -37.210515
v 58.171386 -184.098036 -69.252021
v 54.037652 -27.869965 -44.674245
v 58.010149 -178.820490 -71.590900
v 56.578458 -167.034224 -75.414678
v 57.052443 -174.862427 -73.002351
v 57.035659 -38.110658 -53.466016
v 55.229369 -43.210966 -59.197074
v 53.578523 -164.282824 -75.977510
v 54.292952 -54.158454 -68.074875
v 54.068219 -58.254444 -71.117896
v 50.850639 -151.606225 -80.634256
v 54.711811 -157.366171 -78.549613
v 51.287514 -157.750007 -78.263643
v 57.020048 -67.261804 -74.853033
v 56.231927 -72.113526 -78.023768
v 49.928953 -141.289837 -84.619646
v 53.454869 -75.615997 -80.818001
v 53.474616 -91.357837 -86.432264
v 55.630252 -96.289970 -87.308661
v 50.278066 -123.483400 -88.468978
v 52.955882 -130.219456 -87.722721
v 54.684611 -101.075745 -88.084795
v 55.149659 -106.765631 -88.941747
v 54.753513 -112.229377 -89.485937
v 52.888519 -113.051372 -89.162892
v 56.437795 -166.307622 45.767959
v 58.840697 -165.815109 42.426388
v 45.316137 -77.935743 67.415984
v 42.971604 -73.276253 68.277935
v 42.150743 -77.876442 68.304894
v 45.402057 -82.691271 66.406244
v 45.503981 -87.268339 65.136150
v 45.894950 -91.781283 63.306440
v 43.633255 -97.147761 62.449667
v 56.612165 -153.880986 43.777776
v 59.112319 -170.027950 40.627377
v 60.156771 -174.246894 37.024623
v 46.853216 -68.497559 66.998952
v 46.344237 -73.274011 67.479229
v 48.232534 -101.792127 58.145374
v 60.781611 -177.937058 33.873237
v 48.004780 -62.257808 65.398827
v 47.605116 -65.922523 66.357890
v 43.611312 -62.045555 66.278024
v 53.130846 -120.992257 45.690859
v 54.874662 -131.419780 41.949926
v 53.785097 -136.960735 42.045082
v 59.854646 -150.618526 39.905030
v 61.975041 -182.737467 28.572018
v 62.138265 -186.314179 25.208187
v 59.398546 -191.139580 25.454919
v 48.072436 -57.473513 64.388635
v 59.403896 -194.878025 20.019385
v 58.561671 -197.863863 14.606259
v 55.500472 -201.378602 12.516890
v 48.551483 -46.436854 61.784357
v 45.089992 -48.369056 63.039557
v 47.651909 -51.816426 63.564894
v 61.711518 -194.325238 14.189141
v 57.279838 -200.582090 8.641594
v 54.607670 -203.410286 6.246844
v 49.316905 -37.775973 57.316960
v 60.373681 -197.708303 8.739836
v 58.979421 -200.065992 4.710767
v 45.911744 -31.253351 53.548762
v 48.679954 -33.856530 54.874132
v 45.223099 -34.204139 55.805471
v 59.428078 -200.095128 3.152084
v 54.088831 -204.577071 2.579272
v 55.584767 -203.424638 2.486245
v 46.155201 -28.651832 51.238359
v 57.841206 -202.287450 -0.797950
v 57.182014 -203.734988 -5.952732
v 54.788859 -204.693931 -1.794160
v 45.917438 -23.882642 46.292344
v 55.088340 -205.292662 -13.645881
v 57.531107 -203.898077 -9.887941
v 49.744930 -21.157419 41.851378
v 46.772634 -20.788191 42.104800
v 57.702446 -203.298124 -18.132708
v 47.087100 -14.049317 32.248147
v 55.215475 -9.107918 7.296554
v 57.073544 -201.300638 -35.274679
v 48.708938 -6.804695 1.625956
v 49.436681 -8.044922 -10.790235
v 58.444599 -199.002418 -45.223713
v 56.939214 -198.938130 -53.604808
v 54.160611 -200.192293 -54.071231
v 54.666665 -201.039386 -50.151246
v 53.121948 -12.768646 -20.740941
v 54.495867 -198.571320 -57.117351
v 53.705110 -14.572420 -24.230717
v 57.052344 -194.991022 -61.107644
v 56.588649 -191.783320 -64.165240
v 53.572249 -20.438558 -34.712401
v 53.975828 -24.173443 -39.972234
v 51.125868 -176.159399 -72.667418
v 53.712092 -32.727931 -50.452448
v 52.597360 -169.897362 -74.502606
v 53.905462 -178.353226 -71.848764
v 51.116500 -36.437359 -56.104290
v 55.368119 -50.022408 -64.584369
v 47.342372 -147.206562 -82.252522
v 47.311771 -153.039866 -79.741056
v 50.284583 -62.493653 -75.469224
v 50.885938 -65.139814 -76.519792
v 49.536627 -80.852166 -83.797522
v 52.915904 -80.819550 -83.249932
v 52.621554 -85.748784 -85.030174
v 51.098213 -106.384211 -88.364434
v 50.739411 -111.787762 -88.740059
v 47.381381 -112.792444 -88.356762
v 50.837450 -117.604157 -88.959561
v 49.743750 -128.992200 -87.683106
v 56.233722 -162.242243 46.705689
v 56.469304 -171.146444 43.789552
v 53.246933 -172.655280 47.313639
v 39.602114 -73.428931 68.993091
v 39.337683 -77.941217 69.204865
v 42.375304 -82.686945 67.682810
v 39.071150 -82.661179 68.933237
v 42.370873 -87.152241 66.584991
v 42.851557 -92.076027 64.666319
v 41.302203 -102.404667 61.728928
v 56.443286 -159.675616 45.936761
v 53.271048 -151.700832 45.869668
v 58.073718 -178.925445 37.133374
v 58.675919 -183.150941 33.477734
v 40.474997 -69.434051 68.366250
v 44.882406 -102.167754 59.949500
v 42.246760 -106.808894 59.706874
v 45.431444 -106.475499 57.833664
v 47.691786 -112.278209 53.197813
v 51.077311 -143.420445 44.493655
v 58.344263 -188.783708 29.975865
v 40.586485 -62.487003 66.796176
v 51.671286 -115.847398 48.653629
v 50.342390 -125.040534 45.944649
v 56.660922 -147.637530 41.681152
v 56.469792 -141.575545 40.783993
v 58.113495 -195.695054 22.441982
v 44.625827 -52.156820 64.064161
v 44.855520 -57.522909 65.098648
v 56.881750 -198.937294 19.027510
v 45.495811 -44.390536 61.415850
v 53.330463 -204.449447 6.374426
v 50.719408 -206.224389 6.013320
v 53.748400 -203.589811 8.773303
v 42.175719 -42.148710 60.577179
v 46.027003 -37.105812 57.731207
v 51.391293 -206.395150 2.391711
v 42.254101 -31.536660 53.992139
v 51.684515 -206.697628 -1.944271
v 42.755480 -27.706221 50.711181
v 53.337140 -206.121172 -6.456724
v 43.130907 -19.988282 41.886738
v 46.362412 -16.805834 37.138498
v 51.392204 -206.960427 -14.552043
v 43.452906 -13.400513 32.587671
v 52.736487 -205.985327 -18.265894
v 54.864225 -204.354492 -22.402887
v 47.644723 -10.380563 23.831987
v 44.227719 -8.645431 21.153455
v 51.681076 -204.920129 -30.310295
v 54.506361 -203.928583 -26.500239
v 48.193888 -7.644437 14.628425
v 54.549903 -203.421485 -30.308455
v 54.199690 -203.167832 -34.498856
v 44.928108 -5.992328 8.548033
v 48.507339 -6.956125 8.043413
v 53.756823 -202.933770 -38.400171
v 55.313257 -201.609785 -41.106644
v 51.687437 -204.233212 -38.386584
v 54.708990 -201.514020 -46.178923
v 51.866967 -203.794746 -42.418386
v 45.525657 -6.480053 -9.778529
v 48.883835 -7.098481 -4.485417
v 51.421192 -201.358041 -54.009780
v 49.942192 -9.810664 -16.759894
v 51.595198 -199.368977 -57.424490
v 50.129974 -15.002883 -28.804132
v 56.711767 -196.855593 -58.756729
v 53.498897 -191.931803 -64.497836
v 50.292874 -20.017843 -37.111673
v 51.630950 -186.271869 -68.523559
v 50.001365 -23.428159 -42.050704
v 50.484640 -27.769776 -47.108316
v 46.786130 -22.787289 -43.393392
v 50.806044 -180.913997 -71.060885
v 48.153706 -32.287327 -53.706208
v 44.989574 -164.839460 -74.998195
v 46.704769 -170.035691 -74.018011
v 47.538502 -38.791174 -60.282240
v 50.853021 -41.674857 -60.775238
v 47.885300 -163.452568 -75.775534
v 47.083665 -43.882952 -64.769026
v 50.511856 -44.958395 -63.597999
v 46.328920 -141.950102 -84.081025
v 51.276778 -56.925423 -71.759998
v 47.290198 -48.461750 -68.109832
v 47.096923 -53.108121 -71.361827
v 46.921284 -136.026364 -85.975512
v 50.365092 -71.411599 -79.666127
v 46.751488 -71.037759 -80.515476
v 46.407450 -75.924653 -82.684785
v 49.828021 -75.975636 -81.927324
v 49.208002 -85.873805 -85.396868
v 48.808309 -91.129370 -86.492895
v 45.799994 -96.191876 -87.133355
v 49.251624 -102.459418 -87.943427
v 47.466535 -107.305363 -88.166952
v 43.949804 -113.077776 -88.206586
v 47.132721 -118.440251 -88.480961
v 43.851285 -118.942871 -88.220445
v 46.781964 -130.025772 -87.292459
v 52.972308 -168.023823 49.842081
v 53.433371 -163.343191 50.445934
v 50.532912 -164.612276 53.212920
v 50.001593 -178.152370 48.716442
v 50.839856 -183.108123 45.350796
v 54.552165 -183.688158 39.668774
v 38.878185 -87.049116 67.976798
v 36.126843 -91.999484 67.212247
v 39.234873 -91.738760 66.204324
v 37.659411 -102.299363 63.266761
v 38.445063 -107.255578 61.536479
v 39.249318 -112.395648 59.091900
v 52.638648 -148.356290 44.972044
v 53.874528 -158.810974 48.766266
v 49.467832 -153.682206 50.302185
v 56.340234 -188.913735 33.736839
v 45.178074 -116.455454 52.790851
v 43.289379 -111.387685 56.987470
v 44.866819 -120.903074 50.845171
v 51.929039 -141.117411 43.403962
v 55.502538 -197.139539 27.598641
v 48.750653 -205.909936 22.071922
v 40.869664 -57.420926 65.524135
v 37.081060 -56.910378 65.959989
v 49.968273 -130.979374 44.703971
v 48.478288 -136.640943 45.202815
v 54.553042 -200.783065 24.311019
v 52.787487 -203.350383 20.251851
v 51.358992 -204.310058 22.444968
v 48.930158 -205.897709 18.312500
v 40.385846 -52.220080 64.290653
v 51.298380 -205.069582 14.714542
v 41.652189 -46.869211 62.709693
v 50.401645 -205.768674 10.256107
v 39.007288 -35.777825 57.229070
v 41.950816 -33.666530 55.454433
v 41.394630 -38.420131 58.511347
v 39.779570 -24.198637 47.559309
v 48.120545 -208.391406 -6.909660
v 47.924748 -208.385871 -11.104025
v 42.619678 -24.684135 47.711353
v 51.582282 -207.054777 -10.836993
v 48.316852 -208.047296 -14.805974
v 42.842055 -16.131779 37.058977
v 39.949611 -15.905604 37.745811
v 43.905484 -10.836932 27.070453
v 51.737728 -204.601250 -34.210606
v 48.851499 -205.887662 -38.263059
v 48.305032 -205.773598 -42.572767
v 45.064048 -5.743195 2.246201
v 51.024357 -203.769120 -46.318757
v 45.356699 -5.976011 -4.025227
v 45.619948 -7.612455 -14.708348
v 46.330810 -11.034288 -24.428520
v 48.360081 -199.783542 -57.631464
v 50.296443 -196.183417 -61.223438
v 46.905716 -18.503857 -37.728845
v 45.694478 -13.184705 -29.193139
v 50.102958 -189.793762 -66.368602
v 44.080915 -25.710601 -48.905752
v 43.270065 -176.134410 -72.379153
v 46.997709 -28.174687 -49.736621
v 42.530004 -169.529022 -73.499037
v 47.169620 -176.436661 -72.562403
v 43.940084 -39.261916 -62.528465
v 41.192573 -142.599177 -83.020576
v 43.647795 -151.956188 -79.618743
v 43.577576 -146.921032 -81.792732
v 44.478246 -155.974756 -78.128005
v 43.586231 -48.362142 -69.711591
v 47.273291 -57.866241 -74.163621
v 43.207805 -135.825705 -85.493496
v 39.319808 -135.790490 -84.902886
v 43.411729 -56.880123 -75.005714
v 46.752910 -65.963079 -78.374601
v 42.868424 -75.918861 -83.135284
v 42.532630 -80.941691 -84.635057
v 46.108833 -80.890332 -84.320543
v 45.744295 -86.063294 -85.556588
v 40.260311 -119.046468 -87.703465
v 39.696401 -124.332223 -87.232030
v 43.363891 -124.563419 -87.679897
v 50.017876 -169.409323 52.711931
v 49.941340 -173.375534 51.064224
v 47.871519 -179.579004 50.611059
v 35.438066 -86.730802 69.333479
v 50.457530 -159.454368 52.443493
v 45.987318 -158.779091 55.038566
v 52.958466 -190.681103 38.712442
v 35.899060 -72.972231 69.737033
v 34.680929 -78.998985 70.808590
v 36.479475 -81.986594 69.972619
v 32.816719 -96.503502 66.561847
v 38.507283 -97.300181 64.528734
v 33.770625 -102.190542 64.557044
v 37.423735 -117.530226 57.825583
v 42.869418 -145.891980 51.387908
v 46.995630 -144.123348 47.747235
v 54.300490 -194.050428 34.019114
v 52.586720 -199.022913 32.652184
v 37.256685 -62.404088 67.257052
v 36.499375 -67.120860 68.548437
v 42.897815 -127.009246 50.090431
v 43.031122 -137.549864 49.095681
v 45.772701 -132.521249 47.056500
v 46.701121 -137.986404 46.461481
v 51.238722 -202.991631 28.862020
v 50.157796 -204.735521 25.662951
v 34.016083 -61.465905 67.598269
v 47.951719 -206.491787 15.153852
v 37.872363 -47.465108 63.075650
v 45.097072 -207.962448 10.953678
v 45.220005 -208.468459 6.369587
v 47.700360 -207.033088 10.390018
v 38.761497 -39.765541 59.540462
v 45.678146 -208.668050 2.546364
v 48.386499 -207.800964 2.075716
v 38.922032 -32.550920 55.108970
v 48.527865 -207.974126 -1.792253
v 39.547118 -28.126474 51.433543
v 36.059325 -22.301631 46.497145
v 39.420909 -21.440756 44.563167
v 45.039232 -208.778913 -15.001130
v 48.314300 -207.686148 -18.838159
v 36.076947 -11.783549 33.373162
v 45.059077 -208.213757 -20.992744
v 48.293520 -207.208511 -22.806722
v 39.969591 -12.698816 32.752470
v 40.130927 -9.888488 27.356353
v 45.221277 -207.655465 -26.891185
v 50.315942 -205.927626 -26.515422
v 36.704270 -6.537803 22.015330
v 40.528015 -7.727942 21.505191
v 48.612227 -206.300926 -30.588449
v 44.603259 -7.116079 15.437284
v 48.514632 -206.176165 -34.752331
v 45.785987 -207.045454 -39.058154
v 41.300992 -4.532863 2.951772
v 41.503713 -4.658876 -3.121893
v 51.115414 -202.964741 -49.950417
v 42.641778 -6.516554 -14.883485
v 48.166469 -202.429114 -53.867582
v 42.154000 -8.430947 -21.751490
v 49.524624 -197.784227 -59.719883
v 43.261273 -10.224181 -25.127042
v 49.348580 -193.621682 -63.494788
v 43.399567 -18.605970 -40.408677
v 44.673480 -184.771337 -69.454274
v 43.483417 -193.182527 -63.811350
v 39.503008 -16.260453 -38.912154
v 47.202982 -180.643130 -71.297846
v 35.656893 -169.882058 -72.175740
v 40.858590 -30.600116 -56.114875
v 43.611159 -29.073340 -53.093106
v 37.117789 -153.768747 -77.573279
v 40.789902 -159.450443 -76.018322
v 40.327995 -42.241083 -66.279673
v 36.478596 -136.798019 -84.024402
v 39.996376 -147.914932 -80.710768
v 43.565690 -52.788170 -72.690080
v 40.258732 -131.116689 -86.133177
v 36.558436 -130.541324 -85.638644
v 40.175213 -56.846321 -75.984339
v 44.161320 -61.751347 -77.141494
v 40.091481 -61.492524 -77.904045
v 43.167003 -71.021795 -81.209587
v 38.971659 -81.126646 -84.718739
v 39.434374 -75.876109 -83.376251
v 43.215998 -87.099716 -85.825880
v 41.594854 -96.911504 -87.030789
v 42.975886 -102.224639 -87.533510
v 39.506835 -105.262974 -87.436089
v 40.437328 -113.501652 -87.822028
v 35.808467 -116.284341 -86.946598
v 44.955787 -186.521038 51.043382
v 42.676941 -160.004029 56.687663
v 47.008694 -164.976039 55.765491
v 47.541198 -170.682466 54.523051
v 46.997457 -175.320439 53.445670
v 45.205497 -180.590222 53.183150
v 47.872590 -183.393206 49.130523
v 48.458015 -188.290606 46.249950
v 45.629713 -197.214543 44.849201
v 49.537794 -196.595317 40.108192
v 32.474139 -83.073782 70.946365
v 30.227856 -87.097840 70.152273
v 39.354024 -146.768418 54.116232
v 44.645651 -151.945018 52.798730
v 52.007878 -187.268739 41.824169
v 33.795270 -68.170177 69.220094
v 29.123969 -72.342219 70.826337
v 32.904503 -75.398343 70.797382
v 29.400303 -97.514326 66.579662
v 34.742011 -107.309097 62.861518
v 35.557734 -112.442158 60.795389
v 37.891082 -122.995610 55.054148
v 38.826860 -128.025243 52.765122
v 40.922830 -138.448354 50.885230
v 42.926709 -140.910573 49.830453
v 49.665213 -200.670382 36.417681
v 46.113205 -201.741526 40.102059
v 48.509533 -203.738185 32.407142
v 40.973537 -132.712622 50.560756
v 46.577903 -206.187890 25.322351
v 47.958743 -205.133277 28.758185
v 43.366686 -206.769670 28.017585
v 45.602421 -207.158293 18.791044
v 33.979430 -52.354394 65.480388
v 33.732652 -57.204369 66.673579
v 42.391306 -207.724752 20.842991
v 34.362823 -50.090723 64.739101
v 31.570397 -44.928477 63.713428
v 42.422420 -209.304370 6.889360
v 35.159010 -39.592043 60.172383
v 35.694421 -35.525436 57.757324
v 36.626655 -27.471145 51.693767
v 33.058169 -25.835021 51.814529
v 36.424757 -32.130708 55.379575
v 33.565714 -29.559458 54.715826
v 41.501645 -209.872290 -3.020941
v 41.681048 -209.829688 -6.961609
v 44.692967 -209.233430 -7.165768
v 44.863368 -209.059096 -2.900579
v 44.956970 -209.133561 -11.000255
v 32.696844 -17.102202 42.756933
v 36.367370 -17.396034 41.087839
v 41.773860 -209.542226 -13.130312
v 41.879653 -209.041852 -19.113639
v 36.456679 -8.787270 27.680357
v 41.858256 -208.771731 -23.312395
v 42.182163 -208.397245 -30.522259
v 45.474721 -207.467764 -30.854116
v 45.556352 -207.365039 -34.571544
v 36.964213 -5.087556 16.285040
v 37.515660 -3.410875 4.023932
v 40.756589 -5.003525 9.740852
v 35.437083 -2.522435 -1.732683
v 42.345886 -206.434906 -46.853380
v 46.498759 -204.559467 -50.239299
v 41.748806 -5.111746 -9.479806
v 42.392012 -205.077257 -50.251430
v 35.722442 -4.873911 -17.859299
v 45.035410 -203.171639 -53.387322
v 35.147832 -6.715454 -23.635866
v 38.975285 -6.252336 -18.528120
v 44.641443 -199.132975 -58.548028
v 42.833921 -14.845153 -34.551354
v 39.873755 -191.947327 -64.563208
v 41.628989 -184.308457 -69.491318
v 39.576577 -18.392217 -42.026027
v 43.502541 -22.199169 -44.967063
v 40.626269 -180.375003 -70.954581
v 33.793530 -159.248076 -74.692884
v 40.312598 -165.631051 -74.114393
v 40.183436 -27.406934 -52.915096
v 37.340395 -29.724131 -56.360545
v 40.805536 -152.641450 -78.827981
v 37.042651 -159.659042 -75.244055
v 40.168425 -33.271954 -58.791905
v 40.159440 -38.645377 -63.374676
v 36.535942 -143.114568 -81.973289
v 36.358539 -147.429342 -80.309026
v 39.247511 -45.027506 -68.694364
v 36.339086 -125.434137 -86.429560
v 40.155741 -52.534957 -73.689749
v 36.357807 -66.153062 -80.358693
v 42.928754 -66.621801 -79.514089
v 39.645919 -71.053038 -81.776699
v 35.687986 -76.156522 -83.645836
v 35.385086 -81.367070 -84.794098
v 38.622872 -86.399535 -85.741348
v 38.303594 -91.833436 -86.483013
v 34.781656 -92.115295 -86.450026
v 34.798661 -97.430594 -86.776377
v 36.954505 -119.855239 -87.052220
v 44.333118 -176.129896 55.634546
v 41.538417 -194.957403 50.308743
v 45.121547 -193.315970 47.626624
v 38.313310 -160.210622 57.988063
v 39.547480 -166.193336 58.314970
v 43.983129 -171.102714 56.583981
v 45.284766 -199.506395 43.572671
v 28.600952 -82.231328 71.360554
v 29.289236 -78.119711 71.587824
v 25.311825 -76.729628 71.802779
v 25.741710 -86.615046 70.202482
v 34.039496 -138.693545 55.819155
v 42.592704 -202.726656 41.864342
v 30.015492 -67.347839 69.800427
v 26.385567 -91.697331 68.365960
v 28.919675 -91.437270 68.763078
v 26.050001 -96.660785 66.437651
v 31.502143 -112.530869 61.880012
v 29.900691 -102.501547 65.144928
v 32.850144 -117.597238 59.870509
v 34.296386 -122.995046 57.376968
v 35.799131 -128.354880 54.851967
v 38.348857 -133.166053 52.405435
v 37.915956 -135.156728 52.699819
v 38.253700 -141.754468 53.566477
v 40.712431 -205.571853 36.913568
v 30.287378 -61.917107 68.372137
v 26.898480 -69.865142 70.789413
v 27.315302 -51.160907 67.057498
v 30.813970 -56.785596 67.184015
v 41.911534 -209.049855 10.685539
v 44.774479 -207.709710 15.306632
v 32.334032 -34.647401 58.487046
v 31.824890 -39.154854 61.015676
v 41.607635 -209.796678 1.884454
v 33.342366 -21.552293 47.123352
v 29.834748 -23.198352 51.550644
v 28.694279 -14.704866 42.971768
v 27.802532 -10.759143 38.486948
v 32.468279 -13.220582 38.280001
v 31.599484 -9.344813 33.260003
v 28.182360 -7.419614 33.091388
v 30.344524 -6.231640 28.449321
v 42.328478 -208.483332 -26.746740
v 33.052025 -3.797871 16.704714
v 38.879699 -209.192319 -33.280501
v 33.848888 -2.872175 10.366729
v 41.921563 -208.147290 -39.206278
v 38.973945 -208.031732 -43.148050
v 30.854656 -0.970525 6.365630
v 42.376536 -207.500108 -43.146573
v 31.299084 -1.203437 -7.321211
v 39.067382 -204.886911 -50.620713
v 41.678053 -203.644288 -52.908654
v 35.697897 -3.866811 -14.027431
v 38.739706 -202.349404 -54.453884
v 41.546327 -198.742097 -58.747174
v 36.155948 -11.748382 -33.355425
v 32.613634 -11.091176 -34.068890
v 32.612000 -14.389690 -39.574537
v 36.940113 -20.021388 -45.378706
v 33.292232 -175.360092 -70.878911
v 37.969844 -175.340054 -71.573759
v 37.067686 -180.694427 -70.410639
v 37.765213 -184.960717 -68.968840
v 32.570894 -18.824641 -45.809957
v 35.867080 -21.708229 -47.999034
v 37.422402 -26.663527 -53.057744
v 34.934092 -164.728083 -73.355252
v 33.715246 -31.134748 -59.198272
v 34.487602 -148.464389 -79.401787
v 33.853259 -154.596586 -76.616597
v 33.412189 -34.113832 -62.001530
v 37.327037 -34.599070 -60.914193
v 33.195108 -142.428780 -81.540419
v 29.592834 -143.279965 -80.369081
v 36.973605 -38.352588 -64.169339
v 35.461723 -46.487718 -70.769640
v 30.147277 -119.818847 -85.699825
v 33.409703 -125.215149 -85.794027
v 32.863832 -131.618608 -84.521364
v 33.227170 -56.290485 -76.905866
v 32.841338 -65.973797 -80.801407
v 32.917151 -61.233420 -79.007242
v 36.493691 -61.337714 -78.429199
v 32.508380 -70.914428 -82.604557
v 36.128881 -70.951564 -82.160646
v 32.054844 -76.281971 -83.781814
v 31.391737 -86.898942 -85.599327
v 35.124338 -86.682889 -85.680960
v 31.074658 -92.440241 -86.301021
v 35.702775 -105.808855 -87.016250
v 41.166859 -171.587219 57.752066
v 42.866880 -182.843237 54.388358
v 41.759923 -176.994314 57.092281
v 42.948369 -190.070399 51.480053
v 38.695291 -198.623712 49.720828
v 41.106198 -198.954120 47.881831
v 42.068256 -197.471194 48.173480
v 36.993882 -154.065836 57.443047
v 35.771988 -165.543665 58.953661
v 22.280493 -86.160333 69.381612
v 29.151280 -141.424588 58.665430
v 36.796196 -150.906307 56.819632
v 32.361632 -148.025193 58.268178
v 36.966181 -207.091385 32.360714
v 22.814200 -66.822791 70.812456
v 26.979849 -65.740165 69.941663
v 23.248837 -100.922638 64.245378
v 24.452528 -117.022860 61.246235
v 23.771640 -110.810066 62.305164
v 30.242224 -122.993956 58.919907
v 28.720031 -133.887825 58.084228
v 32.422379 -128.567157 56.832866
v 33.396505 -133.618661 55.910412
v 37.733492 -206.885063 33.699414
v 37.677798 -208.627799 21.043428
v 26.718561 -61.598305 69.263066
v 39.448136 -207.570031 26.710430
v 39.772169 -208.126881 21.762746
v 27.618466 -55.478241 67.807799
v 28.263264 -48.028501 66.094202
v 38.663178 -209.405242 15.265755
v 35.743429 -210.944415 11.062503
v 27.991724 -40.655307 63.635766
v 38.509773 -210.443410 7.240875
v 39.099486 -209.855730 11.314644
v 38.640046 -210.474129 5.566846
v 26.712527 -24.367912 55.019618
v 25.477458 -28.507919 58.959296
v 29.420704 -27.250482 55.342984
v 38.357903 -210.749403 -2.932735
v 38.231189 -210.721481 1.155574
v 38.517745 -210.634398 -7.085990
v 24.747112 -19.053529 51.950726
v 35.173572 -211.391481 -7.249679
v 29.641827 -19.028146 47.321925
v 38.372190 -210.428473 -11.454281
v 23.888712 -11.222421 42.901316
v 38.782599 -210.023177 -14.995239
v 22.470568 -7.710391 38.845153
v 35.600513 -210.163003 -23.394418
v 38.718797 -209.509364 -22.739743
v 38.564982 -209.391373 -26.916067
v 24.452055 -3.878018 28.639199
v 28.420511 -3.523342 23.393057
v 34.996507 -209.854158 -34.225628
v 28.994732 -1.912518 17.603096
v 38.704941 -208.769260 -39.506649
v 29.625111 -1.206341 11.419793
v 30.385053 -0.236921 -0.847511
v 35.695122 -208.175537 -43.137024
v 38.795198 -206.735990 -46.816734
v 27.016416 0.644794 -6.218957
v 30.960859 -2.133320 -13.148034
v 35.297951 -201.953895 -54.171493
v 37.352178 -198.519585 -58.432550
v 27.939924 -2.703439 -18.985798
v 31.752920 -3.866937 -18.699493
v 28.470812 -4.917758 -24.491553
v 32.230152 -6.949382 -26.585138
v 32.598308 -193.645822 -61.819149
v 37.018625 -195.177343 -61.527829
v 28.644215 -8.063481 -30.943060
v 31.582708 -170.789776 -71.370636
v 29.584627 -176.048946 -70.148117
v 33.594263 -180.593155 -69.916673
v 33.186894 -25.512300 -53.254554
v 26.512675 -155.421763 -74.620892
v 27.530664 -160.790808 -72.920818
v 31.142076 -165.666325 -72.381207
v 30.716695 -160.126862 -73.823629
v 23.768489 -150.136252 -75.796409
v 30.168903 -153.382836 -76.483400
v 29.203304 -131.240213 -83.637739
v 26.392602 -137.446913 -81.248932
v 31.940306 -138.690346 -82.409557
v 29.696450 -148.027724 -78.518397
v 33.579825 -42.143736 -68.116958
v 26.768189 -109.673371 -85.784637
v 30.145539 -108.788078 -86.291070
v 26.988581 -114.533483 -85.520261
v 29.747754 -125.976926 -84.833853
v 26.539629 -120.659373 -84.854621
v 34.022223 -52.284565 -74.748889
v 29.996532 -51.729737 -75.021068
v 29.120254 -66.003825 -81.349783
v 28.528599 -76.404488 -83.851921
v 28.173142 -81.753660 -84.784781
v 31.800376 -81.520269 -84.867867
v 27.591230 -92.676002 -86.027474
v 30.897016 -97.919391 -86.453799
v 27.414198 -98.178957 -86.144273
v 30.582518 -103.539164 -86.388922
v 34.372253 -179.677876 58.368427
v 33.172862 -155.102693 58.808518
v 38.058680 -200.287031 48.383013
v 35.106266 -202.730702 45.576903
v 22.858257 -81.768405 71.041709
v 38.273859 -203.065082 44.302344
v 37.455589 -205.978246 36.596795
v 33.765932 -206.712446 33.923690
v 22.023883 -77.782243 71.582160
v 22.731109 -75.090550 71.749361
v 20.126201 -81.264193 70.369122
v 19.555150 -86.106748 68.088330
v 22.247274 -91.027010 67.013514
v 22.555604 -96.383591 65.042195
v 23.322849 -106.742010 62.976698
v 20.348838 -116.444662 60.588034
v 25.846611 -122.402520 59.932874
v 22.740746 -127.920995 59.675425
v 27.560468 -128.211403 58.833367
v 20.689433 -51.691826 69.873001
v 19.847720 -95.504947 63.381796
v 20.531966 -45.547091 68.945322
v 24.206214 -46.287213 67.497904
v 23.507128 -56.346032 69.440878
v 23.688998 -41.798880 66.535772
v 24.244450 -37.417457 64.557220
v 35.208978 -211.195028 9.852735
v 29.188593 -31.717917 58.479239
v 28.362658 -35.994158 61.383931
v 35.305290 -211.343819 5.809500
v 20.642405 -19.874981 56.087627
v 35.375462 -211.445777 1.514042
v 35.099122 -211.548680 -3.112024
v 31.943165 -212.232246 -3.133511
v 20.807878 -15.569036 51.467897
v 24.853546 -15.321857 47.460658
v 35.333530 -210.801159 -15.343246
v 35.362141 -211.086375 -11.312776
v 34.658780 -210.897363 -15.956366
v 31.884402 -211.429712 -15.109792
v 19.694025 -4.102535 34.760499
v 24.100062 -5.882640 33.981285
v 35.364029 -209.990448 -27.627729
v 19.761401 -1.872302 29.417123
v 32.342904 -210.313092 -31.450976
v 20.871994 -0.409380 24.346583
v 21.912762 1.088872 16.009091
v 24.710878 -0.401450 18.024688
v 25.935854 0.162261 12.634340
v 25.645886 1.028138 6.639076
v 35.707265 -209.075523 -39.272306
v 22.077616 2.386713 0.950957
v 26.510437 1.115435 -0.246529
v 35.796154 -206.866875 -46.573272
v 35.128646 -204.738607 -50.359248
v 27.199855 -0.315490 -11.770883
v 23.784943 -1.140518 -18.153706
v 33.790906 -198.560790 -57.566297
v 31.409140 -201.364666 -53.768384
v 28.602356 -188.639718 -64.880121
v 31.109390 -183.160577 -68.626857
v 33.554791 -188.074557 -66.469152
v 28.011755 -186.046163 -66.609638
v 33.359495 -17.299520 -43.399939
v 26.147100 -176.585396 -69.422816
v 26.960879 -182.432330 -68.115718
v 30.306879 -180.652217 -69.311235
v 29.334106 -19.130807 -47.418381
v 29.756717 -24.344492 -53.144224
v 24.094108 -160.541264 -72.330732
v 27.884968 -165.504323 -71.766391
v 26.208761 -27.998516 -58.390994
v 26.018367 -143.369209 -79.278788
v 29.644998 -28.888472 -58.265263
v 29.979032 -37.786758 -65.777873
v 26.971454 -32.859364 -62.484042
v 23.214817 -138.190867 -79.939957
v 29.700565 -42.335675 -69.216171
v 26.188157 -41.751676 -69.607139
v 29.655854 -46.694808 -72.134905
v 23.865660 -104.542835 -85.483637
v 23.189489 -115.547063 -84.664320
v 25.660418 -127.427773 -83.545233
v 29.298860 -61.093485 -79.561485
v 29.388764 -56.244482 -77.539642
v 28.813696 -71.135726 -82.765156
v 24.512720 -82.045723 -84.722957
v 27.693059 -87.329716 -85.516775
v 27.278613 -103.787607 -86.027730
v 24.601617 -154.380498 60.992469
v 30.536894 -160.872604 59.854821
v 37.308014 -184.764417 56.933707
v 38.480546 -195.632111 51.923970
v 39.189328 -191.228496 53.745650
v 35.050471 -199.514012 49.973053
v 31.920574 -201.364738 47.178750
v 31.077475 -202.578782 44.845225
v 22.385046 -148.042057 60.879724
v 27.083894 -148.296522 60.108951
v 34.631799 -201.887689 46.847281
v 31.461944 -204.190427 41.963460
v 21.602270 -142.284933 60.747155
v 33.420090 -205.395245 39.255633
v 30.680070 -205.468620 38.124322
v 18.884744 -66.529890 71.262595
v 15.256461 -71.397600 70.512201
v 19.378050 -72.021587 71.409270
v 18.448115 -80.963714 69.812029
v 19.710022 -103.984927 61.380905
v 18.073927 -116.164076 59.820763
v 16.694737 -120.893277 59.319258
v 21.392382 -122.006774 60.120524
v 19.507716 -130.926330 59.937548
v 24.252172 -133.480705 59.470090
v 33.063729 -206.975142 32.248248
v 16.340657 -51.447648 70.986995
v 19.218653 -60.277864 70.931297
v 16.687004 -85.685460 66.066234
v 14.312112 -82.256227 66.154761
v 18.909350 -91.106710 64.435206
v 16.550416 -106.298472 58.472080
v 16.071315 -116.146989 59.022433
v 29.540289 -208.013044 26.691987
v 16.422322 -40.467452 68.894688
v 20.885201 -40.195800 67.428042
v 17.326887 -36.308230 67.303060
v 21.673402 -35.021968 65.101795
v 29.035239 -210.678237 18.135913
v 16.989424 -31.261406 65.384009
v 21.455276 -29.769060 62.558507
v 16.263190 -22.900510 60.743861
v 22.105399 -25.068398 59.099786
v 28.926620 -212.734955 -2.975529
v 32.328341 -212.172500 1.537910
v 18.119675 -16.254243 54.009324
v 17.914452 -10.597978 47.395307
v 18.804645 -11.740162 48.365691
v 31.912958 -212.019024 -7.419577
v 14.875219 -9.492129 47.133629
v 31.173576 -211.865607 -10.704941
v 15.304818 -4.528816 39.427901
v 18.610429 -7.954625 42.872910
v 28.979906 -211.537614 -19.604424
v 29.701603 -211.208123 -23.294961
v 32.299660 -210.550769 -27.458193
v 16.971834 2.068274 19.425933
v 32.415016 -209.867643 -35.368251
v 17.560574 2.776416 13.465923
v 28.449538 -202.899284 -50.666271
v 32.592114 -206.432939 -46.735630
v 22.971504 1.819093 -5.790375
v 19.700642 1.986702 -11.257015
v 31.719841 -205.067866 -48.911800
v 23.579272 0.935028 -11.134621
v 26.565347 -196.253491 -57.770729
v 30.697707 -198.412416 -56.938933
v 29.177763 -193.501477 -61.094597
v 23.987692 -3.725882 -24.937483
v 25.285559 -6.829000 -30.612352
v 25.684684 -193.341060 -60.197894
v 24.613795 -187.174667 -65.167850
v 21.572300 -7.211982 -33.680257
v 28.628261 -12.835424 -38.963691
v 21.099170 -9.493199 -37.863092
v 24.505685 -14.707471 -43.788798
v 24.507118 -166.262552 -70.823810
v 25.561118 -170.694408 -70.163431
v 25.882224 -19.299581 -48.935946
v 26.697583 -23.436878 -53.197682
v 22.733478 -23.633970 -54.889626
v 22.457275 -27.361260 -58.778246
v 25.454834 -36.604811 -65.840773
v 26.085669 -46.364858 -72.568237
v 19.995013 -110.242526 -84.368873
v 23.577653 -109.430837 -85.174734
v 19.860480 -115.903228 -83.665760
v 22.037586 -121.645434 -83.603508
v 26.293972 -49.829479 -74.697975
v 25.447151 -66.044869 -81.591289
v 25.648220 -60.966453 -79.927431
v 21.688999 -66.092476 -81.766451
v 25.164841 -71.228206 -82.977269
v 21.187168 -76.704318 -84.045450
v 24.951932 -76.489294 -83.958323
v 24.011606 -92.996985 -85.711858
v 23.690774 -98.858310 -85.672686
v 24.157644 -171.392276 59.230855
v 31.538516 -167.541573 59.597209
v 25.988929 -175.781581 58.547889
v 26.897308 -191.358761 54.274066
v 31.422211 -199.071341 49.975276
v 17.344467 -142.161276 61.277450
v 19.972360 -134.846529 60.132132
v 15.884973 -135.695958 60.641712
v 30.460314 -206.724529 32.777958
v 15.888170 -61.869168 71.281603
v 15.572983 -66.721769 71.141177
v 14.677789 -76.703079 69.170529
v 13.485836 -119.862063 58.281766
v 18.586663 -127.377121 59.905026
v 26.037716 -208.028789 26.504598
v 16.913847 -45.558687 70.039402
v 16.291584 -57.684122 71.253857
v 10.999757 -81.257107 63.639077
v 12.307412 -84.680295 61.497188
v 14.885795 -85.832280 63.856773
v 16.474874 -95.210498 59.801075
v 16.255272 -101.185101 58.208412
v 13.184979 -110.133307 56.224792
v 13.819730 -105.585332 55.681655
v 17.200224 -110.667517 59.225802
v 15.664428 -90.013028 61.290273
v 13.110784 -89.962924 56.121634
v 17.240055 -25.038952 61.889709
v 16.680963 -28.180739 63.927454
v 32.159090 -212.229301 6.186437
v 16.555981 -20.279926 58.544795
v 12.987814 -20.037059 58.967736
v 25.455886 -212.989472 -2.767553
v 28.965619 -212.758202 1.605398
v 11.837381 -12.052294 50.830311
v 12.225413 -15.888732 55.141045
v 15.747505 -15.826031 54.633544
v 11.496168 -13.941744 53.043527
v 25.639045 -212.946130 -7.104394
v 11.816022 -9.444189 47.382134
v 15.384921 -12.891206 51.562791
v 28.849480 -212.563290 -7.370263
v 26.079542 -212.892911 -9.080890
v 26.048031 -212.171308 -16.565898
v 28.705410 -212.234337 -12.050935
v 14.880810 -6.806844 43.280072
v 25.700820 -211.805367 -19.693419
v 15.687160 -2.569010 34.860008
v 25.715934 -211.528634 -23.600252
v 11.857895 -4.042378 39.540307
v 25.666022 -211.018359 -27.513761
v 16.106822 0.874082 25.491262
v 16.238196 -0.898190 30.432102
v 29.047728 -210.422338 -31.451487
v 12.754353 2.932459 20.230751
v 26.002557 -208.476075 -38.735255
v 25.674922 -207.005011 -42.447371
v 31.637911 -207.866443 -43.042429
v 30.808941 -209.026237 -39.205146
v 17.735611 3.394457 6.980903
v 28.717263 -205.735824 -46.496303
v 12.399430 4.554162 2.320953
v 19.227208 3.067628 -2.628416
v 20.757366 0.704579 -15.920556
v 16.350379 1.984282 -15.621877
v 26.652210 -200.261016 -53.305869
v 22.305444 -194.558211 -57.782359
v 16.122564 -0.573673 -24.202356
v 20.747801 -2.256279 -24.024702
v 20.863874 -5.077348 -30.164476
v 20.962223 -186.617514 -64.666091
v 16.993219 -3.885266 -30.608569
v 23.903237 -182.610203 -67.459981
v 22.001189 -171.550636 -69.029391
v 21.516320 -166.862559 -69.829368
v 18.137163 -171.813611 -67.546141
v 23.437654 -177.995097 -68.544066
v 18.575667 -14.974232 -46.710635
v 22.326855 -20.469959 -51.612233
v 17.185834 -150.742417 -73.543339
v 20.893985 -154.644508 -73.498893
v 16.972738 -156.750887 -71.174074
v 20.488105 -162.020116 -71.032681
v 20.006183 -143.978074 -76.781027
v 19.912223 -149.976510 -74.665992
v 16.480131 -25.123323 -58.353093
v 19.552976 -130.623077 -80.693595
v 23.034065 -37.182455 -66.894062
v 22.510793 -41.466690 -70.127662
v 21.629066 -45.863967 -72.953814
v 16.534554 -99.604093 -84.383889
v 20.191850 -98.397790 -85.073250
v 20.599311 -104.538553 -84.840206
v 24.824450 -55.549153 -77.801770
v 18.428723 -55.865048 -78.495686
v 22.809393 -51.351388 -76.035082
v 18.143977 -71.547202 -83.156133
v 20.817647 -82.260123 -84.655821
v 23.569818 -87.714985 -85.280002
v 19.779768 -154.254114 61.325721
v 17.260739 -159.776431 60.482002
v 21.952618 -160.514509 60.548826
v 18.816582 -165.560832 59.539693
v 19.820824 -170.983359 58.619993
v 23.093603 -165.959997 60.025998
v 21.529404 -181.613396 56.590407
v 27.970690 -181.871460 57.708853
v 23.294601 -195.246721 50.873023
v 31.418750 -195.694791 52.752001
v 27.057804 -198.250728 49.155471
v 28.264711 -201.208567 45.851916
v 15.871292 -147.138713 61.259825
v 16.122547 -154.334138 61.286538
v 23.174877 -198.874746 46.850759
v 26.805655 -201.038468 45.286998
v 27.586601 -204.705071 38.312343
v 10.931062 -126.174778 58.623147
v 25.879126 -204.059047 38.795628
v 27.157760 -206.448081 32.483661
v 12.178814 -61.457584 70.979174
v 12.116495 -66.444893 70.372444
v 11.535820 -75.978189 68.117080
v 15.259561 -128.585504 59.944578
v 25.201108 -206.160603 32.300227
v 12.799685 -46.383949 70.443747
v 13.019167 -51.497846 71.024016
v 11.826515 -57.157030 70.966557
v 7.638756 -76.544942 65.299800
v 8.820005 -80.317493 62.683993
v 10.529436 -110.716481 54.063741
v 13.169386 -115.130951 57.405947
v 12.951275 -121.338284 58.312504
v 22.140851 -207.482465 27.493093
v 25.490543 -209.885588 20.824278
v 13.256082 -35.275736 67.494783
v 13.080237 -42.430718 69.717458
v 12.284863 -86.116455 59.182996
v 12.083459 -88.856751 54.800261
v 12.616867 -99.189001 53.241309
v 21.894580 -211.133660 16.117703
v 9.361230 -92.818411 47.420423
v 10.292350 -98.690282 49.938285
v 12.534735 -93.982666 53.247920
v 25.742993 -211.533850 15.840908
v 22.529125 -212.527324 11.108563
v 13.108940 -29.937783 65.147414
v 9.667628 -86.923297 50.740826
v 9.976352 -89.053897 49.341418
v 14.979271 -211.853851 9.795353
v 13.219472 -22.726090 61.156690
v 22.256684 -213.095954 1.843060
v 22.252562 -213.143944 -2.736276
v 22.547990 -212.913882 -11.028761
v 25.187569 -212.834214 -11.905292
v 9.279873 -6.857849 43.369217
v 22.425959 -211.808835 -19.622570
v 12.091538 -0.004561 30.003326
v 8.864766 1.641352 25.216648
v 9.468097 3.757547 13.719223
v 22.758616 -207.607368 -38.765116
v 25.527681 -210.190407 -31.762075
v 13.649290 3.704273 13.719001
v 13.980284 4.097453 7.940016
v 9.978154 4.299665 7.806090
v 25.297600 -204.987391 -46.076244
v 21.815434 -203.512565 -46.211726
v 15.096036 3.804462 -4.901379
v 10.878169 4.464577 -4.304534
v 20.248296 -195.459153 -55.824766
v 24.817036 -201.331293 -51.062854
v 12.136438 3.576336 -10.874276
v 12.369942 2.334436 -17.199588
v 12.775970 -0.051644 -24.682674
v 22.352507 -190.865676 -61.462564
v 18.211137 -189.051320 -61.627323
v 13.825057 -6.896660 -37.331448
v 19.422689 -176.452239 -67.401830
v 16.916885 -177.093730 -66.052898
v 20.330862 -181.373564 -66.785734
v 17.247791 -181.465680 -65.365260
v 17.795266 -7.401398 -35.977572
v 13.571202 -155.887727 -69.706663
v 14.284350 -161.465183 -68.395027
v 17.917045 -166.636530 -68.686496
v 18.184940 -11.611660 -42.606053
v 15.247208 -22.002074 -55.629439
v 18.963675 -22.427969 -54.923609
v 14.850933 -17.668691 -51.006802
v 15.822235 -133.058334 -78.325119
v 12.865208 -141.701706 -73.792592
v 16.574868 -139.788404 -76.622792
v 17.909282 -32.446397 -63.900019
v 15.950305 -36.513257 -67.598941
v 15.952099 -116.725767 -82.359493
v 13.327218 -122.156325 -80.065323
v 16.402634 -125.796397 -80.564606
v 18.927670 -41.080051 -70.372814
v 16.962543 -104.550893 -84.022472
v 16.539659 -110.637702 -83.508819
v 18.827783 -45.645936 -73.086744
v 15.809370 -51.244740 -76.505505
v 18.245196 -60.844051 -80.283296
v 13.951126 -71.455369 -82.921096
v 13.708202 -77.075584 -83.561981
v 17.371941 -76.925135 -83.902377
v 16.724362 -93.278412 -84.789198
v 20.460479 -93.263622 -85.292632
v 13.465035 -158.915514 59.724188
v 14.290958 -165.130763 58.596453
v 20.238231 -175.936907 57.584201
v 13.037690 -142.327696 60.825338
v 11.537964 -148.562315 60.197640
v 22.672705 -201.650353 42.001685
v 11.729553 -130.024414 59.503701
v 9.641127 -138.284025 59.688587
v 12.378533 -136.992812 60.491811
v 22.565271 -204.710305 35.416528
v 9.057684 -61.598561 70.179382
v 8.790066 -66.256011 69.472179
v 8.691937 -71.721421 68.293443
v 8.216267 -128.979259 57.987806
v 8.414205 -121.537110 56.521649
v 9.618985 -46.731850 69.948105
v 6.617979 -51.848949 69.413277
v 8.124702 -56.243332 70.146429
v 9.640936 -56.661365 70.569830
v 10.046976 -50.953695 70.448975
v 5.112404 -75.431290 63.879724
v 8.794065 -81.118552 61.332239
v 6.668978 -121.904614 55.773674
v 9.952959 -115.738352 55.478134
v 9.918707 -121.195045 57.081451
v 22.603034 -209.450834 21.911599
v 9.554000 -35.726873 67.089504
v 9.998077 -40.596735 68.759459
v 9.796002 -84.126672 56.738500
v 6.840844 -109.021138 50.064680
v 7.923542 -114.742388 53.649065
v 8.111410 -84.240818 51.234593
v 9.820035 -84.868306 55.079424
v 6.218257 -99.953970 45.550230
v 10.335012 -104.356346 51.490244
v 9.818851 -30.166206 64.751165
v 6.745870 -82.811948 50.301421
v 9.413275 -24.398949 61.550445
v 6.756172 -88.444295 43.329303
v 7.922819 -91.867670 44.922355
v 6.448007 -91.986567 42.990895
v 9.244932 -19.531415 58.025315
v 18.416900 -212.846453 -2.589621
v 9.170928 -14.879445 53.644464
v 22.465280 -213.025360 -6.869621
v 7.010116 -13.571350 50.742293
v 8.871122 -12.175345 50.517229
v 18.944932 -212.825240 -7.393431
v 8.616280 -9.670799 47.044311
v 5.800801 -8.161619 42.491612
v 18.711893 -212.621339 -11.846087
v 18.804156 -212.278507 -15.403209
v 22.137144 -212.452362 -15.798164
v 8.228253 -4.359969 38.846217
v 7.645766 -2.444167 34.442048
v 22.456418 -211.318598 -23.571787
v 5.271805 -1.102652 28.843138
v 22.498836 -209.969604 -31.134506
v 5.179529 0.493714 24.529097
v 8.687122 3.113066 19.151953
v 22.140087 -208.873029 -34.797786
v 4.972430 1.961964 19.482227
v 18.971521 -206.318299 -38.864897
v 5.343865 2.961574 13.607290
v 18.792828 -204.679567 -41.947421
v 22.050456 -205.901669 -42.099883
v 20.521004 -200.837935 -49.343394
v 6.560917 4.129969 -5.186997
v 7.671846 3.800351 -10.572285
v 16.168833 -195.290988 -53.540092
v 8.378201 2.679029 -17.041673
v 15.216015 -183.793015 -63.286232
v 14.569255 -187.276141 -60.679585
v 14.010879 -3.873738 -32.030763
v 18.253942 -184.930634 -64.542370
v 13.801618 -10.870612 -43.396390
v 11.526466 -151.668731 -69.300613
v 9.121874 -152.779335 -66.404038
v 10.344386 -157.285793 -66.665823
v 14.304575 -166.663411 -66.962631
v 15.415231 -171.217564 -66.377397
v 11.194578 -13.100604 -46.896920
v 15.078488 -13.722646 -46.415110
v 13.609653 -150.784435 -71.508246
v 10.591389 -129.241604 -76.225877
v 9.884872 -134.833432 -73.754922
v 7.019903 -109.194553 -80.115720
v 13.289283 -128.451952 -78.432336
v 15.217980 -40.693232 -70.442849
v 11.566706 -38.102298 -68.943509
v 11.391855 -45.015508 -73.270265
v 13.298596 -88.103892 -84.347141
v 13.333344 -93.951825 -84.056801
v 13.404575 -99.268961 -83.790496
v 9.725275 -100.076452 -82.605031
v 13.215803 -105.303247 -83.164747
v 15.341526 -46.620296 -73.915391
v 14.646322 -55.484647 -78.493400
v 10.957126 -55.395105 -78.495558
v 14.231651 -66.056389 -81.878415
v 14.617529 -60.911695 -80.448445
v 10.461646 -71.679751 -82.345082
v 10.077208 -82.770090 -83.376429
v 15.259910 -82.589813 -84.168552
v 10.754807 -165.398625 56.866876
v 15.372232 -170.619767 57.538662
v 19.102044 -190.955138 52.303281
v 7.755068 -147.320490 57.915809
v 11.899713 -153.835455 59.896724
v 8.617762 -154.465221 57.970409
v 12.653400 -181.091874 53.557780
v 17.135063 -180.870111 55.601138
v 17.978448 -185.927499 54.280884
v 18.389493 -195.169231 48.799865
v 14.480807 -194.194462 47.918640
v 13.604290 -190.081450 50.296360
v 18.762114 -198.290421 46.243209
v 9.869301 -141.755464 59.625815
v 18.592441 -202.292778 39.652585
v 19.381516 -204.353845 35.520741
v 6.487953 -60.865960 69.472075
v 5.147006 -70.271157 66.855538
v 5.843978 -65.639664 68.525484
v 6.396382 -70.901108 67.439249
v 2.922587 -56.354736 67.504642
v 5.131941 -61.160862 68.789407
v 2.520670 -61.659893 66.732073
v 3.286981 -74.523731 62.770248
v 5.977708 -78.861347 61.648913
v 6.193499 -79.607049 60.666859
v 3.682194 -118.001808 52.482274
v 15.031135 -207.312523 25.450080
v 19.009255 -206.688019 28.935193
v 17.943755 -207.095072 27.304502
v 6.592804 -40.505744 67.381827
v 6.192268 -46.343444 68.655435
v 2.528834 -45.692101 65.188824
v 2.239324 -52.547630 66.583775
v 5.568440 -80.129410 56.553737
v 2.113529 -76.432063 56.975810
v 6.211536 -114.889319 52.521936
v 18.943434 -209.433555 20.918577
v 3.783267 -34.621174 62.083142
v 6.126952 -36.644790 65.755022
v 4.192145 -79.709054 52.338808
v 18.503215 -210.811932 16.044446
v 15.721298 -211.654419 11.222814
v 6.180267 -25.436569 60.120863
v 6.413617 -31.505896 63.727561
v 2.726520 -79.264334 47.395986
v 7.637417 -87.592017 45.029002
v 6.867176 -94.561452 44.248096
v 5.045449 -96.941049 43.142606
v 5.783075 -102.681322 46.213599
v 4.723143 -23.779765 56.933624
v 4.081533 -29.690588 59.460976
v 2.692736 -28.559214 54.294083
v 5.426363 -82.715144 46.378360
v 4.245572 -92.515239 40.977792
v 3.113900 -96.697731 41.121844
v 6.148195 -20.045654 56.265918
v 6.422689 -16.960427 53.810326
v 5.337064 -18.623574 53.675849
v 3.365160 -22.803555 52.161715
v 2.149668 -28.138610 49.458247
v 14.697502 -212.034416 -6.705740
v 6.164875 -11.224230 46.754544
v 2.698450 -22.139728 47.433535
v 5.762745 -14.471135 50.100525
v 2.023121 -24.089643 41.379700
v 4.985469 -11.155830 44.725523
v 2.786701 -14.993758 40.025110
v 2.046831 -20.751622 37.716097
v 1.732276 -28.842230 34.678606
v 15.580432 -211.700769 -15.625151
v 15.272477 -212.045966 -11.040039
v 2.171970 -14.078719 35.153190
v 1.528701 -31.203126 28.952656
v 18.973507 -211.716386 -19.399974
v 4.880545 -4.103489 33.940836
v 15.227425 -210.938216 -19.789864
v 3.496835 -8.671565 37.262861
v 1.536938 -13.024090 29.351039
v 1.685642 -20.781746 31.838369
v 15.090676 -209.973137 -23.728451
v 19.164119 -209.414427 -30.686715
v 18.988769 -211.109186 -23.088916
v 15.202576 -203.080380 -41.987761
v 2.477324 1.914414 7.826202
v 5.830216 3.701458 7.569739
v 17.912471 -202.172454 -45.647321
v 6.476631 4.347172 1.617044
v 17.320042 -199.440903 -49.206084
v 2.894655 3.417656 -5.342578
v 15.511975 -191.606530 -57.369985
v 5.006023 2.280782 -18.325504
v 11.931976 -190.089127 -56.017815
v 10.136818 0.161413 -25.188661
v 5.137852 0.333139 -24.906318
v 11.973980 -177.919617 -62.867386
v 14.573929 -181.730936 -63.580794
v 9.504264 -2.322035 -30.930908
v 10.430291 -4.995706 -35.604857
v 6.619737 -4.098669 -34.660221
v 9.020902 -158.560913 -65.020279
v 6.772494 -163.098671 -61.894785
v 12.227855 -171.611688 -64.583556
v 13.558326 -177.518241 -64.099647
v 6.759669 -7.562349 -40.831177
v 6.816844 -148.558736 -64.232418
v 8.688568 -146.525857 -67.746845
v 8.281375 -153.009196 -65.399881
v 10.102793 -146.877584 -69.413858
v 10.883777 -162.717481 -65.751906
v 10.355560 -10.111349 -43.700884
v 6.072039 -137.171079 -67.149230
v 7.903489 -141.520865 -68.462705
v 8.239193 -20.889003 -55.748738
v 11.876692 -21.624397 -55.984763
v 11.593631 -17.326957 -51.365197
v 9.287391 -137.999712 -71.932093
v 12.038394 -25.461387 -59.459612
v 8.858928 -33.437766 -65.588149
v 7.811775 -25.334110 -59.617384
v 6.709875 -112.727711 -78.977589
v 9.829891 -117.298434 -79.489245
v 8.971441 -121.910714 -77.422059
v 11.747036 -31.926332 -64.535734
v 3.809381 -40.381616 -70.161473
v 7.517785 -44.903133 -73.139566
v 9.836212 -93.226062 -83.070509
v 6.458164 -94.839605 -81.907781
v 6.554001 -88.661890 -82.232377
v 6.388829 -100.512985 -81.314000
v 9.550213 -106.222238 -81.824008
v 7.186836 -50.446559 -76.210627
v 11.400126 -49.937034 -75.954662
v 6.060364 -60.962846 -79.251058
v 7.494247 -55.882714 -78.324479
v 10.876977 -60.761086 -80.236830
v 10.755472 -66.108201 -81.417154
v 6.456760 -83.506877 -82.322140
v 12.329548 -175.553473 54.951219
v 5.520054 -158.821854 54.202448
v 11.402543 -169.363917 56.210558
v 7.434995 -170.054009 53.526565
v 9.325976 -179.378849 52.188800
v 10.319324 -189.386955 48.661348
v 13.219458 -185.943647 52.004952
v 5.042262 -134.319902 56.527579
v 6.854622 -144.774455 57.332891
v 4.170512 -140.258517 55.329277
v 11.257134 -200.851611 38.117928
v 15.024757 -198.248238 44.451342
v 14.965411 -201.618934 39.285961
v 14.714121 -204.225278 34.240827
v 2.268281 -127.861765 54.500186
v 1.613286 -139.377254 52.448838
v 15.016951 -206.199413 28.881565
v 15.353346 -204.958982 32.944095
v 11.989232 -206.326959 27.708987
v 0.917580 -60.417339 64.770272
v 2.439396 -74.082029 61.703338
v 1.976112 -70.259680 63.526261
v 3.159254 -75.669737 61.312563
v 0.009930 -119.400369 51.087720
v 4.042908 -125.633738 55.326538
v 11.548950 -208.131752 21.449371
v 0.050126 -56.386996 62.766158
v 0.374667 -66.085709 62.511921
v 2.035788 -66.736422 64.894260
v 0.904209 -74.003468 57.555840
v 3.287096 -113.762801 49.977572
v 14.548284 -208.364445 21.731223
v -0.203893 -51.287231 57.708039
v 1.235569 -46.888077 62.995842
v 2.145875 -77.311180 52.688146
v 4.053541 -106.443539 46.418939
v 2.499467 -112.865573 48.944126
v 11.626050 -210.942513 10.947213
v 14.969571 -209.789065 17.035725
v 2.221468 -39.540089 61.450644
v 1.651114 -36.066734 56.054853
v 0.674988 -45.491285 59.069041
v -0.093838 -75.585756 47.912704
v 1.685697 -33.613092 53.244259
v 0.441181 -43.191314 52.917547
v 4.512485 -87.307766 41.244627
v 3.455051 -99.709380 42.751793
v 0.622896 -41.811757 48.045300
v 3.486936 -82.582958 42.482779
v 1.087756 -82.641454 39.384242
v 0.743044 -92.099752 37.914761
v 1.543386 -33.082646 43.678943
v 1.635371 -32.335621 48.882130
v 14.978436 -212.366142 -2.433919
v 1.609666 -32.415336 38.961254
v 0.523429 -43.655924 42.700311
v 11.869277 -211.334200 -10.814221
v 1.172976 -38.177122 39.508797
v 1.302801 -36.560492 32.761573
v 11.961945 -210.982403 -15.106680
v 0.746696 -41.711958 30.915521
v 0.734732 -40.829873 26.107594
v 0.018686 -46.837536 29.792145
v 1.425760 -29.700668 24.363481
v 1.226504 -35.961781 27.448288
v 0.703575 -39.899561 21.198586
v 0.170304 -44.750120 19.947998
v -0.191334 -47.910807 23.958472
v 11.910032 -209.180498 -23.027611
v 1.213629 -11.352523 25.026691
v 1.209064 -17.867132 23.241303
v 1.390815 -24.447869 23.595013
v 1.118875 -34.926574 22.595925
v 0.696763 -38.887643 16.271095
v -0.232260 -48.755883 13.897306
v 11.701944 -208.123128 -26.759755
v 2.714532 -4.228863 27.668160
v 2.070347 -6.689241 28.081561
v 0.771155 -10.822476 19.886484
v 1.124853 -32.469201 19.453334
v 0.901704 -30.939307 13.080129
v 0.248786 -44.175859 15.186950
v -1.242722 -55.004997 11.588845
v 2.155297 -1.147054 18.650263
v 1.162780 -4.061765 18.392009
v 0.936562 -22.223003 15.849288
v 0.622505 -37.774591 11.286257
v 0.394947 -42.673922 10.019881
v 0.017463 -47.496393 8.821969
v -0.297067 -50.393376 3.654073
v 15.079754 -207.990707 -31.173144
v 11.692862 -206.882065 -30.595509
v 11.668822 -205.202509 -34.264440
v 15.194162 -206.741110 -34.622174
v 2.153237 0.340447 13.399211
v 0.278202 -9.391815 14.791416
v 0.709226 -16.305489 16.739142
v -0.222912 -8.399687 9.803443
v -0.300784 -13.797235 7.676828
v 0.521148 -34.450370 5.956420
v 0.366100 -41.527030 5.000164
v 0.085045 -46.370638 3.831619
v -1.437724 -56.052569 -3.949957
v -1.599713 -57.275350 0.755706
v 11.485049 -203.412751 -37.769400
v 0.692619 -2.329133 11.100449
v -0.055475 -45.124773 -1.328465
v -0.501959 -50.177292 -2.837321
v 15.054054 -204.922353 -38.348848
v 3.002569 3.589228 0.399115
v 0.914964 0.095502 5.823142
v -0.748733 -2.128994 0.449355
v 1.321794 2.107219 0.880006
v 10.893818 -198.546659 -45.038655
v -0.389827 0.376691 -4.781185
v 12.838738 -197.776971 -47.915783
v 4.037443 3.243293 -10.209993
v 4.231045 2.505843 -15.863063
v 11.148876 -184.371177 -59.456771
v 11.400577 -188.400191 -56.974569
v 7.599208 -184.308800 -56.047259
v 5.567111 -2.120549 -30.838190
v 7.368354 -168.967640 -61.427061
v 4.817148 -169.425691 -59.008322
v 9.092011 -178.719894 -60.032587
v 5.265041 -148.648917 -61.328763
v 5.908698 -153.014504 -61.594826
v 6.278471 -158.059990 -61.862800
v 8.328910 -168.091546 -62.469899
v 9.171302 -173.246479 -62.020208
v 3.199180 -4.836920 -35.932791
v 3.547539 -137.655211 -60.754037
v 5.457544 -143.663050 -63.114545
v 7.326412 -11.044790 -45.406896
v 7.669640 -15.436101 -50.146542
v 7.468228 -18.565587 -53.412310
v 4.953152 -125.213178 -72.234254
v 3.245686 -132.115030 -63.762029
v 7.174473 -130.710058 -72.310004
v 3.489808 -18.151087 -53.193595
v 4.616469 -21.285279 -56.303759
v 5.208931 -118.508837 -75.566199
v 3.835108 -34.594823 -66.396246
v 6.241637 -106.172282 -80.394284
v 3.815930 -112.551923 -76.590195
v 6.550390 -118.438588 -76.845062
v 8.030991 -40.158053 -70.255777
v 3.863687 -45.533110 -73.159650
v 7.137431 -66.818305 -80.748641
v 5.378613 -77.374202 -81.483702
v 7.001424 -72.257355 -81.631996
v 6.667351 -164.487146 54.277821
v 7.822157 -175.022069 52.372755
v 4.051667 -174.370272 47.816916
v 8.971713 -184.239756 50.189525
v 9.961740 -194.259168 45.155684
v 2.604413 -145.960877 51.969164
v 4.446134 -155.692347 53.067935
v 4.368813 -163.026841 51.453532
v 6.738816 -197.049116 40.334617
v 5.609997 -192.478178 42.606389
v 10.683214 -197.874761 41.768119
v 0.664487 -133.376228 52.859212
v -0.284807 -138.014593 50.319614
v 2.406915 -150.436058 50.463570
v 0.219995 -155.520143 43.065281
v 2.384285 -156.311894 48.927905
v 2.048330 -161.053125 46.766057
v 10.495928 -202.007467 35.891381
v -0.248295 -121.409459 51.674930
v -0.926420 -126.816957 51.987263
v -2.952296 -131.787227 49.262236
v 0.053484 -143.955126 48.234573
v -1.724569 -148.020987 41.126628
v 8.973987 -204.260588 30.411154
v -0.095526 -55.147974 61.670949
v -0.651402 -60.025055 60.050813
v -0.677975 -64.734286 59.322711
v 0.164423 -61.470930 63.106198
v 0.592865 -70.537085 60.579305
v 6.899485 -205.831199 24.009383
v 9.726435 -207.238997 22.844140
v 8.312380 -208.850007 17.353167
v -0.781436 -55.481927 56.643474
v -1.147020 -60.183894 55.636406
v -0.270335 -69.278224 58.383851
v 0.013642 -110.173265 45.648712
v -0.595546 -113.419953 47.299312
v 11.591134 -209.736305 15.892215
v -0.447686 -50.937434 53.469740
v -1.464020 -60.083474 50.461539
[truncated: 465,185 more chars]
