# Supplementary material for: Sexual Dimorphism of the Human Tibia through Time: Insights into Shape Variation Using a Surface-Based Approach
Source: PLoS One. 2016 Nov 15;11(11):e0166461. doi: 10.1371/journal.pone.0166461 (PMC5112946; doi:10.1371/journal.pone.0166461)
Supplement: S1 File — (ZIP) [file pone.0166461.s002.zip › mean_male_9_10_century.obj]

v 977.308482 -123.756403 49.233632
v 976.979883 -122.448267 50.286874
v 976.350878 -123.832591 49.587257
v 976.456951 -122.993584 49.963697
v 975.130684 -124.258744 49.493606
v 973.826339 -124.573795 49.611128
v 976.957258 -124.321653 49.080276
v 986.494824 -116.479817 48.772488
v 986.864416 -113.954217 49.851237
v 985.109197 -116.281437 52.692606
v 985.312686 -117.195418 50.855491
v 984.443998 -111.768984 59.042391
v 987.700815 -114.937846 45.623795
v 985.132506 -117.878513 49.517650
v 986.853677 -116.198143 47.473047
v 986.564963 -111.619659 53.659868
v 985.844483 -112.990144 55.022160
v 986.105711 -110.753659 58.068876
v 426.499785 -117.498765 -56.596857
v 430.611517 -113.047836 -58.625077
v 427.037758 -114.922498 -58.383014
v 427.975795 -112.718569 -58.886655
v 430.891487 -115.198363 -57.953152
v 423.125140 -114.668303 -58.815202
v 286.935262 -122.803079 -68.953083
v 288.354556 -124.714890 -67.480329
v 416.033119 -83.831636 -46.583729
v -2.775707 -5.801062 -13.580352
v 485.771843 -75.360227 -34.292111
v -2.828063 -183.688595 20.187397
v 743.761568 -68.338965 -5.926646
v 827.409549 -50.214277 8.224523
v 674.719884 -60.246329 2.001526
v 165.557216 -67.921787 -47.788721
v 594.097012 -89.374337 -31.507666
v 392.798714 -90.789954 -52.962742
v 147.512371 -107.631796 22.316432
v 160.480957 -79.440823 18.232152
v 134.006453 -52.706038 -31.285595
v 223.243457 -94.433163 -65.276307
v 219.992900 -93.122803 -64.526186
v 717.240119 -102.957576 40.396844
v 235.800440 -63.333411 -34.105467
v 410.325146 -94.659700 -54.106138
v 248.174309 -132.357331 -26.688479
v 245.901991 -132.378495 -22.039582
v 690.995487 -75.617752 -13.577379
v 378.538802 -122.205241 -24.791182
v 608.269703 -94.683081 -32.352069
v 933.022894 -75.338569 75.872364
v 72.327276 -37.234075 26.137072
v 720.200571 -117.211699 11.202504
v 670.434547 -118.008058 -3.875575
v 172.077449 -68.201190 -47.371926
v 820.672990 -101.298921 -6.904441
v 425.238375 -66.720177 -30.360688
v 312.401171 -70.219215 -38.725581
v 299.096142 -70.319089 -39.387011
v 610.528605 -119.244723 -3.293029
v 491.237883 -121.014033 -25.818432
v 442.301846 -76.751644 -39.098172
v 726.724206 -60.853495 2.746355
v 226.945256 -103.017499 -70.692874
v 219.085418 -102.949892 -71.536011
v 612.380791 -120.111273 -14.577526
v 761.878450 -104.938259 43.983477
v 207.474121 -90.882021 -63.672069
v 269.257209 -87.414189 -56.571196
v 451.807848 -104.852405 -55.314505
v 84.548864 -173.544740 -45.817883
v 428.941196 -83.857691 -45.604268
v 923.823306 -26.939830 18.698251
v 393.350876 -119.543886 -12.400359
v 244.619239 -134.451892 -39.315868
v 807.589886 -72.294377 50.105605
v 675.405262 -76.204166 -15.007428
v 605.853163 -86.240906 31.862287
v 498.782512 -60.930023 -17.139569
v 399.974060 -118.493317 6.563284
v 897.470829 -115.424939 14.260360
v 416.450160 -73.270455 -37.821811
v 30.428106 -3.765037 -6.923394
v 318.817791 -66.729750 -34.304579
v 371.415992 -70.408291 -37.020998
v 999.713199 -88.348193 9.424914
v 909.172819 -91.675905 66.225150
v 727.078970 -102.305962 41.308037
v 996.173808 -40.208187 52.772139
v 998.337518 -85.760216 11.647774
v 778.694933 -91.612980 46.789751
v 994.048802 -112.978493 2.220287
v 987.647628 -102.933220 -5.712813
v 995.663302 -33.208796 38.672327
v 993.136817 -43.828491 47.144035
v 1027.022654 -23.663949 -9.244507
v 1026.716990 -26.796016 -10.510254
v 1025.154897 -27.964461 -11.791654
v 994.471634 -45.231447 -15.319951
v 993.127604 -60.594687 -6.977263
v 994.049560 -66.346884 -4.919879
v 997.416145 -91.188477 0.057303
v 993.420464 -92.789029 -2.362888
v 992.770996 -49.183042 -13.905180
v 991.325223 -55.011535 -11.997938
v 995.306827 -70.499847 -3.717281
v 993.613882 -81.892483 -4.143720
v 993.769239 -85.820170 -3.346895
v 995.543038 -126.028588 9.981407
v 993.591568 -43.483244 -17.320326
v 989.426722 -48.644722 -18.229958
v 995.239055 -79.906281 -3.233829
v 993.945707 -88.301838 -2.792052
v 992.284619 -100.199610 -1.652688
v 990.149327 -55.976693 -13.065682
v 991.898829 -81.632738 -5.591277
v 991.110751 -84.592831 -5.957799
v 989.162617 -51.649416 -16.770616
v 987.261415 -53.827797 -18.390429
v 991.274002 -76.052419 -6.610113
v 991.995571 -89.434575 -4.198061
v 993.154332 -103.440186 -0.135448
v 991.813679 -109.339939 -0.461156
v 988.570938 -58.299649 -14.471313
v 989.342316 -104.979375 -3.594541
v 988.623999 -80.557596 -9.869311
v 992.577352 -114.039186 1.145138
v 985.335557 -57.150960 -19.702520
v 983.395247 -59.390608 -20.989561
v 984.034265 -62.967562 -19.618936
v 984.812294 -69.522715 -17.320346
v 980.427753 -64.164160 -22.131121
v 982.358146 -83.231340 -16.285366
v 982.057835 -67.457291 -20.404155
v 982.049250 -74.366228 -18.946827
v 972.321160 -77.090288 -22.026953
v 936.085331 -89.842439 -13.042882
v 904.787615 -87.196431 -12.008248
v 886.157975 -88.175775 -11.110541
v 867.764062 -95.340982 -7.403973
v 859.406334 -100.093889 -4.283171
v 1003.546083 -31.686192 -18.488568
v 964.119446 -48.373490 -27.371197
v 968.766810 -51.153546 -26.857633
v 965.968074 -57.039952 -27.159124
v 962.690777 -51.637120 -27.565291
v 960.430401 -55.343499 -27.653429
v 970.421628 -83.824832 -19.777009
v 984.270629 -111.786128 -4.860290
v 980.296572 -118.836715 -2.389662
v 963.842776 -75.360455 -23.527591
v 966.441789 -79.851085 -21.741310
v 967.499653 -86.729305 -18.485010
v 978.975155 -112.705697 -5.684333
v 981.344988 -122.872977 0.217468
v 979.682067 -121.608420 -0.813683
v 970.432818 -110.933603 -5.850915
v 965.795391 -96.645506 -12.782642
v 965.116773 -106.858167 -6.874833
v 960.582142 -102.911373 -8.316730
v 958.164523 -105.655350 -6.204121
v 944.151732 -86.080407 -16.293500
v 942.800271 -89.160058 -14.284822
v 946.731583 -93.107273 -12.329773
v 942.238341 -95.614178 -10.114403
v 938.124339 -84.702506 -16.345769
v 931.930002 -80.672945 -17.671429
v 931.729460 -86.358833 -14.616042
v 934.387224 -93.901763 -10.220534
v 927.444426 -75.632522 -19.217464
v 926.156284 -87.653546 -13.233666
v 921.229022 -79.448666 -16.905017
v 930.754097 -89.308992 -12.746941
v 922.908930 -82.531943 -15.674774
v 930.659476 -97.829611 -7.039624
v 927.621693 -92.443740 -10.394474
v 920.122343 -86.793627 -13.166588
v 921.382926 -91.298941 -10.563026
v 926.003569 -98.192316 -6.226025
v 916.412660 -88.223731 -12.087827
v 917.555489 -92.345148 -9.591818
v 917.424832 -100.853883 -3.263461
v 920.990149 -99.047781 -5.026925
v 912.007849 -90.158093 -10.647658
v 915.115876 -97.632549 -5.637961
v 912.516606 -92.951748 -8.855297
v 907.590090 -92.201327 -9.134581
v 910.588394 -97.997731 -5.077509
v 913.367550 -101.804017 -2.142550
v 906.494795 -99.798974 -3.394301
v 900.663664 -88.412653 -11.183453
v 902.665327 -92.332832 -8.909987
v 893.764763 -84.203939 -13.047259
v 898.963439 -94.361304 -7.435102
v 896.242371 -89.695986 -10.343795
v 902.103066 -101.719272 -1.600315
v 892.903699 -90.835752 -9.634427
v 888.437781 -83.586282 -13.165786
v 893.779236 -94.341378 -7.376456
v 896.966286 -100.024113 -2.983055
v 891.125037 -100.529431 -2.536571
v 887.471018 -92.182966 -8.840575
v 882.136676 -83.274222 -13.201201
v 883.759825 -95.848812 -6.434901
v 889.168156 -95.905138 -6.283288
v 880.996109 -88.697467 -10.884487
v 876.696330 -91.430143 -9.509948
v 878.861167 -95.974736 -6.501063
v 881.281756 -102.644886 -0.835329
v 883.048027 -106.375913 2.991116
v 872.651675 -95.182677 -7.300112
v 877.355654 -103.730308 0.063659
v 872.098901 -104.930329 1.030742
v 863.510722 -85.103420 -12.746897
v 865.377018 -88.284111 -11.456689
v 870.364899 -100.838229 -2.935023
v 866.203124 -100.717571 -3.303786
v 859.805465 -87.801096 -11.853362
v 852.963395 -83.522627 -13.484363
v 854.734727 -89.218073 -11.440656
v 862.134728 -95.011792 -7.943261
v 866.249426 -104.452254 0.212050
v 849.499863 -87.331052 -12.478598
v 856.158273 -95.949613 -7.681036
v 862.634489 -105.744389 1.337469
v 850.370505 -90.726698 -10.999647
v 857.815760 -107.658901 3.160455
v 846.370321 -93.301648 -9.942067
v 843.498089 -90.789956 -11.403753
v 850.848877 -103.600950 -1.781258
v 852.869797 -110.209722 6.030150
v 841.156696 -106.663515 0.571048
v 844.805323 -106.064556 0.233498
v 834.498908 -102.015381 -4.741850
v 835.618341 -107.906719 1.504378
v 776.569598 -94.745255 -16.252265
v 777.148911 -90.730728 -17.037665
v 775.335085 -97.224067 -15.445132
v 770.602300 -98.082296 -15.701870
v 772.614465 -103.472930 -11.796581
v 762.772090 -94.221327 -17.944104
v 769.034553 -95.038362 -17.056370
v 765.304122 -98.259900 -16.362990
v 761.520802 -96.161359 -17.667477
v 763.461014 -107.408056 -9.479459
v 768.759013 -104.814208 -11.235772
v 761.052304 -98.078681 -17.051449
v 763.085888 -103.397058 -13.432541
v 746.279532 -97.683910 -19.151861
v 731.194844 -98.606307 -20.772790
v 721.143121 -98.592637 -21.853200
v 714.191781 -98.896834 -22.574082
v 709.211168 -101.867747 -23.033838
v 693.401113 -101.144951 -24.953895
v 675.546225 -103.820140 -27.148098
v 676.291643 -105.953093 -26.982515
v 658.187107 -107.496417 -29.352400
v 652.063125 -106.789619 -30.183940
v 650.249776 -109.439732 -30.310163
v 634.783056 -111.917564 -32.180154
v 612.910206 -113.437182 -35.373881
v 973.667201 -122.108976 -0.282107
v 965.114285 -121.109772 1.817177
v 961.905668 -133.168682 15.182651
v 969.789776 -116.627272 -2.599845
v 965.882547 -123.732566 3.441602
v 857.374474 -119.679010 28.806254
v 852.017188 -118.450966 23.171587
v 948.962291 -79.066754 85.387433
v 949.077444 -89.915561 85.475499
v 745.110100 -110.206049 41.000904
v 754.711856 -110.598339 41.758410
v 775.659235 -111.733045 43.267062
v 801.484814 -111.342471 46.019113
v 932.202006 -96.822433 73.134548
v 926.926700 -82.571332 73.191581
v 930.406792 -82.631947 74.762004
v 937.926395 -98.010398 75.230179
v 929.372438 -87.367963 73.972736
v 938.218537 -91.919383 77.869587
v 940.239526 -95.632967 77.835715
v 942.629645 -94.468631 79.719329
v 942.409240 -78.371978 81.110215
v 942.958187 -91.748385 80.805505
v 943.220963 -85.425086 81.824800
v 942.283425 -81.689366 81.299585
v 947.076025 -83.999271 84.501408
v 953.212323 -87.621293 89.333886
v 956.367274 -86.431753 91.782112
v 965.354155 -93.860439 95.234327
v 966.822016 -91.428683 96.408579
v 762.431326 -84.431006 45.633437
v 771.258642 -91.861053 46.117661
v 781.755464 -86.893897 47.394718
v 959.421801 -126.208506 51.207739
v 986.947284 -120.425299 46.314097
v 772.357862 -85.606405 46.571876
v 763.154983 -90.325191 45.478519
v 1000.185301 -69.146470 86.665474
v 994.129002 -96.074424 21.147601
v 994.377496 -75.582544 95.197154
v 994.980387 -84.118764 93.426798
v 998.551837 -72.265998 89.869044
v 998.609418 -81.096979 87.383975
v 998.655630 -64.173154 88.089070
v 1000.273612 -76.478979 84.789466
v 998.375425 -57.704131 85.487457
v 1002.199699 -64.361798 82.277113
v 1001.677554 -72.152075 80.719832
v 1002.579645 -61.107411 80.741266
v 999.927829 -51.950237 79.252036
v 996.445894 -47.075929 78.406048
v 1000.986064 -56.992353 81.577713
v 994.043074 -38.665288 72.652381
v 999.661394 -49.086405 76.531852
v 997.330815 -43.382029 73.836514
v 994.626672 -36.524490 70.040256
v 988.332348 -115.573033 42.805525
v 989.505760 -121.274356 41.016891
v 998.539018 -34.447082 62.934503
v 991.133455 -122.006686 35.754267
v 992.341835 -124.503738 33.974045
v 991.648594 -127.000796 36.569168
v 1000.198606 -25.715592 58.233159
v 998.639651 -27.829957 59.832604
v 993.197914 -124.144724 31.286725
v 993.387930 -126.539931 32.674093
v 1002.833450 -26.721315 55.587203
v 1003.378908 -24.068982 55.961094
v 1001.388974 -29.043587 56.603443
v 1006.531908 -20.931803 53.582065
v 1006.523543 -23.405836 52.927090
v 1009.775722 -20.711487 50.243376
v 1009.676326 -10.794169 48.242461
v 1010.960980 -16.006465 49.134206
v 1013.095246 -13.467619 46.444376
v 1012.283043 -7.101231 43.717812
v 1015.436649 -7.529066 41.216574
v 1015.374795 -12.623807 43.042255
v 1014.945198 -2.844382 37.115761
v 1016.553430 -9.180571 40.234463
v 1017.425682 -1.849131 32.428071
v 1017.973526 -5.308037 34.202685
v 993.112444 -41.699934 11.748345
v 996.799247 -39.492367 10.451699
v 1018.043386 1.004021 26.638950
v 1003.924332 -36.581833 9.549219
v 996.630352 -41.968518 5.750267
v 997.332514 -40.772147 7.226669
v 999.809901 -39.070759 7.996119
v 1019.309101 -22.457825 19.346135
v 1027.338085 -22.349219 13.085403
v 1022.521673 -23.666397 16.415485
v 1027.876384 -23.915249 12.522675
v 988.782569 -96.059592 55.193760
v 987.802033 -102.244493 52.622969
v 998.342779 -49.981046 63.249552
v 998.448149 -73.508994 70.875453
v 998.680595 -77.823167 74.905394
v 993.919420 -91.431453 73.688278
v 998.026633 -59.827305 64.055174
v 993.069797 -87.167238 66.992820
v 995.573824 -48.841945 55.603288
v 995.036501 -56.333511 55.684605
v 989.623659 -93.683288 58.571105
v 993.081749 -50.101539 49.105156
v 993.698239 -66.788371 54.841997
v 993.528162 -62.122301 52.635820
v 993.146171 -74.608087 57.751595
v 993.927466 -46.364534 50.428300
v 991.635932 -66.582636 47.084109
v 991.218455 -74.896978 50.389981
v 988.366110 -95.753058 50.213804
v 987.955916 -100.207354 47.463332
v 988.418193 -96.882652 52.478925
v 987.525742 -105.490477 49.521270
v 989.522641 -48.324283 36.851921
v 990.787798 -64.472408 42.343202
v 989.879967 -64.119289 36.250304
v 1019.468927 -3.877542 25.492805
v 989.229273 -54.944267 35.502515
v 988.976777 -93.065453 37.544098
v 988.450004 -103.299224 40.027623
v 989.644162 -63.926020 33.082290
v 989.875774 -75.840467 36.144380
v 989.649164 -79.819047 37.127310
v 989.479634 -93.869390 34.411619
v 990.170302 -79.178555 32.869954
v 989.902824 -86.549577 33.353308
v 1020.206970 -5.692118 14.527230
v 990.181846 -41.134359 23.919341
v 988.725875 -57.347910 27.199178
v 990.113372 -101.309589 31.595222
v 990.382648 -41.470726 20.861034
v 988.833494 -47.798747 17.757162
v 993.394757 -76.285362 20.019187
v 997.304524 -120.292438 19.937093
v 995.255987 -80.355384 16.874467
v 992.106869 -60.513926 8.394219
v 993.910213 -61.866942 2.863322
v 994.670699 -64.748994 3.849873
v 993.489399 -49.540351 0.513393
v 993.897806 -53.506623 -1.382741
v 994.684973 -61.807205 -2.979319
v 996.806357 -86.687576 78.077473
v 1001.149238 -72.400217 76.889165
v 995.404800 -92.130320 79.737540
v 1000.750252 -64.972611 71.176032
v 996.152919 -86.456191 75.682962
v 996.514044 -80.880216 71.730154
v 994.966745 -86.662731 72.247227
v 998.611566 -44.874497 62.371065
v 999.649596 -55.618239 67.323109
v 991.536444 -98.183359 73.145502
v 990.043402 -101.287115 72.321878
v 991.744583 -92.080737 66.715870
v 994.875480 -78.910411 66.001742
v 992.518423 -83.574568 62.468056
v 997.217660 -56.789189 61.630080
v 995.311814 -61.708142 57.650463
v 994.796990 -70.933004 60.153568
v 993.931848 -75.998888 61.171152
v 991.231898 -86.362371 59.855952
v 991.478728 -90.197034 64.004259
v 990.878016 -94.719058 65.803882
v 998.690819 -38.208632 57.628490
v 988.601528 -102.423202 62.344135
v 996.839085 -44.220864 57.010626
v 992.052503 -79.111340 57.303138
v 990.468096 -87.978243 57.835183
v 998.271232 -36.066626 53.831405
v 1009.977308 -22.602304 48.354487
v 993.642011 -69.629097 56.133362
v 991.346499 -80.940441 55.813201
v 989.095660 -92.981909 54.563839
v 989.550102 -87.658791 52.317061
v 993.353417 -58.414112 51.193361
v 991.838470 -70.877713 50.436680
v 987.472460 -106.002244 56.497684
v 992.484801 -53.445185 47.812823
v 988.993694 -88.864270 49.048142
v 987.355814 -106.598157 51.913463
v 991.769737 -60.322730 45.887007
v 991.218095 -48.976714 43.405500
v 990.976997 -54.681771 42.954667
v 990.586836 -73.519837 45.802004
v 990.581113 -79.817372 51.017475
v 989.890750 -83.847115 50.648734
v 989.288726 -83.520160 44.460025
v 988.461061 -93.507448 43.222828
v 988.758504 -88.973179 42.853214
v 987.707387 -105.316726 46.624680
v 1016.117458 -16.240601 33.334924
v 990.779093 -59.053112 41.939420
v 990.424428 -72.026479 43.286278
v 989.775800 -80.175695 45.720693
v 1013.369387 -22.421402 34.433850
v 990.048856 -74.701905 41.954580
v 1015.339292 -19.400171 30.986301
v 993.285936 -35.872076 35.853928
v 988.346477 -96.273269 43.014118
v 1018.752757 -9.184883 26.052755
v 1016.402927 -18.227485 26.790831
v 998.481793 -31.062099 33.262553
v 991.024198 -39.710086 34.189417
v 989.015641 -88.763198 38.888147
v 995.008904 -33.792731 32.273728
v 992.612187 -36.745391 28.261605
v 988.945914 -50.499465 34.575479
v 989.679934 -59.831490 36.253182
v 989.321457 -84.238755 38.526063
v 1019.544051 -3.083807 19.644969
v 1019.103692 -9.560669 22.455373
v 1019.250780 -11.519046 21.275422
v 1015.437344 -22.555381 25.438872
v 991.727656 -37.870929 31.136738
v 989.496335 -42.855991 29.817331
v 988.756832 -47.223269 31.756386
v 989.987807 -69.250430 36.010138
v 1018.069526 -13.415178 24.299102
v 995.343800 -34.096389 27.995924
v 988.531589 -52.611461 31.513725
v 989.726269 -64.954303 30.916762
v 990.044786 -69.658763 32.111517
v 990.110862 -75.028040 33.244370
v 989.811721 -80.197141 35.194535
v 988.698437 -98.584622 38.606212
v 989.325278 -102.148659 34.716605
v 990.820850 -39.473975 28.796837
v 988.468395 -46.842876 27.519702
v 988.643068 -55.689834 30.626655
v 990.450005 -73.228528 30.115611
v 989.622274 -85.626604 35.196596
v 989.390567 -107.151613 34.843961
v 990.517483 -89.789845 30.406273
v 1019.429980 -2.932692 13.398195
v 994.960248 -36.618617 19.826684
v 992.263171 -38.611481 21.362313
v 989.326067 -60.755738 25.921854
v 1020.405746 -8.619302 16.807828
v 988.277284 -53.321221 27.232594
v 1020.567643 -5.613746 11.477350
v 990.140351 -65.106606 25.878416
v 991.017797 -70.099951 25.124883
v 992.452800 -95.023325 24.851848
v 990.936101 -94.103663 28.899771
v 1022.611096 -8.615567 10.384674
v 994.895600 -37.704437 17.087737
v 991.623141 -40.453731 18.240075
v 995.759410 -131.510859 27.251728
v 993.430052 -39.249580 16.209007
v 991.103980 -67.443304 22.599319
v 992.243821 -85.498796 24.949322
v 997.895143 -128.033838 22.900051
v 997.140356 -130.601956 24.120658
v 989.407707 -50.233152 13.281833
v 988.971720 -55.044923 19.176764
v 990.005613 -60.959630 20.336067
v 992.512142 -77.172365 22.839852
v 993.253511 -81.484286 21.900185
v 998.127761 -125.974422 21.363615
v 988.679746 -51.633071 18.281667
v 999.329246 -117.856198 15.140996
v 996.358316 -122.735720 22.970261
v 1025.274735 -10.757497 5.706493
v 1026.756407 -13.178378 8.665171
v 990.042499 -45.139079 14.543697
v 990.000693 -58.670165 16.618540
v 999.050273 -123.355540 17.878853
v 1027.016760 -12.730450 4.075741
v 998.378700 -116.925049 16.720232
v 998.139736 -100.737773 13.875064
v 1031.367643 -18.738866 3.438844
v 1031.931731 -21.125113 6.058421
v 990.897262 -44.794957 11.952828
v 992.155974 -48.227982 5.024266
v 989.700952 -54.882003 13.705095
v 990.835401 -59.967274 13.618658
v 993.839772 -72.163475 16.133294
v 999.427816 -95.240730 10.641671
v 998.792797 -109.104334 13.530786
v 999.237388 -113.390855 13.776628
v 999.671248 -116.141291 13.564899
v 997.247302 -84.104342 13.703968
v 998.376250 -93.925693 13.090161
v 999.178605 -102.611789 11.313328
v 999.684497 -111.221765 11.530230
v 999.985702 -115.543906 11.463405
v 999.977707 -120.831671 14.178754
v 999.823012 -122.470118 13.732856
v 1031.711874 -19.782327 1.211682
v 990.113311 -52.855477 10.211317
v 998.303260 -80.272472 9.238704
v 998.703471 -97.170507 12.586362
v 999.744102 -98.287177 9.268725
v 999.472030 -110.601016 8.833641
v 999.269358 -115.035495 8.834323
v 1032.476093 -21.273016 2.480345
v 1032.449844 -26.012693 0.545412
v 992.092531 -51.794204 3.418846
v 996.729453 -75.797311 10.238071
v 1000.487095 -90.630347 7.948761
v 1000.334801 -94.279535 7.980510
v 999.508606 -102.220379 8.841496
v 999.370197 -105.006510 10.425690
v 999.767895 -111.158170 10.050641
v 994.491597 -45.043682 3.631767
v 992.543711 -53.898127 2.215908
v 1000.072608 -96.952703 7.501019
v 999.637854 -99.657526 7.351835
v 999.000225 -109.682445 7.649845
v 996.296079 -69.801399 4.959840
v 1000.724763 -87.204285 6.520871
v 1000.870253 -90.951978 6.440845
v 1031.014752 -22.433808 -3.748350
v 1032.327686 -23.431906 -1.206991
v 1028.749811 -30.095427 -1.842575
v 996.713047 -69.622266 2.963064
v 998.330638 -74.915131 4.314232
v 999.056206 -78.722649 5.950797
v 1001.001334 -86.029024 4.687230
v 1001.088887 -88.877266 4.786957
v 1031.920060 -26.133479 -2.611112
v 993.787179 -57.561860 -0.191418
v 998.801235 -75.121066 2.405332
v 1000.205390 -81.480884 4.561534
v 1030.384873 -28.991126 -2.335670
v 995.069129 -64.061754 1.131706
v 1000.911079 -87.887244 3.254274
v 998.334534 -44.857213 -3.056620
v 995.412735 -46.877657 -0.927789
v 995.425953 -49.544977 -3.507934
v 994.764808 -54.288570 -4.995934
v 995.979591 -50.754526 -6.257276
v 999.634947 -45.645329 -8.563431
v 999.199141 -45.977092 -10.091781
v 996.837337 -49.431073 -7.902311
v 992.574304 -67.991957 16.654680
v 996.660465 -70.199245 64.449355
v 1001.027147 -69.709816 74.248784
v 989.369723 -82.112514 40.417946
v 990.919402 -83.152637 29.072090
v 991.375642 -78.421936 26.947420
v 994.815703 -68.568255 8.532546
v 996.687110 -47.920416 -4.584501
v 1000.104667 -88.223029 1.782316
v 1000.003261 -91.375631 2.755552
v 998.431818 -86.733670 -0.286525
v 1027.729503 -31.086663 -4.876194
v 1000.234544 -94.484240 5.042030
v 999.498507 -97.826704 5.723512
v 996.910036 -44.901726 -0.488268
v 998.534850 -112.662022 7.238970
v 1031.863968 -25.919688 5.093239
v 1031.278506 -22.254122 8.481691
v 1031.062593 -19.660514 7.229242
v 994.621124 -118.285796 23.987174
v 993.547103 -89.555003 21.946686
v 1016.038424 -20.740445 25.509677
v 1012.913603 -21.008429 41.411027
v 1002.671509 -28.819696 51.008328
v 1005.347513 -25.862874 51.790710
v 999.783320 -32.032571 50.810651
v 999.818899 -34.282190 57.739547
v 989.620947 -101.600139 69.602034
v 1001.281305 -57.802697 71.449166
v 999.432662 -78.236563 77.396058
v 1002.608214 -65.337307 76.373417
v 998.470019 -83.946792 80.891750
v 1000.072063 -77.568743 78.963296
v 999.474002 -123.992849 16.623628
v 1030.062121 -23.367409 10.452936
v 1025.941563 -18.262897 13.656938
v 1023.453973 -18.570510 15.723114
v 1022.174505 -14.452683 16.084849
v 1020.971501 -20.618119 17.945978
v 1018.048141 1.914493 23.988113
v 1018.451847 -1.674473 29.746165
v 1018.825582 -4.735454 30.279388
v 997.075245 -38.193694 12.813656
v 1007.550917 -15.577805 51.797755
v 999.469451 -32.082543 60.103645
v 994.990792 -130.716220 29.500117
v 998.626403 -38.358882 65.818567
v 989.926915 -127.981777 38.842999
v 988.949763 -123.714589 42.284994
v 1002.247950 -57.715385 79.554411
v 986.466483 -110.368121 57.018212
v 992.362767 -40.464847 75.595755
v 1002.876672 -64.651975 78.283120
v 995.422588 -73.184593 93.912412
v 995.967744 -69.108407 92.406555
v 664.483105 -105.542417 35.495321
v 975.047518 -121.660690 -0.774694
v 985.727728 -116.700903 -2.220083
v 983.276082 -79.275164 -16.670095
v 984.418669 -73.743701 -17.023580
v 986.419663 -62.176255 -16.932092
v 992.377453 -78.234240 -5.559060
v 992.417943 -79.882275 -5.337131
v 990.127558 -61.109697 -10.862552
v 991.423245 -66.434273 -7.792654
v 996.284690 -82.357894 -2.185042
v 995.404865 -34.582568 42.774238
v 993.664816 -38.150246 43.637943
v 987.733356 -73.987446 -12.144079
v 1029.021592 -29.449599 -6.602408
v 996.594615 -68.225883 0.368329
v 999.721675 -78.526149 2.956858
v 998.704947 -100.873006 5.500001
v 999.213420 -94.979321 3.353614
v 996.982734 -114.421228 5.484593
v 995.853297 -118.090232 5.330425
v 1031.231734 -27.903484 0.504151
v 998.448980 -120.217816 8.950553
v 996.438914 -96.315954 16.765551
v 998.113895 -127.761751 15.283087
v 996.970049 -100.472050 16.123971
v 996.469121 -105.736803 17.652862
v 994.898542 -86.690942 18.817792
v 996.952656 -130.840481 19.438075
v 998.721078 -126.956688 19.776453
v 996.817264 -127.423369 25.343812
v 999.220103 -34.727539 18.392406
v 1016.796265 -22.787994 22.579506
v 989.661011 -114.600580 35.912187
v 990.313517 -43.090144 36.587063
v 1016.255087 -15.369411 36.096342
v 992.285944 -40.588574 42.049208
v 991.926899 -45.413214 44.465693
v 1000.796084 -31.131290 56.545630
v 998.891767 -53.358802 65.206703
v 992.788461 -115.725083 26.911896
v 1018.657166 -19.819927 20.572010
v 999.428019 -40.490983 5.434084
v 1019.239798 -0.826691 24.994723
v 994.594869 -40.774728 10.903485
v 1014.885851 -17.457470 40.256001
v 1012.903422 -17.847316 45.961689
v 1011.004770 -21.444976 47.448071
v 993.777185 -105.436039 22.651311
v 1002.787917 -28.654869 52.932987
v 992.767444 -129.099864 34.175587
v 989.799936 -132.378704 35.153637
v 988.695858 -119.746457 43.296235
v 999.252011 -44.510773 71.558863
v 998.117130 -42.344131 71.467285
v 998.994573 -40.354370 66.960796
v 1002.350293 -69.066229 79.052149
v 1000.073832 -78.818686 81.492610
v 997.646671 -60.422829 87.657920
v 994.839726 -63.396266 90.895034
v 996.748747 -87.808501 86.879093
v 995.344415 -92.173460 84.569004
v 993.283788 -83.844100 95.327941
v 992.197926 -100.133553 25.777757
v 658.226877 -107.039672 34.506810
v 652.652760 -105.251360 34.633989
v 724.357931 -109.732148 39.257679
v 964.544037 -118.377144 0.190728
v 967.571019 -112.926065 -4.054226
v 996.710587 -121.810367 7.840068
v 998.799764 -82.140838 -0.362846
v 995.918117 -68.464627 -2.590886
v 998.319270 -44.098022 -13.605779
v 998.758584 -45.665476 -11.486129
v 993.322459 -36.794731 39.695146
v 998.739880 -30.596774 35.959329
v 997.493216 -96.912907 2.283690
v 989.628429 -71.628294 -9.309804
v 995.704800 -50.680417 -9.231069
v 998.805496 -79.802923 -0.599820
v 1001.380417 -42.122521 -0.938628
v 998.561681 -42.221993 2.597722
v 1029.998129 -28.718240 1.656112
v 993.204360 -44.702059 6.618995
v 1031.153735 -26.951899 4.847084
v 997.772722 -110.023472 15.863991
v 1031.199269 -24.824905 8.255769
v 1023.091772 -13.312001 14.415741
v 1019.199067 -16.340433 20.362991
v 1020.428451 -11.258512 17.919149
v 1016.626553 -11.607997 40.184556
v 1001.215851 -30.841034 54.159452
v 999.449218 -39.902387 64.141268
v 1002.444293 -57.532483 75.361173
v 997.407421 -86.806843 80.442880
v 994.402306 -57.103775 -4.678838
v 987.792028 -110.630840 44.884916
v 1014.995567 -19.050147 33.933196
v 1030.329153 -26.792569 7.192812
v 1027.332359 -17.084098 11.700592
v 1018.860378 0.380949 21.046121
v 1017.072106 3.167179 22.088880
v 1016.992112 -14.125686 31.854885
v 996.944770 -114.601642 18.488321
v 1003.443478 -20.407657 55.625419
v 1002.289144 -14.726921 53.911733
v 990.888308 -117.171126 32.834022
v 999.426804 -42.623066 67.946722
v 999.783100 -45.861494 69.238746
v 1001.876744 -53.839720 75.732607
v 1000.176913 -48.983799 75.178668
v 1002.810022 -60.578203 79.212564
v 998.167958 -85.155056 84.939771
v 993.447587 -94.772196 83.620308
v 996.140070 -91.570811 82.749110
v 740.234482 -109.068574 41.024198
v 986.697063 -118.449542 -0.963965
v 987.350578 -77.806430 -12.264735
v 996.988366 -78.219808 -2.438607
v 994.093478 -56.571192 -6.770907
v 994.878907 -49.997517 -11.227397
v 1020.472560 -34.259785 -12.466552
v 986.975800 -69.312685 -14.047262
v 994.564096 -53.196847 -8.780697
v 999.185784 -121.539359 10.914724
v 994.016452 -100.951909 21.771128
v 996.549374 -129.117809 26.794379
v 991.533922 -108.824162 28.259253
v 1018.429215 -7.258314 32.983764
v 1001.192970 -51.336118 75.570690
v 995.102295 -91.420513 18.765650
v 1001.566247 -53.582675 77.473348
v 1000.802863 -49.774201 73.851118
v 995.725885 -65.533896 91.299391
v 970.540197 -130.771888 47.168224
v 972.519771 -115.823881 -3.712231
v 987.499857 -116.265852 -1.625230
v 988.555613 -74.388214 -10.642879
v 990.048241 -75.600729 -8.110123
v 989.961891 -78.610562 -8.089930
v 1025.313505 -21.415698 -9.702948
v 995.477825 -52.119290 -7.507489
v 993.213506 -57.047087 -8.237122
v 1000.984517 -43.572832 -5.011558
v 1029.494893 -25.189132 -7.200783
v 987.232059 -106.940820 63.260892
v 987.533212 -125.327949 43.226306
v 988.476236 -77.104592 -10.566301
v 989.574392 -66.828682 -9.984094
v 988.619631 -63.776699 -12.193133
v 1002.240405 -55.887895 77.806093
v 969.526109 -131.765292 47.214383
v 999.891618 -79.896723 1.182282
v 997.471679 -72.922095 -1.450137
v 999.541388 -34.028334 60.521062
v 1000.452513 -84.873587 1.647046
v 1000.891845 -83.988237 3.133289
v 999.431410 -36.679784 61.961028
v 998.723469 -85.692438 -0.246538
v 999.815136 -45.860742 71.486678
v 994.599547 -63.432112 -3.994232
v 987.394592 -118.008612 46.022784
v 996.358012 -67.575091 -0.846483
v 988.071520 -120.250719 44.911572
v 1002.699330 -58.221026 77.242569
v 987.801955 -121.956879 44.864702
v 968.792776 -121.915686 0.962393
v 981.903766 -93.794000 -12.801946
v 996.475852 -36.473717 49.487586
v 994.402917 -111.442776 22.312744
v 987.986522 -107.717590 43.116304
v 997.672978 -64.185045 64.071235
v 673.447191 -116.649073 18.334385
v 360.410274 -94.480153 -57.195327
v 194.020289 -128.126903 -80.287315
v 94.898871 -167.118007 -45.924339
v 741.321398 -88.993572 43.551094
v 657.409219 -118.473787 -5.601252
v 669.609865 -95.763698 -26.136430
v 352.027844 -117.838875 9.956196
v 851.561959 -58.582016 -7.289365
v 336.404562 -71.813710 -39.643316
v 421.862358 -86.605048 -48.121200
v 276.402274 -92.263548 -59.920937
v 431.428377 -89.347886 -49.184252
v 384.468018 -119.532687 -4.811624
v 388.710790 -119.282612 2.837762
v 105.920162 -60.009706 -45.934451
v 289.671462 -127.528738 -64.066798
v 949.100557 -112.693985 0.857225
v 219.147972 -84.324423 -57.083096
v 967.360035 -27.316785 -19.788540
v 432.319191 -117.152878 4.851528
v 437.451192 -117.195877 1.008940
v 866.184448 -80.024879 58.017419
v 722.485359 -58.016359 35.105169
v 307.551721 -86.408768 -54.025473
v 248.779550 -103.009160 -68.575664
v 242.269632 -99.159506 -66.972391
v 182.888048 -75.947760 16.346176
v 334.600664 -126.001488 -33.364054
v 63.209903 -194.704902 -18.514929
v 411.477433 -69.922642 -34.788717
v 371.255037 -124.460486 -45.501755
v 244.388073 -73.000299 -44.887395
v 65.575317 -32.273927 -35.116083
v 59.270529 -28.542707 -37.233913
v 505.507886 -61.487451 -17.379626
v 215.357113 -89.679517 -62.019285
v 314.573950 -102.944161 -64.054055
v 412.812718 -122.454207 -32.481190
v 118.880465 -156.653057 -42.765840
v 225.282547 -134.924377 -17.190740
v 295.909695 -89.892273 -57.206351
v 145.215237 -100.147712 22.558603
v 335.340393 -124.287600 -26.473807
v 396.510451 -77.115710 18.961402
v 267.055824 -113.984049 -70.912995
v 274.903429 -115.054984 -70.518350
v 267.713924 -106.950474 -68.734753
v 231.609867 -74.547684 -47.380104
v 799.933715 -117.589866 26.420134
v 645.530988 -68.668695 30.280923
v 346.829392 -123.406907 -25.174172
v 355.624868 -122.022403 -58.212572
v 628.727810 -119.489704 -10.472269
v 352.163074 -121.523924 -2.709491
v 303.455830 -105.737444 -65.884721
v 499.780564 -116.749027 1.404465
v 467.386650 -119.214666 -14.763158
v 118.397807 -145.281837 9.067331
v -4.017646 -183.286026 2.955153
v 97.812011 -165.782064 -20.402467
v 715.337265 -64.143392 37.090148
v 248.255267 -106.638095 -70.282675
v 797.745336 -117.395430 21.822985
v 157.879312 -152.313849 -75.089165
v 586.175896 -84.653477 -29.738745
v 409.797725 -118.037876 6.939093
v 597.385801 -62.072171 -7.945324
v 543.527844 -71.273409 -24.762005
v 175.387463 -132.299723 6.944538
v 181.521989 -121.001422 15.008459
v 291.909203 -127.126593 -23.867885
v 219.141503 -113.872953 17.039913
v 696.291678 -79.880442 -16.435180
v 186.281859 -76.019734 16.398339
v 294.424792 -126.471240 -18.031333
v 336.053404 -93.125593 22.329365
v 113.815352 -61.975109 -46.624052
v 286.535322 -94.872980 22.398543
v 551.565582 -119.089844 -6.003333
v 779.637782 -60.609702 0.401200
v 304.902264 -127.302208 -31.183386
v 645.938742 -91.889728 -27.050893
v 327.276260 -75.294030 18.926083
v 549.903784 -86.902207 -35.543392
v 267.899479 -72.118363 -42.700334
v 265.567623 -133.307602 -43.889091
v 0.884943 -30.411986 25.707483
v -1.813829 -52.605488 13.640873
v 1.312732 -18.411027 30.193792
v 64.583602 -107.604018 32.384319
v 214.178289 -136.385089 -16.728756
v -14.147273 -74.255163 -11.416182
v -16.089458 -75.248363 -1.773066
v -20.658320 -78.972580 6.762772
v -21.987837 -80.469856 9.145495
v -16.614313 -75.915140 3.175910
v -7.047170 -67.560815 -8.080808
v -10.937044 -70.802443 -27.677913
v -18.565756 -78.359881 -12.772394
v -22.668984 -79.579483 2.279481
v -23.736542 -80.912464 6.099619
v -11.423899 -71.779860 -26.042456
v -10.993500 -71.792747 -18.932642
v -13.423648 -74.559222 -23.997735
v -14.005723 -74.810074 -17.554812
v -23.478420 -80.147473 -2.048639
v -15.876093 -75.201113 -7.306106
v -13.522642 -73.479452 0.067938
v -5.547189 -64.829448 -18.849685
v -9.154562 -69.746209 -7.567212
v -14.989540 -75.706170 8.988001
v -9.843176 -53.303906 -71.398154
v -7.990838 -68.687334 -13.958892
v -8.679536 -68.994767 -20.847943
v -12.040743 -73.864379 11.127053
v -10.072830 -70.496217 -1.284624
v -6.951387 -67.263247 -3.763774
v -11.557259 -74.994317 14.755312
v -10.032504 -42.856945 -65.328022
v -7.852891 -38.670638 -65.433484
v -10.872917 -44.474427 -63.476362
v -7.909718 -68.807432 8.819913
v -6.537451 -66.871855 10.200914
v -7.944012 -70.118687 17.086499
v -6.310211 -66.282091 2.111051
v -7.114741 -43.337382 -68.920724
v -8.602663 -36.627162 -62.236276
v -5.255053 -64.523351 3.681894
v -6.270456 -36.262469 -65.086640
v -5.365728 -33.251229 -63.398895
v -7.355706 -34.362840 -62.452710
v -6.243316 -29.867874 -59.539201
v -7.785081 -31.856491 -57.936453
v -2.737512 -27.662872 -60.015618
v -5.003760 -27.790857 -58.863083
v -6.695718 -25.714798 -52.177885
v -6.102353 -26.033856 -55.403442
v -4.560540 -24.541272 -55.997900
v -6.177002 -23.641864 -51.412505
v -4.822360 -22.548705 -53.238704
v -4.928836 -19.129443 -48.619362
v -5.671386 -20.276916 -48.185585
v -3.394909 -16.806127 -47.551242
v -4.652621 -15.137152 -42.685670
v -0.647619 -7.545550 -32.619724
v 0.075480 -5.775199 -29.022371
v -2.659333 -6.384842 -25.481575
v 2.491019 0.579226 -14.081084
v -0.053707 -0.180987 -11.270044
v 4.748870 2.020588 -8.670085
v 11.965333 -3.249666 -27.192611
v 12.792176 -2.469374 -25.130818
v 2.213758 1.619598 -3.480518
v 3.080776 1.967137 0.936698
v 2.097591 1.259489 3.910678
v 3.450433 1.623024 6.306908
v 3.057947 0.889973 10.629321
v 1.672112 0.001500 9.045321
v 2.528751 -2.395498 19.975928
v 2.432802 -10.735271 32.563165
v 3.134361 -6.994782 30.262734
v 3.140059 0.028174 14.851836
v 2.164243 -5.691683 24.980017
v 71.229450 -23.382691 3.654007
v 18.042278 -7.157207 32.795696
v 29.890385 -13.186023 28.028167
v 24.058533 -20.932562 43.902452
v 26.088280 -18.454194 38.946307
v 76.727822 -26.277349 -2.122508
v 78.681542 -28.803197 4.248224
v 78.327172 -34.499168 16.576320
v 90.072651 -36.874484 7.216549
v 100.670229 -41.194370 5.442838
v 26.351822 -9.077857 25.088878
v 27.521280 -7.270482 19.599510
v 22.049396 -7.377375 27.793006
v 20.358236 -8.296791 31.803236
v 17.605271 -11.054272 39.345324
v 23.015705 -10.443497 31.570370
v 23.345858 -13.220373 35.201615
v 20.114102 -11.033140 36.447395
v 19.344672 -12.985111 40.079686
v 27.138680 -10.927623 27.228111
v 27.215795 -12.485630 29.620287
v 19.161581 -17.095105 44.954663
v 25.192989 -14.273368 34.348053
v 16.972544 -17.814037 47.248118
v 22.856731 -17.759493 41.831492
v 19.987064 -24.899458 50.493626
v 16.438124 -25.677097 52.910715
v 53.020063 -13.082629 16.942871
v 51.563511 -14.549454 21.889236
v 24.537803 -24.637069 46.789046
v 29.297528 -25.256890 43.141049
v 27.834851 -28.381234 46.938145
v 67.266548 -19.205194 -1.943422
v 53.061511 -14.984632 21.127448
v 63.637445 -20.360392 13.526928
v 56.493783 -17.450142 20.938842
v 64.638947 -18.748982 6.723040
v 58.565279 -16.616832 15.387439
v 56.274378 -19.756912 25.775906
v 52.854274 -17.677404 26.834234
v 70.793563 -22.605977 1.351714
v 55.393501 -19.669703 26.914443
v 52.545979 -19.959750 30.811578
v 73.773815 -24.073705 -3.413408
v 60.865493 -22.648568 22.839055
v 62.420378 -21.025841 17.279910
v 61.068820 -24.145636 24.939676
v 51.558213 -24.161212 36.476964
v 79.044598 -27.647820 -6.182520
v 67.624477 -22.807846 10.951579
v 72.507780 -25.860060 8.531443
v 59.488985 -27.669752 31.267298
v 51.454904 -30.599615 42.573153
v 83.667885 -31.473048 2.397056
v 78.132174 -29.962630 8.547183
v 83.407361 -33.283654 8.116995
v 86.056520 -36.277024 10.758187
v 83.387216 -37.951847 16.152081
v 91.798208 -43.219703 15.463189
v 87.285608 -39.100285 13.907754
v 100.323135 -39.541609 2.119994
v 41.333014 -134.518694 39.949162
v 57.866324 -112.246355 34.020657
v 50.098151 -116.307834 36.661394
v 81.059376 -44.310610 24.621209
v 54.018255 -47.901564 48.447990
v 59.406206 -51.886312 43.864201
v 91.890811 -58.209030 24.172254
v 78.018025 -61.383576 32.200062
v 74.408480 -60.444617 34.403174
v 75.360748 -64.733598 34.040015
v 66.753649 -65.913127 39.784198
v 51.558573 -64.859116 51.781138
v 54.935394 -66.887119 48.912097
v 79.720273 -65.863538 31.466802
v 72.945487 -70.517342 35.544889
v 58.733412 -73.749922 45.111861
v 47.588164 -73.693315 55.036059
v 51.188547 -80.245726 50.377659
v 65.035241 -79.807509 39.024356
v 52.277708 -85.608289 47.663138
v 55.315859 -87.173569 44.482906
v 47.217379 -92.158358 49.894067
v 59.572423 -88.303324 40.806740
v 54.978719 -96.905247 41.231902
v 54.700048 -104.423571 38.521217
v 51.844861 -111.457716 37.477209
v 40.272026 -120.149440 41.479981
v 37.087831 -130.534742 42.872321
v 59.661212 -124.012512 30.097798
v 74.619676 -129.415159 23.935486
v 69.212212 -132.083563 25.216861
v 29.254766 -137.499020 51.415946
v 96.244892 -132.961345 19.155823
v 79.638006 -134.905421 22.050304
v 95.470059 -138.253510 18.045094
v 77.529126 -139.119671 22.235933
v 44.100957 -141.501143 40.031325
v 92.344491 -148.259997 15.637937
v 95.853596 -149.129031 13.991282
v 85.086904 -147.947207 18.191441
v 81.691463 -149.909700 18.877022
v 92.548957 -151.584910 13.974372
v 74.510812 -156.032644 20.667074
v 71.561655 -152.467730 23.291115
v 65.035276 -156.148554 27.235410
v 56.379441 -153.541142 35.903501
v 77.132532 -155.471566 19.319631
v 59.694973 -154.119164 32.193791
v 71.052533 -155.985413 22.900172
v 57.758722 -163.323740 33.449291
v 49.490521 -163.482414 46.032255
v 47.523075 -170.296738 46.223416
v 59.677348 -171.783958 28.436297
v 54.141514 -173.609539 35.321671
v 64.758947 -179.683115 17.969022
v 69.102936 -29.793595 21.192817
v 74.860901 -30.522931 14.710638
v 72.393335 -32.110741 20.125250
v 21.610134 -32.175327 53.709028
v 60.092915 -33.732343 36.367771
v 67.370807 -39.595467 32.761429
v 70.086187 -46.983751 34.393866
v 56.155864 -42.445857 44.775327
v 77.238987 -43.903278 27.268834
v 60.044461 -45.328575 42.043993
v 64.815092 -46.126054 38.239539
v 54.234946 -45.068200 47.469190
v 49.447705 -48.722335 52.180339
v 65.659577 -48.430906 38.220076
v 56.298806 -47.477889 46.131931
v 84.895156 -44.934800 22.159882
v 77.141286 -49.916956 30.584855
v 69.567270 -48.470655 35.300416
v 60.636979 -47.541246 42.184176
v 84.297384 -49.445826 25.467295
v 52.770863 -52.094309 50.138610
v 51.047283 -56.773046 52.060576
v 77.187197 -52.550932 31.534342
v 70.203188 -52.658264 35.955727
v 66.987680 -51.866642 38.017589
v 58.846230 -56.866234 44.581519
v 81.711086 -52.730347 28.570564
v 68.768195 -57.008870 37.612648
v 65.867616 -57.297414 39.449567
v 78.005651 -56.359083 31.689713
v 74.420308 -57.497938 34.123612
v 88.166977 -55.725064 25.588050
v 82.006760 -55.328980 29.133977
v 47.694328 -63.633596 54.863281
v 87.040041 -58.085925 26.763478
v 70.689541 -62.382536 36.999740
v 43.097446 -66.439869 57.539435
v 85.209419 -61.745082 28.171136
v 60.755816 -63.355005 43.965433
v 84.655273 -66.789801 28.901922
v 43.681642 -70.838037 57.530643
v 51.714267 -71.333334 51.720159
v 60.888411 -67.668260 43.967219
v 56.905538 -70.617264 47.142456
v 38.751928 -75.043098 59.799830
v 70.055184 -75.062004 36.766349
v 67.233976 -69.235203 39.380737
v 64.061844 -72.433752 41.290468
v 43.121463 -73.799936 57.813694
v 43.446147 -81.800180 56.736325
v 62.122060 -77.041324 41.666935
v 82.220450 -74.423140 30.181846
v 80.931658 -79.400178 30.537100
v 76.592614 -76.944592 32.680021
v 71.223493 -81.529021 34.994542
v 58.266412 -80.801909 43.800093
v 41.388766 -80.213299 58.470198
v 60.670937 -81.618675 41.678568
v 46.510213 -81.971482 54.327638
v 63.444016 -84.675098 39.056414
v 45.196070 -89.936795 52.906248
v 50.946469 -92.982805 46.079648
v 56.860907 -90.788830 41.979001
v 64.581201 -97.545430 35.275831
v 46.100943 -97.410620 48.313941
v 44.350555 -97.149273 50.130009
v 59.632926 -96.503802 38.285874
v 52.685347 -98.433555 42.317217
v 39.776164 -98.552236 53.770672
v 69.051802 -96.672270 33.327300
v 46.848389 -103.529945 44.648374
v 41.696830 -102.140694 50.093140
v 58.132465 -99.464957 38.257216
v 58.619787 -103.063738 36.688936
v 67.188112 -103.916656 32.334030
v 69.319407 -106.049918 30.959820
v 56.991022 -109.805171 35.286953
v 47.818031 -109.605841 40.858150
v 45.052762 -116.013396 39.785193
v 38.065812 -117.593778 44.059688
v 29.335027 -121.636985 49.975900
v 58.828784 -117.147378 32.146717
v 39.018615 -126.010984 41.338885
v 33.783533 -121.267954 46.308205
v 48.964007 -119.765779 36.218564
v 63.934229 -128.571812 27.610880
v 53.385024 -124.816284 32.830778
v 72.846645 -123.202455 25.636109
v 59.275149 -130.595952 29.210006
v 28.764222 -132.795611 50.541275
v 57.180502 -128.155457 30.511880
v 35.683825 -136.135159 45.503949
v 54.790954 -133.406384 31.284482
v 35.419295 -139.234382 46.961067
v 60.025390 -134.921537 28.703980
v 30.775232 -143.029446 51.709515
v 67.505105 -134.921165 25.641186
v 72.626391 -137.654120 23.817019
v 24.190504 -148.419362 55.928008
v 75.496517 -135.633025 23.074874
v 37.461166 -142.226766 46.343731
v 40.608388 -144.113692 44.447160
v 91.445633 -139.555145 18.629483
v 38.491596 -147.386877 48.278630
v 85.774489 -138.479709 20.159097
v 79.439907 -144.707995 20.898269
v 68.917372 -140.309958 25.073617
v 66.927731 -142.219112 25.949231
v 89.960020 -144.527365 17.675580
v 82.052797 -141.000985 20.708156
v 81.227872 -146.850367 19.831592
v 66.741551 -145.512721 26.218010
v 86.128043 -143.974477 18.918658
v 72.892460 -141.337903 23.580480
v 74.143408 -146.768264 22.696241
v 70.781346 -144.611780 24.286154
v 68.138590 -148.501639 25.607460
v 75.386715 -145.514901 22.305695
v 72.433654 -150.168554 23.129587
v 84.667215 -151.946512 17.038205
v 77.498919 -152.338474 20.086144
v 75.821831 -150.044989 21.443825
v 61.998988 -148.984765 29.520709
v 80.879710 -153.008284 18.296993
v 61.357323 -151.989362 30.452663
v 65.124476 -153.567556 27.424045
v 74.548188 -158.979639 19.547659
v 66.372242 -159.971457 25.379843
v 58.897465 -158.717918 32.927360
v 56.010052 -158.122508 36.873467
v 53.284368 -159.377695 40.895394
v 82.024686 -161.750310 13.351473
v 67.063358 -159.252786 25.001250
v 49.196336 -157.994078 46.794463
v 79.549095 -157.448185 17.165698
v 60.589497 -162.481914 30.197527
v 70.313520 -163.667841 20.756905
v 63.722694 -163.511643 26.574520
v 84.920642 -161.999798 11.214504
v 74.148570 -162.361964 18.431209
v 60.649552 -165.943213 29.154701
v 62.831294 -165.341091 26.919002
v 68.011594 -163.867111 22.633831
v 69.282990 -168.902751 19.165029
v 66.393927 -170.563953 21.252957
v 62.775557 -170.411658 25.200949
v 56.178719 -171.231255 33.175739
v 52.017089 -172.885302 38.885647
v 53.436217 -167.705776 38.369416
v 66.164230 -173.921330 19.879572
v 69.887903 -175.264625 14.634395
v 64.596932 -170.181552 23.269517
v 56.820210 -176.529664 30.437762
v 48.199234 -177.917189 42.468077
v 68.385308 -176.811982 15.349084
v 66.466702 -175.803364 18.439958
v 68.997666 -180.680301 10.655912
v 57.918915 -180.271924 27.168110
v 61.808923 -186.601529 16.248088
v 56.249476 -181.058320 29.152873
v 53.356094 -183.138329 32.689985
v 90.082924 -132.750593 20.205685
v 75.255427 -81.819348 32.879496
v 108.218681 -147.608734 10.610200
v 96.639883 -154.317205 10.504274
v 107.629885 -158.321507 -3.436866
v 106.128381 -159.974837 -7.252580
v 95.268234 -165.824874 -8.169530
v 90.792875 -163.013791 5.881016
v 100.694770 -164.663016 -30.319152
v 98.894332 -165.487972 -27.143406
v 91.076032 -169.891905 -21.685043
v 85.790457 -171.942681 -8.288380
v 86.479553 -172.694874 -17.468319
v 86.939904 -171.893701 -13.554942
v 76.537515 -174.000841 6.940178
v 89.080558 -171.206633 -34.726568
v 84.850719 -174.454308 -25.528665
v 78.963643 -179.080812 -32.187878
v 76.200154 -180.828860 -12.153248
v 67.009944 -187.273398 2.253731
v 74.678256 -183.445839 -26.117661
v 65.035079 -191.302345 -2.260751
v 66.922564 -191.307094 -18.508322
v 101.885090 -147.928838 12.597257
v 95.926322 -157.768445 7.931330
v 100.915497 -161.378896 -2.853674
v 97.245950 -159.173620 5.439039
v 95.628979 -163.565057 -0.894728
v 100.280379 -163.137890 -8.582603
v 101.457123 -162.946170 -11.112545
v 91.118110 -158.689663 9.969145
v 96.279974 -164.627766 -5.500888
v 91.034328 -166.485747 -1.202580
v 95.292051 -166.456432 -12.843415
v 87.783358 -168.613306 -0.908389
v 95.686261 -166.859478 -19.243723
v 91.472278 -169.188184 -16.160307
v 87.810535 -169.973572 -5.706241
v 88.293894 -170.236668 -8.607585
v 93.810683 -168.353294 -33.423499
v 92.964156 -168.855133 -26.722495
v 83.758883 -174.018001 -11.830389
v 79.214417 -175.969884 -2.631848
v 84.552451 -172.357885 -5.791912
v 84.726164 -174.492943 -22.058226
v 80.855768 -175.339375 -5.646495
v 75.925810 -179.482804 -3.676393
v 77.744262 -178.602298 -8.109316
v 87.379790 -172.092019 -38.199550
v 71.192759 -179.635300 7.757592
v 83.445184 -174.704938 -15.153734
v 69.478619 -182.487956 6.410242
v 78.078905 -179.351380 -15.593579
v 74.445263 -182.306152 -9.841774
v 78.728172 -179.096406 -20.093671
v 45.314634 -189.850801 40.370806
v 71.762669 -184.517182 -6.129927
v 72.079303 -181.786989 1.315950
v 66.779989 -186.548811 4.687206
v 63.715750 -186.057455 13.104736
v 63.412351 -187.244526 11.945210
v 49.997509 -192.012397 33.945159
v 47.933851 -192.988871 36.021862
v 82.935546 -175.887877 -28.562208
v 61.809190 -188.656227 13.016548
v 60.308085 -190.724709 12.844227
v 52.914895 -192.849513 28.375674
v 49.175694 -197.575864 28.139264
v 47.304647 -194.163869 36.064126
v 75.710656 -182.102709 -21.244913
v 74.203238 -183.515540 -16.933710
v 65.967478 -189.509681 -0.149966
v 62.070225 -189.842055 10.375237
v 49.744152 -195.036539 31.301861
v 74.073781 -183.972124 -28.891853
v 67.238181 -189.310650 -3.948846
v 64.704681 -188.361611 6.516731
v 53.312514 -194.888445 23.977357
v 69.886291 -188.525136 -22.134070
v 69.086222 -188.684586 -14.712535
v 71.625657 -185.770532 -12.468845
v 61.497553 -191.562102 8.180082
v 63.302425 -194.292849 -7.971943
v 66.052353 -191.724890 -12.235600
v 62.713331 -195.144941 -14.018812
v 53.241368 -199.099150 5.913256
v 59.980636 -196.887560 -6.606138
v 58.864403 -196.644307 0.058963
v 56.236918 -198.584621 1.142686
v 47.692421 -201.736330 10.053974
v 51.259833 -199.196209 -45.506620
v 51.652659 -199.142067 -39.523082
v 106.057877 -143.490185 13.629375
v 91.969050 -168.244411 -11.421088
v 211.283201 -141.172718 -57.426887
v 232.359176 -133.836756 -15.578275
v 229.106697 -132.634434 -7.016092
v 218.968298 -138.331749 -45.927136
v 217.662479 -139.411618 -51.191764
v 207.379823 -141.124299 -54.204344
v 27.186347 -209.901108 -18.287400
v 316.606936 -129.031238 -46.819770
v 313.383222 -129.272045 -44.444797
v 311.345117 -129.512323 -48.025677
v 302.905363 -130.308405 -46.876342
v 244.262417 -131.646455 -10.006164
v 212.737939 -138.509477 -42.851251
v 198.296340 -138.829081 -17.842164
v 209.301657 -139.474734 -46.352073
v 26.758757 -210.193399 -12.940435
v 226.031140 -135.656469 -32.041863
v 211.881456 -136.196313 -13.514187
v -9.640308 -144.152207 -6.521496
v -12.508344 -138.368575 0.149285
v -11.979871 -138.049417 6.405469
v -12.671485 -138.375279 -10.397448
v -21.018997 -126.935475 -2.408368
v -2.322086 -126.970784 -37.829088
v 0.149355 -74.834880 44.883212
v -21.918728 -96.452848 0.222723
v -0.307781 -206.190485 10.508938
v 1.364898 -195.701509 33.005727
v -1.869966 -204.469399 11.834794
v -1.137759 -198.363849 24.507807
v -1.653810 -206.646562 2.608205
v -1.417879 -206.116552 7.512748
v -2.518698 -197.663765 18.684316
v -1.634823 -200.974169 19.528621
v 16.374348 -203.788130 -38.097375
v -3.443315 -205.273393 -6.136448
v -3.714676 -205.330134 -1.902172
v 6.269403 -203.391555 -30.848394
v 0.652288 -206.358733 -11.815133
v 6.103405 -201.761542 -34.364804
v 3.802976 -203.209587 -28.838608
v -4.330085 -203.362339 -13.743382
v -2.879990 -205.249329 -8.803992
v -3.508210 -204.237573 -12.973048
v 3.863449 -201.966046 -31.569725
v 1.726503 -199.908675 -33.639448
v -3.105703 -203.816786 -16.085299
v -0.566663 -200.908709 -29.729521
v -3.217025 -203.185645 -19.104473
v -5.392704 -201.202010 -14.913048
v -4.802477 -202.125203 -16.674553
v 5.478057 -200.384810 -36.367925
v 2.447649 -197.811606 -37.888410
v -2.497706 -201.698050 -25.144046
v -3.512909 -201.486343 -22.988392
v -5.183399 -201.319520 -17.804274
v 0.169610 -198.430461 -34.864127
v 0.177514 -199.672087 -32.816736
v -5.285931 -200.329885 -21.355161
v -3.051198 -197.133929 -34.090397
v -2.461227 -200.447245 -28.339958
v -1.232433 -195.906781 -37.789530
v -1.054117 -194.226827 -40.392284
v -7.858966 -137.150788 33.461636
v -8.526087 -144.433232 3.445475
v -9.786575 -136.618404 27.408563
v -10.367806 -139.058597 15.484531
v -10.749392 -140.836293 1.375921
v -11.679357 -137.769438 11.154188
v -11.707558 -136.347053 18.735565
v -11.287825 -132.641449 29.877044
v -9.589432 -142.551589 2.693565
v -13.843716 -131.436365 23.700055
v -8.153561 -147.822867 -12.761913
v -8.207511 -147.282279 -7.495696
v -12.836651 -135.441576 14.879709
v -13.543729 -128.767120 29.407908
v -8.232427 -147.204975 -16.345749
v -10.849707 -141.405709 -13.309648
v -9.768205 -143.999215 -11.640175
v -10.931526 -141.510423 -4.302274
v -13.411070 -137.675273 -4.701232
v -16.189500 -130.054179 17.439009
v -11.812159 -140.181164 -8.092446
v -15.948325 -133.509406 -7.416621
v -20.615752 -125.192356 12.388939
v -14.148535 -136.407851 -7.700849
v -17.844011 -131.377693 -1.415528
v -20.807338 -126.996323 5.710009
v -21.094576 -122.558771 14.290033
v -19.564676 -129.075948 -2.161244
v -22.877744 -124.630384 0.939162
v -20.912048 -125.992641 9.302438
v -19.098880 -129.538769 2.621451
v -1.830810 -132.756487 -44.234160
v -3.160554 -122.579095 -30.495955
v -1.727352 -127.052228 -34.869701
v -5.059409 -120.480899 -28.614465
v 3.535934 -137.137053 -68.098816
v -2.027864 -130.861894 -42.923429
v -2.834421 -127.645949 -41.825297
v -4.090931 -121.987891 -35.146459
v -2.844082 -124.340178 -34.780728
v -3.862942 -121.465372 -31.026899
v -8.650731 -118.828989 -22.516245
v -12.566741 -115.327465 -18.080128
v -4.936664 -122.242786 -39.607415
v -1.520979 -73.355145 41.695257
v -3.510586 -126.920026 -43.881880
v -8.896123 -116.454589 -26.172680
v -2.214592 -74.646231 36.495452
v -6.715760 -118.253287 -30.825246
v -8.355869 -116.178750 -28.658465
v -6.413112 -119.148619 -35.461639
v -7.816539 -116.284564 -31.133977
v -5.720630 -122.370078 -45.792747
v -7.203480 -118.599175 -38.214089
v -7.312863 -119.133095 -43.275817
v -7.896320 -116.462366 -36.108266
v -20.096080 -94.850554 -9.656869
v -5.643783 -158.323079 -19.430846
v 1.182269 -25.710453 40.728542
v -5.652585 -192.414999 -14.299416
v -5.155562 -195.674992 -6.981113
v -5.919917 -185.351117 -21.336226
v -5.142719 -190.489055 -7.875666
v -3.853285 -195.902625 7.856292
v -7.107304 -184.224911 -37.857469
v -5.316683 -184.647560 -13.585609
v -4.081967 -177.517891 -3.513286
v -6.483399 -178.613712 -37.093224
v -6.200240 -176.833795 -33.835624
v -4.692407 -179.774217 -10.050839
v -2.283728 -178.798756 26.314696
v -4.574892 -173.987331 -12.538872
v -3.801736 -168.660164 -3.069733
v -3.918775 -174.805729 -3.304518
v -3.259382 -169.837795 7.096519
v -2.699389 -176.460481 21.504822
v -5.454990 -165.723227 -31.073712
v -5.483911 -169.309376 -27.874475
v -5.419239 -166.121649 -27.504883
v -5.117484 -164.706329 -19.709094
v -4.423441 -160.765439 -3.592265
v -4.572170 -162.542309 -8.426078
v -3.593855 -161.944087 8.476026
v -4.639668 -163.442311 -47.954905
v -5.048805 -162.354433 -39.600242
v -4.783779 -157.084806 -39.412228
v -5.451921 -161.431231 -28.891698
v -5.446637 -158.710172 -15.003751
v -5.358826 -158.506638 -12.917641
v -4.008552 -158.252785 8.756990
v -3.467478 -160.957087 14.099892
v -6.209149 -154.814074 -19.090116
v -4.977032 -154.429721 4.498455
v -5.261448 -157.719971 -33.449916
v -6.889018 -151.781646 -15.403810
v -6.868524 -151.678105 -11.874525
v -2.963728 -158.257429 28.123504
v -5.663775 -155.750255 -30.060431
v -2.358565 -153.273075 36.383239
v -4.557061 -146.899341 32.418317
v -2.493530 -148.685499 -48.515638
v -3.194869 -150.820504 -47.074384
v -2.994645 -145.063781 39.955923
v -6.659559 -146.452593 -30.533114
v -0.535116 -138.808380 -55.656363
v -7.470034 -143.125430 -28.745850
v -2.163246 -132.098643 -50.752514
v -15.583932 -123.538239 -12.990155
v -21.284838 -121.018058 -7.595366
v -20.630862 -108.995627 14.146243
v -10.313058 -111.825554 -39.118711
v -20.255158 -104.270997 5.060727
v -9.896362 -111.111129 -50.512948
v -9.123930 -108.707825 -55.642992
v -24.104605 -92.262478 11.386301
v -7.041623 -99.690568 -68.868126
v -11.108926 -77.579273 -67.188638
v -16.385809 -76.292106 -53.714654
v -4.024825 -64.074397 38.353527
v -12.253095 -67.701357 -41.238963
v -3.500649 -58.101520 32.855568
v -5.051000 -60.934230 -25.660027
v -1.189457 -51.273419 5.563825
v -2.028314 -51.768158 26.191433
v -13.004850 -56.945437 -62.041622
v -12.979147 -56.644112 -58.478057
v -0.596199 -47.263534 3.509019
v -1.431289 -47.891560 35.672697
v -10.430628 -57.922488 -44.669776
v -6.666548 -47.934740 -38.924826
v -1.331023 -49.336622 -18.745770
v -0.653674 -45.962971 8.777374
v -1.273486 -44.835650 45.906234
v -6.380860 -51.374342 -36.859661
v -0.413776 -46.900252 -9.380812
v 0.004626 -36.857744 6.542430
v -0.185617 -40.939940 18.679413
v 0.226030 -37.551976 25.055938
v -0.517533 -39.774977 46.369253
v -4.459339 -43.663341 -33.078329
v 0.538441 -31.372783 15.214465
v 0.521851 -34.320035 21.575260
v -5.346796 -35.779405 -36.588609
v -3.109075 -36.030203 -27.411674
v -2.621121 -33.178394 -24.226808
v -0.028782 -35.203280 0.666825
v 0.724386 -31.075279 37.280126
v -3.589988 -32.440618 -28.544824
v 0.368706 -22.635526 9.141343
v 0.590831 -27.540559 13.355874
v -7.102843 -29.867570 -47.394554
v -4.980690 -27.900046 -34.124299
v -4.300040 -23.742396 -29.283087
v 0.939989 -23.166898 19.055377
v -6.205536 -26.389757 -42.545286
v -5.471078 -23.295743 -37.513025
v 0.630143 -21.023468 12.990324
v -3.723313 -13.831124 -21.654626
v -2.337896 -13.064355 -11.274178
v -2.640240 -10.244146 -12.152581
v 1.642042 -15.357578 32.426710
v -6.821443 -188.974678 -37.735589
v -6.105302 -188.630146 -40.446556
v -6.825480 -190.586874 -34.978207
v -4.397683 -191.922061 1.849130
v -4.987859 -187.538204 -43.754453
v -3.904636 -191.237479 7.764479
v -4.072775 -184.261450 -47.750019
v -7.031377 -185.508798 -40.383752
v -7.001370 -188.358978 -37.213300
v -7.008861 -188.035117 -33.609518
v -2.928878 -182.290482 -50.180934
v -5.891648 -184.542611 -44.976140
v -7.120655 -185.050238 -39.479857
v -5.632435 -182.542773 -46.664600
v -6.847420 -182.315382 -43.419946
v -6.878256 -187.504788 -31.899478
v -4.630037 -184.913156 -4.780019
v -1.478237 -181.467917 -51.932644
v -5.108412 -180.242723 -48.577111
v -6.776115 -184.730398 -32.724917
v -5.626936 -179.494818 -21.541836
v -2.452435 -186.199538 22.985139
v -4.513946 -181.605955 -6.659875
v -3.824317 -177.190299 -0.196842
v -3.121568 -178.553247 -51.661590
v -2.959662 -180.681257 -51.003336
v -6.475476 -179.774440 -45.739524
v -5.759347 -178.762711 -24.021948
v -6.413202 -176.145369 -41.773357
v -6.760551 -179.681871 -39.846548
v -6.093645 -174.426485 -38.023734
v -5.468020 -183.569655 -16.366121
v -4.980303 -178.031133 -14.523734
v -3.178021 -180.175990 15.069975
v -0.891529 -175.657758 -54.331721
v -6.206508 -175.075321 -45.887652
v -6.383230 -175.663885 -43.642273
v -5.242650 -174.984689 -49.986200
v -5.571717 -179.154223 -48.164532
v -5.873289 -172.310997 -33.972828
v -5.573204 -168.417245 -31.725156
v -3.452250 -173.943899 3.686029
v -3.145862 -172.665680 9.783929
v -5.967462 -176.515926 -47.883539
v -5.345887 -168.577567 -47.257283
v -2.594122 -168.422730 23.952459
v -1.870349 -174.191635 30.704967
v -3.071849 -171.087867 -53.766968
v -4.912041 -171.738471 -51.006850
v -5.551236 -172.165086 -48.844469
v -5.217295 -169.392532 -22.472956
v -4.066624 -166.633312 -5.779974
v -2.949845 -170.501576 15.225484
v -2.299708 -168.378790 28.106957
v -4.406635 -167.833040 -10.850555
v -3.585515 -169.010919 -53.452443
v -4.622124 -166.400942 -50.923550
v -5.809574 -171.281568 -44.207765
v -5.221314 -164.849160 -40.256698
v -4.996811 -167.283518 -19.115759
v -3.240320 -158.642335 23.574604
v -2.635410 -164.318479 25.846051
v -1.723746 -163.284258 34.754106
v -3.032026 -165.931040 -54.554014
v -4.365763 -167.763084 -52.071957
v -5.061529 -165.634257 -46.027724
v -5.325967 -163.059469 -22.368406
v -3.655586 -165.863229 1.430065
v -5.308799 -164.756863 -35.934522
v -5.338158 -161.051211 -32.111063
v -4.876588 -162.845112 -13.463799
v -4.244296 -159.487325 1.454035
v -2.040216 -165.771582 31.477251
v -4.855017 -163.098545 -45.027517
v -3.145037 -163.120230 -54.044149
v -5.123239 -159.224454 -35.511176
v -3.719309 -158.229568 15.824967
v -3.222474 -152.826682 32.185528
v -5.767674 -156.849913 -27.480615
v -4.928401 -157.144869 -2.282178
v -4.607463 -155.523672 6.757191
v -2.458126 -160.731623 30.793337
v -1.723287 -160.806024 -56.017496
v -3.964674 -160.925397 -50.349314
v -3.689330 -156.709778 -48.310549
v -4.186078 -158.277634 -46.452259
v -5.229313 -151.644729 11.787566
v -3.937633 -151.314722 29.404879
v -1.000453 -159.896463 39.615850
v -6.216235 -151.105384 0.214429
v -4.332110 -154.258832 16.706440
v -3.883698 -153.772915 25.133888
v 0.121098 -154.575839 -57.608181
v -0.834509 -156.695212 -56.595761
v -2.932678 -153.477639 -49.366510
v -4.098667 -150.996159 -43.326336
v -5.006446 -154.987535 -36.696737
v -5.435461 -154.021146 -33.325689
v -5.876990 -150.095571 8.591462
v -2.486222 -158.847302 -53.893093
v -4.479374 -152.534946 -41.065581
v -4.817658 -151.025063 20.945847
v -3.715587 -149.251416 33.561210
v -1.325002 -153.717192 -54.737883
v -5.050707 -150.901639 -36.789242
v -6.316854 -152.023333 -27.760172
v -1.766487 -150.754802 40.194270
v 3.781519 -151.270766 -63.186508
v -7.196535 -147.945499 -25.948533
v 1.232115 -149.811041 -58.659443
v 1.243692 -151.586148 -58.995997
v 0.831392 -150.443380 -57.905063
v -1.486695 -148.157299 -51.417225
v -4.599815 -148.090444 -38.852132
v 1.978054 -149.054524 -60.381488
v -4.134545 -146.922228 -41.042383
v -5.503024 -147.921803 -34.655496
v -5.873979 -144.286027 -34.113702
v -6.805958 -147.989838 -28.701726
v -0.813973 -148.278246 -53.491827
v -2.002373 -146.535425 -49.238031
v -3.264199 -147.947278 -45.528157
v -5.041663 -145.907008 -37.285345
v -7.812327 -143.321421 -27.093045
v -6.265470 -142.036482 31.999199
v -4.753079 -142.767507 36.588093
v -6.484281 -140.721478 -31.840938
v 5.159496 -143.947847 -67.198905
v -0.517536 -143.533789 -53.501120
v -2.322784 -142.174524 -44.864847
v -10.474635 -138.642792 -19.442268
v 7.254601 -144.643200 -69.129685
v 3.288914 -144.824041 -64.251882
v 1.727545 -141.440940 -62.377144
v -3.677889 -143.982334 -41.862622
v -4.518014 -145.067022 -39.331288
v -4.332310 -140.634588 -37.636179
v 0.611103 -141.911069 -58.883837
v -5.540519 -139.678144 -33.615761
v -6.732879 -138.588240 -30.771694
v -8.783234 -136.059173 -25.523067
v -10.422133 -135.151163 -21.681848
v -1.095884 -139.427399 -51.256947
v -1.038792 -144.383565 -51.504524
v -2.938364 -139.830560 -41.109123
v -3.396400 -137.067829 -35.698989
v -5.875575 -135.211154 -29.903761
v -10.659082 -135.949975 -20.735141
v -1.103992 -137.101552 -53.540168
v -3.354647 -137.846636 -37.741826
v -3.072395 -133.911529 -32.987799
v -10.347578 -132.738842 -22.033745
v -13.037256 -133.619907 -15.821122
v 3.917640 -139.106643 -67.430245
v -1.847654 -131.152572 -32.977104
v -3.548332 -130.528590 -28.879130
v -8.189892 -132.623959 -25.121662
v -8.382043 -130.048909 -23.123055
v -11.825262 -130.710449 -19.128488
v -11.718430 -132.774784 -19.295057
v -1.808878 -132.465012 -56.023345
v -2.958648 -129.242053 -28.772339
v -5.660200 -128.104845 -24.263826
v -9.880749 -127.525955 -19.797637
v -14.065440 -126.708382 -14.981403
v -14.975211 -130.162398 -13.461448
v -1.878755 -133.308049 -53.437937
v -5.351387 -126.290895 -23.410130
v -11.749298 -126.469353 -17.436169
v -23.397519 -121.482230 -4.198434
v -5.063270 -123.958455 -23.604817
v -7.882917 -124.891434 -20.228823
v -17.213458 -126.749585 -11.033625
v -1.103299 -133.936100 -58.638452
v -2.562719 -128.805427 -57.410742
v -3.896141 -125.379778 -54.362520
v -17.909187 -122.953251 -10.861192
v -20.121768 -123.453236 -8.264192
v -8.245111 -123.224377 -19.628781
v -9.997186 -122.855929 -17.603373
v -13.746519 -122.680253 -14.422014
v -9.831332 -121.440712 -17.929293
v -23.736658 -119.603268 -4.578967
v -25.142119 -119.546637 -0.991402
v -15.477261 -118.784397 -12.446044
v -17.539185 -116.874914 23.492211
v -16.427426 -122.435221 27.077946
v -4.548973 -123.362125 -53.482250
v -13.545949 -118.310825 -14.514332
v -20.565439 -118.393051 -8.148886
v -22.374019 -116.468173 -5.967083
v -25.782294 -117.249059 6.382689
v -15.755500 -116.049781 28.656820
v -5.389054 -122.518464 -50.672412
v -7.695388 -118.429922 -47.842930
v -16.426967 -116.362845 -11.587630
v -17.128232 -114.216908 23.843916
v -16.097437 -111.927643 25.359529
v -4.490607 -122.190791 -57.725248
v -5.464821 -120.715797 -53.280721
v -7.286218 -119.657119 -46.945573
v -15.127744 -114.698467 -13.710590
v -24.229788 -113.438553 7.714215
v -7.320049 -117.680570 -50.457768
v -9.082941 -116.113710 -44.622893
v -17.930424 -111.610065 -9.122229
v -23.390954 -113.215994 9.574572
v -5.788052 -119.537290 -53.969969
v -15.289740 -110.422308 -15.173693
v -16.336037 -110.716408 -12.311681
v -17.131000 -109.156514 -10.234816
v -18.289058 -110.334966 -8.154355
v -21.110408 -106.645874 10.187903
v -22.584711 -109.839479 6.769843
v -21.944957 -109.788943 9.970392
v -20.920194 -106.880417 12.121205
v -5.465676 -119.710576 -56.543204
v -8.123715 -115.285179 -51.637043
v -9.767272 -113.754120 -45.197475
v -9.663239 -112.800013 -34.756871
v -5.957171 -117.177190 -61.120732
v -7.130565 -115.590999 -56.806549
v -7.365680 -115.744107 -54.615580
v -8.850750 -114.568069 -48.214090
v -11.043290 -110.181949 -42.790288
v -10.802318 -110.238839 -36.421643
v -10.217696 -111.281457 -32.989208
v -13.953556 -107.901659 -22.315513
v -16.317146 -108.281992 -12.366125
v -17.510787 -107.475144 -8.260880
v -18.359746 -108.039742 -5.909359
v -20.890637 -108.908636 -0.999661
v -19.440113 -105.734663 1.435011
v -20.522359 -107.605179 1.434512
v -19.652283 -105.282086 3.218678
v -20.776230 -107.403646 3.295576
v -20.422864 -105.690493 5.672687
v -21.168515 -107.170151 5.271560
v -20.746496 -104.572467 6.933399
v -20.899233 -106.060307 7.498936
v -20.476790 -105.811212 14.290278
v -19.837042 -106.886116 16.737504
v -8.339672 -113.696608 -54.074003
v -9.457696 -112.635430 -50.019084
v -10.183688 -111.397136 -48.727964
v -11.493441 -108.273032 -36.505980
v -11.233491 -108.880622 -31.791825
v -15.869544 -106.796377 -14.092833
v -18.549946 -103.630315 -1.664523
v -18.847966 -104.471127 -0.758445
v -19.314021 -104.150582 1.756959
v -19.727588 -104.079926 3.271379
v -21.006544 -104.425789 9.099053
v -4.316310 -115.797692 -68.939606
v -8.016998 -113.335769 -57.326643
v -8.926744 -112.069807 -53.985847
v -10.083232 -113.231788 -43.738716
v -12.514324 -104.691474 -37.813732
v -11.412474 -109.288356 -30.088816
v -12.489242 -104.727614 -32.035536
v -12.800655 -109.686656 -24.545343
v -16.445966 -103.524159 -12.000288
v -19.202216 -103.110104 0.446673
v -21.455170 -102.030403 9.311654
v -20.979877 -104.268024 11.741433
v -20.958498 -102.896037 14.402080
v -20.096294 -104.060923 17.547590
v -4.345776 -112.767528 -70.823539
v -7.209606 -112.881549 -61.231626
v -11.424130 -109.068550 -45.615896
v -14.483336 -105.142159 -23.486075
v -16.817555 -103.315006 -9.019475
v -17.711291 -102.647321 -4.531571
v -21.530764 -101.142265 7.540716
v -8.620967 -110.988120 -57.185360
v -10.451780 -108.946599 -50.049443
v -11.736427 -106.859759 -33.842656
v -12.535009 -103.960614 -33.807878
v -13.380424 -104.124034 -28.905438
v -17.057738 -100.426749 -9.897327
v -20.179641 -101.403140 2.233740
v -21.580102 -100.699053 13.012822
v -8.032679 -106.763203 -61.639134
v -9.720240 -109.146052 -52.294649
v -11.105814 -109.097438 -47.823790
v -12.334915 -105.818254 -45.130820
v -12.373414 -105.379190 -43.421335
v -15.647544 -103.759612 -18.718946
v -17.730737 -100.772941 -5.338237
v -21.244877 -99.204620 16.340651
v -5.374246 -111.381638 -69.287892
v -6.944386 -109.706838 -65.007623
v -12.244413 -105.626938 -46.352055
v -12.691984 -103.747435 -46.365372
v -12.843273 -103.614976 -39.027021
v -12.095148 -105.854546 -35.720329
v -13.459498 -102.295600 -31.487029
v -22.352200 -98.333410 10.449331
v -22.236719 -96.225373 14.568332
v -3.806778 -104.454097 -75.685310
v -9.029734 -105.064119 -58.275322
v -9.557458 -106.836942 -55.148599
v -10.846778 -105.417972 -51.384503
v -14.063237 -99.130988 -36.342538
v -13.449102 -101.763215 -39.395759
v -13.389007 -101.312609 -36.180581
v -14.935590 -100.410503 -27.538827
v -16.658139 -100.464610 -16.713508
v -3.042612 -110.606107 -74.319618
v -7.036203 -104.837241 -67.878362
v -11.414803 -104.857506 -48.921321
v -13.364477 -100.347817 -47.352125
v -13.625018 -100.703201 -34.396044
v -13.758506 -101.298552 -44.005162
v -13.489443 -101.775472 -45.137670
v -14.426383 -98.592722 -39.565581
v -3.134588 -100.060593 -77.555123
v -8.627694 -100.708359 -62.601129
v -18.219659 -92.612041 -22.870816
v -21.008595 -90.125207 -16.853205
v -4.756093 -98.839601 -74.928422
v -15.152733 -95.030178 -46.957288
v -14.639128 -98.231070 -42.207152
v -15.353348 -95.930014 -44.006673
v -15.628832 -94.681902 -38.743677
v -26.681953 -88.788813 2.386573
v -26.161635 -88.601403 6.714349
v -1.125649 -99.915355 -79.705022
v -2.292916 -100.423392 -78.493936
v -16.627252 -91.756156 -39.070493
v -17.273307 -90.768045 -29.721517
v -24.239777 -88.026534 -11.956881
v -27.303021 -86.216362 -2.376273
v -25.608658 -86.799110 9.081444
v -16.816310 -90.555221 -45.654327
v -18.506637 -89.018025 -24.952840
v -19.667921 -87.488397 -21.626916
v -24.476078 -86.273074 -11.828166
v -26.647312 -87.893948 -5.102848
v -26.737130 -85.958298 -5.932698
v -26.626979 -84.482249 4.906122
v -25.824264 -84.339471 7.294439
v -4.505860 -94.703645 -76.176310
v -15.049774 -93.871818 -48.617549
v -17.902038 -86.397297 -28.843043
v -25.190925 -84.503551 -9.302932
v -15.909406 -91.055272 -48.418761
v -17.231396 -84.983673 -35.560584
v -17.286479 -87.869310 -35.467561
v -21.868427 -87.508798 -16.607892
v -22.582394 -83.646665 -13.932509
v -26.086065 -82.913576 -4.327755
v -27.179753 -84.617489 -2.762897
v -17.250576 -86.760118 -42.244567
v -17.654163 -84.035581 -28.870568
v -4.914554 -92.452897 -75.698295
v -13.307939 -91.059061 -54.729775
v -13.304756 -87.449328 -57.028912
v -16.221253 -88.435916 -49.174984
v -17.103016 -84.220092 -40.653468
v -10.736773 -87.245140 -62.136752
v -15.686831 -84.688098 -53.357131
v -16.090582 -85.669835 -51.301164
v -16.706071 -80.664805 -40.931305
v -13.717754 -84.221298 -58.706325
v -14.794720 -86.251069 -54.828032
v -17.055427 -81.079661 -47.048286
v -6.582617 -73.141375 24.466665
v -7.715241 -73.293498 21.260300
v -11.267050 -82.067420 -64.430179
v -13.628197 -82.206641 -60.267910
v -16.285416 -78.726610 -42.940223
v -14.908776 -80.064722 -59.028175
v -16.434403 -79.462728 -53.494092
v -16.553565 -78.200331 -46.967536
v -15.689956 -77.620019 -39.073031
v -6.477883 -68.791720 24.222282
v -6.185154 -70.604518 26.675366
v -7.032090 -69.309246 21.241001
v -4.991263 -67.870450 32.585784
v -13.401686 -71.514387 -39.473677
v -8.949110 -76.414593 -71.461227
v -8.706540 -79.963582 -70.539289
v -15.380337 -74.202183 -46.032291
v -5.376604 -66.721669 29.827023
v -4.554114 -65.673972 34.836092
v -13.840664 -73.690539 -64.442628
v -14.864848 -74.683718 -61.736734
v -15.577232 -72.836211 -59.173601
v -10.945348 -69.471940 -32.453747
v -4.840608 -62.589831 26.480264
v -2.966079 -61.902857 49.946257
v -2.939081 -65.992810 48.164765
v -12.220133 -73.172044 -67.364007
v -15.413514 -71.440970 -53.452610
v -10.092128 -65.754070 -36.256730
v -14.533819 -67.842868 -52.450903
v -15.874575 -74.091409 -50.483334
v -7.384765 -63.054106 -30.946364
v -2.351374 -58.277165 -1.747712
v -2.754866 -57.162157 11.400012
v -4.185661 -61.451157 14.835494
v -3.159880 -57.243933 38.383411
v -11.111547 -70.422880 -70.208803
v -14.093680 -63.937449 -60.145963
v -15.466660 -71.116825 -56.768513
v -3.283769 -57.871175 -22.268964
v -2.897603 -56.733864 17.757246
v -7.239843 -71.430999 -74.824944
v -13.522250 -67.461314 -46.962193
v -9.831450 -62.714439 -39.102997
v -1.834960 -56.258910 -14.940436
v -1.840804 -57.220873 -11.147513
v -2.329737 -57.351894 2.367886
v -2.706508 -55.312142 21.863901
v -2.901561 -56.009709 43.017887
v -3.554755 -63.946685 43.943498
v -8.031055 -55.234242 -39.548957
v -3.200237 -56.694164 26.364277
v -3.200048 -58.991168 46.252329
v -1.824613 -61.219342 54.135954
v -13.382055 -68.127638 -66.803312
v -6.523841 -59.955789 -31.806686
v -4.154959 -57.429969 -26.388298
v -1.736622 -53.157779 -18.773095
v -0.936759 -52.576279 -11.267085
v -1.518917 -55.946548 -6.537826
v -11.595659 -66.141549 -70.311913
v -13.950962 -64.785201 -63.277120
v -14.050334 -63.696733 -56.430110
v -12.187057 -62.085718 -47.242503
v -1.210574 -53.636701 -2.161592
v -9.474488 -62.121182 -73.105604
v -0.995884 -49.997601 -15.611664
v -1.137453 -52.067761 1.852955
v -2.139981 -51.872606 32.048106
v -9.909220 -59.370043 -42.165405
v -0.576573 -49.395824 -3.403603
v -1.141075 -47.976581 16.697714
v -1.147430 -47.571670 20.957383
v -1.991988 -52.039777 21.941965
v -12.841182 -57.552845 -64.880701
v -13.711834 -62.295197 -55.318658
v -13.260663 -61.162212 -53.274389
v -4.897043 -52.003279 -32.167553
v -4.140462 -53.064425 -29.237493
v -2.560990 -53.107848 -23.189840
v -8.255840 -51.667798 -41.957820
v -2.912797 -45.113655 -27.278021
v -1.970861 -50.725271 -21.799246
v -0.218522 -41.595260 5.682260
v -1.165929 -47.328002 25.438997
v -1.005158 -45.830656 31.527057
v -1.795452 -49.232043 50.397229
v -11.157736 -54.393572 -49.439379
v -0.144031 -39.913625 10.659505
v -0.359244 -41.454458 32.742176
v -11.991957 -51.793047 -65.415999
v -11.408862 -46.714749 -62.245768
v -11.622260 -50.098372 -55.126601
v -12.103666 -54.092082 -53.878825
v -1.613350 -44.521566 -21.422182
v -0.816137 -39.429519 -15.211728
v 0.144610 -36.729327 14.301089
v -0.470495 -42.807164 28.258372
v -9.431991 -46.305531 -48.130274
v -8.222384 -41.724322 -45.910723
v -2.553193 -39.909187 -25.789587
v -0.328966 -39.252865 -9.368749
v -0.530762 -41.522859 39.169664
v 0.189604 -37.373435 33.740095
v 0.450282 -32.527899 41.303380
v -5.448591 -40.702502 -36.722473
v 0.657717 -33.061879 32.550473
v 0.155918 -36.296412 38.099057
v -9.515473 -38.530189 -55.346143
v -9.314395 -40.681781 -51.507690
v -1.430394 -40.048921 -19.906275
v -4.109213 -38.187561 -31.978976
v -0.555803 -33.918402 -9.712252
v 0.203135 -33.542397 10.087572
v -5.954296 -33.190154 -39.209550
v -6.633139 -37.117972 -41.470924
v -4.866743 -32.504237 -34.282393
v -1.172899 -32.330780 -14.731413
v -8.099475 -36.514150 -48.600023
v -0.105384 -31.472235 -0.747041
v 1.159259 -24.912390 25.752113
v 0.978300 -28.935457 31.288824
v 0.330612 -28.197388 8.802406
v 0.796270 -28.020389 17.777137
v -6.763720 -30.951283 -44.332218
v -5.730864 -27.695967 -38.593028
v -2.759116 -25.739714 -21.223623
v -2.223381 -27.309079 -18.984464
v 0.897233 -28.764497 21.466257
v -0.640257 -21.112429 -2.513614
v 0.980757 -17.806605 21.219729
v 1.146025 -21.025044 24.791996
v -3.578730 -22.208930 -24.440306
v -1.693094 -19.321944 -10.283773
v -2.979152 -19.042289 -18.971205
v 0.717718 -15.824363 16.474125
v 0.406523 -16.314809 11.524909
v -4.520460 -19.120412 -29.799107
v 1.151933 -12.745666 25.462767
v -0.598273 -12.407820 2.726958
v -0.152624 -8.560624 8.250304
v 0.282385 -9.547320 13.091334
v -3.569372 -9.427280 -19.928077
v -1.046020 -13.250701 -1.548916
v 0.652644 -11.247948 17.557834
v -6.316135 -191.870983 -23.422092
v -5.966596 -177.839027 -27.184609
v -0.335479 -26.581262 -2.086217
v -1.102857 -49.409609 9.857406
v 1.021786 -27.457122 34.884860
v 0.047714 -17.503674 6.653071
v -0.272357 -34.223204 -5.907973
v -0.108023 -39.619644 -3.749630
v -5.482135 -155.699452 -5.806336
v -0.339675 -42.286901 13.055930
v -6.271697 -184.866034 -26.671923
v -1.584780 -25.135718 -13.472382
v -6.057313 -155.173645 -24.907124
v -5.055784 -174.793921 -17.978276
v -4.180608 -185.086918 2.123099
v -1.724023 -6.914359 -4.114088
v -0.234474 -3.265566 5.984705
v -1.246269 -8.139010 -0.737374
v 0.802662 -8.618153 19.445749
v -4.274783 -10.909154 -26.373192
v -5.679958 -21.450009 -40.406634
v -7.926190 -32.046258 -52.385368
v -3.002196 -60.750052 -7.258279
v -2.717073 -59.539029 -15.051649
v -2.704457 -58.133331 -18.573746
v -4.178005 -68.499760 36.816796
v -13.806459 -73.923380 -34.971922
v -3.297104 -71.173046 38.778524
v -17.077615 -81.306238 -29.199891
v -11.190743 -88.528470 -60.252351
v -19.674612 -82.330725 -18.854802
v -26.271089 -82.686772 2.053854
v -27.011568 -85.930648 4.017236
v -17.331647 -89.044470 -32.093846
v -6.845063 -96.244306 -70.439545
v -24.394723 -89.205598 -10.475756
v -16.669094 -91.767551 -35.753108
v -13.745899 -94.212788 -51.556613
v -19.492541 -89.730867 -21.176059
v -18.386771 -90.929364 -24.020956
v -26.484078 -89.218782 -1.088746
v -11.290688 -101.716787 -52.115431
v -8.501008 -103.365639 -61.366729
v -14.855139 -98.258580 -31.765266
v -11.642670 -103.436771 -49.122328
v -19.480025 -107.164273 -1.751368
v -14.471663 -109.780101 -18.665113
v -10.502388 -111.095391 -37.675643
v -26.007449 -117.014781 4.107946
v -3.500592 -124.362087 -59.741840
v -4.421753 -121.240321 -60.495636
v -25.062261 -115.051863 0.315076
v -2.078983 -123.151878 -66.776438
v -3.253340 -126.075443 -57.956046
v -25.519606 -119.518114 5.955931
v -25.858190 -118.845868 3.680452
v -25.772542 -118.390619 1.156923
v -18.143190 -121.500323 21.690066
v -4.768066 -122.854341 -25.039255
v -2.348719 -128.176680 -29.539871
v -1.626880 -129.410604 -61.099953
v 4.936564 -141.626095 -67.672115
v -9.753425 -138.850926 -21.710878
v 2.791912 -150.252363 -61.921664
v -0.720203 -150.736476 -54.632663
v 0.270578 -147.976001 -56.184285
v 6.364191 -150.798184 -65.929943
v -5.191702 -147.911908 26.552887
v -6.511179 -146.251959 18.431198
v -7.317584 -149.398851 -20.479847
v -6.359563 -193.719609 -31.930138
v -6.702474 -190.912522 -35.490771
v -4.418290 -199.684008 1.665584
v -5.207250 -198.784103 -7.517157
v -5.713030 -198.585843 -14.120539
v -5.930427 -192.408430 -17.685810
v -6.537675 -191.886848 -27.609712
v -6.526770 -193.050507 -29.579051
v -5.997809 -196.252077 -28.418432
v -6.047757 -192.880884 -35.213477
v -14.737554 -97.567567 -45.650696
v -9.092329 -115.431211 -42.351381
v -2.080974 -126.218879 -63.725043
v -5.916924 -148.401597 16.182386
v -8.362231 -97.454611 -64.749007
v -9.515520 -97.643048 -59.931062
v -11.803293 -95.941407 -54.826318
v -2.697156 -117.807984 -70.482651
v -18.555903 -96.822675 -11.756678
v -19.036351 -94.411745 -17.004586
v -21.619287 -99.394506 4.404701
v -3.081937 -128.572331 -51.810224
v -1.502486 -72.026343 46.700334
v -2.656334 -71.092672 42.026814
v -2.313453 -130.993274 -46.598078
v -2.222698 -135.040080 -40.238460
v -9.825627 -140.604973 11.483314
v -1.127288 -190.284715 -45.376461
v -1.138907 -192.918072 -42.160119
v -5.092873 -198.646150 -27.036483
v -0.550176 -203.099263 -24.318220
v -4.509227 -203.560109 -4.428081
v -0.226730 -178.187254 37.987119
v -2.276125 -205.790451 5.320734
v 5.118614 -207.607785 11.636391
v -18.507857 -98.366928 -6.291549
v -7.424312 -145.486950 10.281961
v 30.301501 -209.521322 -14.946846
v 55.228736 -191.720554 24.461414
v 51.308891 -191.614863 32.040567
v 63.278485 -183.486290 17.028868
v 63.759689 -183.917814 15.748712
v 51.953495 -182.881925 34.976504
v 80.026433 -163.390308 13.625328
v 82.693005 -157.892964 15.196658
v 53.027604 -153.408584 40.130083
v 86.822688 -152.902382 15.739925
v 62.620099 -141.261952 27.888715
v 38.825655 -140.407150 44.047104
v 69.428247 -38.118607 29.811759
v 88.605490 -44.844547 19.480929
v 50.971867 -39.518356 47.940719
v 53.960192 -29.233848 39.384571
v 72.810453 -27.426465 11.744919
v 55.857593 -22.186587 29.795161
v 63.706867 -23.315557 19.290791
v 17.762376 -29.765047 54.364787
v 1.682218 -2.558363 17.177132
v 0.458138 -0.577602 4.594385
v 0.162495 0.154944 -0.212366
v 0.407345 -33.560184 46.670275
v 0.532093 0.701693 -4.494342
v 0.075355 -1.175128 -16.301125
v -2.213431 -4.786963 -22.375127
v -10.881152 -49.627224 -68.113466
v -11.532363 -53.495996 -68.725353
v -20.616852 -78.861487 -7.599441
v -0.693380 -5.364811 4.044320
v -5.436166 -17.646311 -39.662916
v -12.533038 -60.906653 -68.548585
v -11.741554 -61.110942 -70.327613
v -3.349946 -60.422718 2.306131
v -3.249601 -60.987597 -3.279362
v -3.521106 -62.043085 -11.322824
v -4.200846 -62.810301 -16.710513
v -1.340082 -67.927418 52.316268
v -10.912618 -84.605121 -63.853488
v -9.472389 -86.120942 -66.389456
v -6.633054 -88.145092 -72.518890
v -16.929756 -82.458317 -33.725776
v -16.769746 -81.855419 -38.406291
v -8.997263 -91.161138 -65.429972
v -24.019183 -81.198436 -5.671074
v -23.774355 -81.745841 -8.182089
v -21.795111 -81.952926 -13.224634
v -22.625537 -92.275402 15.248745
v -25.382727 -91.426662 1.783685
v -16.989037 -93.393136 -27.795276
v -10.462622 -103.981795 -53.451657
v -17.795523 -97.281329 -17.063583
v -16.863802 -98.974736 -19.551095
v -20.546676 -96.939879 18.609217
v -19.066430 -101.650099 -0.980146
v -5.997074 -114.677815 -64.931718
v -21.436347 -107.610713 7.279456
v -10.956919 -111.477136 -28.157737
v -21.832331 -109.493148 0.710840
v -14.798119 -112.885389 -15.142364
v -21.331759 -112.058783 -4.651454
v -23.608126 -111.286350 3.928489
v -24.080505 -116.412218 -3.484700
v -6.329259 -122.046549 -22.651236
v -9.645455 -120.660799 -18.549762
v -20.202075 -126.004703 -6.657394
v -1.183822 -130.550351 -36.885051
v -2.745152 -136.619254 -39.028957
v -1.564969 -143.787181 -49.095698
v 4.736520 -148.837137 -64.917461
v 2.173691 -147.609480 -60.999203
v -2.974552 -193.049528 16.573705
v 1.452654 -10.589686 27.306188
v -3.489600 -68.175682 41.603215
v -19.967350 -109.199974 -3.734555
v -11.614937 -138.002462 -16.179833
v -23.329729 -95.110936 3.067613
v -11.931964 -114.431846 -21.081479
v -3.007256 -128.456038 -49.946016
v 1.299917 -134.970660 -65.254560
v -1.552404 -70.915826 48.612433
v 0.155396 -133.635300 -63.523300
v -3.868521 -122.843339 -27.597519
v -1.419800 -131.126494 -39.282792
v -1.640543 -134.306601 -47.996362
v -24.458291 -122.126370 4.421163
v -1.526500 -137.420902 -46.716809
v -24.431272 -121.020004 7.779705
v -19.715359 -128.259373 -4.702575
v -18.661314 -128.797224 -6.896552
v -15.879958 -131.206344 -11.077253
v -15.802604 -132.684781 -9.625985
v -16.385245 -127.587026 21.825944
v -7.379782 -148.435213 -2.366321
v -6.739311 -151.148916 -6.556179
v -3.422486 -195.307717 -36.638975
v -4.267159 -193.443001 -37.876737
v -4.385243 -197.538639 -31.102266
v -5.715218 -199.448185 -21.073549
v 0.994091 -202.354803 -28.223301
v -1.385512 -193.103065 27.689080
v 8.968082 -204.593459 -31.103891
v -24.157751 -121.951947 -1.228468
v -15.983294 -125.593526 26.160863
v -8.601762 -141.596223 18.625520
v 14.698918 -208.337661 -24.844306
v 10.262170 -206.772068 -26.127631
v 230.565380 -131.875472 -5.040805
v 56.818833 -191.493054 21.062595
v 65.710487 -183.358618 13.066255
v 74.202349 -180.593912 -1.529326
v 85.355733 -166.139573 6.822329
v 99.594928 -146.166726 14.244633
v 71.171591 -166.774893 18.534845
v 57.407633 -187.877191 23.732800
v 67.102479 -180.669566 13.756166
v 71.146114 -177.393301 10.805921
v 70.011281 -172.058914 16.725502
v 100.395463 -137.503487 17.217602
v 47.189464 -141.676561 37.685313
v 33.455328 -131.725847 46.314697
v 41.728308 -110.659875 44.788222
v 59.205667 -39.470112 40.635928
v 61.536658 -28.081946 29.084428
v 96.160721 -143.350498 16.355148
v 53.778081 -131.305750 31.881244
v 78.660902 -40.795500 23.719474
v 70.638004 -27.424740 15.371902
v 98.475317 -51.742955 18.061866
v 56.567994 -36.732346 41.934525
v 57.466045 -31.578415 37.664147
v 63.323093 -34.495714 33.361360
v 56.248266 -24.856207 32.445189
v 2.876139 -16.082843 39.657552
v -4.945142 -14.287889 -39.036619
v -8.430961 -33.700036 -56.876354
v -4.248623 -62.213426 7.281710
v -4.315937 -63.515461 -7.177533
v -21.377523 -82.365108 13.638706
v -12.391319 -72.501518 -30.142983
v -22.611781 -87.820935 14.947460
v -23.904641 -81.912516 8.453991
v -16.646790 -78.121472 -19.274694
v -3.323716 -203.954444 5.699751
v 0.876192 -3.587541 15.154983
v -2.603372 -4.118896 -15.852117
v 1.173158 -6.818273 21.372308
v -6.524001 -24.617708 -50.220151
v 1.722099 -22.230248 40.848614
v 1.561738 -26.329892 45.190952
v -10.515265 -42.199055 -61.305868
v -0.776318 -42.639994 50.820790
v -4.606303 -61.966311 -21.959816
v -4.384810 -70.425233 34.680045
v -16.818791 -79.120853 -22.379457
v -18.008793 -81.597678 -23.291732
v -14.894188 -96.540511 -36.649215
v -23.964492 -85.313849 12.255696
v -23.437378 -92.584123 -4.394357
v -24.899951 -91.818579 -0.688650
v -9.990037 -101.528038 -55.947888
v -22.066897 -91.903170 16.188179
v -14.962443 -96.704284 -34.534056
v -16.578206 -98.447179 -22.391888
v -16.245964 -97.531520 -26.182501
v -22.739987 -97.205648 6.346694
v -17.688220 -99.170931 -7.846804
v -9.037620 -114.488544 -29.649854
v -8.527301 -115.184256 -33.951250
v -9.218451 -114.394566 -37.062740
v -11.536975 -117.466505 -18.013479
v -6.131196 -121.775391 -47.616418
v -24.929034 -119.188698 8.301643
v -25.129219 -120.659688 1.058813
v -0.579567 -133.313841 -61.415751
v -1.440849 -130.893406 -34.625959
v -0.028369 -138.738304 -58.461366
v -1.251156 -137.981631 -50.189575
v -1.746053 -140.530807 -46.366763
v 0.437233 -4.949255 13.446431
v -4.399428 -73.757532 31.169735
v -10.162313 -142.133801 -16.252585
v -7.110621 -94.193947 -69.974915
v -10.273092 -93.033104 -60.731685
v -17.315552 -98.805693 -15.058964
v -20.582500 -99.322114 0.781498
v -8.909990 -115.205840 -39.312735
v -10.732761 -112.856151 -26.732956
v -4.441829 -124.588172 -51.634816
v -9.871202 -114.722254 -26.246830
v -6.537268 -120.959503 -23.561834
v 0.948884 -139.011411 -61.607776
v 2.407292 -139.716015 -64.347745
v -1.478229 -128.216751 -33.769802
v -13.507611 -135.881130 -12.362125
v -18.268431 -126.224712 17.791406
v -9.047705 -143.025504 -21.041244
v -7.460123 -144.558072 15.263225
v -1.900210 -188.295910 -46.654298
v -4.948319 -190.578120 -40.421081
v -6.119649 -196.512508 -24.991978
v -5.705292 -196.526530 -29.513495
v -5.551716 -198.572404 -24.321457
v -5.857866 -198.350650 -17.273378
v -4.682905 -203.399681 -8.198501
v -4.637841 -203.374773 -9.822178
v 2.152423 -203.357286 -26.989029
v -1.016933 -181.077223 33.858427
v -1.029895 -185.860924 31.999177
v -1.847294 -194.894700 24.566601
v -2.418960 -193.908529 20.966609
v -2.701055 -201.016699 14.859729
v -2.726979 -202.605782 12.350301
v 6.935616 -205.790089 -24.782595
v 55.753130 -190.114346 25.185659
v 51.157916 -190.004343 33.208561
v 61.312140 -188.017162 15.547858
v 79.076337 -175.410238 -0.653154
v 74.151073 -166.207802 16.385036
v 79.109722 -167.605468 11.095529
v 84.279399 -165.600943 8.475544
v 48.480913 -187.931158 37.608573
v 67.780107 -183.927008 7.828494
v 74.869042 -178.911529 0.952106
v 77.064150 -163.436230 15.700732
v 61.125369 -143.746152 29.026554
v 47.483282 -131.035833 35.427250
v 37.225882 -101.928659 54.350757
v 39.047536 -107.066708 49.527867
v 96.887496 -55.531321 20.767252
v 89.142848 -50.584870 22.879533
v 15.450052 -34.391650 57.298022
v 27.052989 -36.196657 52.694269
v 57.877222 -150.336258 33.283051
v 72.715421 -40.771486 28.760692
v 18.234347 -42.106683 58.566576
v 5.138507 2.346311 -4.776353
v 2.207687 -14.055145 34.656737
v 2.736031 -20.404475 43.612716
v -0.800510 -0.622189 -5.985576
v -0.467150 -0.254303 -9.198822
v -0.989570 -1.120191 -13.262698
v -5.182604 -17.489547 -45.224306
v -5.553156 -18.335184 -44.139801
v -11.193344 -48.693427 -66.608584
v -25.536314 -82.507469 5.395140
v -18.944034 -79.859066 -16.008071
v -7.421646 -65.648526 -26.393673
v -1.357730 -1.356061 -10.406661
v -4.061644 -10.261962 -32.179328
v -3.796917 -71.774825 35.859965
v -25.911896 -82.223301 -1.427315
v -11.312922 -93.831525 -57.260631
v -8.955428 -101.245776 -59.919413
v -4.758704 -119.241902 -62.835459
v -3.588868 -122.000330 -63.309205
v -14.384594 -111.728145 -17.204087
v -23.066960 -112.155055 -1.363516
v -25.438441 -120.131188 3.116282
v 0.492139 -131.947306 -65.984400
v -2.267358 -126.046183 -30.508865
v -7.329531 -146.830585 4.754283
v -4.068110 -203.460651 0.919658
v -9.373965 -67.727411 -29.791084
v -3.322535 -75.397915 31.448913
v -23.726181 -94.799383 6.275652
v -25.121924 -90.473113 -5.211522
v -22.107811 -91.141454 -13.115390
v -20.887565 -96.028533 -4.095013
v -18.080746 -99.610341 -5.600706
v -12.515215 -112.779008 -21.591267
v -5.383284 -201.088728 -12.287817
v 11.617354 -208.015787 -22.862534
v 71.275938 -171.116761 15.992738
v 57.943340 -151.695691 33.656172
v 64.887122 -25.726165 21.342404
v 65.919396 -23.458319 15.612264
v 67.385629 -32.476278 26.569739
v 17.491570 -5.623600 30.627206
v 23.530329 -38.592684 55.451496
v 2.094095 -20.969467 41.688422
v -0.641599 -1.202088 -0.468558
v -2.844594 -5.069146 -18.330644
v -22.927908 -110.624726 1.939356
v -18.644580 -80.740901 -19.121192
v -13.163310 -98.061300 -49.958453
v -19.759649 -91.963470 -18.168942
v -12.951166 -99.485933 -49.156529
v -16.533738 -92.511651 -33.500492
v 1.558239 -145.046029 -60.526569
v -2.851026 -189.310980 -44.547316
v 53.625310 -190.197663 29.010700
v 59.374946 -188.908963 18.635194
v -1.894193 -3.306115 -17.659027
v -13.965794 -75.198322 -27.649885
v -15.484186 -77.760228 -31.474812
v -4.949731 -16.242831 -33.357790
v -4.860172 -12.999023 -34.193278
v -4.616300 -12.214154 -35.060489
v -2.651943 -126.272048 -60.431068
v -17.554268 -95.982470 -21.214690
v -5.217442 -15.642005 -39.600766
v -3.560810 -7.157200 -23.349238
v -9.730933 -102.806675 -56.086070
v -20.103465 -79.926949 -12.872189
v -22.117355 -108.955816 3.757645
v -25.174937 -81.449304 1.892742
v -3.746661 -7.955778 -25.995026
v -3.655497 -8.421028 -28.924349
v -4.343933 -10.470578 -30.106381
v -21.080070 -92.883322 -12.584768
v -6.345746 -56.794850 -33.904790
v 238.880243 -131.901009 -8.236550
v 100.662572 -128.586851 19.488504
v -16.787348 -131.984219 5.723455
v -2.637096 -56.374093 50.757788
v 79.513627 -32.637171 12.154974
v -4.918334 -183.631892 -9.770927
v -10.462606 -137.582623 21.458191
v 205.094798 -137.049987 -13.150038
v 53.659809 -139.534984 32.542184
v -4.273024 -174.051862 -8.572557
v 78.876361 -38.867666 21.520021
v 246.040230 -131.972021 -14.915064
v 79.099084 -174.111707 2.460072
v 84.798151 -170.552247 -0.260171
v -3.442665 -180.180348 9.532538
v 98.905761 -60.437944 21.419843
v -5.948562 -65.974320 -15.363552
v 235.203114 -133.762403 -20.514400
v 625.940548 -81.014645 32.593720
v 271.563603 -129.223088 -20.611738
v 729.061210 -115.475830 29.735726
v 807.085295 -85.627075 50.057641
v 658.417424 -70.369302 -10.961747
v 669.342380 -83.806229 36.925677
v 594.402532 -94.028068 -33.702182
v 663.432214 -79.437337 35.701606
v 621.748453 -99.312098 -32.464557
v 975.534911 -71.076412 95.686741
v 112.281585 -100.098811 -77.687015
v 881.985212 -68.564462 60.280702
v 783.994195 -116.258638 35.828678
v 121.980663 -120.133948 19.879920
v 796.277346 -73.957975 48.962772
v 556.695701 -119.789314 -10.190097
v 166.920434 -93.530018 22.392488
v 336.971304 -122.489702 -10.227757
v 385.113847 -121.118206 -20.523883
v 922.709651 -36.802216 56.255758
v 922.467615 -41.505937 59.524006
v 770.922424 -62.045247 -0.540819
v 204.046724 -107.895226 -75.818868
v 741.131496 -116.637424 24.354846
v 372.632559 -123.278782 -28.836191
v 364.101366 -58.688948 -18.911473
v 878.260148 -41.080137 45.421637
v 552.401221 -82.204613 -32.248170
v 211.650507 -115.191139 16.632559
v 216.038130 -110.730098 18.867097
v 291.653350 -58.082671 -18.453281
v 665.252514 -88.307146 36.897219
v 969.417487 -25.094096 -18.696862
v 39.263143 -189.484743 -60.480685
v 317.470491 -79.570615 -47.938146
v 433.273312 -100.208816 -55.100967
v 146.148308 -74.610598 -55.257378
v 138.890880 -71.773231 -53.518219
v 137.464331 -134.309730 12.030464
v 164.794815 -98.787167 -73.837527
v 797.106887 -116.966631 34.903239
v 384.851781 -123.805886 -42.840270
v 491.897193 -107.825759 -51.830512
v 135.164297 -98.229143 22.500206
v 139.737737 -100.028414 22.491387
v 878.726635 -73.879128 60.210611
v 148.568216 -142.249927 -86.786735
v 488.582713 -61.256090 9.543544
v 900.223830 -70.672486 64.468011
v 352.105234 -121.401129 -12.074550
v 766.611906 -77.901225 -13.617431
v 338.414435 -88.953473 -54.699416
v 235.026122 -57.956321 -22.815344
v 677.907500 -70.889192 -10.091075
v 213.984527 -65.284491 -39.153294
v 265.476998 -130.121968 -24.076526
v 251.859873 -105.034383 -69.267667
v 327.523284 -123.232147 -13.886645
v 155.653303 -143.584220 -4.285323
v 617.080587 -89.616467 33.067130
v 396.335680 -123.351614 -38.037017
v 152.792450 -99.384345 -75.120706
v 276.377346 -60.482847 -26.035543
v 856.647022 -60.557468 54.290882
v 595.672530 -116.352042 13.368820
v 674.763103 -93.789679 -25.007299
v 604.061621 -120.196455 -13.632198
v 686.927074 -117.520376 11.919832
v 572.113767 -113.297535 21.569327
v 288.743401 -76.992146 19.922139
v 788.742309 -72.992545 47.997467
v 363.650096 -72.376546 16.979421
v 479.203762 -65.683660 -25.382553
v 746.420701 -116.830756 11.984805
v 766.629000 -70.641329 45.204324
v 180.786454 -83.857826 -59.675297
v 300.582837 -125.822287 -15.512590
v 113.984147 -79.202473 -61.560834
v 265.034124 -75.943614 -46.655038
v 415.548858 -120.863538 -22.036012
v 656.311748 -93.116968 -26.509242
v 565.455123 -67.868945 -18.768841
v 445.266697 -118.753204 -12.462693
v 419.965665 -65.746846 -29.476906
v 272.072406 -70.115256 -40.358909
v 483.296207 -84.846453 -41.527712
v 431.844229 -117.823215 -5.716651
v 358.231285 -66.930661 14.040169
v 601.634400 -68.695188 -15.170129
v 938.229282 -40.550291 65.301635
v 263.786894 -129.944920 -15.753411
v 833.211762 -107.154672 49.854494
v 934.654393 -38.822745 -12.734363
v 847.835084 -61.854998 53.360652
v 919.293768 -38.947404 56.546204
v 883.625818 -103.327517 56.665236
v 832.858034 -102.500912 50.668214
v 400.560508 -88.960269 -51.268277
v 893.584138 -105.954885 2.630028
v 906.174287 -59.762949 63.528094
v 701.752332 -52.185513 24.035644
v 710.335526 -51.903312 25.372658
v 806.951841 -45.581733 32.988103
v 858.336745 -39.817519 34.414581
v 878.745113 -37.490484 38.147396
v 891.650892 -34.421824 35.611000
v 890.681239 -35.441458 39.307023
v 968.642815 -2.238196 36.878368
v 833.978109 -42.627274 28.578951
v 1003.556651 6.256447 28.311067
v 939.111931 -19.473171 20.947590
v 1004.313782 6.354939 22.294741
v 806.302894 -47.212148 38.381301
v 945.516626 -13.256724 44.034607
v 946.938564 -12.361153 46.302793
v 950.270941 -10.474253 47.486141
v 279.518047 -57.090196 -8.795281
v 284.572596 -57.284572 -6.654814
v 760.700412 -50.801240 34.872720
v 792.886827 -47.739404 36.005370
v 822.269652 -46.923508 41.370209
v 829.019208 -44.502415 38.598301
v 838.584752 -43.392975 38.728042
v 840.610854 -44.099779 40.759995
v 938.550902 -17.925185 42.336958
v 693.730957 -52.730597 24.118263
v 788.759187 -47.391312 33.264976
v 801.942745 -46.570301 35.310536
v 822.204137 -45.011097 37.772551
v 899.134769 -33.944001 40.910607
v 922.737262 -26.035025 40.358966
v 940.053138 -16.946831 42.169562
v 951.836349 -9.570086 43.929283
v 959.204792 -6.032376 43.962073
v 962.202843 -4.745849 41.271295
v 969.133701 -2.484738 43.484027
v 562.426040 -57.190362 9.337790
v 671.769854 -55.132013 24.194235
v 686.670950 -53.031164 23.245102
v 721.285103 -51.801489 28.270482
v 811.205736 -45.710640 35.944243
v 839.454829 -42.012691 33.289843
v 850.450370 -41.149018 36.171372
v 898.785347 -33.054515 37.129046
v 929.485712 -22.744269 39.397601
v 942.904156 -15.169414 38.986038
v 958.512315 -6.432758 40.169344
v 287.988886 -57.086150 -10.144136
v 676.294116 -53.931788 23.135952
v 778.167734 -47.989509 30.957270
v 789.012899 -47.076126 30.588499
v 798.476718 -46.262753 31.398913
v 822.336653 -44.301198 35.267554
v 827.232638 -43.805066 35.756648
v 843.419769 -42.355217 37.417019
v 869.648129 -38.444207 35.842938
v 920.795634 -26.273951 36.966141
v 938.877111 -17.551452 37.991511
v 953.226264 -9.105818 39.082076
v 415.616339 -55.791504 -2.476203
v 782.105398 -47.610638 28.464529
v 794.894152 -46.581794 28.519189
v 832.688301 -42.858824 33.788585
v 911.563379 -29.355530 35.771193
v 926.756267 -23.662793 35.221827
v 935.272381 -19.555204 35.644115
v 955.225354 -8.192851 36.976421
v 287.299751 -57.294375 -13.951164
v 807.476441 -45.367855 31.190400
v 817.352061 -44.472322 32.803360
v 860.158390 -39.309431 30.037325
v 860.488875 -39.380553 32.805906
v 879.637087 -36.651934 34.826560
v 935.763023 -19.318757 33.809392
v 944.644784 -14.419759 34.523302
v 976.984664 0.791160 35.263857
v 786.937950 -47.559991 25.466759
v 804.635809 -45.697355 28.543072
v 812.610356 -44.913004 28.628077
v 826.296024 -43.415765 31.826109
v 850.784099 -40.562827 32.434356
v 870.472253 -37.966592 33.380711
v 879.331455 -36.407166 30.262188
v 890.495158 -34.373039 32.860305
v 901.610799 -31.917346 33.797193
v 920.718107 -26.125303 34.517762
v 958.431328 -6.829288 33.691069
v 962.946453 -4.562621 35.396322
v 970.301510 -1.518564 33.424907
v 984.473330 3.441018 31.527574
v 868.808962 -38.111702 31.621668
v 951.419234 -10.643717 32.602795
v 977.902178 1.537522 30.323587
v 990.837690 5.279399 28.544706
v 912.579364 -28.803141 32.215493
v 911.957076 -29.191929 27.038692
v 920.787529 -26.322074 26.809051
v 925.002474 -24.535951 28.813679
v 954.023946 -9.898891 26.174189
v 1011.214979 5.049445 28.550378
v 930.445926 -22.634849 25.510264
v 939.318640 -18.307078 26.215006
v 1001.409007 6.370288 26.598462
v 1005.486737 6.387112 25.205312
v 929.566436 -23.773340 21.788040
v 954.470637 -9.958532 23.706951
v 1010.881309 5.800103 20.881088
v 955.581999 -10.485823 17.459442
v 972.483422 -2.290586 15.494733
v 1001.712442 6.251147 20.991198
v 969.258781 -4.471562 13.046979
v 951.888364 -13.570637 14.916016
v 335.786248 -80.140650 -47.845623
v 401.068398 -81.830437 -46.125213
v 345.706932 -79.830567 -47.171176
v 991.970739 1.295205 4.733724
v 966.442961 -8.610546 6.462322
v 972.336505 -4.648150 8.449442
v 983.875111 -3.030088 1.055917
v 899.931560 -32.866764 23.652188
v 791.132977 -48.705391 19.594934
v 871.091888 -39.718000 18.501718
v 915.623048 -32.045490 12.302673
v 988.230057 -4.401123 -4.834119
v 1004.917466 -0.535907 -1.751036
v 398.404461 -62.197714 -25.375574
v 394.948242 -64.831654 -29.406551
v 777.617022 -52.173679 13.588816
v 788.096429 -50.848070 14.827907
v 781.734468 -50.734447 16.105165
v 794.489207 -52.069771 11.237579
v 885.804010 -38.835478 13.455273
v 1009.403158 -4.583443 -4.733918
v 400.967921 -66.024919 -30.774389
v 845.626140 -45.502978 12.883539
v 968.664360 -15.005899 -5.629708
v 973.206403 -13.579831 -7.059086
v 823.307788 -49.563857 10.307670
v 857.938188 -45.033934 10.089278
v 941.796252 -27.038766 0.133562
v 982.570641 -11.063061 -10.738853
v 871.155223 -43.620029 8.637056
v 936.890062 -32.145685 -4.094862
v 955.374810 -24.679813 -7.975551
v 975.763348 -15.235422 -11.226716
v 904.471127 -40.579195 1.551803
v 1014.968014 -13.323340 -10.836743
v 792.831221 -57.851668 2.437895
v 902.382177 -44.659715 -3.808095
v 999.014304 -13.574798 -17.551837
v 775.387229 -63.248731 -2.195336
v 952.895579 -28.445673 -11.309064
v 961.174745 -24.638884 -12.907159
v 860.968852 -55.366903 -5.800815
v 928.656730 -39.345300 -9.399041
v 945.889660 -33.906949 -13.721671
v 950.328814 -32.347113 -14.833788
v 919.309014 -43.588294 -9.858676
v 953.959042 -35.798619 -21.331926
v 967.440020 -3.178590 23.760968
v 994.874998 4.141315 12.275929
v 994.742927 3.084497 8.173370
v 980.449834 -1.722839 6.752189
v 990.750962 1.753008 6.758991
v 1002.337903 1.563075 1.250462
v 1002.337426 2.906584 4.772430
v 1010.525039 3.087549 9.467118
v 1006.927832 3.881602 9.560824
v 962.619512 -11.798946 4.333546
v 983.954865 -2.326048 2.417246
v 997.351961 1.568605 1.963350
v 1006.861535 0.591447 1.545028
v 906.623403 -31.603469 21.869131
v 981.315561 -4.501122 0.451300
v 989.525459 -2.458151 -2.095318
v 1014.268577 -0.783938 4.422056
v 927.904616 -26.169544 15.900246
v 971.902751 -9.029747 0.664783
v 1007.638534 -0.713778 -0.251589
v 1017.786702 -3.325360 4.703669
v 884.598225 -38.330001 15.457790
v 958.234929 -12.374109 8.163589
v 967.328584 -9.975140 3.103927
v 1011.881506 -0.504775 3.044248
v 801.064836 -47.046358 22.366534
v 808.488467 -46.289738 22.728618
v 902.488830 -34.150259 16.366961
v 910.749628 -32.847830 14.012716
v 958.066230 -14.891882 3.594336
v 979.987981 -7.028201 -2.667886
v 1012.595877 -2.321574 0.833963
v 1018.021398 -4.655089 2.963034
v 882.418792 -36.432815 23.920604
v 942.610901 -21.735334 9.077821
v 947.281451 -19.795267 7.363958
v 960.448528 -14.074811 2.610302
v 963.948547 -12.513063 1.952870
v 968.202482 -12.284256 -1.465010
v 1000.386388 0.410995 -1.580894
v 1017.093087 -5.829613 0.195238
v 777.188170 -50.184166 18.235904
v 794.992133 -49.067634 17.763422
v 811.291442 -47.043260 19.335620
v 815.571835 -46.080091 21.049120
v 850.170761 -42.431962 19.414901
v 894.221548 -35.607484 17.806600
v 895.714963 -36.139424 15.170045
v 928.203076 -28.271804 10.333358
v 932.885461 -26.366449 9.893849
v 937.228120 -24.967933 8.293026
v 945.950839 -22.146369 4.420037
v 952.310336 -17.763548 5.161548
v 964.547907 -14.415835 -1.553783
v 995.040762 -2.025378 -5.118819
v 807.821745 -48.106036 17.285929
v 823.413413 -45.539206 20.100137
v 834.137578 -45.583670 16.354865
v 831.054173 -44.815818 19.608335
v 959.958004 -16.032386 0.115508
v 975.788933 -8.923532 -2.372099
v 983.856745 -7.564654 -6.660327
v 1001.724428 -3.240359 -7.647358
v 798.825822 -50.259684 14.137722
v 819.140210 -46.790458 17.800070
v 825.204753 -46.633003 16.391096
v 841.765778 -44.419685 16.825445
v 852.446570 -43.537052 15.340347
v 856.194460 -42.652726 16.290610
v 952.740560 -18.543188 3.347644
v 980.025274 -9.724480 -6.918360
v 1005.657201 -3.322295 -5.672242
v 817.164414 -48.485470 14.024363
v 837.590767 -46.048331 14.074720
v 955.876898 -19.890150 -1.582055
v 970.774838 -12.624783 -3.945064
v 995.497086 -5.175059 -10.397849
v 998.362368 -2.665858 -7.232171
v 1012.927099 -5.753467 -3.511533
v 1017.825106 -7.669543 -1.592162
v 825.032878 -47.893575 13.373828
v 850.990751 -47.355084 7.533316
v 858.743419 -43.391356 13.423416
v 863.247936 -42.034692 15.161702
v 875.280071 -41.251384 12.293767
v 882.211886 -39.693577 13.082759
v 893.566099 -38.390046 10.725927
v 905.874753 -36.753216 8.090358
v 900.037799 -37.122031 10.360721
v 928.267007 -30.874877 4.779404
v 999.240475 -7.413272 -13.043661
v 390.574612 -65.934225 -31.024586
v 833.001360 -47.645518 11.801974
v 868.272440 -43.035389 10.840679
v 876.054139 -42.655436 8.926740
v 882.459568 -41.714832 8.507820
v 925.419662 -33.584892 1.973120
v 960.629863 -19.800542 -5.685198
v 985.626551 -8.151563 -8.886239
v 806.658580 -52.251114 8.823965
v 915.958708 -35.195582 5.276070
v 968.982786 -17.039985 -8.505112
v 994.259529 -7.353029 -12.761176
v 1004.038463 -6.402150 -10.287901
v 1012.827823 -8.968275 -7.566359
v 1017.017597 -11.784740 -7.735372
v 904.872419 -38.545193 5.002869
v 912.464886 -37.561167 2.947607
v 934.768311 -30.680838 -0.034351
v 964.308960 -18.703005 -7.159721
v 980.001413 -14.317444 -13.262622
v 474.418688 -65.400276 -25.403670
v 781.238991 -54.469410 8.924378
v 792.930841 -54.995811 6.469925
v 802.171130 -54.974331 5.148952
v 988.418982 -10.221204 -13.544755
v 782.591140 -56.421982 5.662194
v 963.605514 -20.971477 -9.623282
v 971.594166 -17.783770 -11.561275
v 985.195650 -12.642283 -14.612457
v 994.382277 -10.134816 -15.642267
v 1001.514408 -8.901877 -13.730554
v 1007.941168 -9.327305 -11.134717
v 1011.493428 -9.070839 -8.612610
v 783.547116 -58.214354 3.021582
v 867.435406 -49.199966 0.302198
v 888.400053 -42.583059 4.551240
v 916.935086 -39.310766 -2.375865
v 930.324727 -34.384575 -2.809973
v 959.710843 -24.062328 -10.865281
v 967.582326 -20.318481 -12.023980
v 1018.451238 -14.311587 -9.450275
v 789.737176 -60.763944 -0.738619
v 821.489968 -53.548646 4.036595
v 972.236249 -19.076648 -13.858357
v 988.320401 -12.552765 -16.194128
v 1005.218247 -13.779659 -15.764724
v 1011.497542 -13.324623 -12.721801
v 466.965442 -73.054469 -33.894208
v 828.188190 -53.688175 2.591549
v 860.924741 -49.992291 0.791046
v 920.430687 -36.968635 -0.577975
v 955.937968 -28.803018 -14.297930
v 966.425391 -23.077160 -14.752185
v 986.498088 -19.122416 -20.335271
v 991.893551 -14.216496 -18.307907
v 996.485007 -12.813464 -17.503201
v 873.889270 -48.967941 -0.984389
v 899.326462 -43.341743 -0.765016
v 923.599250 -38.607545 -5.060781
v 926.379954 -36.825851 -4.039910
v 978.075285 -17.448954 -15.671436
v 981.899142 -17.407725 -17.714403
v 956.426379 -30.398237 -16.691754
v 860.149771 -51.537465 -1.173021
v 879.916079 -48.465095 -1.918242
v 913.698666 -42.716888 -5.874410
v 919.560364 -40.945615 -6.252337
v 282.666635 -82.611585 -51.937870
v 964.312977 -26.909422 -17.762802
v 975.251921 -24.405790 -20.451942
v 974.520479 -21.279693 -17.657860
v 979.660645 -21.277238 -19.862831
v 389.064600 -84.320414 -48.750863
v 933.370580 -42.680592 -16.906092
v 926.663870 -42.351222 -12.529960
v 943.489107 -40.628225 -20.544281
v 394.667125 -84.105651 -48.256697
v 401.238207 -84.505093 -48.139086
v 962.952990 -32.562203 -22.243363
v 977.305911 -4.418039 4.039573
v 912.636102 -45.622666 -9.343338
v 393.933696 -75.427945 -41.222830
v 399.408570 -79.479439 -44.365155
v 884.667428 -48.674900 -3.534652
v 279.791512 -77.961661 -47.901617
v 339.670196 -82.132348 -49.377359
v 817.491233 -50.037025 10.709098
v 340.662590 -76.433940 -44.243024
v 390.275774 -78.941909 -44.463334
v 379.620123 -72.832288 -39.367298
v 402.059914 -63.887922 -27.843978
v 401.011228 -69.178162 -34.522027
v 336.031333 -75.332116 -43.324986
v 814.897849 -52.932522 6.121726
v 811.579145 -49.975287 12.151864
v 894.436366 -45.310502 -1.912643
v 869.391406 -46.324483 4.248913
v 1012.869718 -22.941307 -16.618499
v 989.017296 -30.916587 -22.409838
v 993.997607 -28.049341 -21.386177
v 943.903737 -52.548800 -26.056404
v 885.567506 -60.268532 -14.209061
v 819.853201 -67.870977 -10.397282
v 849.034849 -67.544224 -13.137941
v 895.330285 -65.763794 -16.736481
v 907.540400 -69.302915 -18.024218
v 896.315087 -70.211144 -16.754692
v 820.988619 -77.056678 -14.701755
v 839.661557 -79.034473 -14.663654
v 1010.513885 -19.965306 -16.711506
v 998.867901 -20.244459 -19.936062
v 1007.475920 -21.006237 -17.876268
v 1015.063038 -19.875735 -15.180934
v 995.465105 -19.735903 -20.551546
v 1003.883340 -22.578192 -18.996794
v 1014.754219 -21.459399 -15.737745
v 1009.224231 -22.318512 -17.612095
v 992.815989 -21.849491 -21.363656
v 998.115758 -21.681846 -20.302785
v 1001.339103 -26.928412 -19.576043
v 988.110875 -22.929905 -21.913387
v 984.822332 -26.937337 -22.871350
v 988.088697 -28.129639 -22.637822
v 979.521115 -32.440063 -24.011123
v 982.148555 -33.106978 -23.746115
v 970.900668 -31.624225 -23.671187
v 971.522287 -34.528679 -24.795278
v 972.744811 -36.486633 -25.207977
v 963.228831 -38.413304 -25.453679
v 977.431527 -35.562136 -24.646156
v 983.095761 -36.768475 -23.596594
v 980.743655 -39.410551 -24.055068
v 974.402198 -38.742217 -25.334001
v 985.400717 -40.307198 -22.809704
v 971.777612 -43.712987 -26.003655
v 987.185128 -44.898126 -21.468048
v 938.487353 -46.834197 -22.783143
v 980.445092 -44.551489 -24.056204
v 951.431380 -45.167125 -26.190967
v 936.659111 -49.497222 -23.309726
v 977.259760 -46.454122 -24.874359
v 935.079010 -53.932509 -23.924146
v 945.710536 -46.777196 -25.299938
v 954.392181 -50.939834 -27.551507
v 977.201427 -50.806540 -24.850973
v 900.770874 -55.538349 -14.736647
v 912.279317 -54.611150 -17.334943
v 930.329648 -53.978532 -22.528752
v 905.852457 -57.210039 -16.784905
v 912.913563 -57.141341 -18.432845
v 851.832195 -60.988925 -9.429839
v 894.684389 -58.540507 -14.990924
v 924.457259 -56.186128 -21.241621
v 940.153219 -55.475568 -25.318630
v 950.909976 -51.988959 -27.223106
v 783.632124 -68.026224 -7.257874
v 903.787981 -59.526558 -17.090287
v 914.559606 -62.963679 -19.500018
v 913.124586 -59.929721 -18.997495
v 925.761350 -58.630928 -21.875813
v 933.929363 -58.615598 -23.838156
v 930.437448 -57.399440 -22.993156
v 873.395098 -62.049708 -13.278683
v 874.834623 -63.988212 -14.234899
v 894.347628 -60.681371 -15.747175
v 889.649873 -63.500043 -15.777511
v 947.486950 -55.403448 -26.732680
v 805.583745 -65.202121 -6.774506
v 851.896846 -64.090712 -11.642867
v 861.572171 -65.788935 -13.579637
v 904.463926 -62.189590 -17.675230
v 931.909184 -61.923852 -23.175484
v 788.772396 -70.409823 -9.526645
v 827.566244 -69.412306 -12.181353
v 831.658767 -66.844588 -11.070412
v 868.200039 -65.296662 -14.027245
v 884.147191 -63.313032 -15.091826
v 895.306659 -63.867154 -16.548984
v 793.783393 -72.596899 -11.390776
v 803.388968 -71.385123 -11.273047
v 832.379209 -69.858683 -12.836506
v 838.164891 -69.557725 -13.145652
v 865.476235 -68.140397 -14.557237
v 877.803338 -67.136371 -15.202963
v 886.709945 -66.891872 -15.955889
v 905.744368 -64.677634 -18.053877
v 847.784335 -69.899826 -13.859882
v 854.432574 -68.666079 -13.916736
v 813.183766 -73.478659 -13.169883
v 837.822014 -72.417065 -14.086314
v 856.304457 -71.277422 -14.557206
v 901.693146 -72.468920 -16.948548
v 848.995106 -71.803270 -14.342923
v 968.267309 -64.715040 -25.871968
v 972.329354 -67.977553 -24.498940
v 971.593532 -62.351607 -25.571789
v 799.862721 -76.177582 -13.744390
v 809.855109 -75.639963 -13.985607
v 831.989678 -72.655312 -13.923690
v 833.472714 -74.091638 -14.352759
v 837.398003 -75.216278 -14.611307
v 841.696424 -75.348213 -14.637762
v 848.878432 -75.696122 -14.662800
v 853.447736 -75.740553 -14.666204
v 863.889787 -75.492483 -14.765244
v 777.441999 -78.080044 -13.974598
v 819.078385 -75.040070 -14.133806
v 870.767464 -71.819297 -15.128903
v 908.952448 -74.144993 -17.278335
v 782.273642 -80.319180 -15.115803
v 801.880052 -80.846818 -15.376685
v 808.056833 -77.840636 -14.697064
v 827.524166 -75.928431 -14.628495
v 823.558356 -80.960781 -14.978072
v 825.557898 -84.928975 -14.412201
v 831.435567 -78.081663 -14.821500
v 898.324423 -74.294307 -16.309331
v 786.144722 -83.402458 -16.100321
v 381.028802 -108.895148 -62.164060
v 395.181655 -103.291558 -59.364233
v 396.101200 -108.449486 -61.003924
v 815.316435 -77.556126 -14.748967
v 765.527757 -84.629475 -16.784957
v 793.619923 -83.067582 -15.893282
v 904.497471 -81.168030 -14.726331
v 307.938985 -112.139352 -67.694738
v 387.235531 -108.565462 -61.670743
v 404.906889 -108.031599 -60.290230
v 772.095295 -85.347718 -16.869095
v 780.449286 -87.001854 -16.872062
v 792.356657 -78.073857 -14.337612
v 955.076543 -90.517944 -15.010775
v 211.710702 -138.396089 -73.176044
v 971.279371 -91.597714 -16.049772
v 207.849970 -140.602498 -71.435605
v 749.723191 -99.587285 -18.045553
v 810.274264 -103.575434 -6.208364
v 797.049240 -105.229613 -6.402686
v 975.635318 -106.391068 -8.740430
v 980.410835 -106.128232 -8.332742
v 798.283295 -112.172112 3.394273
v 943.658743 -107.872397 -1.682652
v 954.938958 -120.056919 5.191508
v 955.232638 -125.587171 10.479308
v 940.631370 -60.205538 -25.172585
v 954.361619 -64.684856 -26.449220
v 935.815394 -64.368062 -23.643861
v 944.555820 -65.233860 -25.014218
v 941.274097 -70.527712 -23.128437
v 953.515759 -67.775395 -25.660450
v 924.636208 -72.973056 -19.644580
v 948.112702 -75.373124 -22.302462
v 932.302276 -75.015387 -20.192564
v 959.254590 -77.013815 -22.738130
v 940.280544 -76.144021 -20.885001
v 953.355213 -75.397734 -22.905756
v 890.791480 -76.398739 -15.383417
v 940.477474 -80.372470 -18.956481
v 952.427464 -80.467766 -20.356169
v 946.672032 -84.000814 -17.786432
v 385.221259 -119.826825 -57.450471
v 398.699841 -116.479374 -59.702527
v 953.141334 -86.974430 -16.859740
v 498.166086 -114.279163 -51.807931
v 497.534098 -116.619825 -51.326913
v 415.501396 -119.254077 -55.100408
v 487.374384 -116.644967 -52.402809
v 491.163464 -118.552277 -50.610431
v 504.008240 -115.049170 -50.965018
v 958.124967 -86.258990 -17.863324
v 256.958282 -128.102396 -71.054280
v 280.979818 -126.131798 -67.685219
v 279.895271 -123.750946 -69.560155
v 305.421885 -122.819096 -65.917161
v 435.504837 -119.769543 -52.420279
v 479.155670 -119.305906 -50.471029
v 485.724622 -119.284111 -50.077247
v 487.277387 -118.322139 -51.174687
v 506.052762 -116.858033 -50.274148
v 509.555110 -118.295886 -49.030572
v 267.315225 -125.087999 -70.824446
v 466.800393 -119.072080 -51.668681
v 512.533669 -120.322040 -46.098886
v 824.896157 -88.939353 -13.367463
v 211.994626 -134.146988 -75.891226
v 263.048174 -127.298119 -70.378525
v 271.828318 -126.522172 -69.235630
v 298.176887 -125.465457 -64.764752
v 304.657050 -124.999291 -63.872789
v 308.994272 -124.543116 -63.506925
v 491.053301 -120.205651 -47.884658
v 540.660364 -117.783857 -45.312712
v 216.569009 -134.021405 -75.188784
v 805.362495 -91.998069 -14.005623
v 815.469533 -91.888629 -13.089805
v 976.513394 -92.618640 -15.157876
v 208.286331 -136.510140 -75.447803
v 216.144054 -135.716193 -74.326335
v 222.391354 -134.293100 -73.949831
v 788.756543 -96.679822 -13.905839
v 793.005506 -92.135465 -15.212776
v 806.264242 -93.594530 -13.288232
v 826.455291 -95.463176 -10.353900
v 978.115335 -89.863187 -15.939305
v 977.756856 -96.229495 -13.323036
v 206.487806 -138.386857 -74.565198
v 815.481804 -94.676702 -11.813057
v 821.035650 -93.314838 -11.964058
v 198.036010 -139.535538 -75.647434
v 203.624445 -139.982666 -73.901295
v 217.010804 -137.648663 -72.329546
v 792.444869 -94.880576 -14.276079
v 797.946490 -95.890069 -13.124116
v 816.411608 -96.997407 -10.407999
v 832.897585 -95.391287 -9.813403
v 162.690002 -145.955125 -80.699260
v 807.599524 -95.437507 -12.261424
v 980.438123 -98.351118 -11.627798
v 758.174498 -104.433183 -13.427617
v 822.900298 -96.156806 -10.276175
v 809.380025 -100.408603 -8.962297
v 824.819017 -102.388566 -5.480281
v 975.292197 -97.539963 -12.968459
v 754.132971 -106.399599 -12.321603
v 754.002820 -108.191613 -10.335663
v 946.913873 -103.104613 -5.791300
v 787.030326 -105.442981 -7.667145
v 979.691956 -101.881930 -10.299278
v 980.800699 -102.771535 -9.614635
v 982.598834 -101.977125 -9.269065
v 934.206685 -106.695277 -0.708808
v 982.408816 -105.968410 -7.806779
v 801.416285 -108.608784 -1.774744
v 790.773572 -109.273350 -2.490931
v 920.504094 -105.466389 0.363396
v 980.982328 -110.112453 -6.550824
v 795.353982 -110.737271 0.438112
v 907.681918 -110.272956 6.590241
v 915.465851 -106.845218 2.217060
v 921.183300 -108.988008 3.596893
v 926.330113 -105.832141 -0.127085
v 926.955261 -112.818894 6.558543
v 954.815709 -110.679425 -2.142137
v 940.518639 -112.080478 2.591095
v 913.776960 -110.411166 6.082260
v 933.101077 -112.507878 4.839105
v 822.803365 -114.646312 11.359401
v 936.224993 -115.137779 6.718417
v 953.651381 -113.624164 0.320824
v 829.144550 -112.731215 7.978578
v 941.720293 -116.542959 6.520669
v 949.869843 -119.611675 6.777680
v 860.753994 -117.241332 18.975454
v 875.798080 -118.758326 22.081571
v 949.518945 -121.534608 8.861564
v 962.443924 -126.379094 7.337611
v 974.422171 -127.377788 3.428561
v 990.056961 -126.821860 6.878914
v 947.112688 -78.446890 -20.747424
v 903.283601 -117.126698 16.337968
v 348.613036 -121.894982 -59.605370
v 286.062754 -131.112535 -41.832242
v 1005.751016 -29.300910 27.407784
v 293.577750 -130.224414 -40.226707
v 420.810530 -121.193416 -24.204629
v 813.907991 -111.156768 3.721101
v 982.773470 -136.998471 18.029454
v 898.493958 -122.148322 27.135075
v 896.380258 -119.459152 21.364096
v 914.409812 -122.784372 24.166872
v 937.014648 -126.006489 20.993940
v 782.480437 -117.206239 25.608591
v 926.509986 -123.510228 21.424287
v 975.074788 -139.258577 19.760308
v 279.199875 -128.120654 -14.451779
v 928.884006 -127.362505 27.610441
v 936.847553 -128.915944 26.201941
v 975.823473 -140.722547 23.260365
v 937.709800 -131.167659 30.260910
v 954.169882 -139.319165 33.018755
v 1018.022148 -36.244477 -6.149521
v 1015.519253 -37.663314 -9.551601
v 1004.562965 -42.354249 -9.539528
v 1010.403786 -39.850314 -10.052042
v 1013.670604 -38.348412 -7.623228
v 1012.568575 -37.947305 -2.779156
v 1009.188277 -37.869091 1.725675
v 1007.779636 -38.671124 1.198530
v 278.521438 -132.269178 -56.733333
v 287.125249 -131.076228 -56.757644
v 1009.994639 -31.940876 16.367898
v 267.633191 -133.929747 -55.374415
v 1013.627781 -29.829495 19.092230
v 271.144516 -133.616844 -51.070725
v 280.641963 -132.467846 -53.066760
v 280.354762 -132.542076 -49.380937
v 291.179183 -131.248417 -45.678383
v 289.685671 -131.597394 -49.109139
v 302.026453 -130.246445 -44.773579
v 1005.402040 -31.075768 22.436249
v 420.885924 -121.761290 -27.938444
v 1005.832881 -27.704685 33.263837
v 810.937701 -113.218027 7.128966
v 982.930024 -129.418918 6.352588
v 1008.151979 -25.488102 40.520334
v 879.068171 -116.748567 17.499669
v 984.145639 -132.228843 10.461385
v 910.151189 -121.969910 23.778115
v 914.340876 -118.706568 17.046281
v 975.583315 -132.859559 9.193532
v 978.107197 -137.612674 17.323187
v 985.643713 -135.174419 16.146151
v 991.217271 -132.608699 15.159086
v 298.924339 -126.154421 -21.206626
v 738.536660 -117.033243 18.162013
v 764.858462 -117.047450 19.718316
v 885.320838 -120.558461 25.679538
v 974.008543 -135.798348 13.444252
v 988.198782 -135.307963 18.540175
v 891.685311 -122.319607 29.648467
v 900.517949 -121.513323 25.121976
v 910.445890 -123.869540 27.835175
v 968.323264 -136.471300 15.639930
v 287.615377 -127.184616 -14.351721
v 295.394258 -126.349013 -10.984523
v 349.468433 -121.560031 -9.012917
v 884.369362 -122.320155 33.113571
v 973.003757 -140.363605 21.883949
v 984.369685 -137.187945 19.640255
v 302.629024 -125.585936 -7.443731
v 306.581944 -125.217938 -9.470734
v 313.177825 -124.636263 -6.670501
v 358.560529 -121.110042 -3.719815
v 922.160312 -126.286965 28.795167
v 968.178866 -139.472875 20.580912
v 984.224068 -138.312915 22.506526
v 254.386630 -130.895109 -13.809685
v 284.726831 -127.365423 -10.312846
v 904.050379 -124.288219 31.210133
v 913.494979 -126.445177 33.175671
v 980.594597 -140.411044 25.111557
v 914.535781 -127.214072 34.989960
v 920.969732 -127.585894 32.574242
v 928.385227 -129.523791 33.159305
v 966.045005 -142.853509 29.384840
v 293.984382 -126.244753 -5.990703
v 945.717428 -133.558033 29.089572
v 951.931498 -135.373553 27.086918
v 950.213600 -137.996777 34.550441
v 969.768744 -141.224049 23.929741
v 987.833785 -101.831834 75.404627
v 987.442683 -104.721663 70.348714
v 985.183623 -103.683922 73.168789
v 988.981526 -102.369604 73.360480
v 986.483780 -100.861960 77.513510
v 987.104066 -98.676453 80.977790
v 881.196011 -113.338036 11.664436
v 266.022407 -129.885250 -20.689221
v 980.311930 -132.817083 9.874875
v 772.773850 -117.099428 23.494197
v 859.773392 -112.739436 10.168603
v 919.267034 -120.698578 19.038770
v 270.346020 -129.150772 -15.084284
v 921.355936 -123.174856 22.694580
v 961.386427 -136.576448 20.380904
v 295.258150 -130.911396 -45.835846
v 298.481604 -129.795922 -39.978001
v 261.415809 -133.220857 -41.522652
v 255.762800 -130.066918 -7.971175
v 275.397964 -131.757550 -40.473367
v 530.545635 -117.659290 -0.320741
v 820.124595 -118.181195 27.898054
v 798.849193 -117.447167 30.379350
v 789.417378 -116.911836 32.873297
v 875.468501 -121.746158 43.838678
v 883.881329 -123.232725 40.825081
v 897.593987 -124.762050 43.757328
v 806.602489 -117.333219 35.171907
v 813.894745 -117.551557 36.314362
v 853.720576 -119.769861 40.558394
v 865.964248 -120.833934 40.569492
v 858.124814 -117.659137 48.027995
v 754.451791 -115.407571 34.026038
v 456.112986 -116.127303 9.757634
v 578.609260 -112.490503 23.780922
v 563.688909 -111.930179 23.732435
v 967.193752 -111.102878 64.069181
v 937.951128 -104.850418 68.607293
v 976.698223 -143.012913 31.546485
v 977.243723 -142.730914 33.529011
v 980.883595 -139.858373 34.582276
v 972.634950 -144.142493 35.731331
v 974.191791 -143.488552 36.729543
v 981.204194 -140.926105 31.026297
v 985.257270 -137.972705 31.364196
v 970.063642 -144.404071 38.314424
v 982.571046 -137.672182 35.843296
v 966.162555 -143.854607 42.223225
v 971.530159 -144.054499 38.381686
v 973.124531 -143.014842 39.365864
v 978.184998 -140.849692 36.723237
v 961.591589 -143.445289 43.746161
v 971.042256 -142.962245 41.263790
v 959.121132 -142.712734 44.217343
v 960.305716 -142.819457 44.504246
v 526.203123 -118.403206 -4.817376
v 953.946038 -140.861818 43.890686
v 817.363835 -118.013146 33.008354
v 912.177691 -127.411060 40.478142
v 830.407192 -118.623896 30.375471
v 841.393149 -119.092741 34.540947
v 869.171118 -121.186701 38.792544
v 904.885039 -124.919433 45.104808
v 825.250984 -118.377347 32.151269
v 837.466974 -118.767638 37.026408
v 912.157972 -126.128310 45.076349
v 855.934143 -120.011878 37.903427
v 889.008206 -122.943236 46.094344
v 895.993346 -122.517830 48.033848
v 926.001937 -129.605524 43.957086
v 867.088824 -119.861857 46.419496
v 883.828358 -122.734955 44.578790
v 878.461359 -120.761957 47.390962
v 1014.914595 -35.154575 2.509778
v 470.855957 -116.736332 0.722778
v 850.543136 -118.660638 45.250286
v 862.244814 -119.633858 45.871827
v 856.350885 -118.467642 46.809561
v 871.558716 -120.251915 46.781853
v 889.796691 -118.575119 50.715053
v 884.510179 -121.204082 47.924921
v 892.055870 -121.424976 48.842552
v 901.177568 -120.277050 50.654881
v 972.248723 -121.882309 51.573077
v 851.289838 -117.490192 47.418011
v 865.282362 -118.637298 47.889439
v 880.604283 -118.588493 49.774535
v 968.709571 -121.646784 52.606627
v 977.839128 -120.936381 51.000443
v 806.898329 -116.650949 39.644773
v 821.699393 -117.055069 42.022038
v 828.999930 -116.953382 44.151510
v 840.827070 -118.302646 43.446274
v 964.945553 -121.524743 53.625390
v 967.538484 -120.781861 53.722037
v 975.151846 -120.884028 51.684795
v 976.073648 -120.127320 52.109439
v 803.951788 -115.415391 42.670305
v 813.546800 -116.794144 40.689453
v 821.288032 -115.976026 44.523050
v 827.849122 -116.152107 45.385839
v 835.628033 -117.121755 45.182553
v 838.856455 -116.242112 47.067422
v 978.944452 -119.428938 51.571399
v 749.407427 -114.432809 36.546671
v 811.893887 -115.909413 43.043750
v 812.124198 -115.001915 44.565698
v 973.515217 -119.221475 53.789603
v 973.123770 -119.844929 53.284568
v 976.985442 -118.689437 53.382110
v 979.180077 -117.932520 53.801173
v 922.107596 -113.527253 56.989408
v 967.626976 -119.615835 54.777411
v 975.675013 -117.601402 54.826327
v 981.610720 -117.925745 53.253307
v 579.222160 -114.555463 18.720748
v 976.752033 -116.808330 55.472749
v 952.919273 -117.163893 56.936583
v 959.667728 -116.355844 58.221531
v 964.649906 -115.866817 58.655990
v 971.506777 -115.767381 57.623840
v 584.135210 -114.186061 20.184697
v 946.746722 -114.469992 58.921274
v 958.242446 -113.998916 60.603617
v 976.209414 -114.047893 58.739156
v 581.413691 -111.586514 25.431117
v 936.367442 -111.685466 60.621346
v 963.524591 -113.543599 61.115833
v 424.660788 -116.640094 11.912879
v 566.965080 -110.298730 25.902300
v 575.262675 -110.897123 25.905271
v 575.963175 -109.744438 27.026669
v 943.359949 -107.511721 66.674916
v 578.052603 -110.298162 26.698233
v 957.366278 -109.575346 66.256964
v 971.569952 -113.254893 60.679912
v 973.621150 -114.712084 58.370391
v 974.417949 -112.448226 61.197956
v 977.535835 -112.087667 61.194390
v 982.020264 -112.482161 59.638284
v 951.509798 -108.432901 66.942526
v 969.123625 -109.042523 66.921790
v 971.580910 -109.738137 65.666396
v 981.056800 -109.098300 65.262679
v 959.219982 -106.665374 70.559949
v 932.942482 -105.137592 66.844164
v 954.280032 -105.992093 71.023237
v 973.046740 -107.952340 68.169247
v 976.425270 -108.440243 66.780247
v 980.039999 -106.878807 69.013587
v 970.491337 -105.888663 71.774309
v 937.733024 -103.086644 70.609312
v 948.488785 -103.063573 74.503048
v 958.241323 -105.182161 72.994325
v 966.916009 -107.595629 69.304831
v 975.119337 -106.212641 70.804017
v 962.964049 -104.989142 73.723589
v 978.562701 -104.963982 72.348453
v 945.192023 -102.555238 74.048605
v 951.114070 -101.778594 77.712512
v 957.184507 -103.835705 75.420571
v 973.446474 -102.840732 76.543918
v 979.729535 -103.846443 73.943608
v 952.658608 -100.516680 80.749442
v 955.278004 -102.308473 78.233726
v 977.275358 -101.441738 78.183379
v 955.714361 -100.277220 83.195968
v 960.035349 -102.344958 79.432590
v 952.491751 -97.462381 84.777223
v 956.555388 -97.931321 87.471241
v 982.596386 -97.862388 84.437338
v 958.767127 -98.917421 87.758874
v 961.078058 -99.331979 88.293407
v 968.378780 -97.815156 92.572987
v 972.732972 -97.512581 92.379266
v 977.165722 -96.872358 91.894452
v 981.568378 -96.606749 89.407731
v 984.415634 -94.391084 92.650877
v 978.253196 -95.380982 94.129603
v 979.001525 -92.661203 96.690666
v 951.491862 -113.552085 60.544641
v 939.747589 -109.679079 63.415430
v 823.662982 -118.016094 36.688452
v 858.081281 -81.471714 56.696367
v 838.598390 -101.802631 51.307952
v 860.216243 -103.018293 53.279683
v 790.356704 -99.373738 47.264495
v 880.672390 -92.789449 58.972288
v 820.508882 -93.819997 50.727640
v 975.965510 -132.276900 45.045544
v 893.725220 -111.224849 55.302869
v 778.750110 -102.988273 45.796388
v 797.539465 -101.775503 47.678221
v 781.485109 -99.947239 46.369056
v 797.884763 -98.916893 48.019342
v 804.947499 -100.122132 48.528061
v 870.892136 -95.067265 56.774790
v 605.618746 -104.875743 31.271062
v 614.961932 -105.653724 31.713271
v 803.118115 -93.282515 49.047431
v 887.531207 -89.804366 60.910529
v 895.820004 -82.103689 63.664732
v 910.188611 -85.156089 67.157385
v 825.611917 -85.940065 52.063900
v 865.178195 -86.037293 57.329391
v 873.659235 -80.786919 59.239845
v 891.250948 -80.064082 62.741973
v 855.792595 -78.607583 56.505100
v 408.393138 -95.751251 22.879698
v 965.134188 -138.888107 46.388529
v 970.606111 -140.990612 43.283606
v 960.494522 -135.190443 48.240784
v 957.936104 -134.197519 48.757376
v 967.264211 -134.697719 47.164544
v 965.815872 -133.206146 48.030577
v 973.422023 -133.006391 45.516130
v 974.633481 -133.536950 44.807192
v 949.367638 -134.475238 48.011686
v 946.820204 -130.830575 49.041797
v 974.463507 -130.992742 46.225526
v 978.803217 -126.854226 47.335005
v 943.104839 -131.682735 48.082431
v 949.948245 -129.798319 49.845496
v 982.152436 -130.044203 43.705706
v 937.613717 -124.658081 50.691766
v 983.828973 -123.470722 47.127598
v 949.498687 -126.740725 50.916218
v 978.564464 -125.365042 48.205610
v 946.607984 -124.085182 51.939344
v 953.106114 -125.854395 51.535722
v 942.198411 -123.113085 52.043627
v 929.708476 -118.392721 53.916748
v 934.000815 -119.088664 53.804477
v 935.489009 -121.155832 52.542670
v 946.368983 -120.548124 54.007237
v 919.509729 -119.510351 52.399966
v 941.285967 -115.652396 57.237758
v 874.710129 -115.472610 50.940145
v 875.195239 -110.701027 52.989687
v 882.094342 -109.359587 54.307746
v 916.524586 -108.515564 60.338825
v 904.563104 -108.235144 58.602261
v 883.215826 -107.119615 55.324294
v 910.709504 -107.411409 60.225132
v 921.788339 -107.694867 61.860414
v 871.814716 -107.709347 53.555003
v 890.022417 -107.998086 56.108215
v 902.229569 -105.950964 59.328128
v 851.890461 -105.139328 51.904512
v 852.844210 -100.377071 53.025787
v 860.017887 -107.970120 52.089467
v 897.525389 -102.179065 59.909436
v 868.345969 -100.169750 55.125476
v 866.864951 -103.421836 54.042869
v 915.658513 -103.132016 64.114387
v 905.679265 -101.786576 62.246923
v 790.569108 -104.730513 46.649776
v 890.039152 -100.638349 58.802620
v 905.429400 -97.645929 63.794507
v 849.785942 -101.384883 52.478785
v 879.600357 -98.833233 57.271914
v 873.712923 -99.897462 56.001245
v 862.494804 -98.015315 54.808841
v 897.228208 -94.706943 62.279952
v 769.095916 -102.855126 44.911635
v 851.878748 -96.774629 53.684739
v 857.910732 -95.531986 54.720940
v 865.716682 -94.219835 56.123340
v 886.123625 -96.303485 59.255684
v 844.589976 -95.571509 53.044488
v 845.535976 -101.677424 51.990318
v 850.836351 -91.424449 54.507834
v 853.933210 -94.158555 54.459755
v 876.644361 -90.065509 58.770411
v 555.118269 -109.891419 25.527984
v 557.826466 -108.494649 26.649206
v 891.412616 -88.923223 61.882909
v 913.572220 -87.790605 67.991077
v 919.012515 -89.061119 69.742867
v 545.773020 -109.215676 25.437503
v 555.012998 -107.201802 27.079499
v 599.020898 -105.327451 30.726174
v 893.730812 -86.533877 62.698380
v 873.840888 -84.262397 59.040216
v 899.828534 -86.749932 64.118658
v 477.943923 -107.732031 22.425917
v 492.307185 -105.419453 23.992819
v 503.901982 -105.343396 24.659187
v 844.290716 -83.031089 54.559092
v 887.533047 -86.390283 61.414803
v 904.110214 -80.752626 65.697296
v 910.588784 -80.967716 67.462049
v 978.300382 -80.607831 98.746707
v 984.797835 -80.084224 98.787419
v 789.982662 -86.162260 48.287032
v 820.898015 -81.183226 51.836051
v 827.960368 -81.540510 52.655418
v 897.832970 -78.184334 64.285753
v 898.703689 -75.057396 64.454441
v 908.662330 -76.208422 67.012202
v 914.006475 -77.693000 68.580510
v 834.417710 -79.949526 53.493792
v 838.076818 -76.819842 54.011028
v 873.360769 -77.017822 59.313301
v 887.794615 -75.387128 62.024241
v 889.127005 -77.807526 62.312238
v 913.265727 -72.966465 68.225962
v 917.725108 -73.529711 69.639998
v 791.951305 -81.282933 48.685708
v 845.152492 -76.846755 54.984208
v 858.544971 -74.787641 56.906940
v 867.633695 -73.807404 58.297840
v 896.964805 -71.672790 63.826920
v 792.039102 -78.287611 48.699015
v 908.816267 -71.761099 66.809386
v 404.367885 -101.346005 21.768070
v 843.427464 -108.350976 50.446468
v 759.496367 -100.539246 44.340705
v 807.748326 -91.286069 49.696237
v 834.360452 -85.082797 53.146617
v 831.392655 -91.640558 52.132251
v 845.294083 -79.765517 54.929744
v 796.809748 -87.278617 48.878312
v 814.002974 -94.605113 49.988742
v 816.042402 -84.578285 51.102185
v 814.988442 -87.865521 50.740852
v 838.289390 -93.525801 52.669555
v 842.892400 -88.609087 53.825817
v 793.014177 -95.488317 47.869649
v 811.768419 -81.398555 50.796174
v 921.345985 -51.888775 65.031303
v 959.673063 -11.812379 53.647351
v 871.447521 -63.066886 57.262919
v 853.508455 -66.925323 55.333852
v 889.273297 -52.371370 56.472062
v 971.019583 -70.987066 94.642294
v 968.514291 -79.056830 96.428698
v 963.236405 -70.931277 91.692441
v 965.721669 -73.668161 93.961194
v 972.415673 -59.870997 89.645118
v 973.616694 -53.654155 86.748182
v 930.342868 -64.915664 73.050069
v 944.328567 -58.630477 77.436322
v 948.764686 -54.806666 78.069322
v 952.953832 -52.453154 79.040037
v 921.553785 -55.654446 66.737679
v 955.150029 -48.037586 78.196997
v 856.866241 -64.075000 55.231640
v 864.206113 -65.320069 56.648088
v 896.505317 -55.766400 59.541119
v 905.816824 -55.484584 61.774757
v 913.670358 -57.991441 65.012101
v 915.045253 -53.286099 63.523625
v 937.020691 -45.621757 68.042426
v 965.525712 -38.441564 76.376911
v 976.612755 -37.623417 76.939351
v 831.005337 -63.183828 51.405927
v 902.818852 -50.689123 58.716276
v 783.059681 -64.634360 45.871121
v 789.316503 -62.567836 46.078711
v 790.764393 -59.519475 45.256959
v 920.558229 -48.881672 63.237733
v 808.486193 -56.818224 46.485161
v 851.427647 -53.240236 50.591448
v 927.468355 -39.588619 60.124127
v 943.824836 -38.835515 66.697517
v 772.569667 -58.067245 42.296952
v 788.294028 -54.778414 42.826357
v 843.637139 -53.298047 49.505535
v 830.970909 -49.001358 44.982903
v 860.511318 -47.343470 48.169755
v 886.019704 -43.676706 50.272684
v 889.254099 -42.070196 49.638388
v 901.869030 -43.010088 54.046501
v 910.086662 -36.759083 51.267462
v 955.463167 -25.093877 60.140786
v 905.382747 -36.327017 48.818057
v 902.898003 -35.304159 46.146749
v 934.559801 -31.421213 57.290023
v 993.167908 -20.644933 59.459228
v 944.150391 -28.221547 59.106548
v 965.593898 -21.160669 58.882979
v 908.397293 -33.101049 45.334876
v 931.537875 -29.149802 54.074686
v 981.774979 -15.307937 55.646077
v 990.132375 -15.068523 55.726994
v 969.560886 -10.542505 52.832951
v 971.473705 -15.855928 55.720171
v 976.728353 -9.683484 51.722433
v 964.535187 -10.393260 52.984914
v 989.387303 -10.635944 52.034866
v 966.712898 -5.696645 49.250267
v 997.152768 -1.162195 42.444700
v 991.358516 -0.171992 42.538321
v 1000.198138 0.332413 40.451118
v 965.866325 -76.978195 95.079320
v 961.815728 -75.323205 92.762382
v 958.552949 -75.701028 91.016160
v 967.600500 -69.288739 92.868462
v 972.415340 -68.655565 94.004178
v 976.885305 -66.438032 93.815567
v 956.613803 -69.844950 87.597514
v 965.892260 -66.111972 90.824050
v 979.996419 -68.359781 95.117464
v 962.853028 -67.902268 90.215544
v 958.849270 -64.490570 86.758106
v 968.452170 -66.685500 92.004784
v 976.361230 -61.800610 91.390532
v 981.343519 -64.871462 93.603085
v 949.735398 -70.478165 83.807040
v 967.442004 -63.730857 90.264162
v 971.395343 -63.549671 91.186988
v 967.134019 -60.592698 88.569643
v 948.998398 -66.913942 82.362501
v 955.521205 -63.942536 84.755867
v 983.468311 -61.298256 91.905328
v 935.302856 -69.536999 76.210261
v 939.894633 -69.090312 78.322278
v 944.789828 -70.970696 81.211871
v 969.234860 -57.987341 87.918514
v 945.667055 -64.860740 80.049581
v 966.377912 -59.144975 87.543909
v 973.538501 -57.932267 88.964828
v 981.821562 -55.515748 88.481522
v 933.709115 -63.859838 74.193415
v 957.998280 -61.014803 84.849108
v 988.778928 -53.392860 86.547528
v 984.522993 -54.153839 87.535905
v 930.361193 -69.056907 73.889771
v 954.447738 -55.170209 80.812601
v 959.274496 -57.543315 83.963597
v 967.743773 -52.959237 85.188663
v 978.083412 -56.971906 89.090789
v 949.544413 -60.391340 80.445944
v 962.959438 -54.942404 84.382934
v 977.502141 -49.201214 84.695144
v 982.470870 -51.053920 85.737760
v 986.498579 -51.772528 85.856307
v 958.546980 -53.944731 82.201649
v 968.920846 -48.591489 83.317883
v 989.467870 -51.623687 85.268504
v 930.497355 -58.553505 71.230241
v 963.854786 -50.691420 83.011223
v 986.782906 -47.523550 83.168193
v 960.774668 -49.830993 81.428467
v 969.331136 -45.141445 81.476051
v 979.886661 -47.487663 83.725013
v 981.793649 -44.203909 81.501247
v 918.297051 -60.608591 67.406236
v 934.296208 -59.209677 73.034593
v 937.070854 -57.147313 73.520528
v 973.845603 -48.565773 84.107304
v 971.358816 -44.545092 81.452590
v 861.877783 -71.106341 57.174336
v 958.244646 -49.581313 80.252039
v 958.267805 -46.867611 78.956860
v 964.453033 -45.715628 80.598280
v 966.974293 -42.941976 79.789504
v 984.623971 -43.785289 80.916187
v 847.649432 -69.282676 54.853302
v 887.213727 -63.701833 60.296503
v 897.242915 -63.071213 62.295202
v 910.460319 -63.275339 65.735447
v 936.134974 -51.688227 70.819536
v 975.624328 -44.154124 81.419834
v 959.515264 -43.041101 77.379191
v 973.402534 -39.979325 78.577658
v 976.917467 -43.494275 81.045605
v 814.803804 -69.660809 50.655599
v 887.734089 -60.719363 59.545311
v 932.460346 -51.769416 69.271983
v 942.241993 -48.599341 72.088224
v 943.425581 -45.499733 70.918761
v 955.891083 -43.489667 76.134965
v 962.099066 -44.393434 79.076650
v 969.245544 -41.916668 79.633428
v 977.649561 -40.340522 78.920032
v 813.956049 -65.572004 49.835987
v 896.367769 -59.478586 60.962786
v 936.780133 -48.419378 69.477186
v 963.219398 -41.223394 77.670432
v 979.522144 -39.566583 78.320521
v 984.258414 -38.325676 76.926674
v 784.565711 -67.574488 46.730519
v 834.193085 -65.664285 52.419185
v 841.366490 -65.232597 53.297718
v 879.104582 -63.574648 58.726284
v 950.159226 -43.483566 73.158966
v 955.921587 -41.822738 75.141392
v 871.327362 -57.539891 55.503501
v 888.726084 -57.976368 58.798444
v 954.286601 -39.922275 72.905884
v 988.594631 -36.666976 74.237822
v 760.036282 -71.190332 44.545511
v 753.004592 -68.381912 43.159975
v 847.018815 -58.862638 52.308690
v 865.409560 -60.693204 55.654951
v 948.283819 -41.158499 70.633461
v 956.919594 -39.548330 73.983841
v 960.255670 -39.473261 75.429870
v 979.180298 -34.922664 74.804914
v 983.312435 -33.189908 72.599423
v 988.124051 -38.855647 76.281081
v 799.280848 -61.886655 47.090030
v 816.398390 -61.010111 48.956763
v 820.596049 -64.235119 50.357255
v 980.253929 -36.660368 76.150612
v 778.118556 -62.546992 44.675823
v 853.771787 -57.396390 52.778259
v 976.559531 -32.537014 72.467686
v 836.183790 -58.709085 50.739709
v 858.130170 -55.829695 52.773701
v 868.518638 -54.290108 53.677914
v 880.732739 -53.914598 55.513263
v 960.491149 -34.809009 71.731745
v 986.461416 -32.703434 71.282785
v 781.388253 -60.802988 44.507018
v 802.066717 -57.612689 45.979540
v 816.013679 -57.153407 47.568495
v 828.986698 -58.703819 49.794367
v 829.834115 -54.142923 48.041162
v 839.422381 -54.375084 49.441911
v 859.412155 -53.131859 51.726192
v 893.801925 -48.619178 55.482324
v 949.015316 -33.234411 64.632760
v 949.329454 -36.531202 67.607568
v 970.289232 -29.363295 68.368891
v 976.480788 -30.661858 70.595766
v 977.899920 -31.237667 71.144034
v 985.966106 -29.822879 68.730707
v 775.172545 -59.847345 43.375381
v 788.595794 -56.839765 43.879698
v 870.674052 -51.819656 52.744517
v 916.659073 -43.992335 59.123516
v 953.853017 -34.076585 67.697966
v 956.498322 -34.958210 69.928403
v 976.259392 -28.555469 68.234874
v 988.782901 -29.413952 67.665514
v 803.360692 -54.765813 44.866772
v 821.535450 -52.743689 46.218518
v 834.940733 -51.351304 47.201520
v 841.602328 -51.570897 48.269448
v 848.867658 -51.454479 49.250057
v 857.781580 -50.960350 50.280132
v 864.301357 -48.785901 49.867712
v 903.090792 -45.977269 56.296925
v 935.617896 -38.620485 62.815249
v 940.671212 -34.566172 62.061082
v 962.673450 -30.017278 67.280935
v 972.798877 -30.614383 69.953619
v 798.391800 -53.131996 43.258997
v 956.569053 -30.345151 65.159438
v 963.592023 -27.241170 64.096097
v 968.613162 -31.093444 70.287811
v 970.685570 -28.372249 67.251698
v 813.089289 -53.708251 45.609810
v 820.513107 -51.368253 45.238494
v 828.911103 -51.021583 46.166322
v 850.421772 -49.239414 48.021061
v 872.216979 -47.112555 50.023167
v 879.651934 -42.966899 47.979368
v 932.230252 -34.791511 58.710247
v 937.226852 -33.942741 60.151688
v 974.953824 -28.674973 68.276854
v 552.285581 -65.554622 18.094465
v 878.953683 -46.349610 50.801472
v 954.620094 -29.124323 63.229504
v 966.847633 -27.203231 64.855195
v 968.879244 -28.158633 66.622972
v 977.727481 -24.783211 63.699051
v 978.887124 -27.547673 67.113370
v 558.895128 -63.967313 17.376356
v 818.732788 -49.463756 43.505854
v 841.649035 -48.806092 46.390185
v 846.904168 -47.816828 46.395322
v 872.566830 -44.748105 48.077036
v 894.403100 -41.182788 50.301850
v 960.782043 -27.354385 63.432496
v 966.558329 -25.819622 63.106284
v 972.552581 -26.398000 65.078693
v 844.914779 -46.346405 44.654854
v 904.988991 -37.767890 50.399426
v 908.473350 -41.206129 54.604668
v 936.368992 -32.331131 58.705787
v 939.497103 -29.697451 58.277484
v 945.210814 -30.482603 60.932612
v 957.423900 -27.351725 62.390258
v 961.364789 -24.849036 61.061447
v 977.078114 -21.736844 60.450493
v 982.916234 -25.016278 64.374552
v 991.620250 -23.594894 61.907451
v 888.569179 -39.617313 46.695642
v 920.613027 -34.209588 53.017267
v 928.862955 -32.925969 55.831910
v 939.097300 -26.488061 56.152153
v 951.932645 -27.258411 60.811598
v 969.693998 -23.250947 61.085772
v 971.740479 -22.142737 60.278045
v 982.524835 -21.060099 60.511861
v 912.490964 -33.526109 48.436974
v 928.759943 -28.672506 51.849106
v 942.123052 -23.281360 55.507472
v 966.595405 -23.121011 60.548170
v 970.760013 -20.355462 58.650201
v 984.230271 -20.165359 59.835941
v 989.205710 -19.398130 59.078942
v 935.672179 -24.092270 52.131540
v 937.666137 -25.315646 54.590739
v 949.260342 -24.982606 58.659118
v 981.233676 -19.078233 58.594461
v 920.100364 -29.560029 46.758911
v 921.002717 -31.126947 49.779779
v 920.151831 -28.380419 44.304906
v 929.044679 -25.411727 47.449889
v 945.971691 -21.701306 56.005162
v 948.944415 -16.923650 54.180157
v 957.737487 -21.133266 58.120911
v 962.804861 -16.473593 56.134576
v 939.800393 -21.928152 53.085103
v 950.048932 -20.869063 56.667600
v 953.421782 -22.221120 58.011002
v 984.072679 -17.563830 57.551019
v 924.385933 -27.752633 47.094191
v 941.597372 -21.457715 53.880311
v 978.292073 -12.382624 53.495739
v 939.932105 -18.348184 48.601271
v 984.871430 -11.320828 52.598172
v 944.971130 -14.732636 49.551705
v 946.257081 -16.013533 52.277204
v 952.857410 -15.789760 54.708800
v 982.145488 -9.175162 50.930932
v 994.639642 -7.718075 49.234593
v 996.347489 -9.770961 50.996887
v 954.661662 -13.246933 53.700841
v 966.158314 -7.867626 51.313756
v 990.440803 -7.621662 49.236592
v 999.576237 -10.691521 51.526985
v 969.580751 -5.636883 49.353576
v 985.652386 -3.648039 46.007641
v 964.409973 -5.765694 48.828313
v 974.887615 -4.575850 48.054716
v 973.726743 -5.981652 49.378397
v 980.744373 -5.153347 47.864625
v 987.449347 -4.870324 46.671763
v 971.109381 -2.701616 46.116209
v 974.697976 -2.274738 45.952191
v 980.114362 -2.709551 46.179006
v 992.865922 -3.045049 44.606886
v 1003.699518 -4.778379 45.002821
v 978.606614 -0.843611 44.357915
v 983.558772 0.075156 43.190220
v 975.644118 -0.624713 43.014153
v 979.875824 0.371725 42.573312
v 985.983429 1.269362 41.635533
v 1001.911778 3.106470 37.100949
v 993.517249 2.512948 39.716802
v 986.647968 2.778570 39.019214
v 995.981852 3.377323 38.218962
v 922.184871 -44.999017 61.642825
v 976.715497 -19.496324 58.434086
v 930.466139 -48.259441 66.666623
v 892.741168 -45.609960 53.399805
v 991.057594 3.434509 38.584941
v 959.765674 -6.977278 49.056754
v 951.965271 -9.741978 48.109832
v 955.299884 -9.591006 50.612452
v 945.655093 -13.971391 49.096705
v 932.148206 -22.274654 44.153970
v 851.620653 -42.962652 41.334862
v 859.446512 -42.663015 42.781434
v 855.886200 -45.936578 46.127326
v 555.490521 -62.602637 15.700908
v 806.795365 -52.499011 44.043722
v 977.492479 -34.779523 74.642800
v 806.643715 -67.652521 49.342515
v 794.032481 -69.276894 48.154017
v 831.877708 -69.959206 52.806765
v 959.741059 -79.077760 92.888965
v 845.356381 -44.432770 42.331890
v 818.239861 -72.776538 51.403388
v 903.038887 -63.131871 63.721196
v 406.924002 -92.122378 22.895410
v 548.001593 -110.456938 24.598601
v 924.680846 -121.528080 51.294073
v 959.844524 -138.991122 47.242381
v 940.163699 -117.378146 55.692613
v 838.534486 -74.305822 54.010275
v 979.973593 -97.691420 87.294702
v 980.772797 -100.404445 79.247395
v 981.430566 -103.696728 73.938084
v 941.283702 -113.947796 58.927552
v 1018.032528 -32.565864 7.055442
v 1020.031015 -29.807456 13.505922
v 979.630923 -116.402486 55.634666
v 815.744170 -113.846483 46.137289
v 871.951835 -118.692717 48.753380
v 864.201290 -117.352497 49.010972
v 937.221241 -132.369179 45.620504
v 941.694863 -133.732741 46.212015
v 904.828342 -126.285263 40.579772
v 756.845475 -116.958873 22.196666
v 948.949693 -138.650917 42.580964
v 975.728417 -138.898282 41.443794
v 966.725311 -144.133151 33.439392
v 972.969859 -143.950306 33.085397
v 980.208168 -141.592488 30.055447
v 930.630560 -103.239103 68.048154
v 846.098123 -119.225874 38.367777
v 882.981511 -118.169414 20.152957
v 824.542796 -109.276351 2.136969
v 941.975246 -135.403948 38.187212
v 962.846235 -142.395757 30.498838
v 903.170156 -125.854712 37.955458
v 907.071190 -126.085969 35.587418
v 949.428607 -129.582803 19.330852
v 977.243492 -134.281810 11.354609
v 843.477998 -115.536741 14.590660
v 803.266172 -113.119756 5.978523
v 1011.644341 -25.704395 30.737872
v 1006.980975 -40.463161 -3.562114
v 1018.108765 -35.781657 -3.958898
v 1001.295408 -43.542718 -12.016870
v 1008.186094 -40.707380 -10.880924
v 1004.972381 -41.832181 -11.412846
v 278.765099 -128.295824 -18.503052
v 838.810423 -112.873119 9.020677
v 1012.995153 -32.647435 11.875682
v 902.041891 -110.227856 7.019432
v 200.961289 -141.999811 -72.291331
v 518.071918 -120.737331 -44.701480
v 831.186172 -89.334567 -12.793358
v 260.856116 -125.608165 -71.564977
v 484.807254 -117.978312 -51.693228
v 948.406027 -59.414746 -26.561272
v 968.004115 -59.641682 -26.641244
v 1007.230663 -40.274512 -12.879574
v 403.860006 -110.273041 -60.734332
v 386.750764 -112.241096 -62.186801
v 199.335592 -121.855650 -79.688363
v 386.011950 -101.087722 -59.019103
v 879.139148 -72.936369 -15.377627
v 957.252246 -59.370934 -27.450592
v 940.705107 -57.864516 -25.355299
v 813.776448 -63.760538 -6.404575
v 873.215946 -59.749613 -11.917521
v 921.215890 -53.756587 -19.651430
v 978.699277 -27.571100 -22.884542
v 201.952174 -124.606219 -79.261928
v 280.039882 -74.751012 -44.803833
v 792.430592 -63.337291 -3.708231
v 848.366343 -53.260211 -0.869514
v 1023.897059 -15.587719 -6.025290
v 787.228138 -48.326045 21.892302
v 919.527030 -29.816797 14.681741
v 891.553776 -34.865270 22.875693
v 864.855145 -39.767580 21.854726
v 833.247205 -43.425943 23.742487
v 937.756095 -23.444491 11.139938
v 989.207113 2.550369 10.200470
v 1015.618921 3.792003 17.526150
v 974.350451 -0.138725 22.321159
v 977.407915 1.162043 22.934151
v 316.664120 -84.972619 -52.523865
v 813.215632 -55.541917 2.628178
v 936.615632 -27.316118 4.213195
v 1012.458336 4.068741 13.540663
v 972.803623 -2.796121 12.893603
v 959.197210 -8.824927 16.235462
v 964.198503 -6.319003 15.791301
v 970.752003 -2.258109 19.537327
v 960.937838 -7.386878 18.546230
v 995.404442 5.929685 24.028659
v 870.034118 -38.223150 25.825786
v 821.327898 -44.091951 27.852490
v 779.675320 -47.954495 26.408104
v 956.067211 -7.428802 44.060993
v 981.622858 2.841578 25.244257
v 949.159066 -12.661656 26.638659
v 1006.769624 3.187614 35.112350
v 984.772789 2.538157 38.683933
v 967.334722 -3.581976 46.486153
v 949.893631 -11.175249 49.079230
v 947.814851 -12.833314 49.777345
v 941.188603 -16.435283 45.199790
v 932.773146 -23.908131 49.056633
v 913.409927 -30.963898 44.432982
v 852.588429 -41.801714 39.107666
v 888.013354 -37.540931 43.061839
v 864.478268 -44.130634 45.836852
v 880.763597 -39.100654 43.104206
v 809.454983 -50.022772 42.601772
v 970.422097 -34.371251 73.921650
v 839.631267 -67.919236 53.555059
v 845.895941 -72.555068 54.927081
v 875.743392 -66.527002 58.800975
v 906.286547 -66.561433 65.354790
v 956.916891 -80.221323 91.350357
v 960.967114 -82.230594 94.203052
v 814.036806 -77.720877 51.104406
v 911.103763 -66.571910 66.715804
v 583.494022 -107.878730 28.710845
v 913.919022 -112.743630 56.971129
v 901.881073 -112.629492 55.748682
v 933.297689 -116.285228 55.981127
v 915.338079 -117.096452 54.007653
v 976.509363 -137.452098 41.807655
v 957.634047 -138.283414 47.676799
v 872.020170 -71.159174 58.820712
v 926.159143 -117.728910 54.120123
v 931.526204 -124.423960 50.087594
v 931.507772 -127.445971 48.168557
v 963.554635 -99.592735 88.594581
v 984.869106 -95.902693 88.567577
v 983.515615 -101.562359 77.046971
v 969.316905 -101.520419 81.164963
v 963.578888 -102.271233 79.707680
v 982.330965 -116.642417 54.428426
v 928.053003 -109.241680 61.607455
v 1020.230183 -32.876364 3.171400
v 871.463019 -117.035790 49.873482
v 908.106898 -119.129561 52.058799
v 1013.625318 -37.013210 -1.243267
v 936.310297 -129.939119 47.488153
v 917.332804 -127.955027 42.851411
v 905.557788 -125.928009 42.952143
v 947.703658 -135.545853 46.995971
v 949.995327 -137.838013 46.066873
v 946.085056 -136.359573 45.463914
v 541.976220 -118.575067 -4.102904
v 535.363640 -118.857527 -6.402733
v 962.515393 -142.565532 44.871903
v 966.613138 -143.170266 43.128522
v 968.342221 -144.654979 36.859405
v 986.237456 -138.278619 27.889450
v 979.332702 -141.753674 28.697840
v 987.337112 -137.417343 24.224386
v 537.155678 -117.975324 -1.285970
v 864.923655 -112.721559 10.393737
v 974.174103 -98.651121 88.252505
v 287.238311 -126.731377 -5.373256
v 277.828230 -127.882746 -7.929258
v 981.660746 -140.573626 27.076175
v 883.130564 -122.811321 37.095353
v 877.456768 -121.757328 34.187644
v 987.025437 -132.648767 12.496422
v 807.000144 -110.470978 1.724868
v 206.406252 -141.582623 -69.924707
v 269.527879 -132.805137 -60.040599
v 843.009893 -112.765703 9.142157
v 817.340846 -109.496268 1.572194
v 810.314182 -107.879389 -1.480431
v 559.303056 -117.355263 -42.720150
v 265.366679 -123.567448 -71.549232
v 480.341078 -117.597923 -52.433449
v 383.027220 -114.566545 -62.100188
v 976.071275 -68.070541 -23.366602
v 284.644943 -127.715849 -65.067260
v 929.833900 -65.822304 -22.197571
v 399.946252 -112.474862 -61.103202
v 381.755904 -110.786640 -62.476249
v 875.571781 -68.197861 -15.177055
v 916.237377 -65.219447 -19.725778
v 884.593299 -57.859301 -12.719834
v 823.600280 -62.012449 -6.111406
v 929.028278 -49.494655 -20.429598
v 948.393662 -43.845377 -24.892809
v 976.136423 -31.203545 -23.905737
v 1000.443746 -17.804659 -18.992624
v 925.115242 -61.676925 -21.722589
v 891.119185 -57.131462 -13.536926
v 899.238950 -52.807132 -12.272084
v 931.995585 -46.595373 -19.854165
v 955.611050 -36.997183 -23.073962
v 939.979244 -41.307707 -19.232252
v 905.708826 -51.226116 -12.867235
v 892.046973 -52.065947 -9.546210
v 984.096616 -21.781450 -21.236845
v 1015.013837 -17.196008 -13.907879
v 838.632885 -53.702516 0.543674
v 875.866899 -37.964893 22.041382
v 960.137651 -12.232091 6.105321
v 989.710476 3.825957 15.143771
v 983.741687 2.750908 18.485129
v 971.326686 -1.044840 27.872438
v 981.768095 -24.316079 -21.973398
v 867.713164 -51.917869 -3.344787
v 992.309910 3.744380 12.272357
v 1009.469161 5.163653 15.656484
v 966.830916 -4.325762 18.778041
v 958.533136 -7.974537 21.762814
v 947.685247 -14.496498 21.767230
v 998.958107 5.303827 34.030833
v 958.939642 -6.989372 28.242979
v 905.587676 -30.800337 31.436676
v 836.563507 -42.634316 25.840502
v 810.926859 -45.469717 25.536732
v 940.199258 -17.140080 31.942913
v 953.547583 -8.699870 46.365350
v 934.315888 -20.619748 42.486618
v 1000.124224 4.623322 35.322638
v 994.315913 4.806230 35.710476
v 980.008927 0.868748 41.028620
v 977.465717 0.444713 40.033270
v 957.324630 -7.134329 47.134407
v 947.968747 -11.996629 48.249128
v 935.189742 -21.274050 47.051606
v 925.401321 -25.644420 43.359795
v 800.770398 -50.832033 41.920564
v 898.826878 -67.192872 63.595212
v 958.483719 -81.595037 92.744484
v 853.960405 -70.649858 55.919000
v 864.105830 -68.337125 57.190034
v 853.782310 -73.043592 56.105912
v 887.244948 -70.561115 61.578370
v 967.061177 -82.094884 96.660722
v 920.909242 -95.619417 69.195071
v 926.808646 -106.150265 64.353776
v 933.722695 -114.083437 57.924427
v 921.395946 -115.955869 55.123425
v 963.586471 -121.908810 53.452593
v 921.054280 -125.139763 48.246331
v 953.327625 -138.589843 46.951373
v 960.649343 -141.180914 46.116353
v 974.186468 -101.271597 79.701568
v 984.778611 -109.913576 61.945795
v 297.630795 -125.563134 -2.833060
v 1019.265610 -28.088839 16.813969
v 919.078182 -110.802856 58.880963
v 853.461401 -114.300876 49.683812
v 845.755137 -119.322948 32.375425
v 986.493003 -138.144862 25.697262
v 929.345663 -122.523464 18.703484
v 983.210159 -105.938469 70.075681
v 909.891862 -127.037630 38.573015
v 931.148700 -118.039800 11.652815
v 992.383212 -129.801631 11.589335
v 917.868360 -115.101851 11.136951
v 1015.555003 -27.676351 20.810720
v 544.227972 -117.578749 1.713510
v 1011.267582 -24.676610 35.517193
v 1017.277551 -29.567163 16.400106
v 401.304572 -114.440004 -60.591785
v 968.896249 -128.679551 6.147162
v 980.448252 -125.584596 2.102775
v 938.347260 -119.366800 10.870046
v 834.008069 -114.873140 12.664760
v 908.154426 -112.796286 9.602944
v 802.783228 -110.761072 1.589143
v 276.690275 -121.399138 -70.688057
v 391.528594 -116.459930 -60.408784
v 384.081316 -113.012242 -62.350997
v 924.551943 -65.883171 -21.177394
v 831.499375 -83.570167 -14.353517
v 954.764872 -53.673959 -27.627460
v 307.230670 -117.927095 -68.121932
v 391.425882 -112.629443 -61.791034
v 888.083849 -72.300115 -15.902060
v 920.310383 -69.317562 -19.816923
v 940.235837 -44.113180 -21.827816
v 950.796411 -24.512607 -3.782969
v 971.097807 -28.859304 -22.237006
v 912.690148 -49.426745 -13.757488
v 874.670427 -51.175092 -4.036194
v 869.383263 -53.335942 -5.350339
v 990.561103 -19.187614 -20.728120
v 995.555455 -14.951248 -18.752201
v 831.681075 -55.558794 -0.521440
v 949.045337 -22.416893 0.899473
v 838.648995 -43.371688 21.260978
v 865.701499 -39.172048 24.006000
v 803.023019 -46.353436 24.661227
v 951.805809 -16.333823 8.509232
v 778.747498 -48.599405 23.202706
v 965.245525 -4.799904 20.348642
v 977.345091 0.554705 18.605155
v 980.269401 -0.166600 10.964368
v 945.984527 -17.373171 14.701617
v 1013.212009 4.950111 17.875370
v 1000.143476 5.596136 16.803741
v 959.809907 -10.692133 9.787107
v 983.031104 1.709098 14.182022
v 950.012973 -15.939390 11.889131
v 988.256757 4.739237 26.312763
v 944.917181 -15.070067 27.467663
v 991.971119 5.263886 31.335175
v 965.873600 -3.492035 29.675985
v 895.926806 -33.082754 30.960959
v 850.193642 -40.558031 29.928899
v 946.145684 -13.757578 31.896034
v 964.052855 -4.224715 44.684075
v 812.691140 -48.010270 40.955988
v 937.606326 -18.917291 44.812881
v 804.093250 -48.714146 40.301321
v 821.243113 -44.604756 24.670818
v 991.821632 4.855126 34.506742
v 973.706030 -1.469214 44.416366
v 908.486957 -31.896698 42.665158
v 908.991491 -30.885535 39.791040
v 896.367459 -35.731061 43.605269
v 864.007056 -40.503878 39.900338
v 974.675957 -33.197258 73.009221
v 974.316447 -35.620414 75.339735
v 953.725603 -74.653954 87.481279
v 834.207369 -45.346374 41.424534
v 839.887771 -46.713665 44.210387
v 887.598555 -66.782813 61.060989
v 571.268284 -107.052199 28.212870
v 577.743807 -108.100654 28.194793
v 814.395831 -110.606192 47.533048
v 928.251263 -115.971566 55.690066
v 947.684529 -118.372411 55.570964
v 965.101991 -140.446358 45.801905
v 985.001026 -108.387335 64.646152
v 910.709697 -121.888583 49.721543
v 855.296568 -119.892160 33.544407
v 975.442732 -142.779922 29.123792
v 967.749496 -99.135666 89.861667
v 863.124329 -114.294488 12.903871
v 904.017213 -113.085083 10.422376
v 875.867953 -112.408611 10.289458
v 977.648415 -99.981374 81.178015
v 892.463896 -123.954651 36.269395
v 890.216375 -124.016130 38.637640
v 994.339073 -131.704948 16.582905
v 940.098214 -124.077621 16.433297
v 985.532095 -130.808443 9.138727
v 948.586925 -138.547942 39.730432
v 970.778153 -134.338126 11.667471
v 922.661972 -114.347767 9.200910
v 892.503253 -113.302368 11.430300
v 280.238493 -130.170864 -62.312890
v 557.603922 -115.900120 -43.418105
v 380.217777 -112.943212 -62.649465
v 862.003765 -59.342358 -9.753389
v 924.340865 -48.876600 -18.115035
v 961.920034 -36.086279 -24.217760
v 918.318303 -48.061012 -14.793330
v 916.685764 -50.687108 -16.394171
v 853.111146 -54.323963 -3.147894
v 814.656410 -59.483368 -2.285803
v 857.435147 -40.227581 24.438188
v 849.414898 -41.300236 24.155068
v 889.844036 -34.599598 26.557828
v 899.026894 -32.616309 26.618514
v 963.283693 -7.462834 13.317602
v 976.607238 -0.273474 16.040098
v 818.587504 -56.435823 0.638056
v 1006.656478 4.648962 12.288690
v 987.832440 4.238695 21.072735
v 880.279548 -36.541312 25.603108
v 906.769670 -30.872207 25.489300
v 955.085791 -8.560075 33.392387
v 969.918491 -1.866307 24.914123
v 919.648436 -27.808161 42.092482
v 815.470159 -46.575700 39.391123
v 971.806768 -33.869403 73.543631
v 916.011704 -125.157915 47.284329
v 983.294733 -139.938499 28.606554
v 975.074031 -129.828587 5.664067
v 884.025097 -52.181347 -7.522011
v 962.321978 -5.540539 24.905566
v 932.660857 -23.713257 17.176846
v 911.581914 -30.624429 41.823852
v 973.582023 -100.214488 82.953385
v 283.206869 -130.154712 -61.252006
v 841.870892 -57.577343 -4.631998
v 895.048319 -111.203559 8.567979
v 391.280319 -114.280472 -61.471387
v 964.060010 -4.529390 46.241629
v 794.177893 -46.976197 25.494541
v 407.884097 -114.106650 -60.163121
v 984.650897 -112.996123 57.075540
v 403.683029 -112.465757 -60.792343
v 278.585896 -118.869306 -70.654362
v 967.847725 -123.196468 51.724987
v 958.298968 -141.199656 46.085154
v 973.969914 -31.929755 71.491292
v 386.768320 -114.581359 -61.758499
v 953.770432 -140.077434 45.380822
v 972.809027 -32.002474 71.459219
v 981.654517 -114.290999 57.426639
v 954.741760 -139.470468 46.763181
v 829.106038 -47.863424 43.650345
v 275.814205 -119.739969 -70.893663
v 964.348424 -122.682493 52.716165
v 946.418161 -131.253282 24.140490
v 271.833701 -128.671950 -9.886666
v 263.697454 -129.327957 -8.385481
v 825.503699 -77.051821 52.457209
v 880.087613 -83.852810 60.206184
v 577.074095 -77.777518 -26.106288
v 878.338990 -57.829429 56.777605
v 794.686107 -66.727403 47.751762
v 879.589920 -78.494554 60.386547
v 819.944427 -59.432735 -2.995277
v 911.951373 -51.534665 61.739120
v 935.700291 -36.787870 -10.445442
v 889.167094 -39.786541 9.675940
v 895.894827 -40.499553 5.387802
v 911.023871 -45.914737 58.484694
v 904.996531 -34.730007 13.232952
v 848.251797 -54.940931 50.945907
v 823.155581 -57.049954 48.430505
v 929.041146 -45.140861 64.319125
v 921.933236 -30.766329 10.192652
v 887.705676 -115.648708 15.178938
v 822.245364 -73.387812 -13.690660
v 392.494575 -68.839024 -34.528569
v 480.309372 -117.388298 -3.960805
v 838.553970 -47.884536 9.925034
v 936.812169 -34.643939 -7.977057
v 940.770672 -34.637207 -10.920460
v 801.597649 -105.321228 -5.666420
v 381.692713 -77.202969 -43.390221
v 825.475528 -66.174831 51.395939
v 347.191879 -77.384399 -44.917809
v 799.613260 -52.595215 9.434795
v 884.217069 -46.289491 -0.055071
v 913.414866 -29.245932 23.790069
v 913.158318 -30.433791 19.047760
v 379.509789 -67.679768 -33.600675
v 801.447193 -77.551993 49.709211
v 824.450545 -61.676672 50.142029
v 995.310822 5.331736 18.626152
v 753.704211 -116.081980 30.440691
v 842.274815 -49.644715 5.768042
v 841.103545 -61.577934 -8.323841
v 946.854097 -37.033792 -18.578644
v 941.617012 -54.025094 74.312707
v 941.113770 -63.191941 77.420598
v 764.997988 -64.768993 -3.093091
v 354.251621 -71.130575 -38.297242
v 193.122266 -130.282484 6.053946
v 185.904777 -130.687035 6.764228
v 438.481668 -95.493832 -52.302413
v 163.743340 -92.379289 -68.029597
v 290.716706 -85.851740 22.188629
v 533.740997 -122.008187 -31.386787
v 597.191517 -70.322493 -17.339197
v 636.612556 -119.179034 -7.526549
v 367.272466 -59.479728 -20.848468
v 87.681681 -125.264380 21.933797
v 590.487042 -121.153565 -25.144731
v 220.134033 -73.608462 -47.520177
v 334.048709 -69.297044 -36.870721
v 418.084400 -120.001482 -17.800023
v 636.030423 -99.320296 34.341158
v 531.409152 -64.529188 -18.990991
v 660.596250 -118.369514 0.321803
v 67.327615 -44.171861 -46.583728
v 61.494625 -38.421791 -45.959607
v 122.867286 -100.763479 22.903187
v 171.744587 -143.776372 -22.934259
v 403.914809 -119.054059 -10.870196
v 277.529173 -130.581646 -35.864494
v 92.048109 -77.945985 26.529397
v 567.579571 -108.411244 -41.707239
v 371.460288 -75.326014 -42.114089
v 264.359367 -88.811975 22.601324
v 503.694893 -71.379777 -29.161144
v 198.638649 -109.770796 -77.352187
v 142.075306 -150.004092 -45.397734
v 166.169806 -75.286417 16.253110
v 570.238455 -88.049180 -33.723239
v 500.975940 -115.435453 10.683714
v 632.330325 -89.180450 -27.170533
v 161.194551 -144.685734 -13.322495
v 473.278408 -119.528036 -16.294098
v 167.743761 -92.877848 -68.277152
v 509.932343 -116.484970 4.168405
v 748.224857 -78.979859 -14.155541
v 92.680790 -47.704237 -34.962653
v 127.262210 -91.402543 22.467263
v 114.458509 -90.145165 23.487592
v 126.306726 -79.200782 20.331287
v 116.898540 -114.475507 21.249755
v 407.345161 -57.926639 -16.174310
v 319.728755 -80.575196 20.842692
v 205.564841 -89.189313 22.759029
v 736.755123 -116.963839 11.542086
v 47.963350 -147.797407 40.855891
v -9.104408 -110.495166 34.842850
v 26.546438 -53.329659 58.626535
v -14.758962 -79.043664 15.685477
v -13.912856 -81.837807 17.550729
v 35.280121 -55.775373 57.036897
v -16.386259 -82.720238 16.744839
v 29.402409 -43.546258 54.830557
v 31.214125 -39.946153 52.652834
v 43.808949 -42.564754 51.977025
v 39.027002 -44.931159 53.188265
v 35.902154 -44.975527 53.369080
v 36.085954 -41.032724 51.669326
v 6.710197 -32.785479 57.037355
v 11.002815 -23.507254 53.083840
v 12.729145 -26.646025 54.712242
v 40.350188 -40.524793 50.938658
v 45.901726 -40.884196 50.775208
v 6.998311 -21.284245 50.753498
v 9.048188 -23.908244 53.112488
v 40.842584 -33.519004 46.591009
v 48.538924 -35.502210 47.120373
v 8.297539 -21.373930 51.294413
v 44.179100 -37.982228 49.351948
v 9.968916 -13.701551 45.341999
v 11.900372 -18.184133 49.426728
v 41.427747 -30.905325 44.567496
v 10.667589 -15.802994 47.416636
v 33.227442 -28.479279 43.950229
v 45.340408 -33.105257 46.205439
v 13.745643 -13.685151 45.055855
v 45.558821 -27.785677 41.923465
v 8.020212 -12.835524 43.804206
v 10.822670 -11.376969 42.896618
v 12.863648 -11.589666 42.956591
v 39.654815 -28.234074 42.109041
v 47.887322 -29.474738 43.114518
v 34.268514 -25.382664 40.316770
v 48.813340 -26.828938 40.611872
v 38.778714 -25.296795 39.242098
v 122.889158 -62.760807 14.373189
v 128.753377 -64.905496 14.200199
v 6.024003 -8.930840 37.806846
v 7.409942 -10.550619 40.774060
v 34.208034 -21.447381 36.339685
v 46.901965 -23.444274 37.292857
v 124.392880 -60.015681 12.535745
v 31.967523 -19.467381 34.968619
v 36.622213 -21.120335 35.105100
v 117.261756 -59.390751 14.148185
v 131.126601 -62.938382 12.700204
v 140.594940 -63.599893 11.556774
v 131.945876 -60.621702 11.169778
v 35.159644 -19.084957 32.686864
v 115.883996 -54.130320 11.561740
v 6.878016 -4.810885 32.674110
v 8.761307 -4.536780 33.116043
v 11.562928 -4.551322 33.215943
v 34.956323 -16.677878 29.683369
v 101.240310 -49.275887 14.968704
v 131.964165 -57.015643 8.703501
v 143.016419 -62.020103 10.181236
v 38.902236 -19.187314 31.979883
v 43.585256 -18.861275 31.399842
v 110.422685 -53.200306 13.123511
v 140.985529 -60.142926 9.200213
v 164.053783 -65.990435 10.697899
v 191.799119 -66.751589 10.094457
v 37.524085 -16.141241 27.945370
v 135.794863 -56.078047 7.064495
v 148.134146 -60.652696 8.425725
v 166.350909 -60.382238 5.936417
v 177.715237 -63.285690 7.722941
v 184.056821 -66.941245 10.510177
v 107.909443 -49.845364 11.833302
v 123.888943 -52.627705 7.518080
v 129.615833 -54.521838 7.353572
v 193.461596 -64.103435 7.659796
v 212.508373 -70.755948 13.576062
v 218.385989 -69.056794 12.332690
v 231.250886 -71.332350 15.033979
v 6.166708 -2.358737 27.306515
v 48.605639 -18.057315 29.972264
v 158.155285 -58.237970 4.845331
v 8.361126 -2.051918 28.040072
v 34.020768 -13.590435 25.596570
v 47.660498 -15.725844 26.001023
v 117.610961 -50.344450 7.813388
v 201.531771 -65.550365 8.836276
v 224.278217 -70.359555 13.798610
v 41.886285 -15.331252 26.098404
v 115.578611 -47.052936 5.189496
v 136.331209 -51.322244 2.187753
v 157.075530 -55.711700 2.340211
v 168.403378 -58.261033 3.505067
v 199.642012 -63.213567 6.500807
v 236.153528 -68.839311 13.018452
v 33.461623 -10.496291 20.464091
v 43.071759 -14.175638 23.796594
v 120.096073 -48.602121 4.950797
v 121.075069 -47.068418 2.564501
v 126.512207 -50.379596 4.434928
v 128.476430 -48.551275 1.507650
v 163.509916 -56.210701 1.814841
v 179.203211 -60.612513 4.912859
v 178.202511 -58.500603 2.577749
v 196.554417 -61.200385 4.320724
v 209.674059 -63.833122 6.977734
v 211.663572 -66.229079 9.453696
v 226.172729 -67.240806 10.895628
v 231.653606 -65.340057 9.036346
v 239.364687 -66.987225 11.304264
v 38.750053 -12.197188 21.100486
v 177.999611 -56.735255 0.220817
v 202.519785 -61.835994 4.820680
v 220.411703 -65.828194 9.211059
v 225.844989 -64.165783 7.424889
v 256.250310 -69.319475 14.818683
v 260.299974 -68.583016 14.286965
v 34.509845 -9.316518 17.037243
v 189.444197 -58.378974 1.161502
v 205.746991 -59.656877 1.760879
v 219.779254 -62.700917 5.463249
v 227.679539 -62.622900 5.375522
v 271.948109 -69.746987 15.930949
v 181.500195 -56.715384 -0.308197
v 245.166482 -65.429431 9.764224
v 280.429390 -70.704795 16.862298
v 264.176712 -66.712413 12.411607
v 238.237049 -63.403516 6.688468
v 274.505268 -67.700892 14.080057
v 279.421474 -65.905234 12.439672
v 269.648329 -65.116386 10.764529
v 294.017611 -66.922021 14.336680
v 246.901847 -60.960052 2.875031
v 253.526510 -65.236978 9.926696
v 303.246700 -68.380886 15.486313
v 262.416812 -62.199048 5.780947
v 299.037323 -64.415444 12.146031
v 282.554639 -63.666036 9.606911
v 290.407609 -63.968476 10.807169
v 305.936972 -65.840983 13.663913
v 286.932730 -61.878986 6.839571
v 297.300060 -62.383307 8.906059
v 308.930375 -64.366329 12.370581
v 304.556482 -62.060086 9.029234
v 316.750541 -63.638381 12.009545
v 322.941152 -63.111002 11.540512
v 315.103671 -62.774343 11.000730
v 311.743920 -60.598935 7.077252
v 327.186258 -63.627047 12.090289
v 316.296687 -61.277512 8.933246
v 321.461067 -61.669100 9.900739
v 328.877756 -61.921045 10.345367
v 352.013127 -64.143358 12.253504
v 332.512997 -61.278517 9.583952
v 333.853833 -63.529969 11.983314
v 339.672513 -60.145730 7.896039
v 346.151346 -62.287951 10.744630
v 354.564748 -63.139210 11.390323
v 340.617675 -61.687712 10.058331
v 351.747963 -61.182120 9.406237
v 356.572432 -60.982339 9.113557
v 362.196671 -61.009027 9.162828
v 377.019851 -61.924670 9.589553
v 374.157328 -58.119739 4.604518
v 388.342724 -61.408611 8.824880
v 407.332356 -64.423413 11.188946
v 395.894741 -62.031965 9.248290
v 415.568712 -64.757014 11.402312
v 378.384860 -59.408709 6.727273
v 435.841721 -66.671346 13.261107
v 431.234288 -69.658092 15.342703
v 414.366982 -61.716340 8.595009
v 421.958066 -62.900230 9.755184
v 430.936587 -62.727149 9.629788
v 447.686462 -64.398975 11.559574
v 471.018636 -67.348698 14.784651
v 477.707045 -69.663526 16.721378
v 436.263552 -63.402109 10.349960
v 444.528872 -60.824369 7.742618
v 466.386821 -64.791789 12.415991
v 496.312353 -67.073319 15.457430
v 497.120188 -68.750478 16.798508
v 459.256438 -66.840002 13.876055
v 519.157474 -70.613947 19.392282
v 461.343228 -62.567260 10.070269
v 525.777607 -71.499150 20.412111
v 484.502558 -64.867209 13.116074
v 491.561144 -64.334919 12.895827
v 513.063998 -68.420768 17.389942
v 531.586354 -70.482640 20.138827
v 476.002996 -63.764744 11.744192
v 496.922485 -63.450029 12.277030
v 504.687624 -64.979781 14.051754
v 512.224697 -64.155257 13.683336
v 519.322006 -65.779578 15.614747
v 521.947944 -62.838750 13.026984
v 598.252044 -69.724385 25.811628
v 560.217024 -67.572863 20.506634
v 569.067904 -66.470112 20.557149
v 576.637005 -65.450746 20.557070
v 586.006211 -63.037850 19.579831
v 601.123579 -65.033767 23.034156
v 568.406595 -64.271580 18.651487
v 570.845930 -62.615142 17.379080
v 592.485919 -63.913105 21.121764
v 599.059956 -61.005185 19.266206
v 610.704267 -62.144035 21.823098
v 623.289142 -62.587976 23.839370
v 632.226018 -65.542027 27.029603
v 651.254221 -62.476309 27.435673
v 657.429186 -59.454679 26.098944
v 668.720638 -60.377549 28.474390
v 635.162667 -59.748827 23.083012
v 655.531716 -60.691844 26.767836
v 659.549849 -57.501231 24.689597
v 676.632850 -57.279642 27.386262
v 705.199600 -60.748625 34.060176
v 719.260122 -60.047016 35.738864
v 729.583404 -59.958857 37.183498
v 733.501401 -54.488949 34.330193
v 740.862489 -54.114143 35.227564
v 746.605234 -57.277055 38.253152
v 750.237790 -53.223958 35.989571
v 753.219214 -54.688944 37.640158
v 0.386690 -112.618686 43.679300
v -11.649072 -93.285078 25.728381
v -15.485976 -86.284451 19.081084
v 13.830324 -21.204905 51.259061
v 35.458501 -29.734324 44.301603
v 10.028378 -8.247398 38.615647
v 42.737806 -21.149519 34.609275
v 145.616501 -64.373545 11.354604
v 150.874603 -64.021547 10.500141
v 152.791878 -66.307222 11.810664
v 124.850273 -56.469898 10.171695
v 154.496606 -63.256728 9.553322
v 165.347518 -63.401048 8.657928
v 205.179639 -70.216030 12.874803
v 214.897851 -74.709464 16.720825
v 157.001649 -60.921330 7.460192
v 196.106288 -71.197370 13.465695
v 198.775062 -67.188015 10.341231
v 107.282330 -46.471604 8.891841
v 141.965302 -53.870467 3.489493
v 142.048668 -57.470414 6.909872
v 183.765118 -64.004269 8.027056
v 239.591824 -71.099578 15.303003
v 150.869279 -57.133152 4.939561
v 188.820086 -61.597695 5.299116
v 247.466791 -69.314035 14.217902
v 186.255488 -59.479795 2.944579
v 199.118390 -59.022895 1.286862
v 254.204986 -66.959088 12.160118
v 226.910622 -60.912660 2.789322
v 247.141413 -63.352631 6.915278
v 307.089837 -63.164849 10.891413
v 319.335721 -66.695079 14.380941
v 366.458585 -61.680978 9.727180
v 377.853313 -65.143627 12.356257
v 435.011738 -60.337824 7.035645
v 481.114675 -67.104092 14.917063
v 530.228276 -63.717364 14.493501
v 591.434231 -68.079476 24.072657
v 606.072498 -68.080533 25.640161
v 659.937544 -63.209362 29.066353
v 695.028557 -61.539085 33.076777
v 705.874327 -64.306580 35.892838
v 718.987190 -56.919273 33.807326
v 766.167717 -59.787328 42.172271
v 172.744591 -64.019305 8.674802
v 179.582737 -68.477683 11.814552
v 388.871390 -64.438195 11.516580
v 125.008249 -68.931743 16.754111
v 97.635970 -45.602260 14.001237
v 401.983069 -68.693646 14.425983
v 132.013125 -52.815467 5.061421
v 87.167273 -79.387945 28.188402
v 129.261685 -124.894207 17.800847
v 266.288920 -77.608772 20.219849
v 251.237191 -83.516305 21.742119
v 385.470982 -73.901737 17.455516
v 99.451918 -70.299845 23.312301
v 298.361163 -90.706270 22.439716
v 480.473711 -84.910431 23.906523
v 82.052323 -110.091435 26.409792
v 749.162958 -84.504453 44.372088
v 123.830527 -107.235972 22.274487
v 347.013104 -78.573715 19.868770
v 472.271375 -87.749735 24.244381
v 633.401707 -81.132627 33.262779
v 87.702533 -113.206298 24.601211
v 261.158759 -93.367465 22.757133
v 115.183333 -111.570806 21.896133
v 645.628004 -79.000477 33.900184
v 91.577170 -90.639637 27.083105
v 149.600773 -102.583492 22.667974
v 688.976462 -86.003768 38.864917
v 451.062080 -92.410399 24.016985
v 136.267174 -111.220158 21.535702
v 707.404252 -99.214165 40.036840
v 156.105840 -96.746066 22.545212
v 732.057179 -74.828589 42.055334
v 714.624579 -77.321565 40.539828
v 699.084651 -72.205905 37.841917
v 686.051268 -75.857700 37.271788
v 688.605926 -71.425219 36.418092
v 679.227414 -70.394428 34.969587
v 727.160238 -79.407200 42.082650
v 706.637389 -75.667478 39.423242
v 706.768640 -83.033505 40.337280
v 662.684060 -75.503199 34.732679
v 726.028734 -87.508886 42.213961
v 718.687196 -84.675963 41.545965
v 625.067770 -76.913041 31.474819
v 618.241112 -76.030368 30.578275
v 713.698185 -91.058814 41.055049
v 706.157769 -88.111146 40.446647
v 640.082538 -82.339243 34.063533
v 721.492333 -92.900838 41.654308
v 719.025701 -98.958912 41.027208
v 715.100316 -96.209507 40.916451
v 696.544406 -89.182950 39.627908
v 676.302176 -90.361291 37.891477
v 590.176339 -84.211207 30.467475
v 697.586425 -95.594455 39.508817
v 693.294898 -98.565530 38.954918
v 670.568816 -94.377401 37.354270
v 627.971344 -86.866950 33.680421
v 636.862133 -91.554159 34.643478
v 600.992737 -90.998949 31.944260
v 558.040976 -80.227323 27.141229
v 629.484170 -93.266017 34.120646
v 566.014804 -85.103636 28.941838
v 515.551602 -77.969795 23.327449
v 503.431395 -79.965318 23.471286
v 653.358263 -96.850361 35.857702
v 641.964859 -95.111118 35.028703
v 608.848158 -90.141765 32.463489
v 608.237344 -94.708901 32.536328
v 583.267071 -90.908768 30.823173
v 519.000409 -85.211606 25.868065
v 489.151715 -83.812073 24.003608
v 461.510659 -78.372637 20.957659
v 408.817898 -73.901939 17.522788
v 601.756014 -100.284765 31.811729
v 586.237494 -95.519788 31.094977
v 584.072232 -98.250721 30.833114
v 557.050705 -95.379750 29.242606
v 533.078116 -91.670562 27.697342
v 449.742122 -80.624605 21.480012
v 6.259282 -49.590985 60.980068
v 567.661292 -99.738296 29.627576
v 555.073326 -99.712056 28.822863
v 549.869894 -97.406145 28.697835
v 483.943450 -91.365250 25.195246
v 431.515969 -81.975375 21.408273
v 526.179243 -99.967363 27.047269
v 511.526723 -93.531871 26.605775
v 464.675947 -86.277139 23.668512
v 437.468883 -87.137783 22.896097
v 436.859780 -83.778153 22.098659
v 345.792473 -73.083506 17.665636
v 508.234683 -96.238044 26.395338
v 459.196939 -94.358528 24.339487
v 462.158182 -90.490962 24.288312
v 449.067513 -88.239149 23.491894
v 427.186574 -87.020582 22.634561
v 489.010453 -100.297456 24.997873
v 439.728842 -91.240571 23.587297
v 11.620699 -65.975117 60.498480
v 445.025036 -99.323818 23.381885
v 464.228004 -103.679094 23.117637
v 450.957402 -101.192012 23.206693
v 421.860158 -96.728844 23.083154
v 382.196805 -90.939352 22.458044
v 338.897199 -87.868509 22.068798
v 419.144185 -99.463365 22.614215
v 296.309493 -85.298972 22.042947
v 119.784639 -68.805641 17.699104
v 373.942672 -96.388608 22.240705
v 366.213708 -94.995226 22.362250
v 265.228718 -82.557257 21.617608
v 248.398519 -80.287131 20.761296
v 336.844710 -96.149405 22.017823
v 329.161286 -94.472972 22.264955
v 321.022242 -92.434576 22.386652
v 312.035310 -90.106708 22.353725
v 127.989262 -75.901961 19.099357
v 113.255608 -78.036961 21.758225
v 335.289425 -98.786964 21.498093
v 100.698796 -79.244868 24.434458
v 315.751069 -95.832285 22.155410
v 126.966761 -82.892132 21.208095
v 95.263979 -83.911062 26.151596
v 88.551127 -83.547973 27.889312
v 162.349960 -86.473245 20.511425
v 157.143366 -85.103684 20.182484
v 118.087661 -84.177278 22.411823
v 27.623626 -86.791381 61.362258
v 266.928421 -95.283437 22.567664
v 85.550418 -87.609914 28.731674
v 6.105122 -88.953363 40.530101
v 239.557918 -96.903947 22.829710
v 199.413145 -96.569498 23.460437
v 195.458558 -96.152628 23.520935
v 9.221919 -93.127227 46.301362
v 228.829483 -98.167940 22.869925
v 147.406005 -95.701374 22.230774
v 136.376934 -94.735980 22.292816
v 127.892508 -94.988340 22.641509
v 109.837821 -95.011591 24.101723
v 13.590804 -95.988225 52.094999
v 205.601920 -102.538911 22.371942
v 105.712277 -100.843279 24.209771
v 93.914697 -95.662264 26.364267
v 21.446837 -99.400209 57.572697
v 206.711555 -104.876071 21.641385
v 22.219123 -101.967674 57.242076
v 92.087218 -107.364438 25.074411
v 12.066372 -108.248174 51.680820
v 104.641094 -109.572594 23.076239
v 103.246690 -112.933696 22.504337
v 3.621455 -113.467889 46.747314
v 129.179811 -118.475323 19.984311
v 87.287241 -117.983715 23.611233
v 2.003280 -116.134112 46.985480
v 91.300150 -122.156011 21.948571
v 79.343780 -116.432318 25.570160
v -3.001327 -126.708842 48.259051
v 2.784982 -126.399786 52.185114
v 7.435192 -137.184992 56.505371
v -0.712813 -143.025357 47.179028
v 9.441756 -141.775182 57.467132
v 12.626732 -152.638409 57.776738
v 17.504958 -155.027553 56.822760
v 4.898582 -154.647948 54.244993
v 742.046800 -68.284619 41.844549
v 743.868545 -70.922136 42.671920
v 723.924604 -69.786101 40.072451
v 732.694205 -71.029748 41.398494
v 704.784657 -69.987697 37.847675
v 695.797405 -67.208764 35.818788
v 723.749419 -73.298534 40.868586
v 723.264845 -75.610246 41.230644
v 717.126062 -74.152269 40.285194
v 707.564021 -72.547668 38.863581
v 697.582727 -75.920833 38.516539
v 684.056083 -73.148372 36.396704
v 675.875859 -73.655479 35.640408
v 656.248468 -73.973582 33.574111
v 649.226893 -72.322854 32.251854
v 679.870246 -78.356079 37.152614
v 636.174646 -74.038820 31.562706
v 693.622646 -79.379372 38.666848
v 688.755721 -82.764048 38.589511
v 638.326396 -77.185771 32.761834
v 622.638690 -73.230312 29.957996
v 714.652527 -86.333055 41.213632
v 673.343445 -76.448630 36.100828
v 655.996071 -80.989017 35.260879
v 658.188869 -85.064988 36.045994
v 571.010175 -75.303909 26.175147
v 562.439398 -76.925138 26.221346
v 613.624956 -82.667239 31.907723
v 593.883216 -78.113551 29.168109
v 582.914633 -76.983087 27.886274
v 10.913071 -33.887840 58.081880
v 692.719858 -92.573877 39.247902
v 586.931306 -80.037796 29.229204
v 568.496818 -81.401031 28.291595
v 727.391957 -96.774299 41.895098
v 616.814404 -85.531584 32.634982
v 535.167819 -77.806376 24.491523
v 9.071984 -37.528746 59.247418
v 5.960141 -36.567486 58.244973
v 641.060813 -89.190782 34.889158
v 542.972298 -81.107589 26.306981
v 505.233962 -74.401839 20.932941
v 531.592263 -81.119855 25.497126
v 489.504235 -74.610694 20.195086
v 4.335145 -35.913367 57.205811
v 660.860712 -95.148022 36.524181
v 649.987434 -93.902063 35.706230
v 623.071801 -90.827758 33.581817
v 578.095753 -90.118095 30.440053
v 555.323484 -83.150969 27.754407
v 519.338334 -82.587773 25.170418
v 486.021937 -77.058248 21.322518
v 10.267642 -41.761275 60.421777
v 6.591628 -44.294785 60.497048
v 633.876993 -96.326687 34.381585
v 557.463733 -86.247037 28.545533
v 535.796569 -86.287840 27.117336
v 538.233425 -82.259740 26.316481
v 511.988422 -80.557928 24.143626
v 499.551124 -76.942229 21.950610
v 619.471719 -95.083855 33.393632
v 603.741075 -96.932330 32.186170
v 10.135571 -46.432967 61.085071
v 629.181160 -96.578298 34.039858
v 590.974464 -91.934074 31.350995
v 580.383195 -93.673069 30.744808
v 569.777005 -95.012018 30.075128
v 565.249828 -91.020724 29.662363
v 482.191779 -81.368708 22.923890
v 458.363223 -83.353902 22.654751
v 437.525986 -76.155643 19.219371
v 12.928437 -48.180558 60.985761
v 622.937433 -99.852290 33.350236
v 559.820979 -93.294627 29.419343
v 526.302402 -88.332687 26.895140
v 474.469246 -83.653233 23.306714
v 437.757649 -78.569310 20.318821
v 45.359438 -46.003484 53.011361
v 2.988505 -47.130613 59.562450
v 612.696112 -99.705770 32.617154
v 521.415037 -91.402925 27.009735
v 510.419684 -89.205790 26.206906
v 495.174022 -88.151950 25.307762
v 505.950607 -86.869035 25.543129
v 17.106555 -53.984601 61.168616
v 562.710833 -97.212431 29.524514
v 445.217349 -83.384922 22.233224
v 427.544398 -78.542697 20.038823
v 404.576977 -77.261677 19.094272
v 10.487263 -53.220639 61.218518
v 543.354784 -94.724354 28.401848
v 455.020704 -87.395000 23.552357
v 16.231233 -55.868461 61.450315
v 418.425951 -79.864272 20.346630
v 380.609542 -76.690391 18.802923
v 353.425216 -75.121704 18.447991
v 13.227768 -56.760779 61.392955
v 8.583085 -59.080971 60.805031
v 6.854275 -55.724215 60.852202
v 3.878365 -55.146479 60.056311
v 498.846281 -92.771304 25.966491
v 492.433631 -92.956040 25.691811
v 419.927499 -84.176398 21.785394
v 337.436618 -72.309584 17.456285
v 21.709722 -58.155531 60.817086
v 17.930549 -62.423503 61.626824
v 13.610196 -59.470159 61.336789
v 6.229336 -58.475560 60.304503
v 564.096371 -104.033179 28.653069
v 555.218892 -103.046992 28.297160
v 485.264918 -96.042512 25.295828
v 369.177623 -77.646684 19.281622
v 345.058674 -75.744327 18.852281
v 333.748171 -75.133390 18.765316
v 24.920876 -55.244956 59.564275
v 2.546899 -61.182150 58.304801
v 2.406149 -57.093871 59.036099
v 515.276199 -98.722888 26.566769
v 469.286328 -93.122454 24.704581
v 469.388075 -96.933788 24.572271
v 425.736545 -90.234179 23.129728
v 412.977860 -89.045621 22.661174
v 369.067656 -80.591526 20.255769
v 19.512259 -60.798775 61.400483
v 509.153258 -100.807303 25.943613
v 479.193314 -94.366594 25.088476
v 386.790139 -81.881150 20.618134
v 24.651687 -63.717998 61.226678
v 21.401702 -62.756285 61.377066
v 502.936498 -98.926616 25.895417
v 478.382456 -98.934606 24.722822
v 447.501043 -95.060438 23.911192
v 297.376304 -74.060417 18.692285
v 284.006674 -73.475066 18.463874
v 15.128267 -68.349252 61.057002
v 10.983661 -63.623229 60.660045
v 5.360275 -63.084513 58.978277
v 1.072423 -62.930142 57.179971
v 0.491004 -61.094375 57.198787
v 450.713215 -97.052493 23.881255
v 422.556719 -92.926811 23.229373
v 380.158454 -84.393171 21.304755
v 284.722456 -76.161300 19.643486
v 36.891770 -62.590955 58.236283
v 6.216278 -65.120575 58.865898
v 439.821114 -97.846882 23.441821
v 429.069374 -94.678978 23.368576
v 279.572222 -74.288175 18.862999
v 25.103103 -65.441017 61.467241
v 24.857869 -70.488477 62.038876
v 19.176086 -70.019285 61.435551
v 11.169013 -67.335270 60.133611
v 3.024286 -69.102544 56.589005
v 488.692103 -102.716557 24.514372
v 466.357015 -100.695016 23.913128
v 456.401897 -99.401419 23.771669
v 34.921443 -71.075672 60.627092
v 7.233322 -68.345401 58.830932
v 2.562606 -65.861329 57.416361
v 0.401145 -67.392539 55.085487
v 427.558292 -98.965737 22.911391
v 356.377996 -90.204850 22.327720
v 329.810121 -81.807262 21.056490
v 28.251504 -70.466503 62.011177
v 24.108826 -72.450625 62.396414
v 433.175688 -101.428291 22.562366
v 374.961845 -93.005431 22.508751
v 372.612439 -89.976538 22.341968
v 323.858363 -85.066003 21.805021
v 258.850611 -80.027992 20.882310
v 29.735559 -73.265798 62.377714
v 10.454105 -70.446780 59.905711
v 7.028760 -70.137833 58.394840
v 441.368353 -102.344332 22.578431
v 407.687429 -98.379627 22.540641
v 347.986121 -88.579869 22.158657
v 244.857862 -76.491733 19.375955
v 238.837902 -78.393298 20.040556
v 227.360559 -75.788082 18.165143
v 111.951550 -71.243299 20.228804
v 111.865453 -73.347019 20.837375
v 104.706468 -69.760463 21.617422
v 27.649922 -75.345128 62.895312
v 423.452198 -101.577367 22.228676
v 416.617052 -102.203086 21.846802
v 382.750443 -95.722739 22.424479
v 375.647907 -99.200829 21.722735
v 345.792612 -95.865983 22.151841
v 324.481362 -88.621193 22.172758
v 231.129580 -80.401966 20.532543
v 231.888617 -78.859474 20.008676
v 226.134794 -78.776647 19.675507
v 220.200938 -79.121939 19.605583
v 125.605288 -71.871269 17.901766
v 95.203890 -71.457486 24.854887
v 30.528845 -75.949514 62.480364
v 12.347512 -74.077667 60.154578
v 13.104027 -73.186707 60.469816
v 117.862465 -75.133802 20.235246
v 11.738711 -75.027391 59.635481
v 415.241914 -104.712116 20.900749
v 355.872236 -93.933439 22.416016
v 304.205795 -87.855904 22.256593
v 236.444567 -81.022177 20.875790
v 222.353232 -81.412277 20.672663
v 205.920541 -78.698442 18.678209
v 145.257058 -79.170273 18.747568
v 19.687751 -77.642770 62.332944
v 257.595415 -86.699249 22.331443
v 236.557943 -84.637401 21.861919
v 216.906777 -80.847273 20.236251
v 191.004901 -82.507208 19.755773
v 134.982192 -78.342843 19.202549
v 105.178433 -73.991643 22.487010
v 21.870083 -80.333205 62.582328
v 350.531413 -101.767172 20.752156
v 355.392184 -98.681509 21.645923
v 345.982188 -99.183604 21.478827
v 249.548514 -86.852420 22.388136
v 245.644109 -83.201805 21.566267
v 242.962212 -82.964558 21.541283
v 221.787565 -88.058071 22.394418
v 212.020790 -81.157813 20.181058
v 138.149866 -80.845858 19.757327
v 26.395215 -79.324689 62.997085
v 19.597392 -82.162614 61.471823
v 365.822965 -100.261083 21.315265
v 368.186834 -102.578933 20.610598
v 321.745560 -97.519639 21.809443
v 244.631677 -87.096484 22.413569
v 229.234530 -87.007183 22.268103
v 226.011707 -84.666297 21.698314
v 358.736422 -102.787040 20.410130
v 362.367838 -104.938598 19.551756
v 341.677005 -101.323089 20.882373
v 256.072223 -94.286579 22.787889
v 235.880412 -87.231295 22.365683
v 213.774407 -86.429071 22.003369
v 207.691977 -85.329561 21.611108
v 160.013861 -82.486613 19.328668
v 144.896709 -83.675460 20.183153
v 138.873563 -88.857283 21.530673
v 141.980132 -81.129327 19.597003
v 110.179100 -82.651214 23.186457
v 25.244372 -81.443605 62.698416
v -8.507254 -79.447083 20.288822
v 331.461871 -101.490807 20.790267
v 330.021949 -99.629586 21.296687
v 321.271160 -100.083691 21.159619
v 311.235809 -99.215346 21.400309
v 242.331841 -89.636683 22.710358
v 180.046984 -84.560908 20.217227
v 151.401530 -84.696503 20.213836
v 152.849108 -81.802248 19.316550
v 100.010982 -81.769824 24.898452
v 30.806240 -84.374289 61.669313
v 7.773389 -84.348472 44.017100
v 3.084646 -83.211572 33.192357
v -0.033846 -81.337458 29.993124
v -2.231231 -81.157064 27.379540
v -3.484049 -79.234161 26.392896
v 317.135409 -101.839110 20.670377
v 304.503153 -99.102064 21.484969
v 209.499569 -91.662055 23.142938
v 200.800757 -88.627324 22.547311
v -4.179211 -81.133398 25.069132
v 308.237142 -101.138031 20.757707
v 232.849932 -94.804079 23.020338
v 100.917060 -88.335869 25.270025
v 11.035887 -87.010483 49.660548
v 0.362683 -82.777429 30.326845
v 0.003886 -84.764852 30.330345
v -7.247119 -81.254056 21.894445
v 301.582858 -101.925476 20.530403
v 291.865635 -99.998118 21.405198
v 280.516486 -99.216688 21.816007
v 121.321310 -89.277998 22.741012
v 18.184881 -87.474434 58.622785
v -4.901699 -87.940140 27.649156
v -2.737392 -82.821720 27.091739
v -6.377709 -83.364036 23.655618
v 275.400083 -100.217337 21.647524
v 264.066806 -99.552548 22.038186
v 217.024496 -91.923302 23.043757
v 211.787920 -93.709215 23.246042
v 200.611463 -93.270126 23.390785
v 131.722670 -89.305633 21.977724
v 34.585270 -90.662245 59.211165
v 21.884909 -88.715256 60.155589
v 11.345135 -89.307941 49.348654
v 7.282317 -86.395233 42.069405
v -0.744684 -87.484691 30.899765
v -4.963325 -84.895977 25.806488
v 272.136921 -98.358255 22.120194
v 260.955611 -101.279734 21.666050
v 216.341428 -94.545910 23.192489
v 184.591402 -91.290138 22.655147
v 105.464416 -89.965004 24.617578
v 36.758421 -93.381800 57.683582
v 29.644726 -92.723861 59.641599
v 26.486084 -91.092267 60.307775
v 17.503044 -91.715180 56.847325
v 14.407214 -92.405228 53.238349
v 9.504784 -89.768566 46.499280
v 3.215809 -88.620465 35.347554
v -8.376000 -85.342167 23.310465
v -7.349960 -90.162301 26.975951
v 256.018654 -100.100764 22.035887
v 189.727983 -93.921983 23.415772
v 116.638158 -93.924743 23.405009
v 85.686772 -93.774055 28.227121
v 32.545533 -93.010264 59.081638
v 21.367124 -92.172417 58.935267
v 259.241510 -103.518659 20.940696
v 251.475331 -101.137074 21.897633
v 251.171846 -98.892127 22.383829
v 237.954973 -100.495092 22.283563
v 205.663069 -94.101957 23.399927
v 188.614784 -95.569383 23.495626
v 180.074213 -97.131641 23.247143
v 171.892170 -95.663864 22.930668
v 102.003716 -94.614905 25.150650
v 25.067202 -95.530066 59.156595
v 15.295690 -94.323478 54.155702
v 245.587725 -99.805185 22.313194
v 242.975800 -102.976792 21.515898
v 221.508887 -98.531001 22.932052
v 211.694091 -98.607789 23.048382
v 205.905292 -99.292003 23.052457
v 165.610819 -96.789601 22.861351
v 26.135847 -93.592647 59.647040
v 18.605954 -93.972891 57.224064
v 9.570408 -97.685580 47.598611
v 223.410103 -99.988780 22.685864
v 195.805481 -100.989628 23.000185
v 171.915189 -98.068136 23.120960
v 17.409716 -96.378994 55.888948
v 4.949723 -95.650662 41.454300
v 222.199822 -101.361268 22.375279
v 209.013056 -101.424612 22.577905
v 199.405655 -103.834501 22.228067
v 190.539482 -99.348782 23.337074
v 188.700100 -100.845786 23.133799
v 183.704769 -98.581096 23.318642
v 180.635513 -101.312888 23.157055
v 163.700582 -100.057792 22.982473
v 118.572139 -97.460648 23.255983
v 112.649504 -99.457631 23.681313
v 82.344735 -97.962842 28.604471
v 30.102194 -100.965893 57.877730
v 25.949440 -101.901289 57.941429
v 15.061299 -100.651218 53.551152
v 7.455830 -102.483009 46.478818
v -3.231322 -95.035869 31.882730
v 188.064668 -102.990409 22.761544
v 169.616644 -102.039186 23.022082
v 117.772555 -103.125419 23.012319
v 104.872957 -96.881145 24.631061
v 88.819418 -97.750685 27.151759
v 195.099410 -102.996223 22.593309
v 186.108082 -104.617671 22.481519
v 159.254856 -103.880660 22.787686
v 155.548481 -103.495185 22.763720
v 142.310084 -104.805505 22.473394
v 17.794481 -102.257808 55.283949
v -9.679365 -97.155523 28.172956
v 175.979310 -102.511614 23.039130
v 165.808023 -104.333999 22.832629
v 159.769255 -106.447959 22.574196
v 11.724641 -100.894737 50.552454
v 4.832671 -102.580535 43.663935
v -15.850629 -96.361479 23.849860
v 186.687536 -107.359345 21.736269
v 180.363267 -105.276115 22.550133
v 176.396809 -107.824115 22.039445
v 162.747382 -111.429547 21.430234
v 128.334932 -104.614700 22.457641
v 99.284624 -104.232356 24.571016
v 95.223723 -100.841577 25.630524
v 91.551221 -102.535125 25.975648
v 84.973997 -100.928863 27.541880
v 78.502174 -97.887155 29.670007
v 152.303837 -106.165113 22.574518
v 137.801853 -107.147471 22.195953
v 108.817845 -103.456090 23.661782
v 28.619941 -105.495425 56.787937
v 9.979171 -105.661588 49.769552
v 14.782730 -104.516645 53.256587
v 2.807934 -109.379500 43.797695
v -17.380620 -101.447578 23.460381
v 152.542158 -110.611980 21.824121
v 80.578816 -104.691821 27.891005
v 20.811101 -105.991011 55.928739
v -15.469743 -102.431121 25.625008
v -16.418088 -103.804912 24.720006
v 168.749886 -106.699621 22.519884
v 165.803344 -111.827154 21.124124
v 121.620163 -110.258096 21.886613
v 85.267844 -105.684130 26.618624
v 24.150396 -106.902989 56.465617
v 167.304005 -114.255220 19.954489
v 157.659977 -111.131431 21.628412
v 129.138027 -113.274918 21.222440
v 130.180218 -109.755189 21.825506
v 16.221864 -109.529395 53.791518
v 163.486414 -115.747080 19.482491
v 24.871102 -111.579282 54.959280
v -16.365683 -108.975979 24.376846
v 156.377153 -114.620043 20.448093
v 90.200902 -109.871136 24.869436
v 16.151548 -115.011188 53.523389
v 12.260783 -113.951038 52.126805
v 5.868907 -112.703457 47.853169
v -17.175126 -112.216740 22.959848
v 107.604842 -112.914598 22.110352
v 109.888343 -115.632333 21.336388
v 95.619391 -112.718765 23.471372
v 22.357910 -111.148788 55.120872
v 137.703209 -120.501296 18.916067
v 24.740256 -116.516575 53.425254
v 5.870112 -115.589653 48.795019
v 10.871142 -119.596299 52.427067
v 144.186183 -121.026330 18.177775
v 96.452695 -120.425785 21.627893
v -6.052267 -119.751946 44.350814
v -10.781548 -122.215280 39.736752
v -11.436721 -118.884766 38.504386
v 139.165726 -123.453870 17.464477
v 17.537307 -120.256656 53.501206
v 6.150328 -120.018682 51.106506
v -8.188030 -120.357353 42.646179
v 159.837453 -125.473490 14.215117
v 104.531982 -121.239870 20.647027
v 21.099246 -122.052631 53.308234
v 17.280707 -122.486781 53.588909
v -1.893604 -124.754437 48.963209
v 154.899309 -125.905321 14.500802
v 146.150636 -126.242438 15.241756
v 10.465090 -121.617454 52.947026
v 142.174940 -127.893874 14.864998
v 15.478236 -124.702049 53.873639
v -6.619432 -125.382143 44.479200
v -4.775363 -125.743111 46.471160
v 84.323128 -121.878371 23.221028
v 23.730251 -122.549225 52.580895
v 25.454616 -127.438563 51.782677
v 6.812400 -126.905018 53.951095
v 77.167479 -127.843310 23.592785
v 79.327109 -123.519429 23.948253
v 21.196255 -126.023221 53.295175
v 17.616137 -129.417200 54.501897
v 16.403970 -127.398960 54.380696
v 10.460066 -124.382089 53.836709
v 10.108048 -136.472761 56.913933
v 1.366687 -132.691328 52.401020
v -1.339159 -132.008292 49.561444
v 85.797302 -130.024787 21.439341
v 26.011918 -131.516109 51.968568
v -7.444389 -128.890005 42.135610
v 12.601994 -133.102389 56.356354
v 8.342807 -131.321900 55.665294
v -2.791544 -131.489705 47.800512
v 4.259582 -137.276867 54.963878
v -0.947627 -131.399020 50.113424
v -2.216504 -137.187158 46.655310
v 2.879183 -138.512176 53.736079
v 0.133930 -139.322493 49.909843
v 1.912455 -139.060317 52.552839
v 4.122991 -141.800272 54.779389
v 17.046391 -144.979403 57.801580
v 5.992135 -140.336901 56.204765
v 6.879609 -147.946002 56.625904
v 13.843030 -143.422686 58.040779
v 15.991307 -147.340578 57.974125
v 20.333808 -146.886803 57.029902
v 2.128744 -143.944681 52.044910
v 1.359229 -147.584800 50.022991
v 11.007076 -147.560785 58.068639
v 19.597578 -149.718577 57.075186
v 14.757984 -150.571899 57.913285
v 3.492925 -148.468928 53.405470
v 9.155032 -154.479691 56.971749
v 6.589161 -154.906555 55.726812
v 1.446320 -154.254849 48.272512
v 22.540642 -156.259832 56.026664
v 3.385132 -153.712500 52.407602
v 14.826440 -155.454188 57.175523
v 5.921445 -160.706864 53.841634
v 2.460539 -160.081807 49.264935
v 16.717340 -161.100826 55.920792
v 28.810128 -160.196509 54.756144
v 23.128310 -162.583719 55.233712
v 19.627168 -163.534790 55.400153
v 13.275362 -161.878837 55.750863
v 9.500026 -158.870705 56.096475
v 3.807531 -159.748650 51.874863
v 2.319765 -165.381326 48.028814
v 43.730368 -158.582915 50.630605
v 39.210166 -157.082527 51.514982
v 25.224774 -154.686151 55.730123
v 4.634379 -169.119469 50.148449
v 12.418133 -167.193819 54.374431
v 40.224235 -163.621618 52.878522
v 16.797667 -168.477959 54.348503
v 24.854384 -164.585697 54.976393
v 25.704028 -167.300834 54.777616
v 14.646648 -165.012812 55.188824
v 3.788586 -165.723601 50.156119
v 2.670225 -172.433476 46.682886
v 34.147075 -163.457953 53.690751
v 21.678815 -167.531169 54.524161
v 1.103607 -172.213888 43.656147
v 18.424017 -171.157961 53.587655
v 9.052585 -170.767822 52.414416
v 13.813152 -170.931246 53.464193
v 6.720593 -170.844454 51.382106
v 27.895447 -171.891959 54.118224
v 25.334810 -170.730019 54.191575
v 20.980893 -174.454260 53.083366
v 17.912523 -177.432678 52.190132
v 13.155837 -174.685906 52.261834
v 703.997528 -79.142428 39.692749
v 736.267957 -79.507301 42.998101
v 439.958594 -94.036008 23.682956
v 99.553751 -110.572000 23.407183
v 143.629987 -111.873097 21.506551
v 698.008142 -85.316413 39.658000
v 114.786767 -108.557051 22.448412
v 97.636175 -95.791385 25.745480
v 475.733263 -91.003881 24.831426
v 133.578926 -114.300655 20.946093
v 738.917241 -83.040487 43.404938
v 578.437105 -83.301544 29.444472
v 654.253624 -91.582673 36.057674
v 730.486012 -82.976613 42.599381
v 273.208451 -80.074328 20.950661
v 733.099070 -91.338742 42.720918
v 139.501402 -114.536478 20.810440
v 719.157862 -81.430489 41.434766
v 299.700288 -93.600951 22.426926
v 309.250593 -95.081827 22.286091
v 136.953151 -91.759195 21.981056
v 680.124598 -83.038928 37.841586
v 153.445984 -93.842528 22.070636
v 507.978678 -83.509068 24.831075
v 116.946548 -153.852199 -1.167490
v 255.691043 -106.419387 19.817487
v 392.068292 -116.392981 12.417047
v 306.417989 -120.221468 7.171889
v 214.575533 -129.798606 2.990372
v 237.570283 -124.923231 6.311001
v 6.203621 -77.422340 52.368095
v 207.132920 -109.603935 19.758817
v 781.195496 -115.619270 38.012526
v 689.421370 -112.777224 32.586973
v 693.957847 -114.166108 29.925080
v 381.173340 -109.138983 17.681332
v 363.110368 -109.542743 17.015974
v 332.347744 -109.056820 17.034244
v 291.880829 -112.421603 15.069612
v 282.944623 -113.377878 14.631740
v 255.789790 -112.525284 16.392233
v 247.096072 -114.597984 15.338175
v 240.943924 -113.871528 16.106981
v 207.452814 -116.687283 15.922758
v 682.086281 -114.940447 26.274741
v 428.427932 -113.349469 16.844327
v 329.912093 -111.174292 15.639324
v 276.132800 -114.463124 14.067772
v 255.076991 -116.422950 13.530005
v 233.636936 -114.936668 15.743643
v 221.400088 -117.789616 14.439319
v 211.213159 -119.742363 13.684432
v 620.871081 -114.793344 21.604672
v 527.565225 -112.290625 21.513689
v 325.284614 -114.624888 12.878138
v 300.281107 -115.511734 12.266898
v 237.920074 -117.443627 13.692922
v 494.469890 -113.208738 19.200681
v 394.003730 -114.496031 14.516209
v 329.060268 -118.443673 9.016739
v 319.373516 -118.694749 8.779705
v 191.533269 -126.268695 10.161790
v 520.806733 -114.110006 17.101129
v 342.458862 -118.873257 8.543830
v 205.160591 -125.906211 8.926844
v 197.866408 -126.006242 9.664185
v 198.395596 -132.837082 1.727177
v 140.152837 -139.872165 7.381084
v 222.830049 -126.934449 5.602923
v 162.967534 -132.530835 8.913432
v 252.322197 -126.036237 2.763060
v 220.719758 -128.764794 3.437150
v 25.177923 -197.945595 37.280145
v 155.771230 -139.714449 3.058689
v 112.888387 -151.881721 4.967393
v 20.190879 -205.544078 18.905790
v 8.333661 -77.526836 54.997303
v 5.914295 -75.230854 55.355209
v 13.436975 -81.165351 57.806088
v 9.810436 -80.307756 54.227699
v 6.493715 -78.814637 50.019345
v -6.547518 -134.501382 39.582412
v 227.197356 -108.361653 19.703986
v 221.235843 -107.827002 20.074961
v 185.441789 -112.106061 19.818888
v 182.486055 -112.960066 19.575924
v 282.765650 -106.384487 18.780379
v 271.876075 -109.909505 17.379297
v 190.804317 -111.377343 19.847314
v 20.427782 -179.942171 51.336140
v 782.210754 -114.063887 41.798804
v 644.438480 -110.545705 31.256581
v 280.409092 -110.089311 16.948760
v 200.587486 -111.516718 19.151908
v 188.296227 -113.457489 18.903391
v 167.329124 -117.768283 18.032312
v 5.950842 -182.965236 46.577589
v 779.932421 -114.890099 39.920632
v 775.597676 -114.762145 39.624127
v 737.183443 -113.455255 37.007666
v 730.624151 -112.394918 37.810037
v 709.901414 -112.668760 35.141820
v 683.900216 -111.774463 33.565534
v 635.347203 -109.660292 31.276911
v 611.119178 -110.057334 29.156516
v 276.391877 -107.483385 18.442907
v 194.113099 -114.395624 18.003916
v 177.289416 -115.972831 18.325950
v 176.302992 -119.648556 16.238892
v 29.511546 -180.370709 51.333107
v 17.652145 -181.351087 50.818905
v 2.505915 -185.660848 41.640982
v 736.662597 -114.546260 34.374324
v 726.247631 -113.850648 34.761815
v 725.618684 -113.207070 36.033979
v 682.451034 -112.666814 32.094391
v 670.779116 -113.302284 29.699261
v 672.348186 -112.268032 31.799263
v 633.960842 -110.752301 30.208863
v 624.914382 -109.621864 30.572308
v 617.720891 -111.286670 28.430931
v 603.686048 -109.094052 29.294930
v 290.569841 -109.175864 17.167286
v 249.138194 -110.933999 17.633358
v 230.791321 -112.166738 17.556128
v 170.498135 -118.993790 17.063763
v 167.802178 -121.225836 15.968537
v 26.477185 -180.446525 51.428617
v 662.928146 -112.339851 30.764885
v 595.911021 -109.593254 28.422954
v 312.075259 -109.003241 17.110630
v 5.115520 -186.238865 44.312768
v 714.608335 -114.001529 32.944674
v 676.683086 -113.946187 28.760663
v 650.251973 -113.411124 27.477498
v 644.136133 -113.449456 26.845771
v 640.352757 -112.316894 28.670273
v 626.789719 -112.010207 28.150152
v 604.297462 -110.825358 27.858401
v 595.968666 -113.354372 23.148548
v 595.849528 -111.694377 26.181195
v 588.607804 -110.529417 27.139855
v 432.112561 -109.465770 19.456726
v 437.397800 -112.128561 18.151496
v 422.213139 -108.998812 19.252522
v 407.938382 -111.909992 16.957831
v 407.553755 -108.829464 18.722419
v 316.918134 -111.932792 15.125960
v 298.073856 -112.289756 15.044667
v 135.327737 -128.167888 15.554377
v 21.831717 -184.589397 49.593298
v 19.972713 -185.842142 48.832055
v 16.808693 -185.981509 48.245453
v 703.607315 -113.823745 31.985656
v 659.742015 -113.676446 27.780805
v 617.420935 -112.182805 27.156936
v 618.618285 -113.375884 25.030188
v 535.681313 -111.406826 22.951715
v 524.100039 -110.296021 23.616035
v 513.546099 -111.289414 22.287791
v 504.306773 -111.315481 21.839987
v 497.725578 -111.250254 21.568262
v 399.585557 -110.735183 17.316343
v 388.108044 -111.627284 16.310742
v 378.650642 -111.969338 15.771300
v 296.150126 -113.672461 13.963576
v 284.373442 -115.791751 12.508251
v 226.173292 -115.768738 15.559473
v 168.532151 -124.001861 14.216400
v 128.464658 -134.100509 13.671596
v 33.388831 -182.930790 49.797478
v 23.619268 -188.530413 47.497762
v 699.430521 -115.297566 26.737277
v 682.652232 -116.043249 22.011715
v 670.098919 -114.777633 25.698073
v 650.242730 -115.417186 21.899425
v 627.607643 -114.241913 23.762267
v 626.961825 -113.212661 26.075747
v 607.713501 -114.063966 22.418545
v 605.622361 -112.900881 24.904826
v 517.049558 -112.509332 20.852249
v 507.551810 -112.259307 20.969143
v 498.069254 -112.272741 20.654093
v 491.296143 -112.220368 20.395687
v 468.902562 -111.714476 19.885305
v 461.500700 -111.935993 19.394665
v 450.403604 -111.067570 19.448765
v 359.661451 -113.616337 14.059535
v 345.107357 -114.040620 13.427384
v 335.743345 -113.973709 13.419686
v 338.229526 -111.541245 15.372528
v 287.819623 -115.183890 12.923163
v 287.789186 -113.903976 14.039869
v 176.087663 -122.539733 14.474686
v 171.042794 -127.613329 11.500258
v 162.480027 -124.121632 14.731940
v 37.160688 -184.239210 48.445306
v 22.053782 -188.744790 47.215725
v 18.019149 -189.151774 46.211719
v 649.100407 -114.633391 24.277026
v 478.909931 -112.214166 19.919169
v 448.236486 -113.280860 17.716069
v 455.594692 -113.791980 17.421266
v 296.445305 -115.206748 12.628729
v 279.832121 -116.139826 12.438712
v 275.243296 -117.184746 11.714741
v 261.724961 -117.949068 11.788292
v 183.410216 -126.061247 11.257412
v 593.749413 -114.346723 20.465445
v 447.718440 -114.134106 16.763365
v 440.004237 -114.027548 16.672992
v 406.299319 -114.570939 14.874828
v 335.776699 -117.557104 9.995735
v 293.974846 -117.511724 10.492880
v 289.009879 -117.415504 10.791043
v 263.175643 -118.984784 10.684987
v 247.514848 -118.498406 12.210276
v 233.190333 -118.907153 12.800544
v 228.142477 -118.627211 13.383748
v 228.440537 -120.400289 11.849703
v 221.871900 -120.315017 12.450850
v 213.730386 -121.648991 11.983660
v 125.664843 -139.910913 11.011045
v 41.542828 -185.018532 46.369328
v 647.451301 -116.044332 19.444293
v 626.863808 -115.863847 18.572795
v 587.578575 -115.209987 17.197194
v 505.699058 -113.025980 19.772430
v 510.426492 -114.274928 16.514773
v 403.134607 -115.953715 13.264807
v 354.562459 -116.275295 11.649916
v 325.758840 -117.091899 10.468824
v 318.650117 -116.003997 11.609797
v 307.679791 -117.189507 10.558419
v 296.225712 -120.079884 7.607669
v 281.153220 -118.964977 9.558282
v 268.452001 -117.447213 11.860302
v 254.880028 -119.714436 10.542681
v 249.840219 -121.124382 9.487705
v 236.818815 -121.851330 9.822068
v 175.800251 -126.499306 11.807603
v 146.040175 -132.543035 11.684794
v 28.672553 -190.667921 45.673956
v 22.430350 -192.482735 44.161925
v 486.835286 -114.838256 14.913847
v 417.964848 -115.389284 14.411178
v 291.480862 -118.587842 9.438649
v 287.786685 -118.456978 9.752608
v 286.140145 -119.859067 8.259524
v 274.839168 -119.989090 8.799696
v 268.968829 -120.957141 8.103094
v 260.869221 -124.025310 4.857854
v 215.375796 -123.934336 9.739525
v 143.734876 -133.689492 11.338522
v 37.473098 -188.307709 45.365880
v 34.647262 -191.631861 43.620395
v 33.470781 -189.129428 46.207389
v 31.290188 -190.284354 45.641351
v 28.959235 -191.592490 44.831672
v 21.665939 -194.477096 41.477058
v 17.422516 -193.690332 41.669100
v 635.867933 -115.886715 19.203335
v 363.148050 -119.277689 8.071455
v 317.868269 -121.172961 5.645692
v 299.463826 -118.116667 9.772938
v 271.321168 -122.150279 6.434174
v 255.397655 -121.663406 8.428356
v 248.285674 -123.289481 7.165090
v 242.942911 -124.178586 6.650161
v 161.124302 -131.733691 9.858801
v 156.772886 -130.574124 11.381688
v 132.483987 -135.763652 12.108116
v 40.149179 -190.527109 42.854188
v 25.700575 -192.327306 44.604822
v 17.762515 -194.800186 40.204947
v 603.085423 -115.707734 16.741971
v 297.824003 -120.920250 6.525493
v 293.635596 -121.699034 5.658365
v 289.621174 -121.451591 6.147616
v 282.081986 -119.955319 8.370623
v 282.109568 -121.811482 6.089166
v 172.279657 -130.371725 9.185788
v 150.849921 -136.088395 8.245014
v 37.555322 -192.999999 41.772358
v 551.762779 -114.863377 15.546289
v 539.512665 -115.384439 12.635368
v 353.067047 -119.750040 7.324779
v 283.246600 -122.989248 4.377826
v 275.614518 -123.089375 4.803222
v 21.064225 -196.090021 38.929263
v 542.439137 -115.994234 9.912493
v 318.766423 -122.873375 2.510007
v 304.653396 -124.070201 0.977484
v 287.937645 -123.564495 3.165638
v 279.357454 -125.361693 0.762099
v 169.294085 -134.232985 6.123290
v 158.636253 -134.488082 8.048770
v 132.911526 -141.352747 8.029735
v 129.318588 -142.785792 7.825250
v 113.728045 -148.941389 7.650119
v 31.008657 -193.783614 41.560568
v 293.190152 -123.173108 3.523060
v 270.544501 -124.616776 2.920834
v 163.727004 -136.710492 4.610781
v 155.840117 -138.173297 4.986325
v 147.603188 -139.037182 6.249261
v 43.217109 -191.040582 40.907812
v 26.933735 -195.725745 40.317270
v 25.331311 -196.475258 39.551840
v 23.093201 -199.414924 33.602581
v 19.616100 -199.751718 32.266634
v 229.256295 -128.671458 2.066441
v 187.812605 -134.681396 1.360424
v 124.452994 -146.549099 5.813236
v 29.372947 -195.402834 40.151257
v 286.080677 -125.183085 0.408059
v 260.058198 -127.246849 -0.541390
v 205.255233 -131.604202 2.117119
v 173.389187 -136.067296 3.026666
v 167.489438 -137.063500 3.195596
v 162.100107 -138.696573 2.480540
v 116.931439 -149.547537 5.689176
v 43.044525 -195.197948 38.120538
v 40.692255 -194.114476 39.360668
v 35.723137 -195.395959 39.617192
v 27.849769 -198.408956 36.929313
v 236.005388 -129.359178 -0.461323
v 245.932302 -128.872653 -1.486727
v 227.585382 -129.896784 0.211081
v 199.213670 -133.434398 0.500120
v 191.103470 -134.407714 0.967155
v 171.470862 -137.543402 1.420259
v 150.496316 -141.079892 2.923710
v 135.655921 -142.969675 5.626027
v 38.614573 -196.627996 37.087084
v 32.529864 -198.912219 35.185018
v 31.114901 -197.235810 37.623006
v 18.268070 -200.455186 30.726274
v 41.813193 -197.190315 35.895268
v 29.085501 -199.833152 34.322319
v 19.062959 -201.019213 29.436052
v 145.547035 -143.327388 1.439361
v 42.285786 -198.330497 33.652727
v 27.563771 -200.374807 33.030218
v 21.920920 -201.874412 27.830272
v 128.315421 -148.567996 1.286012
v 38.694971 -198.245466 34.925321
v 37.069094 -200.060664 31.557460
v 15.795589 -202.435492 26.525821
v 10.872977 -203.955825 23.664231
v 5.079382 -202.703922 25.841162
v 103.203067 -158.237163 1.933094
v 39.802346 -200.210416 30.766452
v 19.693574 -203.667157 23.242615
v 23.472134 -202.478157 26.614078
v 124.821489 -150.778151 -0.587186
v 110.378500 -156.218338 -0.649311
v 110.956539 -154.493689 2.468720
v 25.209346 -203.179122 24.657769
v 19.795737 -202.518930 26.052333
v 7.728654 -204.531297 22.501000
v 15.101720 -205.026052 20.431622
v 11.483417 -205.462875 19.873813
v 21.690906 -204.519553 21.429789
v 19.544194 -204.588811 21.243920
v 7.407676 -205.514033 19.697908
v 5.855337 -206.570481 15.661348
v 22.833861 -206.861184 15.088226
v 8.643250 -208.044651 10.452119
v 39.323467 -206.151121 -31.630085
v 202.966940 -122.085682 12.472310
v 197.523429 -123.360239 11.938732
v 311.117563 -113.967055 13.499561
v 527.965924 -116.026970 8.679969
v 232.228002 -127.176224 3.927961
v 229.355641 -123.951082 8.305493
v 210.607836 -126.992330 7.159607
v 211.787625 -131.874644 0.134919
v 178.237210 -128.795597 9.675321
v 340.659425 -115.926624 11.667249
v 238.213880 -110.862045 18.027972
v 441.814433 -121.323893 -27.417749
v 177.993572 -141.843706 -15.493503
v 508.307182 -117.045025 0.351033
v 634.394855 -117.394087 12.217365
v 633.640479 -118.070487 7.831975
v 613.287004 -117.882808 7.246477
v 611.014599 -117.021593 11.857357
v 137.472788 -149.349528 -9.206204
v 132.517336 -152.663081 -31.911792
v 483.550130 -120.642225 -22.966888
v 669.060513 -118.166640 -0.146384
v 567.401208 -118.484303 -0.427851
v 156.195471 -150.923890 -64.590062
v 731.985614 -117.108591 14.800318
v 315.024909 -125.265026 -25.152095
v 133.089042 -152.515301 -36.905836
v 180.924730 -140.465612 -11.010034
v 399.637540 -118.790593 -1.540963
v 373.359735 -121.575188 -21.098558
v 56.310287 -199.492458 -3.887672
v 670.190901 -118.046964 5.459408
v 712.239655 -117.329610 10.460465
v 352.495276 -124.177474 -29.437622
v 108.911309 -160.295368 -17.961437
v 706.207284 -117.315635 13.449275
v 654.977874 -118.584153 -2.561565
v 313.142602 -126.714946 -31.155943
v 677.490654 -117.748754 9.560052
v 645.332977 -118.568912 2.781475
v 46.858643 -200.927745 19.483096
v 16.259603 -207.589574 12.990702
v 13.147574 -208.893456 6.694838
v 10.572374 -209.163959 1.753838
v 44.101688 -204.558366 3.029355
v 46.011311 -204.648941 -6.707366
v 53.666637 -201.629243 -12.772643
v 48.961504 -203.795485 -11.446749
v 42.950383 -205.901564 -13.136397
v 14.944903 -207.633072 -27.736742
v 62.048000 -194.240690 -30.285048
v 145.498245 -147.078273 -8.084465
v 30.494541 -207.394067 -35.587808
v 180.701595 -138.311236 -3.507468
v 165.155260 -142.476943 -7.415413
v 163.303606 -143.699169 -10.782554
v 153.614979 -146.405596 -14.023985
v 143.991240 -148.857949 -15.587024
v 124.450138 -154.936497 -24.411478
v 118.874275 -156.966563 -36.094398
v 153.100964 -147.690960 -38.212922
v 127.741634 -153.792819 -42.228609
v 173.979118 -143.774020 -41.548047
v 159.378363 -146.368469 -41.008486
v 89.105531 -170.561736 -55.884430
v 89.761599 -170.290728 -60.214875
v 377.983174 -119.893291 -4.354245
v 168.313514 -144.730408 -39.757387
v 116.023342 -157.609735 -52.298914
v 390.789319 -119.212966 -3.431938
v 177.325080 -143.314309 -43.631467
v 96.250831 -166.853817 -64.698656
v 135.910030 -151.739904 -49.953214
v 241.114815 -133.843463 -32.893272
v 155.609183 -149.103553 -58.056861
v 465.099057 -117.141199 -2.631572
v 160.586882 -148.886798 -60.326546
v 724.632624 -116.059899 26.180777
v 525.187814 -117.291687 1.216677
v 436.837740 -119.226547 -14.750811
v 384.353058 -122.252499 -25.735242
v 244.044928 -136.159666 -48.651915
v 174.472696 -146.383215 -58.434298
v 626.592787 -118.179114 6.689630
v 619.250360 -117.722250 8.939152
v 518.144216 -117.444556 -0.606850
v 441.526178 -119.608434 -16.864956
v 235.559490 -137.475585 -51.535921
v 194.120638 -144.136267 -60.930593
v 167.856342 -149.246147 -64.365318
v 725.645300 -117.057961 17.331094
v 716.275185 -117.005334 18.017130
v 675.424560 -117.257108 14.520347
v 650.914247 -118.029046 8.201404
v 616.767826 -118.441315 3.913366
v 560.086868 -118.864043 -3.577167
v 364.728677 -124.719580 -34.773543
v 350.728135 -126.092993 -39.726013
v 318.312767 -128.830879 -44.020297
v 244.923344 -136.786107 -55.825036
v 721.132453 -117.180726 14.364432
v 620.763927 -118.954061 -0.094895
v 383.058779 -123.583027 -32.770804
v 374.106906 -124.247922 -34.829162
v 365.562167 -124.918253 -36.798589
v 341.690269 -126.661318 -39.243088
v 345.908487 -126.485758 -40.649557
v 334.937809 -127.451463 -44.403790
v 324.249092 -128.349087 -46.145426
v 806.492505 -117.514039 21.811670
v 787.856433 -117.026743 18.545742
v 689.357242 -117.727641 7.510879
v 532.098133 -119.699510 -11.928668
v 385.957631 -123.755900 -35.763122
v 348.486672 -126.373270 -42.284280
v 621.724292 -119.618721 -8.977698
v 602.859498 -119.520092 -6.009908
v 785.014494 -116.408562 14.127441
v 589.523446 -119.684414 -7.533649
v 537.428802 -120.782145 -18.914470
v 420.139634 -122.361520 -34.962659
v 649.617824 -118.764015 -5.590991
v 578.842293 -120.741972 -16.692838
v 552.767239 -120.446652 -15.227497
v 515.323248 -121.244659 -25.089222
v 458.988807 -121.586704 -32.446013
v 416.197859 -122.470207 -40.734529
v 713.970348 -115.749642 -3.240117
v 596.749647 -120.218879 -12.811027
v 534.098982 -121.202757 -22.498877
v 442.709028 -121.900762 -40.157112
v 406.510565 -122.745588 -42.607107
v 659.416337 -118.096139 -10.748466
v 636.359409 -119.078405 -16.534967
v 625.405486 -119.564035 -19.445412
v 626.003333 -119.649173 -14.772200
v 561.542187 -121.110717 -20.146535
v 559.305890 -121.789926 -27.007492
v 465.924434 -121.699704 -35.587792
v 425.052380 -122.011844 -43.637440
v 412.067057 -122.137015 -46.289152
v 612.694238 -120.257388 -19.557783
v 603.874768 -120.591116 -20.174399
v 572.944280 -121.611143 -26.156230
v 566.712232 -121.642465 -25.493949
v 492.803674 -121.774305 -37.098817
v 481.025190 -121.726204 -36.977082
v 615.955350 -119.933989 -23.073648
v 484.810590 -121.666973 -40.606895
v 52.728461 -197.599883 17.003781
v 39.816575 -202.959630 19.299407
v 15.348046 -208.164781 10.613998
v 48.832975 -200.264226 17.123272
v 10.209041 -208.369604 9.075528
v 47.156511 -201.013540 15.238142
v 18.774729 -209.400313 5.354303
v 34.911281 -206.789450 7.711991
v 16.341263 -209.574712 4.022592
v 23.002399 -209.076748 6.397796
v 43.053752 -204.094671 7.972501
v 27.209374 -209.368013 3.635488
v 33.193043 -207.778030 4.916611
v 18.693753 -209.723867 2.596375
v 3.059912 -208.079128 -1.265740
v 39.129408 -206.268146 2.193581
v 18.253737 -210.413397 -3.033044
v 7.708239 -208.620207 -1.787377
v 52.901498 -200.606938 2.234801
v 40.822474 -206.074287 -0.791474
v 29.733710 -209.010009 2.525597
v 52.863279 -201.947729 -7.574010
v 8.299082 -208.195166 -13.086260
v 61.085334 -196.451567 -10.225328
v 40.064879 -206.887030 -10.438870
v 5.000406 -206.997681 -16.317198
v 56.591327 -199.790961 -8.692790
v 6.995272 -207.178606 -18.379693
v 59.790956 -197.616043 -13.051260
v 35.061546 -208.303221 -16.137207
v 48.032851 -204.029104 -16.033277
v 52.572949 -201.981442 -16.916631
v 47.385725 -204.108841 -19.540367
v 43.013953 -205.568119 -18.662163
v 56.977592 -198.769295 -22.561451
v 54.901173 -200.689512 -17.297643
v 37.926231 -207.103728 -20.297287
v 54.474726 -200.236809 -22.762592
v 51.075288 -202.190059 -22.020309
v 42.579350 -205.268071 -23.429053
v 63.513635 -194.175090 -23.705026
v 50.404116 -202.159313 -24.831523
v 30.379137 -208.755967 -26.160549
v 45.873862 -203.471640 -29.559743
v 61.386073 -195.341341 -26.660974
v 59.066845 -196.730750 -27.798526
v 16.009729 -206.305488 -32.719191
v 19.254004 -206.412169 -34.194293
v 119.481703 -155.821129 -15.149082
v 21.522718 -206.140159 -35.782599
v 17.209877 -205.342577 -35.590156
v 155.640935 -145.111663 -10.025384
v 134.469925 -150.893082 -13.130909
v 130.923018 -151.368307 -10.157011
v 26.715385 -206.561825 -36.949354
v 60.080131 -194.887907 -33.584453
v 34.011774 -207.201792 -35.020766
v 25.869485 -204.671462 -40.573516
v 70.184595 -186.877120 -34.326967
v 65.256826 -191.056422 -34.538180
v 58.285307 -195.148780 -37.117844
v 119.826318 -156.303747 -20.293154
v 31.195087 -205.625932 -40.489862
v 40.752386 -204.713703 -40.879966
v 32.446696 -206.814350 -37.397316
v 149.557018 -147.160266 -13.251410
v 62.868046 -191.574811 -39.387783
v 46.585615 -202.077253 -43.774016
v 44.178584 -203.242932 -42.991416
v 40.904883 -204.072202 -42.926145
v 37.165756 -203.796075 -44.352538
v 150.729295 -147.813625 -20.734112
v 147.000347 -148.654028 -20.654200
v 67.014941 -188.405950 -39.238031
v 132.023778 -152.714033 -26.068953
v 71.353679 -184.665020 -39.817138
v 71.072059 -184.217175 -43.779449
v 47.579839 -201.049548 -46.551752
v 123.424111 -155.380331 -30.154682
v 115.680901 -158.091342 -36.430664
v 80.313004 -176.952332 -40.847630
v 76.125318 -180.396165 -40.672444
v 65.716684 -188.291408 -44.879468
v 59.086578 -193.016141 -47.862045
v 44.160360 -201.350564 -47.544269
v 149.069758 -148.391582 -26.102872
v 157.057812 -146.677831 -24.346400
v 148.978138 -148.590424 -31.409297
v 125.871518 -154.608034 -35.921848
v 78.418304 -178.090010 -44.601471
v 110.550885 -160.052901 -36.839225
v 161.690668 -145.929266 -29.138445
v 106.204399 -161.726129 -42.298277
v 160.404856 -146.242511 -32.995367
v 163.906642 -145.536915 -36.022145
v 156.690300 -146.988808 -33.948958
v 112.465611 -159.090497 -42.592778
v 109.205335 -160.250236 -48.112518
v 100.968294 -164.049648 -50.325202
v 341.007683 -122.288913 -6.686316
v 178.924603 -142.879923 -35.040695
v 134.091986 -152.049067 -40.955005
v 90.220795 -169.802504 -50.472486
v 114.651241 -158.132877 -46.836160
v 104.352275 -162.446509 -51.192325
v 138.266826 -150.944552 -47.189453
v 370.720517 -120.343021 -0.637328
v 128.594908 -153.365653 -46.025261
v 108.685365 -160.456085 -52.943244
v 131.355080 -152.796677 -48.894163
v 101.508686 -163.968466 -56.727423
v 71.133553 -177.549283 -66.038658
v 406.220363 -118.403049 3.251175
v 365.253273 -120.554759 -9.720367
v 319.265171 -124.090881 -18.546446
v 314.844630 -124.790829 -21.882545
v 144.451386 -149.680680 -48.520991
v 127.157567 -154.190878 -51.124113
v 105.890732 -162.007154 -56.814339
v 94.131698 -167.791209 -57.987915
v 371.512570 -120.187863 -6.816778
v 167.941958 -144.932040 -44.720249
v 158.004230 -146.656051 -45.105533
v 143.134216 -150.126377 -50.607626
v 116.208534 -157.993846 -56.955550
v 98.311940 -165.679504 -58.635740
v 90.193854 -169.891435 -63.889624
v 423.934142 -117.866293 -4.581357
v 183.986214 -142.403856 -44.213380
v 133.475272 -152.782390 -54.563224
v 123.893156 -155.292873 -53.660282
v 111.064484 -159.888918 -56.375019
v 99.425713 -165.386569 -65.512920
v 299.515054 -126.561628 -25.207839
v 176.997345 -143.867576 -48.520840
v 175.984869 -143.737152 -45.859885
v 146.084716 -150.099333 -54.808756
v 186.878304 -142.286240 -46.661676
v 169.579978 -144.928188 -47.519573
v 167.360049 -145.651483 -50.032725
v 139.224099 -151.296813 -53.860555
v 171.667304 -144.857185 -49.312927
v 158.249784 -147.402392 -51.880636
v 136.163936 -152.556157 -57.901590
v 131.849700 -153.507942 -57.202711
v 115.934089 -158.467836 -60.104355
v 182.889754 -143.679697 -52.004435
v 175.300166 -144.547157 -51.044675
v 167.975797 -145.850993 -51.787085
v 142.395934 -151.041419 -56.400293
v 110.716422 -160.607650 -62.653169
v 270.260272 -131.392871 -36.551997
v 267.062734 -132.193015 -39.036445
v 178.464891 -143.908348 -50.148578
v 169.345668 -146.048985 -53.894482
v 149.462758 -149.345436 -53.890316
v 142.813402 -151.980897 -62.497476
v 133.256044 -153.571192 -60.911700
v 128.970368 -154.747795 -62.618269
v 403.181410 -119.949392 -16.595349
v 176.240266 -145.167187 -54.682637
v 179.379049 -144.984341 -55.683930
v 171.596561 -146.205212 -56.127837
v 146.218915 -151.137454 -61.039795
v 137.173639 -153.168202 -63.728987
v 187.083596 -143.900251 -55.445613
v 137.241229 -154.513129 -72.569358
v 131.150928 -154.740076 -69.062172
v 130.862740 -154.532059 -65.314626
v 118.014073 -157.153272 -71.214027
v 343.393717 -124.794879 -30.246238
v 198.830380 -142.601441 -56.405106
v 146.241576 -151.934002 -64.462207
v 138.668141 -153.330677 -66.296292
v 401.571635 -121.331517 -23.418110
v 114.428591 -157.307087 -73.984659
v 683.638518 -116.966664 16.947811
v 644.226488 -116.977411 15.078232
v 624.524139 -117.481694 10.858782
v 589.132572 -117.384657 8.015782
v 587.658323 -117.952977 4.775432
v 514.658562 -118.126754 -4.923258
v 503.546283 -117.637914 -3.737671
v 479.786076 -118.119591 -8.277363
v 361.714725 -123.913682 -29.922170
v 644.920656 -117.625815 11.215891
v 583.246289 -118.689416 -0.141480
v 580.140523 -117.936602 4.117610
v 368.646207 -124.024095 -31.787921
v 127.799389 -155.307280 -70.060500
v 128.224029 -154.925978 -77.078497
v 663.227939 -117.537525 12.204650
v 602.552739 -118.308304 3.723957
v 455.548327 -119.250130 -15.193134
v 391.545454 -122.301401 -26.909474
v 360.360455 -124.710804 -33.408679
v 337.515256 -126.551896 -36.751277
v 329.932051 -127.637365 -40.657649
v 241.629057 -137.053450 -53.730431
v 576.191550 -118.697245 -0.687777
v 500.661995 -118.759974 -10.136230
v 402.801549 -122.530218 -30.356921
v 374.534276 -123.839626 -32.174087
v 385.575078 -122.889992 -29.130925
v 265.659139 -134.287423 -52.096213
v 252.669276 -135.778941 -53.125462
v 236.620767 -137.774913 -55.698031
v 227.088037 -139.062273 -56.587416
v 220.569570 -140.113102 -59.252170
v 663.556448 -118.259536 3.116856
v 650.729609 -118.240499 6.112397
v 640.593599 -118.381375 5.445269
v 569.810723 -119.184484 -4.457871
v 459.945541 -120.262816 -20.729067
v 460.076784 -119.658932 -17.275816
v 453.279522 -119.910217 -18.713706
v 399.141989 -122.332583 -28.370678
v 349.628169 -125.824739 -36.676332
v 334.424239 -127.423445 -41.941787
v 256.258122 -135.269828 -57.074239
v 265.102218 -134.351675 -53.532589
v 256.056732 -135.422259 -54.828507
v 235.621148 -137.964411 -58.417981
v 176.099465 -148.110571 -73.669604
v 173.942949 -149.299631 -70.399702
v 699.931454 -117.515909 9.167882
v 661.165818 -117.949938 8.576308
v 521.925222 -119.004925 -9.013080
v 475.747362 -119.966028 -18.720696
v 442.103880 -120.416405 -21.265619
v 445.549265 -120.758342 -23.516884
v 371.066279 -124.641344 -37.151836
v 245.054940 -136.708978 -58.060048
v 236.987553 -137.572682 -61.215648
v 223.733742 -139.668409 -60.981962
v 629.566302 -118.845313 0.850943
v 521.634948 -119.674732 -13.110009
v 482.996721 -119.349514 -14.694294
v 473.110916 -120.483469 -22.186472
v 432.806155 -121.294775 -26.241816
v 242.154976 -136.870012 -60.658168
v 373.795440 -124.599161 -40.381630
v 360.668863 -125.450505 -40.372590
v 357.143903 -125.709087 -43.284516
v 339.556789 -127.033533 -45.490409
v 255.160241 -135.121621 -59.402801
v 638.564637 -118.716532 1.689919
v 639.294114 -118.944441 -2.169015
v 490.810428 -119.597694 -15.619082
v 387.183605 -123.803344 -38.743252
v 367.179363 -124.957902 -43.416529
v 346.578347 -125.979859 -49.188864
v 329.287487 -127.842444 -47.301840
v 255.262896 -134.610208 -61.717601
v 794.894684 -116.857525 17.274857
v 727.351411 -116.711648 5.925727
v 718.300898 -117.073817 6.773147
v 707.758083 -117.334606 6.398242
v 795.492783 -115.998682 13.104351
v 687.862405 -117.720725 2.244083
v 694.613799 -117.615749 5.112046
v 545.363046 -120.211997 -14.158159
v 466.911468 -120.872522 -25.177853
v 460.508590 -120.996777 -26.019823
v 358.518739 -124.608024 -50.332478
v 360.697621 -125.210472 -45.945004
v 339.805188 -126.794569 -47.808423
v 698.772442 -117.214440 0.641021
v 583.454515 -120.013715 -10.302729
v 782.883702 -115.925309 11.571611
v 751.415811 -116.325359 8.723712
v 681.300782 -117.907024 5.287859
v 769.759534 -115.710548 8.787495
v 751.958750 -115.744020 5.673596
v 558.744218 -120.535678 -15.435390
v 389.783355 -123.217000 -45.773007
v 730.559761 -115.902564 1.787381
v 727.812253 -115.289785 -1.439580
v 691.437785 -117.318720 -1.425443
v 590.912537 -120.832121 -19.056037
v 588.906365 -120.212612 -12.269584
v 583.901655 -120.781559 -17.413439
v 527.040985 -121.053451 -21.935184
v 394.860240 -122.981676 -45.567405
v 370.144126 -123.851327 -49.592658
v 789.768937 -115.126832 9.400096
v 698.899211 -116.296939 -5.248826
v 660.880508 -118.214681 -8.179318
v 571.528586 -120.849837 -17.610155
v 478.916979 -121.491494 -31.691175
v 451.848186 -121.827232 -36.745958
v 437.501744 -121.912904 -41.698759
v 735.940015 -115.161731 -0.041870
v 717.915476 -114.981890 -5.013357
v 720.868065 -115.049251 -4.035299
v 709.022594 -116.498131 -1.079194
v 679.773609 -117.649323 -3.648319
v 673.841952 -117.319961 -9.604704
v 650.002380 -118.608867 -11.212872
v 637.855449 -119.171058 -11.722647
v 450.060619 -121.801528 -40.262134
v 393.103339 -122.047145 -50.778910
v 700.950436 -115.743030 -7.152908
v 671.327447 -117.709660 -7.548650
v 637.305064 -119.130141 -14.233015
v 572.216241 -121.286615 -21.671746
v 526.817154 -121.600245 -26.748465
v 539.641569 -121.642345 -26.196045
v 513.706017 -121.603171 -28.729378
v 489.816584 -121.269692 -28.460704
v 458.302133 -121.721880 -40.338966
v 408.591218 -121.938348 -48.390196
v 401.059246 -122.590007 -46.338283
v 694.016383 -116.236243 -7.390890
v 589.062359 -121.135024 -23.376117
v 505.707574 -121.848569 -33.999410
v 503.576711 -121.621796 -30.828174
v 481.980081 -121.638656 -34.126667
v 454.300411 -121.679173 -41.897400
v 683.573698 -116.309264 -11.036505
v 677.843227 -115.991597 -14.616062
v 658.380088 -117.865576 -13.566200
v 649.558656 -118.322687 -15.016305
v 469.681832 -121.720115 -36.891133
v 715.730552 -113.547269 -9.720902
v 698.929740 -114.911893 -10.751709
v 515.383128 -121.902052 -32.233889
v 589.068242 -121.186566 -27.706073
v 579.409467 -121.514250 -27.661137
v 673.663679 -118.075016 1.196684
v 176.677646 -143.111477 -26.723351
v 429.985716 -122.125481 -37.971268
v 183.019452 -141.862783 -22.201873
v 168.271966 -144.616860 -28.246832
v 678.118839 -117.880456 -1.191421
v 583.563409 -117.577792 6.457114
v 221.885148 -139.716183 -64.324291
v 524.099624 -121.828115 -29.632971
v 509.918381 -119.977248 -16.440511
v 467.371169 -118.443848 -10.555958
v 138.828541 -150.421294 -18.008796
v 595.960229 -119.867926 -9.281739
v 235.940738 -134.244418 -30.833380
v 446.814145 -117.385400 -3.556858
v 197.516843 -140.982344 -47.050578
v 140.455093 -150.639946 -33.746847
v 598.818257 -120.628711 -18.440029
v 387.299484 -119.812931 -13.265094
v 472.171917 -121.383332 -30.238710
v 189.409492 -138.711201 -9.644541
v 139.827493 -150.548883 -25.478289
v 664.060310 -118.277097 -2.874216
v 596.979472 -119.232152 -3.500664
v 407.246242 -118.431806 -3.972726
v 729.182598 -117.048922 10.559803
v 719.285721 -116.239931 0.531691
v 712.662663 -117.027807 4.133380
v 319.720891 -124.756995 -24.289496
v 629.763573 -119.275029 -5.718288
v 149.908504 -148.301656 -41.042571
v 297.726285 -127.475981 -29.369516
v 563.927569 -119.453840 -6.898358
v 461.401715 -118.878168 -13.102219
v 324.346134 -125.379810 -58.583273
v 729.012047 -109.495753 -13.911786
v 745.852616 -107.619053 -12.655095
v 25.395968 -195.966347 -51.765589
v 54.490792 -193.368032 -56.102878
v 44.774350 -194.935632 -55.880585
v 46.582498 -193.939295 -56.813033
v 14.582346 -189.813937 -54.783468
v 10.312959 -192.179386 -50.544150
v 70.129341 -184.476513 -47.958902
v 50.345911 -191.198086 -58.853869
v 33.971854 -187.705455 -61.611868
v 73.384158 -181.646377 -53.274746
v 69.311664 -183.338752 -58.656360
v 59.122958 -181.474680 -65.108432
v 43.037870 -179.803110 -67.567080
v 9.430805 -158.075312 -65.440913
v 16.226406 -155.865595 -69.106371
v 92.303065 -162.849326 -74.222550
v 68.642743 -156.991313 -77.894978
v 65.004640 -155.211330 -78.882561
v 49.337629 -150.616334 -80.243355
v 25.463690 -140.204069 -78.584311
v 119.429347 -150.307124 -87.492571
v 95.881347 -149.271061 -90.861638
v 142.089318 -152.090920 -80.937310
v 141.057546 -147.715692 -85.797813
v 334.269111 -124.589629 -57.674292
v 338.142586 -121.640678 -61.707961
v 377.056367 -122.245906 -53.688675
v 654.836832 -116.173182 -22.937633
v 715.395932 -109.395451 -17.263291
v 734.589555 -106.586514 -16.032250
v 26.388259 -202.180268 -44.937303
v 21.517075 -200.696668 -44.811295
v 34.376581 -201.585918 -47.626896
v 31.599939 -197.482272 -51.916517
v 38.268542 -199.659281 -50.281815
v 25.162086 -199.639924 -47.656081
v 4.134675 -194.471808 -44.438821
v 2.395872 -194.936906 -42.515313
v 41.454161 -200.302448 -49.389346
v 11.475722 -194.621438 -48.228197
v 43.331505 -197.970037 -52.304270
v 41.267474 -195.035008 -55.660037
v 40.395876 -196.835215 -53.685249
v 37.643844 -197.530442 -52.735589
v 18.969527 -195.708639 -49.756872
v 51.331462 -197.032089 -52.447025
v 43.694943 -197.438697 -52.961767
v 38.052604 -195.878775 -54.546893
v 32.922564 -195.589022 -54.053291
v 25.030298 -194.143122 -53.604669
v 17.972585 -192.529243 -53.040846
v 7.997607 -191.615465 -50.190344
v 4.235491 -191.259734 -48.564555
v 49.797487 -195.921228 -54.454793
v 32.423029 -193.049934 -56.561449
v 32.302345 -190.855100 -58.633767
v 48.893052 -193.582411 -56.979949
v 42.894501 -193.450634 -57.289561
v 44.960578 -192.121994 -58.427547
v 38.193196 -192.883532 -57.561120
v 36.947651 -190.487694 -59.583332
v 34.376493 -191.796741 -58.087406
v 57.143855 -190.618566 -58.052921
v 26.206872 -190.283616 -57.978120
v 19.279432 -189.491201 -56.900499
v 7.843410 -189.676045 -52.279428
v 6.507949 -188.021653 -53.519443
v 64.582868 -186.734193 -57.904761
v 59.225048 -189.533523 -58.274430
v 6.613141 -186.167912 -55.460944
v 28.252134 -187.916823 -60.637836
v 13.097295 -186.467339 -57.867365
v 10.167321 -184.754048 -58.342115
v 53.710156 -191.194055 -58.415418
v 49.190881 -187.108737 -62.100572
v 19.937546 -184.578425 -62.011065
v 6.535237 -184.934610 -56.372059
v 45.474239 -186.379600 -62.835872
v 25.012840 -186.572949 -61.590974
v 63.419293 -185.728952 -60.151029
v 55.893101 -186.250342 -61.977997
v 71.451479 -182.765843 -55.444697
v 59.909690 -185.110360 -61.975308
v 66.576980 -183.115027 -61.380228
v 45.806256 -183.687843 -64.921519
v 62.094212 -183.077122 -63.196990
v 48.670900 -177.716447 -68.501371
v 77.142838 -177.987411 -59.458051
v 54.900254 -181.780755 -65.483067
v 52.825064 -178.273399 -68.109172
v 13.352398 -167.228175 -63.859108
v 7.373062 -162.566329 -62.972639
v 13.678948 -163.762146 -65.067045
v 4.855234 -160.742397 -61.827813
v 84.248661 -168.699536 -71.036439
v 17.809939 -163.482081 -66.307575
v 12.582698 -158.543852 -66.638725
v 70.357593 -170.779432 -71.287685
v 22.156017 -160.533979 -68.013260
v 73.290538 -172.496625 -70.196401
v 79.035020 -167.601332 -72.521242
v 20.402016 -159.667832 -68.308701
v 17.294791 -159.136025 -68.026354
v 36.078353 -161.046485 -70.982422
v 89.235104 -165.524739 -72.738098
v 84.090750 -166.361328 -72.820726
v 50.117738 -160.939262 -73.733010
v 42.100271 -159.360265 -73.211932
v 73.614741 -166.137443 -73.252256
v 54.220695 -158.416645 -75.968671
v 43.065124 -157.038261 -74.774115
v 36.606276 -157.170901 -73.090263
v 35.054288 -155.701073 -73.547388
v 13.686972 -155.420182 -68.361112
v 82.612586 -164.635200 -73.979549
v 75.369183 -161.389573 -75.522205
v 50.015317 -158.779617 -75.072911
v 38.053123 -155.109086 -74.562616
v 30.606330 -153.628907 -73.274561
v 20.245670 -153.844155 -70.959657
v 67.287683 -160.284784 -75.821753
v 70.006797 -161.188852 -75.430122
v 59.311264 -155.818896 -78.147916
v 28.425910 -155.690720 -71.573233
v 17.703711 -152.952842 -70.777846
v 44.979943 -153.737632 -77.277349
v 35.003968 -153.268829 -74.837954
v 22.525107 -154.016427 -71.386016
v 15.052072 -152.841233 -70.006255
v 95.972830 -161.458779 -74.756706
v 88.183530 -161.084086 -76.126492
v 79.322138 -159.655237 -76.980298
v 73.791385 -158.675714 -77.136400
v 83.956944 -158.560410 -78.423397
v 70.793658 -154.280515 -79.896476
v 25.153930 -149.505438 -74.205791
v 80.487540 -157.357828 -79.251686
v 61.404720 -153.526264 -79.805301
v 54.778403 -154.237626 -78.724859
v 39.498871 -150.137256 -78.002556
v 22.733143 -150.643591 -73.027065
v 15.294538 -148.925728 -71.998594
v 104.434331 -159.323530 -74.623260
v 100.181538 -159.026582 -76.537678
v 91.830011 -158.785648 -78.303433
v 91.772466 -156.864776 -80.803458
v 79.955871 -155.545966 -81.137386
v 35.252490 -149.889332 -76.913122
v 25.297982 -145.714675 -76.187493
v 21.259707 -148.849395 -73.644356
v 20.794175 -144.797784 -75.369060
v 11.964775 -148.206396 -70.916207
v 106.295900 -157.406690 -77.038012
v 44.598600 -149.677553 -79.734266
v 29.266998 -144.237677 -78.198801
v 84.140610 -155.354837 -82.306551
v 67.644954 -151.374533 -81.521285
v 25.288726 -143.284699 -77.319881
v 12.359623 -140.423771 -74.548821
v 111.019931 -154.826270 -81.003736
v 41.696800 -147.135056 -80.498666
v 34.134063 -145.100483 -79.425078
v 114.855022 -155.650863 -78.046333
v 62.159148 -147.565142 -83.311790
v 56.196276 -147.458259 -82.926343
v 48.791469 -146.723621 -82.397082
v 38.165018 -145.706553 -80.446069
v 21.265805 -139.043058 -78.042832
v 104.344890 -156.167776 -80.087118
v 68.083379 -147.845624 -84.102421
v 45.987996 -145.465530 -82.512159
v 123.762825 -153.650173 -81.886568
v 36.473253 -141.613868 -81.977936
v 128.956521 -153.694699 -80.548166
v 35.063775 -138.462760 -82.654040
v 8.527498 -134.600016 -74.638403
v 111.953921 -152.628060 -85.550734
v 106.817476 -150.759641 -88.753343
v 101.931516 -150.727786 -89.274593
v 92.444139 -150.178073 -89.919517
v 130.266753 -152.407791 -82.795561
v 121.988963 -152.689092 -84.009114
v 117.403797 -152.307862 -85.339717
v 125.281467 -152.215981 -84.148725
v 112.188867 -150.524273 -88.351361
v 100.839565 -149.173491 -90.859608
v 87.366679 -146.192007 -92.846501
v 82.510801 -146.000397 -92.017923
v 128.513615 -151.088320 -85.167392
v 121.890078 -148.753598 -88.681577
v 114.436356 -149.094449 -89.381807
v 109.931218 -147.155211 -91.652941
v 95.114571 -148.104714 -91.869612
v 76.880169 -143.679290 -91.815285
v 134.426586 -152.041689 -82.625839
v 102.386615 -147.300321 -92.225970
v 91.407949 -144.402819 -94.103848
v 86.675982 -143.618310 -94.149961
v 82.761490 -143.980995 -93.302449
v 141.415070 -150.506793 -83.217373
v 134.139698 -149.827344 -85.529756
v 125.333972 -148.546018 -88.407791
v 123.213628 -145.268750 -91.137415
v 2.375070 -123.648845 -73.881397
v 4.934617 -120.432358 -77.314149
v 151.733227 -149.168475 -81.844590
v 149.634143 -150.456129 -81.176183
v 146.835941 -149.300198 -83.045073
v 91.749877 -139.915584 -95.808902
v 153.734073 -147.666944 -82.509832
v 158.237421 -147.408958 -81.141047
v 140.710416 -145.785472 -87.148949
v 133.926789 -145.227403 -89.253572
v 148.500003 -146.450915 -84.639360
v 135.847521 -142.276528 -90.316991
v 180.847705 -144.561518 -76.058065
v 190.593865 -142.103209 -75.391616
v 187.398112 -139.925771 -77.656299
v 183.087981 -142.055695 -77.371430
v 193.193386 -139.462269 -76.692904
v 190.180902 -137.697613 -78.205615
v 178.260710 -138.939704 -80.199793
v 236.946967 -136.443267 -66.229067
v 226.122317 -137.645986 -68.674074
v 173.390495 -133.083479 -83.392001
v 192.332676 -134.168243 -79.200873
v 246.520648 -134.507487 -66.371039
v 249.366101 -133.093979 -67.816447
v 231.366468 -133.115209 -72.857563
v 232.618288 -134.659283 -71.086081
v 243.324560 -132.847549 -70.049230
v 244.537804 -130.410119 -71.993696
v 235.264114 -130.822812 -73.476688
v 343.216473 -124.857233 -54.588009
v 330.341362 -122.816575 -61.500084
v 325.081628 -123.296109 -61.882341
v 325.682211 -121.388980 -63.885469
v 331.202914 -120.711011 -63.676000
v 365.993934 -122.126056 -56.107780
v 366.918816 -120.426881 -59.055911
v 445.399240 -119.449100 -52.388327
v 460.631433 -119.196389 -51.901834
v 598.431574 -118.176004 -35.435779
v 600.979292 -119.240143 -33.210533
v 587.123519 -119.178067 -36.485683
v 586.399026 -117.849187 -37.991970
v 603.902619 -118.148411 -34.348635
v 591.787301 -117.944238 -36.908753
v 659.745300 -114.413264 -25.158983
v 673.716362 -113.161666 -23.041987
v 668.625415 -113.335144 -24.228731
v 655.498656 -112.698562 -28.124183
v 650.354553 -112.789499 -29.100826
v 682.955035 -112.961527 -20.642563
v 667.137612 -110.970604 -26.845177
v 664.586969 -113.227843 -25.445368
v 653.800776 -114.312925 -26.915716
v 692.434613 -112.905297 -17.799575
v 736.637288 -110.592659 -10.610312
v 739.175162 -108.670724 -12.769579
v 721.465003 -111.814080 -11.981729
v 698.294830 -111.015137 -19.364220
v 687.043386 -110.897052 -22.464515
v 682.213174 -110.817086 -23.756300
v 677.555234 -110.788437 -24.816223
v 685.835156 -107.859948 -25.010544
v 714.012605 -105.965008 -20.840068
v 690.682030 -107.818835 -24.137221
v 725.739118 -107.092016 -17.435251
v 730.289655 -105.529068 -17.864839
v 708.156114 -108.205895 -20.287471
v 701.134254 -106.862552 -22.662368
v 740.970740 -106.711131 -14.620791
v 719.685805 -105.913352 -19.759300
v 740.827021 -104.028626 -16.983386
v 367.924563 -117.082485 -62.174986
v 44.177139 -136.719518 -85.911995
v 649.252960 -100.759138 -29.712132
v 86.559932 -133.328462 -96.915254
v 78.388627 -135.428023 -95.460726
v 139.345762 -135.636170 -91.732612
v 114.492166 -130.092327 -95.817637
v 81.660603 -125.146608 -96.479141
v 39.199895 -126.322975 -87.211222
v 124.773866 -123.236379 -94.845400
v 37.641931 -116.984893 -87.355567
v 59.060335 -115.932537 -91.069381
v 47.716287 -112.645531 -89.081397
v 43.649898 -119.469857 -88.785879
v 62.147728 -106.748944 -89.401263
v 43.290022 -111.572368 -88.224022
v 13.975261 -115.467952 -81.985005
v 43.383396 -101.408252 -87.278367
v 47.793914 -93.230681 -86.275922
v 361.537164 -108.781304 -63.455188
v 376.700600 -103.390276 -60.667386
v 43.389854 -75.523814 -81.171970
v 438.239408 -106.934241 -57.244200
v 602.604685 -109.715463 -36.967806
v 594.554227 -108.100686 -37.899102
v 613.658319 -103.842637 -34.607144
v 606.371149 -104.767159 -35.745664
v 675.679873 -88.693061 -22.831258
v 693.657105 -92.085391 -22.766707
v 712.762956 -93.933798 -21.949969
v 36.951607 -177.037262 -67.885121
v 30.734625 -178.918318 -66.540967
v 26.656439 -179.787382 -65.698437
v 17.629228 -179.284528 -63.791464
v 11.342953 -177.700762 -61.798760
v 26.319284 -174.064757 -66.332667
v 16.174205 -178.355935 -63.372594
v 13.080984 -179.485381 -62.295765
v 10.421431 -180.409239 -60.962144
v 35.663931 -175.853648 -67.805747
v 14.219104 -175.951829 -62.696244
v 8.034127 -179.593941 -59.836020
v 39.361794 -172.793357 -68.722414
v 20.333870 -175.910791 -64.843770
v 9.506354 -176.059852 -60.958133
v 7.518512 -175.114831 -59.924986
v 41.426221 -171.057447 -69.235482
v 31.341703 -174.500006 -67.078744
v 22.571992 -174.177347 -65.552840
v 20.641198 -174.134378 -65.056502
v 16.187262 -174.675738 -63.429103
v 43.063146 -167.870701 -70.242086
v 34.961524 -172.173304 -67.802316
v 9.527875 -172.881972 -61.067120
v 46.856417 -168.900012 -70.435611
v 29.987004 -171.749330 -67.192586
v 16.200992 -172.758138 -63.594632
v 13.448837 -172.512930 -62.748375
v 7.212827 -171.806384 -60.343875
v 50.862803 -165.864863 -71.816544
v 31.780117 -169.902640 -67.740860
v 22.965932 -166.166629 -66.332850
v 116.177009 -143.008910 -93.071146
v 96.670445 -135.720412 -96.627916
v 89.328453 -134.690197 -96.880734
v 85.060573 -137.324172 -96.025204
v 104.007546 -135.461981 -96.195099
v 114.190129 -136.756592 -95.161712
v 108.092475 -135.873146 -95.786820
v 114.979029 -135.543066 -95.311005
v 107.606464 -133.492172 -96.145792
v 100.620183 -132.677462 -96.728533
v 94.829292 -131.111062 -97.220522
v 56.314783 -131.832595 -88.341558
v 112.776966 -132.783319 -95.788162
v 77.524156 -130.488335 -96.021963
v 117.780610 -133.599876 -95.418842
v 104.217204 -127.832396 -96.490779
v 100.948809 -127.768379 -96.726402
v 128.895117 -132.638017 -94.682485
v 123.091029 -136.482517 -94.687138
v 110.716708 -123.026025 -95.330073
v 87.344946 -127.449355 -97.227671
v 46.357281 -128.152513 -88.345681
v 36.737413 -133.357666 -85.067392
v 157.313301 -133.389867 -87.321946
v 119.213829 -126.279221 -95.572459
v 101.390268 -124.501491 -96.297062
v 57.803588 -131.135870 -88.835290
v 145.980860 -132.149448 -90.675276
v 138.046672 -129.451290 -92.988035
v 91.954133 -129.682533 -97.330052
v 76.480929 -122.224556 -95.540012
v 66.849130 -123.126963 -93.723373
v 58.863531 -123.495480 -90.932834
v 52.385392 -126.102771 -89.241692
v 41.779504 -130.718100 -86.983605
v 129.531537 -126.312835 -94.690569
v 95.679735 -123.475871 -96.373699
v 91.292219 -121.114401 -96.114563
v 88.244080 -122.915558 -96.635078
v 71.217771 -124.815738 -94.887958
v 57.547155 -122.988824 -90.583312
v 54.970548 -129.116686 -88.884729
v 48.889406 -130.632191 -88.090755
v 123.699960 -118.284349 -93.618976
v 97.934697 -119.957495 -95.243245
v 78.339418 -117.919768 -94.656494
v 46.482636 -123.856507 -88.964539
v 30.477983 -124.881367 -84.894363
v 32.306844 -128.218560 -85.051094
v 155.128068 -129.873980 -88.554377
v 145.927626 -125.181089 -90.979140
v 142.387511 -127.489576 -91.899394
v 113.779219 -123.524424 -95.353431
v 110.635948 -119.837878 -94.466577
v 100.922360 -118.985416 -94.662826
v 82.821878 -120.220695 -95.656115
v 70.821220 -119.246802 -94.125340
v 56.024865 -121.520401 -90.358076
v 50.876985 -123.334718 -89.469779
v 36.678111 -122.529529 -86.993393
v 159.413451 -126.666227 -87.665867
v 87.328085 -115.404161 -93.905677
v 40.329303 -123.520574 -87.759217
v 218.524690 -130.633591 -76.044322
v 153.753381 -122.904934 -88.840756
v 134.047399 -123.346350 -93.527818
v 108.137044 -116.528612 -93.503650
v 98.922068 -113.304084 -92.357733
v 92.567405 -117.282133 -94.682059
v 79.651346 -114.177776 -93.284908
v 64.181818 -117.500383 -92.483220
v 58.837183 -119.906601 -91.190570
v 48.102791 -119.999306 -89.428889
v 219.379505 -125.023113 -76.728947
v 132.933050 -118.842813 -92.647465
v 118.942184 -117.741805 -93.625067
v 97.147392 -117.003363 -94.238859
v 68.035351 -115.158006 -92.625724
v 27.245265 -124.803728 -83.871183
v 83.260904 -108.288618 -89.700509
v 72.962226 -114.777055 -93.127911
v 33.062918 -121.536934 -86.149389
v 30.006136 -120.552447 -85.262398
v 228.785543 -123.082419 -75.607367
v 220.634346 -121.101820 -76.567822
v 209.629833 -122.219773 -78.113650
v 160.267473 -119.805679 -86.824634
v 150.178227 -117.060334 -88.345183
v 145.275425 -118.177662 -89.799509
v 56.432335 -116.873735 -90.591667
v 33.470769 -117.351497 -86.276245
v 31.304656 -118.840942 -85.648578
v 26.220568 -117.428436 -84.373295
v 68.221222 -110.624382 -91.142206
v 62.562243 -111.603322 -90.837584
v 59.510683 -111.286845 -90.275131
v 35.366178 -113.643600 -86.705567
v 219.745532 -118.233513 -76.460136
v 204.370822 -116.433799 -78.329160
v 75.599741 -106.144717 -88.735233
v 73.967049 -110.497336 -91.345528
v 40.676874 -116.211629 -88.136725
v 29.181562 -117.633523 -85.020273
v 26.659301 -119.290421 -84.363256
v 20.815234 -117.192171 -83.263343
v 236.704365 -115.556859 -74.017196
v 71.243128 -106.312885 -89.233746
v 53.778924 -115.521092 -90.072269
v 54.717115 -111.240428 -89.646323
v 20.424080 -115.173449 -83.431839
v 254.169865 -119.807806 -72.827362
v 246.946736 -118.739866 -73.433012
v 71.468738 -102.430766 -87.172029
v 66.047748 -104.296673 -88.630710
v 57.845835 -108.230767 -89.362001
v 56.807311 -103.892288 -88.289312
v 38.795355 -108.504729 -87.152904
v 29.321918 -113.999729 -85.011340
v 24.612781 -112.788312 -84.111867
v 53.209972 -108.419041 -88.928459
v 8.696744 -116.961064 -80.205509
v 286.325173 -119.815312 -69.911498
v 259.031210 -113.439152 -71.443502
v 35.456783 -108.352766 -86.463278
v 20.127040 -109.325752 -83.702440
v 9.269765 -112.827853 -81.301380
v 11.154359 -113.653375 -81.654857
v 285.238793 -117.974277 -70.059367
v 227.524313 -117.198382 -75.334364
v 12.100186 -110.009864 -82.300223
v 15.359479 -112.906905 -82.527576
v 7.048035 -114.773306 -80.155932
v 291.052208 -116.825301 -69.561642
v 61.495672 -99.683769 -87.052009
v 50.583343 -96.891081 -86.957780
v 25.643014 -110.442044 -84.154715
v 10.052723 -110.100812 -81.941595
v 6.650750 -111.804784 -80.715442
v 298.935340 -116.165266 -68.907471
v 297.287190 -117.684858 -69.050828
v 293.656483 -116.742380 -69.349095
v 259.598151 -109.539009 -70.302315
v 54.178296 -98.725227 -87.127914
v 37.461338 -103.221353 -86.509085
v 15.889086 -110.220977 -83.041836
v 61.817530 -95.010437 -85.146412
v 57.390160 -97.989184 -86.793013
v 50.907818 -101.780334 -87.753451
v 20.591955 -107.296500 -83.905826
v 8.252195 -108.450376 -81.565462
v 5.667519 -109.032963 -80.971612
v 3.031942 -106.828162 -80.386578
v 298.560556 -111.655322 -68.168677
v 293.723031 -114.559614 -69.086953
v 53.475327 -94.841628 -86.297197
v 30.019801 -102.175127 -85.179471
v 4.893099 -107.124704 -80.959082
v 47.243623 -97.420433 -87.111944
v 32.144379 -102.652321 -85.623422
v 32.181077 -99.987834 -85.566422
v 39.954535 -97.059975 -86.548555
v 37.483302 -99.119525 -86.331797
v 28.029350 -100.043842 -84.955982
v 333.676544 -113.974366 -66.236753
v 321.839666 -112.294581 -66.879968
v 34.291988 -96.904692 -85.673381
v 18.856402 -99.806924 -84.482006
v 335.368154 -112.530040 -66.022509
v 328.606504 -112.712378 -66.530079
v 38.164198 -96.567197 -86.238143
v 26.135429 -98.019976 -84.825024
v 354.825126 -114.123140 -64.494382
v 346.240808 -115.133781 -65.064946
v 34.401692 -94.759711 -85.566247
v 25.875623 -96.075920 -84.915843
v 22.052633 -94.885538 -84.927896
v 359.564286 -112.840811 -64.194977
v 352.846317 -111.739338 -64.657793
v 346.743690 -112.504658 -65.206892
v 339.736441 -111.031317 -65.465129
v 340.879216 -112.878883 -65.670553
v 330.416473 -110.275863 -65.897256
v 45.611535 -89.388457 -85.346745
v 41.304321 -92.185117 -86.063445
v 29.738220 -93.938365 -84.982586
v 360.298776 -111.185660 -64.014941
v 354.210474 -109.905982 -64.224614
v 334.369105 -107.639973 -64.812026
v 38.929064 -89.330346 -85.547400
v 34.585945 -90.329007 -85.406920
v 16.692249 -91.042573 -84.901985
v 21.904780 -92.900209 -84.918256
v 17.656497 -93.593855 -84.839160
v 372.239653 -108.405400 -62.650986
v 350.090259 -102.984704 -62.116596
v 345.821547 -110.294716 -64.879819
v 30.774219 -88.054126 -85.091307
v 26.851581 -92.164773 -84.950490
v 374.384869 -111.175025 -63.046866
v 367.091809 -109.705995 -63.313766
v 53.592633 -85.121623 -81.896970
v 46.625498 -82.899413 -83.010624
v 26.912272 -87.705010 -85.087915
v 23.901560 -89.266380 -85.035781
v 413.451025 -114.816416 -59.469132
v 365.477518 -105.870392 -62.314377
v 51.637863 -82.717164 -81.324216
v 36.946698 -86.635912 -85.138283
v 421.132537 -111.708720 -59.482091
v 416.123433 -113.028716 -59.725500
v 61.756125 -77.496711 -74.336290
v 48.720806 -84.125037 -82.960078
v 41.844657 -83.891685 -84.235297
v 37.509873 -81.236289 -84.008846
v 30.790598 -85.951063 -84.975080
v 23.996386 -86.758700 -85.036700
v 18.733230 -87.513527 -85.072931
v 417.324046 -109.687648 -59.591014
v 60.203908 -80.579985 -76.777996
v 54.499219 -80.955732 -79.445805
v 52.852567 -76.798675 -78.096571
v 39.298672 -78.475244 -83.066906
v 35.187481 -82.461334 -84.499197
v 26.145293 -83.990814 -84.780129
v 22.928274 -84.449358 -84.952256
v 19.644243 -84.880802 -84.945148
v 6.620543 -91.335426 -84.195696
v 419.356492 -107.738510 -59.074100
v 48.957138 -80.004460 -81.128304
v 32.479378 -81.303423 -84.457477
v 14.899085 -86.803954 -85.020919
v 12.474225 -84.012562 -84.798821
v 450.977243 -112.082347 -56.882383
v 445.580564 -113.599146 -57.257652
v 445.180298 -111.727674 -57.390164
v 437.634964 -112.571108 -58.064744
v 32.953447 -77.867639 -83.797655
v 32.359566 -76.646762 -83.571845
v 29.442687 -82.112313 -84.567059
v 27.064045 -81.300954 -84.363355
v 23.541029 -81.106007 -84.725074
v 8.836293 -82.417218 -84.418174
v 27.105721 -78.130672 -84.013873
v 25.323248 -77.760469 -84.015323
v 5.265879 -82.779099 -83.916844
v 18.607936 -81.563271 -84.720852
v 13.732550 -80.176740 -84.462560
v 469.432672 -111.079262 -55.043353
v 28.981977 -74.976784 -83.548222
v 23.161994 -75.160494 -83.718893
v 8.941787 -77.684091 -84.298726
v 478.195714 -109.420215 -53.833030
v 457.998923 -108.628367 -55.779627
v 35.690932 -75.847341 -82.996652
v 534.445741 -113.598390 -46.903352
v 530.882627 -111.382073 -47.278336
v 481.939268 -108.417891 -53.196245
v 35.404599 -69.907677 -81.145177
v 22.046076 -72.150528 -83.258974
v 16.572042 -74.300348 -83.925822
v 7.054263 -75.300653 -83.792984
v 525.149754 -111.928990 -48.151176
v 28.574995 -72.324399 -82.998368
v 11.319541 -76.007167 -84.191872
v 4.394545 -74.731321 -83.196332
v 553.545065 -109.932448 -43.922490
v 547.243272 -111.121155 -44.963918
v 548.300044 -112.746210 -44.919605
v 525.446695 -105.959678 -46.998323
v 31.484108 -69.994767 -81.806590
v 19.186499 -71.883406 -83.369132
v 10.585336 -71.002206 -83.259791
v 5.958165 -72.907432 -83.240323
v 33.163452 -65.282711 -79.843319
v 15.399804 -70.738701 -83.332932
v 1.223588 -71.001103 -81.600958
v 593.941552 -114.714195 -38.053060
v 3.300697 -69.818388 -81.995214
v -2.579882 -69.755550 -79.279374
v 618.584493 -104.957609 -34.210902
v 23.484735 -55.410942 -76.865137
v 13.803407 -55.861990 -77.405564
v 20.266855 -53.219933 -75.873618
v 18.992254 -55.159284 -76.925171
v 14.358398 -54.969854 -76.902226
v 15.863098 -52.195248 -75.755768
v 666.828010 -101.553361 -27.864099
v 19.073251 -41.584890 -69.007967
v 684.359347 -92.003775 -23.519162
v 713.016541 -90.184454 -20.741523
v 705.996855 -95.079948 -22.735776
v 721.837606 -93.023066 -21.108348
v 725.650978 -88.019155 -19.277769
v 754.253046 -92.594735 -18.816054
v 759.086942 -90.129190 -18.290945
v 736.843118 -89.189251 -19.187745
v 738.799775 -87.484836 -18.522741
v 745.819744 -89.263614 -18.814212
v 757.901986 -87.459049 -17.838015
v 749.369960 -86.246081 -17.739258
v 742.959270 -84.910821 -17.336382
v 804.469727 -89.788792 -14.784217
v 757.867240 -78.538554 -13.878592
v 700.158237 -94.334130 -23.001532
v 648.341859 -94.713859 -27.941943
v 235.749904 -120.550630 -74.716486
v 587.892997 -94.723627 -34.798866
v 298.603689 -98.120840 -62.469762
v 492.665631 -93.064045 -45.677445
v 177.923640 -112.043471 -81.271504
v 326.559922 -66.734695 -34.005435
v 65.311625 -35.678327 -39.335121
v 728.546772 -67.587092 -5.081474
v 304.119448 -98.181749 -62.190071
v 135.671385 -55.412792 -35.006368
v 416.466031 -96.641467 -54.758786
v 159.221040 -108.897276 -82.472221
v 161.394019 -111.849790 -83.855805
v 166.381812 -109.374461 -81.722764
v 134.535402 -104.684699 -81.871992
v 128.202745 -101.016267 -77.553680
v 266.489949 -100.557791 -65.869242
v 220.399733 -99.203156 -69.060659
v 214.742100 -100.756868 -70.696886
v 93.926695 -98.492755 -78.679748
v 245.664852 -94.481884 -63.503508
v 146.042539 -97.443968 -73.598709
v 79.000015 -95.277631 -80.060253
v 504.761164 -100.431915 -47.856489
v 427.301089 -99.385960 -55.273564
v 323.293041 -96.828096 -60.424821
v 290.229739 -95.562727 -61.381344
v 228.238341 -93.037211 -63.749374
v 189.335817 -94.449321 -68.133804
v 174.790803 -102.457737 -76.073491
v 170.461127 -98.645590 -73.261855
v 142.115797 -96.808966 -73.015276
v 124.688966 -93.702853 -70.837353
v 93.652753 -91.762450 -73.566474
v 90.202167 -94.511871 -76.270595
v 459.275546 -96.504075 -50.933950
v 260.083654 -93.125171 -61.517696
v 69.428540 -91.058391 -80.295617
v 499.103062 -96.444555 -46.740552
v 450.957987 -93.813394 -50.227831
v 417.332210 -88.505539 -49.779816
v 62.979741 -84.925989 -78.370059
v 552.905927 -92.884711 -38.414130
v 485.600186 -92.988133 -46.377342
v 603.073848 -90.887230 -31.235618
v 572.254910 -92.935118 -35.998399
v 474.054593 -90.729985 -46.212072
v 459.556390 -83.950507 -43.095060
v 200.578033 -84.395322 -58.657604
v 619.468538 -88.843445 -28.416144
v 613.317605 -88.722069 -29.039114
v 435.524214 -83.743001 -45.003959
v 263.246056 -82.993052 -53.148600
v 225.206112 -78.048940 -51.102490
v 199.472307 -81.361237 -56.179536
v 126.239230 -87.493102 -66.062423
v 103.632722 -84.397070 -66.669504
v 92.806040 -82.738825 -67.738054
v 576.502696 -90.304274 -34.146146
v 643.569139 -80.292380 -20.711736
v 636.412441 -85.949002 -24.980115
v 573.739577 -83.481795 -30.511024
v 525.929287 -81.046688 -34.505530
v 179.058514 -79.032784 -55.979905
v 102.568183 -74.969595 -60.180660
v 697.715014 -83.475146 -18.548376
v 487.084504 -79.646430 -37.485658
v 128.768897 -75.187435 -57.049390
v 739.478925 -79.504644 -14.555199
v 719.239166 -78.604133 -14.527770
v 674.147100 -83.212707 -20.027046
v 497.988519 -72.839003 -31.026599
v 210.590972 -72.720979 -47.619611
v 187.131657 -71.079305 -48.526619
v 185.565782 -73.851599 -51.145586
v 165.683782 -69.380582 -49.205659
v 138.960757 -73.337632 -54.785553
v 79.126134 -69.166444 -61.872043
v 737.704296 -75.993182 -12.270705
v 692.120995 -78.459869 -15.694935
v 675.947170 -78.084612 -16.433385
v 645.100311 -74.828877 -16.253316
v 593.460272 -76.722030 -23.332042
v 549.774420 -73.301458 -25.779354
v 226.446101 -71.336078 -44.746766
v 212.257731 -69.868847 -44.618218
v 198.873094 -72.047406 -48.182876
v 164.119551 -71.385321 -51.144796
v 747.086593 -75.837264 -12.114380
v 737.776310 -73.778205 -10.602424
v 702.746189 -76.522488 -13.731159
v 685.250804 -70.314072 -9.129218
v 671.077201 -76.240371 -15.336560
v 582.135447 -72.352408 -21.049268
v 506.348442 -69.146055 -26.783593
v 221.121661 -68.772788 -42.515828
v 209.487197 -67.096185 -41.896301
v 159.679491 -69.484194 -49.840819
v 118.784115 -67.776658 -51.896229
v 761.940825 -71.257315 -8.839084
v 666.572424 -71.247797 -11.196460
v 527.121226 -67.172859 -22.555612
v 525.504869 -63.505480 -18.197322
v 506.852215 -66.131048 -23.486577
v 328.319853 -64.575667 -31.021377
v 146.649098 -64.541342 -45.738518
v 140.085936 -64.824332 -46.601140
v 634.347565 -68.159146 -10.909477
v 496.087414 -62.735340 -20.096039
v 454.962877 -60.855408 -20.450584
v 172.076581 -59.398771 -36.081704
v 147.334138 -61.441935 -41.780959
v 89.860361 -59.276876 -49.388884
v 590.594335 -60.895105 -7.023889
v 557.216173 -60.044459 -9.548488
v 466.076053 -60.844545 -19.664585
v 656.246026 -61.058201 -0.479334
v 101.835318 -57.889674 -44.458344
v 55.581026 -46.994364 -58.501305
v 738.060608 -57.147420 7.820766
v 731.349215 -58.286401 6.241939
v 632.404940 -59.678816 -0.759257
v 123.402225 -55.273453 -36.911686
v 84.398082 -52.007907 -43.986751
v 45.637189 -41.733969 -60.993181
v 45.760852 -44.717070 -63.286550
v 75.443631 -48.422999 -44.984235
v 69.262373 -47.348986 -48.197928
v 770.759639 -54.658421 9.758624
v 23.836704 -36.012637 -63.577492
v 113.991501 -46.997488 -26.913405
v 45.253532 -37.859734 -58.097888
v 32.544913 -33.715386 -59.827778
v 14.627465 -34.468182 -64.678715
v 37.484459 -36.131160 -60.452725
v 106.687792 -44.793474 -25.584925
v 99.063618 -40.439444 -21.059766
v 58.860538 -35.428459 -45.305199
v 28.268565 -25.323476 -53.025759
v 33.841359 -21.689084 -46.879461
v 24.005095 -23.562963 -52.414865
v 34.630165 -19.309462 -43.416239
v 60.224265 -22.712852 -28.664962
v 79.040148 -30.218781 -18.470178
v 62.542501 -22.261603 -25.456639
v 33.645182 -15.662503 -38.625005
v 175.799475 -120.998574 -83.789093
v 171.240157 -117.707983 -84.166189
v 197.400626 -112.794910 -78.558203
v 183.231943 -118.917330 -82.161973
v 176.253059 -115.710883 -82.769582
v 112.500423 -110.583762 -89.844063
v 106.235516 -110.803704 -90.243573
v 101.643989 -108.941130 -88.567945
v 168.036133 -112.905708 -83.194852
v 140.354846 -110.885628 -86.939812
v 136.531537 -112.111950 -88.597616
v 118.803283 -108.867228 -87.955619
v 107.376833 -109.379176 -88.956951
v 186.968858 -112.926260 -80.203141
v 95.462659 -106.267555 -86.338390
v 193.355046 -109.048336 -77.788047
v 185.354013 -108.545199 -78.647068
v 153.172715 -109.032131 -83.502383
v 119.378773 -106.232941 -84.930873
v 135.879568 -107.896772 -85.011925
v 121.416252 -104.966738 -83.115729
v 101.627032 -104.485863 -83.645475
v 226.414048 -106.571827 -72.479681
v 218.616339 -106.958496 -73.563917
v 172.747871 -109.346862 -80.823270
v 142.149346 -106.747100 -83.120059
v 130.478557 -109.289898 -87.215168
v 112.470334 -107.226177 -86.403382
v 107.588794 -105.166852 -83.997792
v 90.297801 -104.304055 -85.047389
v 87.309510 -103.551974 -84.766568
v 277.580271 -102.154474 -65.934233
v 279.453739 -105.556011 -67.332851
v 169.246297 -105.495933 -78.937763
v 151.372233 -106.329558 -81.671245
v 127.768009 -105.415683 -83.287608
v 112.811004 -102.968130 -80.839079
v 109.299013 -102.084181 -80.105838
v 82.881782 -101.654834 -83.843313
v 77.009987 -100.908163 -84.836357
v 271.433842 -104.194736 -67.311990
v 202.583612 -105.508925 -74.838623
v 118.383748 -100.959413 -78.014751
v 100.106670 -102.314755 -81.395601
v 97.184225 -102.942359 -82.419968
v 89.939719 -101.200336 -81.889986
v 116.269360 -99.309620 -76.509028
v 88.542888 -97.565296 -78.980943
v 86.550013 -98.969666 -80.612878
v 293.879382 -100.629818 -64.100221
v 257.505995 -97.357026 -64.603468
v 202.911235 -102.194537 -72.899795
v 169.250911 -102.052497 -76.262816
v 141.581617 -104.786118 -81.362979
v 93.202185 -100.087893 -80.257497
v 78.177848 -98.481222 -82.674159
v 504.502716 -106.674241 -49.968509
v 347.030038 -97.453156 -59.562800
v 278.462145 -98.506739 -63.888469
v 270.308808 -98.292441 -64.303958
v 265.675980 -98.887101 -64.965173
v 249.754839 -98.140421 -65.686941
v 226.888292 -99.109918 -68.327851
v 181.930975 -97.123569 -71.075121
v 181.284833 -99.796319 -73.341836
v 122.703123 -98.117834 -74.741074
v 343.367310 -101.467984 -61.794180
v 321.577685 -100.591487 -62.547312
v 285.618611 -99.365890 -63.932692
v 252.190072 -95.610102 -63.815506
v 238.516506 -96.421942 -65.472431
v 204.457562 -99.166516 -70.692346
v 101.532412 -93.287954 -73.259371
v 83.355140 -93.794593 -77.564602
v 73.570958 -95.732856 -82.314349
v 461.243119 -99.065104 -52.016939
v 440.436648 -99.500515 -54.168249
v 406.294843 -96.386443 -55.346846
v 286.864171 -94.534054 -60.912477
v 232.541180 -97.778662 -66.902805
v 215.382400 -96.219634 -67.398935
v 191.570188 -96.513869 -69.753285
v 194.256800 -100.228119 -72.447549
v 130.243011 -98.129995 -74.482840
v 453.930683 -98.798554 -52.572798
v 133.174769 -95.353757 -71.934186
v 103.779772 -97.851141 -76.516605
v 77.094213 -91.893427 -78.309031
v 479.051046 -97.622435 -49.503699
v 466.379932 -97.244987 -50.625383
v 447.843342 -95.985249 -51.723278
v 446.248286 -98.173727 -53.005805
v 424.327628 -96.066664 -53.825601
v 380.592663 -93.962675 -55.687233
v 374.467078 -95.648027 -57.073949
v 318.598146 -95.326917 -59.790352
v 252.737636 -90.603972 -60.070310
v 213.084252 -93.263864 -65.232196
v 208.045314 -94.722904 -66.877795
v 196.411200 -92.491650 -65.913870
v 199.727438 -95.940759 -68.624198
v 492.783703 -95.980747 -47.199603
v 438.922461 -92.249717 -50.377537
v 371.409169 -90.354123 -54.025409
v 369.727784 -93.727747 -56.270291
v 310.441792 -93.400326 -58.961945
v 157.801218 -93.090070 -68.938771
v 514.528015 -96.903974 -45.155620
v 506.801132 -95.965508 -45.610200
v 484.110586 -96.315905 -48.309061
v 477.261849 -95.282934 -48.487437
v 190.382923 -90.261293 -64.432372
v 173.062379 -94.054163 -69.053176
v 97.651085 -90.785036 -72.127972
v 89.252939 -89.279981 -72.917855
v 75.073844 -88.593675 -76.626849
v 65.034934 -89.668491 -80.879377
v 516.361945 -94.958240 -44.022708
v 481.472602 -88.317151 -44.008574
v 363.237477 -92.225185 -55.673582
v 130.569867 -92.686586 -69.764104
v 118.734716 -92.667902 -70.588128
v 102.176419 -90.231932 -70.920619
v 86.974792 -86.388982 -71.580533
v 81.918110 -89.756563 -75.259256
v 524.244107 -96.437099 -43.765630
v 515.707316 -92.935430 -43.068030
v 502.095614 -94.078520 -45.195948
v 501.375850 -92.309237 -44.325329
v 409.581422 -89.616501 -51.093659
v 368.952982 -88.203549 -52.698155
v 364.715873 -82.804679 -48.867727
v 99.885626 -87.804712 -69.642458
v 95.245618 -87.868879 -70.623054
v 70.229452 -86.828371 -76.930368
v 65.811451 -85.462834 -77.668785
v 587.779269 -98.867576 -36.435120
v 545.131658 -90.896385 -38.405833
v 464.895785 -89.687997 -46.458051
v 372.257656 -83.510591 -49.074217
v 251.646275 -86.930547 -57.127454
v 126.534034 -88.795447 -66.988129
v 115.618282 -86.571692 -66.529312
v 110.919927 -85.519136 -66.396760
v 107.337133 -88.192550 -68.683855
v 521.958939 -92.597660 -42.142881
v 517.424126 -90.501699 -41.542395
v 508.063118 -89.620881 -42.086110
v 498.442301 -89.513176 -43.045716
v 438.966593 -88.225332 -47.807246
v 223.671186 -84.586333 -56.957728
v 144.063021 -88.657990 -65.909080
v 97.762785 -82.772041 -66.699125
v 80.500896 -85.746146 -72.955689
v 72.979792 -81.926271 -72.768583
v 566.839469 -91.973619 -36.214650
v 538.662410 -92.615748 -40.108817
v 534.869941 -87.992185 -38.004205
v 531.155503 -91.853786 -40.633871
v 527.380188 -89.816094 -39.966580
v 212.389393 -85.752802 -58.823824
v 154.334991 -87.477527 -64.393696
v 124.737633 -84.871628 -64.336821
v 84.815394 -82.428630 -69.439657
v 79.211983 -82.150442 -70.830474
v 249.110905 -82.502821 -53.477070
v 227.698357 -82.527898 -54.857823
v 209.087437 -82.157946 -56.002855
v 559.372939 -90.703927 -36.483178
v 542.687455 -86.107206 -35.939262
v 174.519661 -83.142805 -59.593199
v 146.094006 -85.481214 -63.312126
v 108.829338 -81.662205 -63.984059
v 93.673487 -78.339228 -64.408015
v 600.813590 -86.690020 -29.280295
v 536.388291 -84.583470 -35.728357
v 461.107970 -78.741881 -39.144673
v 367.020760 -79.131822 -45.746952
v 121.355377 -81.647058 -62.494393
v 67.316289 -81.042776 -74.262329
v 638.684225 -88.996987 -26.418416
v 561.423300 -85.067417 -33.022304
v 263.298638 -79.506101 -50.056451
v 168.032215 -84.908958 -61.462070
v 172.059343 -79.285239 -56.777260
v 128.215738 -81.534894 -61.690071
v 645.537195 -87.246634 -24.820890
v 550.281618 -84.645085 -34.110303
v 504.394404 -81.172123 -36.896506
v 141.302237 -80.660439 -60.166586
v 637.202614 -83.557124 -23.479313
v 590.484554 -80.755159 -26.680967
v 583.244156 -82.490859 -28.692192
v 583.433815 -84.526886 -29.984061
v 567.421679 -84.664227 -32.044579
v 566.180613 -82.547694 -30.820048
v 474.621194 -79.170318 -38.248555
v 244.443402 -78.260928 -49.914334
v 233.220732 -77.431432 -49.920276
v 667.236965 -81.745177 -19.657265
v 652.805021 -84.011321 -22.304726
v 576.955155 -81.231523 -28.626021
v 454.844119 -76.229928 -37.647338
v 220.531672 -76.569653 -50.194835
v 126.986172 -78.668654 -59.777038
v 119.305417 -78.192346 -60.226688
v 70.539884 -73.981304 -68.352656
v 54.461852 -70.201930 -73.701709
v 50.449836 -74.085225 -77.897918
v 690.728506 -84.508506 -19.555115
v 633.038868 -80.757068 -22.050479
v 511.421047 -79.688987 -35.112974
v 208.425661 -76.947711 -51.601215
v 723.100375 -83.008155 -17.022252
v 658.104568 -80.950877 -19.870690
v 87.462270 -73.186601 -62.295833
v 715.166501 -81.943662 -16.753461
v 611.627557 -79.122681 -23.127942
v 597.501811 -79.650944 -25.074897
v 546.129731 -78.043642 -29.997961
v 504.730596 -76.389415 -33.285908
v 459.252986 -74.213273 -35.544869
v 455.100761 -72.455349 -34.289747
v 93.516837 -70.196022 -58.395906
v 731.248940 -80.823629 -15.527831
v 663.116275 -76.337032 -16.008420
v 665.562198 -78.316364 -17.378074
v 656.032119 -78.569911 -18.340091
v 606.070760 -75.550029 -20.927164
v 578.706160 -73.599460 -22.556687
v 509.408912 -74.403433 -31.209701
v 179.950587 -69.920144 -48.219033
v 150.854255 -73.298373 -53.847364
v 132.758803 -72.898514 -54.931387
v 65.746420 -69.912755 -67.759292
v 726.648533 -75.920050 -12.451390
v 627.156919 -76.914189 -19.779949
v 599.732006 -77.589236 -23.284339
v 602.224117 -73.358747 -19.514552
v 582.862039 -77.860740 -25.478486
v 198.595941 -67.722451 -43.895879
v 157.339650 -72.771638 -52.890618
v 154.717126 -69.631968 -50.414859
v 146.277112 -70.616350 -51.958673
v 128.253485 -69.948896 -52.865223
v 99.392754 -71.679484 -58.265686
v 91.962165 -66.683726 -55.783059
v 84.972057 -68.891100 -59.758582
v 638.985167 -76.293795 -18.058917
v 600.278036 -75.791286 -21.797510
v 515.650430 -74.904746 -30.967777
v 358.094328 -69.670659 -36.548870
v 141.689558 -67.473373 -49.355867
v 97.502041 -67.362023 -55.123090
v 90.266640 -69.334733 -58.531784
v 763.399800 -72.463297 -9.842558
v 748.028377 -73.092716 -10.081079
v 700.869554 -74.662621 -12.333786
v 683.708796 -76.886244 -15.012303
v 636.467681 -74.438539 -16.741012
v 630.328186 -74.915930 -17.794259
v 620.204330 -74.818285 -18.784493
v 612.119470 -74.802265 -19.661036
v 451.113824 -69.184754 -31.402052
v 132.946528 -67.813444 -50.421986
v 16.399579 -63.717452 -81.031793
v 770.497166 -71.662144 -9.478779
v 743.669907 -72.035287 -9.219297
v 529.814986 -69.906850 -25.066578
v 526.097060 -71.310805 -26.767749
v 350.022317 -67.194693 -33.760042
v 356.804170 -67.639910 -34.144965
v 188.966665 -65.745577 -42.731364
v 184.694894 -65.677140 -43.186843
v 174.002535 -66.290121 -45.095958
v 86.737613 -66.101107 -56.843522
v 80.548592 -65.932163 -58.861633
v 76.804270 -65.336584 -59.783662
v 41.825948 -57.287079 -73.577300
v 37.886876 -58.964182 -75.847753
v 25.108282 -63.774606 -80.319334
v 717.709194 -73.236197 -10.530608
v 457.384162 -67.421390 -29.034771
v 356.837155 -65.666980 -31.552521
v 347.833917 -64.071603 -29.535467
v 94.653492 -64.259446 -52.937367
v 73.390536 -68.327205 -63.373930
v 69.021464 -63.359316 -61.734551
v 60.212304 -64.138812 -67.088243
v 48.392600 -58.135588 -70.693160
v 44.367335 -57.975408 -72.776152
v 756.126151 -66.800261 -4.745199
v 705.777050 -70.767229 -8.713816
v 699.217711 -71.362239 -9.495866
v 613.069734 -70.225520 -15.317102
v 521.274247 -67.873724 -23.894047
v 204.402429 -65.565481 -40.685054
v 149.755601 -66.761543 -48.008204
v 131.933694 -65.613287 -48.282572
v 107.062663 -65.085140 -50.962490
v 86.981347 -62.598841 -53.627781
v 77.104163 -61.832619 -56.737183
v 62.898278 -58.561940 -61.809415
v 14.933304 -62.121648 -80.535227
v 721.959318 -71.061616 -8.517702
v 709.716913 -67.400767 -5.191679
v 663.867048 -69.153588 -9.311657
v 650.961939 -69.738767 -10.942676
v 640.131729 -71.015006 -13.218190
v 577.368081 -68.763207 -18.236315
v 365.252162 -66.320198 -32.233090
v 371.564493 -63.777445 -28.553847
v 195.010571 -61.831557 -36.637173
v 97.274115 -61.875869 -49.941898
v 92.744666 -61.771825 -51.108049
v 47.218368 -54.940683 -69.419604
v 8.362942 -62.237844 -80.691093
v 627.695579 -68.486364 -11.938495
v 604.859239 -65.307220 -11.105337
v 586.270278 -69.165193 -17.550509
v 503.780459 -64.414346 -21.673239
v 484.153934 -62.971558 -21.471884
v 485.998604 -64.608620 -23.486986
v 415.850582 -63.633737 -26.856412
v 378.767205 -63.273837 -27.589508
v 206.640543 -62.779935 -36.604391
v 193.034282 -64.538374 -40.715210
v 185.318911 -63.375817 -40.133188
v 163.073541 -61.396823 -40.196115
v 134.470596 -63.808698 -45.966221
v 126.871026 -61.936450 -44.641124
v 106.742795 -62.995490 -48.893748
v 83.228342 -60.642751 -53.086633
v 71.912313 -60.241754 -57.859287
v 57.815247 -56.842300 -63.875188
v 35.273231 -54.831373 -74.509259
v 31.339205 -51.902396 -73.606979
v 2.467789 -57.786503 -77.999641
v 5.104601 -60.575663 -79.669240
v 625.288987 -66.745017 -10.322801
v 613.661645 -67.518695 -12.455590
v 363.784565 -64.045169 -29.064191
v 346.898449 -62.630810 -27.293552
v 342.359505 -65.223873 -31.388091
v 182.476528 -62.661117 -39.520682
v 171.213989 -62.249704 -40.420197
v 158.440031 -64.914226 -45.247513
v 154.170890 -64.397235 -45.001326
v 132.652746 -61.733205 -43.697282
v 123.129366 -64.497074 -48.007864
v 104.804012 -60.580149 -46.813874
v 68.378596 -60.028695 -59.609281
v 54.210323 -55.542916 -65.338039
v 51.035508 -57.171940 -68.478718
v 45.419309 -53.111868 -69.235420
v 37.478657 -54.468590 -73.666516
v 699.290945 -67.434794 -5.557229
v 672.926298 -69.775714 -9.302975
v 653.907634 -66.350045 -7.105240
v 650.064765 -67.938601 -9.150681
v 612.096876 -65.193763 -10.075955
v 591.426733 -68.261159 -15.999020
v 539.724307 -63.698956 -16.985426
v 491.443000 -60.838498 -17.672803
v 212.782548 -61.259177 -33.407872
v 177.030170 -62.143403 -39.559623
v 76.917483 -59.846088 -55.041467
v 57.012554 -52.787205 -61.655061
v 42.605809 -53.932414 -71.262784
v 36.267288 -50.352340 -71.527908
v 687.598054 -66.949568 -5.534762
v 679.406994 -65.222991 -4.012466
v 591.799502 -63.787180 -10.879236
v 586.799349 -63.896153 -11.670161
v 548.000761 -62.404562 -14.259659
v 541.505385 -62.259969 -14.803295
v 531.097139 -61.528330 -14.893055
v 521.905070 -61.074840 -15.118115
v 508.505495 -62.963233 -19.281620
v 157.436983 -61.942429 -41.550651
v 139.439391 -62.557415 -43.908085
v 88.539683 -57.376225 -47.911332
v 81.774977 -56.577652 -49.851682
v 72.161774 -53.517160 -51.929525
v 68.949792 -55.940791 -56.033050
v 52.764302 -52.229998 -64.189969
v 700.026312 -65.438814 -3.329729
v 662.023089 -65.786646 -5.809402
v 652.365248 -62.033134 -2.079157
v 606.067130 -62.953366 -8.110839
v 558.411075 -61.357481 -11.509119
v 558.575891 -63.207378 -14.115866
v 504.175605 -59.171682 -13.462106
v 156.911161 -59.323337 -37.843613
v 148.497379 -57.927088 -36.777512
v 141.085122 -58.908962 -39.081663
v 61.507026 -54.637363 -59.928682
v 50.443007 -51.840690 -65.399892
v 47.539074 -47.818679 -64.554449
v 39.283048 -47.943301 -68.874693
v 38.424635 -51.906419 -71.789275
v 34.895903 -48.488664 -70.747332
v 763.187264 -62.666758 -0.699837
v 753.098459 -61.448628 1.258494
v 736.094966 -64.456009 -1.775535
v 730.277170 -62.150289 1.044632
v 670.024959 -64.040228 -3.212422
v 660.036820 -64.168113 -4.085497
v 539.394416 -60.573731 -12.458698
v 521.560428 -59.204234 -11.836712
v 486.145958 -60.162766 -16.995025
v 462.515884 -59.256701 -17.014197
v 164.562363 -59.064192 -36.535565
v 132.251464 -57.481936 -38.384618
v 127.702333 -59.160270 -41.230997
v 116.176017 -60.065306 -44.050124
v 91.632552 -54.031134 -43.198668
v 79.752472 -56.378771 -50.572784
v 64.098499 -52.556496 -56.521517
v 738.865596 -60.568035 2.903078
v 686.160299 -63.631958 -1.726735
v 676.413299 -62.748871 -1.179544
v 538.820522 -58.883558 -9.411575
v 119.562815 -57.655300 -40.654701
v 108.767357 -55.253803 -39.776265
v 94.685668 -58.001813 -46.581307
v 63.159241 -50.717573 -55.748829
v 59.305196 -50.455892 -58.375615
v 53.063965 -48.527455 -61.412346
v 53.397835 -50.346548 -62.457654
v 42.354850 -50.075103 -68.875215
v 36.514467 -44.843167 -67.760207
v 28.431301 -48.073988 -71.900216
v 748.363279 -59.851956 3.518617
v 687.722375 -61.277581 1.342531
v 664.831502 -62.148677 -1.234430
v 648.018492 -65.042913 -6.141582
v 621.721627 -61.395653 -4.282287
v 613.194586 -60.864005 -4.474800
v 582.225917 -61.281234 -8.604522
v 151.670947 -57.435573 -35.640483
v 143.546504 -55.516112 -33.924916
v 94.515691 -54.913978 -43.152855
v 69.436149 -52.822134 -53.104362
v 49.517961 -45.504308 -61.554239
v 768.079825 -59.396511 2.927374
v 703.477310 -61.604136 1.471937
v 680.319600 -60.701106 1.724250
v 619.971499 -59.903309 -2.305456
v 116.324209 -55.486588 -38.563772
v 27.687504 -41.915741 -67.640304
v 31.065692 -44.826252 -69.299319
v 2.573896 -44.670578 -71.801194
v 700.373474 -58.696154 5.349375
v 668.831142 -59.753479 2.295002
v 649.096267 -58.896200 1.996856
v 119.643740 -53.316114 -35.003243
v 102.042176 -53.737078 -39.446683
v 64.023344 -47.262511 -52.109260
v 32.655542 -40.772638 -65.735517
v 15.892655 -43.838196 -70.984140
v 6.990175 -43.650007 -71.444377
v 753.377934 -58.689106 4.860054
v 743.063468 -58.963165 4.941535
v 643.179146 -59.909516 0.026148
v 90.020117 -51.172949 -40.395861
v 78.437703 -51.087501 -46.023742
v 56.720062 -44.894952 -55.952357
v 52.307965 -44.621260 -58.975609
v 42.302531 -41.450475 -62.678615
v 30.804977 -41.261536 -66.583110
v 11.981596 -41.808040 -70.046684
v 10.520898 -41.166810 -69.768434
v 4.072248 -39.919335 -69.236851
v 774.830399 -55.966627 7.231286
v 720.076752 -57.292926 7.849955
v 693.890983 -59.574882 3.886394
v 667.441570 -56.143761 7.887122
v 108.236518 -51.944774 -35.614341
v 101.664269 -50.539978 -35.416991
v 80.847417 -50.822637 -44.441611
v 15.995941 -39.600699 -68.141427
v 757.139185 -56.684175 7.586435
v 762.324959 -56.044747 8.240327
v 717.989998 -55.946019 10.038124
v 98.658389 -47.276377 -31.944144
v 94.405190 -51.666426 -39.337470
v 87.084572 -49.189656 -39.200694
v 82.081799 -48.642593 -41.247476
v 56.877231 -40.489799 -51.973103
v 53.989791 -39.981743 -53.776330
v 40.046459 -40.752224 -63.131211
v 83.887500 -47.948880 -39.354895
v 72.018138 -47.129130 -45.970956
v 48.746157 -38.922038 -56.693140
v 41.535958 -37.054289 -59.502435
v 32.031197 -37.591597 -63.293667
v 110.637635 -48.776921 -30.573210
v 62.550457 -41.815883 -48.382451
v 41.122891 -33.333847 -56.376226
v 756.604806 -53.749110 12.634267
v 105.016983 -47.533532 -30.324265
v 77.241793 -46.290544 -41.384878
v 27.717039 -32.577157 -59.809039
v 9.519564 -36.087001 -66.561445
v 81.813220 -45.158713 -37.121635
v 74.078865 -41.555740 -38.237959
v 44.846341 -33.569755 -54.543706
v 1.298467 -33.896209 -65.383507
v 86.182247 -45.351369 -34.903099
v 22.721079 -31.433287 -59.997613
v 18.653217 -33.351212 -62.578854
v 101.487201 -44.688206 -27.285701
v 86.677128 -41.921660 -30.152768
v 79.287696 -41.930215 -34.759763
v 70.602102 -41.365898 -40.883496
v 67.793236 -40.753692 -42.629085
v 43.705814 -30.654614 -52.374182
v 4.678482 -31.770079 -63.954453
v 92.210456 -45.150169 -31.733083
v 51.203445 -37.056136 -53.333153
v 48.505405 -33.834968 -52.386610
v 32.245588 -30.076470 -56.561564
v 8.747306 -29.749093 -61.848830
v 8.942778 -24.894745 -58.116651
v 5.027490 -27.252417 -60.273180
v 80.622929 -40.607618 -32.165347
v 52.707065 -32.099974 -47.350084
v 36.761156 -30.143225 -55.207631
v 31.258331 -27.545136 -54.391536
v 27.735423 -27.819183 -55.596595
v 26.745966 -29.084923 -56.989458
v 22.050371 -26.372021 -55.754395
v 7.007852 -27.818352 -60.579353
v 40.806836 -28.711078 -51.915589
v 6.252680 -25.300040 -58.709333
v 73.288948 -36.577744 -32.851406
v 15.675364 -24.919187 -56.253148
v 11.733811 -22.245772 -55.018632
v 5.671783 -22.940838 -56.708711
v 7.340398 -23.431808 -57.035732
v 93.498954 -43.211836 -28.386437
v 70.848361 -36.062341 -34.476137
v 31.773612 -24.108065 -50.367315
v 36.221681 -27.596236 -52.749630
v 19.467291 -22.239448 -52.686460
v 79.107428 -37.455994 -29.164229
v 35.843428 -23.740841 -48.506123
v 55.477813 -29.712054 -42.315627
v 84.207607 -36.035241 -23.315355
v 78.231226 -34.812386 -26.439352
v 73.307561 -34.882104 -30.795919
v 30.894199 -20.355532 -46.235114
v 27.873474 -22.401573 -49.712740
v 23.119723 -19.803030 -48.605341
v 15.284023 -20.641665 -52.307964
v 87.421130 -37.207076 -22.774885
v 74.753537 -32.621708 -26.702631
v 66.605275 -30.231169 -31.620843
v 55.947535 -25.358243 -36.756417
v 48.348083 -27.508702 -46.046153
v 51.045616 -23.842683 -39.460468
v 45.694933 -23.710096 -43.531056
v 43.395925 -22.130202 -43.113911
v 40.656370 -23.354805 -46.066346
v 86.625031 -34.557669 -18.475686
v 58.403060 -24.494542 -33.124177
v 27.981986 -18.779064 -45.351312
v 81.424309 -33.516076 -21.736031
v 82.841200 -32.330023 -17.840545
v 68.032802 -26.401942 -25.366440
v 61.291036 -26.483650 -32.578524
v 78.737154 -31.673110 -21.513134
v 70.353516 -31.378665 -29.369214
v 64.373959 -25.792149 -28.397959
v 53.099987 -22.796050 -36.274364
v 42.895178 -19.699767 -40.231254
v 23.889190 -16.821712 -44.752084
v 75.125133 -29.376895 -21.914224
v 50.632954 -19.624947 -34.126675
v 46.977381 -21.026474 -39.215774
v 54.675741 -21.665621 -33.218914
v 43.650368 -18.401613 -38.007677
v 36.898837 -15.524515 -37.039674
v 28.839403 -15.419373 -40.497785
v 71.306585 -26.512629 -21.878593
v 56.402724 -20.177617 -29.082071
v 74.350503 -27.288998 -19.463727
v 57.941010 -19.368372 -26.130878
v 52.246190 -17.914019 -30.028437
v 47.218417 -16.675195 -32.663726
v 76.773936 -27.306960 -14.771089
v 47.481747 -14.774071 -28.998218
v 41.268697 -14.196037 -32.677535
v 30.144526 -13.372267 -36.753093
v 73.595046 -25.210299 -15.740993
v 71.663808 -25.112857 -19.079688
v 66.940770 -22.035485 -19.710758
v 64.165611 -21.674124 -22.602871
v 60.098257 -20.216926 -25.033320
v 42.046102 -13.599800 -30.975214
v 75.587200 -25.894997 -12.313922
v 73.016431 -23.741678 -12.798309
v 68.006385 -21.681780 -17.418071
v 59.941461 -17.955100 -21.102585
v 54.348756 -14.771286 -21.856155
v 52.349513 -15.770244 -26.008217
v 20.171548 -9.103546 -35.133269
v 14.319249 -8.116868 -35.673541
v 69.464666 -21.721760 -14.774512
v 49.377853 -14.228508 -26.200034
v 7.564638 -5.852346 -33.281645
v 67.316044 -20.175207 -14.784495
v 64.829460 -20.608902 -19.829957
v 61.910080 -16.689909 -15.091128
v 47.577344 -13.192608 -25.844522
v 50.135818 -12.409489 -21.682030
v 8.179385 -0.138253 -19.743550
v 112.446563 -66.459791 -51.444961
v 536.052176 -71.768903 -26.053628
v 137.502760 -85.168137 -63.732896
v 340.264490 -95.272366 -58.701445
v 746.822344 -56.607029 8.326147
v 154.748577 -81.068062 -59.453449
v 768.983092 -60.872567 0.994255
v 160.564590 -84.250718 -61.398575
v 171.847454 -70.223861 -49.368355
v 352.990408 -89.517525 -54.436248
v 172.059915 -88.300985 -63.985792
v 361.603282 -88.926926 -53.577238
v 448.555218 -82.237463 -42.848014
v 145.560500 -93.088663 -69.472417
v 151.070519 -93.152425 -69.290265
v 329.486176 -92.405498 -57.418671
v 622.622647 -71.410665 -15.398011
v 763.391356 -57.767805 5.531092
v 517.514137 -64.418173 -20.357442
v 325.351033 -91.917340 -57.274276
v 309.298536 -97.639299 -61.608969
v 424.756944 -78.882553 -42.120728
v 134.630841 -78.218087 -58.827050
v 136.187967 -81.268888 -60.943586
v 245.815902 -89.276608 -59.446328
v 473.251573 -84.459128 -42.211187
v 136.908839 -88.556881 -66.321428
v 197.345949 -75.336633 -51.263347
v 188.623470 -76.205745 -52.835948
v 342.105299 -68.873646 -36.092132
v 358.393556 -84.081773 -50.164339
v 350.129458 -83.890406 -50.371539
v 211.289876 -97.986569 -69.129586
v 137.192409 -91.957018 -68.961126
v 451.648150 -79.547367 -40.561301
v 55.920867 -36.000557 -48.489014
v 552.003865 -78.438175 -29.597086
v 612.708172 -91.971196 -30.696243
v 467.109688 -94.966012 -49.357461
v 257.170377 -101.050913 -66.850345
v 449.993554 -75.525025 -37.465747
v 338.135930 -65.773136 -32.306987
v 150.458884 -102.376085 -78.288209
v 323.626866 -77.397614 -45.746067
v 772.457689 -48.413017 26.825313
v 538.475751 -56.033832 2.610540
v 466.481511 -55.690447 -3.870503
v 459.683110 -55.745114 -2.678853
v 387.044233 -58.126716 -16.993109
v 355.547196 -59.075349 -20.110280
v 234.472365 -65.291477 -37.008165
v 250.171872 -63.325606 -32.855394
v 393.821010 -56.100075 -8.639623
v 323.320013 -58.606300 -19.565825
v 312.396049 -57.576171 -15.789075
v 242.605096 -58.173947 -22.531240
v 320.927175 -57.160033 -4.233082
v 299.313868 -57.173686 -12.269963
v 265.410795 -56.971765 -9.547872
v 311.056528 -58.160094 -0.238133
v 161.738690 -53.065880 -25.826537
v 144.623600 -48.445650 -19.125782
v 200.265389 -54.912135 -8.240258
v 118.593044 -44.045722 -18.807451
v 169.396850 -52.481074 -5.697222
v 152.274292 -48.861307 -12.514327
v 141.753846 -47.339420 -15.672330
v 144.058900 -47.960644 -7.115216
v 117.891343 -42.946371 -14.953939
v 35.749875 -5.813348 -11.414676
v 54.213863 -10.356307 0.075366
v 38.813821 -8.521553 11.467264
v 21.594791 -0.489319 3.937057
v 424.485153 -77.043457 -40.624542
v 758.588455 -49.991108 21.860432
v 752.422967 -50.145830 22.561141
v 448.016088 -66.635547 -28.776457
v 770.245499 -48.911516 24.014941
v 762.117433 -49.252959 24.888375
v 761.613895 -49.127334 26.422429
v 751.245731 -49.848410 24.862981
v 742.830530 -50.387704 23.334597
v 745.750223 -50.487535 22.109184
v 726.930568 -51.756865 19.146385
v 719.616010 -51.939075 19.063256
v 711.041630 -52.391037 18.073871
v 668.867251 -54.722737 11.040230
v 629.497971 -56.187007 5.288050
v 748.063957 -49.976905 28.670347
v 730.036299 -50.926249 23.345773
v 677.238087 -53.249778 16.156876
v 671.393620 -53.623680 14.522961
v 651.672997 -55.310182 8.845727
v 627.606465 -55.526445 6.812329
v 652.288456 -54.823946 10.208764
v 646.985758 -54.262875 12.099440
v 637.187965 -54.687652 10.235262
v 626.837278 -54.821282 9.382285
v 445.166766 -60.090192 -19.642470
v 654.710528 -53.891372 14.116215
v 615.943368 -55.185253 7.557841
v 547.855296 -56.259720 -1.338359
v 543.470458 -56.811528 -3.822150
v 437.923944 -60.440050 -20.603487
v 629.604326 -54.661979 14.114877
v 622.349140 -54.681914 11.161300
v 587.439543 -55.635315 4.552636
v 577.624047 -55.736690 3.587313
v 563.409633 -55.958734 1.851577
v 539.562354 -56.210097 -1.746273
v 519.313139 -57.019062 -6.826696
v 554.722532 -55.988880 0.855094
v 549.359892 -55.932023 2.808345
v 529.978603 -56.350959 -3.248316
v 513.657992 -55.977149 -1.742106
v 513.508225 -56.370530 -4.931005
v 490.430970 -56.526793 -7.769959
v 555.996652 -56.101244 5.129302
v 522.105890 -56.065007 -2.453122
v 479.434256 -56.595824 -8.970320
v 549.478638 -56.225569 4.914720
v 530.785551 -56.022961 1.154707
v 509.453106 -55.970508 -2.556978
v 503.390251 -56.011250 -3.713794
v 495.494386 -55.909935 -2.667993
v 481.565096 -55.891912 -5.169791
v 470.499307 -55.985622 -7.047160
v 465.455999 -56.075849 -8.076465
v 522.733851 -56.045382 0.832377
v 514.378106 -56.233721 1.344577
v 503.844061 -56.273947 1.052369
v 490.289058 -55.887185 -3.440808
v 474.068641 -55.953178 -6.504261
v 453.514011 -55.922819 -7.964335
v 445.088316 -55.803074 -7.257651
v 267.879410 -67.724617 -37.775062
v 536.427169 -56.610964 4.921334
v 531.008150 -57.536963 6.612389
v 507.738858 -56.998884 3.759696
v 461.992723 -55.665169 -5.590902
v 409.823299 -57.145051 -13.637215
v 262.395740 -65.511734 -35.209151
v 254.536211 -64.789414 -34.712298
v 250.924256 -66.382821 -37.070438
v 237.220468 -67.316267 -39.307150
v 472.651217 -55.864760 -2.376998
v 428.286479 -56.344005 -10.253179
v 423.004323 -55.791776 -7.027747
v 414.220791 -56.213249 -9.739494
v 329.840802 -60.031197 -22.930919
v 223.933676 -64.336612 -36.743869
v 465.709965 -56.162480 -0.679013
v 455.342006 -55.704962 -3.493275
v 448.751999 -55.624976 -4.764730
v 443.711905 -55.621587 -4.755927
v 437.020980 -55.617286 -4.767846
v 440.907067 -55.901841 -7.928914
v 388.384717 -57.055883 -13.338148
v 373.396993 -57.779193 -16.127716
v 263.881689 -63.233991 -31.771235
v 245.167737 -64.625642 -35.161939
v 444.140388 -55.859419 -2.201419
v 433.291261 -55.823691 -2.194314
v 428.584322 -55.731191 -6.521873
v 405.273752 -56.443921 -10.694202
v 346.097140 -59.222593 -20.603039
v 427.536712 -55.648557 -3.664038
v 383.936745 -56.569919 -11.027937
v 371.404616 -56.673844 -11.484410
v 356.877823 -58.053595 -17.192222
v 344.845112 -58.272417 -18.104930
v 306.206249 -59.611425 -22.910645
v 245.280281 -62.453716 -31.844583
v 402.634979 -55.829194 -5.206154
v 393.160214 -56.514249 -10.981289
v 364.462569 -56.657325 -11.267345
v 270.526461 -61.575523 -28.566227
v 265.265242 -60.161299 -25.948772
v 260.686508 -61.122409 -28.256108
v 252.381865 -61.792070 -30.107790
v 243.081162 -60.627655 -28.662287
v 392.089631 -55.893621 -5.853686
v 384.208567 -56.048207 -3.049527
v 371.024849 -56.292905 -8.327893
v 342.638220 -57.381907 -14.934999
v 336.790944 -58.092219 -17.481377
v 306.522697 -58.683164 -20.314081
v 267.325452 -58.766746 -22.171354
v 391.823190 -56.037842 -2.230227
v 382.395673 -56.204880 -8.347376
v 351.858636 -57.032271 -13.262317
v 331.240429 -57.705076 -16.196998
v 323.260909 -57.435656 -14.953535
v 273.712624 -59.650587 -24.166794
v 260.001402 -59.040934 -23.447745
v 371.126202 -56.222006 -4.923686
v 355.457795 -56.520418 -9.734442
v 338.531835 -56.652618 -9.777472
v 341.794297 -56.929525 -12.630911
v 332.847756 -57.041172 -12.857267
v 240.952467 -59.402060 -26.127520
v 358.283736 -56.361019 -6.039764
v 349.186640 -56.467986 -7.617516
v 327.160416 -57.018677 -12.354021
v 316.969819 -57.039312 -11.672562
v 307.460665 -57.162982 -12.383466
v 261.256329 -57.584568 -18.406275
v 350.854341 -56.642700 -3.438246
v 320.722731 -56.907436 -8.683549
v 254.841607 -58.555565 -22.457399
v 250.722963 -57.653835 -19.854358
v 199.796162 -57.930904 -28.988321
v 185.180332 -58.105826 -31.667143
v 339.702183 -56.605734 -6.363242
v 337.048132 -56.846548 -4.038151
v 330.018952 -56.847565 -6.182787
v 227.764949 -57.162501 -21.409413
v 185.684839 -56.040963 -27.359274
v 179.700395 -56.096894 -28.445670
v 326.319507 -57.496560 -1.492735
v 312.987177 -56.983502 -8.935772
v 251.594888 -56.848467 -15.228136
v 220.172003 -57.079239 -22.865357
v 205.365832 -56.342370 -23.994694
v 174.250991 -56.007002 -29.291790
v 311.019916 -57.205132 -5.551751
v 306.093684 -57.442251 -4.185861
v 301.799315 -57.143942 -7.170378
v 203.810121 -57.007580 -26.136480
v 187.215095 -54.412863 -22.201398
v 171.567952 -54.638161 -26.846253
v 165.717580 -54.184203 -27.232667
v 270.269427 -57.089487 -13.812483
v 258.696814 -56.865723 -10.488150
v 259.660054 -56.984692 -14.708678
v 241.426855 -56.448196 -14.270937
v 200.674459 -55.156109 -20.944937
v 160.743900 -53.892827 -27.867046
v 140.177445 -50.944442 -27.053921
v 249.302120 -56.587556 -11.839668
v 302.303644 -58.372444 -0.428892
v 260.014724 -57.445830 -5.789794
v 263.102855 -57.134861 -7.565906
v 257.230432 -56.969897 -8.531469
v 250.954526 -56.707945 -10.205812
v 243.699039 -56.468253 -11.774947
v 232.802837 -56.690838 -18.300702
v 228.411390 -56.126592 -16.079674
v 173.525467 -53.365227 -22.910060
v 164.318401 -52.029477 -22.204725
v 151.755429 -53.479659 -29.104859
v 134.374793 -50.646939 -27.860058
v 236.277836 -56.234590 -12.465174
v 233.328641 -56.189378 -11.302363
v 225.206947 -55.856157 -13.708674
v 212.289720 -55.216621 -13.237999
v 184.866073 -53.319811 -17.742218
v 130.697912 -48.524527 -24.879185
v 264.288259 -58.046066 -3.348538
v 240.186099 -56.609366 -9.106290
v 229.504542 -56.189170 -9.991089
v 158.996791 -50.526698 -19.100070
v 234.802489 -56.977058 -6.574798
v 224.472762 -55.900554 -11.161188
v 204.788308 -54.944003 -10.019150
v 204.454802 -54.695299 -13.153515
v 192.570164 -54.058745 -18.260128
v 185.514742 -53.053974 -13.848102
v 179.135107 -52.429484 -15.120070
v 173.325159 -52.542408 -19.916028
v 151.093124 -50.581276 -22.950429
v 144.322221 -50.538827 -25.147783
v 125.659621 -47.862959 -24.977636
v 229.539515 -57.700637 -3.958683
v 216.770786 -55.545033 -11.511368
v 192.289204 -53.767320 -15.505703
v 161.804631 -50.567937 -17.093555
v 138.374619 -48.037568 -21.018722
v 136.046016 -48.978681 -24.240166
v 221.318495 -56.019094 -8.908143
v 216.394586 -56.182546 -7.079954
v 214.023930 -55.630962 -9.267667
v 201.139642 -54.535761 -11.476946
v 190.404528 -53.675453 -10.531243
v 183.682022 -52.919552 -11.546236
v 123.684903 -45.862093 -21.259865
v 217.299024 -57.113728 -4.243051
v 175.509619 -52.000201 -13.179548
v 165.306794 -50.842527 -15.536697
v 137.414674 -47.091345 -18.322054
v 212.497053 -56.541886 -5.199329
v 205.759344 -56.018246 -5.575853
v 188.580474 -54.075213 -7.582793
v 170.688527 -51.406050 -12.338431
v 154.945399 -49.322085 -14.259180
v 161.205583 -50.212919 -11.868363
v 130.751679 -46.223580 -18.980857
v 17.783268 -13.819580 -43.682070
v 6.625855 -13.971176 -46.706270
v 209.386310 -57.616114 -2.154560
v 180.755428 -53.478574 -6.789862
v 170.704242 -51.800299 -8.754116
v 143.552400 -47.461048 -13.244909
v 134.424173 -45.908688 -13.966078
v 130.152444 -45.510578 -16.535726
v 122.989543 -44.651090 -18.095790
v 114.207261 -43.409834 -19.582347
v 3.134593 -12.528194 -44.546451
v 164.216972 -51.020126 -8.249247
v 156.763355 -49.760294 -9.378338
v 124.130871 -43.919855 -12.351077
v 148.184488 -48.292762 -10.041274
v 115.675682 -42.978450 -17.247537
v 156.542766 -50.546495 -5.753980
v 141.921505 -47.164515 -10.886449
v 6.690842 -9.322287 -39.624798
v 4.795888 -7.364710 -36.171801
v 135.803433 -46.176098 -9.499259
v 134.813367 -46.457895 -6.035716
v 116.854901 -42.353641 -11.707448
v 142.900188 -48.321918 -4.904746
v 105.019856 -39.476915 -12.400588
v 100.109898 -37.974434 -11.780814
v 90.301571 -34.852282 -14.198215
v 28.638742 -8.170713 -27.809053
v 125.225867 -44.264596 -7.453313
v 120.080302 -43.580231 -4.838011
v 115.212507 -42.025000 -7.570972
v 108.444353 -40.223674 -10.578469
v 104.090460 -38.973192 -8.755490
v 94.495235 -36.118940 -12.314238
v 21.379041 -7.907701 -32.306649
v 114.227339 -42.224823 -4.311363
v 94.487293 -35.779580 -9.536273
v 87.497341 -33.033249 -12.012960
v 29.508590 -7.580560 -25.713483
v 26.372758 -6.393233 -25.540246
v 17.178149 -4.797543 -28.864137
v 22.915607 -5.601558 -26.501940
v 103.238493 -38.806506 -5.229487
v 57.509770 -13.606816 -13.867120
v 32.389296 -7.345821 -22.946419
v 29.027647 -6.352248 -23.051877
v 106.909665 -40.986072 -0.715974
v 8.464526 -2.362875 -25.429512
v 3.626336 -3.723790 -27.541172
v 58.650030 -13.620150 -10.844577
v 45.137392 -8.982607 -16.938402
v 37.704555 -8.097241 -21.020666
v 35.444531 -6.613769 -17.229110
v 54.031299 -10.712516 -8.098924
v 55.310789 -10.952616 -4.284577
v 46.444791 -8.007909 -2.939734
v 28.411723 -3.335269 -11.105907
v 20.545212 -0.567993 -11.492681
v 59.511729 -13.779949 -8.443756
v 59.221654 -13.063542 -1.648338
v 55.438555 -10.945724 0.537430
v 46.447305 -8.533998 -11.412969
v 61.090758 -14.319469 -2.261097
v 42.657659 -7.167022 -2.853179
v 39.927480 -6.670429 -7.830673
v 25.432871 -1.870317 -8.492405
v 33.970601 -4.794727 -3.661258
v 37.579413 -5.862639 -2.159658
v 49.450818 -9.360660 7.302335
v 42.956037 -7.300522 0.193694
v 32.794766 -4.642920 0.407856
v 38.654420 -6.901668 5.031695
v 10.378491 2.398928 -0.823053
v 33.000648 -4.941489 2.245487
v 27.407682 -2.651039 -0.733378
v 18.483232 0.744518 -1.061410
v 26.942660 -2.638568 2.509396
v 46.005726 -8.777279 8.032408
v 15.367190 1.528923 2.719328
v 43.500170 -8.680541 9.565109
v 6.810998 2.459638 6.370440
v 45.071807 -10.011516 13.430970
v 11.707649 2.073257 6.877344
v 16.847474 0.623117 9.716886
v 13.515600 1.359891 11.805790
v 24.598901 -4.021477 14.724329
v 7.506707 1.592302 16.053741
v 13.061069 0.722557 16.914060
v 8.659128 2.295955 12.732315
v 373.851493 -59.571360 -20.926977
v 190.039379 -56.092610 -26.540242
v 249.371786 -59.263180 -24.917868
v 253.183439 -60.274202 -27.004718
v 226.230943 -61.124796 -31.349937
v 41.667753 -10.043095 14.565757
v 4.171678 2.279479 -2.415382
v 62.624742 -16.326974 -12.006650
v 119.896725 -44.627724 -1.124128
v 161.266093 -53.095021 -2.064828
v 161.514679 -51.695670 -4.721252
v 13.628490 -10.073497 -38.963855
v 175.792591 -53.514482 -5.170476
v 178.910836 -52.664657 -9.414079
v 193.763379 -54.792493 -6.737745
v 19.786255 -13.120728 -41.775565
v 118.533590 -45.454919 -22.408480
v 235.840412 -58.454539 -2.312050
v 4.753618 -17.980563 -51.680041
v 150.034872 -51.779576 -26.258095
v 166.294016 -55.452024 -29.751998
v 177.798512 -57.424369 -31.545162
v 192.973553 -58.474939 -31.140663
v 459.777423 -56.575946 0.712317
v 479.819573 -57.172863 2.665164
v 357.686346 -60.286631 -22.761278
v 398.968514 -57.369902 -14.479127
v 514.757200 -57.139235 4.484377
v 538.513331 -57.514321 7.239176
v 430.831960 -57.355896 -13.857062
v 445.368398 -56.503485 -10.580124
v 470.243447 -56.708443 -10.107027
v 442.480069 -59.395611 -18.436158
v 510.583889 -56.926679 -7.288981
v 612.010460 -56.141054 4.111212
v 641.628750 -55.353422 8.234327
v 329.448809 -81.493001 -49.216194
v 317.990760 -58.448527 1.623723
v 390.463759 -59.166905 -19.663657
v 529.217044 -100.741149 -44.869491
v 13.291412 -5.194951 -31.089675
v 17.831866 -6.341083 -31.653287
v 3.706684 -21.195915 -55.135673
v 104.282038 -41.943670 -21.283104
v 748.370099 -53.969977 12.775890
v 729.366715 -54.557877 12.398297
v 26.409399 -38.884493 -65.351782
v 11.105737 -45.819617 -72.675442
v 43.001860 -46.943496 -66.485735
v 527.464984 -60.169151 -13.007153
v 286.460684 -59.180282 -22.352827
v 19.013869 -49.686682 -74.017371
v 21.274929 -49.411131 -73.462208
v 24.801402 -47.267588 -71.892302
v 424.499248 -59.867746 -20.195673
v 296.344261 -61.158959 -26.575979
v 202.063708 -60.442180 -33.461303
v 324.887199 -62.548733 -28.043705
v 337.072085 -63.505528 -29.028893
v 456.633889 -63.394512 -24.192844
v 7.561979 -64.180312 -81.269794
v 14.161256 -62.417665 -80.720414
v 44.290808 -62.301831 -75.000362
v 24.879969 -65.644039 -81.145738
v 227.198130 -67.041242 -39.921295
v 681.487267 -86.447591 -21.260666
v 92.832005 -86.638510 -70.334530
v 534.524921 -95.136246 -41.859704
v 473.295117 -99.047537 -50.797525
v 71.682381 -93.271419 -81.177296
v 482.032197 -100.358086 -50.442004
v 417.223659 -98.680013 -55.749258
v 182.864282 -103.685931 -76.129377
v 241.102415 -104.211842 -69.885074
v 237.696587 -106.994775 -71.455054
v 264.996198 -103.730846 -67.594390
v 195.750634 -105.239168 -75.557264
v 95.214872 -106.970209 -87.114525
v 89.853759 -109.398744 -90.016528
v 127.203620 -110.201848 -88.448471
v 162.720801 -115.342661 -85.107859
v 91.860226 -36.935931 -18.559256
v 105.839613 -40.651830 -17.042824
v 187.433835 -99.222313 -72.336385
v 749.903977 -82.274209 -15.951187
v 732.887476 -85.192271 -17.739094
v 706.966647 -89.916744 -21.033877
v 688.174061 -90.485244 -22.595149
v 23.046749 -42.641535 -68.979708
v 11.339818 -53.668222 -76.367465
v 26.353916 -56.853999 -77.233614
v 23.513795 -58.138730 -77.975925
v -0.435763 -60.744658 -78.478563
v 587.082565 -103.877348 -38.061849
v 548.454970 -105.797707 -43.822349
v 46.474967 -67.997009 -76.642209
v 40.096925 -71.734149 -80.715242
v 537.647785 -106.635436 -45.506202
v 539.882320 -111.281145 -46.033404
v 486.753161 -105.707266 -51.874882
v 539.416529 -114.286126 -46.218005
v 445.029420 -105.775841 -56.272406
v 478.511802 -113.699963 -54.117045
v 438.698679 -110.679785 -57.927538
v 357.264290 -103.683301 -62.008717
v 48.590324 -87.136935 -84.245351
v 344.007650 -113.983004 -65.437277
v 322.957647 -114.056133 -67.045905
v 323.112996 -115.970813 -66.971550
v 22.704307 -103.863252 -84.193073
v 56.713247 -92.081892 -84.779647
v 25.285342 -107.936642 -84.137616
v 34.510039 -102.655132 -86.062998
v 4.347546 -110.870181 -80.082379
v 246.852038 -115.246407 -72.925036
v 290.395030 -120.419081 -69.316533
v 28.449835 -112.239299 -84.691032
v 240.018460 -117.985905 -74.036037
v 129.473369 -115.998088 -92.092061
v 14.351589 -122.778795 -80.746275
v 114.233535 -116.907507 -93.409462
v 17.599180 -128.281786 -80.415701
v 61.994250 -122.366970 -92.184844
v 26.154613 -130.444111 -82.384840
v 46.518125 -132.048266 -87.522498
v 162.328193 -134.581773 -85.698049
v 148.498488 -135.220117 -89.349853
v 37.339850 -136.303338 -84.288707
v 58.124519 -134.974225 -87.653984
v 93.682193 -141.432006 -95.346945
v 64.318093 -142.857383 -86.088174
v 111.480973 -146.535156 -91.873130
v 15.101835 -170.218016 -63.626479
v 41.851420 -173.468531 -69.041345
v 30.457968 -181.165011 -65.876100
v 7.651629 -50.351796 -74.878180
v 607.487600 -112.715774 -36.298122
v 49.834135 -64.548048 -73.313658
v 569.360037 -110.336231 -41.753493
v 577.344438 -111.859464 -40.721535
v 281.520023 -110.570443 -68.979298
v 17.529098 -118.899705 -82.266657
v 220.119366 -109.702126 -74.440052
v 632.808965 -101.056264 -31.661324
v 725.586195 -110.863025 -12.663443
v 712.309803 -110.839820 -15.972268
v 731.856000 -111.780917 -9.604842
v 778.811223 -113.175275 2.541436
v 677.424929 -114.732318 -18.643964
v 754.741726 -114.544321 1.809479
v 761.036218 -112.991824 -1.019858
v 582.729331 -117.680323 -38.777346
v 595.035364 -116.610509 -37.245889
v 602.099421 -116.819125 -35.901895
v 607.142174 -115.210326 -35.807362
v 665.635242 -115.014728 -22.052785
v 591.186835 -116.367956 -38.009857
v 449.198382 -120.732160 -48.589094
v 319.517914 -122.349129 -64.010400
v 6.197225 -95.227139 -83.756006
v 231.965790 -130.825845 -73.999100
v 180.139870 -133.322980 -81.868789
v 199.893009 -132.627335 -78.337435
v 180.278320 -146.306020 -74.385939
v 97.320530 -147.206007 -92.477154
v 158.683536 -149.258762 -79.528640
v 62.096182 -133.366418 -89.539087
v 49.335611 -137.147702 -86.377148
v 133.119123 -153.810525 -79.118365
v 48.957658 -143.251483 -84.112098
v 29.668853 -140.698946 -79.930202
v 103.992376 -152.510831 -86.733277
v 120.673396 -153.909938 -81.763477
v 100.531240 -157.555430 -78.544800
v 101.714346 -161.607936 -72.705550
v 60.145880 -163.302532 -73.827586
v 35.590083 -164.955666 -69.314708
v 77.203768 -171.198505 -70.566644
v 19.517015 -164.367111 -66.174314
v 17.474605 -167.738298 -64.549855
v 77.646522 -178.352669 -55.097688
v 65.171940 -187.929405 -52.790772
v 4.718493 -186.514861 -53.924023
v 767.401129 -113.237402 0.711644
v 649.618663 -117.553901 -20.125966
v 106.077665 -152.428571 -86.609374
v 344.593974 -123.212878 -58.089254
v 778.072700 -115.307514 8.477477
v 383.114927 -122.714132 -50.502730
v 587.816566 -120.954279 -31.205243
v 689.834982 -115.382740 -12.270597
v 708.015425 -114.920518 -7.994397
v 733.213953 -113.193059 -6.297561
v 788.347191 -114.327554 6.802248
v 339.821996 -126.179741 -51.148682
v 96.492521 -155.464937 -82.612484
v 122.269535 -155.875008 -75.114671
v 665.032319 -117.026331 15.757733
v 106.275789 -162.053152 -67.822132
v 58.240545 -193.074232 -52.163928
v 57.994865 -194.190779 -44.553387
v 41.273537 -205.147708 -35.070829
v 27.883300 -209.753179 -2.172219
v 44.200418 -202.173510 16.932273
v 34.949858 -204.337332 17.711697
v 39.872018 -203.246373 17.838217
v 33.911772 -203.901508 20.239678
v 628.979058 -119.063887 -22.493461
v 639.224619 -118.612677 -19.401526
v 145.453701 -153.205308 -77.739361
v 94.648503 -166.562055 -69.124708
v 75.004155 -180.752789 -46.551662
v 29.435875 -205.337460 17.757893
v 14.354489 -206.216666 17.387192
v 25.895164 -201.865702 28.657990
v 36.621691 -201.952282 26.689988
v 40.087803 -200.962257 28.765321
v 47.445069 -197.769199 30.981591
v 218.495437 -131.521698 -0.880063
v 149.326738 -143.544629 -0.618574
v 180.818284 -135.776151 1.463286
v 563.913369 -115.531847 14.009401
v 153.624410 -130.756326 11.712459
v 141.647013 -131.696184 12.874844
v 716.420671 -115.506671 27.969131
v 129.760049 -129.918696 15.439263
v 133.045676 -132.115075 13.951500
v 1.334026 -182.873238 40.564684
v 35.948160 -182.667244 49.641563
v 305.263048 -107.016208 18.301222
v 768.705176 -115.797507 34.993903
v 12.065389 -184.340404 48.587493
v 161.432643 -118.781495 17.952835
v 202.566499 -113.209390 18.178021
v 203.458672 -109.273537 20.052086
v 224.484290 -105.543490 20.950002
v 183.331146 -108.614359 21.474168
v 1.682721 -73.200427 52.733732
v 618.203239 -116.287243 16.027141
v 656.723585 -115.054048 23.632829
v 329.208769 -106.257192 18.808652
v 264.658142 -107.763421 18.808227
v 390.320009 -104.425591 20.276772
v 3.038430 -177.385020 45.662720
v 9.276339 -180.487460 49.370646
v 26.169913 -174.406903 53.515079
v -11.806371 -124.242947 37.694324
v 151.840621 -124.891717 15.393636
v -2.584862 -117.726926 45.532939
v 151.282241 -116.536162 19.894727
v -13.338925 -107.093049 28.504326
v 171.595743 -109.151247 21.851860
v 176.106730 -112.393328 20.285625
v -9.987675 -101.593855 29.439827
v 230.917611 -103.128566 21.661300
v 222.307132 -102.938019 21.928255
v 271.381745 -101.271184 21.442517
v 287.572899 -101.049199 21.098699
v 296.187279 -102.373727 20.371455
v 8.996630 -87.799942 45.753468
v 257.285982 -74.517434 18.718565
v 263.098492 -71.971080 17.316469
v 40.860675 -59.830984 57.281993
v 26.285831 -64.154569 61.022153
v 392.034756 -67.443598 13.690346
v 3.709735 -41.972079 58.963263
v 476.130067 -75.715843 20.280423
v 540.569326 -75.629037 23.864692
v 609.628846 -77.061074 30.147074
v 641.404562 -72.646970 31.555139
v 750.343918 -66.116232 42.261910
v -8.433513 -126.178275 41.932929
v 146.875172 -118.723360 19.137490
v 5.095424 -110.055338 46.339948
v 298.950984 -99.076354 21.567389
v 578.225657 -72.167287 25.231841
v 233.404344 -72.947105 16.509669
v 189.119887 -69.089031 11.983721
v 171.818059 -71.790967 14.228939
v 155.813360 -68.889697 13.198851
v 134.207164 -66.640067 14.162583
v 638.404003 -58.217005 22.074753
v 481.861386 -62.294437 10.449738
v 463.703564 -60.639016 7.922434
v 505.267514 -67.384142 16.111665
v 512.676592 -70.633914 19.023763
v 343.799692 -66.484238 14.057856
v 301.498153 -61.084179 6.706872
v 293.677586 -60.594147 4.731956
v 327.736386 -66.457135 14.210427
v 275.772574 -62.075460 6.413165
v 273.278379 -63.079579 7.994191
v 226.671024 -59.543024 0.402575
v 286.129867 -66.981218 14.006424
v 218.584166 -60.430815 2.258549
v 210.131652 -59.725661 1.574436
v 214.354071 -62.506642 5.283326
v 39.303571 -11.069043 18.078837
v 152.634360 -53.866082 1.019695
v 246.873776 -71.424964 16.064506
v 201.373656 -72.174062 14.266900
v 110.050691 -56.907766 15.451322
v 15.443327 -9.333281 38.765206
v 38.459636 -57.488729 57.074586
v -12.616427 -78.504753 16.808644
v -8.612734 -95.724680 28.328095
v -6.680357 -97.250867 30.031586
v -10.539985 -104.122794 29.959916
v 227.842229 -59.965839 -28.881915
v 9.691327 -0.668853 24.336575
v 46.657446 -10.643084 -20.993048
v 85.573506 -32.538291 -14.117769
v 33.222729 -8.837959 -26.029922
v 150.666435 -50.558627 -3.410146
v 196.512562 -56.234309 -3.429296
v 199.777838 -55.586818 -5.684908
v 203.668920 -56.437559 -4.104658
v 225.636659 -58.546977 -1.553984
v 223.842039 -57.000433 -5.428167
v 128.272743 -50.179128 -28.492349
v 302.346610 -59.477987 2.922663
v 299.011982 -58.704669 -20.565543
v 436.587559 -56.683209 0.768838
v 468.247873 -57.111543 2.212369
v 231.472725 -69.115979 -41.902622
v 451.118269 -57.602979 -13.888420
v 528.178869 -57.179523 -6.330834
v 438.766320 -58.372559 -16.309983
v 453.773643 -59.201661 -17.508384
v 552.016018 -57.710070 -5.517032
v 660.400949 -54.824749 10.430628
v 751.806511 -51.024256 19.328536
v 751.601287 -52.898148 14.686651
v 127.715103 -45.553655 -3.808311
v 136.407976 -48.586261 -1.536816
v 159.734819 -55.733585 -31.562236
v 158.664009 -57.214094 -34.267160
v 59.623252 -16.309339 -17.866714
v 10.595748 -7.482227 -35.821314
v 6.520710 -21.300283 -55.176488
v 121.673967 -48.580918 -27.369397
v 759.220395 -52.227636 15.514547
v 657.633795 -57.926364 4.193969
v 20.476844 -39.872703 -67.492709
v 647.786513 -56.515130 5.928940
v 38.942682 -44.386714 -66.436085
v 142.386489 -53.716841 -31.371611
v 612.287368 -57.736500 0.611931
v 610.287101 -58.999303 -1.890879
v 623.126151 -58.572520 0.091771
v -6.934708 -57.093684 -74.408402
v 170.150297 -56.624780 -31.402954
v 405.873816 -59.684622 -20.499724
v 430.676323 -59.752326 -19.695075
v 21.642212 -51.590335 -74.859643
v 376.418467 -61.756990 -25.145438
v 26.102497 -55.164216 -76.487951
v 10.888218 -56.407549 -77.897319
v 306.102414 -61.238276 -26.453067
v 10.505730 -60.140155 -79.710678
v 12.410377 -59.485555 -79.373023
v 19.272237 -63.615120 -80.766230
v 26.777858 -62.562760 -79.713973
v 20.898090 -66.314789 -81.715408
v 42.354842 -62.437658 -75.892229
v 53.177374 -88.742159 -83.982845
v 57.445317 -88.073780 -82.464162
v 59.639365 -88.187796 -81.853969
v 62.148302 -82.012723 -76.788999
v 68.079845 -92.598639 -81.936621
v 490.995411 -99.475436 -49.048591
v 75.712604 -103.154705 -86.697544
v 177.863111 -124.060450 -83.576727
v 652.915823 -56.884371 5.626700
v 379.544032 -60.310369 -22.386913
v 209.610775 -109.223834 -75.592992
v 539.619830 -99.199916 -42.912167
v 21.314608 -45.375404 -70.933467
v 12.543623 -49.097196 -74.301794
v 643.456979 -94.186248 -28.252313
v 15.196516 -67.124337 -82.312178
v 600.921456 -112.749290 -37.265562
v 516.566749 -105.382798 -48.059116
v 300.238708 -79.529359 -48.528539
v 515.768028 -112.782163 -49.480161
v 37.572508 -74.439295 -82.246823
v 420.675116 -100.720067 -56.453914
v 458.379647 -112.657112 -56.188455
v 451.778434 -114.294202 -56.618932
v 367.213586 -113.924966 -63.508442
v 367.011686 -111.901013 -63.616889
v 49.743348 -92.000219 -85.837177
v 326.531090 -114.483685 -66.801086
v 14.394863 -102.363745 -83.834888
v 321.347437 -117.436720 -66.836610
v 69.501764 -95.904594 -83.795453
v 66.936194 -100.549088 -86.927984
v 11.005816 -119.980616 -80.281879
v 9.055717 -123.334519 -78.659172
v 251.013389 -122.812762 -73.220715
v 9.206805 -126.692859 -77.778710
v 24.859481 -128.184634 -82.573482
v 158.248689 -137.466436 -85.912328
v 51.353651 -131.375993 -88.046265
v 162.845540 -138.549445 -84.201396
v 137.271747 -137.841209 -91.674501
v 118.243641 -139.458030 -94.199991
v 129.370517 -139.538194 -92.893830
v 139.722053 -141.591932 -89.551871
v 52.069352 -135.511527 -87.061652
v 61.136982 -138.193564 -87.204901
v 55.449115 -139.214125 -86.130882
v 85.361820 -140.625692 -95.136898
v 119.518099 -143.701529 -92.354353
v 59.293139 -139.595966 -86.325815
v 119.124050 -145.841377 -91.208300
v 7.849478 -169.605940 -61.159647
v 22.056893 -168.469895 -65.521977
v 11.716705 -171.203930 -62.314293
v 33.891357 -167.640362 -68.495656
v 36.783368 -170.034063 -68.359992
v 42.788614 -164.104583 -71.173756
v 17.924221 -169.169759 -64.365130
v 51.617350 -172.684155 -70.109768
v 8.773466 -181.342693 -59.708022
v 23.399535 -178.643254 -65.332507
v 582.439131 -114.271810 -39.919967
v 586.488345 -116.439285 -38.768032
v 599.945863 -115.032604 -37.041713
v 632.119623 -117.754635 -26.977795
v 580.728975 -120.976964 -33.692808
v 314.720937 -122.088330 -65.023242
v 238.767019 -128.827537 -73.743704
v 174.325380 -143.764641 -78.592173
v 184.869391 -144.234043 -75.097856
v 80.199280 -140.853302 -94.195375
v 65.931207 -142.046575 -87.224400
v 85.711525 -148.028239 -91.229360
v 66.758754 -144.827146 -85.759528
v 99.661311 -151.745876 -88.109604
v 97.833936 -162.391683 -73.313299
v 92.745712 -163.990720 -73.229043
v 89.006144 -169.517688 -67.729885
v 85.834321 -170.829215 -67.766727
v 76.356104 -176.619902 -64.363256
v 79.930330 -173.113402 -67.945541
v 78.827658 -177.635548 -49.931554
v 28.681028 -186.151916 -62.234807
v 14.537000 -183.034125 -61.502655
v 56.212943 -192.670337 -56.102868
v 54.044776 -195.620484 -53.052240
v 45.146274 -198.890236 -51.030927
v 48.954142 -197.548930 -52.545024
v 36.279647 -202.223206 -46.805623
v 763.428781 -114.265392 2.663663
v 29.872963 -136.132309 -81.625199
v 519.561405 -116.643544 4.223437
v 597.416775 -120.869583 -25.534917
v 421.234403 -121.245186 -49.273871
v 656.288801 -117.460280 -17.318795
v 734.557221 -114.409864 -2.830373
v 414.563408 -121.377391 -49.701311
v 401.353434 -121.424942 -51.647264
v 374.855205 -123.028933 -51.575927
v 761.880194 -114.850955 4.155791
v 801.005122 -115.062792 10.428542
v 367.560694 -124.286976 -48.494379
v 328.004229 -127.596561 -50.282265
v 164.120316 -150.092862 -76.819081
v 228.783096 -138.839095 -61.441900
v 91.597609 -151.383303 -88.558452
v 87.494869 -153.514018 -85.415723
v 633.030154 -116.994293 14.208337
v 666.449376 -116.477956 18.841837
v 501.098469 -116.160537 5.651307
v 69.669190 -174.613113 -69.122020
v 40.973759 -203.246971 -44.818301
v 31.323748 -204.074990 -43.532115
v 32.947116 -208.353420 -25.251944
v 32.230648 -207.529624 8.310827
v 35.047704 -206.329264 10.525967
v 26.455355 -204.782911 20.202609
v 687.286412 -114.361497 -16.194374
v 66.540865 -176.881525 -67.867977
v 327.849816 -123.250309 -0.352008
v 200.198801 -120.226950 14.056988
v 34.773312 -199.956400 32.365507
v 622.891987 -116.938789 13.540435
v 671.050867 -115.687412 22.596010
v 139.864571 -129.550776 14.313039
v 12.708808 -188.357209 46.256529
v 29.226726 -186.847097 48.132783
v 715.055131 -114.672705 30.965819
v 724.170533 -115.124440 30.530041
v 160.252421 -122.326662 16.003668
v 769.436529 -115.122044 37.655845
v 338.802646 -106.402189 18.697762
v 343.870380 -107.341566 18.146136
v 344.598438 -105.024992 19.427222
v 179.994484 -114.882721 18.751169
v 21.044409 -176.889507 52.568911
v 194.426065 -118.833110 15.368338
v 658.336827 -115.800502 21.155052
v 170.313062 -115.955951 18.845692
v 794.972922 -116.177977 38.715759
v 208.860247 -106.698072 20.906816
v 15.004874 -85.707961 56.262922
v 241.913902 -107.064738 19.949118
v -5.311928 -133.580270 42.965087
v 147.440958 -127.827581 14.235377
v 133.428691 -125.417848 17.111418
v 156.231738 -123.153995 15.902205
v 281.257116 -101.777151 20.993688
v 276.253445 -103.009113 20.634724
v 310.166458 -103.821166 19.866368
v -10.246042 -83.109213 20.485829
v 15.570662 -89.105246 55.419876
v 353.481669 -104.538402 19.667594
v 383.186615 -101.507001 21.190809
v 17.317488 -78.998671 61.447633
v 23.880850 -77.639013 62.938416
v 110.440989 -69.044349 19.896618
v 14.968426 -71.652205 60.880174
v 255.984112 -72.064962 17.115205
v 22.172466 -53.490802 59.996366
v 0.875764 -48.958063 58.173768
v 412.152695 -70.829956 15.836097
v 45.133805 -52.720619 54.987480
v 478.697361 -72.607188 18.645129
v 513.300301 -76.126887 22.319035
v 523.424244 -77.063021 23.355129
v 2.598241 -38.726183 57.201850
v 586.481706 -74.571186 27.190673
v 594.792973 -74.686243 27.947944
v 587.939839 -72.715258 26.410248
v 579.455754 -70.257053 24.238628
v 630.544837 -76.770860 31.927740
v 633.459306 -72.090838 30.560581
v 676.086002 -68.047034 33.684548
v 5.962315 -71.865308 57.379644
v 742.492241 -64.844126 40.884165
v 641.896166 -64.732223 27.688145
v 604.625500 -71.062886 27.162718
v 455.578504 -60.543259 7.590082
v 486.081111 -69.549434 16.936550
v -2.992704 -112.329120 40.828169
v 742.007220 -62.771716 40.106400
v 563.819550 -68.867104 21.781943
v 506.663486 -69.901995 18.133538
v 417.359140 -69.108205 14.773313
v 409.574370 -68.139102 14.043826
v 341.047113 -58.370586 4.236428
v 335.335118 -59.998058 7.691770
v 284.971849 -69.095115 15.821364
v 301.371877 -70.639401 16.859191
v 169.368455 -55.763069 0.238109
v 189.484659 -56.676985 -1.537227
v 10.876176 -1.866316 27.884669
v 143.664105 -68.886529 14.224088
v 138.771567 -73.389530 16.916802
v 42.058928 -35.068178 47.621717
v 39.203726 -34.815699 47.595753
v 40.068613 -45.995931 53.528569
v 41.899398 -56.179745 56.387006
v 1.966230 -44.922028 58.568596
v -20.319518 -87.339415 16.928931
v -20.375101 -83.599922 15.401383
v -16.937375 -94.084981 22.327039
v -12.740824 -107.947130 29.321474
v 46.898212 -153.232214 45.924284
v 219.747922 -59.966987 -30.023519
v 28.425615 -11.143350 -33.616541
v 6.576884 -6.644753 -34.985248
v 34.464431 -11.126217 -30.397053
v 37.975279 -10.474030 -26.810974
v 181.804017 -55.045187 -3.261447
v 189.024607 -55.087968 -4.766420
v 194.609473 -57.436086 -0.839161
v 22.355223 -11.710012 -38.089187
v 110.019916 -43.667103 -22.223943
v 274.454228 -60.276266 2.782742
v 266.015084 -58.898533 -0.756281
v 343.100732 -57.167825 -0.424912
v 423.672772 -58.315498 4.195639
v 312.606395 -60.486689 -24.647381
v 512.433737 -60.940831 10.345263
v 502.238866 -62.081067 11.119562
v 511.323198 -58.701515 7.240991
v 388.808119 -61.113617 -23.701378
v 415.591651 -58.919987 -18.547245
v 489.144172 -57.617717 -11.303903
v 432.494591 -62.777738 -24.677579
v 608.171822 -57.084425 1.574880
v 615.879361 -56.727400 3.017238
v 655.290074 -55.882172 7.729501
v 712.561269 -54.219654 13.192745
v 134.179047 -49.152067 0.164887
v 424.251976 -58.387658 -16.945452
v 54.375643 -13.586076 -19.109957
v 64.133090 -17.735267 -13.883266
v 99.547358 -38.804394 -16.721067
v 764.414017 -50.768963 18.424252
v 712.210011 -55.185383 11.262836
v 13.757162 -36.925587 -66.644527
v 636.171341 -56.695192 4.704030
v 8.526237 -47.011235 -73.364006
v 31.600381 -47.505061 -70.963146
v 26.024177 -49.555962 -73.219348
v 295.413501 -59.465095 -22.817899
v 26.787853 -51.647670 -74.431691
v 305.788107 -63.676298 -30.608299
v 201.877893 -59.501796 -31.809783
v 2.388345 -60.879746 -79.336124
v 11.160560 -66.119471 -82.059935
v 23.338090 -65.524684 -81.232291
v 48.369298 -60.398924 -71.970026
v 31.424699 -56.746986 -76.265252
v 28.443669 -63.671081 -80.068376
v 39.473804 -62.894814 -77.128092
v 108.539114 -75.509952 -59.623950
v 58.539546 -75.541376 -74.766626
v 65.532757 -78.180070 -73.177549
v 78.306205 -78.683625 -68.707231
v 56.734274 -83.538706 -79.898691
v 60.258566 -90.962121 -83.327516
v 465.638077 -104.089577 -53.643031
v 371.270118 -101.419390 -60.193566
v 509.720376 -106.133172 -49.149761
v 70.651139 -98.268190 -84.971102
v 191.391834 -103.880452 -75.290848
v 87.013376 -106.293818 -87.624738
v 94.880395 -109.341603 -89.505510
v 156.051292 -114.054809 -85.924270
v 108.163976 -113.769285 -92.294928
v 477.930794 -103.733264 -52.237958
v 292.365824 -104.865033 -66.182602
v 718.191243 -87.269336 -19.316908
v 705.943226 -84.902504 -18.842739
v 17.796978 -44.656434 -71.124956
v 555.185729 -105.511136 -42.834030
v 5.929949 -68.836273 -82.288403
v 38.488835 -65.106339 -78.365336
v 43.461544 -65.184517 -76.671088
v 27.802049 -66.253083 -81.162025
v 528.301332 -116.313209 -47.514669
v 62.626100 -75.132631 -72.564473
v 450.744662 -116.093183 -55.972948
v 48.108078 -75.158617 -79.387988
v 351.906487 -100.488312 -60.886168
v 360.046406 -117.045902 -62.938681
v 12.205909 -104.357860 -83.292013
v 9.822226 -106.692564 -82.190526
v 319.220548 -118.797126 -66.568002
v 227.028693 -109.230831 -73.449146
v 27.867119 -106.668020 -84.632320
v 34.081458 -107.354515 -86.110736
v 125.257764 -112.436097 -90.472428
v 117.444460 -114.192880 -92.033436
v 122.005534 -115.012814 -92.225617
v 101.655718 -114.719188 -92.880710
v 32.599266 -130.424943 -84.510947
v 16.518178 -133.817383 -78.554314
v 22.163894 -135.438337 -79.295410
v 59.945720 -133.367337 -88.683767
v 54.577434 -144.479831 -84.186053
v 108.046813 -141.354230 -94.652475
v 60.359938 -143.163327 -85.104046
v 23.006402 -164.182496 -66.912323
v 30.972570 -166.716608 -68.039037
v 58.083347 -171.543326 -70.826560
v 19.527854 -180.973393 -63.948149
v 624.758994 -101.984492 -32.829078
v 90.905016 -112.870253 -92.328671
v 73.413075 -136.053690 -93.939844
v 59.413447 -177.736624 -68.001379
v 64.392290 -175.564274 -69.012696
v 697.192574 -112.591694 -17.042266
v 788.435319 -113.374765 4.438232
v 705.605575 -112.601375 -14.622406
v 815.092379 -115.669470 13.416048
v 697.311548 -113.951279 -14.008120
v 588.345319 -114.484805 -38.969077
v 589.564739 -112.242828 -38.938102
v 644.029458 -117.721317 -22.008677
v 625.307132 -118.857983 -25.695432
v 593.641330 -120.250912 -32.589872
v 330.868564 -117.502245 -65.799331
v 325.079699 -118.397115 -66.064438
v 363.129390 -123.653662 -52.604575
v 233.223153 -127.842551 -74.686182
v 228.809393 -130.412780 -74.620104
v 178.549328 -130.269948 -82.892205
v 239.020534 -135.578840 -67.302900
v 233.472470 -137.772379 -63.736124
v 174.292079 -141.872461 -79.707607
v 188.331357 -145.003436 -72.701952
v 100.753058 -141.095661 -95.339520
v 105.621860 -144.472568 -93.673569
v 158.970038 -150.433325 -78.141712
v 154.020313 -150.561897 -79.714053
v 63.537935 -138.133957 -88.178619
v 11.589487 -131.031952 -77.611139
v 102.861211 -155.158337 -82.286561
v 61.628707 -145.747265 -84.128806
v 95.419903 -164.874073 -71.383064
v 64.818715 -167.385239 -72.423444
v 69.129217 -166.041941 -73.159943
v 48.360006 -163.259359 -72.373714
v 68.342983 -172.474792 -70.560284
v 49.559779 -175.036837 -69.407956
v 46.841044 -176.861454 -68.800862
v 43.999124 -189.841477 -60.163297
v 725.765539 -113.092622 -8.268256
v 738.876463 -112.374208 -6.857682
v 792.612554 -114.208596 7.081180
v 89.134464 -154.838159 -83.629411
v 578.655456 -116.478599 11.282527
v 108.461988 -159.361603 -72.840389
v 558.614266 -116.585670 8.610871
v 577.425259 -115.896995 13.662163
v 82.764357 -174.437007 -60.130025
v 72.046414 -179.915333 -61.985696
v 84.180769 -173.728469 -57.347351
v 47.289567 -200.327195 -48.444510
v 49.941757 -198.648921 -50.245932
v 55.005711 -196.120393 -48.567706
v 222.607387 -133.123726 -6.074196
v 41.197856 -205.624530 -26.531652
v 11.060356 -209.276591 -9.174259
v 43.631711 -203.418954 12.062227
v 44.709338 -200.277291 26.825552
v 668.114981 -116.915542 -14.483742
v 596.530073 -117.094847 10.104427
v 65.545735 -179.282759 -65.911863
v 17.335596 -206.801034 15.520546
v 28.221266 -203.666267 23.092694
v 634.505394 -116.415868 17.020385
v 8.603517 -189.067010 44.319122
v 39.985444 -181.626387 48.922930
v 5.980870 -189.484593 42.641875
v 129.154974 -127.288751 16.732259
v 4.717958 -180.914992 46.267767
v 164.158851 -117.149905 18.647893
v 199.653666 -114.005166 17.889314
v 2.476089 -180.379766 43.753676
v 14.177495 -179.706380 50.851783
v 283.877260 -103.887874 19.954305
v -12.840574 -125.687968 34.858033
v 7.637308 -82.212299 46.307276
v 3.969856 -71.478363 56.239287
v 186.620534 -122.655415 13.440115
v -9.307158 -129.876743 38.352212
v 13.082220 -138.291765 57.354463
v 145.265532 -130.338249 13.123271
v 148.140975 -122.099493 17.279610
v 152.085942 -123.102494 16.338705
v 153.776921 -119.396026 18.262679
v 160.238146 -116.540445 19.323391
v 180.299862 -112.919492 19.749671
v 203.977542 -106.714451 21.077031
v 236.136099 -105.841422 20.602692
v 253.249114 -104.419199 20.747228
v 340.449574 -103.560476 20.079583
v 355.824527 -106.566757 18.666733
v -9.738245 -78.165621 18.955689
v 174.219115 -78.085468 17.419436
v 15.841086 -80.797950 59.902572
v 13.645615 -77.196252 60.101514
v 15.646598 -76.424652 61.163374
v 201.278695 -75.898371 16.761692
v 290.513344 -71.995911 17.716792
v 514.902934 -73.820827 21.152623
v 545.652006 -75.619199 24.275323
v 216.350322 -104.205475 21.619575
v 534.535168 -74.380118 22.738908
v 566.937857 -72.443437 24.324846
v 624.428000 -70.921830 29.143994
v 590.971919 -71.365945 25.980979
v 573.589823 -69.087300 22.902927
v 470.344723 -60.475948 7.870387
v 143.827122 -51.806588 0.601328
v -4.670653 -115.996354 42.840737
v 628.358290 -67.917751 27.998415
v 540.957161 -70.873566 21.091750
v 524.284660 -73.819559 21.726849
v 424.214668 -60.525371 7.194858
v 291.568030 -69.283705 16.047992
v 201.503469 -57.071493 -2.360306
v 158.448197 -53.151165 -1.293780
v 151.347267 -52.076724 -1.064551
v 249.174900 -74.296795 18.305937
v 244.105622 -72.569801 16.816245
v 36.637190 -47.091617 54.020414
v -4.901634 -93.050093 29.816181
v -8.204768 -105.178452 32.224479
v -0.968158 -109.555464 40.213531
v 5.963088 0.222701 19.513089
v 43.605226 -9.597080 -20.945015
v 170.771876 -54.048307 -2.767250
v 236.658886 -59.606451 0.218051
v 246.962582 -59.244169 -0.659494
v 254.016379 -58.150629 -3.290276
v 265.576108 -60.680616 3.185438
v 9.629359 -21.014254 -54.118408
v 463.427812 -58.993590 5.643237
v 533.785862 -59.952818 10.638296
v 537.563650 -58.522296 8.921107
v 460.190936 -57.440190 -12.972280
v 475.014758 -57.193141 -11.269589
v 479.012666 -58.789575 -14.905539
v 509.641790 -57.769858 -9.787744
v 623.589816 -57.243432 2.564113
v 745.176315 -52.884317 15.088729
v 94.134338 -37.268656 -17.271198
v 209.443092 -59.013614 -29.792103
v 214.567546 -63.067381 -36.014202
v 178.426195 -106.023955 -78.157221
v 6.251414 -39.598059 -69.117216
v 126.950757 -52.986416 -33.142191
v 636.179783 -57.699223 2.862745
v 4.476455 -49.811779 -74.778868
v 1.470375 -50.825812 -74.980733
v 514.534495 -59.580963 -13.254548
v 531.637175 -57.814010 -7.800192
v 291.473454 -61.735330 -27.916849
v 25.241219 -44.850875 -70.209530
v 6.092115 -56.416915 -77.698944
v 55.997137 -59.568434 -66.749744
v 24.563335 -61.557146 -79.318849
v 29.447391 -60.295163 -78.464894
v 35.882432 -62.016057 -77.882517
v 24.948543 -67.731761 -81.992300
v 233.337832 -109.265320 -72.757932
v 81.772478 -103.786951 -86.005044
v 137.242955 -117.037530 -91.154443
v 101.381552 -111.585991 -91.022550
v 148.284182 -111.812186 -86.161422
v 143.745573 -114.482723 -88.646544
v 1.408624 -54.456739 -76.467246
v 27.066630 -59.537100 -78.335408
v 582.090716 -116.094130 -39.606518
v 361.452350 -114.934378 -63.762837
v 11.581565 -98.575600 -83.979216
v 5.283959 -101.045485 -82.717036
v 342.542580 -115.382987 -65.357596
v 339.978195 -115.462756 -65.553738
v 6.760837 -104.851923 -82.300561
v 326.207298 -116.528851 -66.582192
v 315.106608 -116.497109 -67.620366
v 21.734758 -120.050998 -83.137145
v 6.396826 -124.292664 -76.909088
v 133.937494 -113.925761 -90.309820
v 18.166424 -140.245846 -76.807644
v 147.837187 -138.285563 -88.607197
v 2.224972 -169.246476 -58.357953
v 11.573177 -168.202012 -63.027245
v 30.286296 -164.468668 -68.245741
v 38.544872 -166.107956 -69.578123
v 56.174878 -168.257657 -71.627333
v 65.080443 -169.388299 -71.752467
v 12.443095 -181.704217 -61.436732
v 16.787776 -181.778755 -62.959615
v 20.645752 -182.240399 -63.651282
v 27.914991 -182.592529 -64.876893
v 62.066850 -178.824576 -66.872526
v 365.280762 -115.538286 -63.211602
v 775.440906 -114.410961 5.167186
v 659.861133 -116.587585 -19.606601
v 669.313331 -116.105927 -17.480684
v 464.043842 -121.511717 -43.136574
v 13.175501 -92.421862 -84.591801
v 185.151859 -127.083579 -82.022433
v 179.161799 -127.241249 -83.202020
v 13.087509 -138.020664 -75.939726
v 111.867163 -156.880828 -75.909822
v 117.096981 -156.366161 -75.189112
v 55.004904 -164.001427 -72.946010
v 9.939788 -183.424509 -59.241926
v 62.048932 -189.542316 -55.523816
v 60.348392 -191.600759 -51.193067
v 52.169297 -197.346792 -51.235899
v 53.601714 -196.753551 -50.681199
v 446.498731 -121.317605 -46.060670
v 455.880401 -121.180565 -46.197619
v 246.291017 -135.632537 -63.530499
v 173.095249 -147.795633 -75.759705
v 182.604948 -147.127383 -70.761092
v 56.727842 -193.588673 -53.934569
v 28.037687 -208.926379 5.638553
v 36.032813 -205.196629 14.075560
v 20.489940 -208.208801 10.892488
v 706.107821 -113.903068 -11.489040
v 713.120847 -112.340902 -13.134277
v 243.457808 -104.539533 20.964798
v 189.312859 -135.455208 -0.361802
v 149.404221 -130.660208 12.362297
v 436.375033 -104.024763 21.897349
v 294.070085 -106.163897 18.667791
v 11.533032 -182.129064 49.542673
v 171.867894 -114.001328 19.780364
v 268.426269 -103.132918 20.831535
v 11.592548 -77.787986 58.272933
v 4.796085 -73.632662 55.705898
v 382.047167 -106.257752 19.251793
v 192.193349 -115.760934 17.353188
v 274.691762 -105.012818 19.759407
v 147.272210 -129.338111 13.426040
v 144.309869 -124.024162 16.631217
v -6.804139 -102.915972 32.226365
v 264.238584 -104.336681 20.462326
v 284.355805 -101.625707 20.967822
v -11.631961 -81.163449 18.530897
v 420.906406 -106.956740 20.168668
v 132.156082 -71.314300 16.721157
v 426.443772 -104.784828 21.288238
v 21.723903 -74.257120 62.419316
v 221.843600 -73.639047 16.345949
v 268.242632 -74.723892 19.098132
v 40.793108 -51.424701 55.088616
v 488.189338 -71.776533 18.476435
v 8.922631 -31.008086 56.828105
v 582.482325 -67.459645 22.694383
v 721.644229 -63.556870 37.703372
v 243.972994 -74.329728 18.099251
v 684.297392 -65.826573 33.772029
v 433.257287 -58.843443 4.980142
v 140.169700 -68.488895 14.381146
v 40.026544 -38.785997 49.876176
v -15.312049 -84.639801 18.172340
v -7.719704 -117.151185 41.530304
v 40.902128 -9.491427 -22.759973
v 429.601629 -56.567014 0.541001
v 286.410788 -64.808111 -33.089662
v 662.111411 -55.678301 8.500476
v 11.581830 0.180547 -18.997592
v 10.190836 -0.093377 -19.895697
v 33.473308 -60.152307 -77.644554
v 240.133839 -109.306297 -72.073836
v 168.566818 -128.763218 -85.315911
v 0.304468 -58.214663 -77.826311
v 21.007572 -162.822576 -66.877002
v 35.190035 -183.514484 -65.026901
v 171.005912 -136.333806 -82.942574
v 136.941276 -153.187375 -80.052134
v 67.614013 -163.479829 -74.181553
v 41.726870 -185.679720 -63.524781
v 565.178608 -116.100164 11.693991
v 190.559454 -135.998928 -1.852756
v 33.887290 -202.106911 27.194709
v 199.817088 -118.078893 15.490509
v 331.925281 -104.087409 19.869445
v 318.278922 -105.862475 19.047439
v 324.950052 -103.351849 20.131118
v 175.006258 -114.407474 19.339314
v 725.348449 -53.851650 32.352074
v 649.371039 -57.547735 23.151338
v 13.646411 -7.519225 37.117727
v 286.008835 -60.674192 -26.043579
v 288.732469 -62.335603 -29.174276
v 295.736097 -64.308828 -31.972253
v 28.896306 -56.948260 -76.928095
v 30.647159 -200.988865 31.784787
v 9.133513 -185.447656 46.886326
v 187.467312 -117.044049 16.941513
v 22.766510 -83.001780 62.080725
v 9.138462 -74.362860 58.415483
v 580.563383 -63.613527 19.437825
v 34.357846 -35.259543 48.773252
v 44.395317 -12.006330 -25.981317
v 253.218515 -60.240070 1.674896
v 15.917977 -108.238275 -83.265365
v 20.153355 -166.652051 -65.452645
v 24.212528 -161.321562 -67.634956
v 12.995473 -209.731082 -6.878529
v 18.008757 -75.154028 61.896942
v 18.917410 -72.711532 61.626585
v 13.608608 -9.354654 39.901550
v 162.010867 -133.129343 -86.139829
v 15.815924 -106.006432 -83.598277
v 7.970141 -74.769251 57.519230
v 11.603869 -107.916014 -82.060846
v 21.488900 -164.845216 -66.414767
v 337.886629 -115.038234 -65.831419
v 547.983709 -115.697379 -44.834629
v 22.229206 -62.685944 -80.100456
v 6.096036 -54.492908 -76.781996
v 20.164853 -46.920912 -72.023609
v 435.680229 -57.710159 3.070718
v 324.427189 -123.284308 0.511662
v 364.455518 -113.443984 -63.774203
v 577.682199 -115.187520 -40.513048
v 21.933566 -46.537921 -71.607149
v 25.211945 -44.110649 -69.689302
v 216.852720 -58.708789 -0.596789
v -10.330706 -77.201656 18.106879
v 219.001756 -133.226359 -5.068018
v 330.945429 -115.334770 -66.378237
v 16.587094 -59.717622 -79.000359
v 17.245807 -56.645932 -77.566548
v 545.999763 -57.408996 -5.288387
v 40.087618 -179.891580 49.774083
v 250.001253 -102.723660 21.463478
v 22.129495 -61.513573 -79.530118
v 26.096966 -160.679890 -68.434434
v 16.243403 -58.638138 -78.533927
v 6.083649 -0.405164 -20.148347
v 291.870077 -64.915713 -33.026459
v 171.097793 -126.578655 -84.954887
v 497.305230 -72.812855 19.564023
v 292.939374 -103.755275 19.774304
v 152.360667 -128.637910 13.212526
v 21.599085 -60.060314 -78.951892
v 492.029076 -116.611668 1.763601
v 173.919013 -76.669613 -54.556351
v 426.529884 -72.124407 16.822285
v 50.230442 -67.401553 -74.541625
v 626.993740 -89.711902 -28.024698
v 122.927562 -67.916186 -51.545258
v 267.162615 -93.516016 -61.362945
v 413.063848 -114.990835 14.696195
v 414.983674 -110.847469 17.912761
v 112.508887 -159.594575 -67.116470
v 214.335607 -57.463402 -25.364059
v 720.168835 -62.255778 0.944805
v 510.835729 -115.268639 11.946363
v 324.251175 -69.836569 -37.853869
v 432.683855 -96.706172 -53.469923
v 277.597087 -58.543611 -20.724948
v 118.453525 -70.986350 -54.781904
v 575.852530 -97.357019 30.360051
v 279.621664 -83.366330 21.779822
v 557.385638 -121.967782 -30.883510
v 82.046760 -84.932812 29.987793
v 247.031272 -77.105488 -48.693381
v 605.925246 -100.233651 -34.632150
v 459.528944 -97.005526 24.196492
v 429.959447 -92.674795 -51.403069
v 447.650491 -88.917675 -47.497432
v 174.285528 -67.866905 11.574840
v 181.016310 -133.838829 4.079653
v 651.137730 -75.737448 33.585119
v 624.996606 -79.711405 -22.111614
v 529.200945 -120.072848 -14.617709
v 285.011609 -88.621554 22.456501
v 693.864505 -117.241745 14.924275
v 695.465075 -63.943369 34.373586
v 110.801558 -98.006438 -75.896387
v 472.428611 -103.560262 -52.760976
v 627.918793 -70.687089 -14.152813
v 282.724800 -128.076136 -23.400554
v 359.384165 -120.911885 -8.606989
v 394.462551 -73.281149 17.095985
v 617.166643 -78.297457 -21.926294
v 489.274806 -68.332692 -27.495758
v 496.983575 -64.818205 -22.797329
v 175.336287 -91.925629 22.344148
v 394.869892 -123.372295 -40.884893
v 593.727224 -84.288370 -28.620747
v 538.614579 -112.487962 21.462161
v 297.987423 -62.626128 -29.233611
v 378.430006 -81.789778 20.583914
v 454.552005 -121.125553 -26.909401
v 357.966349 -87.151149 21.952988
v 530.920905 -106.801476 -46.456229
v 535.015006 -101.970377 -44.541536
v 219.660183 -114.794584 -75.902031
v 442.068909 -63.901706 -25.705457
v 334.835244 -97.477335 -60.214579
v 403.842173 -70.771168 15.715463
v 393.641914 -119.056297 -5.275320
v 206.533215 -86.676934 -60.089950
v 195.038011 -88.150462 -62.291929
v 714.501161 -76.265882 -13.043203
v 429.176525 -121.843130 -30.629187
v 143.448097 -99.253898 -75.514243
v 137.683962 -101.166998 -77.679240
v 190.219631 -140.952189 -30.177337
v 186.383891 -141.627013 -34.730930
v 597.152812 -65.921380 -12.766531
v 549.037095 -121.767162 -26.816662
v 130.096611 -152.812640 -17.974067
v 447.718550 -109.285330 -56.888957
v 40.681802 -142.066586 -82.923112
v 381.923156 -123.595772 -46.491660
v 313.390960 -81.388386 21.129715
v 249.657937 -78.869090 -50.178697
v 245.815576 -92.939743 22.905249
v 212.770345 -56.047386 -21.101939
v 660.167058 -96.919377 -27.445843
v 428.958719 -107.426177 -58.195846
v 443.283594 -85.963102 -45.917233
v 119.329214 -64.981842 -49.018373
v 426.247744 -62.249954 -24.220634
v 522.976345 -68.702202 18.263134
v 327.716834 -61.582464 -26.219113
v 201.153928 -54.590878 -16.978829
v 738.752496 -96.656341 42.881356
v 367.094184 -68.371558 14.735806
v 164.172001 -76.893130 -55.592064
v 81.228628 -73.331604 -64.126638
v 456.510089 -117.477009 -4.900283
v 148.010700 -87.270272 20.924866
v 564.245918 -120.242598 -12.756257
v 105.935900 -72.417582 -57.586675
v 290.134686 -113.618449 -69.149332
v 212.417692 -112.226581 -76.230543
v 619.667845 -79.646944 31.733216
v 608.098442 -79.797703 30.815077
v 258.852951 -84.445308 -54.636199
v 600.506446 -114.960475 19.110358
v 115.883679 -157.982053 -26.754637
v 466.760992 -85.533300 -43.546918
v 166.984052 -150.529763 -67.593372
v 682.040900 -93.283804 38.349657
v 84.841659 -73.755509 29.034203
v 682.771495 -87.334749 38.387192
v 181.369749 -135.804910 -80.788930
v 158.918827 -98.698211 -74.121392
v 156.430645 -146.423241 -18.511941
v 497.403642 -121.607065 -32.004201
v 683.061350 -96.923021 38.246718
v 271.699794 -86.314030 22.337474
v 480.842080 -121.095281 -27.153759
v 542.433119 -90.333996 28.118137
v 408.192960 -61.976349 8.944337
v 756.668884 -63.929953 -1.796626
v 707.947730 -74.269947 -11.730957
v 688.771386 -71.685458 -10.284565
v 530.654400 -98.079529 27.511954
v 619.944078 -119.828414 -12.746227
v 340.151893 -93.701648 -57.772119
v 468.381539 -116.310608 5.346791
v 354.545012 -115.729919 -64.112354
v 442.308223 -58.408427 4.360189
v 302.284218 -104.637671 19.439597
v 184.098076 -110.813556 20.531002
v 466.445139 -57.996794 4.042419
v 168.102483 -115.818593 19.087605
v 636.548463 -117.944838 -24.412624
v 601.179083 -120.375051 -29.011767
v 575.797635 -117.351753 -40.074039
v 812.907802 -114.691128 10.612717
v 523.070624 -115.743216 -48.359800
v 571.799193 -112.939993 -41.575438
v 567.537941 -114.588230 -42.141303
v 579.733881 -58.319458 -3.786483
v 527.249624 -60.977320 11.390368
v 434.968487 -107.301467 20.563971
v 222.537275 -139.198087 -66.321597
v 444.734247 -115.199831 -56.897634
v 535.023383 -116.774507 -46.486352
v 525.659906 -113.628241 -48.148025
v 312.139727 -62.749219 -28.862957
v 503.283736 -58.229843 5.994182
v 726.367692 -55.520718 33.994521
v 369.545277 -63.890438 11.590145
v 448.390733 -58.985415 5.330981
v 534.122250 -103.424861 26.914104
v 705.906458 -115.805456 25.340537
v 557.714219 -115.921297 11.661483
v 780.874502 -116.767503 31.345968
v 288.653976 -130.242831 -58.872026
v 426.979301 -121.671708 -46.192536
v 173.143316 -146.042623 -77.368987
v 157.783275 -141.365982 -84.483698
v 436.735352 -114.156895 -57.876025
v 559.973950 -111.238895 -43.193789
v 721.105215 -53.674528 14.281143
v 341.667272 -60.273561 -23.063246
v 272.833238 -57.582859 -4.946237
v 300.979224 -57.786903 -16.968849
v 371.247560 -56.379981 -2.726075
v 416.836556 -55.670773 -5.013854
v 318.501533 -60.520956 -24.491151
v 480.103555 -56.023467 -1.341133
v 492.265282 -56.800890 2.276342
v 555.035782 -56.999783 7.976114
v 564.106375 -56.020520 6.144614
v 578.304070 -55.604307 5.366651
v 589.184563 -55.442448 7.313254
v 498.525165 -56.873969 -8.333671
v 508.648739 -56.557736 -6.157123
v 556.702588 -56.503380 -1.616506
v 611.263612 -55.027834 10.540116
v 637.424420 -54.410527 14.739477
v 565.845224 -56.387298 -0.138631
v 597.084110 -55.765597 4.344228
v 605.126166 -55.464137 6.031418
v 663.859046 -53.561523 15.475029
v 684.712641 -52.729509 19.601269
v 313.627595 -74.119487 -42.873091
v 729.833373 -51.174153 21.431344
v 704.912860 -53.629170 14.530756
v 737.774660 -51.005867 20.926342
v 192.906147 -57.294135 -28.756366
v 638.997898 -54.305372 12.431950
v 645.057344 -54.098548 15.147816
v 602.415732 -56.711622 1.908326
v 304.359458 -102.936218 -64.615009
v 740.653044 -54.217937 12.711897
v 708.079137 -57.676293 7.079162
v 571.488552 -60.706681 -8.997006
v 564.691186 -60.072016 -8.726103
v 580.450203 -65.100177 -13.879739
v 553.703589 -62.684301 -14.007501
v 461.714865 -72.211196 -33.550432
v 465.480225 -76.773897 -37.204364
v 561.057289 -81.078084 -30.431500
v 560.386266 -93.680452 -37.841405
v 346.740925 -91.598502 -56.119523
v 500.425917 -111.160115 -51.379327
v 684.193923 -57.968579 5.790209
v 344.619341 -73.755494 -41.432776
v 761.189539 -74.909055 -11.569705
v 804.894793 -83.851204 -15.617245
v 469.834474 -113.262627 -55.065890
v 425.492536 -110.035878 -59.040985
v 419.273986 -113.291249 -59.474583
v 370.888299 -112.734531 -63.357067
v 350.235425 -113.481427 -64.961582
v 318.690933 -112.770042 -67.166575
v 284.164021 -113.795167 -69.596242
v 247.099314 -122.387802 -73.613636
v 745.263787 -110.884112 -8.241030
v 658.120589 -110.689697 -28.713465
v 639.448025 -116.328749 -27.798568
v 623.400352 -118.224846 -28.839722
v 585.712721 -120.036834 -35.242836
v 610.116103 -118.231298 -32.807382
v 616.672529 -119.498276 -26.443953
v 457.112969 -120.473495 -49.081592
v 338.105182 -119.720320 -63.574097
v 312.664046 -127.185167 -58.094489
v 188.121205 -131.143793 -80.794507
v 222.464693 -136.465108 -72.023134
v 309.046468 -126.031710 -26.747643
v 509.420293 -121.726409 -40.915659
v 513.092700 -121.988514 -36.106235
v 505.774811 -121.913020 -37.218111
v 436.396119 -121.670953 -44.844834
v 442.075343 -121.780970 -33.108469
v 259.195200 -134.822030 -49.619895
v 479.044212 -118.830968 -12.196461
v 706.817190 -116.802288 19.391209
v 328.780256 -123.252069 -7.696673
v 421.043486 -121.728639 -46.878903
v 542.026311 -119.635824 -10.534767
v 360.959996 -120.887567 -12.549327
v 541.129414 -120.562676 -16.930987
v 358.809327 -120.184652 6.342114
v 372.244282 -115.865595 12.538395
v 378.889501 -117.783786 10.329175
v 385.470986 -118.483430 8.924651
v 573.260865 -115.196385 16.010473
v 413.675835 -116.254808 13.091098
v 430.743507 -114.293579 16.074257
v 466.086996 -113.137703 18.484598
v 478.724827 -113.045269 18.991439
v 490.158460 -111.158848 21.252481
v 523.648961 -111.317394 22.655425
v 502.114388 -109.553870 22.905051
v 535.468311 -110.039984 24.294427
v 620.793760 -107.996764 31.271637
v 642.808310 -108.738228 32.500190
v 256.478651 -128.146657 -1.874638
v 333.568436 -121.518505 4.598589
v 584.796342 -115.610933 15.464849
v 686.836114 -114.293162 28.819181
v 193.394878 -85.507305 21.153212
v 387.514584 -98.832892 21.993192
v 476.085367 -101.001374 24.264160
v 546.146316 -103.373443 27.658626
v 395.508712 -80.236411 20.128142
v 565.497281 -101.797542 29.200941
v 573.376589 -101.501804 29.769743
v 590.462495 -99.335964 31.172338
v 371.709947 -72.592011 16.964333
v 717.306458 -71.117342 39.640089
v 383.877632 -88.112640 22.105648
v 305.215058 -73.946713 18.606137
v 676.783098 -60.234306 29.612757
v 737.961259 -56.062170 36.214129
v 729.176214 -56.990833 35.485736
v 740.342735 -58.700236 38.101176
v 648.605568 -58.985866 24.391948
v 605.859310 -59.953287 19.092618
v 583.240481 -60.964973 17.198823
v 339.958043 -64.458970 12.630849
v 322.444511 -64.995471 13.194411
v 423.029658 -118.221962 -7.906189
v 555.519342 -111.036105 24.427818
v 746.500222 -116.384250 27.222924
v 555.538961 -114.415708 -43.887534
v 559.958707 -113.462800 -43.299954
v 991.230661 -135.657645 25.954722
v 561.820521 -109.510883 26.243833
v 563.596032 -106.779329 27.799899
v 745.005028 -112.237401 -5.819455
v 551.336514 -59.574228 11.755783
v 391.962444 -110.592292 -61.699696
v 280.547502 -126.938612 -3.540658
v 296.479452 -83.932665 -52.493833
v 272.001033 -117.198915 -71.062464
v 373.317053 -114.994441 -62.752594
v 341.912794 -121.496424 -61.263508
v 518.958605 -118.988932 -47.361457
v 521.694152 -117.347855 -48.112429
v 581.456348 -105.669756 29.434890
v 460.704212 -105.297307 22.464492
v 543.650842 -63.393744 15.336466
v 759.580148 -57.242971 40.098278
v 734.432887 -65.135764 39.945021
v 771.030914 -61.528003 43.458128
v 764.793854 -65.945273 43.990799
v 509.863214 -106.793684 24.538687
v 544.642697 -107.284254 26.386538
v 751.820448 -102.760831 43.396805
v 511.593415 -104.306359 25.357901
v 465.858168 -114.749678 15.720707
v 438.441561 -115.758357 13.828968
v 807.046892 -117.741256 25.787696
v 430.207464 -116.746634 10.603674
v 265.807046 -128.851083 -6.736994
v 766.067299 -116.957236 24.722948
v 744.169837 -114.988847 1.159587
v 1024.178005 -33.291592 -6.751089
v 294.057959 -129.155920 -35.564295
v 794.081985 -112.496390 3.407421
v 751.357514 -109.999089 -8.422904
v 317.617291 -125.003778 -60.937426
v 295.289553 -128.524160 -60.669127
v 539.806291 -120.252995 -43.256742
v 534.563144 -120.506469 -43.508103
v 504.816740 -119.700813 -47.987753
v 481.632835 -120.301380 -48.131416
v 509.857676 -119.425700 -47.817350
v 514.504002 -117.648785 -48.853685
v 512.189835 -116.061706 -49.740504
v 308.700376 -122.291370 -65.802379
v 494.237655 -117.904869 -50.937109
v 496.721121 -119.012352 -49.584589
v 444.149371 -117.026775 -55.744495
v 410.089289 -118.642996 -56.554891
v 488.684742 -113.949752 -52.942518
v 492.139853 -116.262735 -52.106266
v 463.595568 -117.680246 -53.731429
v 432.245525 -118.918496 -54.315374
v 406.665250 -116.353579 -59.176896
v 403.347380 -118.803191 -56.944839
v 279.893354 -116.807620 -70.388050
v 310.027278 -116.286839 -68.031375
v 784.102209 -85.487878 -16.531097
v 275.278562 -110.922103 -69.523485
v 322.438782 -87.353992 -54.149803
v 379.090907 -89.608978 -53.063527
v 330.264269 -87.922209 -54.287594
v 571.980215 -79.994590 -28.350467
v 560.589779 -75.905281 -26.624480
v 574.297429 -72.488892 -22.123847
v 374.005930 -78.754794 -45.125396
v 475.613990 -62.345117 -21.245702
v 575.968835 -56.466016 9.484270
v 680.609995 -52.885257 19.876764
v 711.952514 -53.073639 28.915642
v 663.278010 -55.813514 23.532899
v 281.037245 -57.701118 -4.166266
v 568.148417 -57.024443 9.712665
v 777.417942 -48.493905 33.409892
v 682.121109 -54.379930 25.218866
v 424.117631 -120.254345 -19.210732
v 271.764213 -78.500453 -48.754956
v 240.182134 -127.725133 -73.880868
v 510.503307 -111.468869 -50.104036
v 188.095176 -109.281230 20.969652
v 243.407382 -125.888959 -73.790036
v 315.659782 -114.927999 -67.580683
v 461.352831 -115.111297 -55.558009
v 524.847487 -58.545347 7.903880
v 398.433008 -59.888361 -21.083296
v 196.589294 -142.560285 -73.190642
v 537.957314 -62.305868 13.719192
v 484.851900 -57.482375 3.601393
v 473.203153 -58.224930 4.626009
v 284.714214 -60.687640 4.238116
v 187.762042 -110.697004 20.371411
v 616.352478 -118.260652 -31.014094
v 674.561584 -56.005840 8.568001
v 507.988766 -60.035211 8.983449
v 318.865286 -59.569691 5.386162
v 289.178652 -58.597524 -0.641493
v 455.874014 -58.638306 4.895417
v 753.319694 -60.717675 40.813191
v 780.202232 -49.336509 36.387174
v 787.412448 -49.566026 38.252949
v 376.809637 -71.776287 16.482814
v 295.682306 -124.933789 -0.097891
v 294.526931 -130.211697 -56.308684
v 433.335133 -121.172809 -48.102612
v 757.893287 -82.713124 -16.084365
v 285.439510 -58.160789 -18.955544
v 329.107881 -85.762449 -52.696089
v 440.400947 -56.217183 -0.686816
v 297.095919 -57.640279 -3.767686
v 275.774766 -57.319378 -15.254897
v 420.435152 -56.027582 -1.202623
v 409.216755 -55.784153 -5.706845
v 527.873261 -56.431181 3.403641
v 583.331630 -56.035859 9.351491
v 596.173062 -55.297418 7.696493
v 605.366402 -55.103063 9.319767
v 671.188046 -53.251298 18.766555
v 576.933372 -56.130427 1.642153
v 560.588954 -57.360351 -3.719338
v 592.629579 -56.872400 0.624337
v 741.742179 -50.275335 25.063696
v 695.482353 -53.562244 14.650994
v 312.637454 -76.625251 -45.386413
v 674.478872 -54.435367 12.018183
v 683.704906 -53.638781 14.417550
v 580.410815 -56.959434 -0.551690
v 755.862434 -49.457231 27.078736
v 767.335289 -53.150405 12.890012
v 735.228003 -55.056866 11.383204
v 603.268052 -59.495438 -3.487561
v 570.638807 -62.586009 -11.887544
v 380.095233 -65.081840 -30.195493
v 465.453017 -67.018179 -27.946757
v 808.634998 -79.578033 -15.100562
v 813.663856 -86.161608 -14.903347
v 463.457856 -112.987005 -55.722222
v 469.159633 -115.702501 -54.603280
v 413.358485 -107.722496 -59.566501
v 415.509974 -116.130898 -58.607422
v 262.680463 -117.697317 -71.886160
v 272.226003 -121.832386 -71.087459
v 261.766983 -120.930804 -72.186281
v 745.006038 -102.205856 -17.452234
v 774.386199 -111.881503 -0.863055
v 633.007865 -116.044323 -30.029711
v 623.820236 -116.578065 -31.599111
v 580.994231 -119.183063 -37.716904
v 533.433841 -121.402624 -41.267327
v 373.609678 -119.816301 -58.982576
v 201.810709 -137.363265 -76.163271
v 191.231312 -143.313346 -74.004909
v 609.887548 -119.915620 -10.996409
v 790.180384 -117.300669 28.313763
v 743.714715 -116.181582 6.173843
v 614.281873 -119.599103 -7.280426
v 813.188008 -116.918237 17.808808
v 252.472608 -133.398942 -66.160928
v 294.325290 -130.709198 -54.222338
v 194.090412 -144.617416 -68.814816
v 696.380644 -116.653493 19.650141
v 734.340498 -116.683606 23.011483
v 316.564614 -124.240889 -15.885021
v 784.755696 -117.273238 23.416398
v 407.830363 -121.776235 -26.390137
v 307.397908 -125.523082 -22.721163
v 338.230561 -122.571139 -0.321325
v 329.000917 -122.044685 3.709440
v 275.693395 -126.758625 -1.883637
v 310.752909 -123.137100 2.532174
v 373.750345 -118.985513 8.306468
v 388.772296 -117.692430 10.528318
v 421.179801 -114.429173 15.562258
v 447.430657 -114.917732 15.522173
v 442.157614 -114.955768 15.481848
v 452.348713 -115.052243 15.245365
v 475.410229 -114.030374 17.396909
v 481.012339 -114.021695 17.451756
v 480.635297 -110.656922 21.183539
v 513.889440 -110.237609 23.146803
v 371.913965 -109.277965 17.358388
v 540.116671 -108.168395 25.712912
v 736.226772 -116.120765 27.447599
v 599.618177 -107.896620 29.784342
v 642.024985 -105.793562 33.645672
v 635.023080 -107.035030 32.714093
v 257.377577 -128.676196 -3.377976
v 270.721716 -126.336156 -0.182596
v 543.744212 -110.953202 23.858547
v 452.645709 -73.686329 18.304092
v 392.001815 -101.870246 21.260167
v 496.695437 -101.995090 25.069918
v 408.984911 -84.101547 21.534463
v 773.470198 -52.899658 39.440507
v 782.266592 -53.047419 40.899579
v 773.725418 -51.602676 38.284303
v 764.436639 -51.936930 37.057029
v 767.947877 -52.944565 38.593202
v 733.740583 -52.391311 32.129135
v 745.313289 -54.450767 36.236738
v 709.506781 -56.637069 32.151863
v 710.795621 -54.629949 30.601769
v 700.823270 -55.317832 29.610959
v 669.108955 -56.255575 25.085993
v 671.029265 -58.289670 27.281372
v 684.077278 -62.531976 32.073501
v 628.654223 -56.906975 18.945108
v 624.280901 -59.628635 21.390679
v 570.244056 -59.691517 14.142245
v 417.828752 -119.339769 -14.454470
v 306.297814 -72.873982 -41.861891
v 466.305717 -115.668145 11.892893
v 465.160787 -64.854634 -25.445051
v 266.314173 -121.538235 -71.748317
v 271.120166 -119.251766 -71.304030
v 563.946693 -116.814629 -42.196392
v 818.797325 -113.352860 8.226005
v 253.429962 -129.571521 -5.032244
v 564.763826 -108.513874 27.060249
v 776.399373 -66.465963 -5.400952
v 396.423250 -100.195283 -57.917562
v 408.392855 -111.823476 -60.453771
v 205.157194 -131.228153 -77.861377
v 695.202400 -53.624832 26.515468
v 557.701392 -58.571526 11.069334
v 689.833177 -54.411771 12.455486
v 382.804006 -115.924042 -61.523651
v 273.239729 -124.123692 -70.370363
v 430.321056 -120.246747 -51.708765
v 304.932885 -125.129447 -3.443831
v 551.757528 -111.450862 23.739430
v 396.882670 -88.953255 22.354772
v 776.143875 -54.755012 41.113427
v 547.695138 -72.338817 22.620889
v 395.294491 -97.064123 22.471047
v 405.257121 -103.824671 20.942064
v 488.515743 -106.368190 23.474105
v 520.525326 -102.543150 26.276848
v 531.979137 -108.907184 24.884837
v 609.434648 -102.659635 32.001675
v 631.370988 -105.635062 32.900168
v 473.671491 -103.132230 23.656895
v 420.125156 -116.139964 13.370457
v 451.171984 -116.270514 9.225471
v 335.790200 -123.364017 -21.930309
v 772.199449 -116.811793 28.377240
v 309.814699 -124.930755 -17.801100
v 740.018971 -115.730619 3.162784
v 433.147316 -120.597487 -21.666917
v 163.017280 -144.308132 -81.582790
v 221.642331 -138.438056 -69.059244
v 572.013130 -120.124616 -38.038191
v 563.805934 -118.417133 -41.380363
v 562.059319 -120.898909 -38.241974
v 258.132155 -132.283859 -66.134531
v 816.265917 -88.663942 -14.120378
v 526.012022 -119.746532 -45.666842
v 502.224792 -118.694221 -49.499852
v 468.736394 -121.110458 -45.716943
v 249.148406 -127.927449 -72.495906
v 379.446679 -120.667693 -56.822151
v 470.950078 -118.531726 -52.183343
v 417.667922 -117.537405 -57.219469
v 436.480506 -115.781018 -57.228617
v 372.489182 -116.704662 -61.976920
v 282.204326 -120.192352 -70.257157
v 192.404636 -123.245417 -80.904486
v 194.460277 -119.754136 -80.354900
v 812.183615 -83.042667 -15.310179
v 765.562357 -79.578013 -14.536527
v 402.062966 -101.706063 -58.242102
v 773.786149 -75.590421 -12.412126
v 308.545121 -114.428353 -68.039699
v 386.672148 -89.415047 -52.446082
v 355.748954 -80.387160 -47.272962
v 577.501948 -58.979158 14.107750
v 413.023617 -56.542002 0.543880
v 701.175135 -54.010528 28.222689
v 764.615343 -49.652049 33.244021
v 287.444808 -57.764769 -3.649595
v 729.837778 -51.492480 29.505607
v 726.828870 -52.766075 31.311611
v 275.421713 -82.338088 -52.010390
v 321.560671 -123.842512 -8.244696
v 546.704853 -117.432397 -44.559955
v 561.061380 -73.788510 24.572910
v 397.406065 -106.488389 19.526586
v 387.563810 -121.326240 -54.090144
v 163.119683 -147.734356 -79.305141
v 528.095598 -118.614294 -46.568402
v 517.523645 -59.527781 8.828687
v 601.795842 -73.823051 28.202616
v 370.436766 -106.605562 18.830716
v 340.644154 -121.219895 4.845929
v 649.360325 -115.932021 -25.487357
v 797.988685 -113.707421 6.584745
v 534.615367 -118.917596 -45.498393
v 500.422026 -59.790376 8.224675
v 280.121279 -58.238721 -2.066222
v 527.579709 -116.979960 3.262091
v 166.845694 -140.395257 -82.390145
v 293.240832 -119.197170 -69.264175
v 442.751050 -113.093433 -57.557025
v 478.812465 -115.804147 -53.647167
v 537.262717 -117.278079 -46.005335
v 544.900596 -115.512722 -45.308026
v 517.031268 -115.467721 -49.210993
v 246.404211 -68.209938 -39.618132
v 243.544461 -69.781413 -41.589220
v 330.836113 -63.064751 -28.611996
v 248.383555 -57.968544 -3.904181
v 618.425670 -59.471218 20.385496
v 638.553371 -56.435940 19.984891
v 642.545907 -57.081712 21.484081
v 795.236478 -48.953571 38.882279
v 335.910132 -58.397539 4.124126
v 647.004603 -100.879303 34.998368
v 442.612754 -105.196780 21.715882
v 457.313829 -107.395197 21.568244
v 548.264381 -117.041689 4.998974
v 452.673427 -117.908273 -54.238845
v 752.537579 -112.969619 -2.715235
v 407.923929 -61.129535 -23.224667
v 456.725871 -57.405299 2.656358
v 436.670806 -67.403328 -30.415605
v 246.776206 -56.830790 -8.518766
v 292.118257 -57.305981 -6.163622
v 295.348528 -57.107868 -10.423760
v 408.958890 -55.905371 -2.062845
v 336.413623 -61.481912 -25.681525
v 491.891290 -56.140429 -0.307684
v 500.633408 -56.915415 3.104131
v 544.471294 -56.711657 6.046623
v 290.911480 -72.900020 -42.471980
v 591.664804 -55.885499 10.344759
v 603.062066 -55.704349 12.010857
v 652.746159 -53.993976 17.132985
v 658.469448 -53.970807 18.840329
v 719.810958 -51.413342 22.360277
v 770.031852 -48.553387 30.076852
v 718.014903 -52.869048 16.261759
v 762.577810 -49.023182 29.028031
v 312.685582 -65.700452 -33.180316
v 771.658956 -66.644275 -5.272711
v 468.152728 -69.457369 -30.358793
v 274.814806 -72.704076 -42.974706
v 473.252256 -73.932898 -34.161471
v 565.732900 -80.505214 -29.465291
v 270.022223 -83.490164 -53.260144
v 408.686569 -99.881146 -56.954365
v 685.628895 -55.815298 9.425052
v 409.236943 -64.246019 -28.034156
v 562.611687 -115.296622 -42.788370
v 294.027723 -80.290321 -49.449918
v 465.038089 -114.623630 -55.381842
v 411.758896 -110.216173 -60.114661
v 417.395504 -114.701001 -59.211059
v 396.655972 -113.853838 -61.157939
v 319.271786 -106.679174 -65.350715
v 296.659368 -121.946900 -67.976196
v 225.826708 -128.987102 -75.415378
v 671.627834 -109.436941 -26.832339
v 660.826543 -111.892366 -27.575345
v 765.719317 -111.767489 -2.665849
v 755.022030 -111.724663 -4.759489
v 555.465255 -119.534743 -41.762202
v 562.658426 -119.839542 -40.176851
v 441.801563 -120.505717 -49.937363
v 374.394782 -121.217645 -56.586548
v 249.713447 -125.969584 -73.044938
v 304.583144 -129.246456 -55.110847
v 459.701087 -116.547412 3.661311
v 736.802123 -116.506794 6.694313
v 261.207190 -133.136501 -63.193903
v 408.837076 -119.673732 -15.512236
v 439.447744 -116.905644 4.687106
v 818.949152 -117.727312 22.165169
v 344.556111 -121.959827 -13.897979
v 417.970427 -116.873914 11.656067
v 397.852379 -117.495978 10.817002
v 457.095544 -114.813236 15.767914
v 466.811540 -114.029679 17.323056
v 443.702411 -108.809728 20.293313
v 491.060165 -109.870936 22.124347
v 526.784597 -108.982080 24.573185
v 585.934055 -109.429469 27.915219
v 592.203392 -106.704820 29.816848
v 612.749180 -108.765263 30.201944
v 632.537211 -108.281111 31.967933
v 736.921029 -112.582917 38.309967
v 389.431730 -93.806421 22.647102
v 483.918083 -104.341400 23.845244
v 459.766256 -75.221613 19.380244
v 679.927647 -100.962550 37.608132
v 583.771886 -103.111100 30.224072
v 710.424395 -62.565008 35.725235
v 760.436714 -55.305709 39.109587
v 759.655028 -52.737756 37.084132
v 751.494829 -51.655348 34.442584
v 719.551671 -55.220045 32.621187
v 710.558663 -58.721172 33.690960
v 700.836915 -57.667613 31.554870
v 692.680036 -58.312173 30.738135
v 677.355829 -55.786317 26.097577
v 459.111902 -68.943576 15.470793
v 319.355248 -60.696147 8.110558
v 333.734596 -67.452201 14.820430
v 409.732385 -65.717088 -29.984005
v 559.350748 -104.101354 -41.903157
v 401.855211 -92.841802 -53.613971
v 285.639578 -129.478425 -34.002596
v 754.748248 -113.600040 38.881748
v 265.379848 -130.875106 -66.058270
v 355.169217 -119.606875 -61.491969
v 564.306887 -112.725785 -42.647616
v 524.432648 -121.730737 -40.358245
v 555.187628 -112.965196 21.369282
v 550.502957 -60.863917 13.290041
v 263.639620 -128.267552 -3.718068
v 351.096799 -120.353134 6.260221
v 291.785862 -125.675990 -1.829550
v 380.386459 -100.473097 -59.140868
v 329.221525 -123.275750 -1.834734
v 691.890842 -54.743713 27.474555
v 798.536322 -85.306260 -15.896028
v 309.709310 -117.713650 -67.923196
v 378.396456 -114.494198 -62.512284
v 787.030014 -91.327232 -16.035002
v 518.896831 -121.846747 -39.720915
v 257.751849 -129.235335 -5.273842
v 759.346449 -116.411616 10.657637
v 465.378004 -107.815493 21.771652
v 788.320003 -52.827552 41.629962
v 793.281381 -51.353006 41.213640
v 768.743394 -55.369967 40.403594
v 774.041883 -67.158113 45.399582
v 761.560303 -62.909076 42.699188
v 397.662147 -93.568785 22.773719
v 408.019607 -106.084951 20.079120
v 466.730736 -109.317943 21.175645
v 537.511119 -105.949626 26.429595
v 548.291023 -105.489178 27.245513
v 597.671182 -103.051254 31.156442
v 638.692077 -103.613114 33.934913
v 592.859864 -108.200930 29.178279
v 444.571360 -115.698617 13.575508
v 795.129119 -115.324998 41.310887
v 278.211785 -128.511597 -22.059398
v 288.622018 -131.430796 -53.961772
v 354.846992 -124.108976 -53.360340
v 569.803769 -117.322564 -41.084568
v 507.940988 -120.467446 -46.248576
v 822.292127 -86.429803 -14.278882
v 811.853765 -88.889457 -14.408476
v 222.303530 -132.965710 -74.680071
v 212.477120 -130.911215 -76.817892
v 408.751592 -119.967403 -54.494363
v 295.344507 -123.817304 -66.917932
v 254.211436 -125.299036 -72.596780
v 253.668740 -123.387699 -72.925053
v 510.861361 -114.482884 -50.153174
v 500.347459 -117.827503 -50.414722
v 417.634217 -120.557630 -52.107579
v 422.623214 -119.490329 -54.122873
v 393.541055 -119.977455 -56.127898
v 493.114505 -111.534614 -52.353589
v 800.578627 -83.113368 -15.745017
v 316.608793 -88.717518 -55.409586
v 699.224894 -54.956458 11.476842
v 772.609848 -49.467509 21.190412
v 743.718866 -51.012345 20.136000
v 579.269373 -57.341343 11.774999
v 721.064167 -53.500296 31.205005
v 275.790447 -57.260063 -6.843394
v 553.326887 -116.159643 -44.000528
v 523.773019 -118.150704 -47.441355
v 321.174518 -107.636669 18.025623
v 742.995698 -113.617041 -3.173658
v 494.418057 -121.191353 -44.489094
v 477.157050 -117.747918 -52.582395
v 240.665576 -57.463643 -5.250234
v 785.793756 -51.077684 39.759150
v 328.722722 -71.119623 16.987218
v 371.528656 -104.057935 20.071871
v 652.620665 -57.461362 23.567981
v 192.413977 -106.176151 21.834654
v 440.963619 -115.882769 -56.832042
v 441.070782 -114.466443 -57.464227
v 474.622981 -114.596272 -54.419203
v 432.394951 -75.179959 -38.471165
v 771.516373 -51.356431 16.178675
v 305.695681 -64.812455 -32.266361
v 238.800105 -71.262341 -43.543262
v 452.140130 -56.420460 0.090491
v 473.567062 -56.612895 0.961223
v 485.520895 -56.455971 0.820781
v 262.345171 -69.552712 -40.178540
v 570.538494 -55.907482 6.643707
v 577.042497 -55.826069 7.363087
v 627.966973 -55.375225 16.177457
v 570.933477 -57.344094 -2.595341
v 738.422998 -50.738946 29.310111
v 688.148868 -52.752145 18.141633
v 693.872776 -52.379732 20.093367
v 697.937284 -52.592172 17.923085
v 709.720117 -51.783018 21.962718
v 721.074602 -51.252636 24.456483
v 578.141584 -59.027621 -5.360657
v 316.470955 -63.957599 -30.608056
v 779.447176 -70.341449 -8.859525
v 493.636986 -114.284041 -52.368191
v 471.846568 -116.582638 -53.879037
v 395.733809 -111.075118 -61.450305
v 301.927148 -115.233440 -68.602406
v 259.155759 -123.449876 -72.306004
v 551.495553 -120.165179 -41.520932
v 360.843180 -120.347614 -60.014482
v 197.479166 -140.965536 -74.699739
v 484.026637 -121.148482 -44.916498
v 804.045458 -115.822996 13.072342
v 768.535444 -116.410227 12.179755
v 806.322776 -116.868389 17.457127
v 271.733675 -131.839395 -61.883663
v 413.549202 -122.139707 -29.640786
v 305.946167 -124.746264 -1.547418
v 539.700691 -116.476905 7.271202
v 431.203738 -114.999752 15.253019
v 432.048091 -115.892782 13.737190
v 689.076880 -115.804820 23.604787
v 622.426201 -106.315396 32.048324
v 191.754430 -110.261038 20.304770
v 616.327111 -102.489565 32.506348
v 422.097870 -73.348650 17.435046
v 554.544081 -71.674731 22.791245
v 731.722762 -62.469232 38.603231
v 684.318788 -58.996578 29.935504
v 633.737051 -57.429745 20.463320
v 600.021648 -58.911461 17.063203
v 593.445381 -60.834951 18.347416
v 563.721124 -58.918743 12.329820
v 257.791797 -76.076140 -47.137573
v 291.964753 -67.893955 -36.888152
v 353.807019 -76.633858 -43.968507
v 279.088556 -121.693091 -70.350242
v 524.344771 -122.015372 -37.315157
v 763.653445 -116.635791 28.215358
v 708.393656 -53.166296 28.324754
v 704.347012 -55.042004 29.941930
v 691.892729 -55.187392 10.864455
v 786.770013 -93.741998 -15.400684
v 797.884299 -89.785187 -15.362377
v 573.026077 -104.528524 29.151869
v 518.839577 -108.736387 24.281975
v 629.294492 -102.146753 33.504240
v 439.152636 -116.714548 8.238598
v 501.175744 -121.148986 -44.624802
v 467.186811 -120.085365 -49.621172
v 310.210404 -105.993000 -65.599616
v 771.750121 -49.963852 35.670031
v 443.101396 -56.932289 1.402741
v 330.212409 -122.544923 2.357772
v 526.843295 -120.761785 -43.796530
v 570.492237 -118.904490 -39.886491
v 343.581968 -120.200652 -62.402222
v 308.830212 -128.157313 -56.958568
v 304.617847 -128.231590 -58.251497
v 574.503273 -118.775876 -39.316488
v 413.585853 -57.925920 3.660982
v 490.750189 -59.078778 6.758679
v 611.159536 -58.521965 18.198253
v 478.627277 -121.472168 -42.864273
v 374.194454 -113.335416 -63.069027
v 378.433741 -56.881680 1.258695
v 418.987199 -57.049095 1.819754
v 551.400301 -57.863369 9.219689
v 602.003467 -56.527230 13.778498
v 651.945038 -55.048524 20.216872
v 664.726386 -54.352215 21.461182
v 307.696015 -76.026895 -44.986900
v 744.349706 -51.037539 31.810878
v 600.981054 -58.079331 -1.213324
v 591.518915 -58.939345 -3.756369
v 432.595000 -111.511092 -58.541167
v 557.935299 -118.581388 -42.217829
v 535.685287 -121.850324 -38.662220
v 462.439681 -116.060510 8.870129
v 272.229224 -133.245339 -47.595332
v 591.326376 -104.339118 30.482465
v 609.857287 -107.436118 30.671719
v 382.033270 -103.861262 20.306593
v 623.594583 -104.560430 32.622216
v 743.407551 -102.129921 42.743564
v 733.014727 -104.460903 41.505049
v 743.172390 -52.311496 33.796260
v 684.663606 -56.847441 28.348500
v 692.322393 -56.016462 28.864255
v 683.832824 -55.380634 26.811480
v 620.236163 -56.648183 17.144535
v 593.607155 -58.189069 15.175007
v 558.772819 -60.706277 14.007147
v 449.071255 -57.624693 2.952587
v 327.232277 -60.033963 7.285865
v 461.311080 -116.239355 -55.044906
v 788.319318 -86.836672 -16.433053
v 312.958643 -117.999161 -67.537104
v 556.519632 -105.621155 27.722166
v 498.595237 -119.871633 -48.131363
v 473.869659 -119.415384 -50.634202
v 402.242388 -120.251346 -54.579177
v 613.769918 -57.342041 17.042709
v 550.641141 -118.573296 -43.365121
v 521.214990 -57.123341 4.968421
v 347.042255 -120.312787 -61.818819
v 651.328706 -56.098954 21.780653
v 643.288602 -56.008962 20.221980
v 374.464307 -119.711579 5.842319
v 250.550362 -70.722184 -42.152350
v 612.790343 -55.888183 14.371230
v 618.881854 -55.230554 13.854387
v 642.591157 -54.935856 18.025957
v 566.352024 -58.596405 -5.841932
v 753.384504 -50.647157 33.033764
v 499.349912 -57.997094 -11.354230
v 699.360160 -54.037449 13.480982
v 303.578757 -118.606041 -68.309906
v 606.473213 -120.413604 -25.191133
v 539.693344 -122.076948 -35.034905
v 540.615238 -116.994814 4.485279
v 462.117487 -72.969701 18.219707
v 604.503250 -57.824229 16.300175
v 448.680073 -71.373594 16.824741
v 475.907209 -120.840023 -46.604059
v 545.685627 -119.034342 -43.744429
v 526.051657 -107.388733 25.268028
v 449.827523 -106.040417 21.733951
v 554.641529 -121.867951 -34.999081
v 419.928247 -75.505109 -39.639326
v 599.653055 -57.575921 15.203932
v 607.882239 -119.753047 -29.362234
v 567.498338 -121.532338 -34.451652
v 553.331769 -121.122418 -39.149636
v 586.638143 -57.619486 13.305486
v 545.443016 -121.919447 -36.749579
v 545.799024 -120.589901 -41.652805
v 621.692448 -57.868713 19.068769
v 635.707991 -55.616874 18.146686
v 573.127560 -117.244792 -40.564717
v 379.759073 -58.331264 4.924052
v 484.916141 -114.774396 -53.267744
v 504.891519 -112.010361 -50.882976
v 572.153933 -115.416929 -41.315897
v 324.859567 -122.375389 3.225820
v 351.199683 -117.703948 -63.447537
v 345.349239 -117.622248 -64.158943
v 368.969504 -114.052907 -63.354895
v 24.538572 -163.000890 -67.352564
v 384.159349 -66.603240 -32.097971
v 857.438107 -40.992662 21.085609
v 377.655840 -67.406967 13.980644
v 299.092270 -104.512398 -65.636026
v 880.593570 -53.034182 -7.569636
v 872.396614 -57.854366 -10.385557
v 184.075985 -71.445092 13.697597
v 805.574159 -117.674763 30.313158
v 360.394707 -62.254443 -26.309530
v 298.100578 -79.433440 20.575889
v 880.180084 -57.227343 -11.360468
v 573.067115 -77.887975 27.458074
v 382.015378 -120.169281 -14.741649
v 520.115154 -79.528776 -34.051312
v 518.354257 -74.281154 -30.170026
v 966.756928 -30.913750 69.737576
v 191.184894 -72.877703 14.570781
v 398.906757 -119.674680 -14.433700
v 909.962585 -115.219927 12.587689
v 955.269893 -22.658466 -5.029516
v 789.287088 -101.459755 -10.846367
v 649.522054 -84.238611 35.159207
v 798.861273 -72.926076 -11.933308
v 566.695436 -64.733946 -15.085399
v 281.249255 -71.518977 -41.442049
v 606.410221 -88.378795 -29.581007
v 487.894088 -71.213726 -30.488447
v 833.535751 -72.141127 53.233704
v 968.636812 -104.331615 74.516079
v 162.667898 -150.786283 -66.605462
v 716.079237 -116.477822 22.652987
v 637.555730 -95.724985 -29.473979
v 550.919949 -91.653715 28.770853
v 161.987507 -103.626931 -78.304165
v 835.587263 -96.939490 51.877021
v 550.710471 -68.811021 20.522327
v 541.828743 -65.821718 17.358969
v 566.780237 -71.388897 -22.044318
v 473.229391 -115.682272 10.823621
v 278.402087 -92.357519 22.576127
v 820.850825 -102.157492 49.720525
v 873.147517 -114.657887 13.802090
v 745.414985 -75.274263 43.549936
v 391.709994 -121.102100 -21.190235
v 145.591251 -149.409158 -37.494390
v 632.497970 -98.246510 -30.923083
v 504.019214 -120.279784 -18.979661
v 270.852692 -129.959349 -28.782031
v 495.191732 -121.560920 -41.986147
v 307.221262 -70.480399 16.749154
v 328.422552 -126.081944 -55.778897
v 840.300738 -61.013451 52.039524
v 353.759152 -121.831874 -18.306633
v 182.225629 -88.003170 -63.009622
v 732.006509 -50.736884 25.967714
v 529.680224 -94.611727 27.597888
v 109.484912 -130.598637 17.841791
v 496.885792 -96.183651 25.830107
v 607.945126 -69.564214 -15.255411
v 843.602377 -54.472184 -1.423287
v 619.652632 -66.748945 26.342018
v 732.434308 -52.069018 17.747363
v 338.169571 -103.094065 -62.795051
v 224.990231 -93.978518 23.073938
v 153.815074 -152.225355 -67.809239
v 664.076916 -92.235071 36.857601
v 870.748485 -40.519685 42.302015
v 515.393454 -118.909673 -9.306189
v 484.623772 -87.583079 24.739652
v 543.455581 -97.870456 28.276011
v 471.303972 -59.109240 -16.110852
v 492.611137 -116.876411 -0.099736
v 470.207740 -70.812479 17.234245
v 855.361406 -113.517867 11.226238
v 518.442732 -122.030904 -35.032418
v 389.161780 -64.156150 -28.615129
v 638.710637 -64.813746 -6.785728
v 444.110963 -72.862586 -35.557604
v 643.962030 -77.665131 -18.700041
v 218.567646 -56.151367 -19.691776
v 795.622284 -59.692139 -0.159129
v 809.117862 -61.294074 -3.467007
v 339.926195 -108.018713 -64.589047
v 691.618637 -57.014266 7.591670
v 550.113256 -118.461863 -2.387268
v 578.212882 -100.035746 -38.131556
v 471.105605 -117.530602 -5.217995
v 367.196311 -97.492859 -58.538665
v 769.794245 -116.329237 32.077644
v 185.832916 -141.859102 -39.764842
v 298.701522 -106.995077 -66.649927
v 949.089332 -108.625981 -2.272977
v 601.332613 -82.107736 30.810326
v 434.049143 -71.109777 -34.597937
v 616.562479 -69.643355 27.689346
v 429.825246 -119.852218 -17.612125
v 472.981089 -115.139845 14.112169
v 547.292368 -86.502854 27.902686
v 825.536629 -73.175816 52.304890
v 820.799750 -69.143843 51.325581
v 529.245382 -66.816567 17.198672
v 832.621350 -111.130275 5.652816
v 622.161419 -85.551778 33.063351
v 668.081070 -117.793982 9.893366
v 744.949331 -115.342315 32.759792
v 273.670449 -94.900872 22.483486
v 284.036169 -99.167254 21.773945
v 152.833208 -98.090651 22.592350
v 515.182862 -119.959321 -15.696871
v 503.839919 -114.445213 16.038165
v 944.049580 -124.640022 15.283977
v 337.578055 -85.346075 -52.044285
v 638.882235 -62.059952 25.527311
v 906.229968 -115.687590 54.428512
v 663.031025 -89.484170 -24.304187
v 581.019799 -94.777044 -35.702128
v 806.003254 -63.745447 48.429290
v 806.753561 -60.173897 47.508863
v 720.330872 -89.890406 -20.250301
v 774.392416 -80.410888 -15.049483
v 349.718418 -60.425104 -23.192654
v 640.715953 -67.526582 -9.605860
v 150.746057 -153.372049 -74.498301
v 171.462231 -142.282935 -11.439277
v 325.355756 -125.508494 -29.304687
v 250.978179 -76.007931 -47.432717
v 115.599468 -88.580268 -67.910338
v 745.993972 -117.023199 18.179566
v 445.352919 -57.830440 -14.700772
v 557.450282 -117.341749 4.677858
v 150.377567 -49.565296 -20.069301
v 957.084724 -133.842097 19.942640
v 726.939939 -73.372529 -10.428892
v 639.960899 -114.166793 24.835509
v 615.254812 -96.642923 -32.327038
v 492.268664 -80.753348 23.163122
v 498.260481 -85.050263 24.746028
v 500.980270 -86.456949 -40.856925
v 489.173370 -118.024409 -7.144238
v 297.082788 -109.592725 16.895854
v 440.961773 -73.836368 18.088659
v 529.252914 -122.072408 -34.340587
v 777.399495 -117.073530 19.534003
v 335.002005 -122.689221 -7.947427
v 387.470110 -98.538283 -57.709877
v 867.074341 -117.286393 18.968214
v 277.514375 -132.519188 -45.915701
v 938.629967 -107.083296 -1.245781
v 940.888194 -101.951343 -5.605171
v 431.008838 -67.336492 -30.727467
v 415.414064 -105.448248 -58.757916
v 49.068147 -203.223055 -1.243145
v 481.113547 -59.254510 6.578847
v 627.761333 -83.183393 -24.202249
v 897.079596 -48.348403 -6.800284
v 958.801302 -31.398856 -19.377835
v 224.496556 -62.604224 -34.074741
v 233.135608 -136.115090 -41.900888
v 501.080629 -119.840103 -16.349888
v 807.893998 -78.372322 50.429381
v 835.011409 -51.095979 5.097747
v 598.870937 -78.684633 29.742398
v 686.860074 -96.657063 -24.793696
v 678.605048 -96.431341 -25.500431
v 36.983950 -207.452384 -4.971209
v 205.742420 -76.413129 -51.400848
v 424.077823 -75.966027 18.822683
v 113.904584 -92.388308 -70.904879
v 114.653923 -96.233631 -73.915737
v 107.615048 -89.453050 -69.530389
v 485.272089 -58.294543 -13.273647
v 272.199785 -57.552766 -17.080239
v 887.918866 -114.642945 52.726853
v 403.784518 -122.655590 -31.595860
v 400.993249 -123.025134 -34.662014
v 421.885778 -122.289245 -40.525032
v 384.648634 -81.551050 -46.888407
v 378.662903 -81.266004 -46.968369
v 191.117368 -89.566310 22.546032
v 493.285846 -120.636919 -22.426689
v 546.448374 -99.900100 -42.290277
v 543.939121 -101.647591 -43.223524
v 836.770174 -83.507296 -14.135025
v 123.981990 -155.028805 -49.457219
v 234.530285 -102.527890 -69.652467
v 151.919672 -71.469443 14.913963
v 116.947512 -84.250511 -64.768305
v 290.093441 -71.034991 -40.538740
v 392.528113 -122.895993 -30.443211
v 533.140361 -82.601505 -34.794932
v 549.341513 -96.764154 -40.660363
v 545.983468 -93.391131 -39.569179
v 383.530313 -85.736575 -50.094405
v 583.150304 -90.489177 -33.398571
v 13.477266 -28.182326 -59.708572
v 288.233972 -130.115982 -37.839839
v 573.848090 -66.038401 -15.757805
v 339.665406 -58.838567 -19.704497
v 574.892034 -91.411119 30.324034
v 684.742544 -117.267472 -5.018614
v 30.315206 -5.001001 -17.359438
v 179.694416 -86.021921 20.760920
v 330.002111 -58.969327 -20.344839
v 943.394669 -104.500351 70.740951
v 525.959368 -81.807830 25.354575
v 359.623609 -75.031027 -42.230778
v 624.714476 -95.281023 -30.751317
v 472.627687 -121.693313 -39.724624
v 662.817288 -59.823941 1.737786
v 559.357017 -100.095074 -40.641166
v 590.285571 -118.664851 0.341181
v 179.758903 -58.958412 -34.157825
v 392.827121 -108.883374 18.135548
v 353.957284 -111.141437 15.808146
v 656.318477 -117.321596 13.647114
v 724.824886 -66.734917 39.273553
v 297.452571 -96.082867 -61.313593
v 357.557042 -57.062682 -13.428838
v 226.955854 -58.100131 -24.548436
v 338.042811 -108.829129 17.205812
v 165.706908 -123.611693 -86.133623
v 530.515129 -115.138971 13.272773
v 514.257333 -116.007650 7.823054
v 439.489167 -117.634925 -4.943425
v 74.597068 -78.486525 -69.829677
v 931.213432 -108.059486 1.033970
v 782.077186 -64.919694 -4.360740
v 424.000581 -66.026399 12.504105
v 791.922007 -117.395709 23.752252
v 776.011548 -58.251938 3.773558
v 253.618150 -81.060929 -51.948237
v 338.679625 -122.384257 -13.246202
v 105.706896 -68.145077 -54.099185
v 508.056169 -84.400701 -38.762482
v 934.992557 -71.007928 -21.941943
v 588.547742 -116.614842 11.662562
v 520.024398 -94.825379 27.043253
v 58.382280 -161.682134 -74.450757
v 706.502688 -80.204039 -16.113024
v 843.429592 -65.226007 -11.386291
v 872.628243 -39.126207 39.963320
v 640.053063 -61.816671 -2.946379
v 30.264270 -67.673431 60.972209
v 142.654872 -92.043783 21.848997
v 312.100020 -119.744669 7.649068
v 358.834128 -79.649218 20.046191
v 301.023500 -82.307623 -50.944672
v 356.542264 -63.859695 -28.940557
v 497.847132 -104.798259 -50.260512
v 667.518969 -67.108040 32.184335
v 667.841447 -71.244691 33.949439
v 210.129995 -102.921828 -72.529151
v 123.522112 -72.954629 -55.845469
v 115.238838 -73.862870 -57.469617
v 949.588969 -64.504701 -25.934952
v 750.251779 -66.962141 -4.737758
v 748.465065 -62.505273 0.181871
v 741.744321 -63.358244 -0.627352
v 581.002601 -120.287711 -12.599112
v 794.736165 -100.168491 -11.013410
v 551.704297 -77.043684 25.433805
v 715.231198 -59.901733 3.999519
v 165.440836 -71.381622 14.177515
v 159.733676 -72.328206 14.938591
v 418.842094 -57.447760 -14.495139
v 573.031684 -120.295458 -12.788434
v 331.262467 -98.288920 -60.823908
v 1005.967511 -19.021165 -17.834890
v 776.745684 -116.657674 15.040088
v 334.013314 -122.871587 -16.758037
v 300.785636 -130.509184 -49.366326
v 301.271471 -125.011559 -1.423826
v 366.052297 -119.925096 6.498389
v 346.088424 -121.324436 4.231557
v 405.002671 -117.702117 10.032963
v 275.005479 -127.653789 -4.824405
v 370.962987 -56.671130 -0.397230
v 384.220034 -56.376475 -0.454446
v 412.579101 -59.264564 5.685843
v 363.537302 -120.776722 -1.059272
v 104.119844 -126.011414 19.692205
v 24.299725 -159.874278 -68.545017
v 15.999916 -4.841854 -29.488280
v 16.828982 -9.214643 -36.716313
v 3.861027 -167.598770 -59.796565
v 26.421237 -207.593422 11.801792
v 341.472911 -121.965136 2.655863
v -1.972108 -54.147261 -75.713869
v 9.625414 1.196660 -15.416355
v 36.312724 -51.261164 55.383147
v 388.630218 -58.630528 5.107670
v -0.236833 -49.715976 56.836411
v -17.395590 -91.810940 21.158420
v 44.478883 -156.334536 49.281096
v 23.852817 -208.519395 8.780377
v 27.261857 -164.447622 -67.590215
v 49.943807 -152.433422 42.737984
v -10.990789 -90.446244 24.766574
v 5.287584 -19.511266 47.892645
v -3.412065 -139.086569 42.866619
v 40.300862 -201.701831 25.686494
v 34.647634 -203.275650 22.735396
v 37.687336 -206.868563 -27.745826
v 7.571842 -208.653012 -8.747199
v 13.097206 -128.087288 -79.075215
v 11.961754 -17.983224 -50.463257
v 68.506973 -20.073147 -10.442958
v 7.060120 -14.179969 44.601203
v 162.776826 -128.445747 11.977107
v 41.744943 -154.159544 49.626064
v -14.131352 -125.554561 31.904003
v 191.770573 -108.835943 20.920396
v 166.197222 -129.244634 10.937335
v 155.209581 -141.622353 0.315983
v 37.455067 -207.107219 -23.111030
v 20.436201 -204.261480 -38.794637
v 24.472658 -202.910687 -42.957144
v 79.172174 -147.575663 -89.846354
v 2.733842 -171.407656 -57.934737
v 14.755127 -124.443381 -80.466085
v -2.214877 -30.486101 -62.572981
v 20.454841 -1.472009 14.168420
v 18.945907 0.391343 4.701153
v 21.252415 -1.032795 10.085110
v 52.716962 -10.306182 6.600871
v 8.409842 -1.329498 -22.939090
v 19.254502 -2.659431 -22.074323
v 98.707245 -37.607612 -2.542196
v 24.569219 -3.880183 -20.499623
v 114.181412 -43.309301 -0.362574
v 8.393987 -9.564278 -39.727875
v 18.589027 -11.774448 -40.303956
v 182.086630 -54.193359 -22.852484
v 176.307907 -54.915783 -26.385033
v 277.333123 -63.763964 -31.957644
v 9.460417 0.785685 -17.265192
v 80.204346 -29.508095 -14.360052
v 2.961845 -30.256659 -62.969850
v -0.547981 -38.856532 -68.220462
v -3.672824 -63.616045 -77.646661
v 7.398829 -79.767962 -84.187332
v 4.937681 -80.352002 -83.687920
v 4.437040 -87.497853 -83.900870
v 29.966628 -111.110435 -85.018961
v 70.974786 -129.644419 -94.537855
v 2.982735 -174.174941 -57.411403
v 24.762907 -170.960349 -65.920743
v 22.362602 -170.906323 -65.415263
v 4.131011 -175.827989 -57.822848
v 65.179091 -131.414794 -91.790710
v 73.885695 -140.041523 -92.604392
v -1.573606 -117.575623 -72.498789
v 32.035650 -148.833105 -76.621789
v 2.394790 -188.597156 -50.249384
v 186.328801 -140.778692 -17.674580
v 124.855825 -155.922021 -64.579890
v 120.383625 -157.167717 -63.359561
v 126.086664 -154.905007 -57.333512
v 226.505197 -136.648438 -40.840437
v 55.920957 -197.648776 -32.973143
v 17.771389 -207.447383 -30.420876
v 31.165150 -208.334719 -29.105058
v 19.213059 -208.203114 -28.692856
v 3.719121 -207.022623 -14.602265
v 7.990925 -207.783342 -16.102534
v 27.381081 -210.042998 -5.896807
v 48.886536 -202.030923 5.508348
v 26.821142 -209.816626 -0.300013
v 6.106232 -208.487496 1.616294
v 10.322714 -208.871426 5.339595
v 122.498090 -156.057803 -58.590976
v 30.786962 -209.495658 -10.635739
v 29.829528 -206.845627 13.527205
v 1.738375 -204.473725 19.035371
v 15.397085 -201.153374 29.531404
v 286.828492 -126.304235 -3.059866
v 407.716060 -116.711505 12.302399
v 5.892562 -191.333032 41.172217
v 180.771790 -118.124243 16.826359
v 192.598186 -113.084997 18.832924
v 26.815392 -175.788153 53.242113
v 2.555039 -76.823380 46.342530
v 3.689684 -77.079616 48.420794
v 122.026573 -152.970346 -4.004687
v 121.158505 -135.325753 14.263721
v -0.254210 -169.645791 40.243198
v 16.677301 -137.355880 56.717679
v 28.619445 -130.387646 50.278641
v 155.246337 -127.696657 13.425756
v -18.051217 -105.574474 21.965256
v 1.125445 -106.032722 40.734873
v 32.527704 -98.806908 57.780899
v 5.794603 -86.413953 38.553210
v 1.496334 -81.417336 31.558262
v -1.439422 -79.759297 28.920172
v 32.857166 -80.837294 61.753149
v 87.671368 -67.734587 27.474177
v 15.049248 -51.665949 61.206656
v 308.421101 -66.664429 14.357063
v 44.462771 -11.040706 16.488453
v 7.667914 -0.402428 22.867743
v 49.592453 -23.886538 37.202720
v 31.801507 -24.132936 40.224783
v 15.168789 -17.975677 48.416647
v 33.314431 -32.348612 46.950208
v 48.419803 -42.096889 50.476747
v 35.201971 -38.869174 50.647718
v 29.690861 -51.846930 57.232301
v -18.724518 -81.407565 15.050525
v -10.153272 -107.779486 31.898229
v -8.928093 -108.239283 33.237012
v -9.614320 -114.062575 37.469608
v -8.200092 -114.687062 39.167253
v 83.776102 -174.006767 -50.845139
v 340.455908 -122.477038 -17.698101
v 255.915451 -134.491669 -45.439578
v 8.657149 -3.107330 -27.346148
v 42.435133 -147.366509 45.040053
v 50.563434 -11.040986 13.373084
v 50.368665 -42.974083 49.768269
v 53.570512 -143.892592 33.864594
v 406.509099 -57.749258 3.332084
v 3.359399 -204.928358 -22.959895
v -0.426690 -188.087471 -48.422172
v -8.457817 -60.994290 -73.913453
v 0.093626 -41.850592 54.353470
v -23.632745 -83.386150 11.398838
v -22.054513 -83.866416 14.090478
v 52.215718 -12.110719 15.326554
v 10.273043 -205.184325 -31.036082
v 5.506339 -208.289771 5.323928
v 7.300638 -141.832787 -70.322679
v -19.862440 -93.368547 19.158864
v 30.302684 -37.785578 51.850537
v 50.342982 -201.253840 -30.304617
v -2.956725 -205.518502 2.475454
v 0.318297 -187.218343 36.360425
v -14.835896 -113.778604 29.398947
v -6.356730 -85.276055 -73.719635
v -3.158851 -92.191846 -78.502647
v -2.588734 -108.381575 -75.846188
v -3.116764 -104.092884 -76.793724
v -19.035396 -112.313377 18.802479
v -20.591030 -112.493580 15.094158
v -24.089092 -115.403448 9.809673
v -15.999923 -120.427740 29.054338
v 69.232863 -132.794760 -93.260906
v -1.450083 -160.565167 37.336873
v -0.754068 -177.172311 -54.022829
v -0.399454 -178.176134 -53.976047
v -0.038628 -72.790574 50.184294
v 6.148047 -199.482838 -38.712730
v 3.283159 -196.861749 -40.282800
v -0.406192 -188.161648 33.752984
v -0.458839 -205.336192 -15.361646
v 5.870833 -205.693937 -23.465723
v -1.083014 -195.454563 27.555357
v 18.163579 -210.418253 -11.957455
v 9.435545 -200.055719 32.383092
v 227.402858 -133.543857 -9.931790
v 238.980085 -131.524697 -6.882288
v 315.445570 -128.942501 -49.990260
v 208.349225 -140.502304 -51.470154
v 217.880106 -140.295469 -57.226906
v 212.727346 -141.298470 -60.500602
v 199.288858 -139.420410 -28.800025
v 46.576400 -202.402152 -39.871967
v 51.899052 -199.161077 8.927729
v 72.147860 -186.163355 -26.899817
v 80.376947 -177.428008 -36.512669
v 45.173772 -185.868947 42.640552
v 87.227508 -171.958906 -41.583207
v 90.767832 -169.884311 -38.862872
v 129.776015 -151.272217 -7.745923
v 48.560354 -196.593377 31.238741
v 104.497837 -162.631020 -38.314131
v 101.900808 -151.690582 10.117870
v 33.822656 -152.118365 52.523208
v 39.360268 -152.148118 50.095286
v 24.969045 -142.517846 54.852713
v 30.183801 -117.547936 50.633502
v 31.817949 -111.450112 52.720268
v 38.853169 -90.476966 57.504856
v 40.564488 -85.159921 57.908723
v 25.690663 -31.860330 51.100819
v 45.617707 -167.518569 49.877631
v 81.554806 -131.169638 22.087836
v 70.346736 -88.160448 34.438307
v 54.576057 -147.043447 34.502618
v 91.332904 -36.110893 3.737167
v 85.217382 -31.353253 -7.378413
v 91.021718 -34.429186 -2.627886
v 82.538011 -29.918488 -3.687767
v 67.939122 -19.547782 -4.897581
v 56.810811 -12.686843 7.375854
v 59.529501 -13.973698 4.462318
v 23.298788 -4.914861 20.259330
v 65.313100 -17.746781 -0.103573
v 30.179486 -21.366885 38.457588
v 16.072178 -14.715062 -45.555642
v 9.785361 -14.744922 -47.263755
v 3.915899 -10.039263 36.071929
v 3.179079 -24.348988 48.592415
v 1.668993 -24.936686 -58.413277
v -9.595619 -72.136428 14.273111
v 378.760150 -119.030281 7.807785
v 351.639892 -121.404269 2.801445
v 364.634668 -120.387971 4.863457
v 352.822839 -120.965476 4.541999
v 244.755235 -129.596401 -2.955683
v 279.700468 -127.377832 -5.297696
v 266.547473 -127.501422 -2.184408
v 302.111032 -130.105410 -52.260200
v 322.294127 -127.972691 -39.158301
v -20.693213 -90.564208 17.661909
v 190.587276 -136.990303 -4.351142
v 31.477859 -34.906039 49.651444
v 2.616872 -207.364031 -9.264514
v 362.494339 -58.753669 5.845813
v 13.621877 -35.085767 58.113192
v 36.819316 -178.948472 51.140380
v 6.646150 -80.619781 46.281580
v 218.703405 -132.678060 -3.482135
v 45.320301 -202.074956 15.311457
v 33.401227 -206.263975 12.999942
v 22.629148 -210.578347 -3.808891
v 20.618109 -122.851577 -82.298984
v 6.555011 -86.301432 -84.287081
v 3.049469 -0.449669 -18.569102
v 3.598510 -27.333418 51.722020
v -0.195105 -71.542405 51.429733
v 2.125464 -191.683947 37.334688
v 4.430105 -196.705554 34.856206
v -2.570697 -82.594685 -79.144629
v -4.519854 -81.667900 -77.064917
v 2.103553 -19.700462 -53.618851
v 4.860674 -9.340144 -39.664684
v -6.192387 -90.717323 28.018113
v -9.953773 -75.380019 17.794674
v 31.537713 -48.226320 55.619509
v 1.143196 -44.142100 57.522600
v 45.881638 -54.278125 55.115127
v 30.902719 -58.913306 58.707502
v 203.626620 -134.293674 -2.616786
v 2.964825 -100.069499 -82.125092
v -3.311508 -59.891768 -76.932177
v 12.425435 -7.185933 -34.843983
v 8.813322 -4.399686 -30.638931
v 5.691150 -4.733420 -30.952545
v 6.382592 2.233583 9.534282
v 24.147766 -2.734798 11.138863
v 26.019535 -2.564838 5.748157
v 29.223594 -3.781410 3.996933
v 15.497808 0.431743 -13.905418
v 64.295687 -16.779987 -1.213783
v 63.856270 -16.569139 -8.655496
v 52.846734 -10.957245 -12.959414
v 16.002331 -11.244344 -40.157487
v 7.876878 -13.005974 -45.370204
v 361.414895 -56.919693 0.157761
v 399.488893 -56.135546 -1.129478
v 70.357737 -21.460481 -7.742804
v 80.254975 -28.695041 -10.558198
v 1.667715 -21.817519 -55.808555
v -1.700459 -32.710671 -64.311663
v -4.661584 -45.068440 -70.831495
v -0.678339 -74.436031 -81.126915
v 3.154500 -76.992092 -82.989911
v -0.600864 -79.910485 -81.090887
v -4.206519 -84.931809 -77.138224
v 37.354955 -104.960432 -86.605103
v 0.873048 -173.513920 -56.212392
v 2.616104 -181.575191 -55.237527
v 0.950955 -118.210271 -74.981189
v 70.430247 -138.428822 -91.742868
v 2.433726 -127.122657 -72.190540
v 65.996193 -139.848427 -88.563429
v 6.532788 -129.526493 -75.112052
v 72.734865 -152.861114 -81.594732
v 28.641965 -150.457617 -74.627195
v 27.091239 -157.528689 -70.346016
v 3.071721 -186.331337 -52.794072
v 2.849473 -192.301361 -46.340535
v 8.157667 -151.984889 -66.879553
v 149.714910 -144.651602 -3.344642
v 95.927320 -166.735788 -55.432077
v 45.233888 -201.973048 -45.890998
v 51.014428 -198.716053 -49.009844
v 73.698997 -183.325434 -36.012788
v 54.609912 -199.102229 -28.831805
v 68.450637 -189.856021 -24.932374
v 25.819172 -208.492212 -29.445085
v 30.376077 -209.197890 -21.073823
v 18.698519 -210.376254 -16.073010
v 40.296026 -206.826286 -12.883203
v 16.814055 -210.174225 -15.724145
v 19.397721 -210.613493 -6.725709
v 13.672444 -209.536850 1.586580
v 50.196544 -199.627284 12.437734
v 54.844238 -195.716583 18.182499
v 48.925616 -199.658706 22.586714
v 109.196221 -160.674539 -33.265601
v 111.742332 -158.189986 -11.009995
v 11.757711 -207.413747 13.407729
v 11.511863 -206.706085 15.733765
v 3.598800 -202.418446 25.438930
v 146.654618 -143.659175 0.381928
v 45.850570 -195.515422 36.080644
v 227.149533 -131.505828 -3.093441
v 11.034055 -194.308499 40.322782
v 412.922682 -117.169077 11.095521
v 163.297089 -130.589213 10.375980
v 14.911531 -193.932457 41.237252
v 186.156417 -120.359433 15.023601
v -9.291877 -133.052902 34.693640
v 2.331957 -74.536149 52.138646
v 35.839709 -166.939236 54.074019
v 40.160862 -167.360238 53.249150
v -12.433074 -121.209803 37.430679
v -19.331590 -115.179611 18.591778
v -11.810592 -116.290262 36.682674
v 27.852648 -112.020796 54.230109
v 31.845908 -104.145088 56.353132
v 3.703041 -90.933019 37.449714
v -1.506552 -96.411681 34.218402
v 35.742939 -97.065182 57.008497
v 2.572681 -84.371446 32.657711
v -3.441066 -76.968594 28.886913
v -5.352470 -80.429447 23.713820
v 1.110718 -70.592200 53.974693
v 110.084199 -60.222517 16.923006
v 13.795195 -46.026491 60.563825
v 348.495419 -60.220545 8.201876
v 49.815978 -14.456886 22.849408
v 51.543100 -17.060990 26.899450
v 32.604682 -15.537503 29.399411
v 49.300371 -20.811584 33.844668
v 16.897207 -21.765805 50.343079
v -12.632172 -76.951909 15.715910
v -9.748050 -73.613897 16.596046
v 52.185490 -146.833243 36.403634
v 48.647883 -145.944066 38.786417
v 213.722159 -140.714812 -67.431397
v 267.936744 -128.336179 -5.280821
v 202.112526 -143.054891 -67.546738
v 259.323661 -132.899977 -38.970803
v 410.928700 -118.243535 -1.785672
v 254.564188 -131.284437 -22.123265
v 206.411140 -135.754097 -8.158450
v 58.622670 -147.869001 31.733476
v 1.609391 -205.425241 -18.943315
v 1.310136 -203.927421 -24.233070
v -2.111828 -11.350062 -39.304643
v 3.443437 -6.423371 -33.889457
v 234.702524 -130.486479 -2.642578
v -0.039728 -123.006028 -71.244664
v 1.480309 -187.233377 -50.802040
v -21.627356 -87.705208 16.004340
v 3.217117 -5.086771 -30.848049
v -0.160249 -2.338195 -19.635134
v 49.834172 -45.296932 50.955076
v 45.207735 -118.416046 38.811424
v 106.140287 -136.897471 16.291938
v 197.703399 -135.171939 -2.564521
v -0.593648 -129.664371 -65.292398
v -1.283786 -51.186482 54.764653
v -4.790626 -71.751899 -77.654968
v 1.510300 -88.726210 -82.634731
v -8.506518 -75.911721 20.110821
v -22.922491 -116.211298 12.289567
v -25.037487 -117.223542 8.671560
v 6.311936 -136.701024 -71.869093
v -4.724434 -140.059822 39.127224
v 0.603687 -157.230429 -58.467768
v 0.832390 -159.470781 -58.768208
v -1.054372 -167.869127 37.074304
v -2.173627 -167.615254 -55.483594
v 1.652406 -176.905339 -55.889769
v -0.759288 -182.785030 -51.895333
v -18.402369 -117.363117 21.187827
v -1.975340 -76.775215 31.918273
v 0.719183 -77.076339 39.711821
v -17.644209 -128.912846 14.365460
v 0.026878 -192.691934 -43.497141
v -0.233781 -204.200688 -21.347024
v 10.217395 -203.700719 -34.276302
v 7.474727 -201.596833 -35.993762
v 10.252344 -201.693914 -38.205865
v -2.010189 -196.998289 22.341434
v -1.681091 -206.857585 -1.289125
v 3.040903 -207.036454 12.445317
v 0.952790 -206.847687 10.028290
v 7.592651 -207.116266 -19.650185
v 202.999452 -143.035783 -64.369782
v 20.376720 -209.998104 -21.363341
v 7.308695 -196.116462 37.140534
v 11.882474 -202.003925 28.174281
v 5.377370 -194.376685 38.215322
v 246.339701 -130.623381 -6.455476
v 311.887999 -129.106311 -41.783118
v 209.187530 -138.046447 -31.400983
v 41.638322 -205.306595 -29.256635
v 52.967817 -198.140163 -41.163780
v 66.875725 -190.904458 -27.804767
v 57.020127 -196.889327 4.591330
v 61.655510 -194.985316 -4.056242
v 62.677254 -192.005520 3.679980
v 58.025054 -190.826316 19.360625
v 59.344108 -192.621668 10.904757
v 60.012591 -189.597812 16.185826
v 119.012825 -155.173983 -9.421658
v 49.608288 -201.230521 -33.164352
v 29.148532 -147.575274 53.901199
v 62.744398 -112.498328 31.803628
v 33.115955 -106.536578 54.724895
v 40.234436 -94.399349 55.261935
v 37.321282 -79.825445 60.393161
v 37.115605 -72.603074 60.281488
v 93.898049 -65.682601 24.508338
v 40.897116 -68.668767 58.492292
v 48.393837 -53.454984 53.791342
v 27.519968 -32.650610 50.354405
v 83.089576 -69.209883 29.757285
v 93.584027 -39.463504 8.547131
v 87.529252 -34.077558 3.737956
v 87.848686 -33.118646 -0.919207
v 51.392376 -36.197871 46.233085
v 90.080340 -33.855155 -8.481250
v 51.953421 -27.965105 40.058246
v 50.953775 -21.467977 33.947600
v 51.197512 -19.835056 31.679926
v 65.948102 -17.969614 -5.135176
v 31.053520 -12.713159 26.435051
v 29.407757 -9.995801 23.299435
v 355.634841 -59.228425 6.540015
v 5.320502 1.514867 13.879171
v 11.250271 -2.644566 -25.992943
v -0.025898 -3.774175 -24.081389
v -0.451847 -17.047918 -49.763135
v -1.724389 -19.082775 -51.890907
v -1.793523 -22.663365 -55.951935
v -3.604114 -34.834666 -65.287570
v -3.286538 -99.616455 33.816715
v -3.079022 -108.266722 37.597617
v 219.266514 -134.129291 -8.311950
v 380.456215 -119.460087 5.528490
v 361.638084 -120.768975 3.164944
v 292.532172 -126.048434 -3.552963
v 315.351398 -124.171893 -1.496866
v 406.390706 -56.737135 1.097586
v 195.332054 -107.752550 21.126217
v 327.194474 -123.319256 -16.826596
v 315.834593 -127.615261 -35.458143
v 198.296678 -110.142328 19.950909
v 4.655065 0.432022 -16.809227
v 185.777064 -115.298991 18.060156
v 40.371564 -202.296570 22.904169
v 0.013399 -162.588858 -58.018232
v -6.051372 -47.271817 -71.374528
v 16.804071 -6.609218 -32.553990
v 6.379286 1.755934 -12.333988
v 3.842087 -14.743072 40.991001
v 1.747079 -36.038038 54.599829
v 16.752979 -50.447876 60.714363
v -0.576906 -103.595533 38.000108
v 154.005697 -135.296955 8.278530
v 212.201775 -132.902768 -2.111208
v 16.941387 -210.408612 -7.013135
v 41.020164 -202.448173 -46.295960
v 4.322482 -91.373824 -83.692096
v 29.835114 -8.770980 20.164997
v 44.293891 -12.677320 20.341915
v 367.987173 -59.622316 7.160834
v 4.388908 -94.465209 -83.416184
v 5.921866 2.616307 -0.408685
v 12.549611 -2.632383 28.917318
v 5.553825 2.339692 4.920072
v 32.461887 -7.210081 13.155385
v 48.782495 -9.735843 9.924653
v 13.197717 1.989313 -6.475440
v 8.475133 1.994130 -11.124021
v 18.340912 0.454071 -9.506613
v 15.440596 -0.626430 -19.107561
v 24.684915 -2.298000 -13.470605
v 65.506923 -17.632370 -8.486434
v 26.630406 -4.093149 -18.794316
v 93.412870 -35.233104 -6.316501
v 52.009199 -11.370042 -16.197524
v -1.159642 -12.543134 -42.737248
v 12.369176 -13.295551 -44.627023
v 270.235107 -65.753744 -35.094559
v 62.856559 -16.423813 3.561951
v 13.591241 -4.160859 -28.819265
v 18.984443 -9.072726 -35.687886
v 74.441800 -24.487578 -7.764334
v -5.567306 -39.904549 -67.773744
v 2.689263 -82.591186 -83.078736
v 0.828831 -110.372156 -78.232196
v 31.283601 -112.251199 -85.428847
v 31.678986 -115.006776 -85.642302
v 25.009702 -169.008568 -66.186330
v 2.311139 -180.341731 -55.409723
v 74.630925 -145.720483 -89.389809
v 67.838732 -143.870157 -86.952883
v 69.929625 -146.616624 -85.950942
v 30.933738 -159.118100 -70.547561
v 4.184701 -158.745150 -61.704824
v 23.223396 -158.467683 -69.241203
v 30.748025 -162.092589 -69.110132
v 27.543674 -159.100661 -69.685290
v 2.836124 -182.909793 -54.782220
v 0.254911 -189.824114 -47.269096
v 12.350664 -197.791947 -44.841277
v 222.573225 -136.504336 -36.187144
v 100.147310 -164.456352 -43.731953
v 75.831704 -181.561019 -34.975676
v 110.956677 -159.863855 -24.113351
v 213.619196 -134.395060 -6.666188
v 179.736379 -137.751806 -1.778642
v 122.604671 -154.067309 -10.522742
v 6.040332 -206.550753 -19.871782
v 11.073733 -208.632454 -17.422177
v 9.505052 -208.918901 -4.129147
v 1.912800 -207.739140 4.495820
v 22.559858 -209.647245 2.191434
v 55.672258 -195.618957 12.201584
v 250.719334 -135.332757 -47.552171
v 173.407650 -139.559779 -3.388766
v 5.132220 -204.416357 22.283275
v -1.720362 -202.832140 16.072230
v 130.991075 -150.268607 -4.988189
v 141.606693 -145.957139 -1.503160
v 163.407840 -140.507082 -1.021583
v 164.177169 -139.370089 0.755981
v 199.632115 -134.060607 -0.828109
v 43.982879 -188.047896 42.613021
v 12.776229 -196.120064 38.430007
v 9.777919 -192.317385 42.166999
v 115.248494 -141.759518 12.248170
v 34.378107 -170.300634 54.271277
v 0.145575 -164.063081 42.860807
v 46.715708 -158.807695 49.338612
v 0.384187 -158.787594 44.532550
v 20.956876 -136.310682 55.247790
v 18.606311 -134.509994 55.595689
v -13.665850 -121.918246 35.073540
v -21.872296 -118.571877 14.316947
v 27.386331 -117.441467 52.298368
v -18.014831 -115.641239 21.712636
v 34.095611 -100.886781 56.583912
v 196.339639 -106.509342 21.533485
v 200.317882 -106.879753 21.179325
v 4.338834 -82.190444 35.737813
v -5.905796 -78.572313 23.519422
v 0.595886 -79.657869 32.108694
v 76.754801 -85.679269 31.959862
v -4.099060 -76.939585 27.225336
v 34.338888 -75.431000 61.445010
v -0.751562 -64.467530 54.987302
v 38.992609 -67.733697 58.715671
v 105.557726 -58.747546 18.084079
v 42.086808 -64.395523 57.552171
v 42.790640 -58.063254 56.699725
v 397.170460 -57.981845 3.852721
v 31.179799 -10.261748 22.014933
v 94.621256 -46.972572 17.210389
v 30.485989 -17.026595 32.857176
v 50.429177 -28.143176 41.159818
v 30.927729 -26.933234 43.607192
v 43.317791 -149.472284 45.817270
v 249.487374 -131.818852 -19.691140
v 214.693999 -141.039198 -63.584550
v 14.456524 -5.791712 33.892793
v 48.905409 -11.713603 16.662963
v 46.044581 -128.090934 36.444468
v 159.739482 -129.561512 11.650969
v 7.219398 -201.612380 28.920979
v 47.974595 -38.770254 49.119240
v -19.687031 -91.096744 18.805395
v -18.810975 -79.880142 13.223245
v 0.942203 -33.881859 50.877689
v 6.162464 2.416814 -5.463624
v 35.337868 -6.777633 8.037339
v -0.373293 -205.340096 13.044372
v 0.761949 -178.612263 40.799918
v 0.168919 -127.509153 -68.537389
v -7.159000 -66.740714 -75.140738
v -5.107947 -77.438202 -76.929706
v -5.137783 -88.279369 -75.742433
v -6.611152 -75.463840 23.329864
v -7.933559 -77.520020 20.953491
v -3.239993 -87.464150 -78.506121
v 1.385946 -98.787134 -81.590480
v -0.407242 -105.443545 -78.887138
v -0.601807 -114.841990 -75.079576
v -13.843857 -118.606656 34.703976
v -0.964130 -176.086963 35.651894
v -18.531393 -107.804408 20.192496
v 1.246630 -75.015169 48.307451
v -13.747220 -134.719976 11.977033
v 80.808899 -149.244908 -88.909385
v 5.876776 -197.631879 -41.270739
v 7.233172 -205.000614 -28.119006
v 0.260599 -190.906887 34.417744
v -0.816544 -206.791986 5.276573
v 3.966035 -208.024031 -4.880081
v 1.435624 -206.991769 -8.178007
v 2.593147 -194.159934 35.917999
v 17.281115 -203.006349 -39.715187
v 204.563204 -142.554310 -60.908823
v 31.082381 -207.836102 -33.201321
v 26.290470 -209.666769 -22.562769
v 204.642268 -139.778665 -44.714405
v 202.483294 -135.679331 -5.932354
v 206.126289 -138.014949 -22.440206
v 208.236151 -138.740117 -39.871495
v 233.118532 -134.401481 -28.537856
v 48.116419 -201.894102 -34.427721
v 49.064240 -200.746532 -42.779898
v 54.723824 -197.621566 -36.062065
v 56.403251 -195.201250 -46.810060
v 56.282060 -196.131704 -38.604048
v 65.928477 -192.302392 -19.302010
v 69.791140 -188.257399 -28.799914
v 72.666731 -185.302190 -30.269874
v 59.977364 -194.194763 5.292720
v 55.857545 -194.970029 13.772919
v 29.364967 -150.693355 54.240549
v 21.186058 -140.763853 55.991749
v 74.077526 -117.739133 26.565893
v 28.688146 -125.051485 50.019391
v 26.208927 -121.410690 51.854026
v 29.336854 -111.674796 53.847491
v 47.182204 -50.919436 53.901628
v 73.649659 -89.833814 32.657228
v 103.909177 -57.105797 18.117496
v 49.264656 -32.943209 45.301681
v 20.579009 -5.695311 26.461821
v 14.696436 -14.349745 -45.295244
v 5.303844 -5.745580 32.674847
v 3.710019 -2.300283 23.108480
v 10.974693 -1.292859 -22.966981
v 3.588895 -2.093012 -23.502642
v 196.405873 -136.285467 -4.992437
v 246.775399 -129.987203 -4.516817
v 350.278212 -57.210831 0.836528
v 310.077323 -128.882182 -53.928735
v 360.651793 -57.589587 3.116492
v 78.476766 -89.937707 30.817178
v 42.405823 -182.310438 47.070224
v 16.206169 -17.448751 -48.654032
v 13.184851 -0.051779 -19.107093
v 43.311162 -204.122211 -38.040784
v -4.752241 -104.151773 34.273507
v 30.407791 -32.542676 48.539935
v 199.944712 -108.962704 20.366372
v -5.571699 -107.704556 35.234737
v 5.630279 -11.689296 40.689161
v -18.332105 -97.918553 21.898077
v -14.728402 -110.180940 27.272419
v 182.950317 -136.764673 -0.880184
v 5.032375 -207.877241 -11.451708
v 209.379095 -134.052731 -3.991913
v 78.961296 -152.531659 -84.447676
v 7.037742 -20.238583 -54.013046
v 45.249782 -60.531792 56.331495
v -10.186188 -116.202556 38.449878
v 195.629164 -110.053375 20.155509
v 19.801347 -10.335055 -37.471792
v 11.219761 -0.145288 22.346907
v 27.096131 -5.963728 16.728744
v 31.036324 -6.594646 12.948569
v 21.506736 -0.294829 -3.035808
v 22.675898 -0.841648 1.548856
v 53.357210 -10.925944 8.598070
v 55.892529 -11.576839 4.474453
v 20.954521 -1.640561 -16.343210
v 49.540116 -10.648191 -17.672561
v 11.923276 -15.695746 -48.014609
v 234.957832 -59.500056 -26.999546
v 15.823013 -7.693174 -34.576743
v -5.206907 -64.586146 -76.700669
v -3.486789 -73.809971 -78.986354
v -2.897175 -76.881545 -79.483346
v 62.240609 -128.452589 -91.264749
v 9.296378 -138.671055 -73.426968
v 72.253941 -148.978072 -85.109520
v 9.552678 -147.959176 -69.580393
v 321.222659 -128.451554 -48.987290
v 316.604616 -128.819291 -42.343948
v 122.750145 -156.369048 -61.980881
v 23.389432 -207.275833 -33.702993
v 34.657229 -207.710117 -28.098634
v 15.061300 -209.494842 -19.245345
v 53.651706 -197.804749 9.376350
v 51.564968 -198.491552 13.183336
v 50.823057 -198.146346 22.779390
v 132.948649 -148.774972 -2.264315
v 238.387659 -130.919549 -4.794392
v 44.664628 -193.586891 38.705949
v 315.302333 -123.830397 0.207927
v 10.787624 -197.645143 36.272758
v 11.965666 -197.849275 36.062495
v 16.137269 -195.214705 39.596859
v 197.095044 -112.192888 19.021414
v 117.171661 -135.052578 15.027464
v 28.873613 -173.123277 53.970733
v 42.729054 -164.865483 52.338737
v -0.729293 -150.613481 43.462223
v 159.317077 -127.539822 13.021169
v 1.188994 -78.312162 36.163973
v 36.206327 -85.826822 59.856846
v 5.915076 -83.096919 39.456965
v 98.550019 -66.223493 22.799444
v 47.325181 -55.939157 54.761629
v 47.617665 -45.773444 52.249789
v 17.392699 -39.649239 58.186346
v 156.248109 -129.134348 12.412587
v 398.352881 -57.221638 2.273417
v 352.515659 -57.740336 3.061123
v 107.459017 -43.522708 4.683728
v 24.764417 -47.514549 57.802204
v 46.097508 -145.576879 40.703836
v 4.850205 -198.440139 33.188264
v -8.260676 -72.729633 19.729118
v -0.275806 -68.565657 53.651000
v 50.317239 -36.614311 47.065790
v 53.064152 -151.468847 38.894038
v 370.683632 -57.359882 2.668298
v 17.509829 -45.613296 59.651682
v -0.963581 -56.486045 56.041298
v -0.830172 -60.216956 56.005505
v -0.466855 -88.583148 -81.273726
v -2.716188 -89.740200 -79.156382
v -0.939862 -91.093282 -80.810168
v -18.818644 -100.655145 21.409800
v -0.541635 -147.605575 45.257345
v 13.964888 -202.301176 -39.392535
v -0.362052 -196.036197 29.303096
v 5.067216 -207.978141 8.558361
v 318.278039 -127.830053 -54.121301
v 50.962111 -200.085583 -35.550778
v 65.351105 -191.508441 -32.037003
v 60.767730 -194.750071 0.882145
v 96.919090 -166.224752 -41.460295
v 41.206351 -173.317819 51.542661
v 19.277052 -20.740356 48.031447
v 20.851853 -3.831103 21.495147
v -2.817630 -9.952637 -35.474639
v 197.748481 -137.544608 -10.304691
v 385.990734 -57.380072 2.762081
v 114.277584 -132.288709 16.609319
v 15.114419 -15.528943 -46.947228
v 17.560816 -15.794062 -46.342990
v 44.660617 -203.603052 -35.488912
v 36.064234 -207.080733 -32.280966
v 112.524382 -127.301765 18.566673
v -0.313636 -52.926673 57.020795
v 50.458981 -154.304376 43.543985
v -2.373545 -90.686649 30.866515
v 8.222816 -197.482578 35.883807
v 66.619799 -129.295434 -93.041980
v 15.761739 -210.084726 -2.927080
v 15.041187 -1.071500 21.490249
v 18.110498 -0.386769 13.913846
v 27.290646 -3.761031 9.103352
v 32.368351 -5.035865 4.227748
v 15.269715 -2.390149 -24.317563
v 16.554125 -13.191141 -43.026944
v 71.663277 -142.440724 -90.188399
v 334.330779 -122.530794 1.775810
v 176.049368 -137.712564 -0.335622
v 135.712424 -149.365165 -6.928660
v 25.047529 -207.699710 -32.930335
v 142.808707 -146.816182 -4.500510
v 3.183790 -199.482621 30.376325
v 16.511153 -197.642051 35.715458
v 8.709898 -198.986933 34.073414
v -24.142035 -119.718356 10.077865
v -14.398766 -123.567228 32.683354
v 5.449540 -84.655353 37.565251
v 5.468559 -81.240495 40.587131
v 4.298386 -80.636448 38.173342
v 396.548720 -59.559140 6.407493
v 4.498400 -204.339800 -26.514566
v 15.976983 -3.666805 27.950939
v 3.775715 -133.193049 -70.812236
v 21.647620 -46.813760 58.776514
v -13.953411 -111.316230 29.214042
v -19.470843 -123.673130 17.115935
v -16.550532 -131.768813 8.746409
v 346.956897 -121.794251 1.936779
v 39.045363 -154.149702 50.921498
v 35.327850 -147.497195 50.317488
v 29.295055 -6.392737 14.635106
v 391.550880 -57.027003 1.818376
v 36.475490 -171.725350 53.628265
v 12.074374 -191.923501 43.106469
v 31.583489 -7.934238 16.393844
v 2.658689 -78.329973 40.647119
v 5.009532 -79.807371 42.279224
v 5.214710 -3.982685 -28.846125
v 13.178641 1.740763 -9.188064
v 51.460317 -10.031614 -11.424791
v 7.825184 1.183831 -15.647283
v 127.860173 -154.654850 -59.069111
v 21.967915 -209.924750 0.807929
v -14.257567 -116.034101 32.436820
v 11.186500 -4.194700 -29.801754
v 38.773064 -175.070591 52.015389
v 31.522793 -176.946650 52.582447
v 7.724170 -208.631986 -5.602879
v 31.252175 -5.346168 8.084837
v 13.172321 -209.645985 -2.152567
v -11.945455 -114.821854 35.517554
v -13.326659 -114.446827 33.116556
v -10.914596 -111.057102 33.410474
v -5.670348 -81.650806 -75.566035
v 0.244954 -64.030358 56.238752
v 39.041286 -170.018893 53.391178
v 0.226823 -94.033338 -81.497638
v -2.902282 -94.779840 -78.539676
v -4.098614 -86.532045 -77.498830
v 0.409898 -56.091438 57.743873
v 2.565103 -96.604891 -82.544704
v -5.170615 -84.737554 -75.944317
v 385.183553 -119.009237 7.111410
v 2.124574 -93.732422 -82.621730
v -0.467434 -57.793632 56.732694
v -4.745154 -75.013809 28.078898
v 28.106277 -161.172137 -68.837379
v 55.273316 -194.683164 19.911450
v 9.027680 -208.539755 7.362541
v 57.875986 -194.978238 8.555508
v -0.711951 -96.269004 -80.558817
v 4.269059 -87.467603 36.175323
v 3.292589 -80.199939 -83.145069
v 15.402562 -12.964671 -42.950801
v 47.724105 -195.537903 34.121403
v 0.996564 -58.383836 57.932988
v 978.731282 -118.836882 52.639354
v 12.978028 -1.172772 -22.405660
v 28.039499 -162.967229 -68.166253
v 14.185587 -3.440168 -27.017860
v 0.270968 -96.173520 -81.248144
v -4.915713 -79.494033 -77.027331
v -14.599250 -77.168236 13.721810
v 42.149245 -174.636443 50.309760
v -1.620597 -105.948038 -77.772655
v 114.843071 -157.202692 -12.655614
v 586.955155 -59.139030 15.544860
v 321.783783 -123.804336 -10.728467
v 352.080767 -123.582166 -26.841116
v 263.492674 -90.160520 -59.069405
v 779.881348 -72.551381 -10.574490
v 786.091044 -76.234741 -13.231833
v 682.622012 -84.279466 -20.020308
v 375.876157 -66.052370 -31.630069
v 450.120584 -68.254947 14.755689
v 366.501012 -84.025397 21.248543
v 373.619591 -86.697887 21.840502
v 728.405126 -116.556433 23.372562
v 291.121583 -90.506359 -57.886238
v 196.231459 -56.133802 -25.370735
v 99.485177 -122.490105 20.860820
v 397.127033 -98.751590 -57.176042
v 91.881708 -129.543858 20.511001
v 525.319205 -84.791526 -37.140568
v 474.195774 -116.063660 7.054511
v 696.344065 -61.912825 0.854507
v 154.259560 -76.207560 -55.864928
v 265.223112 -133.939669 -47.454082
v 380.614180 -115.307314 13.307133
v 157.395254 -91.893914 21.805485
v 516.489815 -109.382072 -48.984605
v 322.225783 -72.063559 -40.409246
v 361.884389 -121.242246 -16.677654
v 203.576197 -129.445900 5.368407
v 197.521066 -142.158520 -53.516622
v 738.670275 -52.468827 16.329480
v 545.863928 -119.166936 -7.160721
v 287.246225 -127.311931 -18.961972
v 267.403919 -133.663606 -57.593124
v 218.929554 -136.008155 -19.877363
v 748.882399 -98.252656 43.638445
v 481.682313 -115.901265 7.678425
v 483.361365 -116.498302 2.389729
v 533.313200 -66.168600 -20.748596
v -4.404365 -156.523512 -43.255170
v 611.642434 -73.431556 28.960894
v 301.409100 -64.748212 -32.374557
v 172.955446 -140.527624 -5.915518
v 466.661484 -62.424365 -22.132460
v 294.501752 -93.824715 22.415128
v 439.145028 -81.240296 -42.866830
v 668.771568 -67.353193 -7.083677
v 52.138243 -133.622301 32.745079
v 410.986407 -79.694952 20.166642
v 145.969946 -78.111792 -57.919457
v 969.674267 -143.072460 28.850214
v 350.301316 -71.635732 -38.969321
v 475.665796 -79.075219 21.776755
v 190.949929 -140.668004 -25.913528
v 119.759429 -154.479468 -7.126856
v 123.045534 -129.591738 16.477455
v 603.616921 -117.562690 8.344224
v 174.691473 -73.455483 -51.891106
v 345.151827 -90.986926 22.359273
v 361.424902 -81.065249 -47.622113
v 547.117313 -113.512348 19.530481
v 298.788884 -67.057109 -35.549024
v 232.123617 -137.253931 -47.849508
v 104.301669 -140.608074 15.287419
v 334.705013 -93.635085 -57.992170
v 102.576896 -163.640877 -35.393350
v 418.719091 -79.336753 -42.932755
v 495.062186 -80.523804 -37.359746
v 566.892814 -77.571943 -27.164373
v 175.616586 -74.183101 15.490477
v 215.788862 -80.055003 -53.627846
v 321.727628 -109.743025 -66.252563
v 50.643186 -154.364792 -77.989828
v 576.172723 -121.492890 -31.683486
v 918.475436 -112.573389 7.884958
v 146.753715 -71.419348 15.271448
v 145.098347 -74.119702 16.689549
v 350.655954 -84.106769 21.360385
v 764.169103 -116.884342 15.935510
v 387.122766 -93.966632 -55.242034
v 365.688552 -121.076616 -16.671674
v 456.824450 -91.328330 -48.209924
v 815.589598 -102.394316 -6.578807
v 420.583154 -117.548783 6.774047
v 326.690112 -123.861729 -21.765950
v 696.539222 -89.986042 -21.756904
v 363.549718 -123.323566 -27.605167
v 356.534965 -122.598575 -23.214713
v 327.657130 -101.811701 -62.798099
v 121.057876 -156.100290 -26.838875
v 451.397826 -116.540559 5.352692
v 235.833725 -60.924006 -29.960608
v 76.086962 -107.784785 28.373391
v 73.975784 -106.537188 29.278606
v 182.324928 -94.956198 23.204528
v 182.452762 -90.380209 22.282159
v 330.922422 -87.166312 21.999694
v 432.509786 -80.481433 -42.805402
v 549.210874 -63.966036 -16.221867
v 610.471667 -65.798484 24.642908
v 408.148397 -78.801043 -43.239804
v 439.210102 -121.942562 -36.263500
v 695.873418 -115.437468 25.751207
v 899.563220 -79.120600 -15.145255
v 905.647137 -76.681107 -16.287690
v 518.144764 -120.702839 -20.392915
v 558.578781 -72.216958 -23.775031
v 187.815603 -142.765729 -50.619897
v 339.962271 -122.381669 -4.319128
v 508.600120 -118.453589 -7.639613
v -2.138649 -51.029996 41.932433
v 709.243422 -67.811177 37.674354
v 315.137428 -87.750116 22.186501
v 656.826023 -69.628009 32.027099
v 96.227991 -74.980252 -61.362890
v 670.179856 -87.068187 -22.500979
v 666.196174 -83.946280 -21.126566
v -0.098777 -22.533307 3.072952
v 86.440988 -78.045154 -65.906368
v 109.994807 -138.753188 14.825241
v 90.319932 -170.530322 -31.809543
v 76.005848 -72.877048 33.480886
v 620.924362 -67.777848 -11.882144
v 805.255279 -50.305044 12.817256
v 377.445638 -124.355904 -38.845390
v 388.890233 -119.362469 -8.250885
v 395.656226 -83.964324 21.273738
v 105.079029 -152.660039 7.991125
v 117.936394 -75.759960 -58.589703
v 850.327429 -49.689490 3.763753
v 73.646443 -94.132070 31.927401
v 964.634263 -100.996985 83.934703
v 344.612462 -85.501854 -51.869816
v 748.811462 -116.798775 23.650476
v 46.540974 -104.809319 -87.867165
v 806.485376 -58.439399 -0.042788
v 654.459609 -116.630602 17.391508
v 192.466732 -115.668044 -80.043049
v 454.029930 -117.776299 -6.789566
v 454.895504 -118.869440 -13.139119
v 802.667283 -73.437144 49.644172
v 694.387888 -116.282714 21.713792
v 642.835776 -97.495776 34.973185
v 366.495974 -116.501364 11.743863
v 735.646833 -70.768900 -8.127719
v 422.181565 -92.918339 -52.190137
v -0.227333 -44.082092 -3.139758
v 264.560087 -130.955944 -30.933367
v 254.291154 -117.147061 -72.549410
v 535.144163 -76.175136 -29.816353
v 540.818630 -77.707081 -30.364168
v 524.745945 -76.459931 -31.199345
v 369.296361 -122.471941 -24.604374
v 129.187699 -99.770472 22.667456
v 149.915643 -55.288885 -32.514407
v 53.381637 -61.300923 49.966654
v 410.188801 -122.756502 -36.512038
v 73.085359 -98.336683 31.374073
v 540.883800 -68.660779 19.538492
v 551.591127 -69.440145 -22.039672
v 306.625913 -92.521067 -58.557655
v 135.295881 -146.583975 0.768591
v 140.657122 -121.896531 -91.784599
v 377.305505 -124.272098 -43.317429
v 888.597568 -105.466053 56.842932
v 205.496495 -126.801725 -78.559591
v 211.515459 -127.661307 -77.569003
v -5.472840 -194.110256 -11.352579
v 261.668245 -64.644341 9.591682
v 209.398572 -55.084946 -12.066765
v 209.949317 -55.247101 -17.585215
v 194.019257 -77.073043 17.160021
v 568.360868 -117.378894 5.744717
v 115.664019 -66.516409 17.725501
v 70.584263 -68.100031 -64.356450
v 79.018298 -75.589304 -66.346614
v -3.633051 -194.344282 10.455634
v 199.822335 -81.812767 19.887643
v 450.753219 -121.545201 -31.142427
v 363.053451 -98.246852 -59.157480
v 722.234782 -65.734844 -3.150321
v 181.148334 -145.504953 -58.571437
v 455.760539 -86.442718 -45.133892
v 361.384735 -76.092300 18.759308
v 566.059322 -121.828146 -30.814770
v 426.218316 -72.642610 -36.613103
v 235.927749 -61.269378 3.293566
v 427.645661 -119.003002 -13.336242
v 184.239059 -81.003393 18.850512
v 568.322037 -116.651939 9.394086
v 577.097795 -116.970027 8.821745
v 167.146138 -85.637089 20.272171
v 571.885390 -69.541140 -19.678545
v 123.461182 -142.355581 9.842441
v 619.506671 -65.094660 -9.128823
v 353.688168 -125.644271 -47.177302
v 467.859828 -81.523824 -40.627042
v -7.428943 -142.206434 25.462708
v 361.882250 -63.106599 11.171095
v 460.437179 -93.526126 -49.188961
v 160.446380 -89.353402 -65.528440
v 936.047938 -111.004563 2.708208
v 357.819794 -72.062103 16.916109
v 350.635102 -68.894813 15.391603
v 491.748699 -118.966107 -11.935444
v 495.665125 -117.957043 -6.329925
v 238.817280 -136.494558 -47.432455
v 517.491071 -86.285513 -38.977550
v 318.577419 -73.960874 18.484841
v 214.381878 -78.031723 18.785482
v 606.657277 -118.864288 -0.027715
v 820.107869 -69.825043 -11.707272
v 308.643850 -112.193048 14.896513
v 660.005809 -86.327415 -23.001901
v 242.839516 -132.942905 -25.034772
v 354.644588 -108.487871 17.557948
v 42.918889 -126.537965 38.547930
v 594.118892 -105.401378 -37.494788
v 862.214546 -90.596403 56.243681
v 311.182751 -85.647926 21.989287
v 921.230885 -26.679697 23.577383
v 634.023197 -115.026158 21.998729
v 414.613954 -118.509458 -8.626379
v 122.554331 -125.939892 18.077991
v 673.068748 -63.881121 31.273691
v 420.144313 -61.264970 -22.924972
v 84.283086 -76.129642 -65.151544
v 274.069411 -129.907497 -30.706470
v 47.937589 -138.099344 -85.911843
v 392.014757 -118.841716 6.491628
v 99.575869 -43.479877 9.976795
v 759.819521 -115.434258 5.841698
v 334.176063 -126.145538 -53.532626
v 114.711251 -157.890462 -17.607268
v -0.865590 -30.078571 -10.651958
v 959.603537 -22.048815 58.816652
v 104.702397 -132.651341 17.898197
v 788.228665 -111.705071 0.992570
v 60.486368 -15.744821 8.660932
v 259.065195 -130.870907 -23.935327
v 315.664792 -77.026434 19.681675
v 306.815383 -77.444518 19.963693
v 66.484597 -122.387278 27.777470
v 307.257797 -109.237442 17.007204
v 370.013968 -120.527103 -13.815433
v 214.103144 -136.853679 -22.831326
v 924.415678 -32.116620 52.844926
v 542.977386 -101.222462 27.869425
v 45.713014 -180.529246 44.435342
v 170.254004 -60.852777 -38.536821
v 60.660955 -69.667480 -70.249156
v 54.839310 -73.290798 -75.308342
v 63.458465 -66.073378 -66.452770
v 324.726967 -126.757210 -33.851790
v 494.328570 -114.977698 13.779785
v 597.691164 -97.157853 31.777646
v 319.526913 -75.167925 -43.711763
v 937.914164 -21.433870 16.341912
v 811.562041 -53.777682 5.454091
v 99.493686 -164.402603 -15.134341
v 753.942250 -117.018757 17.519375
v 612.538025 -115.288105 19.259165
v 170.517237 -143.510802 -16.980418
v 493.045041 -98.106740 25.486800
v 728.705010 -56.266519 9.491856
v -11.765554 -72.470523 4.881646
v -9.415852 -70.406342 6.670177
v 235.041139 -82.111222 -53.980306
v -3.408187 -184.735353 13.289098
v 114.624109 -156.605237 -8.306986
v 948.007545 -15.009771 18.263411
v 654.518293 -89.257735 -24.992525
v 958.496237 -62.771633 -27.057853
v 876.858190 -75.781919 -14.961219
v 982.261435 -121.271402 48.839656
v 701.560844 -101.130484 39.357887
v 790.786605 -114.226025 42.703597
v 754.847619 -95.540888 -18.571385
v 764.081781 -113.726119 39.991623
v 814.588607 -112.653043 46.747408
v 644.502435 -112.668582 -30.299158
v 1006.670286 -25.862849 44.753968
v 982.755937 -117.872556 51.604851
v 675.517285 -100.697870 -26.811539
v 642.024050 -100.987956 -30.574138
v 747.655397 -91.122353 -19.103883
v 731.337360 -88.286118 -19.125473
v 738.082898 -91.552383 -19.741444
v 649.670687 -104.266507 -30.302456
v 628.515381 -103.637104 -32.716873
v 700.662538 -104.620105 -23.712777
v 706.132318 -105.925646 -22.265142
v 626.828053 -114.917533 -32.376909
v 639.991032 -112.547971 -31.157747
v 616.638949 -116.765800 -33.106195
v 611.190198 -116.799470 -34.186509
v 652.107999 -111.765793 30.549576
v 685.777824 -110.789047 34.790223
v 702.701625 -112.643977 34.306178
v 671.134631 -111.144329 33.089749
v 695.401488 -111.128914 35.438541
v 692.400205 -112.012610 34.107032
v 705.688326 -111.528077 36.101419
v 659.588040 -99.156436 36.165816
v 670.235929 -98.076866 37.121889
v 639.193976 -104.759684 -31.634324
v 769.908516 -74.764548 46.097826
v 971.198541 -126.245359 49.201870
v 966.034512 -123.232613 52.021060
v 990.550850 -96.283293 83.807863
v 1020.941408 -8.459520 0.842825
v 864.804374 -78.769805 -14.306141
v 978.452259 -126.749799 2.821156
v 871.785630 -121.372592 35.992869
v 858.691094 -116.093710 49.286461
v 1006.707164 4.994631 31.960156
v 837.111277 -116.301139 16.364630
v 898.463518 -125.320219 39.819671
v 963.466483 -143.541642 33.214450
v 989.988155 -94.439467 87.729667
v 960.120807 -123.062280 52.987013
v 1019.142530 -16.956124 -11.425445
v 1020.888530 -20.819232 -12.727263
v 859.139904 -75.786635 -14.703333
v 842.242837 -83.227558 -13.941916
v 1010.576472 -37.880084 -14.172799
v 863.159289 -120.484722 34.824936
v 1016.492246 -0.010502 8.949074
v 1023.191464 -20.498345 -10.958936
v 956.577464 -39.704776 -24.980027
v 832.377337 -117.270171 19.429572
v 1005.703772 -39.443713 1.441148
v 954.114340 -123.493818 52.657250
v 956.222588 -82.009720 91.257898
v 1006.120521 0.257057 38.846151
v 922.998565 -57.950596 68.153832
v 990.662410 -59.350359 90.010783
v 926.407450 -91.314718 72.229826
v 816.157966 -106.772426 48.537408
v 988.437157 -81.241224 98.143314
v 986.715131 -84.925834 98.133958
v 979.872732 -88.981074 98.197812
v 958.859416 -85.161977 93.365255
v 806.498185 -104.269543 48.139062
v 810.905756 -107.883867 47.884817
v 901.926630 -109.823514 57.256855
v 867.807532 -113.766625 51.129636
v 959.984957 -124.824243 51.912703
v 970.525287 -128.795805 48.005220
v 975.631560 -129.582416 46.787631
v 974.368169 -129.979575 46.793472
v 959.412093 -130.631671 49.765549
v 963.770551 -131.338899 48.808049
v 977.010163 -131.090708 45.426540
v 952.517413 -134.641868 48.472343
v 971.070268 -136.024423 45.261710
v 888.914269 -92.988986 60.632592
v 913.897300 -92.845291 67.464393
v 828.280546 -108.929201 49.093781
v 744.035769 -112.866070 38.793629
v 805.886277 -114.016868 44.864892
v 831.891441 -114.323673 47.653798
v 822.204735 -114.928321 45.979755
v 847.635229 -116.366151 48.154013
v 851.887813 -115.801721 48.889206
v 955.103066 -141.569309 41.912096
v 1010.922030 -34.658469 7.896673
v 958.187804 -141.364330 33.113318
[truncated: 464,297 more chars]
