# Supplementary material for: Sexual Dimorphism of the Human Tibia through Time: Insights into Shape Variation Using a Surface-Based Approach
Source: PLoS One. 2016 Nov 15;11(11):e0166461. doi: 10.1371/journal.pone.0166461 (PMC5112946; doi:10.1371/journal.pone.0166461)
Supplement: S1 File — (ZIP) [file pone.0166461.s002.zip › mean_male_20_century.obj]

v 17.789349 -211.769567 14.793705
v 18.023366 -211.609348 15.990213
v -3.017410 -136.514876 -34.093416
v -0.591669 -133.312701 -36.727537
v -2.355094 -132.041732 -30.010395
v -0.602194 -130.470950 -37.751023
v -1.135882 -128.509913 -35.272371
v -0.948736 -130.174577 -35.060014
v -1.176743 -128.759726 -40.043117
v -3.103096 -133.907293 -30.849915
v -1.870353 -128.462801 -31.088852
v -1.336281 -132.463383 -33.271915
v 3.174676 -118.085579 -81.862459
v 7.557899 -117.795700 -84.631377
v 9.567688 -118.540420 -85.337192
v 4.690108 -117.549326 -83.058494
v 9.841129 -117.482997 -85.694299
v 3.220149 -118.589633 -81.639634
v 5.189098 -120.245926 -82.603067
v 12.301922 -118.252732 -86.341926
v 20.495504 -162.843225 -75.491183
v 25.709100 -168.629122 -74.129836
v 25.961255 -161.766876 -77.230932
v 23.930622 -168.455993 -73.902425
v 28.681313 -167.765858 -74.881328
v 19.916514 -168.787876 -72.939835
v 20.364670 -165.849374 -74.015478
v 25.875048 -163.611189 -76.304451
v 28.583398 -163.134020 -77.083057
v 28.531433 -166.812237 -75.182769
v 23.467035 -166.680937 -74.366937
v 20.056523 -212.088223 14.780456
v 17.192438 -211.478689 15.486437
v 18.669117 -210.933738 18.089954
v 16.837292 -211.594687 15.659170
v 19.831320 -211.847963 15.047996
v 23.137865 -212.012527 16.427939
v 16.859042 -212.134527 13.873387
v 16.633848 -211.763117 14.878664
v 20.845547 -211.877606 16.339846
v 25.114328 -212.635766 15.048126
v 21.190358 -212.302451 15.108104
v 18.964776 -212.236251 14.480252
v 21.141495 -212.051547 15.100659
v 18.866869 -211.316053 15.875293
v -17.554566 -88.374276 19.681939
v -15.360578 -85.094549 20.151244
v -16.247767 -82.510280 18.516077
v -15.372459 -83.863098 19.653814
v -15.952771 -87.860104 20.866248
v -12.592066 -83.252424 20.739383
v 0.676841 -48.249247 61.039102
v -0.623499 -46.771698 57.973829
v -0.644751 -44.724270 56.784988
v -0.641541 -51.897902 59.465631
v 4.469605 -9.120613 41.379937
v 3.934230 -8.285810 39.639939
v 5.597844 -7.343635 40.698160
v 4.096301 -6.020105 36.756437
v 3.385196 -13.569867 44.455264
v 3.063468 -6.730600 35.914176
v 5.953842 -4.852719 37.295467
v 4.650888 -4.876359 35.851592
v 3.487318 -5.841928 35.515930
v 5.883101 -5.970437 39.168126
v 41.282878 -94.605816 -89.243755
v 34.925505 -96.830648 -89.366791
v 39.997594 -101.915894 -90.487994
v 37.065660 -101.062442 -90.197823
v 32.858762 -100.131760 -89.502004
v 43.941184 -94.631971 -89.288686
v 36.324473 -98.442384 -89.560899
v 32.643608 -97.969098 -89.313464
v 40.671942 -99.490854 -90.089407
v 971.895293 -145.056594 30.943342
v 973.334639 -145.499610 30.149974
v 973.526551 -146.727799 29.191312
v 977.723944 -145.183183 27.898795
v 975.048503 -145.836723 29.173598
v 975.527522 -146.031751 28.506029
v 972.736584 -146.145873 29.908098
v 973.504666 -146.339674 29.613905
v 976.676299 -145.422457 28.398361
v 1005.515874 -52.481305 69.450461
v 1007.034182 -49.845503 63.927306
v 1006.452854 -47.340675 63.526456
v 1006.662986 -48.470852 61.869827
v 1009.185541 -58.912542 69.378300
v 1008.505091 -57.978697 70.755261
v 1007.579453 -54.455045 68.234041
v 1008.080336 -55.282871 65.742600
v 1007.706333 -53.844451 67.048933
v 1007.610043 -52.763220 65.737361
v 1001.923137 -138.619414 8.472628
v 1005.553350 -134.775740 7.571167
v 1004.235493 -136.418481 6.365786
v 1005.515760 -133.483601 8.776812
v 1000.519549 -138.969460 5.346497
v 1004.215214 -136.183130 11.400514
v 1006.480812 -131.963822 3.231712
v 1005.519822 -133.468741 2.610372
v 1006.407233 -131.190831 5.073668
v 1013.989058 2.836305 18.676266
v 1011.386018 -5.280545 41.316393
v 1012.321397 -2.467964 38.783494
v 1010.555672 -0.072644 37.192843
v 1012.492615 1.652490 33.194414
v 1016.271029 1.150864 30.068350
v 1016.881036 1.036210 24.960565
v 1010.173084 4.059421 22.645541
v 1014.345428 -1.191726 36.384238
v 1013.412443 3.378963 22.430925
v 1016.678864 0.596319 20.007324
v 1018.463823 -3.784597 34.916093
v 1018.322639 -1.881838 32.787673
v 1012.143434 3.126882 28.337592
v 1015.775504 0.122257 33.377555
v 1030.472966 -27.228083 -7.953536
v 1030.097699 -25.870795 -12.265057
v 1034.178004 -23.307278 -3.653653
v 1032.749317 -17.877390 -6.020793
v 1032.770412 -19.866854 -7.893590
v 1028.706306 -28.245339 -11.783554
v 1034.135915 -21.813563 -5.736548
v 1030.550425 -26.080220 -11.623402
v 1029.059172 -27.635521 -12.365046
v 1026.148631 -30.301142 -11.008767
v 1034.543510 -20.360775 -4.298114
v 1031.776330 -23.791402 -10.388405
v 1026.288824 -28.096912 -14.731234
v 878.767249 -100.910560 52.690020
v 567.217727 -88.901837 26.946912
v 396.502581 -105.325269 -60.249582
v 501.562952 -107.355765 23.354917
v 381.686895 -127.446234 -50.082448
v 589.039587 -126.409862 -7.723965
v 811.231979 -107.761274 -12.607392
v 96.973343 -38.457874 -23.030400
v 371.725923 -113.834412 -65.657192
v 480.214102 -123.158075 1.382889
v 655.458759 -90.983508 33.728318
v 834.745729 -123.541805 11.792775
v 834.407849 -122.347282 8.221584
v 653.035797 -67.842028 27.622559
v 162.920136 -125.581252 -91.361432
v 744.836611 -77.715740 -8.693987
v 481.425793 -84.276405 22.533570
v 826.700116 -116.465921 42.131731
v 755.714579 -113.155091 38.911544
v 616.165814 -124.756795 7.279752
v 623.409606 -124.027448 11.177717
v 657.319449 -125.476089 -10.071959
v 536.829154 -68.694741 -15.060214
v 887.771839 -116.747087 0.328717
v 676.374060 -69.291407 31.081490
v 722.033550 -71.732021 37.573746
v 576.500653 -95.003234 28.062925
v 0.802025 -29.736691 -12.334493
v 948.848954 -39.818379 -24.151452
v 100.966976 -113.483687 26.375398
v 796.127948 -76.904207 -11.334740
v 758.673216 -124.562340 13.555738
v 759.301128 -91.333081 43.059982
v 497.201982 -84.949221 23.084983
v 609.986186 -88.008571 -24.792053
v 296.547474 -63.649076 -26.830563
v 192.225510 -145.530263 -32.542168
v 392.504306 -120.875101 -61.265151
v 1.650785 -30.143545 7.784104
v 893.788048 -122.978777 8.975372
v 293.551979 -73.078103 -38.920985
v 273.527428 -134.800019 -25.514008
v 867.813788 -94.653701 -16.657829
v 705.471012 -83.177002 -13.937785
v 539.271127 -109.663589 -46.649741
v 682.759073 -83.826485 35.596340
v 381.966071 -62.907099 -20.292483
v -5.682619 -50.066581 -40.340390
v 788.703296 -106.518247 42.767982
v 957.282722 -136.386546 5.710813
v 344.519828 -79.540388 -42.122294
v 998.786020 -115.122525 -15.185371
v 794.859031 -91.728903 46.045906
v 592.586384 -64.043031 -1.285002
v 933.171634 -89.600491 -23.226847
v 323.759992 -129.531089 -14.238174
v -1.509740 -168.316270 25.644268
v 916.022970 -57.808596 60.037788
v 364.490993 -60.047490 -16.020091
v 483.493421 -122.537889 7.699889
v 333.449570 -77.352835 -40.602228
v 881.953773 -111.235901 -5.601138
v 360.024267 -130.742994 -39.737291
v 349.776387 -117.114567 14.051360
v 656.626150 -94.560198 -25.223586
v 601.250529 -80.164203 -19.120405
v 863.741758 -113.372184 45.735193
v 165.410604 -125.176945 18.232062
v 910.150073 -117.497782 48.463864
v 117.611019 -92.186587 -72.243426
v 457.998148 -107.634096 21.767729
v 892.198309 -63.790492 56.386139
v 291.080112 -78.481445 -44.590986
v 409.611640 -128.163106 -38.915020
v 386.994555 -129.262234 -39.486570
v 635.113313 -71.483992 27.228209
v 403.414077 -115.772546 16.200070
v 72.466713 -19.578867 8.502761
v 996.442203 -74.463561 20.721423
v 787.085725 -63.652869 4.667147
v 729.324429 -100.731117 39.431541
v 411.427238 -126.478890 -47.449142
v 814.573424 -61.183879 45.248977
v 730.520996 -115.887903 36.239710
v 472.299771 -118.359662 17.995765
v 236.019403 -129.031771 8.046855
v 972.069963 -98.600783 -26.371986
v 168.632118 -140.193142 6.403783
v 64.690875 -185.902825 19.560426
v 741.047702 -114.831313 37.365714
v -0.542625 -168.223862 36.600936
v 1.055869 -17.708922 -0.484515
v 1.548068 -25.149104 2.865954
v -5.483547 -184.264213 -28.060434
v -4.672268 -176.545079 -20.735899
v 1.497897 -15.888195 9.125063
v 1.819539 -29.500248 17.579582
v -21.262656 -79.555090 6.711509
v -11.831253 -74.459664 -14.819468
v -13.261349 -74.672626 6.405864
v -16.836540 -77.108851 8.567926
v -13.141648 -74.515516 2.007926
v -13.236270 -74.724142 -2.264641
v -10.561616 -72.545668 8.567169
v -9.904736 -72.473385 -21.449597
v -8.435763 -70.674200 6.395781
v -5.594047 -55.929887 -76.487030
v -8.216090 -43.132455 -68.520768
v -6.635085 -41.703126 -69.837474
v -3.509957 -41.807606 -72.087673
v -7.638482 -40.068760 -67.402419
v -6.168585 -31.822662 -62.467896
v -5.181019 -33.437718 -65.411642
v -4.983790 -27.899341 -60.015186
v -5.894325 -28.488959 -58.742586
v -4.546069 -24.663825 -56.639881
v 0.599220 -18.447215 -54.309479
v -4.280414 -21.292668 -52.847928
v -2.375918 -24.324705 -58.976770
v -3.393482 -20.570961 -53.533281
v -4.102064 -19.493865 -50.726800
v -1.259391 -17.445849 -51.555905
v -2.990157 -14.013500 -44.461198
v -3.645354 -13.673934 -41.143334
v -1.778530 -9.363253 -38.570967
v -2.958253 -11.065508 -38.847122
v -2.726151 -7.970984 -34.210750
v -2.927459 -8.039649 -31.965766
v -1.889321 -5.900826 -32.548766
v -1.772835 -6.530851 -34.274205
v -2.045281 -5.095085 -28.330644
v -2.732232 -6.661416 -27.840648
v -0.744362 -3.571753 -27.722434
v -2.734698 -6.641630 -26.102814
v -2.201959 -3.798913 -23.548357
v -0.861624 -1.022233 -18.359894
v -1.638863 -2.184124 -15.263143
v -1.018405 -0.650178 -8.874577
v -0.403260 1.055535 -4.018259
v 0.206641 0.630506 5.274588
v 0.290661 -2.725943 10.564893
v -0.528614 0.847535 -6.093016
v 1.204166 -0.530742 14.625992
v 1.301043 -0.989022 16.921360
v 0.997706 -2.327020 18.490714
v 2.628952 -2.375767 25.656049
v 2.431784 0.317777 18.368477
v 0.240886 1.634941 1.761942
v 7.414425 -8.874947 -44.786346
v 10.055173 -5.855852 -40.641840
v 8.905881 -0.637250 -31.291946
v 38.255356 -2.417478 2.060527
v 45.059756 -6.693358 15.036878
v 65.871786 -14.625191 -12.253931
v 73.903461 -18.502220 -0.805035
v 76.895143 -20.640413 -1.789939
v 67.592844 -17.636231 14.007835
v 28.551338 -1.649135 13.231463
v 15.369103 0.709691 26.463773
v 20.736726 -1.794447 24.694255
v 41.731878 -3.991767 6.880173
v 56.488292 -8.648062 -11.435454
v 51.070546 -5.457801 1.356301
v 45.475365 -5.864876 12.142888
v 61.076930 -10.375812 -6.667553
v 37.951199 -5.462583 14.873750
v 42.326784 -7.576750 18.385678
v 66.907612 -14.776297 -9.610381
v 62.286167 -10.841094 -2.941494
v 65.129569 -13.018715 -6.367808
v 52.591757 -7.481558 12.796958
v 70.845082 -18.566796 -13.428909
v 70.327443 -16.290157 -4.730136
v 67.663251 -14.406090 -0.921010
v 73.113190 -18.996042 -9.194463
v 65.437929 -13.019899 1.573100
v 68.222539 -16.022644 7.972357
v 46.271365 -13.044194 30.551464
v 69.800078 -15.841492 1.284763
v 73.833425 -19.106895 3.320721
v 65.402521 -15.498948 13.066535
v 65.102650 -19.078887 21.992267
v 70.914141 -20.279113 13.996756
v 48.761736 -17.465668 36.977333
v 80.618991 -23.614262 0.566159
v 80.129743 -23.807313 3.061036
v 86.431052 -27.114703 -2.654503
v 83.125039 -25.408556 1.058386
v 65.107311 -20.958567 25.388296
v 51.935464 -157.369187 46.333362
v 47.066951 -151.003573 47.280068
v 49.101254 -150.050947 44.760097
v 50.511565 -150.371140 43.709895
v 44.890769 -143.518382 45.476846
v 61.651737 -62.116464 49.627672
v 57.693519 -55.489912 51.940985
v 50.038147 -50.725794 57.572221
v 64.709303 -58.094305 47.042022
v 59.903695 -51.405980 49.306299
v 62.547309 -55.311773 48.096882
v 54.857368 -54.619566 54.176201
v 69.317624 -42.526819 39.658505
v 60.309551 -32.311886 42.610973
v 66.448728 -35.445587 38.890575
v 54.885908 -30.402093 46.136731
v 61.545492 -34.774157 42.888996
v 63.469817 -33.050300 40.200095
v 55.429009 -28.673821 44.562129
v 59.083035 -29.914251 42.337962
v 58.568245 -24.745002 38.606223
v 66.719545 -30.450993 34.969431
v 62.845416 -28.793130 37.722045
v 63.650798 -24.787362 32.671388
v 61.258265 -21.206615 31.576209
v 50.935883 -13.854276 31.037005
v 57.833098 -15.442518 27.528979
v 52.023122 -12.587070 27.814918
v 29.310901 -14.042728 36.124263
v 22.867404 -8.916930 35.025090
v 55.239775 -155.822479 42.099036
v 56.039001 -50.587090 52.391255
v 56.985600 -33.017551 46.003876
v 58.774956 -28.414309 41.511303
v 60.310479 -23.968667 35.927043
v 56.471433 -13.489964 25.186871
v 44.290928 -102.823674 54.670349
v 40.859566 -114.224102 51.347388
v 33.684831 -111.170122 56.961429
v 67.812283 -174.747959 24.421284
v 52.114772 -168.926529 45.625559
v 44.731340 -175.341647 51.490738
v 35.009925 -177.279928 58.477201
v 46.409796 -187.329219 42.405159
v 39.491976 -186.293282 52.772412
v 49.613604 -198.123462 30.500962
v 51.125169 -201.263550 24.569651
v 62.385873 -45.892138 45.960414
v 28.797048 -41.412777 59.217583
v 52.828627 -62.344091 56.780263
v 47.575737 -63.893823 60.669032
v 53.220800 -69.079990 57.122554
v 51.299251 -78.541475 57.852370
v 43.867954 -79.333453 62.585766
v 44.286126 -88.121048 60.221509
v 48.855824 -102.624703 50.750086
v 45.902685 -95.426218 56.990089
v 48.495125 -112.973393 45.605119
v 37.634978 -106.462985 57.441465
v 44.319480 -107.502500 52.257041
v 39.628737 -111.566941 53.940439
v 68.248489 -144.555306 30.644149
v 85.039481 -175.613143 6.212075
v 87.596313 -171.378241 9.409045
v 90.342819 -169.558804 9.136428
v 72.108649 -169.338653 23.563208
v 78.030400 -166.804013 20.448483
v 65.738599 -153.756531 32.564636
v 71.235616 -162.831943 27.275310
v 80.392743 -170.060320 16.187144
v 75.867674 -171.868253 18.546042
v 72.107325 -172.840732 21.331488
v 67.397498 -162.318654 30.482648
v 80.286436 -175.044232 11.756536
v 81.651850 -178.101554 6.829466
v 75.271487 -175.137920 16.374099
v 67.105132 -171.081550 27.287078
v 72.186259 -181.263395 14.032872
v 75.383044 -183.305481 7.904285
v 63.982168 -175.553246 28.306179
v 60.393584 -177.482161 31.446417
v 56.704459 -172.703319 38.036944
v 58.211826 -171.420549 36.968482
v 54.922183 -168.263042 42.312070
v 52.593225 -165.017167 46.661128
v 64.438128 -178.843995 25.833384
v 67.454173 -180.835865 20.378193
v 52.263192 -171.555590 43.950453
v 47.541452 -167.128724 52.127925
v 55.861979 -175.422945 37.390309
v 61.114869 -182.779583 27.126857
v 73.154841 -187.793445 4.639734
v 71.353792 -187.775639 7.653570
v 67.889513 -185.041080 16.026869
v 63.260007 -183.082410 24.176378
v 58.131443 -180.329255 31.946565
v 48.609369 -172.367767 48.040235
v 53.752875 -180.736441 36.151179
v 51.378381 -177.138461 41.413305
v 48.351731 -175.723584 46.260987
v 66.234642 -191.449891 10.413201
v 44.531913 -170.171471 54.157468
v 72.557696 -193.689006 -29.766879
v 48.915199 -179.305328 43.332691
v 75.405326 -191.207496 -27.622532
v 63.744707 -193.836621 11.167934
v 51.281159 -180.027242 39.776414
v 71.502797 -194.153431 -32.763353
v 60.958581 -192.313592 18.222626
v 47.201356 -183.693630 43.206155
v 70.837543 -195.863771 -24.270077
v 61.553417 -196.238339 11.471805
v 51.199472 -185.465225 36.574972
v 50.663141 -190.743633 33.809812
v 61.413435 -197.943966 8.637200
v 56.013960 -196.980393 20.501428
v 59.018829 -190.679990 22.530786
v 55.629402 -193.375764 24.615326
v 69.190952 -196.945034 -28.845869
v 48.392601 -192.840125 36.132101
v 60.264526 -196.625405 13.488445
v 53.987892 -197.776867 23.041258
v 46.043223 -196.449862 37.816950
v 64.909641 -201.150985 -25.911937
v 61.882320 -203.794099 -18.168537
v 52.072885 -195.977351 27.761508
v 36.467326 -188.339043 54.044412
v 41.532104 -189.337754 48.390837
v 45.218423 -204.188258 34.167488
v 42.865325 -201.416971 39.316267
v 38.804462 -192.070057 49.950715
v 53.664891 -207.813484 -5.508597
v 48.035808 -204.916917 26.663303
v 46.969589 -204.898144 29.396382
v 39.484936 -200.653720 43.527718
v 53.394519 -208.290893 -9.862464
v 51.479651 -208.435586 -2.093643
v 36.345022 -194.257346 50.445369
v 44.297081 -205.216589 34.054103
v 38.389304 -203.040688 42.131223
v 48.673033 -210.111820 -5.184755
v 43.144116 -181.661425 50.426514
v 29.614910 -206.592950 36.205560
v 299.813514 -126.961055 4.754778
v 202.765003 -132.760069 8.206090
v 190.061089 -135.939920 6.828194
v 58.573825 -205.704441 -15.186426
v 31.106936 -205.928305 38.620570
v 25.736440 -206.631205 33.948426
v 23.982754 -205.288330 36.909709
v 18.257837 -204.807610 35.079896
v 24.019329 -211.572517 17.879124
v 21.029238 -211.014822 18.273008
v 14.814067 -207.412623 28.170572
v 21.443916 -211.758275 15.864016
v 19.750960 -211.167877 16.686943
v 13.417420 -204.733609 33.819991
v 11.532024 -201.823729 38.273334
v 15.490896 -212.408121 12.213509
v 10.822371 -204.862021 33.014885
v 17.749384 -213.280219 9.211344
v 17.814566 -215.104748 0.165052
v 8.632982 -212.888662 8.535186
v -6.020293 -136.337257 41.297467
v -14.226123 -136.115660 8.261210
v 3.312989 -206.627917 25.237126
v 0.723308 -201.205676 31.081555
v 0.915171 -199.092426 33.831002
v -0.489111 -204.517914 23.741735
v 3.124212 -204.963999 28.161752
v -0.398242 -199.594765 29.742182
v -0.814944 -205.272087 21.232163
v -0.843400 -201.725546 26.373345
v -0.016054 -191.086242 35.791665
v 1.443008 -186.151872 41.681072
v -2.048955 -207.190913 13.312359
v -1.419146 -206.823149 16.597302
v -1.309659 -203.868220 21.827540
v -2.097101 -210.518939 2.176946
v 0.457664 -211.116122 7.880963
v -2.641660 -207.736711 8.989364
v -2.824316 -208.035674 6.761530
v -3.526173 -209.003661 -2.155880
v -3.034452 -209.650259 -0.102641
v -3.269310 -209.690361 -4.227704
v -3.837749 -208.730751 -5.886662
v -3.143116 -209.886159 -7.956236
v -3.888291 -208.705841 -10.806327
v -2.332641 -208.557727 -20.195713
v -3.537087 -209.053010 -12.684698
v -3.877049 -208.203086 -17.157414
v -4.326218 -207.041148 -20.249648
v -0.337187 -204.476529 -32.673025
v 0.423300 -200.215774 -40.471188
v -0.015359 -201.968627 -37.489441
v 4.317035 -195.849667 -49.952392
v -5.648523 -144.298531 31.321471
v -9.238791 -133.150407 36.475489
v -7.353439 -136.710731 37.403277
v -10.375841 -135.545678 28.400765
v -14.727006 -131.952778 19.832741
v 4.001456 -76.231658 52.801570
v -13.805522 -138.078100 -0.046876
v 6.764770 -79.128471 49.075597
v 6.037739 -78.187945 50.831112
v -14.908093 -134.080495 13.477947
v 2.724631 -72.853137 57.651096
v 1.067527 -73.694039 53.193819
v 1.014840 -74.783402 43.182598
v 1.076404 -74.313022 47.710906
v -19.683144 -129.733114 6.832240
v 0.608876 -74.646779 41.494433
v -0.242933 -74.568131 37.906492
v -1.222385 -72.206837 44.596883
v -2.858432 -72.075297 37.016131
v -4.326069 -73.550263 29.751794
v -5.034387 -71.628441 30.214060
v -21.634556 -99.270956 11.808784
v -1.789779 -169.416947 18.609728
v -7.256948 -49.986095 -45.090508
v 0.757417 -16.834529 -3.380379
v -0.250579 -158.819274 42.339409
v -1.353930 -4.391933 -9.733630
v -0.244498 -3.771007 2.179097
v 0.822189 -7.695358 13.855579
v 0.166397 -8.034870 0.695896
v -0.662401 -11.009031 -9.941656
v -0.297677 -20.184976 -14.637059
v -1.421290 -13.584620 -17.681765
v -0.583995 -7.080476 -5.253348
v 0.176033 -16.533364 -7.966826
v -2.346878 -15.576465 -25.879447
v 1.433969 -12.400526 17.724359
v 0.968181 -13.073413 3.707489
v -3.838451 -20.699640 -38.885993
v -2.182249 -19.177564 -26.779711
v -3.053757 -19.898455 -32.710014
v -3.800138 -25.530450 -38.540072
v -4.747560 -24.993401 -45.236533
v 1.225183 -10.679278 20.693464
v -1.672521 -24.570706 -25.980042
v -1.833184 -26.645074 -27.546820
v -1.265539 -19.275722 -20.958712
v -5.686671 -29.046273 -49.421051
v 1.616574 -14.890350 20.592628
v -0.537817 -26.919667 -20.766295
v -5.000906 -31.582112 -43.720366
v 1.302456 -15.293900 35.591091
v 1.424500 -15.290558 29.226470
v 1.574055 -22.880281 5.016929
v -7.605988 -37.299308 -54.536271
v -8.246914 -37.971230 -59.602177
v 1.795307 -16.993397 19.413044
v 1.192471 -29.480023 -7.465251
v -0.505176 -32.662061 -22.622414
v -6.656925 -35.689432 -50.243859
v 1.567692 -15.440386 25.385098
v 2.007170 -21.999609 20.642841
v 1.954570 -20.396567 16.596029
v 1.706687 -23.475399 7.740252
v -1.181151 -37.899782 -26.925217
v -2.561692 -35.962188 -32.358345
v -9.576985 -44.971037 -59.546196
v 2.022570 -12.719039 39.577628
v 1.846061 -23.259483 13.076749
v 1.224186 -25.656966 -3.998661
v -8.698292 -46.027070 -52.132150
v 0.627745 -34.363916 -16.216690
v -3.300771 -45.627688 -34.441822
v 1.907338 -20.158420 24.406946
v 1.850091 -26.442972 13.716664
v 1.451371 -37.148803 -8.600948
v -1.626115 -40.245648 -28.925171
v -11.180372 -58.004438 -67.770242
v 1.984412 -26.156155 20.013620
v -0.868123 -42.415775 -25.894821
v 1.475162 -16.100058 40.644166
v 1.865913 -23.399734 28.492426
v 1.913341 -26.596483 24.777186
v 1.468818 -37.218618 3.695663
v 1.579602 -33.949777 -0.387196
v -9.942769 -51.426547 -53.597469
v -10.341134 -56.983465 -70.207490
v 1.153729 -25.262471 40.860660
v 1.499183 -32.596180 25.020284
v -1.604282 -47.115456 -28.281857
v -11.333521 -55.094176 -59.823489
v -12.027264 -61.644742 -65.621409
v -10.942064 -62.010476 -70.512317
v 1.383153 -24.856860 36.807931
v 1.749228 -20.985691 30.016773
v -11.782987 -64.782279 -68.811569
v 1.836736 -19.066513 45.996582
v 1.691021 -25.698313 31.990930
v 1.543008 -33.133346 9.475036
v -7.889772 -57.309603 -42.687755
v -12.423612 -62.679143 -54.939048
v -11.788136 -58.913349 -63.603496
v -7.388172 -66.381148 -75.385613
v -6.933316 -61.445152 -75.968587
v 1.352241 -27.240103 37.005814
v 1.622476 -30.311707 27.650139
v 1.205273 -36.663274 18.225520
v 1.193790 -37.869878 12.726789
v 1.314117 -39.816119 5.281826
v 0.298903 -45.226867 -20.911598
v -12.806280 -64.069654 -61.249057
v 1.578675 -40.531188 -3.631033
v -0.991891 -51.575676 -24.794710
v 1.085465 -49.461247 -14.448905
v -2.676212 -50.512517 -30.963419
v -9.698853 -62.349902 -43.977048
v -9.442072 -66.032007 -72.974511
v 1.403470 -45.374990 -1.813419
v 1.317105 -46.870873 -13.172751
v 0.983245 -28.322760 43.347253
v 1.274032 -27.125726 38.659642
v 1.493030 -46.194004 -6.901975
v -2.417505 -54.506931 -28.110125
v -3.851324 -54.617228 -32.457917
v -10.747879 -60.948644 -48.796086
v 1.280838 -34.772356 27.192161
v 0.554019 -42.834518 17.511706
v -6.319865 -62.779104 -32.739103
v -14.114950 -68.868201 -55.964843
v 1.115516 -32.436839 38.759902
v 0.787737 -39.577640 28.591730
v 0.560412 -48.036996 6.853726
v 0.864968 -49.208074 1.773735
v -14.981149 -72.115811 -57.508915
v -12.374636 -72.731303 -66.425582
v -12.927039 -69.694943 -66.197377
v -7.618639 -71.871489 -73.983327
v 0.532410 -31.315445 46.849493
v 0.616376 -35.531786 42.386755
v 0.682440 -41.103262 24.829872
v 0.817378 -52.749514 -3.853800
v -13.091562 -70.184162 -46.257112
v -13.990043 -70.209859 -50.646550
v -7.849127 -74.315554 -72.841167
v -6.082657 -74.651459 -75.317368
v -3.109422 -78.088762 -79.523635
v 0.541593 -42.190601 26.159172
v 0.449744 -44.447238 14.376742
v 0.758626 -52.507874 -14.788718
v -0.094633 -56.544956 -16.375829
v -10.763621 -69.178711 -38.378592
v -15.086862 -74.890372 -59.667532
v 0.941481 -35.819038 36.664051
v -0.983157 -60.170282 -14.838274
v 0.378131 -46.284580 11.778401
v -0.602560 -59.501578 -5.225338
v -15.390566 -74.409838 -51.079862
v -11.393683 -79.513049 -64.604556
v -0.549574 -55.746743 6.521205
v 0.157434 -54.517377 1.181222
v 0.645941 -54.590730 -6.866247
v -11.960691 -72.045388 -37.494037
v -15.886032 -77.232988 -56.614745
v -0.259625 -42.476698 44.454688
v 0.243052 -36.447272 46.243346
v -0.099639 -47.325601 20.285067
v -0.819802 -53.672405 13.697393
v -1.207604 -61.342400 -12.022608
v -7.686996 -79.871989 -70.455691
v -6.325123 -81.535418 -72.050890
v -5.729649 -67.849211 -19.929068
v -16.471266 -79.128458 -52.359992
v -3.881420 -83.529733 -77.725924
v -3.246466 -85.170035 -79.103082
v -0.559665 -47.609624 33.360164
v -16.754142 -81.078415 -44.517046
v -16.851046 -83.263933 -49.431807
v -8.780573 -82.834383 -67.105992
v -5.104794 -86.542727 -73.940629
v -2.408179 -57.792216 18.811591
v -2.138632 -59.268272 11.923361
v -15.602097 -78.499595 -41.040300
v -15.852799 -84.567178 -53.248902
v -7.114412 -86.891747 -68.700674
v -4.976277 -88.515927 -74.454744
v -1.311343 -49.994165 41.008868
v -1.834862 -53.244973 36.376174
v -0.556237 -48.169173 29.483822
v -1.270893 -52.275483 25.120472
v -14.675126 -82.672397 -57.632230
v -0.084226 -41.837556 56.902032
v -0.798461 -44.442467 47.500313
v -15.974400 -87.795571 -50.393352
v -10.784297 -84.843151 -62.441394
v -5.791887 -89.875049 -71.796271
v -5.680042 -94.061755 -72.987011
v -6.581854 -93.772258 -69.873600
v 0.153757 -90.071079 -84.177004
v -16.798554 -83.035862 -42.328445
v -14.794165 -90.286965 -53.007403
v -14.116114 -87.158521 -55.871628
v -13.498853 -91.877101 -55.024927
v -11.511580 -88.147847 -59.406124
v -8.005602 -91.438444 -65.754438
v -4.191309 -90.664211 -76.851379
v -3.541021 -95.541020 -79.020296
v -0.668704 -42.148317 54.246290
v -15.975016 -79.644116 -23.942009
v -16.720717 -87.131905 -37.280854
v -16.958028 -82.967191 -44.462700
v -1.363499 -46.270633 51.388059
v -1.605693 -50.237393 45.827036
v -2.253829 -55.081205 32.090671
v -16.147428 -80.854184 -30.775076
v -16.941049 -85.073830 -34.882591
v -16.417355 -87.186920 -46.733380
v -5.448897 -96.323857 -74.351977
v -16.059366 -89.624921 -41.290418
v -15.257036 -91.876831 -46.097047
v -11.411270 -94.783628 -57.828350
v -10.555821 -100.096806 -57.133702
v -4.749464 -100.851484 -76.803535
v -2.131407 -99.912712 -81.354479
v -2.208109 -52.386324 51.227806
v -2.068939 -53.541569 43.617180
v -3.176009 -59.271933 37.351889
v -4.274843 -62.076771 26.258765
v -5.507029 -65.525117 23.140302
v -18.724440 -83.456435 -21.702487
v -14.205056 -94.251453 -51.573811
v -8.187862 -94.234798 -65.041777
v -8.581879 -99.044259 -63.020991
v -7.139780 -96.342680 -68.405751
v -2.435805 -55.959193 39.890863
v -4.156777 -62.178897 32.362022
v -6.812776 -68.480512 21.301991
v -6.670527 -67.962438 18.967645
v -16.796126 -90.284141 -33.256497
v -16.318606 -89.316216 -38.491395
v -14.086646 -95.167575 -47.626002
v -13.255289 -96.114401 -53.376999
v -9.431510 -94.353645 -61.579948
v -2.293393 -54.770941 53.998951
v -7.715357 -70.582561 21.133982
v -22.525426 -83.365569 -11.213838
v -19.499178 -82.845301 -17.923094
v -17.852568 -86.397104 -29.397601
v -13.719857 -96.515944 -42.346505
v -13.577715 -96.739189 -51.133651
v -7.705870 -100.628115 -65.511261
v -7.309049 -103.135406 -67.625819
v -3.403508 -60.813453 38.752814
v -5.301474 -65.399323 27.360467
v -8.730351 -71.229988 18.696388
v -11.023208 -73.291623 15.408681
v -21.676502 -88.106190 -17.748686
v -18.577807 -89.214330 -26.329039
v -16.797752 -92.655159 -30.951205
v -13.534330 -97.190987 -44.953132
v -9.242701 -104.566846 -58.784711
v -8.185875 -101.935669 -63.231370
v -7.703087 -103.538954 -64.275259
v -6.923217 -100.978521 -70.217907
v -2.812960 -58.642164 48.691650
v -2.882020 -59.005390 44.816703
v -3.408114 -65.242496 40.516985
v -3.533110 -62.396270 39.357080
v -24.239061 -81.814945 -2.630286
v -25.578463 -85.339874 -7.393724
v -24.098669 -86.159625 -11.510059
v -23.352529 -89.460433 -13.512366
v -12.516540 -101.147640 -42.890132
v -12.834209 -100.107825 -50.793342
v -12.307384 -101.718589 -51.591038
v -10.584881 -104.540812 -55.320713
v -7.145427 -105.571369 -69.468699
v -5.148697 -105.515449 -75.636910
v -2.554528 -55.704136 49.858380
v -4.393310 -65.467252 35.002988
v -17.463171 -78.422300 13.507155
v -26.858008 -84.762205 -2.519290
v -25.394023 -89.624361 -8.343190
v -20.291117 -90.949798 -20.929608
v -17.587284 -94.511135 -25.751574
v -13.282345 -99.468637 -38.220261
v -15.138865 -95.279780 -35.545844
v -12.483907 -101.960129 -46.901145
v -5.399441 -108.861144 -73.532253
v -2.957081 -60.873916 46.883192
v -3.960576 -68.048109 36.811320
v -21.488315 -81.430949 12.636573
v -23.690555 -81.049994 6.552063
v -26.691771 -86.505343 -5.918135
v -20.871404 -92.103937 -17.641930
v -18.248516 -95.378293 -20.927937
v -17.227507 -96.866197 -23.804359
v -15.384341 -97.825243 -30.372821
v -16.004098 -98.988458 -25.183185
v -11.555708 -105.158325 -49.463118
v -9.189684 -107.680583 -56.592571
v -7.401837 -106.950299 -62.735461
v -6.972325 -109.281128 -64.042790
v -7.432214 -105.065687 -65.238496
v -6.912384 -108.328657 -66.422300
v -6.817847 -107.600910 -69.977670
v -3.287965 -111.573226 -76.812681
v -1.655502 -110.747639 -79.683090
v -2.396172 -58.157099 54.586960
v -2.810436 -65.554121 46.487258
v -23.960410 -82.932583 9.655759
v -27.006604 -87.238403 5.788101
v -27.143539 -89.020362 1.632373
v -27.333046 -88.585501 -2.410182
v -25.767975 -90.516226 -5.607057
v -22.247992 -93.192566 -9.950643
v -19.360581 -94.977092 -13.490861
v -20.869021 -93.153918 -14.950041
v -19.605808 -94.516961 -16.293910
v -13.396754 -102.367598 -30.842321
v -11.648862 -104.652896 -39.146978
v -10.697293 -107.420578 -50.783191
v -8.233100 -110.353199 -57.979329
v -23.316378 -84.150463 12.363290
v -21.271435 -95.205621 -4.961244
v -18.457520 -96.545167 -11.641482
v -18.586995 -95.734409 -18.189560
v -16.511852 -98.856938 -23.250015
v -11.710367 -104.860693 -46.385764
v -5.978707 -111.592996 -67.668741
v -5.192697 -111.658977 -71.504676
v -20.965822 -85.816447 15.355616
v -25.108072 -86.260929 10.131543
v -25.755794 -91.055648 7.368432
v -27.296930 -87.131719 4.374600
v -17.333473 -98.559955 -18.860986
v -11.062675 -106.775695 -41.908396
v -7.648849 -109.827214 -60.504384
v -24.017733 -87.831177 12.256544
v -25.865471 -91.543904 5.486217
v -19.272180 -97.111640 -5.972593
v -15.033268 -104.518587 -20.565250
v -10.844316 -108.061873 -47.094032
v -6.356887 -113.055336 -62.454352
v -4.149518 -112.271576 -74.327098
v -4.919345 -80.887457 25.209328
v -11.871838 -87.365244 23.006717
v -24.656881 -92.917843 9.403495
v -24.091724 -94.673804 7.449676
v -25.942226 -91.610943 1.548425
v -16.055693 -104.153765 -12.478995
v -12.521151 -107.016131 -27.503243
v -10.566077 -107.765961 -38.982182
v -5.615192 -114.501302 -64.273198
v -5.302059 -113.732666 -68.214508
v -4.090791 -118.073988 -69.463806
v -2.348763 -116.869270 -75.726254
v -7.366144 -82.056519 23.538975
v -6.486417 -85.175736 25.377151
v -20.319079 -97.686738 -1.202988
v -17.940154 -99.170831 -5.988812
v -19.138270 -96.354058 -9.054895
v -17.105556 -101.012476 -7.608545
v -17.889824 -97.792043 -15.609607
v -14.224895 -103.045112 -25.335027
v -8.565151 -113.321373 -42.335046
v -5.731768 -115.871882 -61.575523
v 9.013909 -120.426670 -84.581828
v -1.149064 -79.831652 29.439613
v -18.880963 -90.817909 19.199606
v -24.375500 -92.000767 11.111328
v -18.567420 -98.831948 -4.149461
v -16.055950 -105.664341 -10.924022
v -8.212070 -112.293605 -54.502441
v -7.344702 -112.982001 -58.863950
v -5.348437 -118.541010 -59.729015
v -2.863553 -120.320002 -71.325160
v 7.874277 -121.682890 -83.667257
v -21.960283 -92.836742 15.618737
v -23.685351 -95.188723 5.024596
v -19.800202 -99.854150 1.086508
v -18.216998 -101.943200 -0.861700
v -17.408749 -102.468959 -3.023868
v -13.795212 -108.364299 -22.522227
v -8.321036 -114.156060 -44.926979
v -6.082554 -118.559821 -50.995477
v -5.422776 -119.056553 -58.001522
v -4.064160 -119.920647 -66.261575
v 9.468841 -123.251392 -84.066206
v -3.876984 -86.585876 28.260703
v -4.830984 -84.922810 26.697567
v -17.464017 -91.378119 20.748390
v -20.642741 -101.581497 5.620190
v -20.372325 -100.515176 3.341169
v -16.802803 -105.362751 -4.814082
v -5.884509 -118.186619 -56.238090
v -1.297706 -124.113141 -72.185401
v -0.147460 -84.396702 31.216992
v -1.917922 -89.155165 30.841613
v -8.864469 -89.617422 25.950344
v -15.320721 -94.450086 23.278317
v -20.914692 -102.278444 9.352633
v -21.627018 -98.894779 5.142501
v -21.721320 -99.686222 9.538917
v -6.364572 -118.531765 -40.575672
v -4.859399 -121.164135 -54.759298
v -6.061830 -118.997449 -48.807504
v -2.878771 -123.059198 -67.812205
v 4.113529 -85.484141 35.273167
v -5.578110 -89.016408 27.863931
v -13.807351 -91.025940 23.392531
v -20.582806 -103.841431 8.082578
v -19.627177 -102.493538 2.742524
v -18.028056 -106.631802 -1.469140
v -17.804355 -103.276510 -1.426330
v -17.339796 -106.517471 -3.013623
v -16.794047 -107.386116 -4.768906
v -16.339203 -108.352047 -8.870026
v -4.917902 -121.723791 -43.173313
v -3.860369 -121.437281 -64.551492
v 1.824864 -88.504941 33.824131
v -20.398863 -101.194094 14.983734
v -3.084861 -124.694629 -62.821137
v -11.778280 -95.255582 26.081033
v -20.523993 -107.644208 7.262965
v -20.377554 -105.696477 9.184283
v -20.185323 -104.595664 5.000233
v -19.617980 -105.079928 2.739734
v -3.223825 -124.652274 -41.917212
v -2.191864 -125.127371 -67.911306
v 0.566860 -127.824310 -74.538476
v 3.392277 -92.227388 36.233196
v -14.007332 -98.616281 25.194204
v -20.919970 -110.286925 4.326723
v -16.852069 -110.211422 -5.934631
v -14.087240 -116.277566 -12.728366
v -15.110778 -112.995322 -12.868288
v -3.292056 -125.457193 -58.488590
v -2.496170 -125.992165 -65.864785
v 1.201286 -129.693910 -74.553123
v 7.681605 -133.565242 -80.355323
v 10.267794 -82.898879 49.478260
v -2.809593 -93.820977 31.581162
v -10.713745 -97.300991 27.323516
v -18.761453 -106.112006 17.106904
v -19.796626 -106.376439 13.073323
v -19.978057 -106.890163 11.716908
v -20.553379 -109.227567 9.102535
v -15.491306 -115.321743 -9.834768
v -14.323544 -118.213007 -10.901085
v -2.272023 -129.245141 -61.126683
v -1.123135 -131.431371 -66.569224
v 1.225674 -133.751673 -71.934973
v -10.934995 -99.445227 27.644549
v -20.058861 -108.547546 11.354287
v -2.732594 -125.514103 -33.677536
v -1.722413 -129.973991 -65.142769
v -0.414710 -128.652846 -71.446874
v 2.606340 -132.525293 -75.432832
v 7.872312 -96.636768 43.147557
v 0.303735 -96.376083 34.690559
v -11.670810 -105.372208 27.727134
v -23.565485 -116.125603 1.412775
v -12.440098 -118.630836 -13.901212
v -12.630336 -120.473629 -12.372085
v -11.386417 -121.179143 -14.068050
v -9.104108 -122.697048 -17.900981
v -8.602920 -121.298809 -20.748858
v -6.323767 -125.215244 -20.944517
v -6.295149 -122.741030 -24.451135
v -2.079986 -130.691115 -59.200809
v -1.610736 -131.868835 -62.454473
v -0.209056 -133.819087 -67.837857
v 2.449266 -98.245056 37.392265
v -5.587174 -100.113851 31.266946
v -16.196473 -108.897185 21.076097
v -18.579819 -109.002185 16.403265
v -18.664803 -112.004775 15.780650
v -24.901709 -118.454773 4.536023
v -11.290341 -122.780697 -13.686013
v -8.582934 -125.522688 -16.854828
v -8.557078 -124.381250 -17.823388
v -5.394896 -124.660070 -23.568644
v -2.910560 -127.081164 -27.872999
v -2.280168 -130.140312 -55.637971
v -0.544965 -136.050922 -64.149503
v 10.896877 -92.131421 46.215600
v -8.827383 -103.699918 29.915894
v -21.681285 -115.201695 11.137956
v -22.265898 -114.527932 9.345029
v -23.855865 -117.241736 8.754723
v -10.687890 -124.189666 -14.101821
v -10.187070 -123.522283 -15.056635
v -3.803128 -126.496220 -25.290459
v -3.259304 -129.196308 -25.608353
v -1.175800 -136.882549 -54.481518
v -1.183902 -134.865098 -59.822741
v -5.768894 -103.459107 32.198969
v -8.923611 -106.466987 30.672200
v -13.361568 -109.305572 25.217805
v -15.932056 -110.905673 21.153853
v -18.471673 -115.043432 16.206166
v -24.738707 -120.634718 2.848255
v -9.667233 -124.877142 -15.293192
v -8.388741 -126.766351 -17.444894
v -6.596842 -126.881293 -19.678586
v -4.466270 -127.842212 -23.314132
v -2.370825 -128.653616 -28.074144
v -0.628913 -132.390307 -41.118160
v -0.738783 -130.876634 -39.955265
v -0.944965 -136.727946 -59.624535
v 0.983641 -136.170740 -69.717542
v 1.856737 -139.902077 -69.752470
v -17.262091 -114.164090 18.370731
v -24.336629 -118.968898 8.593421
v -23.769789 -121.013122 -0.737527
v -0.433530 -132.092871 -38.196908
v -1.018107 -138.083705 -51.011969
v 0.007891 -137.689884 -65.512293
v 4.649632 -142.046985 -73.723997
v 8.445235 -143.179461 -77.666516
v -18.464467 -117.344520 17.160840
v -21.209026 -117.995158 13.170676
v -24.830619 -120.775211 4.646432
v -23.112492 -124.552180 0.389692
v -4.727043 -131.218785 -24.946811
v -3.643154 -132.179324 -27.766726
v -0.968764 -139.543905 -55.642430
v 2.115671 -142.362351 -69.413348
v 3.063962 -141.006598 -71.891944
v -12.710351 -114.974513 28.868852
v -14.348853 -115.995289 25.373106
v -15.454670 -116.312708 22.768208
v -20.864463 -127.018489 -3.247220
v -6.530424 -129.237095 -20.910502
v -0.930446 -136.382598 -46.405840
v 0.100023 -142.554715 -63.425804
v -0.013383 -139.127083 -64.437262
v 3.055884 -143.256002 -71.027507
v -19.478156 -129.466347 -3.820771
v -1.098236 -141.987648 -50.640062
v 2.678056 -144.382906 -70.127607
v -15.599538 -119.176966 23.740341
v -16.827139 -118.729984 20.962819
v -19.743297 -122.767190 15.907369
v -17.829795 -130.757653 -6.778106
v -1.112980 -138.653915 -41.864983
v -1.741207 -142.011576 -43.913549
v -0.535316 -143.697759 -59.357794
v 0.803595 -148.592134 -64.537780
v 0.411978 -144.734074 -63.880276
v 2.518828 -145.904913 -69.305678
v 5.430891 -144.960016 -74.334893
v 8.101834 -145.550082 -76.708229
v -17.354222 -132.443036 -5.697426
v -15.807412 -133.781665 -8.954680
v -12.863918 -136.500531 -14.707502
v -8.998115 -138.410091 -24.550433
v -1.171675 -144.292619 -52.365074
v -15.354332 -123.582334 25.410417
v -10.320891 -138.715404 -21.044453
v -8.069718 -140.973205 -27.553284
v -2.931525 -143.742738 -42.047338
v -2.387441 -145.007471 -45.036840
v -12.286448 -118.572924 32.615152
v -16.768145 -134.074834 -3.067339
v -15.159969 -135.583935 -8.418181
v -11.965603 -139.395107 -15.120249
v -1.410048 -145.189847 -50.169062
v 3.281004 -149.277474 -69.496503
v -13.084446 -121.430036 32.219084
v -4.162700 -146.031062 -40.682638
v -0.502473 -149.180336 -58.302403
v -5.928484 -145.365818 -35.203634
v -3.004943 -148.527860 -46.119343
v -1.158631 -149.222954 -54.428673
v 2.890056 -152.102818 -68.247961
v -7.106940 -121.941548 42.701276
v -12.713280 -140.328167 -6.998796
v 0.822277 -153.175305 -63.467511
v 2.354477 -155.623732 -66.608827
v -9.811330 -122.440094 39.568857
v -10.322301 -144.521513 -10.855048
v -9.444399 -144.372814 -20.420196
v -8.004633 -148.000917 -24.282712
v -7.941075 -146.330619 -26.330367
v -1.974568 -152.516825 -53.044515
v -0.780305 -154.381750 -58.294641
v 0.376412 -155.785069 -61.936218
v 0.988734 -155.832437 -63.569719
v -5.538709 -123.894908 44.899627
v -9.366499 -125.164490 40.399449
v -12.131551 -122.890768 35.548456
v -11.449214 -132.457313 30.142828
v -8.359241 -148.893694 -13.394408
v -7.277607 -147.535956 -29.239386
v 2.982411 -158.220485 -67.169348
v 5.624635 -154.829894 -71.411618
v -6.127408 -152.147927 -33.379020
v -5.572078 -155.532214 -35.964950
v -9.776802 -140.172309 16.878549
v -9.496198 -145.381423 -3.787676
v -4.574700 -151.789201 -41.599624
v -3.243015 -156.018142 -51.163983
v 1.045112 -160.057263 -63.987076
v -7.616272 -149.927521 -8.560658
v -7.758020 -150.580503 -19.114477
v -6.897849 -153.475893 -23.786656
v -6.182887 -128.243005 44.614188
v -5.259007 -160.311350 -38.097138
v -4.447435 -157.017778 -44.090137
v -3.773266 -126.638803 47.173929
v -7.115030 -144.404394 18.284360
v -6.016106 -155.923452 -14.299429
v -5.635612 -159.476729 -33.093630
v -6.264648 -156.237646 -27.785022
v -3.609126 -161.714255 -54.272794
v 0.401099 -163.285491 -62.842975
v -1.726322 -160.899752 -58.948582
v -5.727376 -150.310642 6.471425
v -4.819840 -168.100499 -52.968461
v 0.628694 -165.295504 -63.006897
v -1.533643 -132.223000 49.827247
v -5.975728 -151.394532 1.286057
v -5.950568 -152.810423 -2.950010
v -5.253124 -168.184416 -30.599844
v -3.873385 -167.001982 -56.302938
v -0.880890 -168.743285 -61.012373
v -5.309287 -164.349099 -34.112414
v 2.473610 -170.142384 -64.105362
v -4.299917 -159.742601 -5.351862
v -5.290271 -168.921542 -37.038674
v -2.580023 -173.983760 -58.212185
v 0.525147 -172.161270 -61.947736
v -4.707537 -150.059880 19.588030
v -4.532199 -165.397127 -17.105061
v -4.087670 -170.585376 -56.564600
v -4.080175 -163.305827 -10.712268
v -5.279897 -171.461812 -30.827239
v -5.621622 -174.204294 -38.595767
v -5.591046 -171.403036 -50.577889
v -2.652874 -150.226329 38.227775
v -4.238796 -149.201821 28.661057
v -3.344120 -157.161744 14.069465
v -5.969391 -173.717681 -46.748071
v -5.319441 -171.181878 -53.184388
v -2.965826 -161.264081 8.724723
v -3.445734 -171.291213 -10.647710
v -5.185154 -166.835755 -26.384802
v -5.971782 -176.754456 -52.306301
v -2.975728 -157.321872 20.185587
v -4.248327 -173.011656 -17.453553
v -4.698403 -179.506087 -53.893596
v -5.572049 -175.935032 -35.607049
v -1.584071 -153.669968 40.013249
v -2.415258 -159.406670 24.409393
v -2.463937 -162.964758 13.925441
v -2.872935 -165.786938 1.122296
v -3.184996 -170.846165 -7.471897
v -5.070118 -174.977527 -25.455586
v -5.889462 -180.907512 -34.923624
v -6.856099 -182.441938 -48.166048
v -5.109785 -178.783722 -25.020650
v -6.841595 -181.550855 -42.938351
v -2.069187 -167.285956 14.959497
v -2.301939 -175.737233 3.992599
v -6.867274 -180.634989 -48.031522
v -5.600877 -183.209684 -50.920959
v -1.440401 -159.117154 35.977973
v -7.098530 -185.873335 -45.119223
v -4.175204 -179.991280 -15.148564
v -6.257737 -184.455045 -35.514112
v -2.013198 -185.860194 -53.697578
v -3.367570 -177.997839 -8.937677
v -2.169096 -179.664926 9.084669
v -2.906887 -177.011704 -4.032684
v -6.670729 -188.616025 -45.042553
v -1.469157 -165.832764 28.938685
v -1.783394 -174.017515 16.783717
v -2.852766 -182.058120 0.522962
v -6.945967 -189.654063 -37.398879
v -6.896214 -190.382030 -42.663713
v -3.556822 -189.877780 -48.739156
v -3.617146 -182.864486 -8.667910
v -6.113932 -188.776636 -31.457932
v 0.727726 -165.275945 43.235052
v -4.426577 -191.892514 -13.630210
v -7.085374 -190.196844 -41.362525
v -1.920670 -178.616233 14.827444
v -2.293948 -181.921708 8.278499
v -4.559856 -186.035958 -17.077563
v -5.255938 -189.339139 -23.889337
v -1.594804 -174.401741 22.430180
v -2.983642 -184.819614 0.878132
v -5.762072 -193.488636 -25.680927
v 0.212014 -172.727480 40.021203
v -3.606679 -189.668982 -4.232858
v -6.399457 -198.063112 -30.214328
v -2.004122 -183.502857 17.729455
v -0.256624 -180.974973 36.401553
v -2.797173 -188.207732 6.418919
v -5.702485 -202.044708 -24.720183
v -1.646673 -180.462555 23.241048
v -3.282381 -196.615697 4.717565
v -5.294636 -203.902834 -23.870497
v -4.331817 -195.628945 -10.931170
v -5.119936 -197.457762 -17.362533
v -0.956714 -185.417716 31.211777
v -1.950821 -192.252225 22.073517
v -5.020653 -202.047031 -13.650416
v -1.814306 -9.623488 -17.628239
v 1.029838 -5.907357 23.530164
v 1.688689 -16.201987 12.808611
v 0.096159 -25.562504 -15.703612
v -7.509610 -43.814576 -48.691782
v 1.290912 -19.397356 35.778865
v -5.066010 -42.944423 -40.741110
v -10.248232 -50.590220 -66.419740
v 1.562611 -35.153628 -4.225258
v 1.407075 -42.466339 -11.899426
v 0.661373 -40.549129 -18.291226
v 1.451957 -31.280051 31.558499
v 1.515740 -33.678243 17.371747
v 0.956017 -36.834793 32.566317
v 0.420211 -41.953219 31.312086
v 0.335339 -41.598372 34.510954
v -1.128290 -53.030193 18.484759
v -1.286577 -58.441912 6.793138
v -15.139176 -75.999004 -44.713014
v -11.596279 -106.555857 -32.486597
v -10.841287 -108.101495 -46.156986
v -9.617476 -110.843414 -49.392151
v -6.914984 -117.371063 -45.824219
v -4.763007 -120.753594 -59.917323
v -3.269773 -125.923970 -49.965639
v 8.824757 -100.206040 45.415980
v -18.296557 -122.288492 18.835725
v -10.935922 -142.642791 -14.141894
v -3.290155 -152.528281 -48.080527
v -5.397871 -161.017435 -20.465700
v -5.159650 -166.646653 -40.420842
v -4.600180 -162.422482 -47.639440
v -5.092959 -150.293721 13.921032
v -4.874454 -161.242418 -15.074538
v -5.988386 -158.337297 -25.821833
v -3.783870 -160.187081 -0.239234
v -3.370088 -161.605528 1.891771
v -4.678591 -168.003390 -19.807898
v -2.883390 -152.253442 33.984153
v -2.340682 -155.550302 32.342791
v -3.593853 -152.763511 25.447030
v -2.846170 -171.137460 -3.525995
v -2.106606 -180.996511 -56.352474
v -2.920443 -182.212733 -54.959278
v -2.010700 -147.681037 43.078104
v -2.236761 -169.298565 7.971207
v -4.040068 -189.055289 -10.790755
v -3.618047 -186.734490 -6.567739
v -0.868343 -173.796155 33.085091
v -0.805535 -179.015518 32.957186
v -2.461878 -186.156843 10.018498
v -3.136847 -191.707219 3.905720
v -3.770885 -193.859288 -3.742692
v -5.040215 -191.739098 -20.046651
v -5.713323 -200.271534 -22.735220
v -2.156512 -189.465034 18.657028
v -1.096656 -163.645975 34.542825
v -10.460857 -71.748301 -30.643682
v -7.754143 -66.328827 -32.250834
v -4.798336 -184.312307 -20.298682
v -3.535874 -164.101006 -4.984026
v -2.971686 -198.619327 9.940835
v -2.968693 -62.173303 9.473019
v -2.516411 -197.964737 15.735687
v -4.453023 -200.889435 -8.386144
v -6.677961 -196.985078 -35.141772
v -6.805662 -194.769273 -37.981931
v -4.528868 -160.451058 -10.221465
v -5.364632 -147.240299 24.159419
v -12.222484 -137.521552 13.192359
v -13.061778 -126.027633 32.135240
v -16.254352 -131.880322 -9.435898
v -22.576720 -125.888778 5.124989
v -12.966831 -117.251092 29.994002
v -8.453712 -132.213839 -21.445197
v -23.667956 -122.900219 7.993620
v -0.679303 -134.401233 -40.925073
v -10.849985 -130.369736 -16.920919
v -23.454181 -118.080482 10.124726
v -13.393421 -112.110796 25.449150
v -14.773720 -125.621094 -10.929052
v -2.884664 -103.063772 34.133117
v -22.476488 -120.710427 -3.287675
v -24.158873 -119.478371 0.366663
v -2.028957 -126.922575 -32.381075
v 8.441478 -89.553891 42.005513
v 10.737609 -89.811180 45.986041
v -11.025392 -119.563011 -16.973965
v -17.600760 -112.141724 -5.011438
v -20.379739 -111.080113 0.495052
v -20.244250 -104.100238 12.572710
v -16.827817 -97.985604 22.369697
v 10.044002 -81.464755 51.739622
v -6.195366 -119.314895 -35.770994
v 7.906349 -83.579227 41.722585
v -8.681385 -113.008164 -38.244885
v -10.090505 -109.762031 -34.911164
v -2.318991 -67.778951 47.985462
v -26.575492 -83.486983 4.061786
v -20.897295 -79.796458 9.784706
v -6.644119 -69.653215 24.484547
v -7.648752 -72.507179 22.417036
v -5.762450 -67.231611 26.957141
v -4.800638 -65.287162 32.165690
v -17.378311 -79.999245 -16.957275
v -2.283742 -56.061989 25.709081
v -0.311901 -39.604731 49.729610
v -1.124746 -59.739744 1.464097
v -2.803695 -64.832466 -9.100945
v 0.557681 -30.583624 50.848257
v -4.142817 -71.650938 -78.736306
v 1.988779 -8.133600 33.861822
v 1.168266 -10.478452 27.053323
v 1.440952 -5.393475 26.566968
v 0.466939 -4.227341 13.456792
v -14.939525 -108.111741 -17.883429
v -10.019032 -116.425072 -25.453683
v -8.120358 -119.126146 -27.194830
v -6.007038 -120.993572 -31.687554
v -1.370118 -54.516858 58.194002
v -3.225543 -70.603507 37.858511
v -1.921816 -58.338852 56.621542
v -1.718010 -70.995575 45.449418
v -15.994211 -134.902172 2.304659
v -0.521358 -72.433350 50.423692
v 3.767377 -77.676819 40.574793
v -12.350172 -134.577668 22.625725
v 12.576704 -75.478978 62.110926
v 15.944020 -75.287811 64.166484
v -8.561295 -138.189829 30.497704
v -6.285743 -197.855302 -35.556303
v -6.148798 -199.910653 -31.287569
v -4.079921 -201.281439 -34.069142
v -3.295232 -206.407986 5.284030
v -2.684417 -205.174334 12.287333
v 1.115389 -180.673105 42.104490
v -10.151969 -140.826846 11.105842
v 58.354996 -205.609247 -12.475723
v 40.152817 -170.249798 56.892230
v 62.730139 -163.088201 34.241357
v 31.328074 -125.448939 53.781280
v 49.331349 -69.505798 60.120643
v 55.734266 -71.309737 55.029013
v 56.688779 -65.993144 53.784012
v 64.734631 -68.288288 47.578988
v 59.884084 -43.489736 47.081064
v 64.466590 -42.116369 43.223714
v 52.052564 -49.061433 55.536992
v 69.785822 -71.156634 44.173503
v 51.531963 -160.201245 47.741707
v 68.172919 -19.825479 18.008369
v 71.356389 -24.471183 21.921431
v 54.027949 -11.030443 22.728232
v 54.551433 -9.212289 15.227453
v 4.875477 2.746023 17.209799
v 4.265575 0.152035 -25.852413
v 1.034529 0.173893 12.105041
v 0.591745 -2.547033 14.920632
v 0.457527 0.060087 8.773260
v 2.122277 -21.514113 49.271010
v -4.111935 -17.587253 -47.552281
v -5.497529 -24.664683 -51.839116
v -5.062078 -65.584692 12.741032
v -9.547972 -72.306558 -7.238652
v -16.295287 -77.798734 -10.543115
v -20.268665 -79.033139 -1.525768
v -15.708368 -128.455406 -10.762353
v -1.920349 -199.983795 21.330528
v -3.502011 -199.851104 2.548681
v 0.399475 -181.947773 39.398576
v -6.371554 -198.936998 -31.135207
v 1.034171 -171.524556 43.439141
v 1.497382 -157.593593 48.381802
v -6.154052 -146.341366 18.941727
v -5.673308 -154.893542 -7.032699
v -8.042792 -144.736896 9.124896
v -7.160023 -134.879758 -25.733227
v -21.279638 -127.875091 1.279101
v -0.913382 -132.136220 -44.468089
v -1.283024 -132.953525 -48.737029
v -18.187621 -124.317062 -7.834700
v 6.069216 -97.094593 41.114135
v 4.345974 -135.606604 -76.516048
v -3.306139 -125.271462 -30.219670
v -5.206139 -122.310336 -30.807735
v -14.046743 -120.731475 -10.506774
v -16.406566 -115.086123 -8.006645
v -22.926919 -118.052868 -2.006326
v 9.428549 -85.595362 44.269302
v -18.505169 -110.622156 -2.139022
v -20.843530 -94.804093 17.160472
v -15.701202 -106.427985 -14.292906
v -2.435456 -64.764687 51.844356
v -1.794503 -67.095595 53.569414
v -1.954570 -64.513394 54.909654
v -2.597428 -69.872232 41.647783
v -6.051146 -71.304258 26.866335
v -22.158601 -84.730347 -14.415178
v -18.783252 -80.670159 -13.928966
v -3.941329 -61.620378 22.202888
v -1.385166 -47.594529 55.175025
v -2.348295 -63.624171 -3.374444
v -6.822927 -67.580691 -25.993122
v 0.089659 -35.054370 50.758755
v -4.832072 -64.129812 -78.106806
v -6.310721 -51.480242 -74.580334
v -9.916474 -51.644886 -69.476952
v 2.925008 -12.016290 41.828997
v 0.621275 -4.283523 17.033911
v -3.134426 -13.099709 -30.897188
v -2.200959 -6.319723 -18.890619
v -22.182349 -94.590680 14.908341
v -4.643252 -74.844321 27.700941
v -2.961773 -125.681576 -45.859462
v -1.927025 -71.941578 41.016607
v -9.609811 -143.025150 5.512700
v -5.217747 -142.341375 36.918146
v -0.711758 -194.366668 -46.806158
v -0.392390 -139.395766 50.635829
v -4.973280 -205.798207 -19.753907
v -4.745505 -204.727079 -24.791517
v -4.474073 -207.139692 -12.621092
v 63.116806 -169.088241 32.240018
v 61.601287 -65.490261 49.907121
v 53.251586 -46.496965 53.846658
v 58.912794 -40.545426 47.019276
v 58.393753 -13.569261 22.043305
v 63.156057 -43.835247 44.710390
v 68.761141 -46.898438 41.748620
v 71.670212 -60.573198 42.637067
v 68.287454 -65.143638 45.053446
v 49.264701 -165.982532 50.504569
v 73.517156 -27.471903 23.675630
v 67.192121 -23.935817 26.918908
v 61.027097 -18.266099 27.472999
v 59.140406 -11.068565 13.373632
v 58.795269 -8.808769 2.463793
v 6.650280 4.118661 14.997790
v 1.659375 -3.616974 24.630562
v 2.479445 -3.579949 28.106162
v 1.123076 -3.650642 21.693386
v -0.411475 -0.269429 -0.008528
v -0.078725 -1.724881 5.466626
v -2.127880 -4.432464 -18.128338
v -1.913788 -3.369820 -16.531839
v -3.427902 -11.594555 -37.256844
v 0.912280 -8.178813 -39.834204
v -3.846904 -14.662045 -39.801872
v -4.438357 -18.634315 -47.172159
v -9.620636 -48.061515 -67.816811
v -8.242293 -56.483122 -73.774102
v -2.772320 -63.835861 0.794719
v -5.933388 -68.917820 -11.800658
v -7.915969 -69.636291 15.972295
v -10.178444 -72.394072 -25.505668
v -21.050383 -80.475900 -6.736313
v -6.950845 -143.469247 24.671929
v -13.274556 -132.217638 -14.379083
v -10.180643 -111.424639 -31.155325
v -5.686213 -66.043546 18.835718
v -13.960276 -75.513968 -38.890094
v -4.124265 -205.883160 -3.503790
v 1.886800 -172.894650 45.668437
v 1.818424 -177.086969 44.880471
v 0.569040 -191.446526 -51.371614
v -3.338592 -144.377368 41.460776
v -3.044003 -134.504327 47.691743
v -5.780029 -132.005079 44.256160
v -4.037786 -142.317195 -38.218657
v -19.463134 -125.923729 15.051265
v -2.266716 -138.405913 -37.972875
v -1.125003 -136.583601 -39.698269
v 4.567235 -101.229290 41.005478
v 2.683710 -138.045001 -72.612087
v -1.373482 -131.095218 -46.976377
v -5.115332 -123.482725 -27.125542
v -6.604603 -121.431132 -26.799689
v -19.062044 -114.450792 -3.953564
v -22.258210 -114.917023 -0.266807
v -18.843744 -101.074160 19.427697
v -5.147537 -121.063519 -35.189575
v 7.073009 -80.238974 45.917640
v -13.164256 -111.146589 -22.299191
v -1.167625 -66.698982 56.492785
v -1.631024 -51.497398 56.715016
v -19.646396 -78.841192 8.690113
v -5.917669 -68.807903 -3.493534
v -3.361246 -65.419518 -14.271880
v 0.364927 -34.750721 53.798766
v 1.004684 -25.731472 47.139621
v -8.891736 -47.193229 -69.788688
v 2.008889 -16.228734 43.816669
v -8.465061 -39.576845 -63.764930
v 0.055849 -4.323526 5.602464
v -13.293745 -113.751836 -18.880073
v -11.038368 -113.417429 -25.678416
v -1.315787 -129.411327 -42.237806
v -1.281955 -69.523085 53.385032
v 5.677740 -79.337624 43.698709
v -15.010791 -127.156028 25.331259
v -16.219998 -129.774819 19.142792
v -7.639462 -147.238050 2.543779
v -6.862615 -142.228357 29.476406
v -5.135261 -197.221349 -39.313419
v -4.963871 -203.590595 -27.478398
v -3.332330 -203.660374 5.490200
v 1.920358 -168.572136 46.409428
v -2.361273 -204.008362 15.551910
v -11.091185 -117.261188 -19.917871
v 58.956820 -163.875170 38.327959
v 34.273068 -127.229058 51.528237
v 52.064886 -57.718805 56.866782
v 52.246227 -38.501155 51.826570
v 62.323556 -38.605456 43.860241
v 55.536897 -11.933068 23.087322
v 61.573147 -15.418836 20.890236
v 58.151753 -48.890446 50.177074
v 31.009788 -130.693538 53.766859
v 66.813141 -25.217534 29.029532
v 51.513643 -16.224654 34.085019
v 53.297743 -11.590323 24.912358
v 58.401178 -12.337988 19.309263
v 56.203933 -9.212694 13.260375
v 4.205228 -1.899855 -31.102747
v 3.271629 -9.516022 -43.373680
v 3.210608 -3.911767 31.331829
v 1.701218 -6.905664 30.692213
v -1.875757 -4.570939 -14.921907
v -2.598184 -9.972312 -24.444102
v -3.485488 -18.541525 -35.558089
v -6.205277 -68.922176 -17.015565
v -13.003243 -75.903555 -23.470280
v -25.613517 -82.255816 3.235689
v -23.536384 -80.706929 1.846298
v -6.983843 -139.247389 -30.183331
v -4.137877 -65.478023 4.987363
v -14.217185 -130.032725 24.646731
v 2.427943 -9.268032 37.364518
v -1.351513 -194.975834 27.542233
v 2.491508 -155.161223 51.355094
v -10.959040 -129.715548 35.299860
v -11.499115 -134.914463 -18.028883
v -19.863828 -129.888342 3.199828
v -0.742412 -134.369790 -38.393606
v -12.589535 -127.790693 -13.502629
v -6.173510 -106.718185 33.103184
v -19.861913 -117.907416 -4.934217
v -3.338805 -123.865020 -34.606425
v -13.534623 -115.783046 -14.869701
v -7.398475 -118.615660 -30.359500
v -15.910746 -107.872181 -12.059794
v -2.437561 -68.835109 44.478033
v -12.521006 -74.309414 11.825517
v -3.006719 -126.958638 -53.913166
v 4.525900 -78.230509 42.106312
v -3.641239 -203.444915 -30.895440
v -3.414441 -204.834027 -28.286352
v 62.499700 -155.373428 35.233333
v 96.004141 -167.725413 6.181956
v 58.033348 -62.027069 52.453509
v 60.846886 -10.490917 6.113624
v 57.074082 -8.206385 6.068377
v 20.376081 -8.863061 37.407861
v 58.202925 -14.476946 24.470327
v 55.471717 -16.275855 31.430077
v 56.359113 -19.319006 34.814575
v 55.544429 -24.596339 41.282114
v 63.326215 -51.325684 46.670119
v 71.816372 -29.941548 28.872288
v 61.096843 -13.860019 17.814989
v 1.783210 2.016943 -11.345634
v 2.014491 -5.276916 29.695268
v -1.523361 -2.655185 -11.439816
v -6.824560 -32.150960 -56.059079
v -14.466706 -77.791069 -29.208180
v -5.647483 -136.850182 -30.444681
v -8.559122 -136.594781 -24.868390
v -6.442099 -147.021763 13.039679
v -1.450297 -134.807196 -35.815252
v -21.517169 -127.136887 7.142286
v -19.117403 -126.314840 -6.833361
v -20.919906 -123.063022 13.690600
v -0.172669 -103.156178 36.620923
v -20.805810 -114.637994 -1.970928
v -4.158974 -122.651398 -38.874782
v 8.219087 -86.052921 41.333122
v -1.170668 -71.116216 49.890815
v -18.334043 -130.193797 11.480802
v 59.715898 -69.908586 51.427052
v 55.670617 -7.948674 8.720989
v 29.086021 -11.195764 32.199264
v -14.432872 -77.491198 -33.003502
v -5.130087 -139.844356 -34.250349
v -6.810794 -141.550948 31.373684
v 67.687032 -47.869840 42.824655
v 72.320330 -52.824423 41.037339
v -2.009620 -126.475189 -40.347876
v -1.333552 -127.840952 -36.536840
v -3.065400 -124.167310 -37.080220
v -1.274625 -1.877635 -8.321031
v -9.044897 -119.329552 -22.848873
v 5.458101 -141.132193 -74.947421
v 2.920579 -1.480484 -28.449318
v 5.634878 -79.944157 40.285837
v -4.266809 -125.175696 -26.070779
v 6.194915 -81.044359 39.458282
v 4.101503 -78.796311 36.521412
v 1.823308 -77.753954 34.371361
v 3.729925 -78.001592 37.444650
v 4.946548 -79.287937 38.090343
v 5.392350 -80.012539 37.367829
v -22.662192 -80.605855 7.889802
v -6.455231 -141.324418 -32.479248
v -3.875329 -167.062405 -12.698066
v -5.462171 -170.628874 -41.604873
v -2.443176 -170.102439 4.005773
v -1.551084 -56.635921 -23.642983
v 0.661661 -23.995966 -9.295151
v -6.085061 -38.075646 -45.902124
v -2.416481 -161.645533 18.911286
v 363.649507 -61.521223 -19.066699
v 226.969020 -142.446927 -62.678189
v 998.925918 -96.616267 12.180827
v 457.541839 -93.561905 -45.989926
v 968.297202 -84.687511 86.959442
v 379.629903 -111.829170 18.163275
v 473.681851 -80.517217 21.244913
v 549.218317 -126.947092 -25.410975
v 432.367076 -74.505848 -31.471405
v 53.764144 -189.835090 -68.139604
v 71.298964 -130.985154 -98.126765
v 149.464540 -134.604546 -95.629830
v 492.264564 -83.292587 -33.894867
v 316.242039 -102.481551 -63.034686
v 490.911216 -104.083696 -49.813179
v 999.748330 -96.233375 91.378921
v 664.521210 -72.183787 30.716681
v 513.233263 -124.081774 -0.734631
v 449.761452 -68.133139 -22.951989
v 731.893911 -90.168140 -18.608919
v 743.861885 -124.194625 6.675029
v 814.294608 -74.645483 48.428316
v 541.624373 -102.516608 25.940052
v 953.792101 -78.542719 78.865679
v 532.668901 -70.197077 -17.317816
v 265.759321 -135.279946 -8.100450
v 420.322117 -70.031425 16.212393
v 267.295484 -124.142866 -74.827760
v 95.795712 -41.750493 -28.697427
v 329.902048 -108.662087 19.899413
v 246.855953 -122.959403 13.192984
v 260.616253 -135.750561 -7.780723
v 412.732938 -124.461469 -2.800173
v 335.383715 -129.242461 -20.931790
v 530.420663 -94.404338 25.628950
v 593.896678 -123.052014 12.023714
v 705.579487 -113.892674 34.932936
v 289.759448 -131.485767 -64.830679
v 352.934367 -57.725516 -8.090613
v 613.194386 -97.825788 30.560172
v 656.801750 -123.870637 14.746060
v 876.886872 -96.365632 53.760029
v 549.914864 -75.502217 -20.951489
v 257.138733 -128.387464 -75.440981
v 593.249047 -124.091477 7.945560
v 321.954423 -57.904023 -1.571116
v 847.963881 -115.891959 -1.704139
v 155.913752 -149.391465 -5.588066
v 353.015258 -96.718008 -56.897484
v 636.736731 -125.900332 0.235805
v 576.344026 -92.874713 -32.080227
v 599.724489 -126.364685 -24.635395
v 483.505231 -101.014959 -48.677513
v 419.731189 -124.939162 -51.525728
v 480.571594 -126.316150 -18.871544
v 324.258661 -131.245101 -54.324368
v 280.381010 -98.570786 -62.684847
v 637.253324 -101.717528 -31.074111
v 805.021130 -117.364957 -3.620213
v 347.940131 -106.264940 21.010959
v 884.054025 -104.983113 51.948895
v 662.918595 -106.549646 33.344881
v 695.620728 -125.080984 4.406133
v 474.204157 -93.359594 23.851342
v 230.559229 -142.173417 -58.903448
v 401.473261 -57.656770 -4.022999
v 573.068782 -126.884693 -20.617667
v 255.502219 -136.867499 -27.661335
v 342.729513 -61.186608 10.239982
v 236.572401 -139.696043 -35.050480
v 706.099561 -123.003466 23.233177
v 716.118369 -90.315109 -18.977007
v 360.739358 -130.016205 -31.617421
v 510.709168 -125.061748 -6.634608
v 230.486877 -60.972076 8.010813
v 551.392971 -126.909293 -20.977593
v 565.556482 -111.201418 -43.849118
v 645.839746 -124.880654 8.937038
v 241.640936 -140.358260 -45.139986
v 1001.253865 -82.265075 4.593769
v 645.061325 -125.400146 5.448752
v 413.330211 -118.043991 15.111543
v 488.888838 -118.954186 18.534649
v 540.575656 -125.664198 -42.869850
v 815.860675 -125.049417 22.887438
v 624.320213 -126.306971 -11.369133
v 316.960268 -131.212224 -25.884422
v 294.072931 -127.883978 -68.481416
v 248.930076 -137.759962 -67.232928
v 603.114145 -104.112981 29.432014
v 414.232171 -95.501113 -51.628092
v 376.804608 -95.734827 -54.698673
v 487.378725 -122.177655 11.069069
v 952.073200 -105.476388 -18.856654
v 535.804099 -101.885365 -42.778400
v 396.318763 -100.818603 -57.205381
v 555.452266 -122.015859 12.318798
v 408.750113 -127.050271 -21.752423
v 1000.520240 -47.758267 -17.375015
v 1004.652029 -106.609794 -11.546790
v 1003.747058 -102.080294 -12.336214
v 1004.623048 -96.366208 -9.820350
v 1002.997265 -90.314696 -12.128639
v 1005.273341 -83.301194 -10.069945
v 1005.615170 -114.720154 -9.895300
v 1005.276709 -101.267524 -9.916517
v 1005.049666 -86.404631 -10.176936
v 1004.209862 -77.440170 -10.784433
v 1005.278765 -80.682446 -9.593827
v 1018.587780 -6.425295 -5.325782
v 1009.489563 -1.888900 -5.277847
v 1022.084041 -5.865608 0.153651
v 1017.315020 -2.367320 1.249772
v 994.141861 -102.207155 -19.743386
v 932.630547 -107.763407 62.427105
v 943.436843 -93.502950 73.258011
v 962.432820 -98.408158 85.546857
v 935.425612 -110.168214 61.223563
v 942.268127 -106.040242 68.367629
v 947.300023 -109.524664 68.091363
v 949.432259 -101.937860 74.824824
v 950.496532 -108.591560 71.435623
v 956.984249 -111.242587 73.148528
v 958.293886 -112.841765 70.525692
v 947.703260 -90.946485 76.025077
v 951.758528 -96.207415 77.876798
v 956.345216 -109.760316 74.914130
v 953.771006 -102.763080 77.787549
v 956.723500 -102.787227 80.249213
v 954.435267 -106.887587 75.973706
v 960.142044 -109.907220 78.466972
v 958.297174 -96.917161 82.353456
v 960.866402 -103.600892 83.590434
v 961.969172 -108.363706 82.043593
v 960.128371 -90.645180 83.383781
v 968.517605 -108.387752 87.220290
v 963.558312 -106.563180 84.751528
v 964.676282 -108.412247 84.538892
v 966.178463 -98.171496 88.232804
v 964.545185 -92.322760 86.504418
v 957.385270 -84.077374 81.177146
v 869.580037 -90.715525 54.021586
v 890.910528 -68.733884 57.336469
v 1001.155829 -83.757831 90.757557
v 805.828230 -118.212970 40.354466
v 812.805530 -112.567624 42.777760
v 829.780957 -113.944636 43.305705
v 838.645281 -113.744367 43.862784
v 865.713820 -107.289271 48.649495
v 871.047743 -113.942841 46.048806
v 896.195840 -118.095156 46.299979
v 886.159600 -99.567926 54.263382
v 887.983167 -95.165339 55.864748
v 901.219410 -117.944137 46.963556
v 899.980904 -115.026628 48.924719
v 907.454550 -105.991675 55.988373
v 911.829492 -109.861079 54.864716
v 911.066176 -106.225396 56.781041
v 913.482996 -98.364442 60.339986
v 914.002549 -94.262561 61.545326
v 917.603797 -100.782989 60.783301
v 918.024513 -98.313160 61.612743
v 916.151951 -104.427896 59.063599
v 928.078280 -116.279008 51.932094
v 909.447750 -70.731188 61.797669
v 920.992353 -94.592014 63.517761
v 921.023923 -100.614651 61.836247
v 922.970160 -89.898339 65.270701
v 926.666364 -100.259904 63.811910
v 935.582274 -128.946041 38.501991
v 928.749833 -91.180640 67.072470
v 934.974047 -94.794465 68.902728
v 942.759501 -130.652803 37.665023
v 942.429518 -127.531056 40.414320
v 949.298368 -130.054645 38.968123
v 940.805638 -88.725772 72.696482
v 953.625599 -136.273461 35.421934
v 937.980286 -90.559313 71.078655
v 962.014782 -138.481065 34.846557
v 941.146236 -78.149624 73.250819
v 954.685734 -128.211024 41.045661
v 938.874556 -76.498871 72.167929
v 944.758662 -86.185973 74.892756
v 959.620934 -133.680041 37.220469
v 944.741328 -82.683170 74.982185
v 943.879020 -84.041697 74.564389
v 935.779790 -59.945864 67.421524
v 964.251482 -134.555900 36.868426
v 969.103859 -131.689722 38.788911
v 962.968796 -128.946598 41.082879
v 973.135490 -129.215468 40.303198
v 975.367683 -133.543792 36.088533
v 976.138382 -128.990905 39.658456
v 978.804892 -126.227986 41.757757
v 978.887442 -127.884230 39.816647
v 979.786919 -133.130321 35.056049
v 972.859490 -106.846779 89.841277
v 983.183929 -131.108048 35.316182
v 987.500293 -141.364256 24.953418
v 984.371844 -143.245145 25.296481
v 964.230920 -72.435149 82.290025
v 983.228377 -108.963060 89.980342
v 989.250821 -104.096562 92.196624
v 990.289978 -108.714389 88.327321
v 959.302499 -28.884829 58.741556
v 992.316509 -99.231383 93.232177
v 994.761851 -101.443546 92.078110
v 995.758851 -88.454811 93.041933
v 995.833698 -99.333555 92.345381
v 887.561685 -115.984881 46.574002
v 1002.044943 -129.137983 13.939700
v 1008.286379 -35.911734 4.152722
v 1002.273753 -101.105726 87.467534
v 1004.137778 -102.302158 84.229062
v 1004.232525 -94.795005 88.241194
v 1006.150906 -96.255052 85.202127
v 1007.238830 -97.783085 82.345335
v 1006.624351 -91.796947 86.325800
v 1008.203576 -94.784290 81.812659
v 1005.429952 -104.279686 77.204741
v 1007.270316 -88.789069 85.826411
v 1006.903105 -84.315013 86.081383
v 1009.017142 -84.945176 82.455518
v 976.633630 -144.448714 28.992070
v 1005.126213 -71.846485 83.829282
v 1010.003955 -78.765537 80.370519
v 1007.876014 -79.178311 84.039601
v 1006.231206 -70.320674 82.240655
v 1008.628454 -73.797833 81.524393
v 978.112955 -143.830390 28.449789
v 996.060557 -113.942938 47.029612
v 996.649045 -113.348889 50.798316
v 992.515683 -121.147442 42.503481
v 993.630522 -119.945088 42.256036
v 1010.666356 -76.552942 78.185053
v 994.338054 -120.255184 38.182884
v 1008.343546 -68.176111 79.203764
v 993.332268 -122.345443 38.172075
v 1009.258094 -62.647994 73.446483
v 1008.545060 -64.840518 76.472521
v 995.414303 -122.531956 33.262931
v 992.708551 -131.073158 29.929787
v 995.424216 -126.009676 31.285461
v 995.480169 -132.157893 26.899158
v 994.494799 -129.614357 29.496018
v 997.751088 -132.281033 24.201860
v 1000.562535 -43.703946 67.280889
v 1005.301119 -46.759886 65.219262
v 998.643904 -132.267689 22.975373
v 997.892449 -136.978354 20.896725
v 1001.299588 -136.050028 17.409716
v 998.758147 -135.018786 21.493313
v 998.790978 -34.215769 62.907460
v 1002.363071 -34.358906 60.906395
v 1004.850255 -31.071911 58.075220
v 1009.018496 -33.053417 54.650823
v 1009.856726 -29.384443 55.026754
v 1011.604363 -26.990084 53.816666
v 1013.147071 -28.214510 52.038730
v 1002.317867 -35.450983 19.831688
v 995.338888 -42.868729 15.796525
v 1018.257129 -21.279502 46.786587
v 1015.171186 -26.514028 50.422285
v 998.262510 -41.963534 5.490969
v 995.385692 -44.979614 7.482178
v 996.054017 -42.703908 11.206479
v 1018.254645 -18.845305 46.256995
v 1015.691989 -28.038608 32.300945
v 1007.911505 -31.773278 26.513535
v 1002.197695 -36.669563 13.406901
v 997.006219 -48.858388 -2.326625
v 1019.488152 -17.748044 43.864546
v 1003.743321 -35.373305 15.440612
v 999.675550 -42.906848 -0.153164
v 1002.898778 -38.209497 6.048364
v 1014.193908 -30.404505 18.038309
v 1004.692909 -38.393407 2.154231
v 1001.131560 -43.337216 -4.045646
v 1009.159358 -33.580993 11.621843
v 1014.728200 -31.153771 12.812427
v 1014.259878 -35.454068 -3.401696
v 1007.881311 -38.914042 -4.580185
v 1021.776709 -28.948562 9.916532
v 1013.647218 -32.773576 6.744602
v 1024.517943 -29.110474 3.316863
v 1019.546012 -32.853537 -3.466203
v 1023.153375 -30.427766 -0.131116
v 1018.110650 -31.773262 3.421412
v 1030.196773 -25.738108 4.587542
v 996.448490 -64.412230 32.873412
v 1034.295288 -17.862173 -1.621766
v 1010.426339 -38.893031 -9.351044
v 1025.197661 -30.285459 -5.076126
v 1033.124032 -24.504247 -6.059297
v 1032.703781 -24.713086 0.773350
v 1001.288840 -49.725403 -13.536980
v 1011.919599 -37.521078 -6.803254
v 1017.433247 -34.810279 -7.527680
v 1034.632391 -22.449854 0.250979
v 1000.099610 -57.160165 -11.750512
v 1000.442035 -53.115598 -13.475912
v 1004.036582 -43.814649 -11.135863
v 999.176675 -62.715146 -13.887769
v 1000.494552 -62.101390 -11.263552
v 999.759538 -52.874913 -9.869412
v 1000.096708 -55.871256 -11.115856
v 1000.573068 -51.094225 -11.496514
v 1032.911790 -15.894414 3.112571
v 1001.245662 -64.956532 -9.439425
v 1033.810574 -18.157515 3.919625
v 1030.868059 -12.979538 1.972734
v 1033.502930 -20.991079 5.064243
v 1034.552319 -20.060856 2.542760
v 1003.773558 -74.529656 -7.670168
v 1000.880230 -64.472834 -7.718070
v 1031.882287 -18.938007 7.788017
v 1028.712506 -13.672518 9.395998
v 1032.270271 -17.884065 6.963939
v 1031.925365 -15.910010 6.311469
v 1024.330283 -6.919443 7.892685
v 1004.368192 -80.415502 -4.476015
v 996.440197 -56.681033 0.677928
v 1028.413512 -12.024750 8.427595
v 1023.732483 -7.186429 9.945466
v 1021.332772 -4.001668 9.337466
v 1004.760619 -86.347879 -2.622249
v 997.355807 -60.147076 -0.292079
v 997.757034 -56.409678 -4.429914
v 1027.324453 -11.873593 9.917816
v 1002.014654 -73.371345 -3.057988
v 999.080469 -63.545156 -3.358906
v 996.023120 -53.433659 0.585453
v 995.667994 -50.138014 1.142009
v 1005.775360 -106.619975 -1.570849
v 1005.145452 -94.247623 -1.970329
v 1018.347218 -1.618837 15.663339
v 1006.937306 -117.212947 -1.901428
v 1003.116857 -89.114313 1.567053
v 1003.501620 -85.144232 -0.033889
v 999.354583 -71.702866 4.427959
v 1023.358630 -12.706412 14.999515
v 1020.763250 -6.011320 15.365237
v 1004.892826 -121.526559 3.248854
v 1004.476219 -91.762470 -0.866367
v 1022.428528 -10.675989 15.477090
v 994.900176 -51.350326 4.516513
v 994.176370 -50.917961 8.351266
v 1019.326745 -27.472703 17.983954
v 1022.563009 -25.680360 14.848711
v 1021.426981 -11.238865 17.991783
v 1020.294209 -6.480157 18.857179
v 1001.721215 -104.250410 5.987713
v 997.485260 -68.335186 9.065481
v 995.988722 -60.386988 6.165653
v 994.915691 -58.117814 9.721163
v 994.265090 -52.349984 8.160043
v 1020.738416 -10.630688 19.792092
v 1020.256668 -9.405938 22.327888
v 1019.738291 -4.365161 21.867655
v 1004.415318 -113.730473 2.313965
v 997.125817 -72.378439 14.010094
v 996.043445 -65.419236 12.662821
v 994.215323 -55.871141 11.702259
v 993.878579 -51.946261 10.701414
v 1019.550048 -23.921668 21.097777
v 1020.408965 -13.721758 21.948988
v 1019.963477 -17.591688 23.097176
v 1020.336521 -7.174832 25.434659
v 1003.349376 -125.899911 8.346346
v 994.484972 -58.536823 13.521946
v 1015.548699 -29.239632 21.826088
v 1018.720479 -24.851322 22.855603
v 1020.067473 -14.138045 25.056629
v 1020.318412 -10.868671 25.628769
v 1000.180044 -110.999594 10.503654
v 997.868774 -79.669976 14.445379
v 993.582599 -50.519659 13.655739
v 993.723827 -47.827771 16.058566
v 1018.257061 -27.505244 20.728810
v 1005.613242 -129.884216 6.437929
v 1000.927414 -115.611035 9.642980
v 994.288376 -45.458521 15.648452
v 1017.190095 -28.439056 21.128854
v 993.497461 -52.273196 17.363324
v 1017.888047 -26.311881 26.316767
v 1017.495560 -27.385133 24.668193
v 998.573647 -104.931422 13.991229
v 994.716042 -60.764068 16.100481
v 993.814995 -55.093748 16.143637
v 1019.932197 -16.704795 29.749504
v 1020.305658 -5.007363 32.300218
v 1001.685568 -123.263450 10.558038
v 997.774890 -100.657570 16.204130
v 1018.751091 -21.842802 29.059927
v 1019.471609 -18.296262 28.290275
v 1020.948651 -12.349531 30.613648
v 1021.306789 -12.592007 34.774950
v 1021.309582 -9.722701 31.388078
v 1020.983850 -8.114116 33.927464
v 998.469759 -119.466542 17.781707
v 997.006934 -95.651889 19.312133
v 996.803357 -85.694622 20.510487
v 994.115504 -57.555193 22.188474
v 996.108733 -41.813860 23.704590
v 1019.658252 -18.202757 30.335568
v 1020.803241 -15.307958 33.972993
v 996.091379 -43.225866 28.441651
v 994.767568 -45.216562 24.491263
v 1021.173571 -14.107708 36.142760
v 996.053630 -97.544904 25.418687
v 994.242934 -56.030615 25.261295
v 997.587034 -40.016994 28.774712
v 999.554445 -37.264568 28.707558
v 1020.325170 -18.088408 35.866042
v 1020.992991 -13.187509 37.421335
v 998.471027 -126.851745 22.781136
v 996.758447 -118.418582 25.053257
v 996.608196 -101.855271 21.566169
v 996.483915 -83.301661 23.642731
v 996.812963 -81.027673 20.481813
v 996.293770 -74.065046 27.764139
v 1020.009623 -19.704574 37.393756
v 1020.563510 -17.910786 38.492180
v 996.412082 -88.943765 23.185181
v 1017.552815 -26.041304 36.517218
v 996.449262 -80.129893 29.358510
v 995.612498 -65.559620 26.365937
v 1018.641271 -23.871225 38.095269
v 1020.695320 -16.608309 40.173258
v 995.885608 -47.247654 33.183754
v 998.825358 -39.033644 32.989057
v 1002.298729 -35.266164 34.058462
v 995.869825 -102.843064 27.593543
v 996.442901 -56.129444 35.718746
v 997.630902 -42.878709 35.280004
v 997.383782 -41.324196 31.936710
v 1017.467917 -25.967309 42.739497
v 995.776431 -96.660911 32.508529
v 996.422899 -83.629791 32.793047
v 996.876351 -66.938706 34.032421
v 1007.337902 -32.074854 36.815037
v 996.082085 -91.127813 33.140959
v 999.739191 -39.019152 36.258870
v 1003.869221 -35.198696 39.688453
v 1010.000084 -31.847992 45.312267
v 1015.141827 -28.181172 45.200956
v 1015.968664 -27.174392 47.014731
v 995.987620 -119.170908 31.405060
v 997.411945 -78.649007 37.430295
v 997.631289 -64.367199 38.042120
v 1001.017781 -42.814020 44.266107
v 1001.516495 -36.961056 37.512116
v 1009.674104 -31.516206 42.401359
v 995.798108 -106.060062 35.719555
v 995.719114 -112.191904 37.502753
v 995.704918 -112.263290 35.932601
v 996.343442 -92.027901 36.883399
v 998.176665 -62.779272 40.149139
v 996.841346 -86.055863 37.499395
v 1001.866447 -40.257778 43.795257
v 1007.180346 -35.373990 49.063197
v 1008.913487 -33.313239 47.842888
v 998.799321 -52.666738 42.968546
v 1003.791015 -38.201872 45.567063
v 995.801509 -110.377927 38.813178
v 996.188446 -95.857323 37.164000
v 997.174916 -89.142147 40.815356
v 1002.885548 -40.502137 46.402952
v 1006.044067 -37.761246 50.380418
v 999.582374 -58.010897 44.371638
v 996.908235 -98.457006 42.743814
v 997.819160 -91.390527 44.755917
v 1000.346375 -65.348812 46.087993
v 1004.532761 -42.852620 52.482685
v 996.806520 -104.406086 44.515663
v 999.961535 -75.795779 46.307970
v 998.391383 -99.885878 49.252770
v 1001.309276 -77.397327 50.547686
v 1001.620775 -70.369895 49.911607
v 999.275102 -99.625196 52.044440
v 1002.731454 -80.210816 54.483695
v 997.831856 -107.306760 50.857754
v 1006.800909 -54.578556 61.565113
v 1005.618508 -46.351905 57.364994
v 1003.865221 -79.139418 56.679994
v 999.160985 -105.869059 54.895912
v 1005.751230 -74.933050 59.510020
v 1007.471570 -60.451896 62.423899
v 1002.130850 -103.267398 61.900406
v 1009.351160 -64.770491 65.984310
v 1003.662273 -101.245365 64.393375
v 1003.694233 -96.548951 62.280299
v 1006.167967 -91.134752 65.276519
v 1005.242998 -95.076631 64.955083
v 1007.947121 -85.177434 66.347369
v 1002.898287 -104.027678 64.318720
v 1004.821865 -102.023353 67.523531
v 1005.307960 -99.255927 66.862031
v 1011.378924 -74.230344 72.660303
v 1008.913159 -90.677521 71.429356
v 1009.566881 -87.284943 71.078348
v 1010.310692 -82.043747 70.509669
v 1010.990447 -79.116509 71.625225
v 1005.703287 -104.240964 75.199824
v 1007.933022 -93.291366 70.149747
v 1005.380821 -103.572398 70.311372
v 1011.119244 -82.404258 75.067603
v 1008.210697 -95.699757 73.849561
v 1004.193538 -77.945414 -5.751259
v 999.758407 -68.686661 -0.181676
v 1019.854627 -28.927852 13.666402
v 1002.929092 -135.005758 15.305538
v 993.529589 -49.352554 15.953658
v 1019.177273 -20.005868 25.856447
v 1017.955586 -0.113248 27.182152
v 996.790512 -74.591083 17.648298
v 995.703657 -65.955675 16.206722
v 995.324020 -65.160540 23.041463
v 999.145781 -125.501145 19.407276
v 995.920375 -69.960896 22.138113
v 996.799132 -113.061909 22.569766
v 995.841934 -108.076760 28.970360
v 996.136506 -114.744877 28.017101
v 995.940373 -92.435475 29.132593
v 996.689740 -71.321502 32.081372
v 996.664631 -78.886341 32.001599
v 996.061137 -100.101512 37.257732
v 997.390421 -71.146297 36.033788
v 997.319159 -55.961610 38.751339
v 997.240696 -92.768922 42.537666
v 999.975877 -81.099159 47.893894
v 1009.997669 -77.303744 67.976210
v 999.477426 -84.210141 47.583047
v 996.007262 -106.005236 39.315091
v 997.567803 -64.969363 4.417338
v 995.337481 -55.479252 4.407155
v 999.675669 -59.358796 -7.947246
v 1004.140051 -105.072217 67.886921
v 1010.165992 -67.275512 67.674020
v 1006.542183 -85.845677 63.999527
v 1008.192033 -65.541709 63.284507
v 1005.223505 -63.271505 57.364085
v 1005.019742 -69.781474 57.161160
v 1006.040522 -41.663997 56.344530
v 1003.058069 -72.724732 53.372980
v 1001.983465 -68.627588 50.319244
v 1000.628207 -54.325124 47.503941
v 994.848465 -117.300353 41.057983
v 1010.119246 -32.625087 52.047577
v 998.747627 -50.286506 42.250174
v 1017.546685 -25.227073 45.500558
v 1018.722318 -23.280198 42.628579
v 1017.865356 -25.382905 41.697768
v 994.912859 -54.531570 30.112464
v 1016.730304 -27.107100 34.491278
v 1018.651888 -23.610849 36.043126
v 1018.184370 -24.478001 31.674233
v 999.392470 -130.619402 21.365777
v 1016.938494 -27.427221 28.434355
v 993.571086 -50.370114 20.825512
v 998.422928 -84.986075 13.457871
v 1017.053933 -28.924133 19.209469
v 1018.520505 -2.280392 18.439647
v 1019.342919 -28.379225 16.091900
v 1005.499746 -125.240408 3.564429
v 995.424517 -49.296315 2.318808
v 1027.495581 -13.521985 10.781781
v 1023.327077 -5.680701 6.398608
v 1001.861767 -67.783602 -7.995863
v 1013.844832 -36.256242 -5.764080
v 1029.573016 -27.732375 -5.063086
v 1033.269334 -17.331683 -4.129410
v 1004.804121 -43.885893 -13.564641
v 1018.370299 -11.853315 41.876873
v 1015.191767 -24.126766 50.706517
v 1004.470829 -36.788803 60.139019
v 1001.188052 -134.922609 18.367753
v 1006.633155 -50.949861 66.722252
v 995.669202 -134.895055 24.506030
v 994.249034 -122.844097 35.607571
v 970.827511 -137.391240 34.527282
v 985.064056 -130.212968 35.160924
v 984.939900 -128.896035 36.330593
v 984.872269 -126.806795 38.668956
v 978.434911 -125.415411 42.851310
v 978.650280 -139.812937 30.387788
v 924.858147 -103.749567 61.994832
v 969.130121 -104.647332 89.275972
v 926.523888 -131.593858 34.954321
v 1003.315455 -51.264545 53.388127
v 1001.220721 -62.928329 48.410701
v 994.681671 -51.346348 29.283635
v 994.033528 -50.465538 25.314021
v 993.892691 -50.229772 24.193791
v 993.716346 -48.955908 21.206857
v 1006.895861 -126.209020 -3.132589
v 1006.734140 -129.302302 -0.354659
v 1007.172913 -126.511792 -0.871583
v 1004.418386 -76.494756 -9.922526
v 1006.621714 -116.414966 -8.275852
v 1004.802152 -90.271465 -8.963822
v 1005.773667 -112.328429 -9.994718
v 1002.685245 -106.105323 -13.161164
v 1006.899567 -113.470018 -2.724580
v 1010.943638 -83.115978 76.908463
v 1009.658943 -90.566090 75.270907
v 1009.414704 -91.974115 77.729882
v 1007.127682 -98.848476 72.425985
v 1011.350712 -77.981283 75.585829
v 1010.412524 -65.750410 71.291974
v 1009.290875 -60.389839 67.176290
v 997.062829 -44.670003 35.492946
v 1019.774686 -20.440380 40.638993
v 1006.737444 -32.180020 31.237560
v 1020.735653 -17.121222 20.449268
v 1020.565547 -23.343868 19.244000
v 994.729152 -48.215933 6.048949
v 1002.958723 -94.095301 2.427729
v 1004.808614 -99.936396 -0.708067
v 1007.412790 -113.342850 -5.156646
v 1028.900887 -18.531402 10.943099
v 1005.215883 -87.723828 -3.616166
v 1005.329943 -81.922703 -6.537168
v 1032.654143 -23.928028 3.500876
v 1001.562539 -47.180445 -10.635904
v 1001.588193 -48.608779 -12.433406
v 1029.191881 -27.273676 0.061328
v 1025.573615 -22.061816 13.510823
v 1025.262562 -19.023145 14.255959
v 1017.492759 -30.441446 11.169556
v 1016.256091 -30.100046 15.643844
v 1018.394736 -8.344198 39.070317
v 1019.250783 -20.980897 44.513110
v 1006.540657 -33.399826 18.567727
v 1015.190052 -28.203796 42.306590
v 994.403318 -45.575413 12.415214
v 1001.447575 -76.495551 1.275182
v 1006.117724 -37.449279 57.924791
v 996.688061 -139.131158 19.637340
v 997.630330 -128.756779 25.499157
v 996.610616 -124.615849 28.989017
v 1009.084274 -59.390478 70.776770
v 994.860387 -116.896343 44.647672
v 1010.007933 -87.310076 77.965647
v 999.043454 -110.708241 58.659499
v 974.696867 -141.409740 31.300423
v 1008.628069 -90.277558 82.442422
v 968.853205 -140.734304 33.373743
v 966.847872 -137.162310 35.219113
v 1004.744876 -104.119851 80.032740
v 1011.087453 -30.233876 29.309151
v 1010.682633 -81.584222 78.611869
v 1001.440953 -89.372811 91.129983
v 980.264881 -124.634833 43.377645
v 971.898225 -143.860631 31.374359
v 927.638213 -94.233269 65.994952
v 925.410626 -97.293193 64.292936
v 927.570293 -130.409317 36.481456
v 967.609123 -96.739156 89.068374
v 964.607610 -104.333279 86.449862
v 947.298794 -96.472970 74.904895
v 938.759819 -102.257494 68.365407
v 941.070294 -100.464636 70.247791
v 937.257782 -107.702489 64.600786
v 931.041216 -106.175053 62.948813
v 937.866250 -111.819748 60.163476
v 1001.480389 -92.122348 55.532754
v 1000.942335 -50.541168 47.844995
v 994.422984 -49.692832 27.418982
v 994.786710 -48.026963 28.440292
v 994.233180 -47.971080 24.962212
v 994.117734 -46.625327 21.604277
v 1003.657196 -73.570599 -9.164066
v 1005.691392 -82.600082 -8.260405
v 1005.599072 -88.288227 -6.505937
v 1006.734311 -107.204718 -4.157608
v 996.235895 -41.380430 -23.109748
v 1000.299631 -50.502387 -16.179991
v 1000.424784 -61.126048 -9.407459
v 1007.546399 -99.361678 78.561346
v 1009.860440 -74.554214 67.112624
v 1007.811266 -80.626790 64.571583
v 1004.859239 -92.476867 63.168104
v 1000.740374 -106.650416 60.047715
v 1000.191972 -109.449921 60.384061
v 999.695154 -107.005135 57.216466
v 1006.237989 -44.659275 59.868251
v 1006.195988 -41.339776 58.368190
v 1014.475048 -28.612632 48.254415
v 996.146211 -119.483414 30.031135
v 994.230241 -53.794473 26.287650
v 993.946004 -53.540547 24.436643
v 1020.247703 -7.258109 35.458772
v 994.261141 -46.792854 10.946422
v 999.534755 -82.237721 9.250428
v 1021.025017 -13.217292 19.715515
v 1021.670692 -16.437764 18.448802
v 1006.379274 -129.403997 4.163878
v 1022.030419 -21.075320 17.558842
v 1007.012788 -122.642950 -0.629768
v 994.785046 -46.141735 8.326144
v 1025.173349 -13.948947 13.319561
v 1027.434793 -9.814694 6.651086
v 1027.331630 -9.302433 4.136222
v 1001.702448 -66.821910 -9.735470
v 999.512664 -46.908925 -6.062836
v 1029.499928 -24.851594 7.568308
v 1030.521660 -20.751393 9.304539
v 1015.946880 -28.409625 25.733422
v 1020.155694 -16.750552 42.085570
v 1001.526964 -35.406415 27.931485
v 996.474343 -45.296013 3.166865
v 998.290472 -38.520463 23.389861
v 1014.343757 -28.018262 50.441459
v 1008.663604 -34.225112 53.749231
v 1002.904886 -136.141340 14.613072
v 1009.905452 -61.890292 69.768631
v 996.620500 -108.346704 45.725350
v 997.738635 -110.067935 52.082755
v 982.244666 -143.861022 26.070232
v 978.810484 -137.874464 31.636855
v 977.477525 -141.094670 30.222114
v 1004.400221 -86.885163 88.990227
v 980.481818 -125.603805 41.922668
v 973.368681 -144.582474 30.545810
v 970.669248 -142.916147 32.071543
v 969.488055 -135.935085 35.641886
v 937.176081 -133.847259 34.206035
v 994.829905 -97.875623 -19.337830
v 1009.587592 -70.103904 66.146733
v 1005.514800 -50.973615 58.320914
v 1002.683276 -95.419833 59.619688
v 1003.164559 -62.657574 53.053724
v 1028.250184 -10.778659 -0.275870
v 1006.104318 -125.061698 -5.740129
v 1005.524653 -128.350313 -3.703500
v 1005.566641 -93.097965 -4.246416
v 1003.292365 -72.630550 -9.782638
v 1005.050416 -78.709323 -8.744390
v 1010.623635 -69.020112 74.385468
v 1007.373608 -67.481032 61.563702
v 1005.293926 -61.009100 57.736641
v 1002.915936 -65.722949 52.354869
v 995.588071 -115.304071 37.373737
v 1009.918355 -30.621878 33.753142
v 1020.038326 -11.841077 38.708061
v 1017.210369 -26.740634 32.402468
v 1014.998617 -28.576877 28.713034
v 998.293873 -90.860728 14.226818
v 999.373775 -74.755767 6.934682
v 1022.619948 -18.434670 17.113927
v 997.075843 -51.382747 -3.349494
v 998.515500 -54.445015 -6.980396
v 1005.131412 -40.778614 -5.709440
v 997.880877 -49.616939 -4.797725
v 1011.368286 -31.021508 52.199004
v 1011.104240 -30.832453 52.974339
v 939.488160 -95.745855 70.769235
v 996.171515 -94.586621 -17.985412
v 1008.315049 -72.914904 63.885929
v 1004.530688 -85.368461 60.051670
v 1006.271547 -101.717454 -3.800999
v 1017.461908 -0.315676 13.180595
v 1000.034167 -62.337947 -12.484754
v 1002.978477 -137.695148 11.522736
v 1004.280277 -106.448751 71.665598
v 934.398799 -99.651629 67.192946
v 931.750435 -97.595028 66.740711
v 930.188233 -101.734264 64.682172
v 1001.200687 -98.410308 57.100710
v 997.172333 -57.062367 -17.559337
v 934.109920 -103.180585 65.766166
v 999.512582 -58.205045 -13.355116
v 1003.866440 -135.338702 13.114491
v 1006.543906 -38.498541 54.786974
v 1005.741301 -39.719846 59.607118
v 1007.482503 -36.080501 54.982027
v 1005.813911 -42.089069 60.854535
v 1006.484221 -35.289989 57.088748
v 1014.364304 -26.446795 51.439543
v 1016.762860 -26.950851 38.135921
v 997.348175 -61.654125 -16.530468
v 1014.051806 2.286511 14.346157
v 1006.105236 -44.909076 61.740225
v 856.184035 -109.743607 46.758958
v 996.485548 -51.574801 36.354987
v 1000.945400 -119.229330 10.569765
v 996.199627 -85.962971 30.152382
v 423.324456 -124.002579 -53.782382
v 757.329256 -124.471916 20.315078
v 750.114899 -92.647800 -20.027687
v 325.857237 -77.141929 -40.835109
v 322.139057 -80.674063 -44.511156
v 112.986108 -48.351855 -31.767132
v 831.882501 -125.197325 22.780491
v 460.752866 -74.141669 -28.639714
v 673.183510 -123.218086 -17.476018
v 236.901555 -139.204594 -30.339765
v 528.709473 -88.894673 -34.478290
v 244.107902 -119.608710 15.887020
v 421.501551 -124.403462 -5.265771
v 950.751003 -52.090649 -31.569740
v 428.147817 -77.619234 -34.814973
v 775.893032 -123.668964 7.929065
v 174.065508 -113.473824 22.866328
v 611.324555 -126.243293 -5.281357
v 942.903137 -80.225618 -28.336682
v 589.613497 -102.416961 28.683343
v 638.884611 -121.959807 19.385727
v 142.612355 -60.816053 -42.060052
v 23.219900 -207.642200 -44.823513
v 917.009043 -123.942791 42.747341
v 811.364209 -124.792695 18.312293
v 831.398920 -64.950274 -4.661839
v 440.573499 -126.712775 -40.990371
v 783.008580 -124.564671 15.543032
v 687.808135 -78.009092 35.031300
v 296.320805 -132.395973 -60.992721
v 445.890641 -72.137989 17.297563
v 279.649821 -74.445844 -41.467682
v 995.155096 -55.013600 77.877161
v 433.085865 -82.058201 -38.513734
v 571.902664 -105.535778 27.241350
v 473.770285 -126.494469 -37.812226
v 465.325096 -126.220167 -41.027509
v 779.828675 -82.116085 -14.183383
v 260.455817 -137.734211 -61.427397
v 941.656693 -117.883190 -7.397569
v 133.922682 -44.589407 -19.232348
v 297.392654 -71.103963 -36.486625
v 228.185505 -142.402058 -53.094653
v 623.508897 -110.775925 29.732047
v 209.142603 -65.655322 -39.204683
v 197.301612 -131.993705 9.757525
v 800.946130 -80.110153 -14.427338
v 396.384536 -117.661925 14.692714
v 408.586342 -66.363410 -23.742810
v 909.901956 -86.056249 -21.446938
v 343.718785 -128.452781 -3.904513
v 101.491370 -70.435066 28.227935
v 190.066205 -145.865451 -28.202036
v 150.973599 -150.827868 -6.516726
v 591.471266 -97.508273 -33.434115
v 168.743972 -104.414606 -79.747908
v 612.658532 -92.217691 -27.638252
v 178.582004 -102.147220 -76.771441
v 94.824727 -126.116783 -101.619358
v 192.316505 -121.106868 -83.980025
v 94.867635 -122.112701 -100.659920
v 221.218622 -120.022498 -79.401205
v 265.546168 -115.779937 -73.506639
v 171.090450 -110.235354 -83.413717
v 242.358087 -111.527252 -73.963662
v 586.875516 -101.727210 -36.509756
v 83.232014 -99.724730 -85.531325
v 669.775016 -91.698901 -22.318381
v 581.921212 -97.139951 -34.299158
v 132.509777 -93.495555 -72.255862
v 722.530163 -80.455204 -11.174631
v 665.269063 -88.290162 -20.210306
v 186.195885 -94.090181 -69.114904
v 158.009403 -94.277391 -71.862575
v 196.848875 -91.282033 -65.249406
v 147.662077 -83.372382 -62.956584
v 105.142447 -84.617547 -68.460102
v 59.410255 -85.390754 -82.746978
v 223.233531 -79.737470 -51.920767
v 185.499597 -70.723043 -47.968329
v 54.437309 -57.834029 -70.680743
v 24.673622 -55.442381 -80.004624
v 67.436319 -49.403246 -55.710361
v 53.864039 -52.185845 -67.642681
v 126.437004 -124.318493 -99.710694
v 155.559506 -127.651637 -93.738286
v 113.923779 -117.647593 -97.986166
v 82.254715 -124.343770 -100.453097
v 168.371776 -118.614070 -88.148281
v 129.294643 -121.840839 -98.828233
v 118.615534 -126.534423 -100.625191
v 119.629143 -119.857995 -98.956108
v 102.602336 -122.042203 -100.378441
v 99.596535 -124.810253 -101.279216
v 89.518665 -121.741614 -100.428535
v 138.487212 -125.095901 -98.049740
v 123.358172 -121.014875 -98.962536
v 107.747623 -119.044586 -98.743854
v 178.808678 -126.628656 -87.463565
v 155.115418 -120.836782 -92.380058
v 139.905590 -120.176903 -96.401137
v 108.011356 -116.759892 -97.654391
v 103.543529 -115.568820 -97.229164
v 62.454477 -117.335710 -95.210914
v 149.269061 -122.567050 -94.582223
v 119.341522 -115.578883 -96.768830
v 98.487855 -117.118011 -98.516598
v 91.711751 -112.895678 -96.213075
v 75.866003 -118.712725 -98.309664
v 178.872016 -118.735069 -85.885423
v 172.426370 -118.791181 -87.308721
v 150.964034 -117.320662 -92.116385
v 124.221180 -111.063187 -93.319750
v 109.491989 -113.491951 -95.645049
v 89.736743 -118.263276 -99.271097
v 85.001390 -116.116722 -98.143208
v 240.853459 -122.812286 -77.714579
v 216.449453 -120.872709 -80.225296
v 172.453912 -114.759666 -85.653784
v 161.681148 -115.298555 -88.339619
v 96.273022 -115.249919 -97.612733
v 75.312577 -113.003536 -96.009250
v 211.131957 -116.624879 -79.821335
v 203.813413 -117.684494 -81.209649
v 194.149589 -117.402425 -82.673214
v 176.815971 -113.526219 -84.209237
v 144.323519 -117.846281 -94.217664
v 136.179235 -113.715420 -93.779004
v 130.596478 -114.775340 -95.558660
v 113.018142 -110.792610 -93.528830
v 104.089857 -110.767328 -93.482786
v 84.443882 -107.495489 -92.160310
v 82.906994 -110.254502 -94.578401
v 69.383708 -114.224670 -95.800078
v 257.813423 -117.985884 -74.919661
v 159.387390 -116.857957 -89.691108
v 151.439367 -111.896241 -88.693677
v 137.399654 -108.924824 -89.339892
v 131.842398 -104.589470 -84.502263
v 120.371244 -109.917298 -92.587632
v 123.345740 -107.868181 -90.144129
v 93.102481 -109.950796 -93.610447
v 64.126983 -113.772474 -94.804664
v 219.401145 -116.008479 -78.480112
v 212.562793 -113.648241 -78.512031
v 76.149656 -106.839430 -92.513696
v 69.924996 -106.361923 -92.585251
v 53.915182 -109.963650 -92.811251
v 246.769215 -116.010120 -75.295495
v 227.576292 -115.549037 -77.264657
v 203.921640 -111.495397 -78.828455
v 186.587397 -108.307226 -79.696652
v 181.380178 -110.242067 -81.693296
v 163.247325 -110.661226 -85.211493
v 156.825768 -109.082464 -85.360870
v 144.245217 -108.147136 -87.030114
v 128.027119 -105.064535 -85.702840
v 118.555822 -102.609105 -83.026498
v 111.754683 -107.429850 -90.101672
v 107.312176 -109.294018 -92.080934
v 107.074237 -104.691807 -86.520402
v 66.953355 -104.670556 -92.049689
v 65.928246 -109.676078 -93.768589
v 158.941560 -104.569129 -81.105816
v 153.512945 -107.428005 -84.469169
v 137.015433 -103.520172 -82.443853
v 91.786023 -106.127502 -89.823598
v 209.015645 -104.029955 -74.026778
v 192.988335 -105.499632 -76.999644
v 417.507717 -106.122293 -58.995253
v 250.871593 -113.338040 -73.865182
v 224.670719 -108.840390 -74.777045
v 203.350493 -102.065253 -73.422936
v 171.028895 -107.433764 -81.599954
v 149.001231 -105.033312 -82.743393
v 123.914711 -102.909615 -83.076020
v 97.843501 -103.902473 -86.472277
v 246.442681 -106.404666 -70.986149
v 220.762823 -104.649800 -72.865192
v 185.305547 -102.456511 -76.032042
v 180.631350 -106.068562 -79.229847
v 164.650834 -106.331017 -81.804313
v 153.261735 -100.700606 -77.951931
v 78.442260 -100.996642 -87.934088
v 695.624847 -93.744577 -22.003431
v 675.180691 -93.578051 -23.171033
v 632.022240 -100.031499 -30.693755
v 264.523833 -106.543509 -69.312526
v 248.757337 -103.879469 -69.290741
v 197.839885 -108.296475 -78.054612
v 148.964852 -99.309210 -76.889902
v 134.462495 -99.589331 -78.052211
v 131.741304 -101.274582 -80.216903
v 81.679115 -102.829829 -88.501670
v 35.448837 -102.345025 -90.225720
v 753.700918 -86.451996 -16.257108
v 745.292571 -83.780865 -14.075134
v 457.168807 -105.267900 -54.550059
v 433.049502 -105.015985 -56.880984
v 237.771475 -105.329789 -71.290428
v 186.654200 -97.772431 -72.267697
v 170.752578 -99.933929 -76.020111
v 160.919294 -99.866933 -76.617260
v 144.131927 -101.565323 -79.492555
v 97.574802 -96.675299 -79.227773
v 631.949617 -94.129107 -27.117251
v 592.782668 -100.245138 -34.956204
v 568.935812 -99.641148 -37.382322
v 510.104040 -99.688913 -44.493999
v 474.578533 -102.394599 -50.699478
v 417.371223 -101.935429 -56.249011
v 260.330481 -105.484378 -69.095466
v 196.649094 -101.113085 -73.494516
v 192.310455 -101.251311 -74.169593
v 152.054493 -97.187372 -74.708864
v 153.341242 -93.659616 -71.528136
v 140.944847 -97.921153 -75.877395
v 122.458373 -97.850002 -76.795456
v 117.535603 -99.211593 -78.618552
v 708.478954 -86.678524 -16.668886
v 653.875151 -88.741585 -21.426453
v 621.113558 -96.899560 -29.920406
v 528.592541 -101.262400 -43.273897
v 463.906037 -102.418017 -51.964648
v 445.906396 -102.397679 -53.879798
v 436.811837 -102.127914 -54.597920
v 241.347099 -103.042532 -69.504666
v 199.846769 -103.820501 -75.029365
v 194.103796 -96.645927 -70.264320
v 122.695685 -91.081758 -70.845263
v 729.244571 -83.670676 -13.894793
v 721.196014 -83.483021 -13.837385
v 690.493832 -88.467983 -18.759603
v 443.469173 -99.757945 -52.230458
v 353.601953 -100.405748 -59.666580
v 171.174445 -96.371895 -72.802766
v 127.881871 -96.881103 -75.533674
v 105.560632 -96.504616 -77.542075
v 254.819161 -99.351001 -65.572741
v 220.822083 -96.675208 -67.169405
v 217.702648 -99.723633 -69.893933
v 199.216860 -95.496296 -68.666773
v 190.534504 -95.367830 -69.625902
v 146.640417 -95.505200 -73.335051
v 145.143702 -91.591534 -70.067630
v 107.441060 -91.692680 -73.140931
v 88.791133 -97.227897 -81.759637
v 85.953281 -93.793028 -79.749768
v 79.803044 -96.666632 -84.106691
v 68.990200 -94.600101 -86.271744
v 380.170036 -102.016964 -59.191723
v 317.741647 -98.693865 -60.238543
v 274.907933 -96.667024 -61.745633
v 215.040036 -92.938294 -64.584424
v 206.622490 -94.716717 -67.127720
v 199.286151 -90.270226 -64.105907
v 191.552862 -92.084271 -66.555295
v 183.854029 -92.833873 -68.220608
v 165.794279 -90.837592 -68.377743
v 156.596251 -91.901914 -69.866696
v 142.315803 -94.690380 -72.843750
v 137.132739 -96.782907 -74.984620
v 102.644145 -91.559814 -73.978180
v 92.986065 -94.159558 -78.145723
v 66.406182 -91.494828 -84.703473
v 735.702319 -77.712098 -8.555128
v 368.725569 -94.485770 -54.154198
v 333.884013 -95.133034 -56.632109
v 260.414512 -97.086096 -63.352999
v 211.063027 -93.859190 -65.812994
v 163.369826 -91.880921 -69.476211
v 140.003477 -90.741309 -69.642540
v 732.087468 -82.446305 -12.845958
v 280.192954 -96.021921 -60.788418
v 220.181058 -92.281169 -63.485402
v 188.277294 -92.248334 -67.148956
v 172.359850 -90.675690 -67.475944
v 165.794262 -86.035611 -63.916989
v 156.828175 -87.283436 -65.697706
v 150.253314 -91.922764 -70.122724
v 137.293386 -86.707513 -66.376747
v 128.291941 -91.991678 -71.164648
v 76.518088 -89.288831 -79.167766
v 73.980823 -89.983013 -80.584861
v 65.304251 -88.462502 -82.720032
v 264.089638 -93.321547 -60.032209
v 180.311269 -91.692597 -67.512824
v 160.629415 -86.775162 -64.936005
v 142.133856 -87.117171 -66.477281
v 123.700494 -88.047256 -68.382764
v 114.206057 -86.728545 -68.471570
v 97.701172 -90.432035 -74.189263
v 89.142325 -88.437647 -74.830365
v 81.774640 -89.373564 -77.606484
v 72.317495 -84.490582 -77.204848
v 68.681951 -89.883686 -82.598124
v 268.375256 -93.731316 -59.991457
v 208.187164 -90.136096 -62.904876
v 203.695383 -86.547477 -60.243326
v 180.524482 -86.493147 -62.853492
v 133.893132 -87.379204 -67.127207
v 127.132571 -86.438304 -66.874851
v 109.334605 -87.505956 -69.729835
v 95.377236 -85.846301 -71.543755
v 80.698137 -85.499041 -75.037456
v 76.504210 -84.075068 -75.385823
v 225.736331 -83.188288 -54.795191
v 211.485365 -88.717541 -61.281646
v 195.808508 -84.978002 -59.705913
v 120.658304 -87.498684 -68.273763
v 93.913350 -83.525012 -70.317851
v 84.451127 -87.116930 -75.149866
v 68.804666 -81.709143 -76.535617
v 234.488720 -91.371031 -61.229976
v 215.298984 -87.856593 -60.099587
v 169.934191 -82.856956 -60.718398
v 129.629920 -82.816084 -63.779937
v 103.761248 -80.029407 -65.397909
v 100.580043 -85.227931 -69.850962
v 70.501587 -81.652591 -75.877376
v 63.660881 -82.726791 -79.233430
v 266.932779 -87.047155 -54.383964
v 228.329557 -89.050123 -59.802110
v 211.356015 -84.623870 -57.675454
v 184.471825 -86.340004 -62.279770
v 135.891952 -81.484142 -62.178464
v 121.674668 -80.600759 -62.866043
v 90.391654 -82.675334 -70.528706
v 55.353125 -80.231580 -81.552240
v 232.678504 -85.104622 -55.846110
v 220.601438 -84.772421 -56.767897
v 202.381986 -82.817519 -57.065452
v 185.142414 -81.910990 -58.212804
v 190.381640 -87.313240 -62.460482
v 88.213999 -78.569398 -68.175903
v 83.129185 -79.277186 -70.054828
v 87.140128 -84.316978 -72.492516
v 73.036731 -79.026941 -73.248655
v 193.832378 -82.181908 -57.422503
v 161.397100 -81.944208 -60.608483
v 155.796323 -81.943711 -61.050196
v 126.174326 -76.723490 -59.321448
v 111.792970 -80.012927 -63.771717
v 97.554838 -80.938444 -67.653479
v 93.507103 -77.698506 -66.192382
v 91.832479 -77.941405 -66.779915
v 77.555481 -76.279221 -69.905152
v 213.845306 -81.647971 -54.702679
v 197.027680 -80.238560 -55.359378
v 141.417882 -77.198425 -58.216643
v 70.228649 -74.292836 -71.368422
v 61.099812 -78.090673 -77.651866
v 59.366289 -73.995689 -76.258519
v 187.987904 -79.199015 -55.426846
v 176.240234 -81.829776 -59.178100
v 116.416829 -77.111595 -60.846909
v 83.420066 -76.331310 -68.036549
v 52.586754 -71.370991 -78.517122
v 180.864313 -74.701236 -52.275219
v 149.613564 -74.267551 -55.090343
v 98.662919 -77.521950 -64.833385
v 87.763640 -76.121055 -66.569580
v 56.511937 -73.544062 -77.535881
v 202.901100 -78.837809 -53.413743
v 178.404577 -76.584678 -54.294176
v 174.171566 -71.111776 -49.737316
v 170.610845 -74.442796 -53.278583
v 158.113825 -78.205029 -57.720133
v 154.212105 -71.575136 -52.255567
v 100.852274 -71.048345 -59.339614
v 48.276517 -69.384907 -79.951622
v 45.415213 -70.802852 -81.758620
v 37.146749 -73.607147 -84.954087
v 32.473664 -68.975830 -84.227562
v 27.993859 -71.576543 -85.700714
v 24.033734 -71.305469 -85.892565
v 208.212254 -81.305156 -55.061236
v 195.830629 -73.594127 -49.491943
v 113.966278 -74.093194 -59.015579
v 104.777349 -74.929011 -61.449956
v 94.932592 -73.697782 -62.837714
v 91.726107 -73.684956 -63.720868
v 87.585756 -71.395043 -63.184528
v 226.311111 -75.721661 -47.792822
v 191.670221 -75.735760 -51.936731
v 167.935979 -70.620966 -50.013246
v 159.457694 -73.259425 -53.321464
v 134.578776 -71.216691 -53.776817
v 129.961706 -72.966641 -55.863840
v 96.283420 -68.143082 -58.177504
v 80.631293 -69.797685 -64.223723
v 77.364820 -71.584032 -66.704372
v 63.734335 -69.992734 -71.831660
v 55.382951 -66.629731 -74.766489
v 50.912296 -66.394843 -77.246824
v 237.291326 -72.965156 -43.867451
v 232.535566 -76.782330 -48.161772
v 216.863531 -75.807133 -48.929779
v 190.205682 -72.238639 -48.871853
v 117.885082 -71.442164 -56.258418
v 103.145148 -72.900534 -60.251296
v 68.313765 -71.289701 -70.283089
v 60.925050 -67.324420 -71.863492
v 33.340418 -65.677537 -82.993549
v 27.828492 -66.497452 -84.219939
v 147.169508 -69.917586 -51.258038
v 123.836120 -72.929074 -56.533124
v 83.634575 -64.961020 -59.539043
v 65.150959 -64.069272 -67.583025
v 47.598588 -65.242505 -78.502037
v 32.293078 -62.623210 -82.135256
v 23.751735 -64.332637 -83.880872
v 18.892255 -63.955116 -84.182446
v 185.881556 -66.358881 -43.373901
v 163.141398 -69.028970 -48.961074
v 139.419304 -69.197915 -51.361904
v 131.204855 -69.398183 -52.613288
v 132.401052 -66.348081 -49.563949
v 113.096829 -70.054281 -55.953324
v 91.725054 -65.134831 -56.910790
v 91.882228 -69.652057 -60.609608
v 74.849781 -66.194180 -63.961132
v 68.388247 -65.546089 -66.652524
v 156.793761 -68.734090 -49.313287
v 152.598379 -67.520419 -48.482079
v 142.374652 -70.700250 -52.424737
v 124.936953 -67.417103 -51.579924
v 122.079639 -64.335078 -49.033711
v 114.621926 -67.552857 -53.392884
v 78.769264 -65.387354 -61.659685
v 77.198452 -62.868420 -60.536826
v 57.365364 -59.586330 -69.790886
v 50.618618 -61.358197 -75.014910
v 19.474164 -61.843493 -83.289794
v 22.568659 -61.455192 -82.837109
v 15.853424 -61.788119 -83.625952
v 104.687290 -64.955840 -53.217908
v 65.483713 -59.822238 -64.705287
v 44.943579 -56.728296 -75.631026
v 26.906741 -56.678817 -80.202350
v 27.962940 -60.372936 -81.810880
v 20.441771 -58.392923 -81.790568
v 18.764555 -57.828062 -81.666515
v 15.001426 -59.274999 -82.691548
v 9.772256 -66.808855 -85.262476
v 160.067920 -66.613523 -46.747447
v 150.786595 -65.731225 -46.742361
v 140.544388 -64.544561 -46.546572
v 112.292097 -64.650630 -51.209438
v 69.374442 -62.103714 -63.868058
v 60.939246 -62.087914 -68.928285
v 24.937481 -60.979146 -82.400540
v 8.214845 -57.053166 -81.802313
v 154.187287 -63.639528 -43.966507
v 146.178622 -65.317775 -46.768140
v 77.901583 -58.640544 -57.110199
v 72.717958 -61.225726 -61.490588
v 66.072836 -57.330149 -62.709319
v 63.943432 -58.308280 -64.713365
v 33.001765 -58.018824 -80.080942
v 17.093112 -56.515279 -81.289951
v 4.522688 -57.490673 -81.401040
v 68.354112 -56.233854 -60.474287
v 60.826046 -56.794112 -65.828081
v 57.655828 -53.590306 -65.957065
v 50.425861 -56.981716 -72.829106
v 38.259927 -53.694589 -76.490418
v 31.042889 -53.041965 -77.788152
v 20.048247 -54.213782 -80.079164
v 70.204764 -56.810146 -59.805833
v 44.840643 -49.973413 -71.693060
v 7.277203 -52.441516 -79.746203
v 1.853988 -54.253570 -79.561606
v 34.134368 -49.349754 -74.915934
v 23.959619 -51.800209 -78.317699
v 19.469870 -51.820542 -78.920415
v 63.778235 -52.940557 -61.092124
v 42.384559 -52.127961 -74.152854
v 22.032071 -50.562033 -77.898416
v 75.819424 -53.959835 -54.329293
v 63.556504 -49.750460 -58.813302
v 50.150267 -47.380647 -66.770511
v 48.187501 -50.812844 -70.411212
v 38.767899 -45.943880 -71.422546
v 16.972448 -46.751814 -76.230040
v 69.715260 -50.861631 -55.329017
v 60.423853 -51.630241 -62.546386
v 56.493351 -44.868787 -60.390625
v 34.764123 -44.194208 -71.148637
v 28.786544 -46.184233 -73.871773
v 25.508390 -44.839940 -73.602737
v 8.992121 -47.155055 -77.212487
v 12.121552 -48.453642 -77.611894
v -0.116508 -48.547353 -76.636553
v 51.823632 -44.731454 -63.707854
v 19.909949 -44.691366 -74.657379
v 39.430057 -42.610813 -68.753935
v 19.671274 -42.977053 -73.650903
v 23.906579 -42.420783 -72.411023
v 15.993093 -40.324505 -72.672860
v 16.938593 -43.854488 -74.639822
v 10.384762 -42.597099 -74.709487
v 4.971006 -46.410867 -76.658925
v 31.950581 -39.952431 -68.843193
v 28.234464 -42.211434 -71.289009
v 25.563475 -39.157196 -69.705251
v 20.404257 -40.269603 -71.623967
v 6.838557 -39.134912 -72.788656
v 6.771433 -41.857278 -74.385907
v 38.589253 -37.981522 -65.485326
v 35.782659 -40.161392 -68.074643
v 23.819539 -39.275230 -70.185071
v 5.031420 -39.388489 -72.860920
v 20.023626 -38.578207 -70.403623
v 29.488320 -36.879626 -67.136096
v 24.438573 -35.799045 -67.470839
v 21.356812 -34.996586 -67.642511
v 16.671319 -37.128168 -70.439607
v 19.651133 -34.045879 -67.426680
v 7.462522 -36.482152 -71.181641
v 16.175326 -33.714750 -68.057622
v 11.193958 -37.359506 -71.401773
v 7.792189 -31.950163 -68.080235
v 5.933067 -35.348866 -70.377305
v 54.961031 -32.269002 -50.421546
v 33.307318 -33.484886 -63.342357
v 28.681520 -32.251175 -63.497484
v 11.677890 -32.359884 -68.070700
v 22.836367 -30.365553 -63.650061
v 3.395079 -31.580188 -67.447678
v 16.687751 -28.228701 -63.765272
v 59.461322 -30.866209 -44.958301
v 52.443938 -28.671413 -48.753139
v 4.235830 -29.139805 -65.727128
v 38.016914 -24.315231 -52.983691
v 29.415959 -26.453700 -57.816900
v 8.200314 -26.969659 -64.300967
v 56.089320 -31.600382 -48.801508
v 18.003892 -24.337659 -59.953622
v 47.011211 -19.611760 -42.708755
v 17.485155 -22.483335 -58.321254
v 53.464288 -24.288532 -43.138335
v 40.286372 -21.018841 -48.466238
v 15.994904 -19.712603 -56.259773
v 6.181347 -21.020693 -58.755882
v 7.713030 -19.353077 -57.306064
v 21.681735 -17.574616 -51.921875
v 7.777984 -17.228702 -55.130472
v 3.000405 -16.582500 -53.214887
v 12.053801 -19.042170 -56.770167
v 5.427811 -17.971905 -55.508855
v 9.588767 -13.796311 -51.595247
v 64.143862 -16.517852 -20.828096
v 18.457703 -7.819625 -41.429749
v 59.676733 -13.988179 -22.297831
v 188.002998 -114.221832 -82.507361
v 194.936090 -111.705408 -80.218079
v 174.444103 -88.124596 -64.931634
v 232.195579 -120.803524 -78.239902
v 214.555152 -106.583242 -74.801659
v 211.883405 -100.140099 -70.920396
v 208.191893 -99.408232 -70.821640
v 218.978738 -111.609074 -76.815479
v 707.838660 -90.455318 -19.343479
v 163.363984 -74.517051 -54.071562
v 167.106744 -78.179212 -56.935636
v 604.138335 -90.487872 -27.259304
v 138.170785 -84.431340 -64.454516
v 150.325674 -79.921643 -59.879419
v 264.306625 -110.853691 -71.532114
v 620.136309 -91.993748 -26.774799
v 111.527495 -89.822024 -71.114133
v 173.019026 -78.183171 -56.336200
v 714.853393 -59.514611 18.345356
v 219.008479 -64.783924 -36.587321
v 203.167618 -63.400703 -37.327893
v 221.278571 -62.953263 -33.755567
v 212.833052 -61.630533 -33.086815
v 207.714636 -62.220967 -34.921384
v 176.384398 -60.163747 -36.699920
v 136.990926 -58.880974 -40.538962
v 128.227731 -59.889269 -43.231447
v 92.893511 -51.586602 -42.994386
v 226.919808 -59.310230 -26.912495
v 220.641492 -58.951083 -27.215504
v 188.296901 -57.051671 -29.670315
v 401.468443 -59.062774 -10.956284
v 196.235367 -56.909386 -27.946557
v 105.977756 -49.752369 -35.895927
v 229.869471 -55.859723 -17.717701
v 197.219572 -55.318355 -24.394395
v 43.290843 -14.451354 -38.324991
v 239.583169 -55.869027 -15.199114
v 91.352527 -36.329250 -23.264680
v 273.608280 -56.805828 -6.386588
v 167.969312 -48.274186 -11.617338
v 124.819521 -42.324525 -17.330005
v 107.641746 -38.640820 -16.691567
v 94.788558 -35.717542 -19.716403
v 43.987872 -4.901750 -17.250137
v 107.136030 -37.277191 -12.505306
v 201.883260 -52.415825 -4.518055
v 100.710582 -34.630660 -10.149401
v 20.415438 3.621261 -9.191893
v 106.703937 -36.595946 -1.336133
v 127.388058 -41.529089 -4.066939
v 16.577869 4.330855 11.864830
v 708.394332 -58.693794 22.160276
v 49.502633 -40.196138 -61.568584
v 216.679471 -67.176505 -39.955958
v 97.465555 -62.068928 -52.433166
v 67.874913 -42.364509 -48.927735
v 63.465937 -39.101492 -49.544888
v 578.139792 -60.671565 4.157913
v 240.716510 -64.089164 -32.972330
v 91.654427 -57.078825 -49.503235
v 230.001614 -63.581348 -33.544400
v 229.102300 -62.195425 -31.635280
v 187.935755 -62.459046 -38.379204
v 102.567126 -58.674214 -47.510174
v 193.810786 -63.376139 -38.735309
v 116.376455 -57.322346 -42.503521
v 96.806893 -56.047516 -46.510448
v 499.445563 -60.573121 -5.682230
v 186.544222 -60.367867 -35.581810
v 173.635473 -61.269356 -38.690626
v 131.660757 -61.117962 -44.074132
v 196.942588 -60.717146 -34.470362
v 181.457151 -58.967362 -34.084791
v 154.565361 -57.662656 -36.136643
v 149.480746 -57.853082 -37.117632
v 121.238838 -56.979888 -41.029542
v 111.444391 -57.610562 -44.072001
v 100.503842 -55.464922 -44.613366
v 100.813152 -51.495357 -39.795091
v 168.145607 -57.000918 -33.112101
v 163.197556 -60.044903 -38.298524
v 127.398740 -55.018701 -37.422254
v 119.700897 -53.161613 -36.663483
v 112.982596 -55.124023 -40.758265
v 107.074856 -55.437510 -42.604905
v 94.552404 -50.328268 -40.762581
v 90.400747 -47.207554 -38.820314
v 81.520070 -44.641871 -41.206382
v 234.349986 -59.122508 -25.542400
v 216.028920 -60.085693 -30.010629
v 205.752549 -58.950015 -29.788002
v 32.745059 -15.360090 -44.305492
v 224.754645 -57.950467 -24.404788
v 218.391917 -58.195687 -26.089475
v 212.192883 -58.471346 -27.720061
v 208.294270 -56.493721 -24.481995
v 199.796138 -59.343778 -31.682881
v 143.526322 -55.535270 -34.860109
v 110.030287 -52.156155 -37.706122
v 243.806601 -58.860222 -23.483995
v 168.458280 -56.242984 -31.848811
v 160.070808 -55.238818 -31.709625
v 94.616783 -47.189278 -36.751855
v 86.915214 -44.000148 -36.886291
v 56.378825 -23.890653 -40.073354
v 34.996964 -12.406525 -39.350199
v 184.515087 -54.684801 -25.853302
v 179.167925 -56.720152 -30.686552
v 164.170891 -56.480323 -32.995949
v 132.670507 -52.735751 -33.189871
v 78.212417 -39.196336 -37.072119
v 40.365139 -11.815750 -35.958211
v 416.429652 -59.516472 -11.113696
v 406.105883 -58.546993 -8.658676
v 184.495133 -53.952900 -24.263963
v 172.776821 -54.229972 -27.566055
v 166.189158 -53.772508 -28.128546
v 152.936813 -53.690109 -30.466690
v 114.793697 -52.103421 -36.429649
v 86.837891 -41.775438 -34.099304
v 83.611159 -41.557681 -36.095262
v 396.477130 -58.403494 -8.939214
v 224.965924 -56.562929 -20.866863
v 216.437380 -56.313197 -22.207692
v 178.488896 -55.034329 -27.825949
v 158.697666 -52.285853 -27.029321
v 141.299053 -50.128930 -27.344581
v 125.294229 -51.876815 -33.619662
v 109.197528 -47.216596 -31.307036
v 88.087127 -38.560744 -28.868082
v 92.227025 -43.713717 -33.307472
v 43.608498 -10.221019 -31.222381
v 414.619074 -58.115608 -5.942928
v 400.125950 -58.161459 -7.580442
v 213.882020 -54.722146 -18.405655
v 201.830667 -55.663333 -24.023853
v 190.485689 -53.718099 -22.262243
v 168.684028 -52.065035 -24.505689
v 153.527633 -51.220233 -26.348811
v 143.552279 -53.356383 -31.851111
v 134.383477 -48.700043 -26.757798
v 128.821319 -50.902250 -31.429672
v 130.726334 -48.914696 -28.093293
v 118.393731 -48.781907 -31.040500
v 102.470613 -45.654115 -31.343555
v 80.374899 -35.894825 -31.335664
v 321.898134 -57.943571 -11.504485
v 207.142559 -54.730917 -20.278873
v 186.446641 -52.379837 -19.570625
v 178.446175 -53.051865 -23.669538
v 123.719582 -47.804867 -28.153948
v 116.339826 -46.845460 -28.751970
v 312.041787 -57.590889 -9.474429
v 222.074672 -55.238844 -17.624960
v 174.249718 -51.822396 -22.160915
v 147.132319 -49.972154 -25.698916
v 128.481624 -46.946239 -25.542198
v 115.879098 -44.482809 -25.148417
v 110.019276 -44.460514 -27.010314
v 346.510542 -57.701799 -7.962566
v 332.014279 -57.681574 -8.548490
v 214.283155 -53.772805 -14.444773
v 190.533659 -52.009639 -16.777545
v 181.698108 -52.233549 -20.680592
v 163.298872 -53.137660 -27.576998
v 156.961471 -49.914629 -22.970500
v 146.072686 -48.653502 -23.641089
v 75.901736 -32.288862 -30.613618
v 340.216753 -57.664915 -7.779940
v 205.040918 -53.265144 -16.162799
v 198.189426 -53.539623 -19.529766
v 166.197705 -50.034346 -20.319049
v 134.165757 -46.948559 -23.877568
v 91.661087 -38.867570 -26.920400
v 83.343735 -33.055750 -24.970421
v 30.405485 -5.889755 -30.697897
v 314.510308 -57.621401 -3.617437
v 268.356490 -56.689348 -10.317803
v 209.232618 -53.264786 -14.445038
v 181.560799 -51.163607 -17.428452
v 152.627077 -48.144898 -20.514621
v 104.965438 -40.873106 -22.917756
v 52.572042 -11.611439 -25.938699
v 333.361023 -57.692256 -3.309769
v 316.955520 -58.505723 1.563885
v 265.094024 -56.488619 -7.083694
v 231.514368 -54.658056 -11.108031
v 221.163743 -53.831525 -9.612940
v 200.351403 -52.407467 -13.956145
v 187.037121 -51.094532 -14.183465
v 175.593744 -50.065518 -16.115994
v 166.329744 -48.905317 -16.711904
v 154.874105 -47.607137 -18.188735
v 140.304449 -46.034574 -20.200270
v 116.140748 -42.217912 -20.694791
v 109.867373 -40.976950 -20.848104
v 55.915412 -11.566297 -21.991841
v 47.005478 -7.431853 -22.400791
v 56.672779 -10.615682 -18.475118
v 39.539177 -5.239855 -22.610460
v 42.399823 -6.177423 -23.070394
v 26.049691 -2.181012 -25.642283
v 341.379259 -58.817705 3.501896
v 306.833789 -57.961271 -1.138511
v 227.841795 -54.430896 -10.500345
v 218.593091 -53.885555 -12.716640
v 207.270785 -52.660503 -12.038365
v 191.497776 -51.578575 -14.251899
v 149.744208 -46.919702 -18.547591
v 130.281696 -45.072055 -21.551334
v 86.534365 -31.554413 -19.424767
v 86.860831 -33.581342 -22.575585
v 80.821009 -29.404622 -21.851351
v 71.032558 -19.578350 -16.004554
v 30.829521 -3.165418 -24.438191
v 19.156084 0.800351 -23.539997
v 195.039533 -51.458169 -10.731508
v 190.723835 -50.974876 -8.519605
v 121.214657 -42.767591 -20.017434
v 101.621023 -37.839786 -18.942120
v 81.745888 -27.401524 -16.745847
v 37.005506 -3.492818 -19.247450
v 17.781201 2.152012 -20.119764
v 259.362042 -56.579039 -4.344595
v 212.604026 -53.104980 -8.846326
v 207.191637 -52.516469 -8.343633
v 142.406556 -44.693063 -14.898246
v 183.689934 -50.237895 -9.321435
v 170.850018 -48.622835 -11.054771
v 99.216073 -35.294651 -14.624572
v 219.740259 -53.918502 -5.856506
v 198.912914 -51.779135 -10.001831
v 194.079728 -51.299751 -8.544305
v 179.758660 -49.862075 -11.390359
v 162.858734 -47.576378 -12.143299
v 147.194049 -45.182521 -13.638036
v 123.535516 -41.387195 -14.882269
v 117.310294 -40.426479 -15.357342
v 90.658185 -31.734577 -15.189485
v 210.338051 -54.739770 0.026028
v 211.993119 -53.284129 -5.500417
v 211.672790 -53.733937 -3.085240
v 202.019006 -52.126387 -6.485667
v 185.611781 -50.526133 -6.741944
v 169.269422 -48.330682 -9.040605
v 154.984113 -46.201031 -11.639596
v 153.670064 -45.872933 -9.857912
v 137.648574 -44.025531 -15.450409
v 141.599543 -43.946445 -10.564007
v 131.479492 -42.651257 -14.232600
v 118.179384 -39.320497 -7.448734
v 90.613438 -30.788304 -12.482942
v 51.893468 -7.458621 -15.739699
v 46.930205 -5.089149 -14.008827
v 11.518041 3.627393 -19.296067
v 183.983913 -50.807092 -3.582338
v 173.887206 -48.940796 -7.804622
v 163.673936 -47.544291 -9.612148
v 39.111329 -2.988673 -13.334438
v 10.995913 4.599939 -15.470495
v 173.479593 -49.438717 -3.605971
v 170.321866 -48.603963 -5.884100
v 159.033681 -46.804785 -7.592637
v 145.325493 -44.494359 -8.184587
v 131.899679 -42.117518 -9.531698
v 124.851397 -40.804321 -8.311694
v 102.194478 -35.981400 -13.452291
v 80.160307 -24.799192 -12.686748
v 21.929221 1.921848 -16.534074
v 179.577018 -49.746790 -6.974921
v 147.797229 -44.982478 -6.577562
v 129.119684 -41.656633 -6.762703
v 42.611195 -3.082883 -5.200305
v 34.564497 -1.053512 -8.743041
v 24.410944 2.196891 -9.688614
v 188.008507 -52.005017 -1.138419
v 134.260917 -42.540498 -7.150045
v 37.907855 -2.070836 -8.725860
v 147.287416 -45.293133 -3.903426
v 144.019941 -44.504411 -5.285149
v 137.658182 -43.234942 -6.123147
v 133.132510 -42.500451 -5.288954
v 104.250627 -35.589466 -7.546514
v 95.473873 -31.974255 -6.409680
v 52.260632 -6.149909 -9.047525
v 16.789297 4.126733 -12.455828
v 178.406638 -51.266165 -0.057257
v 166.450472 -48.407853 -3.720018
v 142.287489 -44.534080 -3.493710
v 174.720513 -52.085651 2.572888
v 152.337814 -46.221415 -3.352074
v 135.489011 -43.136734 -4.011557
v 15.673903 5.052271 -7.984937
v 160.592225 -47.494750 -3.902088
v 33.127106 -0.516750 -7.094001
v 31.493633 -0.028651 -2.287965
v 25.633390 2.019620 -4.495500
v 91.472293 -30.325388 -0.011138
v 94.560689 -32.232338 2.293575
v 13.398246 5.948932 -4.077538
v 93.647097 -32.439296 5.108516
v 9.098746 6.267840 -0.852239
v 24.035533 2.686931 -1.498494
v 17.272866 5.165016 0.422966
v 32.087926 -0.619922 1.658128
v 27.705563 0.892471 2.252122
v 26.184153 1.819688 -1.106174
v 94.489304 -34.372677 9.459131
v 22.800754 2.819271 4.067414
v 20.896255 3.754581 1.668833
v 19.341060 4.270572 4.186436
v 16.546082 5.162251 5.387107
v 10.286079 6.182126 3.574404
v 5.007049 4.989587 6.521054
v 26.052533 0.991454 6.227843
v 22.837492 1.538441 11.716294
v 21.399160 2.878982 8.024279
v 18.207875 4.084167 10.011293
v 8.636081 5.450378 8.946962
v 12.101537 4.430917 14.712813
v 33.077723 -4.364044 15.204499
v 7.846535 3.895298 17.245613
v 28.402203 -3.367466 18.088822
v 9.392288 3.424369 19.739036
v 30.021020 -5.542507 20.942728
v 24.216084 -3.605515 23.282240
v 47.469507 -10.797204 25.910377
v 45.246488 -10.111098 24.621332
v 27.896269 -7.401986 26.864295
v 24.480947 -5.414042 26.676531
v 42.562318 -10.948982 26.079771
v 12.311460 1.209389 26.815341
v 176.325488 -57.687504 -32.826759
v 116.559222 -39.700986 -13.122472
v 358.275828 -57.588292 -6.157075
v 162.265329 -48.197842 -16.194696
v 122.264996 -42.699057 4.392626
v 717.682140 -68.522264 36.090480
v 378.439493 -64.028970 14.046324
v 378.607290 -67.099650 15.907234
v 27.899412 -21.120612 45.574052
v 29.835469 -20.493194 43.636589
v 320.077759 -66.763215 16.951186
v 182.955376 -59.308607 10.177763
v 13.838315 -17.386854 51.436671
v 205.593818 -63.569535 12.008364
v 161.736765 -60.175966 13.031719
v 133.517051 -57.956361 15.710870
v 11.719247 -21.850317 55.488051
v 36.921756 -31.627531 52.019089
v 85.466037 -50.107261 32.265964
v 235.602631 -74.825208 19.667686
v 134.917482 -66.504604 19.544892
v 130.728306 -65.817568 19.943392
v 33.227081 -38.038591 56.414164
v 34.345561 -34.691676 54.296452
v 113.457327 -70.423074 24.755749
v 31.906815 -58.411004 63.511337
v 17.905068 -112.749459 54.514680
v 25.571590 -161.168887 59.139822
v 11.749167 -0.303710 30.620239
v 714.486510 -66.238551 34.881892
v 676.939509 -66.579132 30.051258
v 669.411397 -68.414931 29.877185
v 686.001778 -66.171056 31.054321
v 643.931717 -66.826321 26.041018
v 613.707192 -67.232311 22.832137
v 606.744592 -65.199545 20.792466
v 12.597600 -3.766747 36.381581
v 583.668338 -66.550029 19.455176
v 15.255379 -6.136894 38.268007
v 9.146929 -5.685002 40.104036
v 11.259873 -2.874797 35.448478
v 590.999291 -68.811093 21.511539
v 573.116062 -67.865954 19.426816
v 569.111223 -67.640571 18.947289
v 11.216841 -5.769465 39.884371
v 560.477495 -69.169502 19.235796
v 7.469566 -5.620475 39.698045
v 461.599916 -63.385636 10.840910
v 455.074766 -64.447828 11.846972
v 449.340350 -63.817805 11.333778
v 450.786262 -62.026515 9.594544
v 36.579927 -13.009106 30.730555
v 13.499982 -8.197003 41.951213
v 8.060194 -6.597383 41.223686
v 33.569639 -12.778722 31.343779
v 10.554006 -7.323305 42.089892
v 36.084260 -14.982196 33.966288
v 8.150266 -8.946168 43.990244
v 6.795162 -10.273722 44.917274
v 420.433489 -63.191232 11.561468
v 41.756558 -13.964014 32.143583
v 12.501769 -9.313541 43.721914
v 96.908956 -35.563676 9.404540
v 17.885900 -12.028695 43.395862
v 88.308716 -32.995697 14.260830
v 18.906410 -10.271327 40.405885
v 13.927790 -10.508985 44.426823
v 8.077957 -10.217537 45.349486
v 5.041476 -11.595428 44.947379
v 45.279311 -16.742872 36.421339
v 398.503663 -66.194598 14.492166
v 107.124304 -40.857029 10.712256
v 98.240612 -38.886892 14.394777
v 81.805799 -30.545459 17.882881
v 46.237595 -18.611622 39.107969
v 23.196690 -19.501350 47.367167
v 23.038325 -14.751140 42.019211
v 366.993463 -63.977379 14.419460
v 198.425660 -55.504004 3.606250
v 92.999978 -35.687383 14.033029
v 35.168476 -17.207021 37.361654
v 29.059627 -18.207586 41.395248
v 138.567853 -48.002217 6.496086
v 112.265718 -43.303806 10.975965
v 49.657683 -20.382551 40.461251
v 31.817303 -19.429999 41.342808
v 360.045338 -64.664982 15.149129
v 158.861274 -51.856196 6.047154
v 141.437111 -49.744665 7.758666
v 40.058951 -19.539946 40.197431
v 36.682741 -20.472920 41.582276
v 18.537632 -14.074639 45.211919
v 11.986424 -13.716689 48.705368
v 9.279701 -12.643359 48.115038
v 7.572810 -14.105361 49.048918
v 374.891323 -64.997339 14.900872
v 354.318828 -64.926701 15.485248
v 349.892142 -64.292607 15.170391
v 293.028582 -62.060723 9.650445
v 215.319560 -60.281222 8.303175
v 205.448100 -56.536076 4.154948
v 188.281210 -54.705809 4.069616
v 154.069451 -49.592900 4.226592
v 147.481471 -51.975454 8.675575
v 101.157833 -41.024852 15.130280
v 96.375647 -39.115180 16.308519
v 94.329976 -41.055273 20.383559
v 87.680435 -35.610530 19.452624
v 82.648859 -33.200636 21.213292
v 365.490003 -66.113299 15.878953
v 357.106812 -66.264092 16.310788
v 351.924763 -66.991454 16.893900
v 217.828685 -57.145590 3.449836
v 189.159338 -56.233680 6.078913
v 184.144223 -55.303314 5.597687
v 161.571539 -55.374780 9.226708
v 119.803764 -46.059822 10.718405
v 126.736435 -46.821060 8.938872
v 105.529499 -44.522999 16.205247
v 78.361890 -35.002294 27.638021
v 55.496778 -22.615722 39.333546
v 48.636264 -22.498342 43.113423
v 43.096935 -20.877899 42.071868
v 327.256926 -65.429937 16.131475
v 204.364228 -58.330152 6.866208
v 182.640340 -57.077796 7.957144
v 176.428270 -56.468253 8.151120
v 169.889173 -55.608815 8.159192
v 136.570239 -49.638280 8.937789
v 82.594669 -36.003321 24.818869
v 69.557217 -33.036291 34.354735
v 33.966576 -23.159478 45.325492
v 18.432020 -17.220986 48.679171
v 335.443039 -67.262781 17.540834
v 330.412355 -66.968563 17.378879
v 280.965286 -67.627134 16.137616
v 200.050685 -56.710011 5.170828
v 132.987635 -50.266416 10.497118
v 128.707161 -50.267553 11.734376
v 117.859922 -47.854929 13.349596
v 112.782119 -46.283356 14.063096
v 89.008718 -39.227026 22.777291
v 47.082824 -22.103001 43.062010
v 8.814863 -17.590815 52.454012
v 338.863125 -66.087686 16.821229
v 312.856295 -66.766824 16.608700
v 315.690967 -67.944084 17.748421
v 188.250170 -58.438264 8.736614
v 167.219337 -55.621569 8.607997
v 150.413158 -55.938101 11.419293
v 137.547125 -55.282002 13.179755
v 128.104849 -54.248541 14.747946
v 122.978049 -51.242380 14.241250
v 108.863465 -46.857218 16.495311
v 83.775128 -37.892653 25.792780
v 45.327047 -22.586498 43.908346
v 289.900959 -64.410798 12.998193
v 276.942974 -68.322497 16.637765
v 206.203767 -61.226374 9.919974
v 196.337024 -61.691253 11.020842
v 192.447162 -58.228604 7.998697
v 161.338879 -57.688345 11.218996
v 116.076815 -55.357712 19.016706
v 98.322423 -45.567851 21.474754
v 48.266196 -24.728020 45.291585
v 45.100563 -25.355695 46.317119
v 308.706715 -70.813480 19.465679
v 308.082795 -68.318427 17.804708
v 169.027726 -60.158273 12.227781
v 174.742465 -58.598734 10.378145
v 92.201122 -43.401944 24.006917
v 87.471438 -42.617575 26.860108
v 50.174227 -25.419466 45.335191
v 41.177205 -24.677448 45.976195
v 7.363881 -20.117452 54.009757
v 298.327882 -68.412245 17.584175
v 263.516205 -69.471809 16.990952
v 200.685283 -62.671508 11.529400
v 157.258251 -59.027417 12.699711
v 149.748299 -58.212463 13.145148
v 144.241001 -56.707274 12.978662
v 110.474148 -50.287296 18.303039
v 102.978468 -47.064295 19.848416
v 101.676615 -51.290086 22.929027
v 92.087923 -47.403189 26.614061
v 82.140935 -40.083145 28.981262
v 53.021532 -26.123941 44.513061
v 16.192426 -19.462885 52.090767
v 252.699182 -67.511519 14.987805
v 242.020563 -66.732905 13.962548
v 194.000636 -63.730450 12.754076
v 176.479136 -61.481109 12.576016
v 146.340134 -60.134414 14.815401
v 107.691690 -54.731420 21.886937
v 97.561477 -47.836528 23.488055
v 50.401705 -27.443543 46.861232
v 41.291464 -28.419150 49.075152
v 37.938020 -27.523315 48.786903
v 32.268144 -25.955061 48.638024
v 28.252884 -26.589448 51.125231
v 19.481164 -20.675262 51.339427
v 6.655773 -21.674087 54.883325
v 291.907210 -75.377848 21.146756
v 276.628765 -72.517389 19.727227
v 213.793801 -65.082291 12.829645
v 198.587324 -66.785681 14.599513
v 165.641314 -64.555870 15.276593
v 128.936358 -57.191143 16.286212
v 124.383695 -55.710109 16.651327
v 105.439869 -51.423740 21.209146
v 23.314183 -24.297468 52.006806
v 21.132514 -24.448256 53.424555
v 278.722520 -73.602325 20.340584
v 259.960808 -72.422028 18.957274
v 206.260953 -66.107868 13.888093
v 152.028680 -60.863021 14.585843
v 137.313889 -59.916885 16.087482
v 109.899712 -59.234623 22.745369
v 112.690553 -54.163535 19.645748
v 88.340100 -45.505870 28.039334
v 31.899189 -28.471581 51.019968
v 8.608004 -23.149552 56.448542
v 272.503712 -72.800913 19.764444
v 238.644006 -69.801184 16.423300
v 217.039934 -67.522868 14.526521
v 156.692112 -62.855345 15.202426
v 117.110012 -60.285493 20.798898
v 103.633017 -58.454227 24.979594
v 89.863326 -51.959864 30.106671
v 73.335971 -41.073821 36.189351
v 33.607748 -30.265535 51.875595
v 29.947170 -30.670963 53.409985
v 17.834294 -26.722914 56.668036
v 6.313450 -25.465641 57.257391
v 4.919206 -22.656015 54.618307
v 264.092056 -75.277755 20.790748
v 252.951440 -71.766315 18.290823
v 205.207361 -69.096833 15.847396
v 176.591024 -65.128590 14.882788
v 168.484327 -67.899550 16.831530
v 157.460264 -65.566809 16.535539
v 147.439933 -62.773710 16.129715
v 145.685938 -68.449662 18.951159
v 133.018904 -63.785389 18.743239
v 113.607669 -57.963554 20.957263
v 47.310136 -30.599539 50.091388
v 46.498480 -28.502456 48.743007
v 21.699411 -27.651940 55.574409
v 16.462913 -23.415458 54.979383
v 5.041817 -28.218805 58.042057
v 244.488870 -72.852034 18.798159
v 232.386056 -71.000438 17.156035
v 225.474454 -70.694908 16.773046
v 218.497313 -71.357938 17.111370
v 196.642160 -69.279535 16.135932
v 186.964780 -67.130833 15.335691
v 181.210587 -66.889566 15.522210
v 173.147801 -65.945844 15.522220
v 160.865798 -69.358011 18.019145
v 151.622024 -67.824407 18.125247
v 139.187664 -66.508575 18.956920
v 137.122759 -64.069980 18.201716
v 127.989056 -63.664481 19.574815
v 121.826651 -62.461958 20.387007
v 45.873741 -32.295140 51.491049
v 42.776748 -32.201929 51.743485
v 27.180206 -31.287268 55.118383
v 236.954230 -77.797169 21.316597
v 181.712288 -70.478796 17.313045
v 50.155409 -31.907075 49.964568
v 20.286503 -29.137392 57.232186
v 9.054117 -26.730150 58.583969
v 3.945774 -28.292074 57.239773
v 202.854023 -73.609725 18.315198
v 195.570426 -73.109507 18.128224
v 125.842508 -65.501164 20.679192
v 94.285638 -55.104995 28.543956
v 15.457428 -29.568917 59.135195
v 11.309886 -27.614875 59.010329
v 6.778802 -28.722580 59.114197
v 251.408446 -79.962804 22.546312
v 242.794098 -78.682955 21.899234
v 228.392632 -75.555766 19.854881
v 119.720173 -64.118433 21.494506
v 107.268575 -62.023829 24.591638
v 103.674453 -62.530559 26.128736
v 44.269433 -33.994057 52.808149
v 40.740802 -36.193116 54.185902
v 38.506311 -35.439280 54.015927
v 9.088884 -30.289024 60.362770
v 249.540845 -75.470181 20.580517
v 224.652710 -74.387747 19.078959
v 173.074145 -71.209156 18.097878
v 176.124799 -76.824035 20.167726
v 113.172481 -63.552945 23.105658
v 38.851626 -33.803521 52.991265
v 30.728700 -34.658068 55.407046
v 25.334582 -35.408403 58.263507
v 231.730602 -77.980417 21.227320
v 219.923140 -75.521177 19.538925
v 210.020859 -78.283748 20.674149
v 204.321909 -78.095096 20.455231
v 189.756602 -76.355412 19.651351
v 135.213630 -71.818758 21.349925
v 120.005166 -70.632306 23.424577
v 96.848675 -60.498072 28.653521
v 44.596763 -36.922249 54.265512
v 8.341377 -35.244681 62.106371
v 5.490779 -32.796814 60.298999
v 186.205601 -77.284846 20.094706
v 127.709448 -73.042170 22.760295
v 16.578360 -32.068022 60.063968
v 191.179661 -78.750986 20.600681
v 139.408601 -73.117035 21.244556
v 20.639541 -33.498784 59.455960
v 200.990869 -81.145680 21.659317
v 196.560577 -78.311008 20.459111
v 181.199905 -82.698293 22.003236
v 197.969723 -83.815957 22.575593
v 133.406622 -76.343136 22.827187
v 128.239313 -80.972512 24.464769
v 13.619685 -35.081297 61.886168
v 5.428356 -37.690271 62.092852
v 3.032957 -34.444830 59.224379
v 191.029757 -83.751188 22.407910
v 16.458330 -37.928126 62.204600
v 10.678876 -39.437529 63.348243
v 176.212683 -81.700743 21.732509
v 155.927416 -82.087197 22.551897
v 145.373482 -85.942375 23.815860
v 143.561802 -82.824206 23.400955
v 122.414111 -76.122099 24.355422
v 190.677351 -86.498600 23.224881
v 152.040670 -83.407927 23.018877
v 2.446675 -45.389321 62.198881
v 119.210643 -81.194906 25.784741
v 109.163322 -75.193557 26.738951
v 5.921917 -39.524281 62.788491
v 157.716275 -92.044616 23.921904
v 154.068055 -88.869081 23.743411
v 140.405319 -85.383595 24.061570
v 135.965377 -82.879963 23.999693
v 124.304909 -85.989615 25.606812
v 104.951688 -83.385553 28.521356
v 43.856739 -45.747081 58.244110
v 44.416482 -49.216556 59.463747
v 41.115601 -48.670153 59.763658
v 36.962099 -48.766127 60.156581
v 139.143990 -88.886497 24.554293
v 105.688590 -86.936122 28.477655
v 89.741484 -72.965775 32.898943
v 139.705470 -91.603031 24.660286
v 135.978162 -89.645811 24.852323
v 130.162783 -86.301568 24.985796
v 114.653646 -87.644426 27.025473
v 94.735944 -80.043921 31.008901
v 38.642772 -52.654334 60.881483
v 36.059304 -52.441538 61.067918
v 17.348083 -47.748301 64.526294
v 128.886758 -88.651343 25.317126
v 79.113500 -75.754393 37.957476
v 28.657963 -51.780755 62.724814
v 33.186905 -54.726066 62.161894
v 26.432439 -52.586057 63.637044
v 38.268381 -57.750657 61.859921
v 36.296092 -57.275546 62.083864
v 29.450096 -55.309834 63.345362
v 25.152134 -58.372914 65.211546
v 23.942772 -53.739405 64.561634
v 19.086136 -53.048034 65.385565
v 121.815761 -93.049515 26.114499
v 42.419781 -60.733057 62.055136
v 37.538557 -63.186751 63.524176
v 29.718540 -61.086917 64.761341
v 21.074518 -57.136313 65.833576
v 34.381025 -62.210180 63.893566
v 13.888603 -100.313341 50.958653
v 6.259862 -110.487770 46.074823
v 0.884729 -111.458048 41.780430
v -3.179732 -114.182863 40.944035
v -0.745009 -115.038915 43.323624
v 19.946397 -100.753335 56.496797
v 13.602252 -107.957806 51.780737
v 11.549357 -106.735762 49.695288
v 6.616717 -112.858637 47.329875
v 16.662022 -106.880139 53.869699
v 3.348658 -113.724879 45.154163
v 1.859684 -119.143308 48.136794
v -1.246506 -118.730096 45.749131
v 22.495330 -105.097159 57.323411
v 22.056874 -110.436094 56.249147
v 9.942149 -115.284807 50.868192
v 12.978005 -116.163341 52.844554
v 12.856525 -121.396992 54.238885
v 16.422833 -118.262326 54.419632
v 9.087753 -119.205209 52.052746
v 25.591561 -118.887895 55.889653
v 16.140812 -120.711852 54.832813
v 52.262366 -141.486445 39.229008
v 2.867580 -124.922191 51.656103
v 17.448281 -130.384429 56.821797
v 7.338026 -129.584247 55.154136
v 13.799417 -129.398002 56.389987
v 9.589962 -128.440920 55.563440
v 7.470949 -134.252426 56.250175
v 41.941605 -145.399679 48.934283
v 35.259981 -142.949130 53.236312
v 39.804511 -149.872425 52.873577
v 36.403316 -148.485213 54.449515
v 30.698428 -147.603265 56.848267
v 29.000019 -144.829942 56.933196
v 40.718233 -153.351505 53.572909
v 34.995638 -160.502238 57.037697
v 31.062714 -157.357757 57.792560
v 34.201622 -157.020828 56.967036
v 31.846828 -161.272192 57.743672
v 30.127820 -159.488378 58.042782
v 30.549673 -162.385063 58.061872
v 22.526818 -156.569525 59.349179
v 20.413654 -155.710309 59.327634
v 18.245761 -156.974883 59.544111
v 16.352681 -156.180454 59.602501
v 13.780478 -152.186392 59.465682
v 35.472928 -163.585380 57.259982
v 32.457149 -163.972422 57.821845
v 17.590700 -159.059865 59.641428
v 28.640995 -167.154823 58.638480
v 35.863477 -166.168031 57.622815
v 30.563528 -168.344010 58.567898
v 29.608645 -174.436894 59.052597
v 26.872013 -170.409276 58.788717
v 25.886475 -22.991343 49.179156
v 186.303189 -62.948244 12.777669
v 133.860585 -46.421141 5.722956
v 113.653441 -41.570357 7.553743
v 144.716054 -72.761281 20.676520
v 596.568495 -111.414915 27.849336
v 2.230927 -63.785228 62.263747
v 34.153119 -93.778612 62.856781
v 31.073313 -93.447454 63.023568
v 29.232682 -97.809009 61.402945
v 30.273617 -112.344008 57.174728
v 160.322777 -96.465582 24.282968
v 86.612898 -91.469249 32.691623
v 70.698188 -95.650156 38.163091
v 148.519833 -102.180580 24.323202
v 187.831329 -96.802310 25.047118
v 102.582876 -105.502835 27.343093
v 238.101777 -100.773576 24.094764
v 185.390783 -105.850230 24.299379
v 215.466396 -108.586581 22.525347
v 162.833223 -114.117973 23.143183
v 400.192445 -107.548343 20.704268
v 129.217679 -117.971012 22.918559
v 98.081704 -123.104153 24.931562
v 81.913884 -117.314595 29.140570
v 71.339522 -130.398968 30.170979
v 13.069658 -142.819874 58.692971
v 606.452199 -111.303853 28.494624
v 527.203954 -107.134078 24.560496
v 497.989316 -113.935422 21.255676
v 596.092238 -115.844853 26.408073
v 137.549517 -133.070727 17.849795
v 203.154708 -125.909807 14.228233
v 159.375577 -137.127289 11.455452
v 186.821892 -133.347010 10.073912
v 14.857946 -184.883712 53.745579
v 7.274410 -190.056036 47.380531
v 1.544020 -57.580926 62.441379
v 8.297286 -53.964056 65.097190
v 5.296261 -55.288904 64.470607
v 11.649260 -57.086802 65.651129
v 7.346254 -62.131275 64.830766
v 4.997662 -63.777257 63.803952
v 9.862545 -64.426487 65.372331
v 18.237498 -62.718029 66.761161
v 0.604126 -66.385611 59.988397
v 12.827706 -66.599499 65.924438
v 7.965117 -66.108576 64.643007
v 19.069626 -67.362214 67.027395
v 9.551940 -67.813507 64.924215
v 3.588361 -66.952629 62.514178
v 16.352201 -68.723665 66.513458
v 13.288887 -69.491440 65.610294
v 25.976537 -68.436550 66.937212
v 20.214746 -70.450335 67.117504
v 81.233017 -50.347600 34.796512
v 27.451934 -71.593176 67.205137
v 22.801839 -71.007780 67.205306
v 40.143122 -72.362726 64.643643
v 32.579399 -74.130325 66.447957
v 37.035853 -78.110591 65.189595
v 25.732496 -78.073837 66.374573
v 24.332757 -73.396883 67.286936
v 28.529124 -80.977497 65.643214
v 29.918937 -76.847402 66.682532
v 33.944197 -78.369334 65.983264
v 32.397512 -84.009111 65.351463
v 18.916683 -83.339155 61.511576
v 16.401537 -82.925628 59.547829
v 14.376695 -85.156830 55.182102
v 34.929460 -83.990959 64.987749
v 30.840220 -85.310613 64.974267
v 22.785668 -89.106236 61.389985
v 1.502940 -79.044409 32.982515
v 69.747872 -75.843978 43.701550
v 14.903806 -88.844814 52.857848
v 19.418145 -89.107690 58.567918
v 34.785612 -88.543676 64.121946
v 29.986920 -92.113343 63.316840
v 37.172919 -86.968989 63.840459
v 26.144265 -94.764486 61.539767
v 64.694795 -84.142930 45.384085
v 59.117089 -83.643605 49.881915
v 57.267571 -89.039598 49.683337
v 35.149501 -99.669763 60.774489
v 25.560897 -98.982936 59.960904
v 395.087594 -76.374904 19.271871
v 69.850556 -87.871797 40.736759
v 65.573460 -90.305354 42.799679
v 32.716588 -100.428734 60.794336
v 61.148667 -93.894337 44.771525
v 83.287224 -85.844867 34.641031
v 65.118194 -93.737271 41.999039
v 50.577559 -89.964990 55.020056
v 26.011710 -110.520600 57.258994
v 30.569943 -104.585729 59.474773
v 25.915689 -103.524897 58.996137
v 146.776265 -95.941929 24.418348
v 152.137106 -93.836739 24.176513
v 96.296691 -93.900524 29.965527
v 83.462441 -99.598537 32.423794
v 73.432727 -98.690774 36.173116
v 188.549415 -90.813874 24.238754
v 111.802162 -100.417903 26.748438
v 69.146554 -101.765872 37.425465
v 182.353485 -97.058683 24.851131
v 120.977383 -98.680107 25.993460
v 78.013579 -100.257326 34.135524
v 197.466006 -94.520801 25.201234
v 191.858150 -97.547665 25.251183
v 172.142030 -97.229178 24.542836
v 154.712517 -98.677395 24.342894
v 112.873235 -104.895106 26.219445
v 73.308800 -105.982532 34.508230
v 243.358007 -94.953652 24.820871
v 193.387641 -107.307918 23.839536
v 181.962136 -103.530586 24.711581
v 178.388009 -95.051185 24.530243
v 131.231734 -102.906231 24.886978
v 95.159339 -104.985817 28.575469
v 80.901347 -106.162645 31.726396
v 69.813381 -108.567784 35.136352
v 65.648243 -108.301654 37.010010
v 57.697072 -111.082149 40.345714
v 53.444595 -112.218996 42.487426
v 217.877716 -96.830714 25.229052
v 176.587702 -98.911026 24.829526
v 140.626357 -102.641107 24.482310
v 144.335679 -108.258475 23.956641
v 121.373506 -105.591164 25.336287
v 87.758877 -104.881137 30.480780
v 61.843278 -110.115393 38.332656
v 186.785241 -99.771182 25.113779
v 149.520411 -108.043578 23.900935
v 116.869560 -109.389101 25.273591
v 178.153469 -104.716477 24.579343
v 159.534456 -104.541965 24.263359
v 78.280592 -111.753864 31.245944
v 61.073661 -115.848453 37.026794
v 230.789597 -101.873527 23.970704
v 170.366040 -106.813712 24.251200
v 166.080201 -107.368665 24.137833
v 152.673194 -111.151865 23.588961
v 138.100857 -110.722671 23.846466
v 122.331676 -113.950993 23.956040
v 113.026892 -111.678622 25.270215
v 106.966020 -112.091389 25.860323
v 66.125973 -116.723388 34.507846
v 56.463514 -117.160763 39.030137
v 24.362195 -127.836405 56.221961
v 211.621510 -106.403167 23.388752
v 191.303956 -105.315144 24.383994
v 184.117416 -110.867038 23.266007
v 174.866385 -106.498279 24.298337
v 158.962748 -113.651796 23.244997
v 72.696383 -115.407581 32.188113
v 48.096197 -121.763074 42.495030
v 14.461989 -134.833276 57.606356
v 333.291483 -103.265459 22.172060
v 320.319092 -103.608687 22.093453
v 311.400000 -104.636303 21.838666
v 299.671722 -102.555455 22.727081
v 76.962623 -117.640823 30.353739
v 9.854405 -137.817867 57.573158
v 344.127020 -102.797425 22.339464
v 237.768158 -107.826227 22.198913
v 167.918878 -115.241102 22.696804
v 162.811448 -110.120610 23.740348
v 79.311858 -125.065762 28.375486
v 16.560971 -137.912689 58.035573
v 461.022879 -103.097732 22.994884
v 457.834182 -99.153905 23.504384
v 438.866936 -104.381918 22.394479
v 379.751854 -102.673097 22.413867
v 232.390449 -108.512351 22.068728
v 209.097592 -110.480189 22.145358
v 203.277110 -107.340149 23.403177
v 179.725416 -109.742294 23.692985
v 158.806351 -116.539900 22.768215
v 153.989736 -114.502904 23.191334
v 144.404969 -114.641508 23.219686
v 125.759567 -116.454200 23.323936
v 113.651397 -118.721713 23.729441
v 73.344062 -125.271449 30.189392
v 53.290152 -126.903190 38.360800
v 23.405756 -140.785861 57.855461
v 5.798378 -139.773194 56.271413
v 414.902403 -103.332436 22.419546
v 408.269107 -103.953292 22.261771
v 383.800314 -105.015253 21.651701
v 375.213816 -105.079861 21.562978
v 350.781997 -103.947094 21.898240
v 296.114068 -106.642563 21.340754
v 226.409573 -109.048027 22.053668
v 198.551069 -109.381157 22.949944
v 188.038585 -110.358846 23.180669
v 178.067172 -118.070434 20.938655
v 165.382494 -117.719243 22.101891
v 148.549348 -115.530253 23.046001
v 145.383852 -116.658868 22.850276
v 138.310802 -116.689800 22.905671
v 132.648669 -115.624524 23.282317
v 68.384981 -121.841067 32.403697
v 65.148859 -124.429660 33.274108
v 58.657308 -124.786055 36.058738
v 11.546986 -139.838501 58.128340
v 7.323127 -143.336202 57.328075
v 534.952224 -105.197925 25.295475
v 491.087155 -104.669361 23.529627
v 467.052643 -104.502121 22.818106
v 434.120858 -106.486595 21.688759
v 398.506291 -102.610533 22.517311
v 226.547065 -110.967938 21.368086
v 220.755003 -113.338300 20.576093
v 219.350931 -110.758679 21.706532
v 179.001173 -112.071796 23.101943
v 152.960203 -118.148879 22.454600
v 134.365629 -117.407954 22.897799
v 117.887719 -121.281693 22.883359
v 108.720635 -118.903381 24.253125
v 19.524857 -138.843057 58.001870
v 16.344595 -139.929420 58.416164
v 16.240368 -144.425116 59.190698
v 14.148326 -141.111379 58.602526
v 5.710943 -144.896745 56.481266
v 609.884993 -104.038055 29.883937
v 518.615699 -104.612014 24.603413
v 497.038172 -107.000965 23.251024
v 490.877815 -112.853009 21.275565
v 483.166640 -105.392275 23.111582
v 453.765678 -104.374831 22.613174
v 451.872708 -110.314038 20.695839
v 388.256911 -103.795759 22.083848
v 394.530249 -107.847920 20.488103
v 366.675167 -104.328603 21.790502
v 296.580213 -109.458137 20.103042
v 133.571995 -121.112172 22.165974
v 88.278487 -121.409935 26.964436
v 21.667858 -142.739041 58.360418
v 19.520325 -143.028499 58.733717
v 556.764228 -108.681900 25.866080
v 440.230476 -106.414332 21.822018
v 365.431708 -108.353515 19.982196
v 230.215356 -113.418676 20.111363
v 157.043543 -119.264378 22.006160
v 146.828778 -124.652435 20.553441
v 146.166223 -120.373590 21.953902
v 142.958941 -124.710826 20.767574
v 139.090650 -120.487675 22.131698
v 126.353212 -121.257427 22.405460
v 118.084273 -123.915384 22.366349
v 115.045170 -128.131493 21.759200
v 102.939320 -123.573061 24.104558
v 83.834090 -126.761388 26.955347
v 17.284926 -146.338697 59.400708
v 15.411655 -149.423683 59.557193
v 476.561551 -108.945623 21.916552
v 297.444366 -113.947607 17.592756
v 182.488230 -116.627337 21.200591
v 172.997970 -122.081805 19.337509
v 135.744795 -124.882997 21.107702
v 129.818666 -123.965421 21.751677
v 109.224497 -123.645299 23.257336
v 91.154221 -132.556792 24.478624
v 75.903932 -133.530705 28.282833
v 23.221582 -145.899113 58.418047
v 234.948696 -118.189217 17.209039
v 228.947041 -115.247235 19.252799
v 179.355432 -122.050507 18.773104
v 160.951404 -123.252313 19.917659
v 106.061873 -128.219506 22.724632
v 100.341089 -127.368551 23.750955
v 89.358882 -128.122233 25.472982
v 78.959481 -135.294480 27.152115
v 21.019243 -147.433838 58.945497
v 554.437220 -113.949866 24.506629
v 446.296194 -111.752370 19.902065
v 193.994281 -121.690597 17.814761
v 153.661489 -122.095634 21.107716
v 121.101364 -130.111937 20.736010
v 103.460900 -132.920369 22.347696
v 84.966492 -133.253489 25.706457
v 64.769922 -135.125427 32.120351
v 58.139050 -134.147220 35.172022
v 21.139026 -152.903646 59.286917
v 632.137919 -115.466048 28.909431
v 545.523764 -115.432228 23.517475
v 513.641161 -114.499092 21.898793
v 506.376180 -110.475286 22.769159
v 435.743800 -111.237547 19.795613
v 227.199184 -119.412153 16.988761
v 220.029472 -121.069287 16.372712
v 185.625799 -121.744753 18.379169
v 135.876990 -126.309372 20.587896
v 126.224070 -128.060888 20.879461
v 114.313153 -137.154796 19.786449
v 25.109195 -154.773013 58.862150
v 25.469684 -151.035848 58.515820
v 603.984703 -116.365214 26.622232
v 578.104671 -113.334334 26.050783
v 563.992588 -110.711848 25.893376
v 558.766913 -116.714792 23.678902
v 527.540132 -117.232675 21.578585
v 502.183040 -116.565579 20.522091
v 419.837291 -114.883083 17.299511
v 185.792599 -124.466278 16.721409
v 159.658647 -127.225824 17.710619
v 72.308027 -139.085766 29.066530
v 733.790946 -112.125456 37.645532
v 429.576357 -115.368111 17.440361
v 235.161155 -120.006341 16.086250
v 231.231301 -122.686534 14.445715
v 221.364095 -123.464008 14.571393
v 205.100660 -122.397393 16.630087
v 144.293245 -130.856308 17.988364
v 130.631116 -133.885414 18.333407
v 111.729067 -134.631139 20.839162
v 109.150250 -130.393416 21.963278
v 178.499532 -128.999999 14.451994
v 172.474534 -128.344736 15.576573
v 146.979567 -128.706043 18.636014
v 94.067174 -136.110016 24.143972
v 87.279008 -140.402817 24.976761
v 82.604341 -139.959046 25.625397
v 739.089338 -119.179552 35.253069
v 195.358568 -125.594234 15.147309
v 192.660196 -123.741965 16.619630
v 153.807284 -133.092977 15.183115
v 154.280845 -128.393837 17.774055
v 123.755052 -133.363749 19.438088
v 75.376091 -141.586565 27.819363
v 202.667614 -128.334057 12.316595
v 188.894544 -129.579311 12.860888
v 137.771174 -135.236027 16.816622
v 100.388956 -140.008608 21.559648
v 92.138885 -142.836680 22.908935
v 73.657274 -146.376871 28.219069
v 182.943641 -128.573470 14.249039
v 137.970976 -138.841480 14.748995
v 94.338161 -146.430776 21.355764
v 5.462804 -161.482325 54.537528
v 110.131623 -141.538020 19.230865
v 76.296628 -152.584116 26.754722
v 13.409946 -165.639160 58.346280
v 18.880736 -165.740194 59.096503
v 7.708345 -166.862902 55.296483
v 3.652502 -168.141940 50.188780
v 179.497153 -134.984711 9.762724
v 146.902287 -136.792819 14.107263
v 149.365004 -140.221411 11.114990
v 116.851991 -142.250345 17.583154
v 87.861887 -147.854309 22.910610
v 172.465824 -136.447884 9.571302
v 165.521464 -135.859528 11.324496
v 155.261055 -136.362285 12.805251
v 91.236680 -151.288032 21.562957
v 26.507575 -178.277609 58.571648
v 16.258219 -169.961805 57.990874
v 130.924774 -141.796480 14.514901
v 124.930916 -141.866888 15.940113
v 115.029078 -145.644224 16.443549
v 93.282726 -153.646084 19.255461
v 11.998378 -172.157475 56.412836
v 5.169084 -167.420418 52.707799
v 105.349973 -146.937069 18.267578
v 103.919874 -152.935167 15.811547
v 98.278788 -149.294040 19.225624
v 5.700577 -174.349915 51.529668
v 3.476117 -171.095104 49.287187
v 144.808927 -143.220135 9.652808
v 97.201271 -154.741810 17.125919
v 19.110764 -178.053538 57.060737
v 103.070450 -155.097502 14.794126
v 15.707118 -178.785298 55.808760
v 8.495934 -174.385641 53.981727
v 84.689426 -162.898150 18.749668
v 89.374000 -155.807916 20.419417
v 6.729548 -176.494487 51.992335
v 97.105241 -157.935746 15.362171
v 4.537507 -178.277691 49.223349
v 20.062456 -183.434899 56.248904
v 12.330551 -178.661819 54.777332
v 7.073357 -178.043462 51.793862
v 17.096597 -187.511252 53.489019
v 10.321790 -187.846488 50.039597
v 99.190566 -159.534634 13.417276
v 24.783296 -184.839799 57.105349
v 21.448139 -187.683134 55.159961
v 25.628543 -191.423508 53.962877
v 12.331814 -186.433622 51.659396
v 29.498264 -194.130617 52.869078
v 29.101629 -198.384617 49.066419
v 17.286908 -195.807262 47.867940
v 8.832783 -194.011037 45.557515
v 32.179479 -197.479639 49.987407
v 5.005704 -197.086862 40.610748
v 171.266866 -131.344054 13.781524
v 109.640110 -90.179477 27.808556
v 537.636677 -108.494007 24.813003
v 468.210355 -113.212650 20.111990
v 531.179565 -112.534885 23.545486
v 309.565469 -107.833739 20.593346
v 218.624894 -127.963143 11.000769
v 292.846951 -133.779502 -30.670759
v 548.986607 -125.179583 -2.406149
v 297.271858 -135.213322 -42.732272
v 471.428302 -125.995164 -16.811343
v 503.059073 -125.080250 -7.801904
v 306.169712 -132.806387 -30.758641
v 313.035257 -132.007962 -28.905680
v 51.165722 -205.968423 10.606275
v 114.668612 -158.989292 4.036027
v 80.768827 -182.724678 -0.245466
v 34.644837 -214.290845 -24.548391
v 21.930167 -215.749237 -21.177099
v 201.962817 -137.675304 1.533850
v 14.944724 -213.613998 -26.748321
v 36.110492 -213.869394 -27.359982
v 19.341135 -213.970639 -29.543048
v 54.674424 -206.201239 -34.161245
v 58.276059 -204.997199 -29.578077
v 106.533832 -168.720995 -27.157127
v 127.368267 -160.651157 -24.764058
v 434.716886 -123.859119 7.377282
v 165.385344 -150.803960 -19.810348
v 46.260774 -210.003663 -37.747588
v 269.923184 -134.838310 -15.992890
v 99.880578 -171.534696 -39.810401
v 526.132880 -123.407344 4.128193
v 299.387341 -131.916016 -20.655400
v 291.629041 -132.541282 -17.643207
v 274.046049 -134.329704 -17.684712
v 229.589236 -139.818474 -23.493015
v 397.944851 -125.739544 -13.676170
v 119.286627 -162.677082 -41.260669
v 571.331117 -125.003734 1.656488
v 565.342293 -122.478154 11.442522
v 62.135594 -197.329501 -53.787186
v 164.420896 -150.404079 -41.282038
v 93.812670 -174.612771 -51.680950
v 730.864315 -124.539599 16.139547
v 426.242869 -126.011545 -17.111656
v 149.604179 -153.684304 -47.655163
v 694.677258 -124.739076 12.136946
v 668.423078 -125.346787 7.023626
v 452.270375 -126.120154 -17.751769
v 254.243190 -138.595971 -39.907384
v 683.839239 -125.200465 7.246916
v 634.302228 -126.108557 -3.440309
v 618.475653 -126.068169 -2.736145
v 249.482958 -139.560945 -44.806600
v 575.328947 -126.683408 -13.659021
v 125.302976 -160.741109 -57.015911
v 672.225454 -125.528156 -2.415989
v 158.990295 -152.528433 -60.123186
v 35.095427 -206.525846 36.906661
v 33.956523 -207.283076 34.207864
v 26.773337 -211.311585 19.655814
v 20.441751 -210.131413 21.752346
v 16.362232 -210.777629 18.119535
v 17.116639 -210.666024 18.738937
v 42.361916 -208.154644 22.187886
v 40.142698 -209.408982 17.947266
v 35.023338 -209.397432 23.569437
v 47.920828 -205.511667 23.063986
v 42.348865 -208.314012 18.986766
v 33.316279 -210.877959 19.289528
v 49.143662 -204.769926 21.801470
v 42.746855 -208.362867 17.267288
v 50.844752 -203.747950 17.970683
v 40.755699 -209.683421 15.073319
v 32.080525 -212.130950 14.716222
v 5.306878 -212.476630 8.905580
v 48.512549 -205.496677 17.431380
v 46.428474 -206.606917 16.686185
v 3.818752 -212.468081 7.120573
v 47.557756 -206.472241 14.987061
v 40.281031 -210.332099 12.792475
v 35.514789 -211.568378 13.791846
v 30.962093 -213.257840 10.018838
v 35.013188 -213.423091 4.708320
v 28.520678 -214.698651 2.872341
v 3.648036 -213.302160 -0.616961
v 32.764840 -214.485010 -1.144905
v 54.775527 -205.085837 4.197137
v 36.810881 -213.563562 -3.523026
v 66.544951 -195.580609 2.410750
v 57.608877 -203.465491 2.345408
v 42.619531 -212.054919 -1.607034
v 117.547881 -156.071691 7.020392
v 75.256724 -186.388590 3.413434
v 24.269632 -215.264605 0.642068
v 110.447501 -160.480688 4.961704
v 78.100706 -186.153908 -3.209183
v 76.038872 -187.503413 -1.192651
v 58.005259 -203.909535 -0.898175
v 41.758447 -212.447483 -6.805628
v 28.926419 -215.562095 -7.570833
v 105.592140 -164.242281 2.048578
v 86.008265 -178.140916 -0.399975
v 99.410420 -168.151772 0.778890
v 66.613178 -198.132839 -6.058897
v 35.501697 -214.194685 -7.960720
v 26.657097 -215.851629 -11.523534
v 19.696443 -216.203000 -10.656189
v 129.161263 -152.642992 5.045645
v 96.268840 -171.957150 -5.925654
v 92.075443 -174.082678 -2.544298
v 84.788347 -180.832619 -6.122949
v 64.888511 -200.140230 -7.748327
v 38.990793 -213.397736 -10.170296
v 144.895459 -148.883086 2.360543
v 135.622590 -153.318295 -1.136715
v 119.083520 -158.395745 1.308559
v 80.854356 -183.978685 -4.839391
v 80.553501 -185.001877 -8.552283
v 129.730262 -154.508801 0.921825
v 111.080685 -162.003799 1.020156
v 74.398016 -190.298339 -5.885432
v 72.173176 -192.766503 -6.932325
v 42.120934 -212.576626 -12.593122
v 36.099585 -214.192691 -11.903718
v 26.234836 -215.816297 -18.286366
v 13.633323 -215.245949 -14.710321
v 84.011804 -182.199545 -9.851837
v 113.549934 -162.380928 -4.214543
v 105.615600 -165.743101 -2.725129
v 89.744235 -176.918591 -6.710241
v 92.917991 -174.655143 -7.502183
v 73.985947 -191.882845 -10.367267
v 67.673586 -197.954505 -9.727144
v 20.078991 -216.141191 -14.987935
v 16.975527 -215.785501 -16.129038
v 11.738436 -214.496997 -17.033417
v 143.025520 -151.434243 -2.028817
v 102.690531 -167.942547 -5.532706
v 70.772300 -194.766990 -9.367170
v 40.809057 -212.874935 -17.586451
v 167.756391 -144.681541 -0.470288
v 168.878147 -143.099934 2.109596
v 160.466029 -145.470985 1.086940
v 153.790957 -147.821695 -0.270959
v 149.794698 -149.888176 -2.774903
v 99.902787 -170.009826 -7.601493
v 88.448102 -178.655269 -10.583680
v 52.483367 -208.854950 -16.415411
v 30.111146 -215.323768 -17.488735
v 15.676177 -215.258983 -18.991686
v 9.783541 -213.254640 -20.623109
v 176.201325 -142.755464 0.105801
v 46.965891 -211.022010 -18.031597
v 38.811542 -213.358708 -20.757190
v 12.791368 -214.363109 -20.308729
v 122.135398 -159.533717 -6.929111
v 121.090676 -161.196817 -12.466364
v 97.556890 -172.193407 -11.448354
v 89.952510 -178.290151 -16.658756
v 77.697717 -188.636720 -13.492643
v 11.398151 -213.018668 -24.492979
v 185.832048 -140.753887 0.559416
v 176.900640 -144.367272 -4.081611
v 142.903868 -154.124520 -11.217291
v 102.442407 -169.806192 -14.241830
v 79.146966 -187.904195 -19.624517
v 75.531864 -191.361760 -21.933479
v 26.027576 -215.491139 -23.892182
v 21.595364 -214.315043 -29.564726
v 16.099362 -214.631654 -23.541562
v 207.515966 -137.364961 0.668318
v 139.274669 -154.689182 -9.521477
v 135.235944 -156.455558 -12.013944
v 86.326221 -181.364054 -20.300110
v 56.700409 -206.870808 -21.195061
v 3.860448 -208.916446 -26.735045
v 166.121853 -147.901165 -7.966449
v 129.091046 -158.753603 -13.486612
v 118.239523 -162.942781 -15.820328
v 107.949231 -166.625095 -12.352267
v 99.994965 -171.810581 -18.449924
v 72.408494 -194.413381 -22.987984
v 57.004807 -206.261048 -26.165247
v 11.352239 -211.419833 -29.856988
v 8.310891 -211.366793 -25.965086
v 194.372958 -142.282740 -6.440738
v 156.151326 -150.499195 -9.519630
v 134.895737 -157.644653 -16.651415
v 122.883965 -160.983367 -14.368982
v 7.757003 -209.926590 -29.774746
v 4.688406 -208.394652 -29.223467
v 228.458389 -135.683705 -1.019497
v 177.689570 -145.263033 -7.036255
v 174.919726 -147.171997 -11.056753
v 152.615946 -151.598975 -10.616262
v 146.288828 -153.539369 -12.218710
v 122.679450 -161.909557 -19.278731
v 118.422687 -163.460632 -20.163888
v 112.998329 -165.688266 -21.125388
v 95.631714 -174.655311 -21.380080
v 224.990352 -137.960178 -5.290593
v 137.360075 -156.423333 -14.494880
v 127.743108 -160.005877 -17.307257
v 62.063868 -203.133421 -26.819921
v 43.930305 -211.358404 -35.422191
v 39.034976 -213.207644 -26.821224
v 34.101526 -213.571157 -33.242502
v 26.819379 -214.796010 -28.747687
v 14.675332 -211.275268 -33.696105
v 12.338994 -208.979220 -36.769179
v 182.511013 -145.755833 -10.732262
v 154.524244 -152.208888 -14.679388
v 143.888705 -155.136842 -16.424680
v 128.631368 -159.913759 -18.620434
v 120.791897 -162.793787 -22.209707
v 107.816238 -168.119266 -24.698355
v 102.839338 -170.479333 -22.765645
v 93.624257 -175.898945 -27.545514
v 40.109389 -212.457941 -35.266633
v 191.462055 -143.754082 -9.219797
v 148.269994 -154.306672 -17.539851
v 136.566739 -157.613908 -19.883549
v 125.258425 -161.142991 -19.991114
v 102.245617 -170.833126 -28.779776
v 194.986044 -144.535099 -12.742392
v 186.392459 -145.962683 -13.223819
v 155.924496 -152.244805 -16.251120
v 139.981751 -156.470222 -18.116571
v 130.898283 -159.372002 -20.252605
v 113.803798 -165.536997 -24.023248
v 61.459588 -202.805250 -30.897594
v 344.755295 -128.226922 1.267424
v 332.021152 -128.773704 1.063816
v 318.673747 -130.096865 -1.507073
v 176.638413 -148.326027 -16.715089
v 167.397812 -149.521722 -14.936060
v 156.157312 -152.652278 -18.754500
v 160.118112 -151.691721 -17.859967
v 151.051665 -153.782778 -18.381541
v 141.142586 -156.290371 -19.023262
v 116.122933 -164.657459 -25.657236
v 97.179181 -173.778812 -25.620204
v 73.230249 -192.159745 -34.391374
v 61.401460 -202.100294 -34.022516
v 56.819888 -205.039902 -33.623427
v 8.489006 -208.085845 -35.020857
v 330.545731 -129.420919 -1.685348
v 293.872182 -132.397027 -5.844863
v 288.405553 -132.939972 -10.599006
v 233.773234 -138.918104 -9.575708
v 225.975158 -139.528468 -9.159710
v 200.970640 -143.903152 -13.722544
v 186.579175 -146.324261 -14.771098
v 169.184383 -149.584085 -16.715629
v 159.989020 -151.999831 -20.487541
v 152.444761 -153.644386 -20.088838
v 132.412295 -158.985971 -23.717700
v 117.628180 -163.991438 -29.712941
v 49.828569 -208.537501 -36.790893
v 27.269462 -213.204380 -35.024605
v 471.609719 -122.160517 13.267886
v 449.689402 -123.010338 11.363678
v 370.660569 -126.892927 0.196106
v 360.195441 -127.492713 2.011440
v 339.766933 -128.823117 -0.607781
v 315.778128 -130.610626 -5.226103
v 322.006616 -130.012222 -2.743581
v 305.398895 -131.395767 -5.541272
v 275.383706 -134.268847 -8.155655
v 234.022347 -139.349932 -11.838859
v 228.640607 -139.864097 -11.023274
v 192.078529 -145.634890 -15.752281
v 187.347228 -146.568331 -17.040680
v 181.988623 -147.014919 -14.377155
v 175.321679 -148.852879 -19.450253
v 169.579400 -149.921341 -19.345888
v 146.960077 -155.086712 -23.279192
v 144.054844 -155.720369 -20.779989
v 111.014168 -166.672618 -28.617681
v 104.851954 -169.508514 -28.898495
v 95.030196 -174.748101 -31.420078
v 86.084782 -180.552165 -34.941288
v 82.799471 -183.208102 -34.209493
v 64.932911 -199.094028 -34.991047
v 43.007180 -210.535846 -40.501052
v 36.941917 -211.594337 -40.548662
v 34.701119 -212.812416 -36.724483
v 418.511351 -124.353079 2.433251
v 394.363437 -125.590048 2.206965
v 370.879289 -126.863531 3.728865
v 350.196695 -128.121432 -0.327156
v 336.091346 -128.857655 -6.235900
v 326.118055 -129.759152 -4.820527
v 224.101640 -140.723282 -12.965303
v 205.414757 -143.443155 -14.716860
v 198.204857 -144.573438 -15.344851
v 142.723226 -156.067470 -26.656240
v 89.234724 -178.309501 -33.924439
v 69.333948 -195.217648 -36.246823
v 66.066638 -197.134983 -38.845912
v 58.640167 -202.918134 -38.091327
v 55.335382 -205.385015 -36.277503
v 51.716305 -207.044458 -39.399283
v 49.568273 -207.742085 -41.525092
v 472.511736 -122.571007 9.089107
v 448.456868 -123.366418 4.550316
v 447.356831 -123.338635 9.088216
v 322.678291 -129.839169 -7.768343
v 182.177450 -147.438629 -16.860039
v 179.116548 -148.017462 -17.538528
v 156.729930 -152.674928 -25.325028
v 155.915653 -152.871385 -20.722892
v 135.764573 -157.987956 -26.053801
v 112.688047 -165.750075 -34.157064
v 109.229888 -167.299611 -33.709899
v 104.467533 -169.651850 -31.353116
v 101.973718 -170.870914 -31.435994
v 95.706624 -174.220853 -33.327180
v 76.693413 -188.066826 -38.073909
v 72.464512 -191.726818 -39.172953
v 454.635818 -123.191952 4.602157
v 330.840522 -128.973489 -12.625804
v 328.856121 -129.240888 -9.626659
v 321.009397 -129.838301 -10.584887
v 285.044475 -133.222226 -13.652625
v 228.299779 -140.215657 -13.663743
v 185.218329 -146.963181 -22.989176
v 90.860738 -177.018618 -36.420888
v 227.514437 -140.184653 -19.397973
v 164.326131 -150.879076 -26.598257
v 150.615796 -153.983864 -28.269051
v 128.704179 -160.008222 -32.816921
v 128.588544 -160.098456 -29.136947
v 94.645852 -174.573162 -37.733612
v 68.126915 -194.535507 -43.078272
v 55.412886 -204.100006 -42.617606
v 49.831446 -206.698310 -45.604680
v 526.727405 -122.355820 9.025332
v 519.720131 -122.622330 7.437303
v 283.343022 -133.373593 -17.854491
v 219.072189 -141.462325 -18.293034
v 206.998958 -143.324452 -17.623178
v 204.101915 -143.606742 -23.693531
v 124.615572 -161.272045 -33.772066
v 121.788347 -162.180134 -34.696292
v 118.681352 -163.110907 -37.362961
v 114.083503 -165.027644 -36.983507
v 90.302384 -177.129347 -40.749093
v 85.822365 -180.163588 -41.395899
v 51.310155 -205.733512 -46.849087
v 574.389865 -122.391289 12.419637
v 458.606114 -123.503775 -0.442125
v 278.396096 -133.892624 -16.201023
v 264.801878 -135.368959 -18.738117
v 209.499558 -142.746927 -24.132203
v 191.016326 -145.894493 -22.890583
v 158.302443 -152.083379 -29.467876
v 127.349001 -160.222092 -36.452420
v 116.648658 -164.029517 -35.849946
v 67.270502 -194.609526 -45.814870
v 58.626977 -201.058233 -45.779588
v 64.468576 -197.384859 -42.965391
v 571.163088 -123.291280 8.893250
v 507.783327 -122.819754 5.521570
v 249.394332 -137.390554 -25.000626
v 164.972607 -150.435864 -32.726088
v 154.139021 -152.869060 -32.574448
v 124.857220 -160.899779 -38.747853
v 123.318050 -161.497520 -36.246088
v 121.926181 -161.841739 -38.419732
v 103.474333 -169.860143 -36.338669
v 91.246926 -176.257718 -45.717561
v 88.093353 -178.516108 -42.317602
v 305.409267 -131.378008 -20.778138
v 235.685276 -139.068173 -26.103170
v 122.059235 -161.718267 -40.626057
v 117.459142 -163.490835 -39.482658
v 114.298836 -164.820373 -39.400146
v 110.703854 -166.358586 -39.577241
v 107.094328 -168.036114 -38.470699
v 96.661438 -173.132298 -44.529828
v 81.436402 -183.266458 -44.854139
v 76.789019 -186.979388 -44.954619
v 69.250501 -192.513175 -48.857259
v 342.128430 -128.251326 -15.662758
v 269.610758 -134.965577 -23.294682
v 237.751035 -138.738953 -24.468962
v 220.640794 -141.094022 -26.225352
v 209.526111 -142.778368 -31.457398
v 185.040632 -146.733053 -29.491371
v 149.300876 -153.987453 -35.037909
v 132.489608 -158.490799 -37.727349
v 115.737429 -164.108386 -41.491082
v 106.159310 -168.275876 -42.873509
v 561.454472 -123.146015 8.468889
v 470.552224 -123.929553 -3.926055
v 461.091914 -123.978915 -4.440095
v 441.920739 -124.240182 -6.250044
v 279.009293 -134.236793 -25.133629
v 200.887952 -144.083319 -26.652414
v 202.806292 -143.767562 -29.792508
v 156.465594 -152.094763 -39.001508
v 133.746397 -157.883597 -42.215117
v 112.073034 -165.584690 -42.944324
v 60.893419 -198.978071 -48.644298
v 670.433741 -124.015937 15.323927
v 577.520522 -124.800698 3.381267
v 559.527213 -124.590732 1.989723
v 464.697410 -124.918151 -10.312730
v 457.604577 -124.267029 -6.430876
v 265.674747 -135.806531 -27.690138
v 186.520223 -146.530288 -36.972049
v 138.029002 -156.683046 -41.080706
v 705.120777 -124.378676 15.814484
v 590.624700 -125.541485 0.255958
v 274.350987 -135.208026 -29.372607
v 166.925857 -149.980179 -37.756531
v 122.528454 -161.455225 -42.335843
v 506.630492 -124.906267 -6.195807
v 353.692479 -129.710003 -28.731065
v 348.376604 -128.818186 -22.724569
v 341.132169 -129.631119 -25.264939
v 327.038063 -130.100256 -23.000619
v 280.451461 -134.606437 -29.130171
v 269.167634 -136.206873 -33.030325
v 198.310709 -144.688195 -36.562736
v 171.606135 -149.117670 -37.339077
v 152.392801 -153.036879 -41.639110
v 261.951724 -136.766581 -31.983108
v 188.451430 -146.180471 -35.054408
v 172.777973 -148.947473 -45.842621
v 131.603741 -158.413987 -44.571867
v 708.139466 -124.726091 12.263162
v 672.120832 -124.785326 11.321303
v 544.545754 -125.310949 -3.744903
v 530.921897 -125.727525 -8.022909
v 523.217147 -124.761771 -3.317062
v 493.525051 -124.929818 -7.701950
v 372.033783 -128.242249 -23.938825
v 365.048718 -127.974419 -21.689826
v 219.872091 -141.691248 -35.646407
v 148.281218 -154.062637 -41.591745
v 146.083541 -154.578503 -44.271906
v 128.423995 -159.251223 -48.316998
v 548.124868 -125.939618 -7.762029
v 509.105646 -125.610259 -10.427814
v 248.275187 -138.979362 -38.680124
v 202.995484 -144.605720 -45.200277
v 136.966800 -156.947347 -49.877010
v 700.598442 -124.805936 11.349196
v 668.882570 -125.598693 2.404552
v 360.152147 -129.328974 -27.865764
v 195.793826 -145.201198 -39.893637
v 157.507781 -151.964937 -48.881537
v 133.080827 -157.962598 -52.492206
v 116.842658 -163.583571 -51.781157
v 88.616571 -177.620880 -59.914860
v 581.720996 -126.057166 -4.115897
v 261.789700 -137.656969 -38.407953
v 166.668656 -150.196211 -49.040711
v 159.900512 -151.385827 -46.148854
v 152.935666 -152.938683 -47.184133
v 142.922927 -155.471260 -53.718829
v 665.383091 -125.627442 -4.159612
v 627.800801 -126.042405 -1.972684
v 600.661371 -126.530244 -10.211216
v 537.380272 -126.316473 -11.777533
v 414.131290 -127.480209 -24.764994
v 413.861445 -128.062396 -28.904084
v 177.502890 -148.198251 -45.562855
v 129.470231 -159.141965 -54.747771
v 94.862312 -174.051232 -58.965213
v 719.912280 -124.665919 6.743435
v 706.997464 -124.907968 5.809081
v 559.915423 -126.515057 -12.343364
v 198.825460 -145.590182 -50.725879
v 108.101801 -167.432176 -57.167532
v 689.352543 -125.222088 2.871676
v 515.861152 -125.977547 -12.640592
v 190.861192 -146.914578 -54.002284
v 185.788945 -147.354192 -51.622569
v 180.272999 -148.099201 -50.743811
v 175.412485 -148.925893 -51.456263
v 155.730370 -152.859323 -56.524498
v 114.975134 -164.449158 -56.671965
v 114.327025 -165.050953 -61.588014
v 106.027940 -168.578110 -63.364672
v 99.311287 -171.683938 -61.004919
v 579.138690 -126.395918 -8.445180
v 191.584916 -146.110666 -46.016672
v 154.754489 -152.815347 -52.520271
v 131.853094 -158.917437 -61.353235
v 88.148330 -176.710165 -70.374253
v 249.792814 -139.910879 -49.595394
v 243.109370 -140.679797 -51.284119
v 173.519185 -149.493641 -55.098653
v 169.678633 -149.950778 -52.824749
v 143.041784 -156.045521 -63.492356
v 126.999212 -160.511205 -62.255914
v 121.498580 -162.396926 -61.500845
v 109.332070 -167.126886 -62.861022
v 101.418005 -170.779595 -66.172062
v 91.206421 -176.080210 -61.625908
v 88.485137 -177.408614 -66.765055
v 536.770456 -126.902084 -20.307803
v 163.384087 -151.274055 -54.410293
v 156.486606 -153.671990 -64.907032
v 139.485535 -156.661402 -59.934922
v 113.587394 -165.386093 -67.584799
v 202.324346 -145.705326 -56.365944
v 182.258969 -148.557662 -57.075913
v 165.539955 -151.278312 -59.148140
v 127.148544 -160.582978 -66.767553
v 118.185750 -163.655089 -65.162553
v 97.047049 -172.577136 -70.302216
v 192.352392 -147.550025 -60.662779
v 178.536623 -148.805310 -55.535542
v 169.682916 -151.080628 -61.605587
v 116.453082 -164.251159 -69.052687
v 109.449404 -167.030787 -68.088144
v 101.785690 -170.368407 -69.976880
v 93.464075 -173.719670 -72.381590
v 262.587011 -138.048072 -58.384883
v 246.219800 -140.384279 -54.670984
v 188.378138 -148.860427 -66.292736
v 174.178361 -150.675832 -62.581690
v 133.025924 -159.396168 -72.369815
v 134.667879 -158.454153 -66.846916
v 122.964918 -161.911560 -64.137339
v 110.746532 -166.421548 -69.615457
v 105.113440 -168.793401 -70.694421
v 223.206466 -143.131147 -59.339646
v 172.369905 -151.405528 -65.240619
v 124.596955 -161.513933 -71.170339
v 108.989011 -166.902183 -72.196438
v 204.613737 -145.809498 -66.104359
v 199.603978 -146.437422 -60.080248
v 196.180798 -147.369969 -65.388757
v 176.700824 -150.495598 -63.373583
v 182.532707 -150.676916 -71.189711
v 160.776065 -153.032206 -64.763374
v 142.399997 -156.628204 -66.838044
v 191.587535 -148.210102 -65.170449
v 166.622194 -152.123593 -64.937268
v 169.246884 -153.043722 -69.453094
v 176.115104 -151.892376 -69.763215
v 164.223801 -153.562725 -69.166072
v 158.002242 -155.613851 -72.380768
v 155.421235 -154.640266 -68.451587
v 151.824915 -156.054509 -71.912722
v 146.996143 -157.595333 -76.347138
v 149.305535 -156.981138 -74.554781
v 286.969787 -133.161571 -21.069725
v 403.322434 -125.774328 -14.656859
v 677.912298 -124.562530 13.258725
v 441.335963 -124.797607 -10.063511
v 292.490816 -132.466688 -11.818979
v 497.737103 -125.775823 -12.972215
v 394.077758 -126.731423 -18.844598
v 196.217780 -146.689806 -58.339961
v 87.131275 -167.888782 -79.682809
v 87.251127 -170.715604 -77.847265
v 38.851247 -155.690935 -82.262467
v 113.521327 -151.972847 -94.888163
v 205.746874 -140.847811 -79.122475
v 163.329228 -139.768883 -90.316969
v 167.057775 -135.469908 -90.183924
v 199.134122 -135.306596 -83.077114
v 8.627327 -102.843422 -87.275112
v 533.908948 -124.400323 -47.091107
v 523.651781 -124.470495 -47.756791
v 484.610251 -124.086237 -50.575009
v 32.112846 -87.773476 -88.479483
v 42.263346 -206.656296 -50.785066
v 32.906590 -207.376329 -48.940214
v 16.616021 -205.258914 -44.839975
v 30.164056 -203.905656 -52.869450
v 24.578062 -203.352375 -51.117334
v 8.817297 -202.011421 -45.291510
v 6.222391 -202.623758 -42.401255
v 49.047298 -201.769062 -57.598387
v 26.509928 -200.834307 -55.128648
v 43.603234 -203.061939 -56.254060
v 6.758672 -198.236179 -48.959545
v 20.504080 -199.913150 -53.388944
v 12.028477 -198.867971 -50.937669
v 19.517689 -196.590976 -57.248153
v 36.139271 -201.706121 -57.022915
v 23.415794 -199.120600 -55.834003
v 54.855898 -196.869439 -62.398310
v 46.366189 -198.583436 -61.403336
v 14.732286 -195.770032 -56.169893
v 8.761873 -193.565626 -56.002928
v 48.788624 -195.070382 -64.459764
v 42.630368 -196.421621 -63.072555
v 39.258789 -195.343431 -63.626013
v 33.550727 -197.794885 -60.289613
v 27.839317 -198.331973 -58.374220
v 19.403695 -193.307694 -61.239383
v 50.796021 -197.724571 -62.202345
v 35.855450 -194.285707 -64.062829
v 26.539242 -194.064739 -62.450201
v 14.377847 -193.732511 -58.833959
v 43.872400 -192.797373 -66.004250
v 35.599844 -192.425771 -65.612699
v 30.723300 -194.395000 -62.949742
v 14.073363 -191.502006 -61.386114
v 9.433522 -191.414908 -58.819135
v 6.119961 -190.752436 -57.121960
v 61.507792 -194.839999 -62.584904
v 60.610662 -193.302849 -64.458966
v 53.837350 -195.411189 -63.862273
v 49.211630 -188.325922 -69.169498
v 45.414356 -188.793297 -68.911483
v 30.714150 -192.013639 -65.261507
v 18.694635 -191.168167 -63.331578
v 17.238023 -189.810482 -64.145357
v 71.149913 -189.831970 -58.176111
v 63.242136 -188.208935 -68.209110
v 38.767708 -191.606666 -66.600208
v 30.512049 -188.644747 -68.014893
v 33.729683 -189.489844 -67.811256
v 26.006205 -190.967868 -65.278542
v 17.067444 -187.641897 -65.733446
v 8.642433 -188.116134 -61.312515
v 1.900572 -185.291246 -57.627204
v 66.777058 -191.362783 -63.651483
v 61.363670 -189.098280 -67.855049
v 26.232017 -188.633711 -67.229776
v 24.402230 -188.302149 -67.094010
v 69.325172 -188.876769 -65.051163
v 40.151867 -188.779011 -68.770813
v 35.576234 -187.055583 -69.423747
v 19.307536 -187.955746 -66.090203
v 14.917034 -186.985030 -65.571197
v 45.944562 -184.883729 -71.299244
v 26.931008 -184.437133 -69.768456
v 7.378414 -184.128550 -62.844762
v 81.456983 -181.862114 -63.699101
v 76.184065 -186.224441 -58.454308
v 65.565962 -187.131874 -68.498946
v 50.089922 -184.350560 -71.564954
v 36.371589 -184.088904 -70.922837
v 30.354084 -184.741122 -70.181889
v 17.942131 -184.738557 -67.534806
v 14.900971 -182.936331 -67.480678
v 12.203111 -184.451742 -65.748161
v 70.135373 -184.833294 -69.265252
v 56.630207 -185.995287 -70.334401
v 41.214635 -184.749973 -71.156794
v 38.677315 -183.934696 -71.242888
v 33.833751 -183.972862 -70.872017
v 22.199397 -184.235320 -68.755239
v 13.935556 -184.295437 -66.617146
v 9.576073 -180.863862 -65.719626
v 66.765433 -184.664825 -70.087761
v 33.770176 -181.486061 -71.778738
v 28.601472 -180.347449 -71.640902
v 23.767613 -182.793909 -69.745387
v 17.770696 -181.696162 -68.665245
v 8.701677 -181.942662 -64.831204
v 61.044917 -183.471607 -71.569820
v 51.332908 -180.767386 -73.560772
v 40.720288 -179.862718 -73.167266
v 39.054012 -182.417497 -71.961179
v 32.846599 -178.523186 -72.460500
v 30.659465 -180.602553 -71.857679
v 20.654424 -180.601116 -69.646550
v 16.976872 -179.267134 -68.890038
v 16.290288 -180.723333 -68.486405
v 13.838297 -180.471511 -67.708740
v 12.242299 -181.980572 -66.664632
v 9.016326 -176.927867 -66.713427
v 77.562866 -180.789828 -71.081779
v 74.592249 -184.642760 -67.232008
v 72.795406 -181.964568 -71.267000
v 62.347484 -176.715246 -75.353764
v 55.469346 -181.308161 -73.233197
v 33.256390 -177.626163 -72.614301
v 35.733105 -181.868725 -71.785858
v 24.570342 -178.551392 -71.109708
v 12.749533 -177.326840 -67.707446
v 11.543601 -178.327641 -67.264734
v 10.183209 -179.061710 -66.542127
v 46.849156 -181.941958 -72.845236
v 39.176580 -179.833102 -72.910580
v 37.142912 -177.094164 -73.581405
v 36.418098 -179.139078 -72.791978
v 20.962537 -177.290298 -70.406195
v 18.691159 -177.124303 -69.894815
v 13.515756 -176.847496 -68.116016
v 12.470169 -176.377655 -68.184328
v 13.133819 -176.480503 -68.188168
v 30.027478 -175.323835 -72.562312
v 28.849241 -176.621420 -72.301585
v 21.681537 -175.677778 -71.102763
v 16.697761 -174.219913 -70.582340
v 16.325418 -175.936352 -69.687752
v 10.236937 -176.844565 -67.267300
v 7.613031 -178.276081 -65.558164
v 76.443877 -178.332761 -73.756482
v 68.939224 -180.203357 -73.135037
v 64.803892 -180.268345 -73.400767
v 64.766501 -176.187759 -75.595791
v 48.333820 -176.695526 -74.905981
v 46.300379 -174.893916 -75.273040
v 44.391046 -178.686209 -73.960738
v 39.581308 -177.000569 -73.996948
v 34.875729 -176.473451 -73.278119
v 32.483661 -175.246952 -72.933506
v 30.890531 -172.073743 -73.675253
v 27.004331 -175.658888 -72.218454
v 23.911557 -174.708279 -71.785999
v 18.948942 -176.022377 -70.466112
v 10.322186 -174.443609 -68.148117
v 11.214510 -175.469256 -68.120647
v 83.619484 -177.262789 -72.857606
v 74.876471 -180.270120 -72.426854
v 72.106539 -177.517230 -74.699850
v 58.026124 -179.581728 -74.141254
v 54.682580 -178.159332 -74.766449
v 38.664071 -175.529854 -74.365109
v 29.461381 -173.838985 -72.804698
v 27.401536 -174.481998 -72.491152
v 20.217940 -173.551763 -71.604177
v 16.216893 -172.883002 -70.850916
v 13.797582 -174.596256 -69.489565
v 55.632527 -174.031034 -76.176239
v 37.879442 -172.044845 -75.168497
v 35.341026 -173.043471 -74.438130
v 25.022597 -170.101702 -73.541551
v 20.257037 -171.633471 -72.244275
v 15.858055 -171.051037 -71.338896
v 14.180912 -169.575399 -71.344214
v 12.678916 -172.291094 -69.821185
v 9.009992 -173.304837 -67.895776
v 86.716284 -176.145902 -72.760116
v 82.651370 -173.526101 -76.359888
v 61.679595 -174.576758 -76.268673
v 64.922666 -172.508154 -77.209514
v 46.491599 -171.954696 -76.176236
v 29.003470 -171.898518 -73.375923
v 26.602568 -171.925287 -73.252646
v 23.589991 -171.350703 -72.985387
v 21.066700 -170.114506 -72.839556
v 77.353825 -174.765048 -76.115507
v 51.199821 -173.823545 -75.988827
v 35.213376 -167.583982 -76.231699
v 72.432591 -174.048048 -76.648370
v 52.238278 -170.890874 -77.163092
v 35.253383 -169.738683 -75.504911
v 30.096472 -169.121432 -74.598948
v 29.079939 -169.918147 -74.129569
v 16.801198 -169.565000 -71.947658
v 14.889611 -166.301693 -72.763780
v 18.521160 -167.719091 -72.990966
v 12.690494 -169.131855 -70.967988
v 10.933231 -167.833280 -70.640111
v 42.196022 -170.583545 -76.160044
v 37.813679 -167.622693 -76.683561
v 81.889821 -171.102443 -77.981003
v 69.822920 -168.438066 -79.050674
v 63.136045 -167.974327 -78.976795
v 59.452590 -170.755953 -77.646376
v 55.389364 -169.571780 -77.896930
v 46.135268 -166.447436 -78.274837
v 17.932621 -165.925333 -73.661924
v 92.374037 -169.589507 -78.042220
v 88.781122 -175.091279 -73.213610
v 36.009216 -164.996349 -77.446663
v 65.546534 -165.795021 -80.035541
v 53.033265 -165.054072 -79.686496
v 50.981636 -166.910274 -78.662707
v 12.336234 -161.499078 -73.592499
v 89.980771 -166.451280 -80.600430
v 67.471625 -167.455628 -79.369474
v 60.324022 -164.378772 -80.539445
v 30.670542 -162.242679 -77.664024
v 36.268310 -162.161197 -78.714939
v 21.353827 -161.205215 -76.373014
v 17.297707 -163.976117 -74.274065
v 97.519274 -167.524257 -78.953630
v 79.864503 -165.506072 -80.998207
v 67.040520 -163.034064 -81.418552
v 62.836199 -164.299987 -80.717976
v 45.960179 -162.941894 -79.898035
v 33.911326 -160.488376 -78.937079
v 36.412523 -159.388572 -80.001326
v 30.417532 -160.675442 -78.199050
v 87.109242 -164.325879 -82.037405
v 56.549239 -163.923031 -80.532543
v 30.558559 -158.732397 -78.984512
v 26.871408 -158.243189 -78.787628
v 21.423432 -158.239648 -77.512589
v 15.383003 -159.190215 -75.468730
v 73.190420 -162.805237 -81.906894
v 63.723705 -160.530075 -82.731968
v 39.122233 -160.850088 -79.857945
v 10.814560 -159.030772 -73.771486
v 14.488017 -155.747346 -76.555847
v 112.602283 -164.069581 -77.343887
v 103.811270 -164.176097 -80.905570
v 102.430950 -166.798541 -78.339114
v 76.157133 -160.259834 -83.869780
v 52.996209 -159.653628 -82.488112
v 46.757210 -157.574079 -82.674377
v 32.142696 -157.907235 -79.670207
v 29.648940 -156.708594 -79.833334
v 24.984638 -156.576703 -78.994478
v 26.589247 -156.669092 -79.368427
v 25.240432 -157.930908 -78.542515
v 20.675983 -155.945879 -78.209826
v 17.462791 -157.125180 -76.974883
v 11.631826 -153.624625 -76.136250
v 121.454205 -162.138354 -76.314974
v 109.087722 -164.252387 -78.914861
v 52.064557 -157.969540 -83.322984
v 30.930146 -154.516746 -81.202284
v 22.780085 -153.807423 -79.627857
v 18.695786 -153.979432 -78.568622
v 14.774139 -153.587975 -77.537127
v 98.382428 -163.784560 -82.239213
v 58.395898 -160.207984 -82.708896
v 16.977611 -152.032783 -78.872511
v 12.428060 -151.691580 -77.257374
v 110.931287 -162.319463 -81.638240
v 105.690712 -162.024664 -83.023163
v 99.298776 -160.794711 -85.469392
v 91.499627 -161.767803 -84.428477
v 70.518142 -159.755333 -83.391515
v 34.822432 -155.263947 -81.591779
v 25.891348 -153.640639 -80.477521
v 21.935197 -152.132354 -80.149833
v 19.479492 -151.852724 -79.603855
v 148.981519 -155.729979 -68.551261
v 115.375841 -162.773297 -78.494395
v 65.740282 -155.305402 -85.597548
v 53.951041 -155.145128 -85.062591
v 28.832562 -150.515151 -82.492728
v 15.389517 -152.386853 -78.240155
v 125.613027 -159.458976 -81.647570
v 120.240824 -161.832234 -78.474027
v 74.956309 -157.333507 -85.721042
v 67.338782 -152.786762 -87.084908
v 60.142800 -155.247696 -85.395218
v 48.698364 -153.537239 -85.261571
v 42.695308 -153.598125 -84.012829
v 23.675189 -150.772013 -81.127248
v 19.758622 -150.042372 -80.352710
v 135.467189 -158.908900 -78.463517
v 116.832023 -159.802522 -83.846063
v 91.718170 -157.112531 -89.994705
v 78.585556 -158.007063 -86.069511
v 66.320649 -153.527302 -86.582922
v 61.769230 -152.895493 -86.665710
v 50.401037 -150.897511 -86.835612
v 39.028113 -152.241963 -83.937714
v 33.279676 -152.857937 -82.377618
v 30.164975 -149.739258 -83.169217
v 26.620827 -148.894499 -82.571185
v 25.656018 -147.157317 -82.978391
v 24.107256 -148.487237 -82.024794
v 20.594310 -147.630128 -81.332654
v 14.685255 -148.283534 -79.418586
v 9.514923 -148.590084 -76.823969
v 112.177842 -159.329056 -85.849046
v 97.020294 -156.367460 -91.387792
v 70.357515 -155.698087 -85.918353
v 53.993269 -150.841637 -87.296924
v 35.501716 -148.782552 -84.800870
v 31.044890 -148.177106 -84.061937
v 20.503060 -145.571740 -82.100104
v 18.357387 -147.618785 -80.737847
v 142.354517 -157.377473 -83.692394
v 136.377804 -158.025397 -81.813883
v 133.358058 -158.436536 -81.329826
v 131.363620 -158.750787 -81.243957
v 121.877359 -158.481905 -84.511037
v 104.005953 -156.834036 -90.801403
v 75.740686 -152.387452 -90.140052
v 59.502608 -150.710008 -87.710619
v 53.482054 -148.927768 -88.139487
v 43.257727 -149.875699 -85.981576
v 38.845271 -146.855093 -86.401730
v 33.723234 -146.860262 -85.244079
v 29.004238 -147.714941 -83.736914
v 26.468926 -145.632443 -83.851407
v 11.457380 -146.787495 -78.513127
v 17.112809 -144.688334 -81.332603
v 134.287551 -156.568461 -86.073752
v 118.173326 -156.938185 -88.044011
v 110.602386 -155.901637 -91.143784
v 87.315558 -155.860638 -90.594274
v 81.208665 -153.254817 -91.528680
v 46.629835 -150.206602 -86.519775
v 42.918558 -144.095337 -88.412017
v 27.507579 -144.180742 -84.712287
v 30.113458 -145.781901 -84.810555
v 23.581128 -143.074684 -83.976643
v 22.250265 -144.413022 -83.062515
v 22.815755 -146.076316 -82.614849
v 137.568453 -154.238449 -90.113708
v 124.078168 -156.898851 -86.985513
v 63.609351 -148.837628 -88.554623
v 50.761985 -146.380860 -88.652402
v 36.945185 -144.270342 -87.052854
v 20.302800 -142.558052 -83.094764
v 153.930443 -156.283423 -83.002416
v 122.442787 -154.401525 -91.064166
v 94.116897 -154.565509 -93.194247
v 94.808971 -150.118849 -97.283339
v 67.083808 -149.391215 -88.945482
v 62.014633 -147.306568 -89.067898
v 55.811447 -144.779112 -89.669081
v 14.948886 -141.971437 -81.424097
v 176.330615 -151.861392 -77.739321
v 173.594038 -152.915685 -77.345612
v 150.240125 -154.977796 -86.407593
v 141.934502 -154.286622 -89.434962
v 130.074715 -155.917775 -87.753055
v 125.262307 -155.298875 -89.500910
v 116.857920 -154.260875 -92.012081
v 106.923504 -153.729577 -94.368735
v 74.905937 -146.447935 -94.212879
v 63.327763 -146.739333 -89.417899
v 38.799195 -142.493530 -88.116141
v 27.178400 -140.890599 -85.776063
v 23.948215 -136.064710 -86.152996
v 15.477898 -138.743812 -82.613701
v 181.864275 -150.825859 -75.519884
v 155.307411 -152.862748 -86.622225
v 132.257510 -153.774364 -91.183094
v 70.816827 -144.712863 -93.316316
v 58.319089 -142.614458 -90.256221
v 60.058400 -142.296354 -90.462354
v 46.374468 -142.615650 -89.448703
v 36.187645 -141.379841 -87.824716
v 31.753947 -140.840644 -86.936536
v 17.266546 -136.420191 -83.926637
v 12.531853 -140.057488 -81.007640
v 165.724761 -150.997356 -84.021816
v 163.975822 -151.911205 -83.941482
v 148.011341 -151.578289 -90.107391
v 143.968833 -151.931687 -90.928709
v 134.025789 -151.737618 -92.939762
v 125.698946 -151.607812 -93.570518
v 118.455454 -150.008757 -95.545634
v 101.843166 -152.345695 -96.041169
v 85.007548 -150.861326 -94.675191
v 77.958169 -148.851953 -93.920754
v 62.714569 -142.209686 -91.004886
v 33.494221 -137.841780 -88.228945
v 28.010454 -138.112842 -86.818379
v 18.320439 -138.628270 -83.657009
v 9.631263 -136.473652 -80.687386
v 189.265793 -148.487350 -75.439896
v 181.941917 -148.376835 -79.858327
v 176.578478 -150.378755 -79.857486
v 173.241354 -148.870885 -82.916434
v 170.387367 -150.144392 -82.963487
v 150.026114 -149.104097 -90.993067
v 109.133367 -150.230331 -96.917766
v 115.816753 -146.218264 -98.041960
v 78.286608 -142.638608 -97.500131
v 64.794681 -141.786312 -91.904495
v 59.259453 -138.973997 -91.258789
v 52.275958 -138.968642 -91.110440
v 41.930303 -138.943663 -89.784438
v 40.332836 -136.735155 -90.006100
v 29.073369 -136.842123 -87.432299
v 26.883568 -135.572242 -87.148151
v 21.280884 -137.457441 -84.919049
v 15.535418 -135.999785 -83.498718
v 18.334217 -134.965038 -84.657159
v 11.833809 -134.110918 -82.634984
v 193.022905 -147.152408 -75.972790
v 169.783296 -148.215817 -84.612939
v 161.013966 -151.061801 -85.704644
v 136.289667 -149.310609 -94.095900
v 91.570214 -144.888149 -99.471777
v 57.097781 -138.089014 -91.325800
v 30.875790 -137.124963 -87.764445
v 21.526657 -134.761166 -85.733731
v 212.363565 -142.492552 -74.388871
v 203.185364 -143.579488 -76.826946
v 189.277416 -146.566988 -78.956465
v 186.110016 -147.859050 -78.666323
v 177.378391 -145.399841 -83.966330
v 154.781106 -149.490259 -89.096129
v 124.038613 -141.631360 -99.098103
v 69.647888 -141.571716 -94.273823
v 44.575720 -136.887650 -90.780200
v 36.093879 -136.408507 -89.181885
v 33.815652 -135.823451 -88.818070
v 30.480754 -134.505537 -88.307510
v 26.950413 -132.377343 -87.837440
v 190.283337 -143.525075 -81.425339
v 186.478989 -142.763517 -82.904264
v 180.225787 -143.820312 -84.054790
v 173.371857 -143.933816 -85.976157
v 169.119930 -144.764744 -86.833341
v 165.640314 -147.952537 -86.121624
v 146.843265 -142.717920 -94.636109
v 141.324473 -152.156891 -91.416668
v 132.137781 -145.061667 -96.745868
v 113.124555 -144.215955 -99.327062
v 106.740283 -148.919051 -97.993520
v 83.294784 -143.336149 -98.651038
v 52.364676 -135.098082 -91.936126
v 37.227196 -133.316703 -90.194405
v 33.502143 -133.520483 -89.313002
v 23.885239 -133.503798 -86.812015
v 19.872892 -132.984594 -85.748637
v 12.927635 -129.902182 -84.264116
v 206.076331 -142.240376 -77.537700
v 195.803856 -142.509983 -80.644059
v 183.276468 -145.101889 -82.388012
v 169.171552 -140.092435 -88.489729
v 163.933440 -143.377145 -88.944164
v 155.753364 -146.254727 -90.432367
v 119.565088 -144.598537 -98.311076
v 102.449657 -145.556384 -99.739707
v 94.747477 -140.907807 -100.935680
v 73.339891 -139.661173 -96.772711
v 69.692899 -135.400138 -96.595361
v 60.306746 -134.932146 -92.721944
v 58.129777 -133.326743 -92.539664
v 41.013702 -134.362366 -90.712658
v 37.290784 -131.538302 -90.553238
v 32.492032 -132.699157 -89.239450
v 30.843133 -130.991984 -89.103743
v 23.691687 -131.830817 -87.173848
v 19.693510 -129.763230 -86.553480
v 23.331784 -130.341406 -87.422619
v 16.383835 -130.883618 -85.283501
v 192.467779 -140.371519 -82.707339
v 140.119562 -144.579142 -95.661375
v 113.732521 -138.022111 -100.961042
v 89.176012 -142.899519 -99.906406
v 76.992261 -136.724181 -99.106875
v 64.319098 -135.826135 -94.081157
v 48.254506 -127.701880 -92.909689
v 35.280680 -130.909282 -90.228917
v 35.732497 -128.580291 -90.627868
v 28.253972 -130.029027 -88.573817
v 198.065262 -140.498088 -81.387719
v 191.139354 -137.787596 -83.991474
v 185.378755 -140.068703 -84.433343
v 151.572963 -144.705822 -92.466415
v 134.405690 -138.728627 -98.737851
v 126.019826 -137.766879 -99.983898
v 121.689152 -140.153049 -99.762130
v 103.082939 -139.625501 -101.310904
v 82.689893 -137.289411 -100.377214
v 56.058677 -132.923045 -92.453630
v 42.538833 -131.041207 -91.672734
v 29.995429 -126.943653 -89.459178
v 230.430293 -137.362291 -75.219656
v 196.238444 -137.662270 -83.000918
v 176.060318 -138.708308 -87.091907
v 159.434022 -137.916700 -91.923399
v 155.382366 -137.506064 -93.316626
v 117.207559 -139.214121 -100.366296
v 107.749123 -140.117938 -101.030085
v 32.622391 -128.551361 -89.927234
v 27.202316 -126.876286 -88.858214
v 19.511488 -127.900257 -86.861221
v 213.551719 -137.766012 -79.366802
v 206.000984 -138.220714 -80.821756
v 175.649725 -134.441425 -88.057922
v 169.636829 -131.897774 -89.850376
v 152.390851 -140.322306 -93.636637
v 144.717856 -137.400481 -96.639251
v 139.946711 -136.961573 -97.885985
v 111.078646 -133.776562 -101.610761
v 98.576533 -136.198379 -102.085463
v 79.192324 -131.403094 -100.316237
v 63.298393 -130.397498 -95.067243
v 59.143982 -129.541215 -93.643674
v 23.449419 -124.028143 -88.473718
v 256.697319 -134.285834 -70.721180
v 244.954972 -133.909304 -74.593587
v 235.203235 -136.157192 -75.068630
v 219.025288 -137.111142 -78.510393
v 207.628866 -135.762227 -81.438744
v 90.186425 -134.024315 -101.865768
v 61.976394 -127.207632 -94.984457
v 52.902286 -127.158527 -93.329454
v 45.761117 -123.238555 -93.011497
v 40.437391 -125.245958 -91.932208
v 1.635776 -117.827467 -80.757662
v -0.012783 -118.932555 -78.557548
v 282.379365 -131.050274 -67.588017
v 269.208583 -132.163786 -69.779401
v 265.221796 -131.791557 -71.365083
v 251.291529 -133.546373 -73.261474
v 218.231775 -134.141113 -80.073444
v 210.267925 -132.848555 -81.667690
v 204.728563 -133.945021 -82.358718
v 179.637125 -131.648600 -87.381503
v 174.242025 -130.098549 -88.716135
v 114.117294 -132.924376 -101.406889
v 106.509001 -136.877388 -101.843763
v 59.638508 -125.419305 -94.556385
v 31.670087 -124.763726 -90.094669
v 271.461895 -131.094244 -70.444405
v 256.612204 -132.876519 -72.499173
v 248.116760 -131.949909 -75.387187
v 231.622179 -133.148640 -77.966459
v 36.855155 -123.306419 -91.344690
v 268.853438 -129.467556 -72.666201
v 210.350466 -128.966080 -81.977273
v 204.516019 -129.114494 -82.844780
v 196.864622 -129.556989 -84.030023
v 65.090112 -124.511860 -96.410502
v 62.030034 -120.014830 -95.349126
v 58.171516 -123.182632 -94.474089
v 55.634906 -116.951304 -94.118207
v 51.598290 -122.602641 -93.598043
v 40.220997 -118.119529 -92.007788
v 27.297184 -118.346537 -89.868340
v 275.235483 -128.661410 -71.847758
v 271.597768 -130.082134 -71.482079
v 50.830631 -120.034682 -93.608480
v 35.098726 -117.667064 -91.165927
v 30.292389 -118.677162 -90.364927
v 25.508957 -121.231608 -89.231261
v 18.497728 -116.751216 -88.068004
v 11.097483 -114.327442 -86.599238
v 7.515750 -113.647566 -85.564970
v 9.585034 -111.412974 -86.546009
v 310.046421 -126.001960 -67.125589
v 295.023274 -126.715750 -69.387520
v 287.400694 -126.950374 -70.717215
v 39.370359 -115.296168 -91.771765
v 16.080541 -112.086491 -88.125844
v 16.020135 -115.818674 -87.662974
v 353.485534 -123.638853 -62.346207
v 331.475140 -123.252885 -66.231882
v 42.080321 -115.772621 -92.220229
v 27.937886 -113.230251 -90.073313
v 24.831923 -114.744333 -89.577088
v 14.932057 -110.247607 -87.997252
v 323.529623 -125.106940 -65.580960
v 322.610483 -123.128692 -67.600225
v 21.568799 -111.168163 -89.140778
v 21.885750 -114.156614 -89.089662
v 638.652363 -120.265060 -33.933263
v 604.432293 -123.813726 -36.812217
v 373.604691 -121.244302 -62.701100
v 363.164197 -121.021442 -63.987973
v 354.079492 -120.912980 -65.246237
v 40.343678 -110.317924 -91.372824
v 5.778511 -107.978190 -85.788941
v 657.019720 -118.868063 -31.092500
v 649.034055 -118.998595 -32.757653
v 630.314538 -121.222509 -34.782685
v 580.099471 -123.316779 -42.118501
v 570.652910 -124.290808 -42.312931
v 416.859032 -122.110430 -57.850383
v 387.319160 -120.337753 -62.284222
v 30.351248 -108.586330 -90.090697
v 24.848319 -108.885261 -89.561641
v 19.871385 -106.128528 -88.937373
v 699.027598 -111.682045 -27.376942
v 675.821151 -115.202791 -29.889392
v 674.030175 -116.876464 -29.149811
v 624.926951 -121.363388 -35.745642
v 622.697818 -119.682535 -37.275344
v 605.695734 -122.703692 -38.266209
v 604.920124 -121.119464 -39.679950
v 595.613377 -122.471420 -40.320047
v 569.384786 -123.490125 -43.679483
v 561.877567 -123.794286 -44.508171
v 555.650888 -124.268323 -44.744656
v 549.981954 -124.326359 -45.430924
v 382.381027 -120.274101 -62.845182
v 11.122624 -105.791400 -87.463144
v 598.656271 -119.642832 -41.114289
v 587.161880 -122.454432 -41.767648
v 557.259227 -122.357032 -46.488334
v 551.140143 -123.042608 -46.856219
v 544.689774 -124.247839 -46.219558
v 535.457357 -123.326781 -48.508987
v 529.173007 -122.468404 -49.956612
v 521.795709 -123.622364 -49.462140
v 489.995592 -122.378726 -53.423455
v 490.643023 -123.197474 -52.153853
v 485.086868 -123.076988 -52.594181
v 449.912412 -121.657048 -56.814361
v 414.639633 -120.672431 -59.985712
v 49.408592 -104.948549 -91.463365
v 5.333293 -102.772608 -86.374070
v 575.567235 -119.219977 -44.519265
v 572.307720 -121.817523 -44.511503
v 531.062040 -123.390788 -48.899646
v 514.828081 -122.481900 -51.420045
v 499.426796 -122.944853 -51.984515
v 476.547856 -122.370915 -54.254849
v 456.072305 -121.414342 -56.765379
v 423.696693 -119.967915 -60.240699
v 411.466904 -119.161507 -61.631879
v 62.640843 -98.177918 -89.929132
v 56.226417 -103.930120 -91.704403
v 826.698299 -102.377220 -14.650151
v 520.771614 -122.502588 -50.818071
v 522.417331 -121.004795 -51.500033
v 483.528609 -122.204822 -54.014933
v 464.869493 -121.311661 -56.292469
v 456.263864 -120.380127 -57.827468
v 59.729293 -103.906808 -91.760873
v 20.964939 -102.340642 -89.037330
v 819.035124 -103.021775 -14.837919
v 54.618529 -97.507502 -90.240575
v 22.455303 -99.195594 -89.128788
v 20.161929 -98.811925 -88.917327
v 14.579051 -98.420925 -88.255624
v 11.266649 -98.177893 -87.979965
v 58.971732 -97.513118 -89.964506
v 20.837312 -96.277660 -89.016416
v 18.814742 -96.824453 -88.847289
v 55.732784 -93.925418 -88.742002
v 18.154390 -94.822946 -88.851437
v 9.774612 -95.128626 -87.834437
v 58.955143 -91.928743 -87.129258
v 20.879433 -93.798001 -89.012743
v 10.375730 -91.726673 -88.030581
v 13.721905 -95.921649 -88.412871
v 51.327246 -94.147732 -89.285701
v 49.832479 -90.707905 -88.136088
v 37.763515 -90.526174 -88.763020
v 26.861315 -91.724446 -88.843551
v 22.811817 -90.920658 -88.820952
v 46.005092 -91.768483 -88.675581
v 38.185642 -88.980410 -88.474889
v 50.216144 -85.596024 -86.005032
v 47.486419 -86.919716 -87.017215
v 46.384643 -84.348576 -86.323785
v 42.595834 -88.898343 -88.341963
v 35.005356 -82.048594 -87.554528
v 15.559891 -92.153769 -88.586108
v 16.142141 -80.728480 -87.890760
v 8.057515 -90.047851 -87.700764
v 41.923088 -83.036519 -86.778521
v 31.775768 -82.231519 -87.836563
v 9.728437 -82.912293 -87.711332
v 5.594674 -83.977114 -86.897871
v 28.913357 -78.501840 -87.340675
v 13.926506 -68.767640 -85.922345
v 28.508859 -84.580226 -88.219873
v 50.361681 -81.431780 -84.151102
v 33.638667 -94.649598 -89.234424
v 42.967958 -91.230793 -88.787339
v 63.308362 -95.818900 -88.448009
v 26.006165 -95.697007 -89.002264
v 13.055472 -102.346185 -88.049744
v 26.988507 -104.713820 -89.671727
v 77.944540 -124.796693 -99.870842
v 81.381416 -127.869003 -100.727779
v 40.897291 -121.156668 -92.157809
v 116.672813 -129.780911 -101.219454
v 34.291461 -122.082982 -90.919519
v 143.822615 -133.702927 -97.347791
v 191.478900 -133.868922 -84.732923
v 119.819325 -134.750246 -100.971683
v 18.618008 -124.721413 -87.115705
v 127.943694 -140.135231 -99.189951
v 205.532473 -144.385285 -74.034124
v 160.077111 -155.845593 -80.291841
v 174.866672 -152.914976 -74.283531
v 140.192324 -158.401572 -77.917724
v 136.064102 -158.826975 -72.114215
v 117.066554 -163.612135 -74.734129
v 115.044026 -164.110454 -75.210603
v 8.517989 -164.420449 -70.568971
v 32.784715 -166.041839 -76.332745
v 27.597866 -169.260823 -74.173164
v 79.397277 -182.030180 -67.567753
v 82.535662 -181.895003 -56.664130
v 79.819693 -184.222807 -49.602386
v 63.963004 -193.792560 -62.403876
v 20.107912 -205.178679 -46.552501
v 10.920857 -205.496203 -41.551236
v 199.710142 -146.065055 -73.650686
v 155.649388 -156.910578 -76.824403
v 189.924359 -148.787035 -69.739955
v 131.080640 -159.640521 -71.418689
v 151.678909 -154.390476 -64.174963
v 103.815258 -169.294889 -54.407127
v 65.380499 -194.187841 -57.592531
v 113.417094 -164.981808 -49.378578
v 56.293339 -201.369458 -55.187081
v 142.736216 -155.699581 -35.050086
v 54.722972 -202.901377 -53.202775
v 34.275794 -209.871164 -44.769017
v 131.765251 -159.055874 -31.594884
v 21.784785 -211.473988 -37.694690
v 154.785247 -144.231050 5.279912
v 39.746052 -205.626295 37.703420
v 175.780884 -148.322651 -32.882805
v 164.337806 -74.457269 19.849205
v 20.605781 -201.056935 42.739945
v 125.262231 -146.805924 12.906176
v 129.675587 -146.722688 11.475827
v 157.086458 -139.656446 9.790663
v 25.796860 -172.816053 58.627750
v 43.637628 -159.164499 53.705804
v 55.978554 -152.979539 40.195216
v 7.977543 -160.606176 57.069615
v 25.773146 -145.688121 58.042715
v 21.500521 -136.155672 57.374015
v 23.881410 -133.757479 56.794125
v 126.405430 -109.834943 24.403646
v 134.095485 -100.377853 24.868463
v 140.456056 -95.682993 24.706325
v 146.172772 -93.432039 24.405538
v 14.751252 -42.396810 63.769970
v 22.829702 -43.463684 62.098858
v 167.483209 -104.407621 24.425944
v 27.214858 -165.331602 58.811086
v 5.841483 -150.175567 56.493263
v 15.562288 -153.480220 59.584498
v 19.224099 -155.111143 59.431424
v 29.770805 -151.273919 57.769933
v 34.437424 -148.776074 55.603585
v 34.174395 -150.946172 56.257060
v 35.673045 -145.496257 53.751568
v 16.423081 -101.585934 53.655211
v 21.735159 -61.265668 66.424059
v 26.796119 -63.979474 66.081511
v 116.797314 -91.633810 26.711196
v 129.415467 -95.471310 25.416667
v 97.262880 -86.191004 30.179096
v 17.597200 -50.107488 65.006047
v 21.045470 -49.872072 64.337455
v 144.992480 -91.390269 24.345372
v 175.769237 -90.279348 23.732998
v 183.764065 -90.933373 24.065665
v 161.996188 -81.129084 22.036522
v 20.893572 -36.165103 60.451333
v 38.861721 -39.192923 55.967885
v 87.642850 -60.079735 33.422578
v 42.637483 -39.979784 55.942202
v 47.890234 -34.381547 52.274322
v 86.683491 -54.380660 32.802972
v 74.690999 -46.248701 37.177253
v 78.243228 -44.115600 34.059662
v 130.679373 -45.416144 5.324644
v 127.916092 -43.989657 3.991091
v 139.119488 -45.781557 2.429518
v 89.296488 -32.159752 11.076708
v 12.342247 -1.460953 32.644951
v 8.559604 -0.634281 31.173988
v 13.017209 -156.799770 59.537491
v 90.668703 -84.450666 32.119259
v 9.685034 1.767437 25.458094
v 33.192484 -5.654062 18.158697
v 161.175624 -49.721926 2.139382
v 168.796018 -51.651102 3.331688
v 187.142531 -53.071938 1.435310
v 32.972579 -5.643333 -28.759671
v 31.881652 -9.156413 -35.797973
v 71.005550 -34.672564 -37.811563
v 86.670256 -46.736140 -40.358115
v 59.946360 -42.308496 -55.538816
v 93.504536 -60.519831 -52.220294
v 46.542530 -35.450762 -59.306963
v 51.846748 -34.765692 -55.164751
v 122.438962 -40.942583 -1.071522
v 17.493837 -11.532174 -46.868433
v 10.970129 -15.539237 -53.369213
v 21.878170 -21.710484 -55.833327
v 10.696653 -30.637187 -66.962764
v 38.601967 -33.269882 -61.455310
v 55.927028 -36.185995 -53.346697
v 41.517764 -34.897883 -61.574777
v 11.207861 -54.209594 -80.649260
v 85.105069 -56.641778 -51.797608
v 111.627830 -61.038066 -47.728081
v 151.933789 -61.621388 -41.868161
v 89.765888 -58.496730 -51.582027
v 108.003047 -62.120084 -49.661297
v 4.697007 -61.684646 -82.814028
v 12.916239 -61.158315 -83.518318
v 36.053420 -60.056095 -80.352479
v 179.323265 -67.623217 -45.606190
v 43.198826 -65.346205 -80.449831
v 198.754618 -69.129677 -44.699664
v 215.214927 -71.483736 -44.881754
v 74.276626 -97.403813 -86.626975
v 85.556863 -104.712733 -89.433401
v 38.867406 -104.756795 -90.739895
v 44.385975 -108.952063 -91.630929
v 110.767181 -104.134195 -85.511026
v 101.895369 -106.794891 -89.636498
v 57.871961 -113.890967 -94.003833
v 98.146052 -112.875055 -95.770309
v 205.217023 -122.141872 -82.078260
v 134.787485 -63.430131 -46.158899
v 188.501591 -69.333237 -46.183426
v 117.050358 -106.595240 -89.136531
v 20.425415 -75.837443 -87.196864
v 32.817274 -73.840165 -85.687426
v 5.355783 -74.909569 -86.084649
v 19.886200 -81.314859 -88.037106
v 52.776121 -83.257141 -84.161124
v 8.065902 -96.792749 -87.465499
v 66.578950 -98.903524 -89.585327
v 15.801771 -102.878035 -88.296632
v 17.047836 -105.227669 -88.512739
v 32.240306 -105.358210 -90.136933
v 36.254937 -110.721229 -90.952517
v 13.177593 -117.990496 -86.657524
v 45.045880 -118.487044 -92.884477
v 66.524573 -122.086679 -96.750272
v 199.718221 -125.171933 -83.368012
v 72.799965 -126.950535 -98.824743
v 107.538043 -128.312755 -101.605739
v 85.756646 -132.832869 -101.375253
v 90.305838 -130.879145 -101.899414
v 134.029003 -135.944968 -99.288474
v 145.581724 -128.056561 -96.677105
v 194.896561 -147.396903 -73.193909
v 33.942647 -142.026338 -87.080658
v 157.538101 -153.720894 -84.975055
v 150.336059 -156.371325 -83.844040
v 164.799957 -155.302815 -78.157340
v 143.866730 -157.945541 -79.931629
v 88.604805 -177.941426 -47.228836
v 57.259186 -198.535589 -59.788923
v 48.013748 -206.356018 -50.019056
v 40.699762 -208.896166 -46.512166
v 26.326846 -209.140410 -43.853219
v 149.288090 -157.500659 -78.049985
v 152.769188 -157.229218 -78.594871
v 166.638402 -154.239190 -72.067635
v 189.386888 -148.799808 -73.682470
v 203.664583 -145.655817 -70.248537
v 141.182455 -157.851610 -71.535856
v 171.048416 -153.490025 -71.545745
v 198.428783 -146.800981 -70.367415
v 120.155583 -162.947095 -71.081873
v 98.486698 -171.204943 -73.058054
v 147.502482 -154.615806 -57.184055
v 84.407157 -179.233734 -67.896350
v 124.333872 -160.686169 -49.071304
v 87.861138 -178.315020 -53.636247
v 121.193862 -161.921591 -51.417064
v 196.204376 -144.844409 -26.982870
v 171.796007 -149.112682 -31.868030
v 17.568364 -210.786755 -36.853039
v 139.196572 -150.798789 2.051821
v 97.225177 -172.733666 -54.143755
v 23.178705 -171.291337 58.527168
v 54.355600 -146.883926 39.148058
v 4.977420 -152.998747 55.413076
v 17.581508 -150.673187 59.660967
v 4.541012 -147.889836 55.480081
v 11.338453 -145.043555 58.649292
v 46.120022 -128.898955 42.501787
v 10.321311 -134.343964 57.054017
v 195.766182 -91.188874 24.654040
v 148.748669 -88.812742 23.966446
v 162.304433 -88.006614 23.380127
v 73.953975 -92.701953 37.275462
v 46.064232 -52.912079 59.994942
v 45.925959 -39.815753 55.348841
v 17.602732 -153.148079 59.570907
v 23.750919 -153.887083 59.036532
v 10.810677 -148.408019 58.809983
v 31.581824 -149.612165 56.988386
v 21.818657 -126.956288 56.371313
v 22.805681 -127.998125 56.464889
v 18.836007 -123.390552 55.633303
v 43.283420 -57.549517 61.320975
v 120.683173 -87.517383 26.167041
v 9.335658 -49.019348 64.831674
v 42.598896 -52.367682 60.508754
v 7.796464 -44.113291 64.065407
v 9.923378 -46.462767 64.595268
v 159.341865 -85.345669 23.066281
v 94.349699 -74.830880 31.104354
v 186.872598 -81.695873 21.699981
v 93.913268 -63.267822 30.599661
v 93.607865 -60.668318 30.346728
v 102.803848 -65.768521 27.128001
v 177.104459 -54.738633 6.023348
v 145.818034 -48.208657 4.539946
v 157.948220 -49.412093 2.671620
v 97.874261 -34.557020 5.645945
v 6.250292 2.121487 22.217769
v 84.963187 -73.902177 35.076488
v 77.351393 -29.884907 22.518325
v 170.778365 -53.379762 5.403418
v 180.322014 -53.434412 3.569657
v 192.522977 -52.874243 -0.158832
v 194.479198 -54.567322 2.736230
v 200.173106 -53.974442 0.499324
v 75.727784 -22.874433 -15.956059
v 29.761343 -1.357804 -19.485442
v 73.989156 -27.012174 -25.657554
v 38.203831 -8.827486 -31.939762
v 141.013285 -57.806576 -38.448017
v 106.095845 -58.494394 -46.326715
v 124.316091 -61.465189 -45.646657
v 43.887192 -28.536189 -54.286638
v 51.649785 -36.252130 -56.651295
v 26.170650 -16.848036 -49.046571
v 39.267626 -16.787634 -43.716837
v 32.529004 -22.849922 -53.058246
v 45.838540 -23.564807 -48.101609
v 100.606719 -62.864268 -52.330188
v 201.601638 -74.369738 -49.504243
v 74.893852 -100.518503 -88.655459
v 123.982216 -129.304694 -100.699294
v 44.804471 -44.786175 -67.943419
v 116.045731 -103.921279 -85.233807
v 45.169936 -79.634979 -84.945964
v 50.847296 -76.829370 -81.823195
v 31.066449 -93.312038 -89.091848
v 27.750069 -88.825556 -88.584437
v 5.074204 -100.270646 -86.522144
v 47.586590 -99.772341 -90.588567
v 59.071290 -107.356790 -92.649052
v 139.139901 -129.383959 -98.434941
v 131.945569 -127.767833 -99.637387
v 178.840660 -151.874786 -73.954893
v 145.949340 -156.905532 -84.148917
v 164.617016 -155.377212 -75.483366
v 147.115273 -157.413361 -80.891516
v 126.602790 -160.665431 -77.798469
v 175.821065 -148.438704 -29.221090
v 181.072193 -147.406316 -29.750825
v 58.973873 -198.748398 -58.002683
v 53.045063 -203.131909 -54.319472
v 15.432402 -201.492014 -48.937857
v 166.886364 -127.123963 -90.456029
v 149.048809 -157.222663 -80.789353
v 160.264247 -156.259563 -77.108748
v 105.267215 -167.794291 -74.799174
v 117.503291 -163.292891 -43.372515
v 101.279177 -170.535711 -49.558471
v 48.083339 -207.298442 -46.435289
v 19.278966 -209.248803 -40.523581
v 24.166015 -212.292036 -36.718167
v 129.921869 -149.416406 8.720061
v 139.154736 -141.550954 12.587163
v 24.574920 -165.606741 58.990148
v 11.616094 -158.481341 59.161880
v 59.712549 -143.109785 34.888970
v 54.872351 -143.996164 37.982043
v 55.124380 -131.615776 36.832223
v 184.963671 -94.082284 24.631557
v 85.666511 -79.792055 34.324670
v 77.402438 -80.715074 38.148555
v 74.439578 -72.700468 41.053375
v 79.910981 -70.440623 37.938240
v 32.532353 -70.060713 65.969827
v 76.511739 -54.041061 38.617076
v 27.921125 -67.673835 66.495904
v 22.517790 -65.906571 66.980565
v 31.424232 -172.380596 58.948777
v 19.260789 -160.117175 59.562801
v 21.119579 -162.858579 59.385119
v 9.394494 -152.275817 58.628199
v 8.680894 -154.012606 58.312757
v 28.870751 -156.996499 58.270809
v 8.562222 -147.589643 57.977085
v 34.724219 -152.845216 56.389808
v 13.522049 -131.867436 56.904459
v 21.494378 -97.310276 58.062169
v 33.696194 -65.805070 64.883378
v 37.025677 -69.183583 64.829060
v 125.558036 -98.708443 25.597965
v 12.269357 -54.355016 65.534473
v 134.297912 -94.196000 25.082074
v 19.228003 -47.703540 64.237379
v 3.397697 -47.487801 63.207264
v 169.787779 -89.242737 23.483255
v 172.789831 -93.491802 24.174301
v 166.666062 -88.998837 23.443377
v 195.099769 -87.741284 23.747947
v 95.453548 -68.527068 30.456628
v 108.184564 -70.630810 26.175861
v 7.980414 -2.008546 33.530320
v 85.306838 -69.172361 35.108666
v 129.168171 -42.911115 0.553937
v 147.472501 -46.517397 0.279679
v 137.092019 -44.105753 -1.055923
v 56.064914 -14.515470 -27.579200
v 58.720476 -16.149228 -27.397902
v 71.203188 -29.247437 -31.332885
v 33.837660 -10.846727 -37.524439
v 51.884944 -15.639826 -33.391611
v 23.488986 -12.344454 -44.793027
v 88.425650 -54.049869 -47.785857
v 79.067318 -51.358455 -49.876471
v 50.890600 -31.214207 -52.520189
v 81.788886 -59.436805 -55.932570
v 54.946491 -38.788013 -56.501193
v 200.852297 -66.526439 -41.501345
v 27.962293 -8.206305 -36.344543
v 28.673679 -11.921247 -41.481968
v 58.680648 -20.580734 -33.709172
v 49.574471 -18.641965 -39.511958
v 11.638460 -22.523472 -60.012496
v 61.176926 -24.154553 -35.625816
v 40.135178 -29.311072 -57.014173
v 82.630293 -50.859037 -47.343556
v 14.889395 -53.398628 -80.057337
v 77.742074 -55.747958 -54.825847
v 39.503125 -72.177624 -84.027849
v 8.295568 -75.345569 -86.782886
v 14.878056 -75.853843 -87.337415
v 46.533550 -75.540290 -83.046989
v 70.200586 -103.864171 -91.546924
v 111.141355 -101.970414 -82.658860
v 97.711031 -109.063660 -92.408360
v 74.104397 -121.192838 -98.602190
v 128.676041 -128.228382 -100.091182
v 43.844275 -40.945790 -65.487019
v 4.707455 -68.038665 -84.571752
v 25.225905 -78.003855 -87.435785
v 63.679482 -103.635425 -91.737034
v 207.183390 -126.012192 -82.305226
v 88.564384 -128.716586 -101.608676
v 102.472530 -130.118976 -102.116299
v 160.581439 -132.069430 -92.407884
v 18.817962 -123.355568 -87.399707
v 184.838875 -149.939104 -75.133992
v 156.022407 -156.813159 -79.220972
v 171.145247 -153.990442 -75.085117
v 147.005510 -155.257618 -64.068292
v 128.490219 -160.555586 -74.695609
v 83.803828 -181.355757 -47.342687
v 61.556544 -195.952055 -61.021416
v 102.339578 -169.665993 -72.967057
v 102.400996 -168.099402 -76.530172
v 120.422327 -162.757005 -72.979341
v 182.981309 -147.266720 -44.169744
v 111.498663 -165.856047 -56.255652
v 170.790194 -149.604272 -24.933236
v 124.453465 -161.622269 -25.580819
v 16.958214 -208.372463 -40.707753
v 23.669223 -201.263764 44.094206
v 171.227451 -75.997641 20.040089
v 32.256881 -173.668452 59.003131
v 41.263766 -164.768279 55.499318
v 45.497647 -156.599611 51.895746
v 15.437381 -159.797139 59.604611
v 18.535468 -132.816950 57.223965
v 27.697405 -134.245375 55.747771
v 46.345268 -44.437197 57.120627
v 18.401502 -43.212765 63.382478
v 81.244703 -80.898195 36.151487
v 44.432306 -133.121828 43.596475
v 22.883917 -120.150054 55.716473
v 168.586645 -53.780073 6.362482
v 19.860598 -116.642031 55.098571
v 87.830915 -65.342999 33.631014
v 76.591417 -25.528896 15.896445
v 69.118689 -22.752567 -24.939464
v 39.961272 -7.231577 -27.566888
v 24.111388 -14.053899 -46.731468
v 29.101427 -15.749109 -46.282290
v 81.599239 -47.820082 -44.690278
v 117.421581 -61.327912 -46.728656
v 63.664288 -36.321040 -46.528675
v 59.179911 -38.097797 -52.383552
v 64.982226 -45.140793 -53.836941
v 180.108539 -65.274025 -42.974956
v 53.123548 -40.334427 -59.220487
v 111.760260 -98.291695 -78.327043
v 61.995923 -29.552320 -41.131735
v 43.492156 -61.398487 -78.651800
v 102.460026 -99.677719 -81.126411
v 74.136993 -103.613354 -90.851016
v 212.936813 -120.517181 -80.613599
v 18.962046 -69.899547 -86.010887
v 22.949608 -78.809841 -87.664320
v 19.057333 -83.817925 -88.193879
v 47.148962 -115.152173 -92.903464
v 20.650087 -119.284523 -88.340582
v 15.119515 -124.066275 -86.124665
v 14.797714 -199.389911 -51.332132
v 136.625454 -157.318679 -36.256240
v 126.168502 -160.933250 -28.208565
v 117.853903 -163.813542 -32.059193
v 143.234024 -145.883854 7.360637
v 180.884092 -90.087355 23.804567
v 186.389164 -84.156512 22.459018
v 83.448836 -62.120708 35.948506
v 6.065357 -50.162772 64.491507
v 30.482947 -47.838445 61.147764
v 14.447378 -47.976292 64.673290
v 41.983619 -40.987811 56.502016
v 91.678440 -68.267005 31.997331
v 35.563499 -40.342045 57.030332
v 35.428812 -2.023999 -14.243672
v 86.013556 -61.067952 -55.459111
v 47.467381 -27.855050 -51.600082
v 13.739670 -13.910784 -51.015086
v 22.616742 -26.887963 -60.719446
v 26.390657 -21.610418 -54.011922
v 32.419311 -103.660339 -90.022351
v 25.564165 -87.167476 -88.478509
v 29.389511 -99.427224 -89.287535
v 119.870926 -162.366276 -48.036938
v 134.244154 -158.284379 -30.778489
v 178.827583 -148.040021 -24.799536
v 43.526389 -44.339264 57.709367
v 109.034056 -66.079166 25.008419
v 38.664972 -10.184081 24.586047
v 23.933259 -8.636790 -39.422804
v 22.074926 -15.613255 -49.614653
v 7.210251 -71.199596 -85.929532
v 102.753394 -168.926427 -74.543257
v 207.771095 -70.538433 -44.899625
v 36.847589 -65.306056 -82.186426
v 29.635859 -103.255589 -89.739444
v 21.981645 -83.488626 -88.176154
v 41.921757 -98.101498 -89.918278
v 26.101998 -100.573608 -89.386198
v 110.418024 -166.037605 -73.767357
v 107.494100 -166.641206 -75.508615
v 46.033072 -98.354547 -90.270505
v 25.271631 -82.287691 -88.019605
v 138.872634 -156.963903 -31.422055
v 42.886584 -100.833077 -90.548435
v 115.137622 -164.681571 -70.774225
v 91.846801 -99.483913 -82.976767
v 27.661339 -49.968265 62.517129
v 181.024670 -147.505501 -39.525461
v 146.428440 -156.515134 -70.074669
v 21.739083 -117.939514 -88.719644
v 26.512501 -102.805890 -89.568924
v 25.048957 -98.511741 -89.157379
v 7.728594 -137.139410 56.826861
v 15.463570 -210.986447 17.115839
v 98.399951 -170.216886 -75.271307
v 3.445655 -95.316200 -86.142727
v 31.351079 -18.236777 -48.467116
v 85.220185 -179.916413 -58.624952
v 114.706202 -164.724038 -72.800226
v 111.327437 -165.283941 -75.278047
v 17.240866 -100.027239 -88.582549
v 24.776017 -49.674242 63.175690
v 22.260287 -51.980763 64.604046
v 28.248319 -148.177251 57.762275
v 26.938312 -156.121523 58.532399
v 14.881089 -210.262966 19.739898
v 34.313195 -168.362328 58.280268
v 29.983892 -100.724158 -89.413222
v 26.352603 -84.603296 -88.256007
v 112.876164 -165.218904 -73.580208
v 42.904886 -102.552074 -90.771669
v 31.277501 -144.767837 55.899537
v 32.931684 -145.518873 55.283305
v 22.684776 -153.632635 59.165902
v 30.045633 -178.994219 58.953276
v 139.932440 -156.894107 -65.095144
v 68.738882 -98.097289 -88.710084
v 20.850158 -154.173422 59.251293
v 110.182086 -166.369967 -50.356763
v 507.011677 -123.829956 -0.215288
v 300.240844 -106.771605 21.220823
v 387.232925 -126.294912 -15.377966
v 235.724136 -112.374341 -75.083047
v 161.124687 -133.532420 13.748174
v 88.955282 -112.977353 28.432854
v 111.962130 -81.082371 26.983810
v 292.972266 -132.943601 -24.861872
v 101.365253 -94.257742 28.992051
v 102.219250 -99.584799 28.227618
v 159.287099 -147.643792 -2.944837
v 78.828899 -30.440907 -25.448885
v 186.280239 -142.763259 -4.217481
v 543.003460 -124.282534 1.688202
v 598.688563 -126.107323 -4.135416
v 439.637284 -126.057649 -17.394843
v 449.090376 -125.026693 -11.456714
v 121.655792 -45.702968 -25.421218
v 135.639197 -107.581625 24.249860
v 627.789659 -96.726225 -29.175622
v 140.445222 -155.987641 -44.818477
v 97.762122 -120.730628 25.470194
v 98.516964 -45.400695 -32.556085
v 99.412329 -56.209578 26.097400
v 132.811766 -56.075607 -37.643005
v 472.609224 -94.934319 -45.420284
v 763.552873 -68.562611 0.295183
v 454.806457 -126.131003 -42.686189
v 618.298722 -80.526385 -17.624815
v 399.301665 -121.885158 11.671003
v 346.764892 -66.946225 -28.253098
v 400.193053 -111.049005 -62.913808
v 447.835425 -126.476295 -41.210135
v 637.844806 -120.764790 22.517818
v 618.857244 -76.528345 -13.754808
v 771.214830 -79.140323 -11.151795
v 791.464334 -60.692467 9.007150
v 501.702286 -62.729876 -10.027761
v 870.493911 -82.775936 -19.091070
v 886.620603 -49.052288 2.800753
v 707.185073 -100.713433 37.691406
v 509.452163 -96.457315 -42.291631
v 822.640167 -114.740871 -5.152734
v 410.182123 -127.703353 -42.197134
v 707.001948 -72.748833 35.971283
v 406.099419 -126.301985 -48.971490
v 749.817854 -103.033309 40.628378
v 856.541964 -53.016869 45.420713
v 977.191963 -35.937961 66.740119
v 284.584129 -62.405648 9.963783
v 688.472403 -62.290106 29.148360
v 801.799553 -57.547364 41.319050
v 515.458984 -62.246211 10.724241
v 896.379159 -46.940451 48.069996
v 400.729096 -57.653728 0.731486
v 1002.125216 -58.180091 76.396835
v 967.615974 -40.538417 70.197527
v 853.164560 -57.154901 47.868146
v 249.360268 -65.609125 13.088680
v 741.301504 -64.738430 37.811041
v 862.668900 -56.541878 48.883560
v 866.425322 -55.186262 48.620057
v 876.006474 -52.153106 48.200856
v 958.000367 -39.132060 65.005774
v 972.880259 -38.024637 68.550016
v 976.832401 -38.487847 69.575367
v 263.747758 -62.354833 9.444474
v 759.991962 -63.060452 39.438148
v 806.061016 -60.355400 43.876568
v 863.345579 -50.975147 44.486978
v 891.874525 -51.465461 50.994806
v 967.605437 -38.185407 67.546174
v 230.026629 -65.286402 12.594047
v 236.527910 -62.708936 9.917362
v 257.300888 -66.068730 13.746783
v 335.388055 -60.732996 8.983425
v 356.313835 -61.327739 10.791788
v 388.083394 -63.310797 12.989842
v 695.607454 -64.356155 31.513490
v 754.177860 -61.900986 37.967130
v 772.622800 -60.495193 39.552958
v 789.959348 -58.685655 40.590327
v 797.779732 -59.543668 42.359003
v 808.674279 -58.867999 43.265402
v 826.271466 -57.389215 44.535936
v 834.337453 -56.740065 45.160152
v 845.509491 -55.608063 45.845746
v 847.628497 -52.614510 43.335730
v 884.674589 -52.733584 50.336785
v 910.808514 -48.534027 53.804209
v 994.473144 -36.926060 66.404658
v 998.130809 -36.893652 64.841872
v 369.488274 -60.514293 9.564388
v 368.214488 -62.144685 12.449380
v 764.036845 -60.322132 38.194260
v 782.635851 -58.205881 38.876827
v 810.912614 -56.861677 41.961517
v 821.427720 -56.033274 42.793672
v 833.061607 -55.046748 43.587433
v 872.329978 -50.396002 45.790943
v 890.235927 -48.673905 48.393984
v 902.187908 -45.722322 48.854928
v 958.887671 -35.911271 62.522473
v 962.301371 -36.564038 64.069653
v 967.298716 -35.838035 64.684674
v 301.491921 -60.708928 7.530024
v 361.888324 -61.254672 10.798219
v 511.569950 -64.959525 13.213827
v 643.486081 -63.544288 23.989881
v 655.843539 -62.962546 25.176839
v 673.590566 -62.802888 27.494552
v 682.359252 -62.551595 28.522769
v 697.988045 -61.542662 29.874673
v 706.696497 -60.329987 29.734018
v 730.507590 -60.096941 33.000392
v 752.735869 -59.552376 35.740515
v 758.204592 -59.406138 36.428320
v 767.406213 -58.564951 36.909809
v 773.360813 -58.727750 38.005814
v 809.723458 -55.378108 40.108286
v 816.880222 -55.397654 41.339710
v 824.147795 -54.051461 40.891344
v 832.965480 -53.989422 42.382075
v 841.430129 -53.720932 43.494887
v 853.801301 -51.337754 42.941902
v 912.699709 -42.660761 49.500818
v 973.878179 -32.825728 62.961633
v 989.850241 -31.823820 63.085035
v 989.903475 -35.680448 66.322204
v 994.514116 -33.398705 63.832894
v 276.197128 -59.983525 5.483687
v 349.167155 -60.603960 9.148083
v 354.266823 -59.696384 7.050745
v 382.342205 -60.155741 8.788281
v 391.435481 -60.692713 9.512877
v 498.322137 -65.659679 13.360309
v 539.392355 -65.358283 15.032761
v 594.322450 -62.883292 17.549104
v 661.497559 -61.620138 24.611609
v 665.835655 -62.531597 26.208249
v 688.613385 -60.604815 27.356737
v 715.460090 -59.593699 29.890578
v 723.328194 -58.996789 29.864182
v 736.884000 -58.891549 32.233021
v 741.151220 -58.702033 32.648335
v 746.867538 -59.617143 34.932278
v 761.052282 -57.937149 34.788037
v 784.242218 -56.245340 36.366554
v 788.407372 -56.456116 37.655304
v 795.964895 -56.879920 39.654993
v 800.674048 -55.651460 38.803475
v 818.058268 -54.309720 40.149138
v 840.175388 -51.914834 40.812947
v 848.959944 -51.313967 41.828052
v 907.089836 -45.087641 49.840046
v 924.531879 -40.191400 52.354303
v 969.069405 -32.508826 61.905701
v 980.802409 -33.981652 64.844024
v 314.888739 -59.785862 5.904439
v 374.085484 -59.675757 7.712420
v 388.574510 -60.024763 8.475943
v 400.164915 -59.611263 7.576464
v 403.636884 -60.393154 8.784214
v 407.946459 -59.166838 6.547623
v 490.084164 -65.115795 12.674233
v 537.820570 -62.434986 12.169230
v 548.116003 -62.852853 13.326422
v 610.741529 -61.190173 17.255542
v 629.554107 -62.244792 21.028335
v 637.602292 -61.455407 21.101728
v 647.973437 -62.113979 23.324376
v 653.924374 -61.865146 23.806307
v 665.983876 -59.873788 21.576044
v 665.095747 -60.632975 23.584176
v 675.266838 -61.224362 26.135653
v 673.347012 -60.346156 24.365800
v 682.274787 -60.020468 25.192153
v 699.876379 -60.142006 28.354596
v 699.101722 -59.434023 26.695123
v 708.836171 -59.138075 27.671787
v 730.397764 -58.786901 30.861116
v 746.924280 -58.186387 32.617802
v 755.039164 -57.003298 30.606905
v 753.447874 -58.279137 33.972415
v 774.960292 -57.271806 36.332558
v 809.139006 -54.198937 38.080479
v 829.706943 -52.166683 38.824908
v 831.949839 -53.100143 40.958308
v 862.216939 -48.797910 41.007465
v 870.510632 -49.146083 43.858736
v 895.968253 -44.018712 44.397532
v 903.390370 -42.272474 45.061835
v 923.850408 -38.694084 50.516656
v 970.432250 -30.709271 60.818354
v 368.905028 -58.535367 3.269890
v 393.341978 -58.952877 5.934430
v 414.930451 -58.712694 5.286597
v 471.833901 -63.277007 10.722795
v 500.465444 -64.039560 11.959574
v 522.746628 -61.999614 10.856207
v 542.681442 -62.673458 12.743638
v 556.515294 -60.970539 11.609904
v 576.153355 -62.909928 15.702662
v 582.859607 -61.901969 15.218904
v 604.396340 -62.314262 17.991882
v 603.494263 -61.366981 16.595728
v 618.744444 -60.662800 17.242171
v 628.564597 -60.694738 18.573678
v 651.563939 -60.222806 20.492801
v 651.846952 -61.034565 22.401815
v 660.509198 -59.940477 20.798175
v 691.372575 -59.670341 26.021331
v 716.380985 -58.877828 28.328994
v 773.757548 -56.516973 34.651950
v 795.830696 -55.149517 36.835174
v 788.753954 -55.033011 34.501196
v 810.235421 -53.416853 36.534811
v 815.092612 -53.526300 38.049328
v 820.859941 -53.291804 38.941621
v 836.785327 -50.698564 37.162372
v 854.380402 -48.529821 37.517813
v 879.100565 -47.452159 43.944279
v 885.449037 -44.527432 41.196933
v 889.408184 -46.022248 45.220291
v 927.748719 -37.958086 51.897945
v 931.693552 -35.626469 51.988367
v 937.481193 -31.775232 52.317490
v 938.373835 -35.386999 55.691923
v 980.261547 -31.473428 62.362725
v 225.538661 -57.120866 2.524880
v 421.066380 -58.880179 5.671173
v 426.552334 -59.083329 6.089619
v 471.558990 -61.210104 8.379634
v 489.409253 -63.429729 11.101995
v 494.285704 -60.736439 8.034939
v 501.590522 -59.870045 6.664910
v 510.277005 -62.133355 10.358393
v 529.442332 -62.519093 11.752552
v 543.735339 -60.785135 10.293447
v 565.024997 -60.689603 11.753248
v 579.133299 -60.310252 12.088117
v 590.347353 -60.762265 14.176916
v 596.082617 -61.061978 15.322521
v 611.771449 -60.475453 15.920084
v 637.977486 -60.318451 18.942147
v 780.822956 -55.298688 32.606624
v 798.961162 -54.314565 35.556423
v 799.783215 -53.706036 33.050629
v 862.236506 -47.567544 38.167983
v 876.349281 -48.035131 43.967439
v 882.934057 -46.518283 43.815208
v 907.797324 -40.156946 43.640643
v 912.989955 -39.229968 44.934423
v 916.369567 -39.255444 46.934809
v 986.193529 -30.980329 62.232604
v 994.479581 -31.816470 62.704024
v 259.767401 -58.150866 1.330329
v 383.865506 -57.600569 -2.240795
v 407.770079 -58.128098 3.482307
v 417.654062 -58.025679 3.247034
v 426.830935 -58.158959 3.784163
v 436.665025 -58.552844 4.720263
v 473.208607 -59.216660 5.117754
v 479.626415 -58.885051 4.107789
v 521.240858 -60.097521 7.837126
v 525.586582 -60.253333 8.345268
v 533.145197 -60.937273 9.908073
v 549.492477 -60.754033 10.661571
v 550.186360 -59.602710 7.545936
v 570.491857 -60.356446 11.384720
v 566.622252 -59.883148 9.496499
v 574.439339 -61.028556 13.086648
v 628.706055 -60.213101 17.355641
v 814.643306 -52.406847 34.313699
v 833.347542 -50.466940 34.492939
v 837.634609 -49.748148 32.693966
v 867.434057 -47.144879 39.330849
v 877.323988 -46.480402 41.708626
v 890.473616 -43.814808 41.974376
v 930.928850 -33.736157 49.084471
v 986.643031 -26.258787 58.535157
v 221.976839 -55.055825 -1.692458
v 239.312311 -57.786188 2.106295
v 231.017653 -55.891584 -1.121107
v 247.991390 -56.407508 -2.768492
v 249.812440 -59.186580 4.134844
v 376.182723 -57.605872 -4.456054
v 398.223526 -58.439377 4.570354
v 424.946761 -57.548775 0.828138
v 430.396103 -57.580001 1.301301
v 438.406429 -57.897400 2.657293
v 444.557147 -58.146887 3.261607
v 457.379132 -58.012600 1.953409
v 460.262825 -58.660858 4.157017
v 466.803295 -59.103054 5.028329
v 489.625457 -59.492955 5.728630
v 494.895994 -59.580481 5.915024
v 516.092169 -59.509585 6.067262
v 514.833519 -60.532102 8.369933
v 532.273593 -59.866384 7.636221
v 537.874153 -60.749166 9.914055
v 565.131121 -59.654086 7.476430
v 875.280191 -44.717852 35.840391
v 921.117046 -36.845747 46.088957
v 934.875627 -32.399993 50.693353
v 978.887773 -27.568122 59.217204
v 994.003344 -25.924531 58.371153
v 239.636858 -55.627350 -4.361536
v 388.154810 -57.859977 1.491781
v 444.052322 -57.658177 1.118581
v 454.922093 -58.421853 3.738612
v 464.101244 -58.200249 2.186194
v 473.062724 -58.493889 2.798498
v 477.641360 -58.329823 1.173320
v 497.027386 -58.886164 3.535462
v 509.226295 -59.336076 5.281613
v 508.345828 -59.992134 7.002983
v 524.338545 -59.329604 5.467106
v 557.416928 -59.821430 8.989353
v 865.319206 -46.213702 35.147107
v 934.247431 -30.739952 47.006479
v 944.320375 -27.642574 53.788173
v 981.276320 -24.518176 57.344002
v 374.894792 -58.140830 1.719701
v 502.833758 -59.140776 4.588434
v 506.929406 -58.971641 2.823046
v 513.912813 -59.069732 3.374106
v 520.243581 -59.208489 4.458926
v 536.603531 -59.435634 6.015602
v 927.565207 -33.924033 46.156145
v 943.053558 -27.123174 52.195041
v 955.878005 -25.638339 57.093809
v 974.624303 -21.210910 56.174644
v 290.006770 -57.176336 -5.980419
v 492.582108 -58.841422 3.630423
v 939.031371 -29.991744 51.667385
v 956.003942 -19.871845 53.911523
v 959.680298 -20.331952 55.372585
v 994.948121 -23.024472 56.290033
v 945.724292 -24.632770 51.437503
v 949.770249 -21.865985 51.954157
v 967.746406 -23.052183 57.069117
v 974.275307 -16.263809 54.234878
v 991.086362 -22.906005 56.309430
v 944.177751 -24.566669 49.161796
v 948.492048 -21.884064 50.287981
v 983.454626 -20.770619 55.395659
v 953.312318 -21.168976 53.572715
v 953.270994 -18.524037 50.368039
v 965.557912 -17.100650 54.298903
v 979.725885 -20.486149 55.478361
v 950.025613 -20.218723 49.379969
v 952.623424 -18.296421 48.413372
v 959.587574 -16.464964 51.984578
v 963.348613 -16.422049 52.958851
v 990.480870 -18.838217 53.794994
v 963.530372 -14.220574 50.370375
v 969.196809 -12.861186 51.463996
v 958.591642 -15.376545 49.167387
v 961.813472 -14.592522 50.122328
v 958.877941 -14.858159 47.525029
v 977.684597 -14.582896 53.236806
v 980.589292 -13.702389 52.433493
v 962.265385 -13.162080 46.367406
v 966.046458 -11.302387 44.476646
v 966.573960 -11.523802 46.418923
v 972.658184 -9.762129 48.532506
v 1010.662617 -15.790081 49.181663
v 974.383320 -11.164142 51.003301
v 977.049978 -7.916933 47.447842
v 984.304475 -8.724586 49.296646
v 1011.795688 -12.620932 46.451002
v 975.043888 -7.605307 45.474759
v 993.490935 -8.676160 47.777433
v 984.684704 -4.307545 43.592546
v 988.151351 -4.885963 45.553888
v 1002.960082 -7.220596 45.089578
v 1004.852590 -9.443972 46.184860
v 1001.076621 -4.798568 44.071720
v 1010.700459 -9.906452 44.843927
v 979.027596 -4.437129 39.414562
v 980.281389 -6.679643 46.310634
v 994.936617 -3.790248 44.672481
v 990.588072 -3.891231 44.742295
v 982.488334 -2.990992 39.114594
v 988.286790 -2.094432 41.035163
v 994.981707 -1.459580 42.320739
v 1004.667386 -2.789806 41.882659
v 992.601670 -0.819571 40.468513
v 960.984109 -12.183307 23.416702
v 988.050107 0.265401 33.679459
v 996.613309 -0.172172 40.301211
v 1000.451891 -0.714935 40.852678
v 1006.052830 -0.786058 39.704936
v 1002.617384 0.647479 38.361388
v 994.045049 0.880056 36.569855
v 1001.362282 2.719530 33.181791
v 383.190775 -70.521146 -30.488113
v 360.392124 -67.415643 -28.062347
v 331.193372 -63.612548 -24.683394
v 479.440141 -82.634072 -34.678512
v 425.409445 -65.908958 -22.042337
v 436.114003 -68.158178 -24.075456
v 379.531328 -66.132654 -25.205788
v 769.340369 -67.074420 1.712345
v 436.015095 -92.560700 -47.318994
v 441.048580 -85.681835 -41.041959
v 321.401458 -69.627404 -33.076189
v 276.618418 -57.555671 -14.424068
v 366.794186 -58.374181 -10.884942
v 255.626598 -58.574164 -21.068854
v 280.219796 -59.980620 -21.476926
v 320.339940 -60.294260 -19.118602
v 335.821014 -59.358371 -16.093473
v 337.414176 -60.613506 -18.923494
v 346.121704 -60.850031 -18.843834
v 373.403451 -61.465834 -18.283113
v 293.774181 -61.268262 -22.895137
v 522.139005 -62.428161 -7.072950
v 291.709842 -64.542532 -28.599138
v 356.431007 -65.253468 -25.446321
v 553.439134 -63.811793 -5.976294
v 645.895666 -61.844406 8.743966
v 316.571299 -67.890540 -31.365524
v 486.086027 -66.223214 -17.181581
v 504.512335 -65.012463 -13.502993
v 609.520395 -65.188426 -1.251868
v 966.447295 -9.155937 29.875320
v 296.640853 -66.734269 -31.322510
v 327.430175 -67.719635 -30.450600
v 442.995091 -71.102241 -26.949088
v 808.724460 -54.126145 21.474397
v 633.729941 -65.475507 1.039616
v 788.491139 -56.721515 18.798692
v 935.798633 -26.348512 26.760294
v 279.808841 -68.183588 -34.535748
v 445.627625 -74.771028 -30.653262
v 530.546493 -72.262176 -19.845578
v 649.133067 -67.116833 0.234852
v 720.094423 -62.730440 11.231838
v 720.726830 -66.742797 4.568289
v 244.914463 -71.706004 -41.756430
v 314.420239 -73.190481 -37.536376
v 472.881409 -76.310166 -29.626517
v 495.997137 -72.757520 -23.907584
v 589.310038 -73.062104 -13.664750
v 798.619972 -59.309977 10.461868
v 878.388152 -45.207318 17.419507
v 406.358039 -77.168257 -35.974368
v 978.453411 -2.926734 16.979065
v 982.938467 -0.892904 16.801951
v 263.949387 -76.627152 -44.963526
v 269.536307 -75.917809 -43.802581
v 382.733627 -79.545147 -39.847510
v 437.573108 -78.193134 -34.619383
v 484.670605 -81.318181 -33.017478
v 484.151468 -77.924313 -30.062786
v 516.783558 -77.418248 -26.336429
v 565.498625 -77.407570 -20.932470
v 567.961645 -75.220076 -18.572716
v 967.604551 -10.854276 9.375288
v 316.874284 -83.896790 -47.846911
v 322.807124 -83.151441 -46.775760
v 397.689033 -81.977099 -41.138630
v 446.239140 -80.803544 -36.265899
v 510.295845 -83.167652 -31.945507
v 647.082391 -79.925804 -14.440708
v 660.944146 -77.720694 -11.189232
v 722.953727 -73.712373 -4.407729
v 907.914386 -40.541771 9.580736
v 324.860017 -86.186549 -49.412351
v 366.182843 -87.733142 -48.501811
v 367.934460 -84.491508 -45.465214
v 449.525835 -85.551261 -40.156265
v 664.316745 -78.321168 -11.550927
v 755.879246 -74.618247 -5.999991
v 978.005902 -4.818898 10.671546
v 984.656612 -2.225643 8.207834
v 409.514063 -88.881052 -46.475885
v 575.147510 -84.345444 -25.734425
v 988.290604 -1.718850 4.105544
v 479.813297 -89.540599 -40.336839
v 978.153339 -8.553486 0.668144
v 982.220752 -5.531813 2.423756
v 850.207326 -58.691350 -0.959067
v 894.256707 -49.693064 -1.933079
v 420.837200 -94.417897 -50.199620
v 860.751135 -57.608891 -2.304985
v 961.635851 -20.742865 -3.758369
v 954.918840 -28.562171 -11.165169
v 975.402086 -18.430257 -15.920969
v 287.063504 -58.036013 -14.990297
v 292.129355 -57.786406 -13.258436
v 251.727940 -56.604284 -15.027863
v 266.758734 -56.893079 -12.701037
v 431.357429 -60.523928 -12.495278
v 436.574907 -59.006652 -8.073772
v 244.707800 -56.411751 -16.074050
v 272.820325 -57.854567 -16.248978
v 280.282856 -58.463958 -17.436458
v 309.388966 -58.415243 -14.363828
v 316.495623 -59.141069 -16.374229
v 326.707406 -59.418089 -16.589442
v 382.300200 -60.670224 -16.173124
v 392.818440 -60.771027 -15.737464
v 244.637586 -56.933584 -18.101156
v 262.529071 -57.392519 -16.231533
v 350.057379 -59.119967 -14.448332
v 388.681375 -63.696893 -21.137620
v 400.840310 -61.662571 -17.022964
v 409.603112 -61.044743 -15.270214
v 415.396232 -60.817026 -14.415002
v 433.385204 -62.746259 -16.689191
v 441.112660 -60.532500 -11.823094
v 454.327012 -60.504661 -10.569366
v 256.638072 -57.887981 -18.943269
v 358.933085 -60.201564 -16.706110
v 369.469162 -60.897836 -17.442652
v 422.871451 -60.181244 -12.410643
v 439.879328 -62.543166 -15.813977
v 948.713672 -20.298789 43.365379
v 263.132166 -58.578893 -20.074179
v 271.991768 -58.446630 -18.357695
v 309.716282 -60.080634 -19.309858
v 330.819002 -61.130135 -20.291995
v 410.255208 -62.481162 -17.887989
v 472.354275 -60.732876 -9.246114
v 298.544801 -60.284397 -20.465684
v 317.686430 -61.618719 -22.079173
v 403.266795 -64.805366 -21.945795
v 418.107332 -63.260990 -18.662877
v 420.229868 -62.526961 -17.292713
v 489.429117 -61.265973 -8.551232
v 495.599909 -62.843973 -10.943070
v 949.369337 -19.793767 41.193370
v 262.427124 -59.657896 -22.733986
v 262.459649 -60.570017 -24.672080
v 305.495775 -61.191753 -21.964820
v 353.396970 -62.073832 -20.691734
v 392.246193 -62.837937 -19.555605
v 408.648538 -64.007305 -20.404745
v 433.040448 -65.993293 -21.625177
v 445.728095 -61.081131 -12.574704
v 511.717503 -61.465489 -6.213208
v 344.099435 -62.209451 -21.538792
v 360.988311 -63.617008 -22.739248
v 371.874414 -63.701298 -22.147103
v 465.797005 -63.022216 -14.365146
v 472.601441 -63.138900 -13.866553
v 534.696208 -62.017470 -4.693385
v 550.503581 -61.988394 -2.739915
v 559.970360 -62.998685 -3.572461
v 589.226207 -62.408774 1.409689
v 608.944282 -61.038913 6.726136
v 952.719951 -17.712101 40.068963
v 957.265208 -14.935150 36.369686
v 968.971585 -8.579116 38.311315
v 285.143298 -62.151112 -25.218736
v 298.725551 -62.519090 -24.822358
v 334.193450 -65.637426 -27.338246
v 519.266476 -63.716754 -9.796309
v 527.242565 -62.903616 -7.408119
v 543.084478 -62.742018 -5.138920
v 598.554337 -62.905015 1.504464
v 623.112622 -61.986548 6.034812
v 635.237251 -61.959166 7.421597
v 904.805610 -37.988048 34.635850
v 955.440705 -15.795177 32.041350
v 952.228156 -17.594373 35.127586
v 961.884844 -12.488475 38.827795
v 956.494313 -15.510431 37.631370
v 973.645890 -6.244376 37.496365
v 272.493224 -62.233400 -26.709058
v 309.724641 -62.750112 -24.558135
v 341.126510 -63.641686 -24.056009
v 348.231313 -65.086761 -25.694758
v 372.225451 -65.321782 -24.506775
v 385.316524 -66.587869 -25.476572
v 419.452271 -65.231927 -21.491475
v 469.269708 -65.943935 -18.423644
v 509.218124 -63.410819 -10.337422
v 521.411299 -65.717125 -12.715540
v 566.984408 -64.075218 -4.642128
v 605.869802 -62.759120 2.622270
v 615.718295 -62.511280 4.131313
v 746.970808 -57.604230 23.129573
v 755.723831 -57.001500 24.371998
v 915.518037 -34.509242 32.761910
v 923.645345 -31.627351 32.565559
v 937.398383 -26.312213 37.078838
v 939.574269 -25.045512 35.868712
v 255.296983 -62.788986 -29.384135
v 315.988128 -65.697507 -28.570324
v 321.823962 -64.569019 -26.610097
v 370.620978 -66.516411 -26.235537
v 440.102109 -66.684941 -21.957920
v 461.381800 -66.200561 -19.486927
v 527.567761 -64.400761 -10.007908
v 533.908405 -63.537339 -7.836300
v 577.563737 -63.012443 -1.225506
v 584.959153 -63.820230 -1.845495
v 617.719815 -64.379781 0.961346
v 645.518601 -62.904539 6.571312
v 659.797769 -62.506910 8.818052
v 674.808935 -61.679941 11.658870
v 778.845386 -55.435952 26.420185
v 771.951026 -56.392990 23.327880
v 909.212274 -36.417695 32.386014
v 929.372293 -29.360599 33.371920
v 935.028509 -27.104179 35.028900
v 947.247041 -20.705689 36.064009
v 960.724407 -12.683657 32.735904
v 976.399888 -4.424876 34.650307
v 281.232292 -63.971692 -28.680555
v 413.864256 -68.793751 -26.495626
v 480.407398 -69.628879 -21.971161
v 489.634024 -64.752753 -14.750069
v 563.914042 -64.787836 -6.263146
v 574.667176 -65.309268 -5.689675
v 588.719607 -67.090982 -6.511196
v 625.632453 -64.584349 1.525160
v 640.204573 -64.457688 3.360816
v 653.818702 -64.208295 5.070113
v 682.213856 -61.390102 12.741528
v 722.013254 -59.521230 18.258840
v 725.241622 -60.393442 16.067897
v 796.362815 -54.032044 27.681736
v 895.247086 -39.980181 31.633887
v 967.104583 -9.156174 34.761417
v 972.608597 -6.183806 33.650904
v 264.916341 -62.580047 -28.002581
v 264.795777 -65.305518 -32.172016
v 374.670131 -69.443754 -29.697547
v 451.206235 -71.635721 -26.832656
v 453.487697 -66.846631 -21.020506
v 497.985164 -66.415185 -16.240404
v 501.609808 -67.508773 -17.293331
v 632.946890 -63.573932 4.100180
v 645.704451 -64.046299 4.531215
v 672.609826 -63.247898 8.511178
v 747.464908 -58.939068 18.639866
v 755.481201 -58.148271 20.114230
v 805.178771 -53.747000 24.422747
v 886.883045 -41.924558 32.851440
v 903.116262 -38.034655 31.141489
v 930.312264 -28.773429 30.723080
v 938.506312 -25.166009 30.478157
v 288.802738 -65.982111 -30.935521
v 303.631873 -65.569624 -29.239090
v 367.439040 -68.466797 -28.930256
v 474.236450 -67.898887 -20.491485
v 493.000052 -69.475799 -20.601957
v 535.346768 -66.120939 -11.771246
v 542.322547 -63.865364 -7.352065
v 543.664550 -68.804882 -14.355244
v 551.215895 -65.545879 -9.091828
v 563.382208 -67.301645 -10.114624
v 619.650432 -67.447867 -3.375099
v 663.433940 -63.462702 7.344061
v 664.637851 -64.766399 5.237025
v 678.692466 -64.414178 6.933102
v 682.054543 -62.895247 9.775981
v 709.016423 -63.011283 10.633457
v 742.072445 -60.688449 14.772184
v 778.282829 -56.502253 21.606147
v 793.977395 -54.993671 23.118431
v 815.472559 -52.579936 25.533818
v 852.600935 -47.713543 31.514559
v 850.176414 -48.072340 28.095183
v 871.143599 -44.758466 29.051216
v 883.522604 -42.503857 28.107187
v 887.690370 -41.817504 25.342177
v 893.850929 -40.215908 29.272516
v 912.808118 -35.135681 27.308837
v 946.519263 -20.927577 31.235730
v 974.768921 -4.660648 29.998034
v 487.002041 -68.822846 -20.379482
v 557.478694 -67.141425 -10.633190
v 566.261317 -69.413264 -12.478489
v 572.141851 -67.684709 -9.469539
v 579.823468 -66.757643 -7.206376
v 593.603710 -67.322367 -6.221474
v 669.000811 -66.220956 3.332623
v 685.853028 -64.070301 7.903792
v 705.576134 -63.888177 9.028330
v 751.772639 -58.603964 19.180833
v 765.267389 -57.899395 19.449941
v 774.044267 -57.484183 19.321986
v 797.005120 -55.566912 20.114034
v 826.228081 -51.335750 25.963671
v 839.152453 -49.752351 26.221781
v 843.330941 -49.465426 24.609480
v 858.514805 -46.992026 26.230668
v 870.975069 -44.982882 25.740390
v 895.251242 -39.988491 26.819660
v 906.961530 -37.066310 24.830940
v 928.218417 -29.684963 26.167854
v 951.794962 -17.856890 27.599095
v 979.558304 -2.362290 30.721836
v 991.970654 2.411645 27.502226
v 314.167113 -69.983739 -34.024168
v 404.593816 -73.997610 -32.895440
v 470.077786 -71.254581 -24.749319
v 507.973918 -68.552698 -17.907750
v 516.913199 -69.208409 -17.768698
v 548.901654 -69.317634 -14.434047
v 567.249993 -67.171897 -9.432585
v 602.804701 -69.756178 -8.271454
v 640.326711 -66.841611 -0.251888
v 833.978195 -50.572984 24.970842
v 856.455324 -47.554942 24.487715
v 881.328723 -43.312241 23.685192
v 922.538745 -31.889457 29.345976
v 926.116457 -30.534958 26.049309
v 948.361360 -19.830699 26.145967
v 1003.569422 3.102965 31.848953
v 256.245758 -64.693706 -32.121990
v 326.383602 -72.486360 -35.948702
v 491.571436 -70.982697 -22.448274
v 524.079087 -68.862746 -16.653207
v 554.686400 -69.583748 -14.086005
v 675.515832 -66.686313 3.150832
v 731.160735 -63.103716 10.371755
v 775.483882 -58.671641 15.944566
v 781.388142 -57.421271 18.260510
v 794.124165 -57.092606 16.538409
v 817.460081 -52.856952 23.053126
v 826.672023 -52.130236 21.676738
v 843.842252 -50.138860 20.930156
v 874.138268 -44.581852 24.289390
v 896.102652 -40.071865 23.950215
v 915.252092 -34.559304 24.186411
v 981.324697 -1.067186 25.850856
v 987.118776 0.964940 27.946152
v 997.391962 3.727673 24.503747
v 243.474874 -68.766277 -38.655241
v 257.846334 -69.235517 -37.778646
v 263.335532 -71.310019 -39.557921
v 365.947410 -72.504295 -33.651297
v 377.063149 -72.456666 -33.009152
v 501.151060 -76.067008 -26.695129
v 521.679551 -70.753062 -19.123270
v 581.235923 -70.987449 -12.394801
v 624.025957 -70.226707 -6.365453
v 637.385481 -69.736000 -4.334203
v 684.494218 -66.955036 3.258870
v 696.446001 -65.549888 5.992530
v 690.138684 -65.747964 5.405801
v 727.176590 -65.589895 6.246861
v 735.563948 -64.150723 8.422021
v 756.944382 -59.790438 15.577440
v 765.272422 -59.618063 15.021205
v 782.546668 -58.622316 14.964567
v 842.360661 -51.555923 16.540641
v 868.850317 -46.100042 21.123689
v 873.901452 -45.563304 19.572577
v 885.154193 -43.344309 19.456902
v 901.498335 -39.104307 21.542955
v 922.058025 -32.392800 22.762651
v 931.941916 -28.436733 22.315788
v 939.206694 -25.234466 20.212425
v 945.265278 -21.803805 22.497012
v 984.768687 0.361309 25.236686
v 255.669981 -70.962353 -39.905030
v 392.254525 -74.673711 -34.411100
v 396.143817 -78.604792 -38.056243
v 412.731146 -73.823627 -32.185676
v 426.386784 -73.716274 -31.124622
v 475.479600 -71.266940 -24.293676
v 486.450327 -71.874501 -23.915801
v 557.924749 -72.412658 -16.889517
v 647.740705 -71.077033 -4.936641
v 711.551587 -64.601439 7.930650
v 746.938141 -62.191236 11.354510
v 802.725986 -55.309168 19.419146
v 811.872559 -55.532441 16.031087
v 819.135988 -53.651328 19.383404
v 826.171990 -52.972233 18.873301
v 850.605675 -48.769724 22.520648
v 859.389495 -47.466861 22.260571
v 914.571504 -35.059181 22.228427
v 951.012280 -18.533392 22.906015
v 981.385461 -1.058494 21.705791
v 249.485228 -73.347963 -43.003489
v 519.212167 -73.783031 -22.595815
v 545.035637 -73.502162 -19.566126
v 563.494383 -72.274538 -16.084318
v 573.373626 -71.411425 -13.913880
v 678.978903 -69.725153 -0.920347
v 689.093246 -69.722165 -0.376352
v 756.253385 -61.956125 11.080488
v 770.054451 -61.100265 11.335511
v 836.431049 -50.805389 22.283226
v 855.811061 -48.577935 19.767574
v 866.097138 -48.138988 15.338603
v 930.591952 -29.345595 20.082814
v 934.975246 -27.360678 19.783904
v 938.346567 -26.424913 16.178311
v 951.592643 -18.614788 18.533092
v 962.298632 -11.485754 21.605424
v 976.825429 -3.289965 20.832735
v 990.103128 2.104662 23.366439
v 363.931702 -75.926044 -37.381091
v 370.190871 -77.148315 -38.274983
v 385.352530 -78.585402 -38.753178
v 388.646223 -77.378871 -37.373475
v 400.736780 -75.312154 -34.500629
v 410.575675 -77.271913 -35.797696
v 496.999788 -78.439557 -29.286269
v 540.274648 -73.698007 -20.302181
v 559.297160 -74.899601 -19.270595
v 611.996929 -73.618370 -11.530583
v 656.073960 -72.588428 -6.010434
v 670.645213 -70.455956 -2.384084
v 705.574460 -67.066957 3.927037
v 739.305061 -62.266116 11.657346
v 742.183223 -66.292948 4.712220
v 750.872172 -64.330006 7.250303
v 779.386166 -61.157876 10.092669
v 806.883141 -57.833506 11.761908
v 812.992089 -57.831396 10.257039
v 872.845161 -46.266478 17.544005
v 923.092896 -32.462517 19.875561
v 928.316296 -30.153887 21.176168
v 934.572872 -28.273874 15.964740
v 962.546028 -11.759856 17.256196
v 287.536527 -72.350612 -38.609265
v 454.359776 -73.033704 -28.058842
v 481.640435 -76.591812 -29.061855
v 513.151031 -73.916337 -23.340143
v 574.601904 -74.118901 -16.652374
v 595.608360 -73.248335 -13.050158
v 611.588610 -79.845691 -17.671456
v 732.701429 -67.665038 3.064206
v 823.599242 -56.039860 11.274436
v 860.936076 -47.821400 19.468496
v 902.252698 -39.791640 17.662515
v 918.505517 -34.283911 19.138592
v 932.404260 -28.984287 17.303102
v 945.865311 -23.067047 13.368016
v 954.752411 -16.561220 18.843349
v 986.425045 0.816251 19.855760
v 369.206154 -80.545270 -41.634813
v 426.810225 -79.421968 -36.609119
v 593.875310 -75.175822 -15.262051
v 665.534780 -70.246389 -2.463478
v 674.219448 -73.736109 -6.052433
v 724.644788 -68.393320 2.166294
v 764.610062 -63.798205 7.044348
v 774.182032 -66.207480 2.401584
v 808.535525 -59.880522 7.283386
v 817.717609 -55.871130 13.434014
v 837.555936 -53.881846 11.968762
v 851.004661 -51.395654 13.307581
v 922.129646 -33.751606 15.675244
v 937.604554 -27.538355 13.099654
v 941.346849 -25.298684 14.313396
v 950.880098 -20.100291 13.755559
v 955.807721 -16.872469 14.243020
v 960.780664 -14.099907 12.686694
v 970.288367 -7.277333 16.788137
v 969.884024 -8.340444 12.771072
v 320.275065 -75.060764 -39.097282
v 376.209611 -81.821831 -42.427892
v 391.072884 -81.844126 -41.472419
v 422.204799 -79.030039 -36.581258
v 421.645531 -83.850905 -41.027045
v 465.690575 -75.666565 -29.686017
v 461.474514 -79.809090 -33.981218
v 473.957111 -77.965272 -31.072101
v 526.068690 -76.238573 -24.316077
v 580.149745 -78.177924 -19.884048
v 622.359563 -74.137930 -10.937060
v 639.133156 -74.106266 -9.145105
v 640.380458 -76.011155 -11.067176
v 685.075541 -73.087200 -4.663959
v 885.474607 -45.058863 13.275682
v 892.958162 -43.763995 11.953151
v 894.624614 -42.477394 14.778587
v 900.395042 -41.496601 13.225780
v 915.701579 -36.559522 14.184314
v 915.990528 -37.563019 10.589691
v 926.435922 -32.386035 14.194597
v 931.066210 -30.488603 13.647383
v 943.596746 -23.588497 16.640680
v 958.620892 -14.172057 17.955287
v 966.482197 -9.524267 16.579688
v 987.863546 0.499717 13.616610
v 1011.911755 3.644782 18.940027
v 277.763404 -78.453228 -45.640649
v 405.472168 -82.140742 -40.730783
v 456.399786 -81.366906 -35.840638
v 500.730441 -80.228598 -30.475251
v 542.853874 -82.916734 -28.191485
v 551.058918 -80.370612 -25.188231
v 633.399033 -74.715812 -10.360145
v 664.709560 -75.091322 -8.154552
v 879.408071 -46.533469 12.598772
v 908.494133 -39.026429 13.671492
v 924.366202 -34.054502 11.421395
v 951.481895 -21.427898 8.190181
v 973.599440 -6.845838 11.264609
v 1000.414088 4.078811 15.907301
v 285.471841 -78.956969 -45.472171
v 313.444783 -80.768981 -45.184383
v 335.942931 -83.319744 -46.211867
v 403.152224 -85.877696 -44.325401
v 411.423181 -83.258920 -41.299860
v 524.096106 -81.102966 -28.730170
v 560.721168 -78.941431 -22.879517
v 570.638524 -80.107962 -22.740524
v 648.496994 -74.867079 -9.163850
v 656.228965 -76.106529 -9.870681
v 682.742230 -76.321178 -8.350253
v 800.380392 -60.935868 6.999965
v 870.700020 -49.831154 8.578093
v 887.156601 -46.084238 9.329916
v 924.389787 -35.055213 8.303258
v 928.386575 -32.391920 11.245875
v 933.067106 -30.177969 11.422305
v 943.572265 -24.732716 11.744928
v 986.577404 -0.569674 10.998786
v 1000.400502 3.869897 13.709186
v 1005.135335 4.264170 15.964186
v 306.656241 -81.514913 -46.346815
v 332.487693 -82.224710 -45.358216
v 415.222098 -80.906445 -38.874463
v 511.900308 -79.314678 -28.534501
v 560.165177 -85.602382 -28.440897
v 569.718071 -81.404334 -23.937191
v 577.636970 -80.554741 -22.295778
v 741.020196 -74.768232 -5.631990
v 756.490242 -66.676583 3.286879
v 754.923915 -70.051128 -0.970464
v 826.688857 -58.708596 5.149076
v 832.739363 -55.787532 9.100104
v 863.223587 -50.295835 10.914530
v 904.365078 -42.535665 7.135850
v 900.017949 -43.144837 8.741450
v 959.088358 -16.149480 9.831274
v 982.416255 -2.338499 11.331803
v 422.920761 -85.788157 -42.687528
v 438.677179 -81.918692 -37.932335
v 527.838919 -80.535563 -27.860036
v 547.547102 -82.138137 -27.048115
v 675.029990 -79.726698 -12.245965
v 687.114389 -76.856834 -8.687582
v 695.848715 -76.461606 -7.889062
v 828.674158 -60.255411 2.169290
v 856.797090 -51.837085 9.787948
v 877.879894 -47.884865 9.769338
v 891.357533 -46.239693 6.435138
v 895.606041 -44.457559 8.256659
v 913.323667 -39.567517 7.487457
v 943.050268 -26.349727 7.778573
v 948.126829 -23.415477 7.946135
v 292.622099 -83.702661 -49.361774
v 343.082601 -90.357809 -52.071494
v 396.547362 -86.878073 -45.724374
v 411.168011 -87.183553 -44.852618
v 458.306560 -84.285436 -38.184202
v 467.298131 -88.512664 -40.817940
v 516.241177 -83.148148 -31.300121
v 606.456490 -77.968704 -16.507245
v 684.923017 -79.072491 -11.044840
v 714.922545 -75.298010 -6.201786
v 733.447541 -71.109577 -1.450561
v 745.211710 -71.759085 -2.505123
v 809.705816 -63.256545 1.629174
v 820.344165 -61.607534 1.944440
v 836.468547 -57.736553 4.285988
v 848.973809 -54.045697 7.566309
v 914.349586 -41.182578 2.735537
v 927.737647 -33.599656 8.410624
v 936.336537 -29.927955 7.281605
v 946.315062 -26.751860 2.315325
v 956.190590 -18.287872 9.042825
v 958.273246 -17.890778 6.780710
v 962.634350 -14.861746 7.444127
v 991.548018 0.012004 5.568836
v 995.984307 2.470182 10.218081
v 295.742355 -88.224021 -53.080202
v 355.510111 -86.238257 -47.728086
v 416.969785 -87.820343 -44.932631
v 436.530477 -86.993518 -42.560071
v 517.986257 -87.711072 -34.745239
v 530.270794 -84.460532 -30.838103
v 537.363832 -87.351299 -32.303972
v 539.943889 -85.011140 -30.179454
v 553.921687 -84.203187 -28.014460
v 597.273666 -84.768101 -23.537769
v 785.809244 -69.572251 -2.903040
v 791.709377 -67.230549 -0.857371
v 840.122300 -59.185400 0.986685
v 929.966840 -34.497272 3.412156
v 929.505975 -33.244346 7.194838
v 941.103428 -27.843554 6.528164
v 955.244551 -21.649077 2.473219
v 966.051815 -14.973514 2.338689
v 967.267859 -11.906108 7.400948
v 975.355395 -8.107508 5.468237
v 979.314001 -4.794606 8.606178
v 1009.048321 2.141898 5.598809
v 311.094691 -86.933563 -50.941113
v 360.306491 -88.350805 -49.367439
v 382.417818 -88.493737 -48.126586
v 446.136150 -90.923484 -44.997535
v 502.267126 -85.338368 -34.529550
v 775.684739 -70.902972 -3.403294
v 801.225667 -66.148479 -0.845316
v 813.679499 -64.723551 -1.049676
v 825.228368 -62.385336 -0.157646
v 855.945569 -55.336961 2.936910
v 871.873516 -53.143331 1.344620
v 905.049623 -43.984690 3.218620
v 921.278702 -39.715268 0.130189
v 933.218709 -32.247947 5.306656
v 967.990862 -12.195071 5.760651
v 974.845059 -9.740522 2.286537
v 288.559787 -86.169578 -51.858531
v 303.568832 -87.406597 -51.837057
v 348.855736 -90.921188 -52.252385
v 409.402043 -91.928281 -49.079600
v 430.346652 -88.354035 -44.263868
v 472.741588 -89.389225 -40.947389
v 510.424431 -88.510407 -36.190917
v 578.075835 -88.080653 -28.355354
v 898.467186 -45.115123 4.905680
v 926.122456 -35.716074 4.619005
v 931.894112 -34.681137 0.918158
v 935.887602 -32.621856 1.295793
v 938.057027 -30.279140 4.208270
v 941.997621 -29.286039 1.872172
v 950.478521 -23.581223 4.254598
v 282.094160 -89.918144 -55.611828
v 366.731213 -91.429095 -51.700495
v 384.570557 -91.538952 -50.622942
v 486.173768 -87.956508 -38.366004
v 503.336346 -93.936693 -41.152167
v 541.122403 -92.941996 -36.061148
v 570.790273 -89.014651 -29.912604
v 646.582275 -83.942384 -18.144093
v 677.633020 -83.269796 -15.320793
v 775.655223 -75.067409 -7.715944
v 891.717030 -48.010149 2.409206
v 909.187109 -44.320324 -0.127990
v 946.459161 -28.369363 -1.451136
v 998.112416 0.980082 0.601583
v 993.151479 -0.259630 2.226653
v 1005.512836 2.537989 5.027158
v 392.324951 -93.126959 -51.396085
v 399.669633 -90.378636 -48.538407
v 502.368679 -88.584295 -37.081166
v 794.619048 -69.107429 -3.430288
v 928.356976 -37.019081 -0.461619
v 961.597815 -16.914638 4.316507
v 992.198234 -2.743918 -5.128018
v 401.208936 -94.300591 -51.713575
v 552.218676 -96.684610 -37.417304
v 904.873069 -46.413490 -1.510369
v 928.663610 -38.942297 -4.336097
v 925.423140 -38.841512 -1.494499
v 941.108188 -31.838514 -2.542066
v 973.418493 -11.715580 -0.214225
v 1002.007856 2.082535 2.936550
v 797.896071 -71.768421 -6.690332
v 814.990743 -68.231979 -5.365067
v 818.420882 -70.655717 -8.474568
v 889.674106 -51.628981 -3.280386
v 964.984883 -17.388573 -1.272890
v 986.657657 -4.834159 -2.609395
v 1006.065411 -0.628676 -4.618246
v 867.410662 -58.266271 -5.171511
v 872.876928 -59.090003 -7.878440
v 876.014548 -57.061524 -6.195669
v 911.169067 -47.499114 -7.068087
v 936.213739 -35.505208 -4.688836
v 964.431811 -20.658866 -7.101420
v 996.991355 -1.221176 -5.525202
v 932.273384 -37.520312 -4.824775
v 958.938175 -22.622255 -4.087012
v 969.921827 -16.199511 -4.991700
v 926.673124 -41.412411 -7.200692
v 955.047291 -25.720831 -5.600080
v 981.458636 -9.841031 -7.399365
v 936.229463 -38.776722 -10.601350
v 942.254945 -34.119894 -7.939800
v 984.017702 -9.509579 -10.505442
v 1002.865129 -0.283089 -4.696840
v 1006.521012 -1.534215 -6.443584
v 930.304093 -40.855648 -9.172773
v 946.084390 -32.689488 -9.269513
v 958.591466 -25.225992 -9.026400
v 976.371288 -15.661908 -12.370820
v 927.189863 -43.557060 -11.339286
v 941.918616 -37.888293 -14.620583
v 944.810776 -34.709601 -11.745160
v 952.485145 -27.060198 -5.326198
v 993.678850 -4.717609 -11.511017
v 1000.526813 -2.793277 -10.316417
v 921.050184 -46.257848 -11.160048
v 924.819794 -46.668990 -14.529249
v 932.066165 -41.515029 -11.752787
v 950.758064 -31.154140 -11.377896
v 963.133485 -23.420325 -11.033637
v 993.319492 -7.525291 -15.922538
v 1001.173691 -3.605251 -11.760726
v 930.987836 -44.095862 -15.308398
v 937.388276 -41.167070 -15.987806
v 982.031478 -11.887614 -12.487053
v 1011.466987 -5.951908 -9.968064
v 968.125625 -21.640114 -13.390646
v 986.475229 -10.568105 -15.265798
v 934.064506 -42.794780 -15.722402
v 953.634620 -31.544428 -15.498273
v 983.333858 -15.538665 -19.028352
v 942.210962 -40.361142 -19.441740
v 948.560564 -36.981455 -20.029784
v 422.017224 -74.144510 -31.851243
v 351.716329 -70.501111 -32.257087
v 461.270015 -71.333863 -25.608914
v 256.683430 -61.261729 -26.615141
v 517.108208 -90.471103 -36.981401
v 346.986061 -87.938816 -49.745330
v 582.874547 -74.798189 -16.263334
v 252.015666 -59.542787 -23.798395
v 458.028111 -69.422778 -23.746734
v 431.542722 -94.546631 -49.356252
v 943.613814 -22.494508 29.279158
v 300.893748 -76.662195 -42.025423
v 273.207753 -71.714256 -39.136332
v 279.043427 -86.739028 -53.100568
v 500.167487 -70.343412 -20.844720
v 861.464185 -54.040852 3.438804
v 396.304940 -70.894416 -30.055093
v 518.782895 -95.570618 -40.536611
v 444.859313 -64.836784 -19.064916
v 890.040264 -42.567472 18.315399
v 419.698055 -71.470089 -29.161943
v 976.364194 -13.163078 -7.522259
v 660.604652 -69.535619 -1.963996
v 274.308111 -60.751230 -23.702259
v 544.395507 -75.861727 -21.937934
v 384.421191 -84.205819 -44.112596
v 273.153056 -64.002361 -29.478794
v 437.126004 -73.869297 -30.435900
v 302.725328 -105.226143 -65.644451
v 290.508224 -103.992649 -65.622830
v 964.558608 -28.458396 -20.696721
v 970.938226 -32.525964 -26.970191
v 285.447521 -106.624963 -67.619439
v 311.283426 -110.474103 -68.112054
v 362.766842 -107.705282 -63.907773
v 349.277857 -114.287659 -67.231428
v 348.779090 -109.758766 -65.685883
v 453.290893 -114.100596 -59.160107
v 433.389541 -115.417012 -61.118435
v 227.194385 -132.051537 -79.148705
v 510.564541 -111.306689 -51.213941
v 945.201963 -51.727102 -29.809991
v 533.203499 -114.722571 -49.525692
v 545.127037 -115.776609 -48.237046
v 816.649188 -81.670424 -16.602105
v 552.755140 -111.296714 -45.558980
v 585.900814 -108.066378 -39.863017
v 765.040552 -81.661095 -13.010218
v 890.480214 -69.362260 -19.334435
v 889.003727 -67.332598 -18.376377
v 601.884826 -109.514860 -38.533869
v 744.799473 -92.644319 -20.023855
v 972.743158 -54.366333 -33.020299
v 746.938854 -96.442978 -21.698829
v 925.415809 -65.979501 -25.820517
v 637.526441 -111.719961 -35.104662
v 727.290789 -98.659649 -23.277279
v 759.941055 -96.580888 -21.221720
v 837.895572 -84.139865 -18.204632
v 838.529444 -94.874774 -17.046122
v 996.985487 -8.852846 -18.242703
v 1001.812004 -9.799848 -18.309058
v 1005.773823 -9.521705 -16.733545
v 995.847405 -12.148946 -20.854498
v 1004.112361 -11.226481 -18.558577
v 247.871797 -96.247595 -63.973670
v 988.076532 -15.911344 -21.991173
v 992.287460 -14.603560 -22.171344
v 1000.035389 -13.030158 -20.869327
v 1015.059056 -13.587966 -16.270035
v 990.955055 -14.234001 -21.694405
v 994.024492 -15.796287 -22.913717
v 1008.357586 -13.418034 -18.526987
v 287.464529 -97.192584 -61.080006
v 1005.539679 -13.800369 -19.695662
v 1023.336778 -17.734540 -15.886368
v 978.975899 -21.695817 -22.147207
v 974.925734 -22.840110 -20.987519
v 984.716088 -19.068445 -22.833508
v 1000.368923 -17.209534 -22.449013
v 1001.443579 -15.513696 -21.636940
v 1018.886633 -15.270007 -16.238901
v 1024.096242 -15.109302 -13.186818
v 296.732842 -100.787766 -63.044117
v 995.853636 -18.687162 -23.773025
v 1014.296000 -17.766577 -19.203551
v 1007.190408 -17.583505 -21.056527
v 283.730100 -101.700765 -64.627712
v 958.809345 -32.085258 -21.271887
v 992.276304 -18.407004 -24.031081
v 1008.851669 -18.918351 -21.050191
v 1025.475019 -19.298205 -15.416740
v 985.987265 -20.003306 -23.837876
v 999.157707 -23.237087 -23.811612
v 1002.386743 -18.677207 -22.456917
v 1017.767792 -21.190976 -19.308642
v 964.998659 -30.528798 -23.441174
v 975.411976 -25.304338 -23.456266
v 982.039868 -23.277352 -24.464345
v 980.137044 -26.381524 -25.548724
v 985.346275 -23.586115 -25.250718
v 992.635668 -22.498215 -24.987083
v 962.444297 -32.321774 -23.926622
v 988.243936 -25.842464 -25.954852
v 1004.781912 -26.740087 -22.394631
v 286.762543 -113.433667 -71.010523
v 278.876951 -111.938804 -70.843709
v 348.931557 -103.513595 -62.038580
v 977.966765 -30.270208 -26.951816
v 1007.615885 -23.307060 -21.807479
v 1014.358024 -23.308462 -20.502732
v 274.076850 -114.854404 -72.499838
v 339.716926 -104.093009 -62.891130
v 373.350408 -105.633111 -62.056357
v 982.077206 -28.991921 -26.729221
v 985.081294 -26.607155 -26.161442
v 993.582971 -26.748918 -25.166797
v 348.515307 -106.601254 -63.982437
v 962.546380 -35.979343 -27.060323
v 994.357549 -30.433740 -25.126905
v 316.978492 -109.942283 -67.524060
v 342.231553 -109.900297 -66.126668
v 988.599382 -29.765010 -26.460603
v 997.904155 -28.736305 -24.133577
v 294.328689 -116.605395 -71.661247
v 309.048026 -113.621689 -69.667858
v 319.006504 -114.684971 -69.385639
v 337.169536 -109.864373 -66.385451
v 947.923769 -42.812514 -26.411403
v 955.025010 -39.096582 -26.687974
v 1000.083121 -27.890495 -23.512371
v 341.203590 -113.774517 -67.675680
v 1004.202109 -32.304251 -21.810556
v 353.999381 -112.216127 -66.430342
v 969.982544 -37.530496 -29.252362
v 991.147682 -33.139360 -26.124335
v 280.128262 -122.892131 -73.432822
v 282.212149 -119.002618 -73.086211
v 343.055205 -116.717357 -67.898037
v 463.414239 -106.625198 -54.682713
v 901.862042 -56.650510 -14.790221
v 924.801899 -52.786187 -21.146980
v 935.471020 -47.383999 -22.750593
v 942.532274 -43.764268 -24.053960
v 949.567282 -43.682004 -27.848769
v 954.522871 -46.734417 -30.977638
v 956.599435 -40.990532 -28.623579
v 967.593349 -42.539963 -30.949257
v 972.534199 -43.209975 -31.007747
v 994.494693 -33.892045 -25.064882
v 289.877415 -121.227199 -72.539630
v 297.699989 -119.441113 -71.777968
v 910.448566 -53.196462 -14.670404
v 916.129993 -55.956558 -19.591236
v 986.095617 -34.674528 -27.570212
v 270.895983 -121.513371 -74.413815
v 308.365285 -118.803179 -70.788898
v 325.759377 -118.217912 -69.287272
v 357.029540 -118.329448 -66.480934
v 395.520371 -115.605962 -64.102560
v 447.739867 -114.015424 -59.693802
v 468.308798 -112.263140 -56.921731
v 541.733436 -106.894402 -44.945038
v 937.425469 -49.019503 -25.228141
v 945.637533 -48.311465 -28.816632
v 960.289384 -44.398912 -31.096925
v 989.623961 -37.954807 -26.910301
v 993.817423 -36.200354 -25.226620
v 271.019578 -126.039157 -74.039313
v 404.316509 -116.355936 -63.374356
v 407.193704 -113.902799 -63.117217
v 460.625197 -112.168796 -57.747218
v 556.958083 -107.516690 -43.294118
v 851.610020 -65.461964 -9.588556
v 895.493043 -57.354531 -13.317849
v 911.748155 -55.703416 -17.641477
v 992.145784 -40.758547 -25.674470
v 240.376929 -130.141609 -77.532970
v 244.948740 -128.103591 -77.302919
v 472.664017 -115.303736 -57.379570
v 479.998244 -115.185729 -56.524698
v 480.084397 -112.343497 -55.606028
v 492.807078 -114.935166 -54.969292
v 537.413660 -106.160921 -45.111945
v 546.921527 -108.709903 -45.181793
v 835.169567 -72.680381 -12.980204
v 864.130852 -65.546846 -12.472219
v 919.865678 -56.367359 -21.333924
v 924.894944 -54.688345 -22.451069
v 938.825448 -51.783813 -27.411344
v 952.763739 -49.047583 -31.334888
v 224.724274 -125.849562 -79.932633
v 842.968592 -70.547444 -12.547236
v 858.705483 -68.976603 -14.133641
v 875.533852 -65.024899 -14.526566
v 888.841072 -63.862618 -16.624759
v 902.841515 -62.686642 -19.216934
v 899.441169 -60.228854 -16.930922
v 913.930102 -58.508111 -20.322563
v 924.347404 -57.937924 -23.764534
v 981.966124 -39.932935 -29.132824
v 231.295754 -126.364634 -79.175556
v 502.480719 -114.842281 -53.677049
v 896.021948 -64.412857 -18.475113
v 903.196076 -59.782416 -17.685080
v 914.719998 -60.020389 -21.302674
v 931.629789 -52.954120 -24.637162
v 940.711831 -54.647930 -28.958282
v 985.875016 -39.278138 -28.235017
v 505.585767 -118.058829 -53.856767
v 510.411170 -117.000253 -53.205354
v 519.628931 -117.157646 -52.056686
v 527.022480 -115.738411 -50.712281
v 765.166400 -87.794452 -17.453376
v 861.003844 -71.399535 -15.990777
v 867.602753 -68.159944 -15.165734
v 908.425470 -64.666597 -21.368833
v 558.646577 -112.779485 -45.395769
v 577.134912 -109.629001 -41.683061
v 586.595642 -110.391177 -40.778536
v 593.811380 -111.064532 -40.135933
v 829.850683 -77.016447 -15.353398
v 850.558948 -70.165472 -13.552543
v 893.600217 -68.160276 -19.473508
v 920.172761 -63.216866 -23.987491
v 936.694881 -58.876367 -28.338148
v 978.362195 -47.560924 -30.962057
v 982.630739 -46.720793 -29.819665
v 990.906279 -46.217293 -25.974454
v 558.581792 -115.064725 -46.188475
v 625.524058 -106.521287 -34.607934
v 628.534646 -103.372587 -32.811430
v 822.076256 -77.753909 -14.939968
v 854.907953 -72.966875 -15.959024
v 903.372999 -67.040592 -20.924714
v 915.527996 -64.710712 -23.063774
v 924.153193 -62.052807 -24.926674
v 931.401555 -58.603895 -26.488314
v 943.995165 -57.088424 -30.413079
v 959.740006 -51.483179 -32.947007
v 963.824579 -52.220978 -33.271153
v 552.277773 -115.775624 -47.253286
v 573.878909 -112.167685 -43.125792
v 639.514828 -106.323119 -33.021143
v 653.973218 -101.063189 -29.142988
v 661.615912 -100.623772 -28.262423
v 757.658030 -90.145359 -18.742834
v 772.598004 -83.438387 -14.766384
v 782.068072 -85.390978 -16.604477
v 806.778827 -80.782148 -15.369263
v 823.324098 -81.963377 -17.219574
v 840.086579 -76.219210 -15.935833
v 845.521169 -76.833175 -16.722789
v 927.767939 -62.029422 -26.010942
v 932.842883 -63.393855 -27.643866
v 960.097635 -56.709552 -33.736904
v 601.261460 -113.160714 -39.922424
v 611.506427 -109.256127 -37.298885
v 648.628990 -105.074435 -31.554764
v 672.918379 -102.202676 -28.070451
v 842.497729 -78.951680 -17.266986
v 857.967653 -75.875355 -17.517673
v 877.248531 -74.414329 -18.922777
v 884.084590 -70.083570 -18.599131
v 911.938735 -70.451964 -23.149574
v 953.146940 -56.982070 -32.757774
v 619.269138 -110.688194 -36.943304
v 807.679146 -85.089005 -17.591974
v 868.246240 -73.752739 -17.849954
v 889.855854 -75.686054 -20.355507
v 898.857980 -70.765902 -20.901214
v 919.932265 -67.329757 -24.562122
v 930.391489 -66.662986 -27.143052
v 610.305104 -114.829448 -39.166014
v 626.414732 -111.051273 -36.206491
v 638.183809 -108.785378 -34.106275
v 647.652648 -108.400877 -32.950639
v 668.324477 -105.955000 -30.031545
v 758.694984 -94.555799 -20.752430
v 779.131235 -89.965333 -18.805754
v 808.035088 -87.740928 -18.343850
v 828.468327 -83.819001 -17.922075
v 832.091646 -80.617279 -17.235338
v 839.822476 -81.788240 -17.938762
v 861.439287 -78.602541 -18.434050
v 895.607951 -74.150050 -20.888866
v 905.735276 -70.892090 -22.084433
v 954.293559 -62.569666 -33.243423
v 657.311700 -106.014871 -31.084953
v 663.933286 -102.711318 -29.061592
v 676.780591 -106.793853 -29.555255
v 770.959062 -89.557303 -18.586709
v 770.304520 -92.527545 -19.794595
v 780.503434 -93.004809 -19.692342
v 785.338029 -91.410292 -19.214898
v 785.507187 -88.781823 -18.381720
v 789.606268 -92.654302 -19.321908
v 798.809657 -88.835770 -18.534844
v 817.575437 -86.875835 -18.268554
v 817.868547 -85.093205 -17.919196
v 848.218245 -80.990644 -18.120589
v 869.235457 -78.408112 -18.874597
v 884.547687 -74.126887 -19.617795
v 713.762358 -103.331735 -25.601389
v 742.099984 -97.141422 -22.115891
v 763.610246 -93.344196 -20.224067
v 774.249165 -95.008191 -20.265863
v 799.243737 -91.584541 -18.893681
v 808.743067 -90.181608 -18.619952
v 833.612029 -85.156095 -18.194330
v 859.201001 -80.515567 -18.544356
v 884.589860 -77.235492 -19.959203
v 924.563655 -71.530940 -25.762373
v 663.165473 -110.068571 -31.833121
v 749.765219 -99.944829 -22.376889
v 753.697724 -97.493568 -21.746191
v 788.972933 -96.937048 -19.274487
v 817.788753 -88.704337 -18.421671
v 849.331107 -84.869807 -18.416736
v 862.255405 -82.790629 -18.764681
v 878.944319 -77.577032 -19.531342
v 675.714352 -109.248725 -30.318181
v 706.849901 -104.037180 -26.282972
v 713.208195 -107.935359 -26.124071
v 721.086506 -103.101187 -24.987333
v 733.931668 -100.274388 -23.455058
v 757.487540 -99.075420 -21.712087
v 766.646251 -95.446259 -20.674985
v 800.434709 -94.609349 -18.778185
v 813.980486 -92.509107 -18.402265
v 842.896207 -83.733071 -18.272155
v 912.670700 -75.145699 -23.373674
v 958.101250 -63.346624 -33.849390
v 704.762564 -106.969252 -27.074890
v 722.616293 -105.210374 -25.108599
v 740.425323 -102.166300 -23.273782
v 778.354755 -96.081670 -20.115886
v 808.499853 -94.692370 -18.330612
v 838.945315 -89.897196 -18.064643
v 878.040618 -84.046559 -19.388358
v 901.690237 -78.892971 -21.728546
v 746.701992 -102.854361 -22.643350
v 765.162172 -103.617440 -20.133388
v 758.855643 -101.402877 -21.457306
v 767.079940 -100.082894 -20.764261
v 776.440689 -102.260253 -19.192612
v 904.038292 -86.859806 -20.706276
v 929.131041 -75.798199 -26.408917
v 935.664947 -74.419999 -28.044247
v 966.095902 -62.212722 -34.333336
v 971.871355 -61.261162 -33.823134
v 975.410843 -63.216341 -33.286025
v 988.673953 -56.858114 -27.238034
v 912.286585 -78.913969 -23.103846
v 967.165280 -69.229649 -34.133617
v 986.561726 -61.908972 -28.744764
v 991.360870 -60.938085 -24.372907
v 981.305630 -72.687413 -31.444139
v 985.230707 -65.183380 -29.635724
v 989.297121 -67.027384 -26.594063
v 987.353316 -76.144058 -27.886729
v 999.607753 -72.802938 -14.902828
v 1002.444169 -75.639847 -12.496792
v 994.627990 -72.779047 -20.398947
v 999.651068 -75.245947 -15.227522
v 997.860312 -90.088217 -16.731741
v 990.153984 -88.454282 -24.361304
v 989.220677 -97.844792 -23.715108
v 986.492639 -103.831129 -23.579586
v 919.761329 -73.478968 -24.746288
v 827.634450 -86.210089 -18.257320
v 323.337906 -102.377142 -62.599227
v 855.805221 -66.771447 -11.760368
v 526.836812 -113.137087 -49.815383
v 311.368915 -103.819043 -64.200638
v 738.824855 -88.740459 -17.640534
v 800.989029 -85.431502 -17.475408
v 861.696121 -110.274061 -6.940820
v 712.273659 -121.195572 -12.043436
v 837.287609 -103.404000 -13.456762
v 396.725888 -128.330656 -42.605272
v 502.460041 -126.581821 -35.202972
v 310.184594 -129.650347 -62.168962
v 322.042351 -129.112579 -59.985619
v 391.189344 -124.658975 -55.473655
v 210.142504 -144.461923 -69.460465
v 313.583725 -132.207062 -55.278676
v 462.223482 -124.365192 -50.569617
v 303.372672 -132.934108 -57.017461
v 367.188500 -128.016745 -51.529881
v 448.716864 -125.604417 -46.301348
v 472.421256 -125.470827 -45.572057
v 338.665390 -131.287721 -49.067966
v 432.426886 -126.603395 -43.385482
v 482.922134 -125.980676 -42.428298
v 210.469079 -144.699159 -57.015499
v 285.923952 -136.277895 -50.015042
v 301.004759 -134.672116 -50.561605
v 342.830711 -131.316131 -47.198263
v 493.837570 -125.877871 -42.749258
v 513.974817 -126.211128 -40.147536
v 346.062925 -131.567305 -43.029361
v 480.336376 -126.376933 -38.808175
v 492.297227 -126.676526 -33.696477
v 582.295080 -125.389264 -37.381360
v 955.423416 -85.752150 -28.925986
v 459.296981 -126.946748 -34.627741
v 344.281235 -131.592416 -37.794926
v 346.258209 -130.343831 -30.409263
v 456.602864 -127.060625 -26.295367
v 528.267169 -126.906029 -28.201825
v 464.603867 -126.942581 -26.221573
v 534.451777 -126.961233 -24.878777
v 544.331101 -126.957634 -22.967773
v 536.299174 -126.930540 -29.002261
v 647.730411 -123.366135 -25.592817
v 679.675948 -119.795850 -23.889636
v 870.943131 -99.658102 -14.421315
v 859.331335 -103.640103 -12.299712
v 868.234997 -102.724341 -12.642925
v 750.915403 -116.644001 -12.205968
v 874.874478 -102.430970 -12.755056
v 618.757712 -126.302139 -16.347889
v 679.792099 -123.243425 -15.173313
v 780.889903 -116.132901 -8.196985
v 873.682924 -110.934333 -5.935006
v 958.667159 -107.270262 -19.398012
v 798.878338 -116.054618 -6.058546
v 848.414438 -113.483197 -4.381313
v 754.038314 -122.004469 -1.416684
v 786.126850 -120.811968 0.196129
v 860.713841 -120.521930 5.579205
v 840.162553 -115.099343 -3.189646
v 867.209351 -118.068055 2.000788
v 797.694107 -122.189922 4.832934
v 785.071421 -123.616659 8.679870
v 933.557947 -120.878871 -1.996673
v 794.449210 -123.877250 10.826530
v 788.569408 -124.358658 13.484180
v 850.492924 -124.286763 14.581980
v 982.814470 -135.643008 -7.900811
v 867.102667 -125.516772 18.472278
v 897.746214 -125.028566 12.322481
v 931.694824 -125.522455 4.544995
v 954.875833 -127.868591 -3.079344
v 861.378096 -125.627626 20.224969
v 966.888479 -139.973978 2.547064
v 968.720016 -145.028670 8.081306
v 975.833035 -144.152192 2.881510
v 953.658243 -141.738314 17.956176
v 952.797699 -143.028395 21.917667
v 1019.830970 -28.118825 -18.373968
v 1014.718151 -30.177402 -19.887664
v 1019.006308 -33.566374 -14.679923
v 1022.495052 -32.119747 -13.588113
v 1025.076295 -30.137659 -13.967219
v 1013.639981 -33.360948 -18.708493
v 1024.590199 -31.179098 -12.252622
v 1017.232518 -35.201326 -13.557908
v 1007.203508 -38.442100 -18.663688
v 1009.408680 -36.618164 -18.560922
v 1017.016494 -35.705445 -11.596931
v 216.144377 -142.534755 -72.034281
v 219.995171 -139.251807 -76.378008
v 948.066498 -67.954359 -31.670475
v 222.564660 -141.037634 -72.425543
v 300.981804 -131.008366 -62.281841
v 330.531913 -128.604531 -58.852653
v 409.593515 -124.534666 -53.617001
v 245.671411 -139.095253 -64.941087
v 263.368954 -135.612812 -65.991134
v 316.679753 -131.031969 -57.412372
v 383.761938 -123.920152 -57.777955
v 440.853620 -124.794380 -50.276766
v 269.751480 -136.143965 -61.939954
v 280.058474 -133.494121 -64.232449
v 286.509860 -135.024575 -57.440415
v 430.576557 -125.662366 -48.080595
v 460.606830 -125.564206 -45.512887
v 307.583340 -132.785459 -55.743630
v 335.598396 -129.569693 -55.399373
v 450.611269 -124.711280 -49.972687
v 318.357363 -132.912160 -50.271764
v 333.009784 -131.983487 -47.998213
v 489.690406 -125.278892 -46.366915
v 283.237004 -136.132395 -53.965143
v 376.059510 -129.459656 -43.267326
v 439.746548 -126.271250 -43.993794
v 512.001911 -125.624063 -44.074001
v 361.770884 -128.144733 -52.331618
v 499.700155 -125.714999 -43.748198
v 532.796452 -125.822121 -42.741573
v 281.404821 -136.796938 -47.980564
v 300.789423 -134.953315 -48.149383
v 309.189592 -134.190370 -47.680739
v 428.466163 -127.514566 -37.815311
v 505.518194 -125.984482 -41.876187
v 533.699590 -126.451172 -38.044775
v 545.043411 -126.058858 -40.460272
v 219.263400 -143.247128 -51.711406
v 495.828644 -126.457898 -36.987894
v 515.510984 -126.670226 -34.932683
v 555.241880 -126.278379 -37.460309
v 277.615152 -137.122576 -49.555651
v 291.683176 -135.800757 -48.031575
v 450.235883 -127.261650 -32.345835
v 892.602334 -89.874853 -18.970815
v 963.210607 -85.894445 -30.229028
v 215.929071 -142.884063 -43.350987
v 551.571106 -126.627559 -34.179664
v 599.595938 -125.654738 -31.687551
v 266.339140 -137.311392 -39.084008
v 411.894031 -128.340359 -32.993699
v 421.393463 -127.962536 -35.155162
v 419.898709 -128.054646 -31.679434
v 433.678811 -127.646445 -33.745664
v 447.897748 -127.281913 -27.692906
v 526.784113 -126.816036 -31.555722
v 543.726938 -126.816356 -31.715148
v 402.999415 -128.667331 -35.969330
v 442.874881 -127.410415 -32.807723
v 466.733073 -126.987658 -31.309489
v 474.089232 -126.874025 -26.536030
v 564.779190 -126.499381 -33.064041
v 873.600385 -92.572757 -17.419535
v 897.600938 -92.044246 -18.534575
v 906.357413 -90.331387 -19.864993
v 952.365662 -90.313329 -26.479679
v 332.448324 -131.664394 -33.589331
v 430.664769 -127.742195 -30.512411
v 560.454257 -126.752300 -30.223680
v 556.239302 -126.932885 -25.115177
v 579.715924 -126.517464 -29.587360
v 588.100138 -126.358196 -29.187100
v 600.617766 -126.059207 -28.161745
v 619.981956 -124.678710 -29.925803
v 632.504694 -124.331866 -27.279868
v 908.144977 -94.804023 -18.072424
v 960.730809 -89.888697 -28.255991
v 970.152693 -93.710461 -28.136847
v 341.606916 -131.326896 -34.668459
v 431.150288 -127.583555 -27.676913
v 479.612973 -126.668231 -23.119175
v 836.478782 -100.106662 -15.231153
v 880.758490 -94.997682 -16.609670
v 911.944342 -89.835172 -20.529354
v 459.196603 -126.528374 -20.955804
v 489.056141 -126.667041 -22.257539
v 494.600798 -126.661990 -22.034791
v 502.142682 -126.827162 -24.971322
v 660.385324 -122.490258 -23.925021
v 668.097403 -122.130331 -22.391563
v 730.002770 -113.671255 -19.707071
v 889.762268 -94.463370 -17.106015
v 957.387188 -91.997215 -26.722241
v 562.314285 -126.916145 -23.902754
v 624.973930 -125.043376 -26.586160
v 688.219339 -120.081916 -20.864006
v 719.789004 -115.490847 -19.912931
v 739.773781 -113.303468 -18.163968
v 760.446141 -112.257021 -15.456828
v 770.064284 -108.237089 -17.058822
v 964.849957 -91.663336 -28.242532
v 979.704009 -98.157794 -26.670577
v 590.504753 -126.730817 -20.369328
v 607.704969 -126.225700 -23.779923
v 616.134325 -125.785549 -24.688051
v 627.775477 -125.387011 -23.480742
v 689.912543 -122.735405 -13.770026
v 696.484318 -118.581600 -21.289728
v 725.067658 -116.447405 -17.546526
v 733.844169 -116.461685 -15.647054
v 749.297813 -112.601851 -17.042738
v 913.848125 -94.955814 -18.463197
v 945.924519 -100.311910 -20.366142
v 965.644438 -100.253571 -24.470255
v 702.304184 -120.635834 -15.849594
v 708.076964 -117.488180 -20.061278
v 767.313297 -113.069293 -13.599905
v 850.456180 -102.946686 -13.087232
v 880.873827 -100.848187 -13.723624
v 888.983965 -103.297426 -12.199077
v 892.375889 -97.339509 -15.887145
v 915.315291 -102.340115 -14.355346
v 601.876550 -126.539896 -20.558028
v 620.419114 -126.038042 -20.222805
v 660.664072 -123.915478 -19.089933
v 670.663071 -124.197878 -14.237804
v 713.134454 -118.842533 -16.645204
v 717.572013 -116.899804 -18.585569
v 789.572120 -113.664556 -9.940284
v 886.559290 -99.803579 -14.389220
v 902.140718 -102.049954 -13.492456
v 646.637225 -124.597822 -20.866475
v 761.611725 -115.918459 -11.328530
v 781.883501 -112.458535 -12.122649
v 799.237396 -111.278753 -11.061057
v 906.581213 -102.049112 -13.716784
v 629.629632 -126.062840 -15.554238
v 649.244192 -125.373568 -14.803937
v 723.307642 -118.516799 -14.830460
v 809.420016 -111.065369 -10.161694
v 817.834516 -109.268159 -10.941922
v 854.484921 -110.237523 -7.400296
v 911.275014 -101.917529 -14.269156
v 923.659699 -107.104271 -12.104534
v 938.446481 -101.743131 -18.056835
v 656.521864 -124.571948 -17.447001
v 660.397572 -124.943018 -13.705998
v 720.400717 -119.681807 -13.423386
v 725.130877 -119.871953 -11.972682
v 745.577449 -118.058570 -11.076955
v 840.746076 -111.399277 -7.187173
v 895.534372 -105.832667 -10.476033
v 931.408466 -102.002254 -16.655894
v 692.563997 -123.495156 -10.209987
v 721.297190 -121.183345 -9.975304
v 734.622400 -119.889020 -9.906230
v 751.116539 -120.438620 -5.752034
v 768.550761 -116.671107 -9.251545
v 801.062953 -114.022402 -8.186359
v 860.989083 -105.984078 -10.603807
v 879.077626 -106.231434 -9.983216
v 965.039045 -106.966462 -21.104029
v 972.128435 -109.919760 -21.344020
v 360.649846 -126.914041 -11.230298
v 709.316182 -122.920340 -7.757551
v 721.728438 -122.346582 -6.661759
v 731.580475 -121.209176 -7.671636
v 831.470116 -111.412612 -7.813484
v 868.667615 -107.680644 -9.033412
v 887.681005 -107.645719 -8.884818
v 902.312721 -105.244711 -11.219592
v 936.085298 -109.181518 -12.849188
v 977.806656 -110.456520 -22.233204
v 425.909939 -124.513576 -7.479606
v 672.135639 -125.104181 -7.864349
v 676.621326 -124.487570 -10.476079
v 684.782964 -123.895404 -10.871707
v 758.379520 -118.704844 -7.773075
v 768.913188 -118.561371 -6.351950
v 787.750566 -116.939047 -6.232289
v 810.696305 -114.041018 -7.135190
v 833.643791 -114.016961 -4.967447
v 875.563938 -107.619795 -8.904230
v 897.944871 -108.172289 -8.695050
v 907.240660 -108.348666 -9.123952
v 913.029556 -107.117396 -10.673454
v 930.358409 -107.466618 -12.934823
v 668.798691 -124.843405 -11.102775
v 861.413537 -113.420188 -3.732921
v 949.433957 -111.305314 -14.580265
v 981.066620 -114.127404 -20.944556
v 719.207168 -123.784102 -1.521424
v 742.635909 -121.169622 -5.646881
v 776.652405 -117.660013 -6.650860
v 813.751059 -116.340079 -4.044141
v 828.981034 -115.978911 -3.105862
v 913.176737 -111.468427 -7.149780
v 995.448711 -118.324802 -16.032183
v 246.789569 -137.489604 -9.679829
v 709.413411 -123.963087 -3.310297
v 729.105815 -123.481281 -0.783928
v 821.418871 -116.820977 -2.687319
v 923.724491 -112.388365 -7.950824
v 939.178652 -111.904821 -11.576221
v 944.945176 -112.461266 -12.582095
v 983.021204 -121.715864 -17.602023
v 989.985207 -119.262459 -17.700837
v 735.587040 -122.651152 -2.738133
v 749.464961 -121.792087 -2.788070
v 761.371327 -121.379171 -1.880217
v 861.430202 -114.901219 -2.097783
v 887.684010 -111.234928 -5.641154
v 927.015951 -117.267928 -4.048698
v 960.707807 -116.147181 -14.675661
v 977.173670 -121.320589 -17.216975
v 987.392961 -115.418095 -19.780446
v 768.973830 -121.768075 0.328553
v 807.333993 -119.290300 -0.357256
v 871.980370 -114.951264 -1.764307
v 903.108626 -111.190814 -6.413414
v 971.258400 -116.943943 -17.714393
v 735.133771 -124.159787 4.657698
v 769.400207 -120.899851 -1.793268
v 777.894173 -120.862978 -0.674706
v 800.283367 -121.154445 2.542105
v 880.725295 -116.135756 -0.243819
v 919.125558 -114.897387 -4.858427
v 945.813729 -116.095536 -10.119231
v 986.803001 -126.288592 -14.880505
v 791.892141 -121.089605 1.458381
v 821.238317 -119.686674 1.725192
v 828.450942 -119.257051 1.595235
v 892.669745 -118.208152 1.911041
v 898.769926 -114.848423 -2.471600
v 935.871842 -117.363439 -6.168984
v 988.308749 -121.216625 -17.252859
v 771.044446 -122.877456 4.101453
v 793.611476 -123.321302 8.263483
v 813.497025 -120.618386 2.774074
v 825.202842 -120.831473 4.218777
v 837.727051 -120.850032 5.057248
v 997.723225 -123.345612 -12.513991
v 749.176719 -123.460503 3.163569
v 766.507945 -123.803574 7.647491
v 780.450684 -122.149230 2.901649
v 808.073426 -121.207335 3.494401
v 899.793240 -118.002572 1.124208
v 949.359417 -120.702767 -7.494228
v 951.606962 -117.469906 -10.853511
v 977.276768 -125.270641 -15.072489
v 992.370492 -127.242836 -12.992586
v 998.255403 -125.058636 -11.243748
v 850.251536 -120.283236 4.763093
v 906.140698 -119.750713 2.630594
v 958.991517 -124.050220 -8.519237
v 870.578465 -120.423989 5.555689
v 983.243693 -126.692715 -14.941750
v 990.709081 -129.312169 -12.117329
v 803.303982 -123.395281 9.345524
v 813.233688 -122.752927 7.960617
v 875.823363 -121.438985 7.246460
v 923.324322 -122.731218 3.282135
v 929.632532 -120.211570 -1.586400
v 972.966811 -128.133170 -11.930243
v 816.369718 -123.753085 11.677267
v 867.548063 -122.045003 8.451904
v 949.398920 -124.896535 -3.514873
v 967.767887 -127.918057 -9.673840
v 997.384787 -129.255683 -8.987935
v 822.399041 -123.623714 11.505944
v 849.506252 -123.330856 11.352365
v 856.760867 -123.158323 10.896802
v 889.073128 -123.208867 9.782260
v 961.048190 -128.259083 -5.936813
v 805.680823 -123.802183 11.304824
v 841.979325 -123.826568 12.913757
v 881.998822 -123.868648 11.694810
v 884.106118 -120.629022 5.719552
v 896.347228 -120.846494 5.304934
v 900.296329 -123.793439 9.642268
v 984.268007 -131.617411 -11.616784
v 829.316054 -124.440485 15.555553
v 911.761371 -124.300424 8.426913
v 941.003065 -126.195723 1.656372
v 962.527629 -133.798088 -1.386767
v 965.232445 -131.763445 -5.126520
v 977.583817 -130.402734 -12.015295
v 944.347301 -130.136231 5.392003
v 943.555333 -123.619657 -2.412313
v 971.811654 -133.460200 -7.386762
v 991.445532 -135.754232 -5.568615
v 993.259724 -132.203986 -8.651500
v 997.821923 -134.295395 -4.201655
v 855.485059 -125.072304 17.747495
v 862.860909 -123.795299 12.506351
v 906.382805 -122.559687 6.699304
v 917.833467 -124.883064 7.925713
v 936.247353 -125.226121 2.361987
v 977.793161 -136.973857 -6.359268
v 995.710033 -137.852719 -0.868512
v 947.922286 -128.842386 1.704492
v 967.565917 -136.986726 -1.505610
v 971.998860 -140.012403 -0.994834
v 979.871611 -136.851403 -6.697021
v 875.274557 -125.771287 18.151539
v 921.252176 -125.874408 8.616610
v 941.009163 -130.439854 7.695716
v 946.850417 -132.708871 7.763598
v 983.155860 -139.485039 -3.371724
v 911.023703 -128.408644 16.650164
v 916.244461 -127.392885 12.866731
v 928.814414 -127.033956 7.936141
v 927.712090 -129.923729 13.565095
v 935.885233 -128.053141 6.573889
v 949.800939 -132.732405 5.851004
v 960.890992 -136.115690 2.554585
v 975.393723 -141.147699 -1.086359
v 983.849122 -141.622626 -0.330147
v 990.225150 -140.601930 0.100009
v 885.287328 -126.299234 17.912978
v 892.454963 -127.120847 18.659397
v 937.927191 -132.653803 13.289621
v 941.241538 -134.602798 14.910437
v 952.552387 -136.306117 9.307616
v 977.870661 -142.982407 0.973931
v 985.413882 -142.326280 1.125441
v 989.203105 -142.259727 2.277322
v 902.516292 -129.635987 24.630674
v 907.118626 -128.870106 19.191674
v 923.354914 -129.067087 13.709115
v 927.207398 -132.781731 19.877476
v 932.257388 -128.841737 9.519053
v 933.603311 -131.865101 14.293583
v 947.910116 -135.591264 11.671783
v 970.828361 -143.510890 4.203666
v 918.232442 -130.425662 18.739403
v 936.817463 -135.494343 20.229036
v 965.448234 -142.352642 6.931402
v 925.029889 -133.068374 21.860612
v 940.913999 -135.728542 17.479269
v 954.796009 -139.489569 12.531342
v 950.007535 -138.699699 15.613478
v 973.476412 -146.946922 8.266195
v 960.137537 -142.331056 11.986218
v 966.890222 -146.101220 11.315818
v 969.484041 -148.364806 13.165722
v 949.526451 -141.099213 21.430335
v 948.339864 -141.373557 24.084888
v 473.881485 -125.978206 -42.441601
v 396.283129 -128.951002 -37.631525
v 726.146959 -123.977476 1.269834
v 485.135464 -126.864873 -27.619887
v 366.249320 -130.118812 -43.120969
v 840.115748 -119.673634 3.126149
v 352.380271 -129.040668 -52.241798
v 453.290800 -126.858567 -37.154094
v 335.056165 -132.134895 -38.177078
v 942.353785 -105.248837 -16.721685
v 520.180135 -126.876621 -29.916460
v 955.840964 -130.805793 -0.431815
v 373.636655 -128.446510 -48.661331
v 292.138299 -135.333472 -52.655652
v 333.973827 -132.354230 -43.787431
v 875.093569 -118.403006 2.635933
v 390.468108 -127.213338 -49.011647
v 629.386136 -125.785780 -19.336705
v 308.120170 -134.311155 -42.350534
v 630.135320 -120.808990 21.757324
v 920.140551 -132.457524 23.567291
v 637.196011 -125.054170 7.376845
v 869.768218 -126.502703 26.043497
v 630.829368 -124.396581 10.260160
v 824.814912 -125.171757 23.727592
v 816.108441 -124.531461 30.806786
v 827.699983 -124.908474 30.008293
v 784.351611 -123.651523 30.867248
v 763.216964 -122.713405 31.887642
v 271.562084 -127.680406 5.832805
v 566.800881 -120.118023 19.674329
v 621.873059 -121.486369 19.257355
v 764.024798 -121.268309 35.043428
v 959.797927 -122.282497 48.417526
v 954.967632 -123.273443 46.146728
v 262.652873 -129.853591 3.654737
v 318.780890 -127.544356 3.595997
v 267.372877 -125.593609 8.901529
v 257.946346 -127.121696 7.940854
v 271.565457 -121.851921 12.419626
v 341.027721 -115.478208 15.351049
v 952.294449 -115.316495 59.494597
v 988.495840 -111.868969 74.156971
v 986.465422 -147.528802 14.343601
v 993.979713 -144.057758 11.921120
v 979.018085 -150.475428 17.735284
v 983.044070 -149.130518 18.015904
v 988.722773 -146.166675 16.464680
v 994.064415 -143.655275 15.237304
v 969.535085 -149.911795 16.886517
v 969.960614 -150.900181 20.120594
v 979.639880 -149.989538 21.289010
v 985.798288 -147.183133 19.852435
v 992.254255 -143.529868 18.230821
v 995.652893 -142.304901 16.572100
v 966.794603 -149.320825 17.948494
v 975.464693 -150.891519 21.881957
v 977.568550 -149.535220 24.057933
v 974.079889 -150.574907 24.726809
v 979.219871 -150.456722 19.454966
v 968.288894 -150.764853 25.866478
v 971.627300 -151.040199 24.434499
v 961.051110 -148.300879 25.033401
v 972.371627 -150.440250 26.049438
v 963.256541 -148.666750 28.290788
v 954.532430 -144.634932 27.687158
v 958.510155 -146.593306 28.077391
v 960.112510 -147.010068 29.014427
v 962.925447 -147.422781 29.989562
v 968.531909 -150.198180 27.571861
v 935.246384 -136.323904 29.277636
v 959.975751 -145.866359 30.536278
v 950.257994 -142.032763 29.343527
v 953.966873 -143.233306 30.353457
v 906.786086 -130.675976 27.432687
v 913.918024 -131.204662 23.290912
v 936.974954 -136.423248 30.484326
v 938.926974 -137.541044 29.123314
v 944.745739 -139.053551 30.667768
v 915.851390 -131.367541 32.908518
v 919.699331 -132.939636 27.372386
v 922.101420 -133.339494 28.314365
v 929.880934 -135.057128 28.234664
v 940.830425 -137.389464 31.019180
v 884.997968 -127.537485 24.779688
v 897.339794 -129.328818 28.655488
v 888.494894 -128.237062 28.136272
v 908.217770 -130.675886 32.811471
v 633.184780 -125.390606 4.976643
v 751.258399 -124.616677 13.548400
v 859.747801 -125.944296 24.316377
v 876.268628 -127.151654 29.485138
v 886.086810 -128.058227 32.532346
v 903.813866 -130.185572 32.224510
v 911.893241 -131.036982 32.629363
v 918.453458 -131.612045 33.088150
v 216.551294 -141.608189 -12.333929
v 790.990146 -124.701842 23.352611
v 807.649856 -124.522794 29.247992
v 881.213804 -127.556332 32.495027
v 897.437278 -129.317485 32.466622
v 906.268682 -129.933260 34.480999
v 912.414173 -130.192457 35.022213
v 220.740118 -140.585302 -10.474969
v 864.532965 -126.270502 31.506474
v 885.899464 -127.850688 33.947547
v 899.739390 -129.369267 34.194419
v 907.214853 -129.058250 36.419705
v 918.602777 -130.658483 34.861900
v 767.179764 -124.043756 25.843283
v 874.489692 -126.795449 33.733054
v 875.868776 -126.654555 35.191317
v 892.985095 -128.242604 35.156964
v 916.708652 -128.844839 37.214465
v 217.420302 -139.797586 -7.681006
v 637.052931 -124.194901 11.593982
v 654.733585 -123.168109 17.223845
v 784.001440 -124.327468 26.806043
v 838.670914 -124.800229 33.720573
v 861.460382 -125.201918 37.085541
v 236.428734 -137.970262 -7.602059
v 690.692164 -123.565611 19.073613
v 757.261089 -123.995576 24.766423
v 777.918663 -124.150612 27.013340
v 853.992162 -125.231992 35.392082
v 859.785010 -125.584489 35.143160
v 873.427209 -124.739568 39.218067
v 878.134604 -125.617657 38.098817
v 890.438604 -125.071140 40.109200
v 200.037537 -140.324387 -3.481662
v 209.888258 -139.886604 -5.861687
v 260.151752 -134.868181 -4.831323
v 743.790430 -123.687016 25.053138
v 754.098468 -123.434496 27.636969
v 794.324905 -124.026910 30.329225
v 807.711625 -123.279767 35.165059
v 813.453940 -123.846588 33.980091
v 829.387850 -124.493578 33.750782
v 840.858437 -124.178638 37.055032
v 840.178974 -124.602292 35.439089
v 843.307159 -124.928415 34.229260
v 852.914086 -124.917276 36.613805
v 868.162654 -125.497279 37.388959
v 986.413759 -123.993005 42.030168
v 242.751746 -135.524813 -3.469823
v 252.009580 -134.495341 -2.880415
v 743.696374 -123.210363 27.443535
v 769.179029 -123.547434 29.220588
v 778.573825 -123.606368 30.214955
v 804.092221 -123.789577 32.867630
v 800.234473 -123.239265 34.320052
v 857.215376 -124.447705 38.309921
v 866.493730 -124.494885 39.078568
v 713.592215 -122.540251 26.144186
v 720.900871 -122.762556 26.337110
v 776.329800 -122.990680 32.389083
v 792.859180 -123.028889 34.065752
v 814.927944 -123.170863 36.255940
v 821.006880 -123.975574 34.729796
v 819.984883 -123.283527 36.684528
v 829.972295 -123.330736 37.571587
v 829.548767 -123.914161 36.206121
v 840.279794 -123.493977 38.279497
v 849.206625 -124.129396 38.082299
v 985.882960 -123.095711 43.813158
v 278.042870 -130.872663 0.452334
v 613.184990 -121.096777 19.596435
v 650.964184 -121.844003 20.885480
v 675.658464 -121.805169 23.799667
v 755.214956 -122.251117 32.198924
v 768.601102 -121.961225 34.348073
v 776.821780 -121.935638 35.120876
v 782.769478 -123.025944 33.091427
v 780.957809 -122.453086 34.460954
v 788.982418 -121.135678 37.236398
v 786.910739 -122.387608 35.137576
v 815.219975 -122.144317 38.005324
v 820.340380 -122.350520 38.198696
v 828.913138 -121.696084 39.448542
v 990.472136 -121.819917 43.276456
v 269.823620 -131.489102 0.233532
v 585.678650 -120.466195 19.591420
v 647.349111 -121.364625 21.877540
v 668.515822 -121.648048 23.460299
v 687.511020 -122.096627 24.258191
v 694.957049 -122.294264 24.735634
v 707.007621 -121.009161 29.521845
v 717.788078 -121.291146 30.315776
v 750.156347 -121.168445 33.995261
v 757.804908 -121.162012 34.603215
v 773.001948 -120.616111 36.566832
v 783.959092 -121.648952 36.252509
v 798.066931 -122.428057 36.083335
v 803.466107 -121.586763 37.807962
v 804.675151 -122.359752 36.803939
v 842.253621 -121.959375 40.082569
v 953.002513 -121.629466 48.310238
v 988.250200 -120.921455 46.733133
v 350.006347 -125.881499 5.789213
v 381.807092 -124.401486 8.628435
v 388.366752 -123.969005 9.340118
v 392.549420 -124.019370 9.459150
v 403.653209 -122.912215 11.032755
v 427.972452 -122.274006 12.877377
v 508.272721 -121.085097 16.150107
v 550.491206 -120.758136 17.253428
v 560.812688 -120.193481 19.299845
v 580.225715 -120.488764 19.158641
v 594.890985 -121.455691 17.195421
v 617.426802 -119.750970 23.319774
v 658.653619 -120.056238 26.331333
v 666.957009 -120.063774 27.150641
v 672.297045 -120.085938 27.599375
v 684.801704 -120.689500 27.735420
v 712.144991 -121.033213 30.119483
v 740.818122 -121.095064 33.263540
v 797.397946 -121.533487 37.413124
v 981.860591 -122.208350 47.332730
v 339.277313 -120.357088 11.256546
v 358.372467 -125.539252 6.476547
v 386.061670 -120.223864 12.403424
v 445.516415 -120.646234 15.107505
v 455.345094 -121.400075 14.832018
v 489.383195 -121.118782 16.085929
v 522.718296 -120.758267 17.094745
v 538.800440 -120.450735 18.016975
v 553.255711 -120.288770 18.908090
v 569.542654 -119.322272 21.576975
v 579.587345 -119.957535 20.606247
v 585.622314 -119.934290 21.027428
v 592.894767 -119.879627 21.521095
v 627.901107 -119.683338 24.195106
v 633.294932 -119.087295 25.661898
v 696.802554 -120.796823 28.907923
v 745.181589 -121.472464 32.945838
v 958.133475 -120.817645 50.440456
v 977.353834 -121.995256 49.802032
v 983.951782 -120.146036 51.452845
v 991.145887 -120.391001 45.454361
v 279.233204 -127.203342 5.718909
v 312.020800 -126.090380 5.440005
v 322.272498 -124.162640 7.568928
v 334.817873 -125.174756 6.312975
v 428.387274 -121.193701 13.833682
v 437.324504 -121.354550 14.132647
v 468.497784 -120.156099 16.610412
v 473.868413 -120.098966 16.862458
v 523.360584 -120.062841 18.737441
v 537.029223 -119.959233 19.288350
v 544.584849 -120.380236 18.342078
v 557.099388 -119.629009 20.634321
v 564.323207 -119.484166 21.127505
v 574.854269 -119.338481 21.741417
v 590.423646 -119.205929 22.822235
v 639.107880 -119.679578 25.090624
v 645.490019 -118.932797 26.944159
v 643.807057 -119.758139 25.340187
v 965.129477 -122.284674 49.308810
v 971.065443 -121.491538 51.554997
v 480.995766 -119.770773 17.489112
v 964.771135 -119.682757 54.097851
v 251.983611 -129.542682 5.475290
v 478.456357 -114.116674 20.182820
v 976.192765 -120.857343 52.586843
v 245.838704 -129.019964 6.926503
v 311.445863 -122.963805 9.189386
v 944.218582 -115.943692 55.584341
v 954.037032 -116.624177 57.275699
v 972.128450 -119.327621 56.274234
v 987.789713 -118.235813 54.443757
v 988.930824 -119.218000 50.917643
v 994.671995 -116.300900 50.855040
v 241.516420 -126.758504 9.938364
v 254.311854 -124.450756 11.237420
v 982.706181 -119.036254 54.931347
v 262.977583 -123.870392 11.177769
v 341.892013 -119.232430 12.224950
v 949.539032 -116.230381 56.592490
v 960.462041 -117.506506 57.624067
v 989.525628 -117.361194 55.813193
v 993.575987 -116.530340 53.789799
v 312.092059 -118.228200 13.697264
v 311.287316 -120.996548 11.230331
v 322.361943 -118.822276 12.879715
v 956.595891 -115.772664 60.238413
v 982.720614 -118.291645 56.881945
v 995.436488 -115.165437 54.478496
v 969.111871 -118.502653 57.908588
v 975.274189 -118.801984 57.634388
v 978.795659 -119.135347 55.957757
v 989.042200 -116.480189 58.823523
v 321.651625 -114.725136 16.201204
v 348.607270 -111.082461 18.381099
v 964.682944 -117.162130 59.963591
v 978.357264 -117.808220 59.761973
v 985.262203 -117.011542 59.217739
v 991.501783 -116.026669 58.579291
v 992.934747 -115.704210 58.216532
v 328.326639 -113.380184 17.084925
v 950.319720 -113.606966 62.486290
v 961.442989 -115.943278 62.015079
v 966.170827 -115.909615 64.137058
v 979.634707 -116.374446 62.965414
v 983.482014 -116.973658 60.050515
v 985.837286 -115.845703 62.088388
v 958.252725 -113.940496 66.619003
v 997.574312 -112.535982 60.282180
v 964.999689 -114.880565 67.891757
v 971.803775 -116.271138 64.178952
v 973.544224 -116.265512 64.334144
v 994.887801 -113.796494 60.481721
v 993.193237 -114.160402 62.044285
v 961.491387 -113.905876 69.845323
v 985.903945 -115.097231 63.988735
v 989.408406 -114.319881 64.691136
v 990.602415 -114.988200 62.103685
v 979.712263 -115.553304 65.205014
v 968.982304 -114.406887 73.787178
v 971.282436 -115.357086 67.740591
v 987.958820 -113.789052 66.828253
v 966.667989 -113.821845 76.042997
v 973.794808 -114.322583 74.086402
v 986.123054 -113.566366 68.583949
v 992.579069 -113.303577 65.885424
v 271.283987 -109.960973 20.194464
v 981.933100 -114.396481 68.077880
v 995.430604 -112.128781 67.569795
v 1001.497323 -109.275215 66.795653
v 979.231237 -113.592191 75.141307
v 970.675207 -114.324224 75.910754
v 984.057285 -112.873494 73.871842
v 996.740183 -111.239824 69.171156
v 972.729145 -114.021156 79.614916
v 974.712629 -114.020926 78.449708
v 992.293803 -111.015993 74.600027
v 966.964853 -111.931265 81.842910
v 996.520213 -109.414541 76.575434
v 984.033222 -112.470822 80.142702
v 979.727169 -113.320933 81.022873
v 973.283932 -113.289221 83.287179
v 982.669088 -112.077960 86.329457
v 997.949446 -108.704208 78.661439
v 1001.400061 -107.354297 78.318892
v 989.211155 -110.974804 82.872819
v 992.487939 -109.825631 83.343592
v 995.013188 -109.160515 82.281375
v 998.357433 -107.454173 83.338333
v 997.242439 -107.331120 85.262446
v 1001.344508 -106.303590 81.828786
v 899.554220 -128.813589 35.657579
v 647.574169 -119.781181 25.679438
v 461.661073 -118.092127 17.569342
v 598.307318 -119.890335 21.795695
v 698.652904 -122.073669 25.862624
v 344.820871 -88.965284 22.974598
v 367.196585 -86.344495 22.327142
v 608.350607 -77.930433 27.246348
v 721.640179 -101.576535 38.720430
v 783.400733 -102.144030 43.320617
v 690.089069 -110.856574 34.583065
v 808.935761 -93.355719 46.963569
v 676.292212 -102.676362 35.001225
v 766.875338 -95.215700 43.185853
v 630.593525 -96.475898 31.811691
v 656.462946 -101.873053 33.525662
v 850.154390 -89.213707 51.817733
v 975.028047 -88.428152 90.942626
v 885.096026 -84.365880 57.190216
v 603.065171 -96.711087 29.840430
v 716.388485 -90.811129 39.242833
v 426.727454 -96.241191 23.423051
v 594.220716 -95.912851 29.244571
v 583.697690 -94.554607 28.486728
v 740.178376 -81.316808 41.368682
v 799.678641 -77.597582 47.252214
v 861.901555 -73.766379 53.385844
v 337.655380 -98.083002 23.375051
v 344.844214 -95.487005 23.448467
v 574.772343 -86.450872 26.992867
v 721.908140 -81.907798 39.458725
v 787.358121 -73.529106 45.563668
v 618.328174 -81.235624 29.028541
v 360.304534 -89.284733 22.940927
v 415.178964 -88.344651 22.674091
v 831.439193 -64.649541 48.233758
v 229.594037 -94.399375 25.116327
v 532.757872 -80.168259 22.962864
v 657.062800 -76.087481 31.185527
v 436.749365 -79.404106 20.456465
v 454.807409 -70.282805 16.204997
v 776.337829 -107.515157 41.679867
v 805.548477 -108.812335 43.331864
v 742.703602 -103.145392 40.088399
v 803.834102 -104.993116 44.125421
v 715.933504 -107.403088 37.324171
v 752.530514 -107.563179 39.992016
v 830.564058 -101.529087 47.153202
v 801.890786 -99.078301 45.306859
v 701.030603 -107.045618 36.225593
v 769.847288 -103.629917 42.004208
v 778.051369 -102.395664 42.853514
v 828.343007 -96.874309 48.052856
v 660.925648 -109.823850 32.549523
v 670.280969 -107.765867 33.690562
v 691.485499 -105.017294 35.833727
v 816.072300 -96.727244 46.987665
v 841.752457 -98.032112 49.058390
v 846.117779 -97.882754 49.542001
v 758.465201 -102.096337 41.446706
v 837.791927 -94.212816 49.524348
v 989.951397 -92.963039 93.974256
v 597.017914 -106.794751 28.724145
v 647.901633 -102.637355 32.774738
v 654.578360 -104.661045 33.033759
v 854.300065 -89.665023 52.144613
v 916.655974 -87.647788 63.723653
v 925.518404 -87.221090 66.560624
v 922.476604 -85.236854 65.814351
v 632.666265 -103.333026 31.559561
v 672.806990 -97.924236 35.182464
v 693.008780 -99.749874 36.679661
v 699.224774 -99.710520 37.189917
v 875.429875 -86.933731 55.409982
v 664.313511 -98.388424 34.473781
v 820.269660 -90.728241 48.356383
v 827.286479 -87.797472 49.428601
v 845.830189 -87.834704 51.409309
v 976.429460 -82.491155 89.534759
v 568.438601 -100.522933 27.500916
v 792.768287 -87.394418 46.415040
v 853.181204 -83.628012 52.766766
v 845.436214 -82.091272 51.938169
v 906.612127 -82.533651 61.660936
v 944.734916 -83.093311 74.965876
v 948.220364 -84.516931 76.624993
v 574.305125 -100.572922 27.867407
v 586.870279 -98.725972 28.716845
v 636.489023 -98.499490 32.200592
v 657.548637 -96.815537 33.980707
v 691.315338 -98.085086 36.690582
v 742.595248 -91.598274 41.569786
v 595.909846 -98.178893 29.362189
v 644.815834 -94.756905 32.930479
v 654.168591 -94.530843 33.729977
v 662.413920 -92.588398 34.426420
v 681.240435 -92.607471 36.059908
v 735.102466 -89.299669 41.030252
v 758.246915 -84.971698 43.353033
v 826.764099 -83.314453 49.907260
v 840.233610 -84.271505 51.223948
v 881.777347 -80.374105 56.803079
v 919.449125 -81.865883 65.171438
v 915.133313 -84.399165 63.717927
v 502.672593 -99.145635 24.585509
v 578.398960 -103.310910 27.883886
v 623.575312 -91.427429 31.085231
v 730.210326 -86.742197 40.595316
v 751.169560 -87.180072 42.611899
v 767.448885 -87.610471 44.070444
v 782.496413 -83.124867 45.668345
v 889.187630 -80.553811 58.096557
v 909.032575 -76.590369 62.284556
v 921.862778 -77.335799 66.004390
v 972.867232 -76.892631 86.619860
v 981.785505 -84.941934 91.584887
v 610.786888 -94.784274 30.355417
v 671.540199 -94.179546 35.238798
v 717.621197 -84.174408 39.184506
v 778.932953 -87.111751 45.148232
v 798.211231 -81.929080 47.214359
v 805.124747 -80.676428 47.885196
v 819.850424 -82.282143 49.260229
v 821.116581 -79.734504 49.433715
v 837.394580 -79.172293 51.081402
v 949.533280 -80.487743 77.071592
v 950.637676 -73.539132 76.679862
v 442.948121 -100.213386 23.246048
v 612.449220 -91.218265 30.270299
v 658.998019 -87.513418 33.745937
v 669.892634 -90.755913 35.003230
v 749.860066 -81.347687 42.413657
v 784.315349 -80.001935 45.828203
v 806.814309 -76.715048 47.888601
v 810.917104 -80.636111 48.450440
v 911.990162 -78.876652 63.130938
v 1002.383580 -76.871417 87.968904
v 495.564785 -97.101837 24.501190
v 518.948597 -96.546930 25.264027
v 593.157137 -91.305849 28.919960
v 617.929538 -91.882445 30.717029
v 711.097217 -84.439594 38.541641
v 756.876182 -80.827133 43.102795
v 763.850901 -79.067333 43.679771
v 774.698673 -84.590000 44.899301
v 774.541402 -77.351550 44.659481
v 794.594699 -78.817005 46.813793
v 825.682854 -80.071259 49.903038
v 882.884769 -71.156754 56.306025
v 883.781872 -75.647028 56.900606
v 974.291170 -73.476721 86.095856
v 984.545578 -71.884730 87.350893
v 989.838181 -74.123963 88.478178
v 464.094818 -93.705244 23.708869
v 465.004407 -97.978942 23.714289
v 468.330515 -95.556856 23.826637
v 483.172194 -94.199806 24.097775
v 489.677804 -99.177689 24.178453
v 545.138090 -95.742942 26.341804
v 589.880446 -89.014871 28.438546
v 602.414006 -90.528991 29.492822
v 611.020108 -83.126678 28.952617
v 637.510687 -87.289492 31.775202
v 681.157463 -88.227686 35.882636
v 748.182508 -84.687519 42.356586
v 766.684967 -82.095964 44.140653
v 819.865951 -75.879216 49.124246
v 837.636544 -74.878018 50.862555
v 944.024893 -71.109458 73.480693
v 976.859850 -70.553717 85.869090
v 358.743574 -97.947005 23.267535
v 382.425183 -94.515412 23.379478
v 452.856872 -95.086014 23.621517
v 690.099831 -86.347054 36.608036
v 695.430457 -82.810038 36.747150
v 791.217062 -76.158218 46.268470
v 832.513452 -74.278870 50.259563
v 953.461480 -72.181734 77.620329
v 365.664493 -95.706351 23.371647
v 369.481095 -97.957492 23.239159
v 432.829980 -91.876576 23.295797
v 436.972679 -96.354033 23.496915
v 441.723827 -93.201119 23.470363
v 448.892649 -89.575664 23.085209
v 583.398571 -87.259286 27.732378
v 596.058248 -87.048959 28.567446
v 606.469590 -89.703821 29.696292
v 678.609871 -78.488877 34.123171
v 719.857068 -80.474138 39.055904
v 736.061078 -79.229415 40.712408
v 803.250076 -73.832372 47.219360
v 950.886467 -67.422731 75.613906
v 953.480391 -68.625588 76.956778
v 979.046007 -65.962977 84.824069
v 986.497431 -67.376211 85.585624
v 267.496605 -97.054007 24.358440
v 298.151887 -95.195993 24.056789
v 322.955512 -95.843933 23.698155
v 394.490028 -91.470081 23.096637
v 573.956921 -89.722329 27.468017
v 594.654884 -83.189439 27.704238
v 646.601810 -80.807283 31.451251
v 651.572137 -85.156749 32.749943
v 673.491154 -85.096191 34.814642
v 706.528350 -82.193667 37.819097
v 768.964032 -73.964444 43.598422
v 780.474010 -76.453650 45.192686
v 816.279342 -70.940725 48.105397
v 844.362107 -71.198111 51.095597
v 937.181840 -65.076461 69.525016
v 255.838343 -100.769450 23.804446
v 285.704650 -97.279541 24.054584
v 309.727221 -94.843265 23.938599
v 324.492638 -93.541914 23.602179
v 338.762329 -93.698168 23.491117
v 454.586718 -89.335892 23.109023
v 459.998284 -89.825105 23.279824
v 637.118340 -84.469472 31.328599
v 655.801386 -83.397574 32.850666
v 665.900251 -86.609570 34.284884
v 669.810804 -78.465434 33.187050
v 742.376105 -77.968663 41.252972
v 741.264114 -73.592145 40.356182
v 835.395777 -67.842151 49.485866
v 933.356241 -64.348760 67.916322
v 940.237357 -62.705577 70.038382
v 952.312059 -64.685786 75.591903
v 202.823616 -101.762100 24.797866
v 260.534092 -97.167180 24.417730
v 305.112073 -94.346789 23.973714
v 331.501834 -94.323432 23.560805
v 553.011950 -83.545992 25.078747
v 569.476679 -81.629368 25.550230
v 674.757168 -76.140557 33.105367
v 717.851525 -72.062532 37.162697
v 778.274327 -72.248439 44.349422
v 798.042703 -72.362204 46.476694
v 807.067157 -71.343400 47.228184
v 879.040361 -65.419462 54.492044
v 946.800339 -62.488300 72.699344
v 281.236170 -94.539340 24.284586
v 315.293375 -94.590008 23.823994
v 369.231765 -91.082903 23.160194
v 441.155663 -86.258746 22.448778
v 438.193724 -90.692596 23.195816
v 447.140035 -85.526351 22.327222
v 454.255821 -85.777572 22.454275
v 465.255090 -87.566829 22.986819
v 469.606779 -88.794588 23.275593
v 563.241713 -83.598103 25.652942
v 590.492031 -79.742626 26.404761
v 624.440762 -78.861142 28.890368
v 648.231222 -75.354733 30.033470
v 657.727186 -79.020333 32.090533
v 668.057118 -75.589205 32.213327
v 695.736284 -77.556532 35.849063
v 765.134016 -71.204845 42.658466
v 817.961160 -65.090621 46.947473
v 897.905370 -59.289327 56.125022
v 901.662438 -63.931548 58.491922
v 956.194663 -61.460445 76.434988
v 986.491017 -64.359524 84.342834
v 991.804893 -65.212542 84.119545
v 995.595562 -59.470818 80.246873
v 261.668151 -92.643783 24.578976
v 314.028527 -90.903695 23.546856
v 386.560406 -89.668498 22.855193
v 526.695572 -83.137838 23.605721
v 533.680666 -83.737903 24.095487
v 556.368249 -81.424934 24.667461
v 584.938368 -81.594077 26.552108
v 642.907699 -83.220199 31.633764
v 843.644234 -63.146421 49.145771
v 873.327467 -60.873209 52.283960
v 942.469264 -58.900914 69.823963
v 953.516628 -59.241710 74.640647
v 959.071031 -57.297078 76.511853
v 986.114060 -60.043866 82.583166
v 358.368058 -85.371736 22.185311
v 393.716239 -88.220723 22.611938
v 464.013533 -82.289653 21.675743
v 473.541311 -84.673919 22.481579
v 547.380830 -78.262799 23.021857
v 539.652715 -81.703484 23.805097
v 550.453307 -74.926031 21.767640
v 576.924782 -81.110247 25.840425
v 636.945873 -75.136976 28.833221
v 870.887068 -62.621016 52.495830
v 204.631842 -91.739324 25.010789
v 238.565272 -93.234052 24.938845
v 349.163549 -85.156528 22.283771
v 354.426894 -80.475757 21.056922
v 421.091166 -86.023223 22.278340
v 491.360163 -84.040892 22.710596
v 520.968147 -81.675781 22.925526
v 577.801878 -77.492397 24.665743
v 600.150439 -79.149116 26.990964
v 617.585134 -76.105893 27.362592
v 624.874940 -74.441981 27.401026
v 947.878246 -59.929285 72.385831
v 955.284113 -57.347366 74.823116
v 990.008534 -54.951924 79.521389
v 207.910397 -91.036292 25.048868
v 218.671199 -90.426028 25.119728
v 266.800699 -84.192234 23.373821
v 335.470380 -89.084492 23.099397
v 373.441617 -82.111393 21.242859
v 378.006632 -87.067293 22.425836
v 401.793666 -80.460168 20.640771
v 430.669156 -86.568415 22.445348
v 434.549520 -82.457830 21.430905
v 449.227929 -81.341503 21.201931
v 453.795759 -81.057273 21.163181
v 510.482122 -77.068467 20.854029
v 516.341604 -79.277872 21.928644
v 537.957643 -78.468943 22.579353
v 597.712588 -75.264342 25.326563
v 918.360643 -51.351591 57.734443
v 949.332814 -54.519805 71.121215
v 332.680570 -81.755034 21.856194
v 341.479876 -82.944576 21.944400
v 406.491749 -79.484171 20.345031
v 527.910819 -78.947805 22.270857
v 907.430317 -53.570191 55.841586
v 941.278612 -55.827726 68.223091
v 946.164880 -56.235727 70.393735
v 205.656080 -88.897866 24.468612
v 213.681329 -89.552919 24.938100
v 427.565937 -80.402956 20.709811
v 520.219026 -74.551716 19.973758
v 536.264706 -74.871758 20.872334
v 447.375079 -78.987565 20.375203
v 476.604697 -78.102045 20.420968
v 494.319352 -77.610490 20.607634
v 502.859996 -77.136653 20.628636
v 528.727075 -75.601298 20.869795
v 940.938034 -53.585340 67.184298
v 218.266592 -83.610172 23.134119
v 316.531931 -80.775012 21.888833
v 317.695904 -78.370363 21.354859
v 326.457125 -81.809464 21.982950
v 339.378526 -76.952358 20.451817
v 421.271703 -78.415796 20.022356
v 517.052992 -71.519800 18.192565
v 936.903709 -51.087567 64.283386
v 966.338590 -51.891468 77.572196
v 986.691858 -54.065638 79.807021
v 312.109720 -74.922621 20.882578
v 325.442913 -77.079520 20.855092
v 337.506310 -78.272227 20.847032
v 417.423663 -75.844772 19.048329
v 423.870463 -73.966195 18.208884
v 469.280009 -76.082612 19.447393
v 471.184000 -71.172122 16.819925
v 476.074958 -73.171911 18.078018
v 482.506911 -77.121409 20.128535
v 916.033607 -49.780646 56.151013
v 945.937645 -49.711116 67.507491
v 304.841909 -77.633892 21.506208
v 319.837669 -73.167418 20.197620
v 333.387422 -76.084917 20.344851
v 338.120140 -73.247215 19.509332
v 368.710998 -71.636928 18.098810
v 418.261408 -72.710416 17.616564
v 430.432507 -75.899051 19.037672
v 453.419466 -72.538132 17.511211
v 462.606040 -73.551483 18.109682
v 488.192753 -70.720952 16.794876
v 930.029251 -47.472759 59.578398
v 939.950175 -47.411232 63.614688
v 951.394663 -48.927452 69.534750
v 955.058012 -42.845630 67.200739
v 969.182503 -48.123937 76.406890
v 982.767735 -44.995649 75.005171
v 991.022794 -49.041018 75.886131
v 398.656404 -73.358954 18.092358
v 445.214451 -70.556310 16.378503
v 932.051728 -44.132089 58.371299
v 945.410029 -45.422390 64.732375
v 973.392499 -45.499315 75.500010
v 361.748457 -69.824516 17.657219
v 946.587537 -44.148415 64.394383
v 404.176912 -70.336596 16.589393
v 939.038874 -43.355425 60.737035
v 980.841049 -41.603780 72.486558
v 943.025933 -37.711406 58.877074
v 785.951599 -95.605152 44.685503
v 824.702188 -95.221969 48.073701
v 564.776132 -87.093386 26.491279
v 799.548781 -92.352112 46.361083
v 807.087632 -96.615799 46.225764
v 774.288763 -91.219151 44.345227
v 363.619706 -79.189028 20.533845
v 735.598926 -83.671775 41.053348
v 830.181414 -90.539707 49.370214
v 689.347106 -90.545060 36.759966
v 647.575337 -98.158410 33.073575
v 751.867776 -73.964421 41.702909
v 784.031633 -89.147269 45.441156
v 977.651598 -43.015059 73.646769
v 992.707496 -43.397123 71.573287
v 927.978114 -43.378306 56.271599
v 901.181169 -54.004531 54.573033
v 200.006826 -91.296279 24.796623
v 880.798931 -58.059513 52.423470
v 822.781582 -60.551553 45.855997
v 269.254171 -112.590364 18.814806
v 941.238584 -119.362809 49.887784
v 970.195919 -145.957789 30.939422
v 798.775899 -124.054594 30.858702
v 423.562009 -122.125104 12.788911
v 983.225790 -122.768919 45.509912
v 971.492159 -126.185584 43.858748
v 820.863891 -124.683178 16.872179
v 951.136039 -141.451558 30.838237
v 947.442342 -140.556768 29.824803
v 925.568856 -134.083543 27.946211
v 950.957079 -142.967152 27.167407
v 929.366906 -134.088493 21.949250
v 969.219505 -149.188704 28.901437
v 972.063133 -147.590243 29.326117
v 967.684254 -146.595504 31.112226
v 975.231844 -148.992327 26.317715
v 973.167550 -148.611303 27.956216
v 989.963504 -145.664117 13.310498
v 986.408314 -146.899884 11.370004
v 983.006696 -148.682990 13.380535
v 869.561870 -89.700238 -18.141472
v 959.070107 -144.678595 17.388932
v 998.821472 -137.694549 1.023428
v 995.596282 -140.000872 2.175509
v 881.989109 -126.615888 20.157746
v 829.116934 -124.838270 18.238367
v 795.120838 -124.666292 17.670458
v 807.522848 -124.433759 14.969716
v 762.708396 -124.176522 9.559898
v 741.043721 -123.729016 3.080603
v 408.631452 -124.587471 -3.269637
v 862.202570 -100.958973 -13.856429
v 844.079247 -101.037105 -14.433403
v 281.796217 -135.692412 -37.171506
v 883.306342 -90.944445 -18.180886
v 948.117216 -88.715897 -26.323948
v 976.856224 -84.142385 -31.052875
v 959.121846 -65.968253 -33.977472
v 760.209324 -108.781626 -18.219689
v 986.579848 -109.710047 -21.829686
v 984.136243 -81.349493 -29.280313
v 980.782733 -78.383861 -31.109626
v 982.942944 -66.882088 -30.864974
v 969.530312 -77.002899 -33.266793
v 934.546623 -79.441954 -26.834546
v 947.073347 -74.540932 -30.611669
v 499.069442 -118.766161 -54.600914
v 817.003303 -73.815129 -11.256738
v 816.477471 -76.670754 -13.533542
v 408.949514 -117.591658 -62.651490
v 900.075657 -52.347687 -8.940689
v 1012.618283 -26.210304 -20.890942
v 956.575524 -34.262715 -22.588536
v 982.396691 -18.019081 -20.849281
v 991.092294 -11.512473 -19.490311
v 1006.140863 -7.486851 -14.755309
v 980.003446 -16.622228 -17.576959
v 996.220088 -7.157859 -16.417001
v 1021.224008 -10.805450 -10.001728
v 927.771716 -45.860845 -15.467451
v 1005.699981 -3.665065 -10.631116
v 873.311099 -62.905966 -12.214120
v 866.741336 -61.438557 -8.946359
v 899.380331 -47.227118 0.038288
v 764.166390 -76.828907 -8.633983
v 961.599466 -12.039779 19.669618
v 953.493815 -17.116688 21.362714
v 965.990628 -9.338537 21.271362
v 953.267355 -17.095526 24.376505
v 969.731106 -7.303454 29.760889
v 991.948026 1.019817 34.659148
v 983.766137 -1.216347 34.685294
v 844.507558 -48.790080 31.478628
v 832.665011 -50.329019 27.914057
v 823.808088 -51.217041 30.560114
v 803.606435 -53.243667 29.359149
v 981.063647 -2.291287 34.901480
v 910.422706 -36.901005 37.080263
v 924.106594 -32.749126 39.158317
v 957.650662 -14.320919 26.189207
v 964.189762 -11.729268 43.062853
v 959.904941 -14.264053 46.623744
v 982.854540 -17.961052 53.964520
v 945.637751 -23.673715 49.605597
v 933.513303 -29.512167 42.792293
v 927.654546 -32.469775 42.907659
v 953.498381 -26.118827 56.735971
v 948.572942 -26.403199 55.359889
v 921.136242 -35.759516 43.901519
v 994.516299 -28.879100 60.547375
v 906.131875 -39.623842 41.476419
v 844.267723 -49.942503 37.566038
v 807.372068 -52.916703 32.673899
v 940.964112 -31.673127 54.686531
v 770.092835 -56.185217 32.472290
v 744.726601 -57.417361 29.484388
v 986.012856 -33.938218 64.901890
v 953.264537 -36.729158 61.468645
v 781.640489 -60.044746 40.480208
v 996.793269 -41.482137 68.629690
v 899.510339 -49.199477 51.144145
v 887.276085 -54.950427 52.135298
v 963.226576 -38.885406 66.730460
v 933.908269 -35.670534 53.409472
v 880.149606 -54.385055 50.496136
v 950.661890 -40.588703 63.372298
v 969.437322 -42.487790 72.475946
v 928.613269 -38.851804 53.206461
v 523.031730 -69.426493 17.084096
v 997.792978 -46.241124 71.065112
v 814.791339 -67.713121 47.302809
v 996.286338 -62.650345 81.801912
v 1002.241930 -108.570688 69.184882
v 977.675373 -123.373729 46.829106
v 915.112156 -126.063697 40.610910
v 845.722508 -125.207266 20.335752
v 945.758691 -140.372236 28.476662
v 974.116922 -147.748425 28.130696
v 962.481621 -147.974072 20.102454
v 964.601346 -147.810869 16.865934
v 929.250436 -132.711889 18.593015
v 980.511220 -144.906479 4.354589
v 906.880333 -130.179361 24.127852
v 995.307456 -141.233208 4.526058
v 824.389275 -124.202723 14.081574
v 259.937839 -135.946207 -19.955511
v 872.225566 -94.753783 -16.615118
v 860.218829 -95.462161 -16.417274
v 944.048121 -88.322297 -25.714580
v 959.693041 -81.649095 -31.209063
v 953.801689 -67.465457 -32.978445
v 754.490253 -82.740009 -13.468394
v 928.734301 -80.346156 -25.538318
v 846.009086 -95.768412 -16.573297
v 856.620605 -92.176819 -17.493702
v 943.903861 -66.774348 -30.729914
v 825.740166 -71.932563 -10.881010
v 841.340356 -63.988440 -5.677461
v 885.445416 -54.741558 -6.263797
v 935.225188 -44.252304 -18.976657
v 894.557940 -51.823036 -5.629365
v 953.300038 -33.821860 -19.337104
v 969.162640 -24.378131 -18.866935
v 967.776559 -26.454832 -20.473323
v 752.461727 -104.449927 -21.555278
v 997.249916 -5.464382 -14.356377
v 920.245559 -49.563193 -15.484502
v 968.704301 -18.130740 -7.381269
v 923.072991 -41.474318 -4.584093
v 971.253124 -6.427625 19.516621
v 1004.380159 4.209661 25.235736
v 969.573827 -7.084010 22.309836
v 961.173706 -12.211347 29.185630
v 955.218688 -15.851200 26.926817
v 841.778222 -49.204313 28.852661
v 877.623137 -43.547390 29.090740
v 811.818447 -52.593011 28.565803
v 785.217171 -55.725152 22.832208
v 920.314192 -33.089919 34.217918
v 885.150083 -42.693374 35.430246
v 900.044659 -40.577452 39.742339
v 916.605109 -37.307420 43.669512
v 924.273028 -34.692416 44.486395
v 940.867030 -25.451527 43.295843
v 929.692987 -30.030038 37.960734
v 993.139580 -10.888394 48.987208
v 961.215568 -13.273370 43.183135
v 951.590705 -18.688193 46.425954
v 940.399945 -26.512691 46.466768
v 937.140526 -27.708890 43.350517
v 936.599161 -29.492236 47.487343
v 998.490803 -26.464515 58.327163
v 823.042332 -51.673158 34.891735
v 738.411524 -57.904774 29.984695
v 960.083308 -33.648145 61.193712
v 956.536180 -34.467593 60.975996
v 956.555661 -32.137381 59.685154
v 986.223312 -39.099549 69.681254
v 905.137406 -49.540571 52.898503
v 831.588011 -60.628269 46.868799
v 792.151725 -64.088624 43.838132
v 788.153448 -61.201677 42.115666
v 980.011188 -39.082839 70.240057
v 974.066453 -40.270863 71.082892
v 987.929961 -42.070049 71.850806
v 999.705068 -59.250689 78.396221
v 1001.341109 -65.543560 81.904687
v 962.796990 -40.957456 68.821693
v 935.217417 -39.365836 56.725317
v 865.904035 -58.784176 50.398543
v 920.352431 -120.268256 46.677058
v 950.788555 -136.836038 34.697403
v 952.755364 -140.427480 32.522470
v 844.102289 -59.306277 47.739844
v 249.311443 -119.234565 15.807124
v 941.702715 -116.958553 53.391615
v 934.127607 -116.163817 53.050558
v 784.981089 -124.689934 19.335250
v 895.807513 -128.384396 22.580203
v 889.713216 -127.542188 21.626411
v 958.296748 -140.896877 33.572035
v 989.800472 -145.493673 10.777713
v 993.551523 -143.579157 8.384635
v 954.427128 -144.492774 23.690576
v 952.550164 -143.791409 24.959480
v 992.220180 -110.410023 -19.566524
v 753.217281 -107.085096 -20.310066
v 939.054264 -73.058516 -29.000434
v 933.673988 -68.645792 -28.009933
v 757.237688 -105.874280 -20.306613
v 967.737290 -88.034245 -30.030778
v 976.362640 -79.658769 -32.102098
v 943.128516 -71.200913 -30.182399
v 930.983468 -71.537294 -27.261889
v 884.043966 -82.088387 -19.907046
v 946.287993 -63.102232 -31.406687
v 803.490558 -74.804223 -10.322127
v 882.418565 -61.998984 -13.632828
v 890.609313 -60.803487 -14.906328
v 889.912620 -57.163498 -11.071613
v 862.543203 -61.458049 -7.867891
v 925.613426 -48.906504 -18.035610
v 889.436550 -53.097565 -5.484269
v 911.731564 -50.064078 -11.267039
v 999.604025 -5.714126 -14.835228
v 972.468048 -21.166082 -17.174851
v 941.644253 -42.453623 -21.960068
v 965.316719 -24.918761 -16.142088
v 957.964223 -28.011141 -13.719374
v 1003.319219 -6.028736 -14.479457
v 914.825759 -48.890226 -11.338125
v 924.729984 -44.032728 -10.253740
v 919.739199 -43.539161 -5.805038
v 804.614909 -67.622560 -3.101520
v 973.058419 -5.153092 26.553436
v 963.234448 -10.768766 25.607606
v 994.999662 2.349306 31.899823
v 872.341936 -44.691522 32.850074
v 741.281471 -57.419372 25.448535
v 910.604459 -38.556412 42.063541
v 964.895150 -10.947462 40.248906
v 966.872195 -10.380917 42.019844
v 958.269827 -13.979029 21.684071
v 975.375908 -6.884398 43.185164
v 955.225121 -16.568134 44.479435
v 957.340429 -15.468482 46.686615
v 985.336938 -16.257029 52.757907
v 945.600461 -22.758747 46.283522
v 292.369169 -57.224834 -8.997360
v 955.743723 -27.865458 57.891533
v 860.318742 -46.810550 33.847112
v 557.973057 -59.594350 7.126480
v 774.186425 -55.555883 28.680754
v 973.574746 -29.201389 60.064307
v 948.736311 -36.863032 60.217979
v 775.052343 -63.087296 41.406493
v 981.027726 -36.276651 67.356338
v 781.132617 -63.989597 42.527923
v 946.824138 -28.364146 55.753312
v 921.873828 -46.391912 55.986271
v 827.016647 -66.798235 48.339796
v 418.167684 -121.202634 13.258581
v 959.552921 -146.596753 21.137360
v 979.561504 -148.301618 10.709867
v 891.680540 -83.199126 -20.371053
v 997.151763 -142.086996 9.683364
v 767.786774 -105.664928 -18.851354
v 923.400651 -90.227249 -21.569314
v 1021.386967 -24.791655 -18.476587
v 940.309833 -64.666636 -29.778541
v 809.616717 -75.877825 -12.008762
v 916.873318 -50.730549 -15.003166
v 963.376574 -27.378566 -18.200541
v 988.921313 -10.711995 -17.426082
v 975.076371 -20.515080 -18.438711
v 876.554939 -55.070835 -3.526028
v 851.067134 -48.372117 35.156385
v 935.391693 -27.774299 39.711501
v 960.067264 -26.285742 57.872329
v 749.480100 -57.042327 25.998286
v 537.276749 -70.130154 18.304603
v 991.977975 -40.271573 69.491872
v 996.288501 -70.649655 86.263730
v 963.723955 -72.478458 -33.794837
v 963.433068 -79.932708 -32.255830
v 906.263912 -53.031465 -12.589713
v 246.639848 -88.011012 -57.092193
v 831.357094 -70.877438 -10.838430
v 967.221600 -8.405513 25.853067
v 972.434921 -83.608281 -31.618066
v 895.084667 -84.825844 -20.377063
v 918.808373 -34.395469 37.902494
v 989.171475 -11.690018 49.987082
v 973.907881 -87.146599 -30.567535
v 951.101838 -27.852024 56.873135
v 948.979779 -20.450907 47.556752
v 987.172428 -144.610952 5.839612
v 908.112003 -78.603905 -22.576578
v 916.036609 -35.470684 38.289882
v 392.651454 -129.016977 -32.538172
v 642.581026 -109.684799 31.296143
v 649.398876 -110.169535 31.673070
v 382.204074 -128.588560 -45.777690
v 920.542589 -118.509033 -1.285677
v 368.623786 -122.367522 10.026723
v 846.366546 -110.882647 -7.264563
v 309.333911 -77.275587 -42.051949
v 722.441607 -97.063383 39.347021
v 639.185402 -125.452731 -18.435522
v 773.559801 -115.264325 -10.311261
v 640.503633 -123.143351 15.818283
v 787.457735 -69.646702 44.846079
v 886.501539 -56.230957 -8.613822
v 354.183662 -73.459043 -35.382775
v 701.688725 -72.873334 -3.772888
v 274.567018 -68.487770 -35.367268
v 837.302674 -125.304497 24.654583
v 534.862505 -76.745093 -23.805383
v 801.384047 -118.862344 -1.711684
v 357.506511 -117.531231 13.774083
v 808.820176 -84.461024 48.094003
v 707.145570 -76.282985 -7.376045
v 406.559699 -87.179656 22.453024
v 277.093175 -81.962761 -48.980950
v 320.102315 -83.907731 22.457989
v 273.796206 -137.192463 -54.604764
v 941.074433 -23.888044 25.571641
v 916.150734 -81.251298 -23.317069
v 630.910913 -122.394060 17.431732
v 580.274866 -68.831399 -9.912295
v 380.643772 -129.526772 -40.482350
v 542.603836 -126.502235 -37.080795
v 850.576283 -88.048805 -18.234904
v 356.204398 -78.366990 -40.298442
v 601.001342 -74.645863 -13.875818
v 360.365864 -121.551032 10.426502
v 362.645567 -118.336462 13.222403
v 565.342615 -126.874559 -26.113354
v 319.712639 -125.955293 -65.306919
v 676.477594 -86.926336 -18.423705
v 1027.110080 -26.401537 -14.791927
v 241.945006 -117.842887 17.001466
v 794.245658 -54.121130 32.289156
v 255.452660 -56.136034 -7.220934
v 380.915360 -58.144537 -9.211953
v 788.583552 -100.258096 -18.555634
v 263.277806 -111.902108 19.346234
v 411.102585 -122.428676 11.895195
v 274.919524 -112.540080 18.670514
v 641.209178 -59.940769 17.890239
v 374.757470 -129.747580 -33.347016
v 486.163451 -115.727944 19.956849
v 202.715284 -96.240337 25.283238
v 433.339833 -98.007335 23.382483
v 377.701585 -72.104545 17.958545
v 479.110471 -69.338653 15.767283
v 440.172789 -68.143896 14.826447
v 294.514365 -79.253705 21.969138
v 419.554938 -81.807376 21.130189
v 209.687587 -84.770150 23.383818
v 593.850025 -72.863609 23.907927
v 383.398890 -78.020117 19.942842
v 602.220450 -73.850292 25.068641
v 556.584301 -74.558628 22.014264
v 399.311359 -84.731591 21.865915
v 570.160071 -78.298955 24.532392
v 379.322371 -81.735455 21.082717
v 216.574143 -94.718439 25.385128
v 503.265031 -82.659687 22.612670
v 288.704109 -94.497275 24.210510
v 273.874237 -93.547292 24.422769
v 509.877962 -85.753199 23.652124
v 635.194282 -80.237765 30.238421
v 312.954430 -96.522987 23.844100
v 298.791979 -97.487191 23.858988
v 294.379533 -96.340388 24.013685
v 278.250611 -96.028353 24.309692
v 268.491267 -100.102941 23.821882
v 569.541998 -93.944703 27.604644
v 558.915932 -91.048893 26.702193
v 404.834569 -95.919197 23.287742
v 353.762486 -95.722313 23.424578
v 555.266597 -98.549728 26.839303
v 449.442138 -100.823824 23.236676
v 481.362010 -101.425298 23.729935
v 624.317740 -95.315325 31.343159
v 551.265754 -98.501036 26.644109
v 504.997638 -103.441744 24.205773
v 605.318627 -100.156920 29.908731
v 680.066698 -110.179702 33.950617
v 737.841514 -71.352122 39.429068
v 525.593073 -89.075884 24.837366
v 487.058675 -90.772906 23.917531
v 494.286990 -102.691106 23.942877
v 500.102615 -92.928520 24.502619
v 548.502066 -102.966594 26.215699
v 259.332782 -107.679210 21.587936
v 280.673686 -119.963707 13.428709
v 332.454275 -122.588678 9.077337
v 285.704850 -127.149203 5.312204
v 531.712689 -119.917635 19.226023
v 475.464611 -121.234912 15.554864
v 619.350277 -117.804275 26.401230
v 596.519852 -119.199653 23.200950
v 581.024426 -119.261200 22.200893
v 544.400155 -119.775643 19.872613
v 514.128280 -120.242453 18.319883
v 490.525707 -120.267736 17.412052
v 454.338397 -119.987305 16.045992
v 451.812671 -116.356246 17.963031
v 246.616215 -130.974968 4.100408
v 707.121489 -120.082728 31.171399
v 663.112893 -120.068207 26.702928
v 608.821467 -119.767662 22.662358
v 530.785273 -120.639347 17.483795
v 516.019165 -120.847100 16.792658
v 469.330737 -121.488787 15.087736
v 461.583657 -121.027567 15.471540
v 732.038021 -121.460986 31.605999
v 527.400191 -121.765058 11.925748
v 456.966468 -122.446401 13.028697
v 447.833064 -122.442474 13.160841
v 439.256623 -122.618171 12.709925
v 433.689403 -122.235516 13.178951
v 316.242089 -128.585516 2.164322
v 656.585271 -121.523267 22.418038
v 284.643137 -131.281673 -0.654389
v 210.448426 -138.946415 -3.698856
v 201.852511 -141.143510 -6.269771
v 249.708225 -136.246077 -6.154149
v 604.803718 -119.786263 22.341886
v 782.903749 -120.380050 37.573717
v 725.309044 -123.833893 21.690694
v 243.510559 -137.387809 -7.715618
v 496.647091 -122.667861 5.908249
v 239.092909 -138.730479 -14.592839
v 701.698755 -123.506906 -7.612362
v 431.852298 -124.783747 -9.953416
v 651.886223 -125.600340 -11.043381
v 315.763574 -130.210450 -13.764586
v 494.259079 -126.243822 -16.957324
v 710.840440 -115.680081 -21.749163
v 518.784278 -126.897929 -24.137484
v 724.817831 -113.031782 -21.423098
v 688.383496 -118.550183 -23.427709
v 658.953802 -121.463349 -26.762062
v 429.115575 -127.170935 -23.923114
v 632.135295 -123.616987 -29.845346
v 315.722284 -133.202362 -36.941553
v 590.350566 -124.830113 -37.540567
v 316.441005 -133.713049 -43.805305
v 565.454137 -125.999185 -37.390810
v 564.043185 -125.617278 -39.686673
v 356.471924 -130.491809 -45.539662
v 284.738736 -136.325845 -43.541484
v 524.835665 -125.997807 -41.972646
v 475.929734 -124.695015 -49.028523
v 465.332735 -124.994174 -48.022192
v 231.373627 -141.132727 -66.380762
v 440.986346 -123.158707 -54.739170
v 435.735130 -123.668971 -53.965085
v 410.900783 -122.871345 -56.926725
v 304.589333 -128.815813 -64.860919
v 262.852495 -133.769235 -69.537503
v 393.529228 -123.145397 -58.067613
v 487.100190 -123.095971 2.408982
v 376.453682 -126.055165 -7.420311
v 436.226096 -127.231891 -24.637017
v 612.184764 -124.392369 -33.384614
v 515.223527 -125.122144 -46.297159
v 397.877431 -125.214055 -53.371909
v 354.055459 -126.370188 -57.921036
v 385.698217 -127.573880 -22.082096
v 394.669987 -108.125358 -61.979114
v 794.985010 -98.361601 -18.495745
v 817.813129 -96.850982 -17.370306
v 656.360331 -110.394857 -32.680171
v 793.666982 -87.824464 -18.173743
v 698.309145 -103.055294 -26.564717
v 810.655096 -81.582653 -16.145464
v 690.658988 -98.434323 -24.942277
v 670.945009 -98.936182 -26.608802
v 566.564955 -115.565834 -45.234216
v 546.984293 -117.983500 -48.532646
v 793.769601 -81.837915 -15.012390
v 502.540071 -120.823407 -53.636540
v 592.009157 -105.137594 -37.727319
v 222.690503 -127.921826 -80.271124
v 564.216272 -107.726994 -42.471205
v 518.333116 -112.648043 -50.772440
v 461.933807 -114.878140 -58.431407
v 394.475802 -118.163477 -63.453732
v 416.573063 -114.681399 -62.467390
v 546.188969 -104.325964 -42.930074
v 528.127326 -108.775548 -47.664270
v 384.681812 -114.944273 -64.846717
v 347.994659 -118.932176 -67.096901
v 336.153532 -119.234144 -68.106028
v 318.115669 -119.996825 -69.756347
v 496.014216 -111.176830 -53.101524
v 481.184027 -110.287348 -54.520900
v 484.118745 -107.073603 -52.446467
v 386.646598 -107.957646 -62.446699
v 340.032274 -106.538615 -64.406593
v 308.576361 -100.891477 -62.358440
v 248.882230 -92.400921 -60.687257
v 668.597432 -109.628812 -31.144523
v 560.573174 -89.963930 -31.772571
v 359.562982 -90.986526 -51.696385
v 308.502673 -90.366848 -54.098353
v 663.911595 -80.116425 -13.363980
v 623.810286 -82.386183 -18.786485
v 628.760622 -81.119895 -17.183587
v 262.292804 -80.724451 -49.008361
v 590.753391 -70.415893 -10.523896
v 696.438883 -63.546459 9.327644
v 690.406074 -62.323831 11.306184
v 247.624507 -64.164999 -32.334749
v 655.251047 -61.619356 10.177073
v 626.938197 -62.569054 5.247984
v 244.328794 -60.009181 -25.822485
v 599.394804 -61.808257 3.912506
v 571.667989 -62.830543 -1.681348
v 552.286251 -60.948303 -0.049525
v 489.480809 -60.140672 -5.796426
v 485.985403 -60.769258 -7.812012
v 463.922279 -61.361962 -11.547048
v 446.943877 -59.951472 -9.920429
v 399.812947 -60.786352 -15.346738
v 288.836958 -58.873889 -17.714541
v 428.228683 -59.249332 -9.417690
v 305.029069 -57.821941 -11.935043
v 262.253034 -56.905235 -13.969313
v 747.765022 -67.304720 2.938288
v 729.275483 -73.947225 -4.651395
v 297.033991 -57.255597 -8.570079
v 283.428338 -57.040115 -7.591894
v 283.161985 -57.061205 -6.051408
v 544.351872 -59.568120 7.052503
v 543.066100 -59.481135 4.404063
v 535.345609 -59.384456 3.965178
v 498.132443 -58.801796 0.789034
v 449.667950 -57.748115 1.344925
v 294.828946 -57.974562 -0.650187
v 283.750662 -57.720693 -1.379246
v 593.625561 -60.044146 12.193378
v 577.640713 -59.876181 10.256906
v 633.897313 -59.836280 16.131272
v 452.618797 -59.326860 5.913365
v 444.432884 -58.736281 4.909631
v 437.503704 -60.709719 8.376930
v 603.100270 -60.331991 14.436896
v 431.663717 -58.454743 4.585963
v 226.286611 -58.931949 5.514213
v 754.387250 -57.507853 32.405082
v 619.920014 -61.904668 19.410440
v 276.482075 -59.241921 3.782885
v 359.007654 -59.261689 5.782186
v 243.603649 -60.720271 7.011233
v 686.516174 -64.477725 30.313066
v 315.516498 -61.809940 10.350196
v 741.860167 -62.832996 36.913700
v 702.781865 -62.744300 31.572796
v 680.588223 -64.520214 29.526267
v 298.026728 -65.696476 14.791578
v 738.766864 -60.030706 34.181836
v 341.195650 -62.929278 13.341956
v 638.277544 -79.581329 -14.846933
v 563.972699 -96.030799 27.364155
v 332.361851 -109.091494 -66.235313
v 325.430955 -110.760460 -67.473853
v 658.661781 -125.803324 -4.041389
v 414.100415 -124.601481 -6.469188
v 524.985540 -126.593288 -17.762173
v 554.460347 -125.594598 -4.457655
v 213.823188 -127.691563 -81.447853
v 47.003981 -94.057576 -89.303597
v 211.995244 -131.148892 -81.622837
v 218.425686 -54.355779 -3.005874
v 472.197541 -122.304968 -54.597314
v 479.359190 -121.043542 -55.531365
v 487.985632 -121.254255 -54.691964
v 417.824332 -119.596962 -60.857702
v 430.403336 -120.628570 -59.227465
v 431.950275 -119.288572 -60.292216
v 435.572287 -120.729149 -58.835705
v 506.071808 -122.551910 -52.045240
v 535.042584 -122.031886 -49.585949
v 542.894381 -123.217243 -47.777830
v 542.086281 -121.832132 -48.774626
v 809.900851 -103.110239 -15.480184
v 389.825979 -118.002922 -63.909408
v 434.047644 -121.937336 -57.303224
v 461.608087 -122.811403 -54.347809
v 581.294021 -120.864363 -43.451904
v 607.543605 -119.074664 -39.887602
v 702.460896 -113.132491 -26.014966
v 714.574595 -110.619788 -25.176199
v 467.368347 -122.913668 -53.859270
v 627.792081 -118.444811 -36.897353
v 632.511932 -118.823493 -36.047566
v 646.824053 -117.013666 -34.212778
v 657.813867 -116.669010 -32.464916
v 576.124458 -123.536917 -42.586633
v 614.909428 -122.200028 -36.912656
v 627.384422 -122.890520 -33.006324
v 621.936071 -121.710584 -35.968386
v 671.354167 -118.429178 -28.126327
v 640.931065 -121.683973 -31.609543
v 282.019794 -127.992182 -70.986055
v 294.704753 -125.239008 -70.568548
v 300.308084 -126.678067 -68.343450
v 303.040244 -125.159646 -69.156653
v 317.292878 -124.546058 -67.207174
v 282.845805 -129.510590 -69.363761
v 288.989915 -128.232936 -69.276210
v 6.538038 -116.047792 -84.606291
v 252.947087 -130.365339 -75.312325
v 4.802611 -115.837099 -83.739102
v 236.230412 -131.285055 -77.825722
v 255.936104 -131.540349 -73.901788
v 276.827952 -129.790963 -70.487744
v 225.629081 -133.622667 -78.912892
v 237.099706 -134.421662 -76.104036
v 240.357530 -136.308409 -73.321747
v 245.821294 -135.453140 -72.640440
v 257.976244 -135.526922 -68.251211
v 406.965955 -121.257745 -59.746777
v 247.213315 -136.329867 -70.850488
v 239.658108 -141.124090 -56.631890
v 530.890245 -126.505110 -15.297041
v 699.906836 -124.880756 1.127932
v 519.307278 -126.602043 -18.572615
v 738.224410 -124.661266 13.712338
v 371.372292 -129.392398 -29.880628
v 516.022962 -125.292724 -7.505580
v 536.720431 -125.197034 -3.848617
v 247.938788 -138.225838 -32.523554
v 379.829936 -126.941127 -17.703248
v 551.158051 -124.100157 3.250751
v 588.278242 -124.220781 6.896964
v 214.835488 -141.982462 -21.182139
v 504.068771 -121.939023 11.420048
v 302.748552 -131.449146 -14.122874
v 478.276713 -122.319189 11.152180
v 481.101350 -122.139027 12.508141
v 270.248613 -134.907454 -12.035517
v 383.569420 -126.324360 3.011701
v 423.551093 -123.866013 10.090982
v 452.971802 -123.131351 9.231320
v 281.966294 -133.488473 -6.295585
v 379.556717 -125.930505 6.205717
v 376.521238 -126.586292 4.070208
v 310.795540 -130.906581 -3.276351
v 349.420579 -127.083329 3.918580
v 607.975559 -125.414340 2.507208
v 352.781985 -127.560665 -14.920141
v 498.057239 -123.997509 -1.856185
v 483.148138 -124.756371 -7.921741
v 353.989174 -127.640184 -4.848589
v 626.159309 -105.296941 30.842988
v 464.379547 -108.843720 21.577667
v 597.916009 -118.080326 24.868262
v 680.850944 -114.940348 32.648102
v 729.317946 -118.439522 34.978850
v 638.473862 -116.064136 29.035316
v 202.278432 -120.936661 17.784089
v 366.458138 -112.538036 17.604076
v 296.204240 -112.867587 18.263378
v 509.680411 -105.805139 23.995431
v 294.769080 -107.758356 20.866920
v 318.717820 -107.298835 20.680273
v 356.968079 -106.220086 20.980369
v 426.920296 -102.477592 22.692587
v 524.710129 -100.734146 25.315053
v 207.415647 -104.390814 24.168038
v 539.035908 -96.792581 26.095926
v 694.121353 -118.643114 31.579677
v 550.177864 -116.820490 23.130819
v 410.743318 -107.207621 21.061773
v 516.479089 -110.766530 23.170744
v 447.409960 -103.496548 22.735639
v 200.615795 -88.718841 24.223721
v 204.689601 -85.519559 23.420147
v 209.625352 -81.301194 21.985893
v 223.551425 -81.274763 22.416183
v 204.490426 -75.141888 19.087235
v 269.322297 -76.072433 21.250279
v 272.502246 -80.752053 22.621818
v 248.046659 -68.751430 15.946610
v 296.530155 -71.423917 19.630759
v 256.793436 -67.658331 15.240386
v 291.822033 -69.502953 18.225638
v 324.248990 -67.793951 17.907711
v 328.345668 -68.696828 18.354043
v 301.002578 -68.577745 17.832115
v 338.720221 -68.842177 18.172711
v 343.906288 -65.929029 16.545152
v 391.010522 -67.865547 15.700323
v 506.884052 -73.618187 19.086009
v 407.226036 -62.555109 11.396871
v 417.625284 -65.069671 13.132241
v 433.783054 -66.005718 13.452720
v 443.746947 -62.572982 10.214723
v 554.124239 -70.840607 19.842245
v 698.506581 -66.528667 32.867356
v 702.537536 -65.047568 32.781041
v 702.926442 -68.720432 34.260096
v 708.922084 -64.056789 33.223695
v 411.447620 -64.106878 12.597283
v 575.127525 -65.245106 17.719897
v 605.758140 -69.489863 23.231510
v 439.838065 -64.911331 12.436214
v 246.296936 -55.644319 -7.423512
v 240.899383 -55.250785 -9.412566
v 236.771977 -55.072238 -11.802419
v 353.844427 -57.648557 -3.808859
v 331.809329 -58.129016 -11.832878
v 427.810485 -58.282653 -5.981056
v 445.640044 -58.686324 -6.307002
v 392.124827 -59.557831 -12.992241
v 409.358828 -59.456512 -11.494098
v 471.356635 -58.215111 0.664131
v 468.621308 -59.550652 -6.522919
v 585.867692 -60.247186 6.466506
v 238.399635 -69.534600 -40.053170
v 598.159572 -61.017648 5.674877
v 682.087533 -60.237163 15.644892
v 703.998904 -59.777810 17.711175
v 225.113757 -54.220622 -7.896614
v 244.198200 -80.219386 -50.177304
v 218.504885 -89.531474 -61.296709
v 339.830720 -93.017212 -54.548658
v 226.194022 -95.713181 -65.749757
v 313.699291 -93.737607 -56.608877
v 383.380142 -100.663613 -58.020658
v 271.323469 -99.549449 -64.185216
v 468.786118 -99.799917 -49.552345
v 481.583928 -104.399098 -51.163854
v 503.788974 -106.720113 -49.762617
v 700.960719 -91.069538 -20.052744
v 612.569462 -105.776707 -35.680624
v 674.385327 -97.363191 -25.492641
v 251.649310 -117.593343 -75.383417
v 247.164528 -123.708176 -77.164939
v 237.599485 -76.514573 -47.367881
v 713.086637 -82.423479 -13.101039
v 677.943426 -90.735280 -21.122481
v 722.610756 -85.620847 -15.516029
v 616.071468 -85.671301 -22.335823
v 594.323411 -87.715434 -26.243361
v 228.064413 -120.668042 -78.692875
v 385.835802 -128.656562 -28.079487
v 495.541800 -123.173003 2.573359
v 653.020203 -110.662228 31.810081
v 242.268999 -111.132855 20.700731
v 217.546908 -76.012550 19.732683
v 244.844410 -114.325157 18.832602
v 249.247459 -117.414832 16.934878
v 654.386745 -59.779581 18.551049
v 496.382684 -69.168695 16.015630
v 790.043042 -54.376218 30.780108
v 268.906440 -114.085458 18.046747
v 294.515712 -60.962661 7.769243
v 412.809987 -57.871607 2.518177
v 785.450532 -54.767644 28.966033
v 313.444666 -113.245839 17.474498
v 524.276138 -71.625486 18.544209
v 396.255060 -69.031649 16.148289
v 372.704311 -72.938341 18.415201
v 410.139774 -75.247647 18.796511
v 510.944545 -72.200965 18.389126
v 435.070781 -74.075684 18.228241
v 528.659559 -71.400964 18.637497
v 393.521621 -81.373761 20.902313
v 346.892130 -77.866113 20.499947
v 288.494085 -79.931114 22.212864
v 220.831721 -85.749038 23.899725
v 307.267811 -84.112845 22.657995
v 241.196383 -85.983464 24.208922
v 255.968276 -90.084649 24.476725
v 236.979116 -88.702470 24.635663
v 614.497684 -71.746428 25.265826
v 587.823053 -75.623071 24.651936
v 513.648614 -83.140412 23.099309
v 325.605624 -88.056758 23.036263
v 231.561866 -90.855506 25.019267
v 647.755006 -72.229912 28.871171
v 376.655162 -93.854632 23.377049
v 311.496731 -97.889837 23.706028
v 269.715461 -95.582163 24.444674
v 319.389673 -97.893702 23.621977
v 329.724024 -98.187280 23.424843
v 251.844002 -101.740908 23.619931
v 478.614680 -94.456423 24.003352
v 398.548504 -99.057061 23.130096
v 393.844269 -97.347739 23.266156
v 417.467653 -98.360652 23.201082
v 476.350283 -104.350886 23.091618
v 513.597929 -99.669324 24.947356
v 696.624228 -116.350518 33.319201
v 292.624290 -86.192413 23.209493
v 268.391674 -105.685699 22.168296
v 357.078258 -111.195527 18.336882
v 750.703101 -120.175222 35.340846
v 639.583873 -118.992053 26.375176
v 628.074091 -118.919533 25.625909
v 621.855744 -119.439555 24.244392
v 587.934663 -118.221520 24.130784
v 551.237792 -119.796954 20.094110
v 424.778283 -116.615613 16.505813
v 759.796953 -119.769420 36.341451
v 740.115129 -120.271377 34.346997
v 684.861575 -120.067085 28.901879
v 690.239102 -120.813650 28.050813
v 677.671996 -120.295815 27.767620
v 665.040184 -119.025890 28.619173
v 653.622823 -119.862060 26.155988
v 532.412449 -121.116192 15.453859
v 418.382112 -122.642936 12.050839
v 745.524842 -120.044419 35.023211
v 730.924942 -120.203453 33.632389
v 522.232493 -121.119301 15.584594
v 494.028783 -121.376109 15.479624
v 397.682071 -123.109079 10.598715
v 374.622816 -126.001061 6.015937
v 342.870825 -125.226342 6.391932
v 293.752058 -131.813166 -2.555446
v 279.055851 -132.824068 -3.053540
v 279.855209 -133.311822 -4.539173
v 712.898983 -123.786422 20.355159
v 701.570617 -123.833881 18.840013
v 209.198685 -142.068584 -10.802347
v 541.038847 -121.664658 12.877257
v 238.342112 -139.744756 -66.962985
v 706.626755 -124.460219 -0.928673
v 409.233196 -124.735453 1.970865
v 632.824709 -126.143460 -11.031878
v 639.505048 -125.970797 -11.324833
v 579.020340 -126.826031 -23.580779
v 672.669835 -120.558944 -24.425160
v 663.749799 -119.801793 -28.165372
v 643.475356 -122.566668 -29.067270
v 316.056261 -133.616944 -40.366978
v 531.384169 -125.192038 -45.341689
v 494.038937 -124.447991 -49.096782
v 220.590232 -142.907406 -66.966842
v 342.837193 -127.734986 -57.572095
v 392.528426 -125.289106 -5.933569
v 781.172912 -109.129060 -14.914849
v 571.865564 -126.831791 -25.943091
v 524.169967 -125.602176 -44.103224
v 241.611728 -140.135888 -63.251537
v 707.109400 -109.987598 -26.626541
v 696.397301 -109.460578 -28.148998
v 691.904494 -106.755132 -28.210143
v 681.726803 -106.054639 -28.881242
v 710.604948 -100.086302 -24.610592
v 720.333364 -99.001931 -23.707968
v 621.685532 -112.572239 -37.223087
v 558.417339 -118.109971 -46.948048
v 555.522906 -121.203619 -47.226833
v 738.886178 -95.490404 -21.544759
v 729.696058 -94.059080 -20.989609
v 642.906246 -102.751114 -31.045770
v 534.416257 -117.896722 -50.194799
v 523.286253 -119.265929 -51.764892
v 599.803775 -107.469193 -37.898112
v 792.246321 -78.971805 -12.681244
v 400.542257 -118.650277 -62.710530
v 374.113005 -117.771481 -65.271646
v 514.394843 -109.747362 -49.985893
v 282.880558 -125.402146 -72.423183
v 423.314160 -111.277199 -61.049592
v 380.385123 -116.979318 -64.995733
v 496.127710 -107.802858 -51.353013
v 367.988793 -116.644304 -66.060641
v 475.442391 -107.958311 -54.021138
v 390.915053 -103.130438 -59.219161
v 271.753374 -109.425554 -70.214427
v 369.630795 -101.519253 -59.568380
v 335.537312 -97.812107 -58.660015
v 586.203695 -114.109152 -42.124421
v 500.116207 -110.115531 -52.024209
v 243.244694 -125.494574 -77.677351
v 527.172257 -105.459020 -46.019192
v 303.331335 -123.403116 -70.299348
v 663.618646 -95.208554 -25.079960
v 564.789473 -105.864942 -41.449744
v 430.120084 -99.998224 -53.705932
v 526.943338 -94.583789 -38.865291
v 284.565178 -93.630865 -58.507902
v 260.775854 -73.098005 -41.668912
v 627.585653 -66.814376 -1.582985
v 629.654008 -68.914208 -4.151025
v 596.713428 -69.839378 -9.051248
v 706.767761 -60.318575 16.275245
v 673.390943 -60.665170 13.965234
v 612.476119 -60.439895 8.891881
v 593.206067 -61.092914 4.891109
v 564.686888 -61.893807 -0.688285
v 478.521995 -61.280135 -9.777184
v 239.988081 -56.977846 -19.196960
v 451.754983 -60.100789 -9.881032
v 406.893933 -60.063110 -13.299266
v 440.713054 -59.791182 -10.054468
v 267.913892 -58.052307 -17.754333
v 280.456176 -57.273358 -11.753870
v 322.218282 -58.478357 -13.964206
v 253.584086 -58.255583 1.897452
v 484.551220 -58.679688 3.001816
v 550.499028 -59.589784 4.725397
v 513.820596 -59.188145 1.479909
v 464.174531 -58.017613 -0.080969
v 439.522533 -57.575525 0.793794
v 426.503247 -57.580969 -2.244586
v 389.420905 -57.604028 -1.736327
v 587.685108 -60.018292 11.722960
v 364.210358 -57.766345 -1.747314
v 358.998078 -57.591325 -4.304178
v 615.928285 -59.991743 14.663977
v 487.153401 -60.375602 7.369186
v 645.652595 -60.760752 21.024770
v 478.979401 -60.026880 6.702844
v 327.710381 -58.954032 3.657019
v 728.617060 -58.402886 21.844852
v 723.285117 -58.222475 27.167116
v 712.234740 -58.537935 25.719925
v 684.361091 -59.271856 22.629081
v 677.185752 -59.559785 22.584666
v 283.194370 -59.258900 3.750192
v 619.495359 -63.184507 20.688690
v 582.654777 -64.209553 17.592853
v 419.900905 -60.856256 9.096960
v 364.452880 -59.241066 5.837965
v 617.524572 -64.562681 21.531623
v 602.323736 -63.957487 19.351550
v 351.203909 -58.881322 4.034196
v 716.459585 -60.784228 31.756870
v 711.313995 -61.028988 31.271365
v 657.337090 -64.596981 26.507520
v 530.628621 -66.383712 15.321597
v 394.794968 -63.523642 12.797129
v 374.447715 -61.220462 10.948705
v 322.838581 -59.876708 6.659748
v 727.855175 -63.103637 35.199748
v 723.273540 -61.669213 33.554818
v 397.003189 -61.194195 10.117233
v 730.387810 -61.477387 34.378056
v 381.683972 -61.824234 11.588622
v 298.863633 -62.301786 10.304508
v 260.325010 -63.438337 10.917487
v 378.942448 -129.107949 -29.469859
v 255.523184 -79.980114 22.576410
v 263.984194 -80.275594 22.568077
v 464.420598 -118.142952 -58.226958
v 442.570773 -121.145110 -57.947226
v 473.319686 -120.701059 -56.230880
v 499.358170 -121.165320 -53.771446
v 441.393424 -122.006135 -56.815865
v 455.063106 -122.273743 -55.637798
v 590.367693 -120.841884 -42.052878
v 613.524505 -119.882680 -38.775003
v 623.440294 -116.945424 -37.709785
v 640.573214 -117.445842 -35.109118
v 721.712103 -109.358485 -24.497947
v 388.504539 -119.259440 -63.165444
v 473.214800 -123.650492 -52.124501
v 718.958092 -112.926084 -22.734316
v 367.490950 -120.976063 -63.563146
v 560.911601 -124.724299 -43.046208
v 588.798572 -123.761194 -40.036721
v 664.567465 -116.050966 -31.487017
v 684.232410 -115.296915 -28.196583
v 381.154598 -121.548151 -61.534314
v 319.045526 -122.248264 -68.703460
v 650.136354 -120.263990 -31.165705
v 330.145049 -124.322816 -65.339691
v 251.356836 -128.321224 -76.346485
v 262.166561 -129.741911 -73.872877
v 270.033198 -127.524198 -73.624348
v 243.809371 -132.835857 -75.757054
v 231.040212 -135.177348 -77.000483
v 223.059027 -136.078312 -78.258783
v 554.528595 -118.447258 -47.543993
v 382.687802 -125.767867 -4.628194
v 267.190243 -137.953778 -54.730229
v 261.547979 -138.684353 -52.597934
v 202.893621 -145.162262 -51.980398
v 539.105996 -126.673810 -15.702622
v 325.766183 -132.845529 -39.216781
v 708.452161 -124.719521 2.536852
v 565.063486 -126.491775 -10.926355
v 231.704000 -141.349464 -45.594792
v 316.406265 -132.323350 -31.958852
v 325.665953 -131.611058 -31.002447
v 738.276911 -124.182492 20.997696
v 409.957060 -125.573170 -13.923313
v 489.448421 -123.940210 -2.395415
v 336.135397 -128.625091 -14.898009
v 575.352858 -120.192775 19.778690
v 217.622144 -141.659042 -13.750631
v 305.384802 -131.271270 -11.697008
v 311.314816 -130.699797 -10.702196
v 496.034775 -122.057084 11.035369
v 415.844340 -124.346938 8.867630
v 421.066680 -124.220775 8.966770
v 467.062494 -122.593081 11.365481
v 472.936353 -122.388612 11.715469
v 194.567445 -144.896276 -13.844552
v 301.693707 -131.364347 -2.605327
v 328.506675 -129.347956 -0.357841
v 337.912197 -128.427847 1.560903
v 349.016641 -127.686094 2.473952
v 713.574107 -124.586195 14.423406
v 472.588570 -124.823477 -9.427831
v 373.990071 -127.529085 -20.508606
v 375.728200 -76.977834 19.664586
v 627.176672 -117.827381 26.981916
v 648.760851 -117.811903 28.613581
v 674.516946 -117.732622 30.703724
v 683.290477 -118.753249 30.547855
v 569.851053 -113.076445 25.679643
v 619.311347 -115.223838 28.123769
v 602.788664 -108.130956 28.887507
v 239.394028 -113.725844 19.468714
v 281.380861 -111.965576 18.804859
v 246.111270 -112.922184 19.547494
v 321.598432 -110.465649 19.118431
v 327.815253 -103.927598 21.880978
v 348.569085 -98.564033 23.239307
v 367.567606 -101.985975 22.520503
v 386.515439 -101.584818 22.684760
v 199.565800 -105.031232 24.223182
v 220.626911 -104.140280 23.758009
v 274.859012 -103.379718 22.818971
v 223.299648 -99.915652 24.772077
v 197.236803 -99.049716 25.219799
v 270.630180 -87.902941 23.891201
v 209.784418 -120.588749 17.442903
v 590.928443 -116.130859 25.926301
v 594.251240 -118.159904 24.586427
v 661.852452 -117.720692 29.733390
v 246.295262 -81.922799 23.171054
v 253.209360 -77.968719 21.857087
v 214.944375 -73.890435 18.549580
v 210.516566 -70.914152 16.820880
v 263.365772 -66.395084 14.234746
v 268.808175 -62.818514 10.151047
v 355.397478 -70.302905 18.078968
v 349.195174 -72.109633 18.795896
v 348.858486 -65.465219 16.198651
v 353.974812 -63.118201 13.754952
v 357.793188 -63.318735 13.919752
v 364.350431 -62.964909 13.537469
v 393.996435 -65.355298 14.138733
v 370.987314 -62.515982 12.925866
v 405.362169 -65.128487 13.491117
v 429.907985 -60.872558 8.855209
v 566.089882 -73.540196 22.169921
v 576.353376 -74.833191 23.465774
v 657.483236 -73.364736 30.345185
v 634.612248 -64.015541 23.215457
v 638.329166 -64.787031 24.181358
v 720.633423 -65.700154 35.505547
v 225.032889 -67.459301 14.444356
v 265.648325 -56.790739 -4.487912
v 235.529862 -55.108985 -5.975554
v 336.926374 -58.062327 -0.364512
v 271.096441 -56.685276 -8.839468
v 347.090871 -57.729150 -2.936883
v 370.507515 -57.638075 -6.509250
v 352.431176 -58.243707 -11.110555
v 471.874922 -59.503720 -5.936284
v 491.874936 -59.098303 -2.192307
v 518.216601 -60.300867 -2.609573
v 587.742548 -61.188167 3.969927
v 591.962231 -59.945546 8.927103
v 483.247384 -59.687932 -5.196274
v 630.782880 -85.205489 -20.542587
v 231.974540 -80.359848 -51.575909
v 261.578427 -83.999896 -52.129223
v 584.357876 -83.747813 -24.189543
v 257.599188 -92.387649 -59.857098
v 274.984642 -90.063264 -56.312530
v 225.658097 -92.676126 -63.274327
v 273.808022 -93.011105 -58.922930
v 356.713136 -98.569036 -58.114760
v 370.719225 -98.410643 -57.183154
v 659.745726 -86.708338 -19.377961
v 459.210417 -99.913753 -50.711242
v 454.124649 -96.323670 -48.540173
v 364.888441 -101.283182 -59.670877
v 553.683881 -101.272497 -40.195832
v 563.280441 -95.151010 -35.147302
v 615.928283 -97.008424 -30.493162
v 508.129186 -104.690908 -48.010936
v 687.244289 -93.594304 -22.389313
v 650.458222 -95.813619 -26.524230
v 429.384824 -110.783671 -60.308723
v 608.088244 -100.515226 -33.405292
v 431.561876 -107.857835 -58.718250
v 713.625926 -93.411543 -20.986495
v 571.679716 -104.091972 -39.626787
v 619.582832 -107.194021 -35.522805
v 677.152126 -104.495956 -28.716390
v 708.693689 -78.923650 -9.979257
v 359.060100 -102.651130 -60.946707
v 539.608341 -96.916071 -39.020741
v 572.962988 -97.776892 -35.737443
v 728.564401 -76.967076 -7.806364
v 657.274108 -114.983196 30.910793
v 295.370133 -96.321841 -59.852990
v 687.239007 -84.514330 -15.814473
v 650.037277 -116.113599 29.877278
v 629.779403 -88.199183 -23.025929
v 417.739677 -124.484591 -5.398872
v 226.099214 -141.755469 -43.526197
v 259.147708 -56.267093 -9.212084
v 350.987296 -127.608461 -8.657759
v 828.370457 -98.702746 -16.228345
v 276.794613 -136.987262 -43.933671
v 789.758194 -103.054591 -17.360771
v 372.871757 -126.374956 -11.763228
v 976.856390 -149.628397 13.215915
v 473.316929 -68.714464 15.229054
v 486.903299 -67.218522 14.340443
v 732.285978 -57.789815 26.588356
v 686.797390 -124.646756 -6.009979
v 423.271932 -119.491614 14.649795
v 208.055448 -74.495769 18.787384
v 418.657181 -57.604800 1.334448
v 445.224709 -117.433041 -60.035571
v 215.833816 -81.030449 22.061810
v 344.566147 -67.458899 17.411478
v 317.251079 -69.674610 18.837551
v 402.676163 -75.812126 19.015012
v 344.384962 -74.298779 19.588989
v 281.179079 -78.275454 22.039842
v 312.345079 -86.498598 22.947125
v 612.672148 -74.123926 26.132093
v 693.384035 -68.492840 32.965894
v 731.625002 -72.433267 38.933312
v 518.453640 -88.087765 24.415953
v 497.350698 -87.546021 23.684639
v 409.934784 -93.539259 23.257918
v 285.367216 -102.165830 23.004059
v 538.910010 -90.898213 25.661615
v 376.671832 -99.413933 23.064578
v 449.350034 -96.804534 23.580924
v 409.217067 -97.836069 23.201689
v 624.499132 -98.070256 31.353473
v 384.880345 -71.760878 17.687762
v 359.884291 -79.025123 20.563212
v 669.114780 -113.652652 32.214734
v 267.141636 -103.430218 22.925063
v 266.698139 -107.416339 21.553014
v 274.927001 -108.691564 20.747778
v 263.651093 -110.129045 20.311694
v 439.582461 -119.719489 15.426073
v 666.176028 -118.002439 29.856492
v 638.408716 -117.780863 27.774838
v 617.770269 -118.987410 24.784598
v 579.282126 -118.010064 23.826090
v 549.888173 -118.774102 21.554919
v 509.288711 -120.149730 18.315873
v 650.588120 -118.979433 27.369470
v 611.011328 -119.036873 24.295344
v 569.101523 -117.247677 23.905003
v 486.299751 -121.740004 14.432250
v 465.520054 -122.187053 13.568048
v 720.371919 -120.221679 32.462137
v 492.599529 -121.894546 12.811767
v 438.783092 -123.625870 9.494449
v 773.561696 -119.252418 37.681651
v 727.679995 -120.194479 33.320662
v 418.973353 -123.737165 10.535037
v 413.163331 -123.841358 10.253369
v 382.488493 -125.595999 6.907727
v 374.470950 -124.506952 8.268470
v 343.706467 -127.473909 3.384097
v 287.895345 -130.045844 1.056589
v 566.784517 -121.777113 13.994778
v 321.359996 -128.633481 1.959239
v 292.279128 -131.440680 -1.508110
v 272.663472 -133.606229 -3.939864
v 732.938274 -123.895561 22.374788
v 221.494304 -139.677672 -8.377803
v 208.300897 -142.653520 -12.287852
v 200.395801 -143.275212 -11.194694
v 602.639362 -119.148089 23.539119
v 327.997676 -127.782343 3.184129
v 324.171801 -129.187015 0.705147
v 361.468123 -122.242769 -62.940088
v 451.168296 -126.860215 -22.920920
v 726.756143 -124.653750 9.289739
v 234.254419 -139.254948 -18.872164
v 365.597577 -126.754719 -6.866807
v 823.677076 -108.447614 -11.067531
v 490.420639 -126.048571 -15.698598
v 703.343624 -114.749927 -24.490777
v 746.926951 -111.024472 -18.821641
v 592.774061 -126.520148 -24.790937
v 773.163233 -107.910779 -16.831246
v 677.735796 -118.957773 -25.801786
v 651.373157 -122.114168 -27.711987
v 633.798288 -122.484036 -32.055330
v 272.825725 -136.623024 -38.325910
v 620.090253 -124.062001 -32.070609
v 603.939478 -124.843941 -34.193686
v 580.766376 -124.687723 -39.754149
v 573.531514 -125.305093 -39.256923
v 210.436280 -144.909087 -61.327639
v 500.592079 -125.196524 -46.397873
v 367.368953 -124.943346 -58.191711
v 215.488534 -140.694957 -76.096896
v 253.937658 -124.957555 -76.372671
v 823.017442 -94.430238 -17.754482
v 741.214071 -104.913715 -22.975992
v 730.716043 -105.694856 -24.169898
v 657.219236 -112.609169 -33.011045
v 713.778379 -97.145994 -23.075362
v 597.938667 -117.593807 -41.263656
v 589.451902 -115.809029 -42.133475
v 722.885101 -94.207826 -21.193016
v 583.068801 -118.851173 -43.411805
v 565.926195 -118.523440 -45.919265
v 574.732809 -115.580110 -44.087003
v 529.639302 -119.109971 -50.929866
v 571.201753 -109.769834 -42.510818
v 514.306386 -119.682356 -52.817279
v 231.158774 -129.108931 -79.087100
v 374.808284 -119.817177 -63.982686
v 414.413440 -117.979134 -62.120184
v 276.687573 -127.263276 -72.509055
v 361.182517 -119.179801 -65.674203
v 315.496531 -119.102040 -70.141894
v 323.760751 -121.575898 -68.485754
v 447.882446 -108.009706 -57.155546
v 327.790329 -98.277900 -59.417994
v 230.525829 -94.585648 -64.353531
v 249.858565 -101.272774 -67.462575
v 519.825539 -99.286056 -43.044634
v 491.279945 -99.491952 -46.663993
v 330.333732 -91.960773 -54.189511
v 293.632894 -91.828731 -56.326839
v 256.473145 -72.333910 -41.269384
v 695.859552 -61.957680 12.254012
v 692.215541 -59.897452 17.047559
v 653.028626 -60.277166 13.674028
v 641.432818 -60.999896 10.255236
v 506.020080 -61.553154 -7.134578
v 412.092601 -59.990383 -12.712444
v 334.122128 -58.395154 -13.027732
v 378.533158 -58.861024 -11.925490
v 359.553332 -58.248154 -10.781425
v 344.609493 -58.642211 -13.180958
v 528.912225 -98.396581 -41.323434
v 441.475788 -57.574994 -1.252968
v 574.046478 -59.718925 8.013105
v 538.997658 -59.661927 2.555610
v 392.600298 -57.678699 -4.988545
v 364.887244 -57.585258 -3.790919
v 263.150149 -58.715545 2.560530
v 647.667968 -59.822648 17.893245
v 285.048711 -60.640470 6.882596
v 694.669193 -59.009189 21.234028
v 566.142239 -63.681461 15.554875
v 556.034139 -64.456288 15.427286
v 589.823833 -63.366702 17.569236
v 666.278937 -63.885270 27.266028
v 645.799385 -64.797932 25.146544
v 636.215992 -62.537812 22.234780
v 670.174176 -64.885573 28.340182
v 341.758959 -59.409164 5.634853
v 349.833355 -61.810701 11.640199
v 332.244815 -62.642540 12.631753
v 335.387475 -64.476928 15.549787
v 578.735388 -122.830898 11.250979
v 481.654152 -124.411602 -6.145461
v 269.399809 -59.312217 3.867350
v 443.988578 -119.764338 -59.155555
v 458.445161 -117.762959 -58.874690
v 495.781316 -119.762690 -54.737217
v 515.588382 -121.282433 -52.161960
v 542.507285 -119.883398 -49.239708
v 618.334290 -114.067692 -38.039902
v 421.508900 -121.153907 -59.004283
v 513.452195 -123.825863 -49.801677
v 614.417939 -116.795178 -38.972394
v 506.822853 -123.438202 -50.822361
v 544.605884 -124.940064 -44.836489
v 655.130227 -114.872510 -33.336553
v 674.415925 -113.338357 -30.714578
v 360.512053 -120.881380 -64.458428
v 613.932462 -123.620428 -34.886778
v 662.669340 -118.464012 -30.136014
v 665.909171 -120.701175 -26.113517
v 317.520119 -123.524088 -68.048277
v 338.217815 -121.546558 -66.737485
v 656.520124 -120.540355 -29.110132
v 287.754512 -129.282370 -68.459966
v 740.083921 -124.432791 8.074018
v 691.047829 -125.095034 0.213442
v 554.068726 -126.748422 -16.279248
v 270.761312 -137.750276 -47.153428
v 222.266659 -142.464908 -46.746402
v 400.043240 -127.165559 -21.598282
v 584.412916 -125.320340 1.304429
v 448.571607 -124.461185 -7.773913
v 316.755147 -130.439359 -20.262544
v 405.986007 -124.802519 -6.491561
v 252.113925 -136.901465 -19.641368
v 201.262728 -144.239217 -16.862123
v 423.099476 -124.144984 1.014551
v 384.671526 -126.142226 5.333127
v 412.998833 -124.682869 7.864007
v 430.866647 -123.543026 10.821882
v 461.172476 -122.645758 12.030458
v 394.754024 -125.658360 5.653573
v 402.943109 -125.013127 7.681156
v 403.681325 -124.242974 9.600286
v 267.145893 -134.854839 -6.408248
v 292.108711 -132.316244 -4.099308
v 195.161927 -143.426363 -9.745140
v 731.043806 -124.469517 7.027507
v 518.977497 -123.613136 2.357049
v 498.062779 -121.544541 14.809224
v 699.135617 -119.100373 31.639809
v 708.118410 -118.977173 32.512969
v 749.420470 -117.208212 37.145309
v 441.909056 -114.274846 18.553007
v 641.794718 -117.709956 28.088635
v 651.372831 -117.857956 28.807809
v 687.676023 -117.212723 32.084533
v 514.594997 -117.232092 20.875904
v 535.738503 -117.309139 22.018766
v 555.211260 -118.511426 22.176720
v 611.514468 -115.936607 27.301298
v 204.426111 -116.288461 20.078971
v 280.353182 -109.686918 20.075502
v 206.918481 -113.989290 20.955696
v 335.709153 -106.089287 21.105985
v 527.396622 -98.377542 25.576808
v 615.193258 -105.287666 30.089504
v 277.913936 -100.766381 23.461826
v 292.857218 -100.697460 23.272066
v 718.315767 -110.379098 36.904028
v 217.379053 -78.725563 21.062624
v 304.126044 -70.410929 19.197141
v 325.041987 -70.663040 19.272136
v 330.039946 -72.033007 19.516465
v 303.199016 -62.352215 10.626778
v 444.549324 -66.879822 13.890167
v 413.126834 -60.585640 8.898143
v 413.399483 -62.270982 10.913606
v 584.111780 -69.676546 21.430204
v 548.909581 -65.516075 15.801996
v 563.515285 -66.140782 17.380613
v 599.989920 -69.661845 22.754254
v 714.554807 -63.753870 33.795237
v 722.840997 -64.063174 35.070103
v 411.087178 -68.929062 15.742475
v 628.125689 -64.685407 22.878719
v 228.878373 -54.644191 -5.954975
v 272.711681 -57.175266 -3.214532
v 395.455095 -57.544828 -1.640575
v 409.342683 -57.560556 -0.475629
v 347.334532 -58.206063 -11.178354
v 413.710881 -57.674716 -3.228237
v 327.609049 -58.064444 -11.914319
v 420.317751 -58.013289 -5.086191
v 447.317213 -57.675104 -1.320694
v 504.259975 -59.000507 0.547631
v 246.754623 -62.611114 -30.095084
v 568.409677 -59.818925 6.080847
v 570.918210 -61.452705 1.242703
v 564.271252 -60.416164 3.158527
v 575.870481 -59.949498 6.395769
v 582.837427 -59.798986 8.622340
v 626.268505 -59.804713 14.513533
v 640.133055 -60.289654 12.374583
v 702.406053 -58.907021 25.206864
v 604.989574 -84.118394 -22.164393
v 232.485912 -100.839482 -68.976599
v 256.601700 -78.846003 -47.761984
v 590.825325 -81.358255 -21.384591
v 308.810331 -96.510954 -59.111361
v 346.574304 -99.879710 -59.628606
v 226.120643 -100.327801 -69.321689
v 405.514334 -99.338699 -55.374769
v 555.358238 -95.494155 -36.267921
v 471.976261 -104.957539 -52.681602
v 444.979909 -105.441553 -55.963995
v 603.192692 -102.417775 -35.017791
v 722.839293 -88.993838 -17.933076
v 608.889427 -106.811880 -36.574462
v 448.609847 -97.343562 -49.901646
v 426.224017 -124.073469 4.489021
v 304.852863 -120.974829 11.352276
v 732.549601 -123.049727 26.759454
v 737.140841 -122.550721 29.220301
v 507.433383 -70.200886 17.009812
v 251.790527 -55.941133 -10.235503
v 762.963952 -56.890206 32.851129
v 420.911373 -117.753167 15.625161
v 252.899018 -137.003336 -12.485121
v 447.498077 -119.658648 -58.984739
v 311.641983 -58.994109 3.296636
v 437.841585 -57.542111 -1.440920
v 241.091735 -138.214023 -9.983463
v 403.327162 -127.621545 -24.467191
v 494.777581 -71.653301 17.549018
v 389.427840 -76.025423 19.225352
v 514.343753 -69.597295 16.848416
v 235.844062 -81.905727 23.035830
v 581.096815 -74.176386 23.512433
v 387.537105 -83.374520 21.468300
v 694.977467 -72.753226 34.525598
v 223.447282 -93.521217 25.325864
v 230.741679 -98.481307 24.713262
v 306.393614 -90.477343 23.618171
v 305.224946 -97.399038 23.838856
v 361.722233 -101.981243 22.456037
v 311.899275 -110.946990 18.992701
v 290.630961 -117.517635 15.104971
v 285.935973 -123.226415 10.032624
v 533.841335 -118.898447 20.676350
v 673.263177 -119.082786 29.328096
v 655.512753 -117.606231 29.370076
v 572.850410 -118.325635 23.158373
v 563.641923 -118.508290 22.577969
v 543.892563 -117.308152 22.481794
v 532.553968 -117.386634 21.777237
v 522.027602 -116.559924 21.607455
v 513.833735 -118.805629 19.880657
v 479.557933 -121.788855 14.327018
v 433.888605 -119.019363 15.526888
v 699.054959 -120.121108 30.334927
v 690.451590 -119.108249 30.783965
v 514.064190 -121.391925 14.275916
v 504.076267 -121.031883 16.420905
v 440.161914 -123.278228 11.298015
v 715.723371 -119.893334 32.394277
v 463.384404 -122.823767 9.338649
v 367.401144 -125.728357 6.499636
v 364.461313 -126.659799 4.793345
v 353.371918 -127.676698 2.184748
v 357.167253 -126.697806 4.679562
v 664.577952 -122.964168 19.005339
v 316.929741 -129.681333 0.118880
v 313.016055 -129.778253 0.244412
v 306.540011 -130.572972 -1.036583
v 285.216832 -132.497176 -3.112954
v 271.966034 -134.488372 -6.765628
v 393.626486 -125.267605 -2.412047
v 694.158442 -124.343236 -5.637699
v 677.129453 -125.000824 -6.786991
v 823.052551 -105.445523 -13.160935
v 685.432105 -117.323664 -25.966104
v 678.897106 -117.606784 -27.294284
v 592.326332 -125.558024 -34.478623
v 597.620250 -124.340383 -37.212042
v 239.286835 -140.957081 -59.855438
v 223.888192 -138.466276 -76.132596
v 732.685720 -111.399468 -21.203799
v 742.600740 -108.163856 -21.484705
v 525.823773 -126.868858 -22.581531
v 371.154480 -125.387513 -56.847894
v 683.986169 -108.553271 -29.336928
v 670.247689 -111.824558 -31.322969
v 647.723255 -112.833763 -34.181829
v 641.398899 -113.741717 -35.052882
v 632.359290 -114.391379 -36.323643
v 605.273999 -117.413867 -40.235182
v 697.786270 -99.741783 -25.141168
v 706.327632 -94.749260 -22.070193
v 549.767422 -121.216960 -48.016806
v 482.069544 -119.369757 -56.207851
v 474.320720 -119.060616 -57.005911
v 467.883013 -120.317865 -56.932768
v 453.204123 -118.467765 -59.145369
v 441.450437 -115.412780 -60.461817
v 261.671429 -126.678598 -75.221816
v 435.871571 -112.272231 -60.267680
v 421.769349 -116.605459 -62.012571
v 378.398765 -118.385198 -64.644736
v 371.078640 -118.506732 -65.146988
v 331.839256 -121.460461 -67.549441
v 515.937219 -103.432810 -46.250292
v 422.804876 -107.811793 -59.506322
v 735.970356 -85.616603 -15.410642
v 507.707777 -120.717651 -53.158077
v 457.389639 -108.635580 -56.470169
v 391.922003 -88.241135 -47.238929
v 631.381549 -71.647275 -7.230479
v 712.896986 -62.168239 12.307485
v 765.549217 -56.965149 22.474205
v 665.298285 -61.390580 11.663949
v 671.186118 -60.210054 15.212731
v 634.208292 -60.810242 10.047691
v 619.240011 -61.086967 7.684945
v 541.673572 -60.616266 -0.417663
v 532.926974 -60.131598 -0.065924
v 524.996763 -60.983669 -3.570036
v 510.692685 -60.650635 -4.473798
v 458.014951 -59.499087 -7.612020
v 452.186585 -58.973238 -6.666021
v 378.009613 -58.000921 -8.687612
v 374.077303 -58.101240 -9.333388
v 246.277069 -55.635483 -10.166714
v 363.985594 -57.676680 -7.112278
v 518.649910 -59.259608 1.738151
v 609.202909 -59.903434 12.785112
v 598.968799 -59.896175 11.233221
v 457.995752 -59.455334 6.007861
v 659.617534 -59.977409 15.438790
v 232.873604 -58.372914 3.901131
v 715.233135 -58.400847 23.306118
v 424.310858 -61.224036 9.395103
v 267.223863 -60.454727 6.294228
v 621.666724 -66.530716 23.285568
v 275.154861 -62.780293 10.272317
v 326.117616 -61.987189 11.124902
v 294.055827 -66.553138 15.600504
v 464.727252 -126.242481 -18.729122
v 329.623339 -129.319195 -18.198125
v 251.986746 -56.482918 -3.282058
v 308.731198 -60.332813 6.983018
v 580.733688 -115.435166 -43.238761
v 581.761244 -117.021843 -43.428714
v 570.997373 -119.651725 -45.183040
v 489.715569 -118.829051 -55.550865
v 437.784182 -119.579682 -59.696718
v 385.509712 -117.273672 -64.542737
v 562.994107 -121.812505 -45.952148
v 589.888276 -118.336438 -42.419768
v 394.981187 -119.374955 -62.586700
v 537.840990 -124.404823 -46.734923
v 625.063725 -114.867400 -37.311743
v 683.769620 -112.372599 -29.543342
v 310.252557 -123.075307 -69.469498
v 341.780308 -126.187995 -60.665955
v 222.714663 -130.795579 -80.088725
v 682.388461 -125.055318 -4.268920
v 601.057330 -126.611182 -13.365577
v 597.086371 -126.272770 -5.989037
v 719.013709 -124.424620 2.945472
v 605.493925 -126.052742 -3.317571
v 299.982129 -134.532906 -38.637500
v 448.985315 -123.991638 -4.255942
v 503.193730 -122.628744 6.389125
v 508.124842 -122.359450 8.423792
v 196.196414 -145.117475 -19.436176
v 399.316274 -124.951072 -4.029303
v 412.862684 -124.593319 2.231030
v 430.132576 -124.024317 7.188152
v 397.673782 -124.553401 8.990908
v 408.195297 -124.897815 7.754839
v 254.874405 -136.528007 -9.136345
v 335.852761 -127.316070 3.783869
v 219.687120 -137.482573 -2.783643
v 494.048527 -118.708972 19.015738
v 524.244783 -118.795497 20.337739
v 542.167825 -118.703564 21.317064
v 276.591617 -116.768982 16.269191
v 457.529062 -112.481930 19.999597
v 212.564545 -115.554051 19.999935
v 218.014446 -115.722314 19.645691
v 236.689455 -115.678078 18.538005
v 280.364702 -113.175780 18.184184
v 253.516924 -110.904096 20.221275
v 421.050031 -107.376699 21.149181
v 405.349239 -99.943382 23.001759
v 307.328969 -61.705928 9.756858
v 592.585933 -65.827326 19.794531
v 611.693465 -63.828039 20.309321
v 229.747374 -81.128232 22.588812
v 384.747334 -57.620594 -5.130833
v 313.557159 -58.082347 -12.758447
v 384.659870 -59.343242 -12.965028
v 617.105237 -59.837864 12.959134
v 647.546514 -60.853970 11.323265
v 721.034162 -58.802073 20.561521
v 238.506584 -97.778299 -66.102017
v 401.286323 -106.846703 -60.776561
v 582.374343 -100.333456 -36.241694
v 229.173237 -106.196571 -72.771247
v 240.995059 -109.099535 21.637629
v 735.166371 -57.936925 23.330780
v 783.666288 -76.013103 -9.265965
v 258.110752 -136.349532 -13.651733
v 476.755129 -123.744585 -2.424758
v 374.557328 -69.515535 17.102264
v 300.913666 -72.135280 20.053121
v 279.414565 -85.922586 23.378606
v 505.308613 -87.477092 23.907225
v 248.222163 -94.372751 24.760070
v 417.803419 -94.106797 23.311475
v 259.234422 -105.982959 22.250591
v 255.353923 -113.712758 18.685432
v 678.418210 -119.057844 29.823162
v 505.028510 -118.725250 19.538974
v 724.428812 -121.093083 31.537377
v 584.662381 -122.064142 14.438893
v 603.188549 -117.882351 25.380175
v 607.465316 -117.934914 25.665461
v 372.873111 -126.761520 -15.792304
v 780.065289 -106.173573 -16.938118
v 253.735608 -120.900993 -76.048008
v 560.975396 -101.265399 -39.336273
v 734.154522 -108.068744 -22.966208
v 681.850441 -110.625664 -29.865680
v 662.142334 -113.907683 -32.388197
v 647.843765 -101.215515 -29.798819
v 646.447142 -96.909117 -27.537057
v 487.170664 -116.349493 -55.910214
v 404.544361 -120.199982 -61.154847
v 430.176262 -118.068120 -61.023886
v 334.624397 -114.909329 -68.324785
v 257.906740 -75.511992 -44.394528
v 741.733853 -58.394496 20.728302
v 531.163467 -60.710159 -2.012647
v 524.059617 -59.951351 -0.824726
v 288.408894 -60.006455 -20.798793
v 282.108014 -57.060488 -8.830328
v 516.420244 -59.567652 -0.350163
v 526.359719 -59.270293 2.906517
v 418.758722 -57.480582 -0.442467
v 329.213841 -61.020022 9.399473
v 385.826522 -65.042267 14.419556
v 218.339215 -63.135031 10.956185
v 239.382722 -59.761072 5.668009
v 327.008004 -112.984537 -68.332198
v 444.378427 -123.618802 -0.173191
v 569.615264 -125.803608 -3.817010
v 615.766079 -101.960960 -33.380239
v 425.276277 -118.727495 -61.069872
v 635.789602 -116.546906 -35.990509
v 709.198278 -113.013283 -24.761709
v 364.791346 -119.586228 -65.047311
v 353.162678 -119.143618 -66.530654
v 344.898828 -122.002868 -65.493483
v 260.356165 -136.248441 -26.414871
v 662.912036 -124.179396 13.983082
v 213.010412 -142.334410 -14.567371
v 290.072404 -115.791746 16.508972
v 244.584231 -106.731002 22.355902
v 216.837730 -118.852721 18.028620
v 274.653414 -76.378261 21.445021
v 343.537573 -64.460966 15.402089
v 599.725220 -65.811201 20.451087
v 653.916145 -82.116118 -15.955618
v 223.572094 -89.070909 -60.336517
v 426.943257 -105.966257 -58.058785
v 733.717265 -58.443674 21.242623
v 791.088772 -105.182929 -16.173306
v 381.861891 -68.861307 16.564559
v 351.305167 -74.513342 19.425707
v 545.851178 -71.399780 19.608488
v 263.911355 -118.399206 15.622352
v 503.457705 -120.266433 17.978364
v 658.266821 -125.023730 9.112474
v 399.120108 -121.920240 -59.419538
v 351.122208 -122.314202 -64.307857
v 544.882069 -99.455621 -40.100222
v 560.081995 -59.750549 5.364845
v 548.535821 -60.293964 1.357799
v 286.807432 -58.965003 2.978013
v 257.942120 -59.567865 4.573926
v 405.863837 -119.013178 -62.114751
v 398.108568 -120.818435 -60.928226
v 338.629395 -123.582834 -64.809885
v 265.733690 -138.059772 -44.855203
v 496.628319 -120.067911 18.000332
v 257.834679 -117.188294 16.668048
v 270.245451 -117.923722 15.682844
v 276.446346 -115.672196 16.936118
v 428.485763 -106.375514 21.640548
v 280.823125 -115.919146 16.665238
v 235.214381 -110.966171 21.074162
v 292.261250 -113.846518 17.748417
v 214.168606 -76.011697 19.659027
v 284.451475 -74.460341 20.822788
v 286.522785 -68.520259 17.194414
v 603.384457 -59.982271 10.092430
v 241.026657 -93.569738 -62.429836
v 256.770852 -118.896827 15.643096
v 759.953675 -56.422125 28.068874
v 543.038913 -68.154120 17.370811
v 277.777880 -118.229488 15.104495
v 214.785047 -143.912097 -53.939401
v 343.472114 -123.316484 -64.380446
v 346.301505 -120.724843 -66.365042
v 305.723697 -93.133727 -56.598054
v 693.135183 -60.690310 14.881251
v 529.613847 -59.547363 1.670350
v 261.762750 -60.632192 6.604829
v 365.506535 -118.384604 -65.696797
v 566.687307 -126.628895 -13.176718
v 499.444756 -121.150751 16.254145
v 285.039913 -70.741597 18.853865
v 789.083477 -107.982708 -14.737842
v 262.824232 -114.082453 18.175839
v 568.514448 -126.874113 -20.380392
v 451.224680 -57.700944 -0.605808
v 306.024885 -59.253239 3.824423
v 226.685425 -62.388603 9.878694
v 285.276573 -114.685022 17.308971
v 545.814571 -59.906318 2.423861
v 257.552315 -114.936474 17.951535
v 263.757002 -116.701871 16.743442
v 244.566012 -97.342949 24.543508
v 249.149386 -136.856314 -7.826904
v 412.577552 -110.935215 -61.848805
v 767.578600 -118.150652 37.886278
v 482.913482 -121.207563 15.778045
v 435.270276 -117.549859 -60.793439
v 431.380252 -123.919909 8.942274
v 314.286998 -62.663624 11.634078
v 233.004938 -67.073131 14.169324
v 351.470099 -120.700561 -65.731386
v 340.049376 -64.459876 15.471196
v 400.447501 -59.622299 -12.650485
v 343.586805 -119.138766 -67.410219
v 230.636281 -141.249995 -43.508353
v 266.371338 -134.197503 -4.346988
v 656.859947 -119.085767 27.856180
v 613.632568 -117.958080 25.970691
v 274.185825 -135.950205 -34.457811
v 575.589496 -100.158512 -36.910485
v 616.140027 -116.496670 27.261660
v 386.242009 -121.476175 -61.076900
v 602.759708 -115.618269 -40.339711
v 634.635316 -59.847409 14.432453
v 367.667559 -57.547645 -4.429320
v 347.893342 -58.484546 2.023400
v 292.090638 -68.272861 17.173052
v 343.303931 -128.147366 -9.077509
v 291.051969 -123.873908 -71.853786
v 370.663270 -119.879293 -64.256421
v 276.098497 -61.282052 7.895045
v 356.112231 -58.162443 0.406578
v 693.869409 -120.102118 29.794753
v 15.657207 -97.699738 -88.444312
v 236.272979 -96.913635 24.823230
v 355.223713 -119.695653 -66.028187
v 312.481501 -69.175933 18.565687
v 394.053501 -125.329817 7.260212
v 383.909595 -118.186034 -64.261491
v 382.383213 -118.914905 -63.946248
v 439.428968 -118.046703 -60.322184
v 269.884574 -116.575011 16.620840
v 418.907606 -118.375704 -61.635504
v 298.179819 -124.232623 -70.639566
v 297.703069 -125.438910 -69.930914
v 531.613050 -120.851958 -50.482998
v 402.586340 -128.659780 -32.139343
v 672.566299 -59.500567 20.879912
v 969.567962 -147.668015 30.074101
v 349.928951 -122.471724 9.339543
v 624.844804 -125.069004 6.279254
v 299.838838 -132.949069 -28.830407
v 290.217529 -109.712836 -68.983255
v 254.651356 -137.962547 -63.823174
v 432.183307 -125.673296 -15.135683
v 293.702818 -89.612192 23.687651
v 839.016973 -61.358101 -1.882450
v 391.503204 -119.882835 12.903742
v 228.908230 -140.266679 -31.024276
v 769.918456 -124.437148 12.980972
v 256.626122 -139.160455 -48.075333
v 263.020187 -138.189179 -43.712005
v 602.744198 -126.607983 -16.264256
v 505.513308 -80.559817 22.001885
v 420.666629 -68.509774 -25.668827
v 118.931129 -41.102049 2.753809
v 307.843400 -69.412832 -33.831003
v 215.669429 -141.999861 -31.890319
v 464.476351 -90.413012 -42.695781
v 287.414458 -133.739841 -60.989077
v 96.128812 -129.270661 24.103944
v 512.959183 -126.879801 -25.761581
v 447.580313 -63.524211 -16.810418
v 184.219729 -121.537161 -85.569660
v 8.093270 -118.344240 51.178096
v 582.018365 -126.827844 -18.960071
v 813.882735 -90.090130 47.936759
v 190.091709 -125.781657 -85.123878
v 278.404966 -135.850399 -58.496768
v 689.308953 -73.695583 34.102068
v 413.590690 -80.757371 20.813584
v 299.917007 -134.058812 -35.468315
v 879.624317 -51.621631 1.011515
v 917.308640 -41.173740 49.879015
v 714.128710 -99.041962 38.449062
v 383.828303 -126.298965 -52.884211
v 397.279766 -66.024687 -24.004972
v 625.161913 -70.030684 25.524562
v 452.996693 -89.112806 -42.837380
v 640.200619 -123.750426 -26.854131
v 127.538864 -104.954078 24.958223
v 625.003994 -125.617727 2.504356
v 395.783841 -110.984520 18.873030
v 425.807136 -85.394572 22.167719
v 727.799071 -74.999244 39.036066
v 211.039720 -68.626426 -42.388829
v 223.296717 -140.828335 -17.728047
v 297.114767 -134.145240 -55.636268
v 788.205247 -82.484140 -15.052057
v 373.934990 -91.155115 -51.021303
v 378.621623 -85.611089 -45.812577
v 401.436920 -68.036001 -26.331422
v 715.201713 -124.755144 11.515875
v 778.836195 -68.515066 43.657166
v 288.283520 -134.925367 -35.503186
v 346.395079 -129.589941 -52.328284
v 317.918240 -106.411736 -65.495945
v 609.811592 -123.107746 13.169389
v 137.117680 -148.265536 6.969967
v 168.535412 -82.942659 22.272275
v 824.876228 -122.351351 7.681001
v 275.346622 -124.442523 9.508505
v 777.429697 -124.616994 20.839584
v 588.349457 -94.026112 28.799174
v 290.736028 -135.277895 -38.834187
v 915.319990 -42.902277 -1.579241
v 763.539243 -73.250938 -5.008277
v 289.104886 -132.780266 -15.301082
v 487.138538 -126.322624 -38.976520
v 268.053174 -80.177470 -48.000932
v 319.246862 -89.739796 23.339158
v 223.989018 -142.818040 -52.764907
v 283.585421 -82.131478 -48.617132
v 333.684351 -72.700080 -35.757696
v 269.719041 -134.388238 -66.089001
v 604.597535 -126.577010 -12.914274
v 571.590464 -126.616815 -30.326829
v 805.786291 -124.909326 22.865022
v 800.983761 -107.189660 -13.970217
v 334.372590 -125.925195 -62.528622
v 700.083317 -78.396575 36.502978
v 465.388037 -94.271187 -45.752795
v 499.336948 -102.867092 -48.008034
v 499.991608 -98.707765 -45.076923
v 266.677537 -98.180638 -63.613716
v 651.731056 -125.077820 8.306766
v 648.643423 -125.758296 2.088703
v 197.891538 -117.212518 19.954898
v 330.997359 -88.070521 -50.761130
v 533.643805 -100.692825 25.743946
v 683.107255 -125.251016 -1.129677
v 842.902688 -125.428380 25.858216
v 465.130109 -70.042655 16.082715
v 431.054644 -70.908936 16.581062
v 424.752016 -68.144656 15.056214
v 305.933492 -85.304186 -49.841118
v 506.559345 -74.922000 -25.000007
v 425.491784 -91.348196 -47.262113
v 305.413183 -115.841935 -70.624564
v 878.891671 -67.239878 -16.550003
v 260.779542 -120.772196 -75.333188
v 576.859293 -125.976579 -35.377646
v 156.461522 -76.724005 21.072405
v 547.974515 -122.579247 9.383925
v 377.804787 -112.828220 -65.038065
v 482.660474 -88.287553 23.427886
v 717.476675 -71.034637 -1.278323
v 806.099467 -101.939546 45.020357
v 211.539353 -76.211132 -49.945526
v 353.581260 -131.097116 -41.313797
v 792.678371 -82.830248 46.679506
v 417.475061 -109.855682 19.963655
v 165.990475 -96.320094 -73.128067
v 192.167545 -115.997481 20.784868
v 105.483708 -168.883701 -18.708068
v 853.122556 -78.998690 52.864836
v 177.981009 -95.017362 -70.932247
v 847.515453 -106.282497 -11.042268
v 696.402315 -72.742556 -3.785261
v 362.544687 -82.656658 21.480453
v 366.970748 -128.809586 -49.226903
v 229.081885 -55.158403 -15.275076
v 204.006623 -143.860010 -36.797309
v 766.217896 -56.232349 26.067940
v 457.521371 -61.704044 -12.779081
v 339.337434 -72.885684 -35.651351
v 342.908164 -70.783037 -33.129307
v 778.808489 -124.285878 12.159803
v 788.437730 -102.401566 43.636443
v 347.322628 -73.961903 -36.339143
v 701.818163 -122.111936 -12.296828
v 72.244999 -189.982519 -50.409163
v 851.647715 -63.114721 -7.042346
v 627.265927 -89.083172 31.156481
v 924.588889 -112.088755 55.916809
v 626.780769 -82.540306 30.066877
v 781.842413 -116.513346 39.592623
v 737.241049 -64.276661 37.070321
v 726.341153 -110.751153 -22.888761
v 1002.049385 -16.042574 51.047787
v 945.427078 -32.872174 57.346697
v 896.598223 -108.065043 52.665246
v 965.859742 -147.547116 30.603730
v 998.377155 -75.402855 88.403676
v 992.211889 -69.103164 86.002629
v 1000.071118 -83.359931 -15.306567
v 997.732026 -117.180426 -15.287691
v 919.736626 -116.921030 50.367849
v 958.501064 -53.822657 75.012876
v 924.252351 -54.847595 61.337824
v 894.552105 -56.958046 54.476595
v 983.761898 -57.336899 81.729271
v 921.946558 -58.351637 62.069691
v 887.408173 -62.434490 55.065657
v 862.527724 -64.215090 51.767776
v 942.946190 -68.595166 72.568543
v 939.498593 -70.870588 71.680545
v 905.022514 -71.627157 60.821177
v 866.171594 -78.455795 54.394270
v 638.187430 -90.777170 32.182222
v 831.903397 -79.777561 50.525454
v 960.838814 -78.420293 81.987712
v 970.842594 -80.872971 86.986960
v 909.954435 -86.871517 62.069290
v 985.745007 -82.549241 91.423584
v 983.194115 -86.756517 92.294936
v 903.092517 -86.783666 60.456937
v 987.075090 -96.841903 93.995981
v 881.106109 -90.754267 55.740391
v 907.843772 -90.517796 60.871436
v 823.532288 -102.645271 46.264270
v 841.121915 -104.690672 47.215429
v 834.015109 -108.368341 45.492947
v 796.242818 -110.045362 42.402742
v 847.280078 -116.198989 43.365832
v 925.756623 -122.984207 43.971378
v 981.776761 -53.589853 80.298886
v 946.415457 -87.153159 75.660944
v 991.179570 -109.867579 85.207254
v 994.056546 -108.931181 84.843397
v 985.841341 -111.726911 85.225096
v 975.109450 -119.603452 55.496270
v 992.061681 -118.810892 48.741174
v 970.689448 -122.860501 48.916269
v 816.591229 -116.867346 41.496075
v 968.417135 -124.757172 45.795111
v 885.597704 -127.398930 35.546812
v 932.421676 -134.444186 31.812178
v 956.386855 -141.708650 32.697425
v 964.076878 -145.749320 31.603258
v 956.656327 -144.644612 30.146821
v 989.102735 -135.262412 29.202252
v 951.398194 -112.147446 66.469785
v 930.067694 -134.437311 30.839849
v 937.809319 -136.611994 22.337335
v 1002.090094 -130.652661 -4.878595
v 940.642642 -98.263763 -20.417015
v 1010.025835 -33.358533 -20.089046
v 1023.792941 -31.758155 -10.774338
v 958.725400 -74.094517 -33.034681
v 996.824505 -71.422769 -17.741283
v 998.239598 -69.139332 -15.817354
v 979.328439 -59.658790 -31.960128
v 982.848723 -52.336280 -30.235490
v 988.365044 -50.092791 -27.505498
v 997.471542 -38.927019 -23.044098
v 980.910906 -37.144187 -28.794198
v 972.895821 -34.355023 -28.123815
v 1004.819061 -21.827888 -22.417319
v 1011.163477 -10.977246 -15.714596
v 752.251832 -66.671398 39.887836
v 1002.046829 -52.219157 72.214592
v 1001.091086 -68.973396 84.170806
v 23.937777 -160.152956 -77.399252
v 689.761726 -114.825602 -27.370936
v 733.570868 -66.094234 37.307048
v 961.002917 -99.402028 -23.998273
v 995.363632 -53.676002 -20.472610
v 994.300913 -60.667397 -20.932524
v 958.720732 -69.589536 79.364450
v 1001.418273 -108.306254 73.665485
v 1001.027053 -108.135137 75.342548
v 1005.350157 -36.607415 -20.329788
v 994.548242 -48.538127 -22.526189
v 970.847533 -92.830089 90.293864
v 1002.074288 -108.142722 65.379987
v 1002.015922 -69.551997 -11.007666
v 1018.226111 -1.430690 8.115273
v 1016.074415 0.732340 10.885824
v 906.822117 -115.928424 49.450315
v 965.694320 -141.155028 33.737757
v 993.321274 -127.630432 32.238963
v 1002.128550 -47.831300 -14.589862
v 920.323577 -129.819799 36.212970
v 960.232397 -64.011278 78.829023
v 999.296540 -109.700886 57.649061
v 996.948959 -113.492056 54.076781
v 1003.753507 -48.601358 68.006547
v 1006.624206 -27.714088 56.574157
v 1005.987384 -42.543083 -14.780519
v 1034.940313 -19.580936 0.331988
v 1035.072057 -21.311282 -1.342334
v 1006.969095 -41.352023 -11.087594
v 1016.620456 -9.798264 41.838527
v 1014.062508 -16.525082 48.151411
v 997.950765 -30.328581 60.947358
v 994.399426 -133.657945 26.312781
v 1008.493945 -59.715128 72.505984
v 993.902984 -125.243576 33.911076
v 1006.964073 -63.084410 76.878668
v 996.716527 -112.488630 49.667423
v 773.941014 -115.087550 39.557425
v 958.357025 -30.977456 59.467817
v 977.344335 -97.487674 92.806516
v 986.915290 -138.401884 28.029714
v 953.720077 -129.922362 39.582162
v 948.490249 -125.809270 42.717148
v 927.877371 -65.521568 66.251553
v 930.125954 -127.685783 39.275054
v 925.473694 -107.406057 60.293002
v 901.171140 -113.277932 50.370950
v 888.398068 -114.047188 47.933506
v 882.783589 -118.512070 44.401134
v 856.432825 -76.565818 53.003364
v 853.661597 -93.058290 51.454631
v 946.251218 -127.297221 41.012422
v 924.304416 -73.479262 66.486990
v 956.661400 -93.782578 81.307108
v 929.024259 -96.077896 -19.694788
v 936.493706 -87.973122 -24.481114
v 951.425409 -98.504403 -22.448808
v 994.014819 -94.492594 -20.039323
v 991.268343 -106.134677 -20.981567
v 1006.179376 -120.805871 -7.838053
v 1004.588088 -92.397642 -9.100185
v 1003.510516 -84.008507 -12.274794
v 1002.868076 -92.885779 -12.192374
v 1004.043205 -113.456899 -11.633986
v 856.982697 -121.288970 41.254720
v 787.863732 -112.106161 41.336376
v 991.477809 -16.101688 52.098859
v 988.285553 -82.562436 -26.690852
v 951.295091 -32.181703 58.627978
v 947.551264 -141.327310 26.774234
v 941.218917 -138.160473 23.179250
v 858.192898 -59.828833 49.711583
v 767.099284 -62.057272 39.861291
v 969.673115 -28.449550 59.365323
v 939.473874 -78.533304 -28.063768
v 966.899682 -83.359682 -31.438015
v 981.005376 -123.572088 44.955530
v 902.359443 -120.852894 44.814843
v 926.170442 -84.520064 -24.009620
v 982.706064 -86.774367 -28.967238
v 1001.820278 -89.521284 -13.449402
v 1001.820582 -119.834187 -12.117477
v 945.612571 -139.271572 21.269982
v 983.036972 -147.757214 22.138839
v 799.928137 -67.020076 45.539863
v 958.044638 -45.413115 70.488502
v 972.922923 -51.947726 79.171022
v 937.809887 -56.446024 66.969626
v 980.383461 -60.631984 83.071635
v 940.508763 -57.954895 68.689241
v 906.382438 -61.738859 59.001934
v 796.554358 -69.187959 45.700393
v 974.578106 -60.237299 82.584427
v 979.146712 -75.993944 88.141980
v 1004.660954 -78.422912 87.148316
v 989.314679 -78.748862 90.394649
v 934.981544 -77.379911 70.645204
v 895.802424 -81.210192 59.346839
v 861.568257 -83.105830 53.829265
v 881.168606 -86.025137 56.397926
v 985.865550 -90.045556 93.319490
v 952.269257 -87.166463 78.712711
v 865.871467 -96.197459 52.263901
v 739.253285 -109.719558 38.579476
v 830.941046 -106.732877 45.753685
v 810.715907 -104.533030 44.805894
v 801.333708 -111.720958 42.291232
v 937.203728 -123.040506 44.659458
v 912.123841 -73.716773 62.875953
v 982.993095 -110.704992 88.424636
v 972.375229 -111.712683 86.033073
v 999.352912 -111.110422 62.824897
v 962.441302 -112.287129 76.366576
v 945.041511 -113.187695 60.842238
v 950.246978 -124.761896 44.032946
v 862.567919 -123.200498 40.152818
v 855.283852 -123.577118 39.377846
v 891.306212 -123.735509 41.556612
v 880.044536 -123.869596 40.532889
v 902.316094 -126.781337 39.201613
v 1026.791096 -27.411677 6.329637
v 1026.137551 -26.987532 8.852349
v 922.143902 -132.826415 31.161908
v 947.234690 -138.696082 32.457176
v 990.938548 -137.968583 25.647391
v 986.982926 -145.666429 20.862164
v 999.649227 -140.450337 10.229934
v 926.521342 -134.005731 29.904326
v 1004.366182 -132.258537 -1.329833
v 968.756746 -124.773333 -12.305364
v 921.552904 -97.898346 -17.753563
v 1005.282971 -41.797080 -17.431382
v 1000.129414 -94.170322 -14.726182
v 994.310956 -85.745897 -20.354627
v 996.794688 -80.001610 -17.731450
v 994.363211 -74.791004 -20.512258
v 992.897705 -66.833501 -22.431542
v 916.690052 -78.511256 -23.796199
v 976.320555 -40.646780 -30.096076
v 1015.664173 -6.506262 -7.753153
v 1020.934468 -9.581284 -8.371233
v 1009.282670 -0.844821 -3.135527
v 1012.416535 -20.481511 51.296261
v 998.992940 -8.799109 46.940076
v 1005.044984 -20.475756 53.537987
v 966.254975 -30.224899 60.004241
v 799.875102 -62.128618 44.048165
v 748.567233 -63.062504 37.917851
v 931.672811 -88.610265 68.644064
v 994.697743 -58.977120 -20.644938
v 1012.837003 2.473135 11.639789
v 1004.838145 -33.775206 -21.342326
v 944.052007 -110.974141 64.105982
v 999.075396 -105.109506 86.970321
v 1000.817339 -109.403075 62.801907
v 1015.439806 -0.441563 3.812266
v 1014.073159 1.647139 9.463961
v 946.595038 -134.492606 35.455914
v 954.458627 -81.521514 79.500817
v 1003.946907 -109.737137 -12.024783
v 1004.736735 -121.008022 -9.491352
v 941.997618 -135.839794 33.516708
v 970.082939 -96.817826 90.433799
v 958.677761 -126.722777 42.678122
v 994.600537 -117.169012 46.197939
v 1007.329586 -55.787348 70.422561
v 1009.182759 -40.137275 -12.706465
v 1013.209225 -10.512661 44.293682
v 1004.716533 -39.317566 61.481992
v 999.862492 -138.112971 17.276167
v 818.183565 -106.682526 44.816874
v 965.128139 -29.362731 59.414936
v 993.328107 -105.390545 90.256425
v 993.175285 -108.473378 86.745484
v 983.723474 -102.293365 93.171785
v 979.737583 -87.513691 91.909195
v 964.557867 -65.427920 80.901324
v 970.662359 -66.959004 83.378034
v 974.329920 -101.260954 91.870537
v 982.667995 -140.367397 28.303946
v 972.452645 -102.425357 91.191495
v 974.591996 -126.752846 42.547939
v 943.335958 -76.281780 74.000825
v 964.645975 -143.289359 32.985591
v 909.577242 -60.290954 59.325635
v 866.928971 -72.263911 53.897828
v 862.153473 -90.646639 53.043692
v 849.026240 -108.941840 46.479152
v 845.848150 -103.588227 47.961571
v 893.428715 -103.457396 54.139154
v 926.760525 -79.227957 67.672586
v 972.631716 -109.987407 87.840299
v 969.085401 -110.597437 85.637843
v 962.360476 -83.332854 83.621109
v 940.171953 -113.390669 58.690892
v 930.686079 -132.045263 35.054651
v 935.976124 -94.572052 -21.509547
v 952.536021 -102.308316 -20.700546
v 1030.155570 -15.875100 -7.625896
v 964.476156 -56.970331 78.718256
v 977.115903 -25.533946 58.020912
v 1001.737485 -62.290524 79.409970
v 989.898440 -78.536920 -25.489961
v 804.949097 -63.156656 44.993924
v 961.274590 -30.660080 59.695814
v 962.200761 -33.000941 61.163773
v 1003.543575 -28.225358 57.911890
v 938.605519 -82.459166 -26.804227
v 892.366664 -120.529231 44.132813
v 963.810617 -42.991613 71.164623
v 931.825282 -85.392361 -24.595612
v 1003.277725 -122.095309 -10.291683
v 974.831277 -124.148076 46.082842
v 929.357555 -110.726900 58.545951
v 877.559597 -74.191173 55.858495
v 899.283616 -90.794765 59.006257
v 963.665652 -47.146035 74.099854
v 977.747019 -49.500386 78.350785
v 909.392324 -55.113876 57.095553
v 931.581911 -58.876608 65.597671
v 748.541633 -71.320848 40.728561
v 759.904274 -72.862614 42.413303
v 828.298319 -72.423806 49.574966
v 968.278819 -73.924763 84.199317
v 930.811059 -72.082808 68.542887
v 920.960087 -73.616129 65.421910
v 965.711785 -78.171526 84.155752
v 853.139283 -74.043579 52.326801
v 859.003706 -83.260974 53.495037
v 991.390456 -85.356722 92.616460
v 928.369960 -84.095371 67.976634
v 896.706957 -84.434014 59.364347
v 949.377625 -90.332011 77.040162
v 843.730345 -92.294656 50.532705
v 835.348595 -101.404032 47.579755
v 869.650939 -100.887817 51.465021
v 817.850253 -100.750987 46.261268
v 770.425258 -109.655694 40.768515
v 853.056695 -104.378688 48.420838
v 780.925929 -110.735909 41.200992
v 822.850921 -109.917012 44.217354
v 858.266434 -116.905926 43.619011
v 956.069443 -72.467418 78.794998
v 1000.328648 -106.148299 83.873653
v 976.500792 -111.389356 87.427485
v 981.517980 -120.374145 52.029414
v 935.435604 -112.591492 58.315552
v 872.116314 -121.655948 41.730267
v 954.087181 -126.298664 42.733504
v 897.503623 -123.961221 41.885290
v 924.196043 -127.043841 39.765769
v 1028.526294 -26.478220 6.030403
v 933.506559 -133.903563 33.022286
v 988.454319 -144.965674 20.244693
v 974.932721 -104.124962 -24.438635
v 928.979701 -98.602007 -18.348509
v 977.383638 -90.299541 -29.401756
v 1009.420764 -39.456838 -15.392348
v 1007.561718 -39.834465 -17.240299
v 1001.798388 -106.932743 -13.744444
v 1000.915364 -103.092630 -14.584586
v 996.767759 -84.117029 -17.645109
v 1003.708754 -75.210976 -10.821848
v 991.846608 -50.803659 -24.680418
v 974.542742 -47.891986 -31.725657
v 993.212126 -44.741999 -24.427884
v 1019.511465 -12.956156 -13.878626
v 1028.463749 -17.336239 -11.459769
v 1017.129290 -12.849442 43.875440
v 962.986407 -23.473629 57.098545
v 765.799844 -67.430446 41.790144
v 690.216688 -112.170554 -28.612927
v 923.345951 -99.948753 -16.797467
v 994.761831 -137.035678 23.405733
v 1003.581427 -44.380644 -16.752119
v 993.280713 -53.303418 -22.866392
v 1023.819987 -26.925889 12.311549
v 1001.300837 -70.208716 -12.510138
v 962.824583 -76.334542 82.476824
v 988.071143 -130.225771 33.517558
v 960.816596 -73.056729 80.987402
v 959.359224 -124.715295 44.838810
v 957.224437 -64.709546 77.654769
v 923.048197 -131.128199 34.797400
v 946.570914 -137.124239 33.777594
v 951.430087 -117.920983 53.891367
v 911.780318 -103.378630 58.345936
v 974.648751 -93.644396 91.905010
v 997.808323 -111.659375 53.587299
v 1007.385114 -58.450440 72.825801
v 1014.406438 -36.902074 -10.129520
v 1028.662783 -27.034512 3.284455
v 1008.061043 -25.801192 55.415711
v 1004.784420 -43.687545 63.797885
v 988.514103 -127.729185 35.334476
v 991.675677 -121.784952 42.274126
v 990.727452 -82.210031 91.683042
v 976.937995 -56.332924 81.426180
v 965.688668 -28.043861 58.872496
v 984.955702 -95.092724 93.822554
v 977.784517 -91.847985 92.446829
v 981.384895 -129.518093 37.636969
v 925.024898 -68.451540 65.912137
v 934.948426 -120.235535 47.756786
v 916.684094 -112.398765 54.044221
v 915.164515 -116.014739 50.636001
v 884.080405 -121.727619 42.493650
v 868.809529 -82.610271 54.781217
v 857.707090 -104.205981 48.931319
v 856.843700 -97.856739 50.773117
v 850.282555 -113.566998 44.697370
v 794.678599 -113.544506 41.355274
v 884.929233 -64.268399 55.149096
v 965.662496 -109.775917 84.028315
v 953.197969 -94.931317 78.985863
v 919.947708 -86.497806 -22.488197
v 1020.732078 -7.555209 -5.242332
v 1015.392813 -8.423512 -10.812957
v 1028.004552 -18.470110 -12.970985
v 1021.516497 -11.978153 -11.427335
v 972.340360 -26.006680 58.269799
v 1011.501179 -9.888519 -14.557844
v 1005.989659 -30.242942 -21.733030
v 805.990810 -67.152824 46.237863
v 1004.247225 -64.887168 79.940535
v 966.234999 -25.609884 57.949276
v 908.004736 -123.460036 42.957353
v 872.515078 -123.569279 40.413522
v 964.185742 -126.482068 43.506695
v 968.748757 -127.168459 42.942127
v 904.037885 -102.774753 56.572945
v 933.089241 -54.828520 64.503936
v 770.544194 -69.533029 42.904116
v 912.887566 -65.761978 61.683661
v 871.349944 -75.373167 55.081111
v 848.242264 -76.618366 52.165463
v 997.125747 -80.757377 90.910301
v 907.811881 -95.005288 59.795188
v 894.236740 -89.765817 58.223447
v 957.583437 -138.609178 34.510038
v 978.643377 -109.194936 89.554809
v 963.930508 -110.541487 81.430518
v 919.741744 -106.148343 59.281075
v 963.884800 -124.578223 45.635551
v 946.767069 -121.574595 47.516914
v 879.422153 -121.189103 42.470907
v 972.138641 -127.505156 42.313739
v 904.630376 -125.867321 40.373886
v 990.162932 -124.803947 37.937423
v 939.887754 -136.199804 32.332702
v 990.431734 -141.190241 22.883014
v 961.983451 -112.552776 -17.278526
v 1001.116437 -44.136388 -18.691621
v 1001.506512 -37.248871 -21.651274
v 1002.482662 -79.506540 -12.801853
v 990.150846 -73.014159 -25.742897
v 973.635252 -57.887231 -33.270800
v 977.439848 -44.319698 -30.604808
v 999.810339 -34.976480 -22.919206
v 974.830959 -36.468445 -29.016571
v 1027.357917 -11.321902 -3.962067
v 1014.289182 -4.335977 39.109844
v 869.755224 -110.907625 47.462770
v 998.088314 -66.556738 -15.274670
v 969.849833 -91.667819 89.603025
v 993.687731 -140.161202 21.388235
v 1029.083793 -21.445941 -13.236909
v 998.741079 -64.803052 -14.231658
v 986.435750 -100.249176 -24.500717
v 981.329820 -100.345851 93.282767
v 979.352264 -104.995433 91.863762
v 987.341438 -132.996881 31.895513
v 908.361978 -101.043229 58.250396
v 900.519146 -103.625199 55.467475
v 878.015938 -108.043715 49.832893
v 800.944220 -115.575034 41.105377
v 971.731202 -46.977715 -31.925194
v 1027.382328 -12.980703 -6.990556
v 1000.539960 -98.984951 -14.819675
v 979.956749 -104.105158 -24.632187
v 943.942439 -122.414896 46.134635
v 1001.123991 -24.459890 56.644739
v 857.606309 -65.403342 51.463000
v 926.575926 -50.731856 60.085814
v 921.047019 -62.768908 63.346022
v 926.485172 -60.668639 64.394100
v 897.371255 -67.602479 58.414798
v 873.383294 -70.923718 54.761198
v 957.784651 -76.284681 80.246264
v 987.184289 -77.963150 89.965257
v 898.119481 -77.695690 59.797294
v 871.170663 -86.439493 54.821263
v 981.587898 -92.012131 93.112981
v 857.608666 -101.334466 49.861414
v 873.573580 -104.395184 50.772166
v 848.718507 -122.075767 40.290958
v 963.462088 -69.226443 -34.217245
v 980.976041 -33.097813 -27.889851
v 1002.250980 -13.117409 49.095801
v 863.939678 -117.478974 43.652951
v 982.008510 -136.246357 31.594794
v 895.243582 -99.577400 55.943349
v 966.253344 -115.820319 -16.747034
v 746.257006 -110.485970 38.906607
v 905.906143 -112.862051 51.565967
v 929.955892 -113.223805 55.961484
v 902.263738 -98.479282 57.675359
v 757.829177 -68.518120 41.150615
v 871.009196 -66.320243 53.494344
v 935.749843 -71.091011 70.233583
v 874.963477 -79.067255 55.706197
v 865.318691 -86.712108 53.953851
v 993.205599 -81.040341 -21.802853
v 999.980709 -66.523882 -12.694440
v 870.613737 -117.092244 44.248837
v 902.454906 -107.654375 54.004536
v 954.084473 -138.076807 34.414987
v 903.544614 -78.998830 61.019374
v 981.202680 -91.456352 -28.415994
v 975.762424 -103.663751 91.666602
v 1000.988320 -65.211923 -11.096070
v 994.265202 -69.162434 -20.630972
v 1020.169096 -33.909204 -11.880904
v 1015.643212 -11.326792 -14.068902
v 997.125527 -107.257621 -17.080600
v 929.901984 -123.262130 43.750835
v 995.587281 -65.833221 -18.871394
v 996.754381 -45.247852 -21.518114
v 1001.110225 -91.464947 -14.023615
v 992.021597 -124.834805 36.035029
v 991.334457 -123.010623 40.165315
v 632.292673 -87.229959 31.352914
v 863.913174 -104.087282 49.669397
v 1021.963333 -32.522541 -9.106064
v 995.096658 -141.357190 18.785065
v 890.236552 -74.937638 58.033340
v 850.348571 -62.632478 49.776040
v 1000.343771 -41.802176 66.360994
v 1025.303491 -8.604398 -0.929917
v 853.825838 -68.274950 51.660172
v 926.197929 -119.604997 47.810030
v 982.329240 -126.648910 40.020753
v 997.913857 -112.276810 56.845525
v 992.225551 -123.456162 38.092898
v 998.953414 -139.550856 16.057489
v 983.635586 -124.431987 42.512881
v 1001.250266 -66.845293 -11.137699
v 976.190297 -124.052464 45.919265
v 1022.672137 -28.979124 8.113226
v 996.283505 -114.141348 57.054281
v 876.597530 -83.283991 55.891537
v 947.195111 -79.433067 75.913692
v 969.877962 -144.775425 31.599168
v 1002.999750 -107.793247 70.802920
v 1012.009070 -38.303193 -13.053434
v 963.928076 -31.612415 60.546162
v 997.514872 -112.586935 58.462879
v 1014.717597 -36.777039 -13.428104
v 1011.920868 -37.114926 -16.222688
v 994.055430 -117.560419 47.859084
v 1013.493878 -37.581517 -11.162718
v 992.600380 -119.299811 46.462778
v 1011.281680 3.373744 14.236452
v 946.181318 -74.577639 74.962012
v 1024.833159 -30.891307 -8.135963
v 938.093253 -80.822756 72.050836
v 999.870693 -110.434317 60.920181
v 1016.533567 -35.726152 -9.837667
v 305.165200 -65.816711 15.250563
v 696.426214 -116.872337 -23.776577
v 243.379664 -139.248329 -37.048588
v 637.345706 -126.114134 -7.896726
v 311.413990 -130.977560 -21.529477
v 218.338622 -143.701427 -62.879225
v 245.574780 -67.405457 -36.802663
v 442.564636 -126.780186 -21.539215
v 252.642325 -62.226240 9.093124
v 440.502237 -73.442838 17.932399
v 639.001948 -82.638089 -17.637614
v 428.723412 -122.278553 -57.035687
v 640.920416 -96.048270 -27.510368
v 740.985594 -67.567462 2.911285
v 494.509725 -92.806121 24.303108
v 745.556908 -124.576038 17.129970
v 388.157146 -96.197003 -54.262484
v 349.422119 -95.069777 -55.740900
v 431.008630 -69.806530 -26.451320
v 210.159452 -143.901942 -47.465828
v 602.466400 -122.083606 15.794853
v 310.782942 -127.355008 -65.377721
v 390.461285 -86.491269 -45.773831
v 410.396713 -98.815671 -54.556367
v 413.496700 -113.330165 17.980866
v 242.781869 -62.983218 10.132598
v 301.603493 -131.630808 -10.978818
v 890.061212 -120.477650 5.212807
v 500.387882 -126.503366 -19.319493
v 995.821875 -49.630826 74.448943
v 327.136730 -132.814490 -44.349746
v 267.612496 -68.140459 -35.562233
v 712.244902 -76.469856 37.506255
v 255.545297 -94.923788 24.661002
v 616.689872 -70.644568 -7.667279
v 567.783779 -70.707635 20.749291
v 722.134851 -115.372871 35.774087
v 720.354704 -118.914780 33.786576
v 300.018829 -59.047923 3.249156
v 97.197560 -89.673810 30.039807
v 684.790965 -101.894202 -27.010876
v 703.501606 -59.133010 19.956101
v 273.992318 -58.095637 0.596434
v 240.178265 -84.353708 -54.424218
v 298.371463 -83.159761 -48.456230
v 298.507162 -107.606835 -67.334568
v 762.713148 -105.543483 41.115658
v 680.782731 -123.581493 18.228951
v 453.936575 -67.597439 14.357725
v 427.624450 -111.621059 19.394520
v 680.147565 -106.201044 34.750091
v 120.244921 -67.428923 -52.305281
v 835.801341 -107.844154 -10.588787
v 360.696070 -130.629747 -36.785830
v 464.210983 -59.310079 -6.322126
v 844.013569 -110.810944 45.395522
v 683.259043 -70.283420 32.302999
v 914.836522 -92.180125 -19.846458
v 427.950981 -93.038925 23.341444
v 213.229203 -102.895292 24.300564
v 852.876838 -118.456956 1.988320
v 609.695198 -69.040524 -6.563989
v 427.925049 -124.288485 -5.526127
v 381.225775 -97.767653 -56.021719
v 729.046465 -110.006261 37.809095
v 248.193731 -89.909511 24.581383
v 405.903699 -111.164812 19.010199
v 790.774209 -116.174640 40.292745
v 648.609017 -125.987288 -3.845126
v 597.026956 -103.949858 -36.537804
v 695.902522 -69.205064 0.604316
v 252.603679 -82.198189 -51.257811
v 507.425908 -91.299081 24.538544
v 334.442475 -58.642483 2.466908
v 211.829968 -142.980532 -39.325633
v 385.100918 -58.684839 -10.986578
v 253.921429 -138.172823 -36.500468
v 582.187723 -126.713845 -25.293220
v 465.174674 -123.404742 0.098555
v 309.866150 -133.939847 -39.708427
v 492.047334 -86.861636 -36.826929
v 376.324674 -59.945225 -14.982680
v 599.766514 -97.597720 -32.561367
v 197.170540 -145.280862 -44.372222
v 40.409738 -211.390351 6.404343
v 301.282714 -69.464873 -34.378639
v 492.655072 -126.861376 -26.998711
v 234.015459 -66.264572 -36.648514
v 244.302310 -137.855334 -20.746501
v 746.193972 -124.179137 22.068567
v 296.158640 -113.246988 -70.371742
v 250.779738 -137.204510 -15.376989
v 245.207497 -133.762107 -0.489607
v 299.239143 -76.763378 21.433070
v 585.220997 -109.467212 27.433440
v 422.827710 -125.153811 -12.231641
v 414.869128 -125.536691 -14.154059
v 858.299425 -121.381597 7.068942
v 411.089217 -102.535144 -57.246028
v 352.362043 -89.003030 22.958542
v 689.455688 -124.624603 12.998653
v 496.005749 -96.016421 -43.556950
v 682.944828 -124.484915 13.870078
v 383.272578 -97.698412 23.251801
v 853.556356 -58.611206 -1.734478
v 237.194010 -137.899375 -72.054176
v 477.679239 -97.670374 -46.949732
v 359.742004 -73.018965 18.721572
v 663.211328 -65.604949 27.812421
v 877.869943 -115.989342 45.531617
v 191.665938 -59.512875 -33.404676
v 648.525838 -125.851582 -8.857475
v 300.564436 -97.347667 -60.274310
v 783.436972 -72.878605 -6.177732
v 431.455174 -112.276569 19.166021
v 445.709239 -126.097685 -17.547371
v 319.085685 -95.622921 -57.815590
v 269.803624 -119.263145 14.692606
v 616.589303 -86.425051 29.985873
v 364.415659 -125.843647 -57.062311
v 384.843631 -129.435318 -34.758354
v 466.833638 -83.584231 -36.753340
v 472.767967 -83.378838 -36.014810
v 547.774307 -109.002601 25.279989
v 299.453683 -58.889967 -16.760720
v 543.346270 -105.886384 25.593407
v 369.369097 -109.879025 19.198429
v 587.125673 -90.954055 -29.460278
v 418.129252 -127.478453 -41.274851
v 234.828053 -141.585260 -51.874685
v 305.755793 -57.398599 -6.399023
v 231.528402 -108.831105 -73.952404
v 242.235948 -138.436870 -28.285169
v 658.346304 -125.351347 6.721620
v 324.429674 -101.726053 22.721489
v 314.629357 -90.037068 -53.416020
v 390.267693 -69.056688 -28.311501
v 913.293510 -90.031083 62.335392
v 465.958643 -80.028350 20.988793
v 934.295986 -84.625088 70.281234
v 446.252386 -127.104014 -24.561425
v 480.455036 -126.811974 -31.847110
v 484.125960 -111.688810 21.346558
v 304.890061 -73.498672 -38.491883
v 763.733988 -113.906938 39.235899
v 880.966655 -127.039186 23.226509
v 223.929425 -140.849812 -30.533193
v 231.670653 -140.462966 -36.970290
v 699.043960 -85.848847 -16.374131
v 614.355192 -110.180626 29.243240
v 255.269907 -139.370827 -53.552236
v 640.115345 -126.001954 -1.963644
v 513.283095 -106.537295 -48.432492
v 1002.943353 -57.691515 53.024196
v 642.505621 -124.597936 -22.559477
v 238.405562 -64.829093 12.166529
v 591.069593 -126.584844 -11.066731
v 270.984110 -85.131035 -52.350953
v 145.809876 -155.168522 -29.297136
v 234.878343 -141.684813 -56.436654
v 392.572554 -99.516254 -56.545370
v 594.829686 -92.621886 -29.808861
v 293.582576 -59.620203 4.768776
v 109.081883 -70.435074 -57.056350
v 364.526616 -99.062562 -58.058082
v 358.503012 -94.944956 -55.151843
v 401.160813 -125.060468 -8.235615
v 945.480377 -22.168883 40.180094
v 733.239082 -97.791878 40.137494
v 264.376989 -135.471606 -16.601994
v 715.744831 -115.619693 35.159308
v 522.656906 -126.536857 -36.794032
v 471.132238 -98.783509 23.753925
v 402.555982 -125.290665 4.978755
v 488.332069 -95.995683 -44.448337
v 531.372734 -124.818635 -2.447003
v 546.566696 -87.837973 -31.667448
v 345.705358 -128.199143 -17.511971
v 472.476487 -126.476936 -21.169175
v 183.973080 -128.843796 -86.462954
v 1011.774567 -34.580953 3.122953
v 404.877362 -127.655972 -43.987753
v 521.545759 -66.242435 14.711520
v 401.818911 -123.549702 -56.503668
v 624.722496 -79.488006 -16.046752
v 554.636528 -123.103538 7.906309
v 473.132559 -126.851427 -32.828821
v 399.326710 -128.427552 -29.145921
v 501.842795 -124.378973 -49.032024
v 301.911923 -92.541833 -56.361598
v 223.102733 -141.770536 -40.433541
v 609.765122 -125.541203 -28.896703
v 457.460668 -124.926979 -10.624847
v 554.508776 -89.369967 26.254430
v 583.543075 -126.746997 -14.189100
v 505.714350 -81.480627 -31.039365
v 416.870764 -126.946292 -22.006074
v 759.546964 -110.790929 39.755287
v 181.020412 -136.662655 -86.410917
v 423.583604 -98.069327 -52.849773
v 283.334865 -133.482304 -10.916928
v 323.268244 -57.577545 -5.724942
v 798.291542 -107.063789 43.283061
v 118.397279 -68.108851 23.067816
v 995.718550 -60.271565 31.358778
v 600.939349 -123.783329 9.980392
v 358.743305 -83.230093 -44.789156
v 1000.802463 -94.963962 7.299095
v 1000.704944 -89.966551 7.239139
v 431.188188 -97.017417 -51.363690
v 605.828231 -95.674194 -30.701289
v 559.252478 -103.520942 26.751153
v 89.936248 -98.864028 30.870540
v 423.710966 -126.968204 -42.943403
v 612.227979 -125.894376 -1.073716
v 695.934474 -122.960335 -11.221125
v 770.019798 -124.607925 17.404831
v 606.454602 -82.421759 28.438097
v 753.990908 -124.368403 9.877398
v 646.865038 -87.023356 32.577768
v 644.304541 -91.485044 32.761025
v 799.099830 -64.006601 2.337578
v 435.174565 -123.824390 0.488628
v 332.401592 -69.728533 -32.524243
v 525.439641 -126.144442 -12.605479
v 558.017793 -126.140594 -8.331148
v 534.105832 -95.355628 -38.571169
v 440.110858 -82.789453 21.543658
v 150.729061 -75.818550 21.167347
v 491.503633 -79.088949 -30.405449
v 451.584319 -93.175754 23.510205
v 275.640898 -104.813044 -67.317978
v 998.490660 -78.216734 41.958412
v 998.265894 -84.136447 43.421363
v 378.624921 -120.319628 12.042119
v 642.298459 -87.153088 -21.145528
v 745.519716 -118.733211 36.092392
v 165.815569 -98.170000 24.417210
v 82.960868 -184.066436 -16.215138
v 7.600006 -213.596631 -6.578555
v 944.568931 -78.823757 74.753608
v 945.461739 -81.190825 75.266826
v 940.658217 -82.787223 73.161778
v 298.913615 -57.309423 -5.176689
v 2.061472 -124.187238 50.910548
v 278.214940 -104.922005 22.303329
v 223.995435 -135.100322 1.059619
v 284.993487 -106.913477 21.405256
v 248.866375 -108.309703 21.656940
v 978.823202 -147.174100 25.726666
v 975.994463 -146.901080 27.630298
v 8.965566 -10.920770 -48.081033
v 35.933556 -9.924459 25.158057
v 33.487814 -174.634025 58.931843
v 4.378373 -132.455366 54.566255
v 34.611172 -43.129828 58.171359
v 100.845964 -162.908364 9.122348
v 26.584119 -213.932753 7.769080
v 0.177078 -66.488674 -82.365022
v 159.268192 -62.702644 -42.241789
v 76.673340 -46.926733 -46.915608
v 11.865163 -3.671829 -36.909516
v 69.740965 -20.556516 -20.426343
v 103.475717 -36.230555 2.935834
v 77.280145 -24.497538 12.200743
v 6.777616 1.047369 26.030664
v 75.298094 -68.840214 40.829176
v 0.302859 -52.667523 61.223049
v 17.010602 -95.938603 54.114879
v 19.332184 -93.045001 56.966640
v 57.982853 -205.271365 -8.033679
v 4.244471 -87.515491 -86.706121
v 3.097834 -72.456021 -84.944843
v 34.608377 -11.330624 28.498302
v 10.630715 0.605502 28.716819
v 204.445223 -55.211257 2.031121
v 16.778686 -98.179209 53.842083
v 3.146515 -134.838482 54.276488
v 27.227431 -144.383762 57.509987
v 106.001547 -156.570364 12.594017
v 87.231308 -168.374537 12.792941
v 2.613946 -76.707983 -85.330127
v -1.561274 -74.564412 -81.876009
v 3.049829 -82.877387 -85.998647
v 8.268103 -92.530343 -87.704074
v 0.637198 -116.146898 -80.455881
v -0.209577 -120.652854 -77.384186
v 2.861626 -122.105340 -80.221798
v 2.540644 -123.854846 -79.347670
v 15.329744 -126.216089 -85.784457
v 3.256142 -127.959761 -78.382278
v 10.361404 -133.840253 -81.961968
v 5.102903 -177.578699 -64.102077
v 4.481129 -183.996308 -60.709208
v 0.427710 -181.984139 -58.296774
v 85.566928 -181.574612 -29.482232
v 162.042736 -151.047883 -16.685885
v 6.293920 -207.845061 -32.700903
v 161.009792 -149.694626 -10.388697
v 44.014826 -211.677976 -26.031560
v 9.771704 -212.980551 -21.997319
v 6.551656 -211.399622 -22.037755
v 136.873585 -154.372823 -5.627887
v 3.849001 -211.312856 -17.766234
v 7.959057 -212.937634 -17.493170
v 2.701066 -211.627168 -14.882541
v 70.291788 -192.939278 -0.812224
v 95.025024 -171.238014 -0.188745
v 112.069748 -158.839582 6.548860
v 22.968606 -215.770113 -3.059792
v 58.225522 -202.638735 3.781275
v 4.035318 -213.155903 2.426822
v 43.496876 -209.567256 10.801982
v 3.386999 -211.913641 9.898100
v 23.877864 -210.437997 21.855191
v 29.024175 -210.864359 21.237880
v 3.855821 -208.037584 22.386684
v 7.514982 -210.060960 19.635912
v 42.877044 -207.475983 28.820614
v 31.699674 -207.769928 31.232581
v 34.770947 -208.675014 28.361214
v 42.869299 -206.168932 33.087454
v 49.267091 -209.640583 -29.721244
v 8.093553 -199.135621 40.627994
v 20.887951 -198.251001 46.596702
v 12.141029 -196.078165 45.740279
v 24.300910 -197.433631 48.825966
v 30.429629 -192.347078 54.058702
v 5.485734 -182.002086 49.249420
v 121.503101 -150.798441 11.099855
v 101.735926 -150.035426 17.944793
v 115.454280 -148.470690 14.853696
v 3.483301 -150.165294 54.030552
v 294.306451 -111.731075 18.908451
v 4.031257 -143.871201 55.261101
v 62.541301 -102.000938 40.963064
v 64.925438 -101.339767 39.771188
v 55.398865 -95.673080 48.557671
v 55.264164 -88.537182 51.503785
v 72.042290 -81.933975 40.923356
v 16.919594 -92.165740 54.376096
v 25.313649 -46.627354 62.183612
v 26.827178 -45.880926 61.502456
v 94.206195 -161.588201 14.352417
v 110.903909 -39.453613 5.007932
v 27.562971 -160.280210 58.733962
v 40.083330 -154.586730 54.371665
v 37.870597 -140.513880 50.677239
v -3.490042 -119.881124 44.810292
v -8.576979 -116.285800 37.798815
v -6.021442 -113.360555 37.906203
v 0.682017 -42.780486 59.268595
v 3.293933 -40.704275 61.657645
v 32.094723 -39.020410 57.163305
v 71.595413 -44.708432 38.695770
v 83.314998 -44.298228 30.799307
v 75.197152 -35.206877 30.781036
v 53.479875 -19.686981 37.746585
v 104.147197 -37.902828 7.222002
v 9.360480 -3.786658 37.114517
v 22.655455 -6.774014 31.902004
v 8.772270 1.263698 26.901065
v 18.101862 2.591171 17.006521
v 34.964067 -3.728174 12.198986
v 5.242527 5.328041 -2.089397
v 87.274518 -29.515999 6.968079
v 97.346507 -32.814794 -3.776491
v 107.584935 -36.605639 -5.281422
v 155.780329 -47.027836 -2.630797
v 25.575453 0.813931 -16.236056
v 47.158437 -4.415824 -8.991822
v 91.054537 -30.027803 -8.030190
v 28.601810 0.625691 -11.655021
v 83.548418 -27.184723 -13.228305
v 29.930533 -0.153520 -13.887944
v 143.035721 -44.408409 -12.565034
v 193.673035 -51.345776 -6.717473
v 74.850424 -37.028523 -37.180329
v 105.851204 -52.377423 -39.270773
v 169.992383 -62.358452 -40.616994
v 224.980047 -67.135693 -38.816996
v 121.108207 -39.979307 -6.071382
v 6.343851 -28.854362 -65.770867
v -0.091464 -43.490416 -74.271632
v -2.972181 -54.356363 -77.775938
v 219.931982 -73.390283 -46.225880
v 1015.914927 1.161548 16.883171
v 292.714692 -123.821792 9.017536
v 291.524665 -120.534210 12.269049
v 4.783009 -79.914629 36.354644
v 1.424006 2.862218 -7.046361
v 0.776357 -106.904233 39.358577
v -0.635325 -77.293134 -82.953530
v 47.980344 -15.544789 34.391590
v 32.859221 -121.610030 53.529257
v 32.183905 -140.795395 54.659609
v 10.274412 -97.374641 46.419884
v -7.691586 -107.837434 32.310016
v -3.945427 -59.873375 -78.449420
v 0.889770 -30.277251 52.747282
v 3.954976 -3.929868 33.162668
v 5.561945 4.035362 13.306641
v 50.262776 -134.401504 39.702404
v 55.926208 -203.541615 7.249458
v -2.885807 -76.197844 29.470415
v 3.033703 -18.969929 49.182703
v 45.430152 -68.494725 62.368969
v 44.218367 -62.233207 62.009936
v 44.496898 -166.244425 54.533805
v -16.692577 -81.494128 17.734850
v 3.915981 -160.340739 -67.772858
v 6.043404 -160.827114 -69.812414
v 4.356735 -155.567033 -69.775707
v 5.812583 -150.688719 -72.805798
v -10.999597 -120.279056 36.956232
v -10.178911 -116.216330 35.890304
v 12.574148 -97.951184 49.191300
v 6.842294 -139.600322 -77.379670
v 7.326423 -92.585579 41.087505
v 4.431266 -132.649606 -77.742777
v 1.280255 -85.520693 32.653490
v 7.714505 -125.135414 -82.729921
v -18.941064 -93.772913 19.628027
v -20.029919 -87.991924 16.920872
v -1.156159 -116.848268 -78.075806
v -10.525306 -76.483968 19.833018
v -10.361764 -77.513343 20.162303
v -8.733688 -74.578116 21.039972
v -14.155613 -76.371260 14.942665
v -11.366610 -75.019804 18.139979
v -10.981814 -73.912037 17.462239
v 0.096640 -85.073189 -83.981927
v 1.571696 -77.028569 35.371864
v -1.378617 -63.718883 57.274283
v -0.923070 -68.839911 55.741889
v -0.624397 -70.173171 55.281770
v 10.307855 -77.782140 58.259938
v 3.251901 -194.356383 -50.754948
v 1.076797 -211.058846 9.832927
v 3.139708 -182.415437 46.121516
v 1.087803 -194.508672 37.475392
v 3.820737 -203.032229 32.295709
v 163.598813 -140.871095 6.886372
v 12.133940 -213.324922 7.314026
v 20.779446 -206.731464 31.024542
v 26.814859 -202.301728 43.350242
v 208.516069 -132.901748 7.215126
v 220.120169 -132.134195 6.302071
v 298.638887 -129.591250 1.180052
v 301.072832 -130.575763 -0.488983
v 308.630049 -128.829318 1.925883
v 33.245704 -200.587034 46.835435
v 42.664305 -204.704384 36.614692
v 45.249692 -206.015211 30.653079
v 68.018732 -198.772265 -21.529074
v 55.338144 -184.344025 32.033062
v 83.733364 -178.503415 3.206411
v 72.438084 -151.887751 28.609733
v 76.547724 -160.795764 24.521533
v 72.921389 -159.432444 27.219090
v 124.708832 -153.076526 6.882259
v 52.310437 -34.940583 50.438629
v 56.691675 -159.201110 41.076572
v 71.950210 -23.074475 18.315024
v 47.704087 -14.220994 32.516883
v 75.406270 -21.567240 -12.848489
v 63.291505 -13.668299 -14.949294
v 54.575719 -6.560715 0.463374
v 55.888182 -7.235948 -3.535291
v 26.390029 -8.589439 30.399828
v 46.701659 -4.808344 4.842733
v 39.219165 -4.915748 12.591293
v 58.608826 -10.738684 -15.157439
v 19.672481 -5.646162 33.614680
v 30.345016 -1.140993 8.300541
v 15.321667 2.155143 22.356710
v 6.050045 -7.967967 -42.933394
v 2.192018 -1.527267 22.190187
v -2.315752 -4.838755 -26.135583
v 3.521942 -16.075547 47.423145
v -3.410734 -16.042468 -47.395399
v -6.341860 -38.744397 -68.343914
v -0.820645 -40.750845 -72.565993
v -3.451726 -44.445023 -73.407482
v 980.324919 -145.901656 25.804887
v 252.141037 -107.164437 22.008115
v 272.838801 -106.275290 21.887566
v 364.544875 -127.081473 -2.835525
v 289.329836 -104.290603 22.318703
v 359.882492 -127.064393 -7.172905
v 292.215798 -106.607450 21.394063
v 290.749877 -127.321130 4.763967
v 40.424069 -162.704366 55.540178
v 17.263065 -16.236250 -52.255976
v 15.826185 -1.224979 -30.394426
v 14.049423 -119.612215 -86.607119
v 0.748449 -50.899585 61.598564
v 83.508822 -56.665751 35.107897
v 5.668489 -3.155877 34.037756
v 15.682010 -96.142455 52.673594
v 23.132459 -40.637345 61.096494
v 23.360599 -213.033647 13.104024
v 1.376469 -14.946013 -50.491766
v 64.754272 -19.138643 -24.747305
v 5.143790 -2.016524 31.481104
v 115.178343 -39.712829 1.618255
v 31.776169 -40.871264 58.096058
v 8.720834 -160.374089 -72.010820
v 2.817368 -87.891676 -86.086471
v 221.860616 -70.489764 -43.023943
v 68.494710 -36.519630 -42.277246
v 7.538063 2.801382 21.341142
v 13.655531 -0.462550 30.173958
v 13.804650 -1.980153 32.906109
v 5.289576 0.276426 25.633435
v 3.591979 -22.888389 53.452647
v 1.501286 -35.649005 57.798716
v 37.721205 -45.478241 58.830489
v 45.289226 -58.957135 61.083642
v 43.060326 -168.228666 55.460736
v 12.052428 -210.807297 18.051882
v 1.215956 -72.809401 -84.033166
v 0.681940 -78.865051 -84.260942
v 2.908221 -101.181237 -85.543447
v -0.302992 -101.087019 -83.290349
v 4.513784 -113.789813 -84.167489
v 10.861149 -116.062502 -86.293199
v 16.055290 -118.168915 -87.334467
v 1.151842 -120.355075 -79.305728
v 4.019248 -126.282855 -79.735674
v 8.515333 -151.558673 -75.039633
v 2.016296 -182.628051 -59.322072
v 0.849847 -187.963370 -54.741457
v 4.201994 -193.927989 -52.285640
v 6.799117 -204.380911 -40.084148
v 78.382393 -187.001279 -35.027145
v 173.965969 -147.923393 -13.006265
v 226.752371 -132.228495 5.151813
v 4.238928 -209.792311 -24.305039
v 5.178810 -210.919082 -21.338625
v 1.541277 -208.307177 -25.553776
v 179.570152 -140.700848 2.681608
[truncated: 464,506 more chars]
