# Supplementary material for: Sexual Dimorphism of the Human Tibia through Time: Insights into Shape Variation Using a Surface-Based Approach
Source: PLoS One. 2016 Nov 15;11(11):e0166461. doi: 10.1371/journal.pone.0166461 (PMC5112946; doi:10.1371/journal.pone.0166461)
Supplement: S1 File — (ZIP) [file pone.0166461.s002.zip › mean_male_21_century.obj]

v 1033.260602 -22.053380 7.240388
v 1031.756880 -24.934884 9.506318
v 1032.808168 -24.944822 6.979475
v 1031.685674 -28.420634 0.971802
v 1033.703275 -24.051826 2.860456
v 1033.615855 -23.098646 -1.362036
v 1032.577705 -27.015613 -0.930816
v 1030.803296 -20.400116 11.889594
v 1032.633716 -19.180238 8.017874
v 1031.169084 -27.906835 7.519255
v 1030.620332 -28.992011 5.595261
v 1033.302372 -22.386442 -3.077241
v 1033.996437 -20.850118 2.631306
v 1030.200683 -29.023910 -4.255425
v 1031.859976 -21.822714 -6.361062
v 1032.248429 -26.552454 -3.723992
v 1029.760974 -20.168221 13.182232
v 1028.858798 -28.896239 9.905231
v 1029.262604 -25.610426 12.488725
v 1028.152197 -30.582823 5.091808
v 1024.761142 -31.341035 9.595147
v 1033.412608 -18.591164 2.783616
v 1030.724065 -14.687000 8.023364
v 1032.892584 -18.247697 -0.533655
v 1031.825887 -17.992618 -3.818964
v 1029.484117 -30.132731 0.521704
v 1030.489948 -26.533750 -7.603227
v 1027.331194 -30.524145 -7.918872
v 1016.112093 -23.659062 48.818461
v 1015.699528 -25.456598 48.695573
v 1014.068778 -29.353192 45.856494
v 1018.818920 -12.243999 40.600947
v 1018.090700 -18.881191 44.399897
v 1016.096272 -27.421116 36.457464
v 1019.193946 -16.986525 33.725341
v 1017.804382 -22.239394 38.845757
v 1018.102894 -21.969428 32.244813
v 1015.893484 -29.405783 29.830631
v 1019.857791 -16.056920 28.272774
v 1019.371610 -15.863422 37.566428
v 1017.424655 -25.676389 29.739986
v 1019.296495 -5.257068 30.769772
v 1019.651864 -5.224247 25.011714
v 1021.520964 -15.247485 22.828555
v 1020.394370 -9.968824 25.347698
v 1017.672759 0.507921 25.846148
v 1018.403176 -0.874039 25.094460
v 1020.477545 -4.966439 18.356456
v 1022.503860 -9.772423 18.124729
v 1024.865626 -20.636052 18.269657
v 1024.397412 -25.759160 17.439335
v 1022.018759 -20.351333 21.944314
v 1021.077369 -23.562618 22.481096
v 1024.485293 -8.808237 12.965531
v 1024.401131 -14.585510 17.867157
v 1026.904357 -19.589307 16.110521
v 1025.991008 -25.049336 16.134215
v 1020.736815 -30.420253 17.280867
v 1025.031113 -29.636727 13.434020
v 1021.869558 -5.090136 12.116265
v 1027.429828 -10.422947 7.578609
v 1027.762642 -14.307538 13.173790
v 1027.470415 -12.678615 12.102289
v 1020.792088 -33.139285 9.122766
v 1028.180005 -11.518585 1.373414
v 1024.816012 -7.657974 6.940741
v 1027.137563 -31.537098 -0.953840
v 1024.749826 -32.339258 3.599920
v 1028.748498 -14.300413 -4.256152
v 1026.573344 -31.775797 -5.568696
v 1028.794966 -17.314754 -7.896115
v 1027.685311 -25.126342 -11.539859
v 1024.572115 -30.229467 -12.185340
v 1025.426504 -20.521414 -12.417745
v 1028.692341 -21.114330 -10.244624
v 1008.698028 -59.814384 73.737355
v 1007.361664 -51.981999 72.028354
v 1008.302076 -59.418468 68.764127
v 1007.129807 -49.393940 68.215010
v 1007.083677 -49.882851 66.645808
v 1007.698112 -54.504087 67.250017
v 1012.672518 -26.152046 54.330847
v 1012.903188 -19.253147 53.334751
v 1014.642726 -28.454318 46.746100
v 1011.663412 -31.289306 44.883005
v 1011.921220 -30.287017 52.266930
v 1014.682437 -29.841387 36.639077
v 1018.217607 -8.186029 39.131730
v 1013.787989 -10.012447 46.181713
v 1017.963792 -15.473178 44.821433
v 1012.297698 -31.140314 39.666584
v 1016.021249 -6.912975 41.338295
v 1012.830080 -32.315726 28.251664
v 1017.808279 -4.360056 36.129017
v 1018.533453 -26.259201 25.411668
v 1014.995283 -30.775711 29.048309
v 1018.112791 -1.213028 30.678622
v 1019.446923 -21.462865 26.815052
v 1016.663461 -30.530382 24.315781
v 1013.924123 -32.941666 23.052675
v 1018.125460 -0.389844 19.941697
v 1021.992711 -26.174546 19.874265
v 1015.752759 -33.269957 17.914079
v 1017.695596 -33.635626 12.776642
v 1018.522098 -30.618002 20.227383
v 1020.294975 -3.586064 14.216628
v 1020.652626 -31.906212 14.276560
v 1019.012104 -2.583839 8.525460
v 1023.516459 -6.623245 5.103346
v 1020.175397 -3.306325 11.914235
v 1018.755680 -35.311536 2.650534
v 1017.527627 -36.895135 -2.918512
v 1023.760559 -8.572464 -0.419788
v 1024.977328 -11.827498 -5.127279
v 1020.919222 -35.075387 -2.346087
v 1022.054558 -34.396407 -7.578697
v 1021.428638 -11.627510 -7.953451
v 1025.142090 -15.061263 -9.141179
v 1025.048022 -17.033070 -10.785650
v 1018.855092 -36.210793 -8.247166
v 1024.680843 -24.629110 -13.650101
v 1020.928266 -32.532244 -13.171315
v 1021.089698 -28.575621 -15.188668
v 1006.585641 -89.970923 87.079630
v 1007.275375 -90.469035 83.701320
v 1008.119520 -80.675350 85.124472
v 1008.398485 -85.499355 79.223637
v 1008.697848 -70.228843 81.147490
v 1009.315092 -70.387533 75.228695
v 1009.312661 -75.642475 80.494366
v 1009.216294 -75.271830 74.591047
v 1008.513154 -83.648554 82.999996
v 1008.582089 -80.867745 74.216205
v 1006.662089 -49.278164 71.288315
v 1006.806243 -51.456308 73.191256
v 1004.620973 -50.407983 74.687711
v 1007.767862 -55.422222 74.360549
v 1008.091992 -60.725539 77.052601
v 1006.791116 -56.051832 76.474021
v 1009.074697 -65.085226 75.865528
v 1008.660339 -60.456233 71.028176
v 1008.424058 -69.736546 69.743645
v 1008.685351 -65.372934 70.855533
v 1007.713159 -76.635599 69.284709
v 1007.151818 -91.103458 78.321426
v 1004.490183 -41.421346 67.760424
v 1005.946845 -45.036621 68.051222
v 1004.372963 -45.707248 71.196371
v 1007.199051 -63.572103 65.587647
v 1006.483512 -69.575079 64.497704
v 1006.125389 -43.767672 64.067679
v 1005.977756 -47.851576 61.941928
v 1005.300292 -52.168398 60.667854
v 1008.386955 -34.016933 49.958450
v 1013.147124 -22.579886 54.007371
v 1011.447534 -31.266142 50.188803
v 1013.295428 -13.071835 49.240151
v 1014.100065 -4.931603 41.045198
v 1010.919775 -4.102621 41.840761
v 1008.755257 -32.790297 38.953133
v 1013.006532 -31.397883 33.521868
v 1010.589385 -34.328224 22.535168
v 1014.820313 -0.766067 35.603094
v 1013.082498 3.771153 24.280317
v 1015.739078 2.469869 24.563380
v 1015.359939 1.566011 30.707593
v 1014.386984 -33.955172 17.569672
v 1016.131115 1.785487 19.562263
v 1012.484874 -35.097125 15.939289
v 1016.878441 0.141032 14.307823
v 1014.380149 1.542217 13.041277
v 1016.523074 -35.062806 8.493813
v 1020.013077 -4.945313 2.612986
v 1016.455292 -1.929180 5.526905
v 1021.036781 -9.504326 -5.230233
v 1020.028491 -6.696579 -1.267539
v 1017.673005 -10.908585 -9.157712
v 1021.655969 -15.096253 -11.290294
v 1015.560509 -37.896287 -8.686804
v 1022.104312 -19.418730 -13.714744
v 1021.267218 -23.478943 -15.195713
v 1017.880971 -34.727987 -13.288566
v 1006.754690 -86.243395 88.121360
v 1004.564362 -95.079728 88.516220
v 1005.352949 -91.133988 89.240474
v 1006.044177 -94.545723 84.865584
v 1006.802774 -66.992026 82.954554
v 1002.622521 -66.764227 86.356055
v 1004.571598 -70.188158 86.814563
v 1007.935204 -76.910900 85.229485
v 1006.154111 -94.953378 83.425441
v 1006.009921 -94.772468 78.009937
v 1005.141646 -54.703972 77.413482
v 1001.657532 -54.360612 79.435908
v 1006.911894 -64.486722 81.590419
v 1005.896284 -59.805870 80.257462
v 1003.740062 -100.180641 76.578998
v 1003.852138 -98.093580 72.719651
v 1001.977261 -86.915457 60.727842
v 1004.663692 -81.061517 64.000625
v 1004.613605 -87.919286 66.857245
v 1005.378077 -88.560720 68.782436
v 1003.599242 -94.222791 68.348363
v 1004.938531 -63.045045 60.368119
v 1002.884895 -67.326744 56.527106
v 1004.990066 -70.332458 61.530252
v 1001.807669 -81.560198 57.948339
v 1002.167650 -91.725178 63.466062
v 1005.828789 -31.587154 61.302105
v 1005.142435 -37.312153 64.080716
v 1005.801599 -39.367455 63.665539
v 1005.653049 -41.556960 57.617878
v 1005.964304 -42.796146 60.723517
v 1002.311456 -57.335015 54.660856
v 1005.441133 -57.500696 61.193793
v 1002.019022 -74.677769 56.204834
v 1008.697521 -27.628717 58.463830
v 1008.890840 -33.273952 55.195825
v 1006.675824 -36.967887 59.625843
v 1008.832058 -31.434081 57.461983
v 1002.797321 -50.687504 55.178907
v 1005.870470 -15.906240 54.190999
v 1008.725404 -19.989034 56.242643
v 1008.049999 -24.805457 58.456965
v 1006.711598 -36.897913 53.747758
v 1006.826073 -35.079770 48.278029
v 1009.095049 -14.467580 52.255934
v 1010.340587 -8.958382 46.852715
v 1008.661502 -33.042902 44.953605
v 1005.754127 -34.312638 37.578367
v 1010.915833 0.735607 36.133357
v 1009.505510 -32.915728 32.905164
v 1012.233342 3.180988 29.936285
v 1008.325730 2.064248 35.029501
v 1002.567766 -130.454189 15.746509
v 1002.838979 -133.141938 12.813152
v 1003.716192 -124.418033 9.033972
v 1003.231188 -130.153361 12.338452
v 1007.995577 -37.856743 11.821634
v 1004.463213 -125.436575 2.871485
v 1003.027951 -132.249586 7.629884
v 1013.620174 3.174755 18.591728
v 1004.496622 -96.628895 1.358619
v 1003.825085 -93.429970 3.368361
v 1004.635450 -101.922845 1.113761
v 1003.098394 -108.888306 6.869669
v 1003.659046 -101.797484 4.654042
v 1004.687224 -110.086857 2.405494
v 1004.910392 -119.135426 -1.305265
v 1004.995627 -115.383681 1.612514
v 1013.016348 -36.878107 7.480018
v 1013.543704 -38.069649 1.584422
v 1003.307958 -80.526843 1.099716
v 1004.823763 -86.144880 -2.346135
v 1003.821360 -85.561434 1.474711
v 1004.216923 -80.750618 -2.892280
v 1004.949486 -85.261202 -6.896096
v 1004.174687 -95.505595 -8.055871
v 1005.114753 -90.684370 -3.236950
v 1005.121972 -96.118003 -3.461348
v 1002.782452 -106.426662 -8.590571
v 1004.762875 -101.620865 -4.279400
v 1004.479636 -107.212045 -5.155154
v 1003.963426 -112.722566 -5.774275
v 1002.492842 -111.825757 -8.045567
v 1015.086825 -4.662147 -1.908082
v 1014.488026 -38.514729 -3.596979
v 1003.389654 -84.054838 -10.653586
v 1003.360306 -79.948771 -10.179781
v 1004.302579 -80.106616 -6.789578
v 1004.885564 -90.685584 -7.131918
v 1003.336192 -100.872667 -8.447335
v 1001.923310 -106.542837 -9.504281
v 1017.007243 -7.971858 -5.884025
v 1017.444226 -14.200884 -12.415223
v 1015.387174 -17.942835 -15.317877
v 1017.635440 -23.127445 -16.294716
v 1016.489674 -32.710563 -15.784563
v 998.603155 -89.902394 95.415988
v 1001.796811 -85.536558 93.737195
v 997.967431 -72.353009 91.400816
v 1002.621096 -76.769302 91.062998
v 1002.469511 -81.666932 92.682188
v 1002.214640 -89.794845 93.339351
v 1003.653122 -97.727018 87.759861
v 1002.615940 -95.123059 91.254572
v 999.550004 -99.941268 90.840275
v 1001.841726 -69.912423 88.547209
v 1002.521184 -73.389578 89.828633
v 998.849490 -56.147713 81.907732
v 998.114295 -63.808915 86.880727
v 1001.839315 -64.079700 85.341573
v 1004.588791 -99.159359 78.582525
v 1003.648294 -100.609700 83.306934
v 1001.399021 -60.001222 83.197368
v 1001.712347 -103.520755 77.751316
v 1001.893885 -44.421880 72.323089
v 1001.828450 -51.082483 77.066287
v 1001.558833 -103.143572 71.860040
v 1002.848141 -100.680759 72.468631
v 999.454998 -105.304016 67.268493
v 1001.760485 -99.599495 67.778637
v 1002.302826 -38.724610 68.023333
v 998.568469 -101.911114 60.146170
v 1001.253528 -96.874689 64.426990
v 1003.416063 -31.786547 63.133882
v 1002.302047 -62.203873 54.654441
v 1000.918001 -70.626707 52.320558
v 998.838127 -90.857403 53.367610
v 998.761468 -95.883183 56.098852
v 1004.539460 -27.724575 61.021528
v 1001.877384 -45.039726 50.859870
v 1003.854244 -41.253209 52.163680
v 1003.917644 -46.443846 56.180675
v 1000.483140 -75.365103 52.179117
v 1004.763503 -20.571098 57.831360
v 1004.709874 -37.449019 48.551729
v 1002.331660 -40.032811 46.996921
v 999.760190 -50.775647 48.355780
v 999.998886 -55.767770 49.352467
v 1006.145744 -10.590947 49.363109
v 1004.988698 -35.446833 43.334772
v 1000.698703 -42.064686 45.499782
v 1003.153474 -5.086399 44.994515
v 1007.244238 -6.248930 44.973072
v 1002.415527 -36.580235 37.496766
v 1005.486881 -34.805573 31.195981
v 1004.219916 1.222933 38.052620
v 1002.556732 -36.330397 31.708460
v 999.391500 -119.881682 19.251016
v 1000.658205 -126.030477 19.324532
v 998.873214 -124.810580 23.490135
v 1001.513393 -131.321094 18.611801
v 999.949084 -137.157544 17.237400
v 1000.943692 -118.754665 14.344658
v 1002.144271 -125.288711 14.809845
v 1000.419691 -136.193338 18.063291
v 1009.039480 3.775132 29.771123
v 1006.486629 4.470660 22.260919
v 1006.416753 -36.179577 21.015345
v 1000.457742 -97.563246 11.984308
v 999.404564 -112.443298 16.161832
v 1009.982436 4.311578 24.033072
v 1007.614410 -36.838737 16.386092
v 1004.528453 -38.303020 15.465171
v 1002.042246 -86.658464 6.881085
v 1002.799948 -92.422604 5.950864
v 1002.274018 -100.432288 7.921910
v 1002.853456 -111.997223 7.875153
v 1001.852472 -114.052205 10.619350
v 1003.122078 -118.410848 8.830580
v 1003.753367 -129.465498 5.361982
v 1010.485635 3.893705 18.091565
v 1007.259900 3.909550 16.349480
v 1011.834334 2.311727 12.442352
v 1002.469044 -130.017358 2.059049
v 1007.303992 -39.262304 7.751578
v 1001.896415 -75.760098 2.275425
v 1003.026083 -75.795098 -1.740123
v 1000.121035 -124.066590 -5.494730
v 1003.977247 -122.094450 -2.535597
v 1001.092039 -127.186778 -2.740036
v 1012.038999 -0.709810 4.326995
v 1006.224469 -41.614423 1.363550
v 1006.985132 -42.464977 -4.235223
v 999.833457 -63.729040 -5.528663
v 1001.570865 -70.290620 -2.351735
v 1003.299229 -75.280067 -5.934734
v 999.770232 -109.190232 -10.432094
v 1003.394672 -116.656469 -5.704793
v 1010.406978 -40.612690 -3.504403
v 1011.797795 -39.910432 -8.774679
v 999.870347 -63.801445 -6.563708
v 1002.640027 -72.520899 -6.324220
v 1003.103166 -75.072178 -7.910802
v 1002.679845 -78.306746 -10.688396
v 1002.942015 -89.291309 -10.572252
v 1002.384310 -94.850185 -10.492305
v 999.296285 -99.508567 -12.006732
v 1002.156220 -100.341506 -9.944379
v 1012.337860 -13.745744 -13.564437
v 1011.882635 -9.127889 -9.692932
v 1012.514575 -36.846296 -14.811002
v 1008.062105 -41.764184 -9.485910
v 1001.365688 -73.171827 -10.835128
v 1000.942644 -78.243742 -12.080398
v 1014.483595 -27.291945 -17.246158
v 1013.848117 -22.638496 -17.059411
v 1009.615016 -26.890886 -18.169591
v 1012.309385 -32.182049 -17.150030
v 1007.858576 -39.647871 -14.708851
v 994.509154 -84.252390 95.972428
v 998.177482 -80.236408 94.292427
v 998.044800 -84.843679 95.373623
v 999.321025 -95.709388 93.700448
v 997.815596 -103.852561 87.037275
v 1000.515260 -101.680980 87.843989
v 995.772350 -106.015811 82.116263
v 999.818737 -103.937635 83.515192
v 994.994492 -52.790940 81.262388
v 999.591004 -106.180190 71.841976
v 996.858670 -106.898283 77.109589
v 997.405377 -41.414326 73.007963
v 995.311493 -43.064981 75.044711
v 998.179554 -107.130398 66.449994
v 998.755230 -103.357976 62.237524
v 997.041201 -104.446356 56.669970
v 997.436657 -106.440755 61.256583
v 1002.701486 -34.767820 65.197783
v 996.932860 -29.639944 65.207521
v 997.222908 -99.104461 51.891710
v 995.312121 -109.447796 55.941404
v 1000.135333 -24.829823 61.328876
v 994.865851 -23.962870 61.474619
v 999.621632 -68.647319 48.167166
v 999.018338 -85.229085 51.045387
v 997.072778 -93.670006 46.852114
v 996.129942 -104.403198 51.320402
v 1001.351226 -19.501150 57.715563
v 999.987364 -45.172322 46.546818
v 999.304295 -60.123321 47.230582
v 996.718507 -68.187341 36.674554
v 999.295256 -75.244820 48.236917
v 998.121021 -78.674538 44.639028
v 995.889349 -97.848062 41.627909
v 996.354748 -98.386175 46.352259
v 1000.326376 -13.251647 52.267037
v 1002.690423 -14.360866 53.222212
v 1001.331427 -38.435701 41.042056
v 998.409561 -48.658335 44.348918
v 997.861667 -64.163486 42.395904
v 996.451716 -63.764750 36.587417
v 996.939622 -73.584181 37.097104
v 997.247379 -83.901955 41.853974
v 996.777779 -78.231543 36.096646
v 997.029517 -89.364074 43.527265
v 996.322454 -93.017098 40.962198
v 1004.874191 -13.400184 52.129438
v 1000.614637 -38.031250 36.182437
v 998.568843 -43.065706 40.720996
v 995.133341 -115.480013 34.005830
v 995.761510 -115.092380 30.605054
v 995.315427 -120.854509 33.109454
v 998.848770 -39.948254 35.394687
v 996.281007 -120.460567 29.830204
v 999.457234 -130.527684 23.041246
v 997.560122 -88.489776 21.353771
v 997.893058 -119.680886 23.770728
v 996.946259 -114.993830 25.269410
v 998.152160 -125.785833 25.626498
v 997.100144 -136.677855 22.894423
v 1000.871586 2.944173 34.668779
v 1004.765135 2.790391 34.565209
v 1002.906227 -36.816956 25.761924
v 997.449100 -101.313098 21.438666
v 997.101124 -109.370436 23.314846
v 997.043265 -139.284487 17.282892
v 997.635091 -138.860480 11.784613
v 1002.151434 4.041309 28.853394
v 1005.428139 4.101587 29.091809
v 998.195047 -82.661177 17.759776
v 998.606653 -88.072870 17.077938
v 998.720091 -93.114051 16.885182
v 998.861027 -101.072992 16.484229
v 1000.952436 -136.500449 11.777593
v 1002.634238 4.329786 22.926358
v 998.264703 -77.666162 15.633011
v 999.797817 -82.379141 12.105743
v 1000.682490 -92.126585 11.029626
v 1000.993270 -134.994252 7.365788
v 1001.752285 -42.881857 5.143231
v 999.299472 -71.382219 7.413004
v 1000.723739 -76.024856 6.221742
v 1000.621530 -71.416277 2.732021
v 1001.388744 -82.003715 7.281373
v 1000.608975 -132.500423 2.518518
v 1007.853544 2.205162 9.769450
v 1008.949396 0.256521 4.753293
v 997.778229 -58.279886 -1.457206
v 998.732967 -65.453699 2.982133
v 999.746235 -65.381067 -1.416490
v 1000.563788 -118.202453 -7.673352
v 997.415956 -122.751328 -7.597987
v 1009.353894 -3.046812 -2.407753
v 1009.956117 -6.739531 -7.781181
v 1003.695034 -44.182671 -2.780023
v 1003.053001 -45.512513 -10.083349
v 998.248117 -57.744722 -8.900578
v 1000.352279 -67.650125 -9.586861
v 1000.022143 -94.730094 -12.056182
v 999.118558 -105.315398 -11.492519
v 1006.917783 -8.792448 -11.122393
v 1009.943071 -12.187130 -13.065967
v 1005.548805 -43.123554 -10.580952
v 998.277877 -62.537780 -10.270750
v 1000.206365 -68.562955 -10.279205
v 997.463999 -82.603541 -14.014622
v 1002.319141 -83.199160 -11.546304
v 997.734443 -88.884593 -13.836067
v 1007.107181 -13.627638 -14.650121
v 1010.403781 -17.768540 -16.172877
v 1010.121623 -22.239587 -17.666385
v 1006.357147 -21.903964 -18.078351
v 1008.722454 -31.216786 -18.017269
v 1008.115367 -36.143235 -17.019638
v 1003.151118 -43.096857 -14.763806
v 990.484352 -83.092332 95.851863
v 994.917987 -89.306810 96.512200
v 990.817493 -88.545752 96.879881
v 991.404379 -94.124190 96.722544
v 995.507721 -94.773342 95.701082
v 995.647067 -99.702411 93.302818
v 994.379763 -75.340418 93.319895
v 994.193976 -79.810187 94.868133
v 995.529479 -103.465532 89.732273
v 992.095012 -104.455730 90.794811
v 993.211215 -63.703476 87.995245
v 994.763325 -69.276678 90.687968
v 991.253222 -106.651318 86.946050
v 994.768874 -105.230005 86.857590
v 997.537459 -59.395250 84.410643
v 992.795619 -45.119597 77.347823
v 995.604213 -109.694716 66.351094
v 996.617834 -108.285857 71.628368
v 993.310916 -29.411301 66.009354
v 996.961119 -35.783113 69.465548
v 995.430455 -110.060784 61.198250
v 997.121764 -25.905055 62.570255
v 993.327260 -113.125793 51.030389
v 994.794205 -110.522757 56.329746
v 995.584090 -103.683883 45.981736
v 993.717558 -112.808716 45.573687
v 994.860657 -108.404722 46.280584
v 997.826909 -19.066227 57.416722
v 994.321048 -19.642389 57.835752
v 995.118487 -105.136741 42.121307
v 995.458903 -101.499526 41.004782
v 994.338928 -111.665980 40.844025
v 993.383784 -116.631034 41.018646
v 992.501680 -119.146031 40.999736
v 995.553153 -8.471405 48.777150
v 997.916834 -43.617700 39.317528
v 997.021045 -48.533182 40.153787
v 996.966705 -53.405136 40.883720
v 997.039547 -59.773484 40.065533
v 996.162956 -70.679285 31.629614
v 996.297329 -89.618688 37.508812
v 996.144904 -91.007716 31.630367
v 995.709733 -97.242269 36.132682
v 995.085194 -105.930927 36.584856
v 995.241127 -109.548280 33.414806
v 994.898866 -111.329760 35.862480
v 994.667307 -116.528518 36.068809
v 993.718820 -121.646118 36.609789
v 993.194429 -130.926063 31.721940
v 999.304087 -4.248337 45.124458
v 1000.650447 0.146632 40.566091
v 996.911110 1.046509 39.388925
v 997.417468 -41.932377 34.473982
v 999.574220 -38.594229 30.894763
v 995.847466 -46.451179 34.509092
v 995.266115 -46.440961 31.207334
v 995.797499 -43.607706 29.069198
v 994.856068 -51.173133 31.890456
v 995.447927 -65.250793 28.179239
v 996.316709 -74.969586 26.703130
v 995.880414 -70.040517 26.831110
v 996.570551 -79.920405 26.678246
v 996.407137 -77.280542 31.114532
v 996.349604 -85.614867 31.841471
v 996.026889 -95.654327 30.662150
v 995.695530 -100.586436 31.942599
v 995.968585 -104.073059 28.773388
v 996.117316 -125.265232 30.196053
v 992.709935 -134.107504 29.657002
v 996.710530 -131.274902 27.319610
v 993.843547 -136.409208 26.663002
v 997.093670 -41.323015 29.768211
v 999.415821 -38.943462 26.045318
v 994.889532 -60.704656 27.225792
v 995.918892 -68.869639 22.087582
v 996.606126 -73.813677 22.017365
v 997.168962 -79.204884 21.586965
v 996.685832 -90.020065 26.304332
v 998.610735 3.809204 27.485457
v 996.870613 -42.052091 20.129593
v 996.709904 -84.824528 26.460617
v 999.685659 -39.603929 20.487978
v 1000.358673 -40.499889 14.892404
v 996.417929 -68.158886 16.957179
v 995.322936 -63.187197 18.087602
v 998.037022 -71.623203 12.489892
v 997.252447 -73.449581 17.496574
v 1001.668482 3.650081 16.002923
v 998.342290 -43.339684 10.306286
v 995.761467 -61.870932 12.654587
v 997.308543 -136.822035 6.288237
v 996.170032 -55.228783 3.568054
v 994.991983 -55.086446 9.176837
v 996.622333 -60.339497 5.803656
v 997.267064 -64.991609 8.587850
v 1000.257751 -130.077732 -0.708703
v 997.421770 -52.748559 -1.432200
v 997.416939 -50.773652 -0.389921
v 993.347746 -128.697247 -5.385141
v 997.421049 -128.146702 -4.135663
v 1005.204106 0.765171 4.609993
v 1000.687839 -45.516149 0.092855
v 1000.448995 -47.945541 -5.084554
v 998.339859 -55.932544 -5.860295
v 993.178431 -116.751826 -12.071903
v 993.293490 -122.058150 -9.844286
v 996.542838 -116.494574 -10.458811
v 1003.715670 -44.780118 -6.586591
v 998.744986 -52.127160 -5.990259
v 999.045809 -51.711515 -10.496815
v 997.756284 -56.598335 -10.697580
v 996.129191 -104.616951 -13.310843
v 996.398114 -110.383695 -12.071753
v 1005.812447 -5.993167 -8.388908
v 1006.116479 -10.905022 -13.137049
v 1001.393520 -47.387087 -10.468135
v 1000.038224 -46.539003 -14.774081
v 996.768906 -56.186604 -12.839710
v 994.769425 -71.994350 -14.642532
v 998.200336 -72.472828 -12.607626
v 998.003545 -77.609375 -13.380933
v 996.716867 -94.742750 -13.904962
v 993.185112 -98.185935 -15.665964
v 996.930479 -99.605419 -13.311561
v 1005.883110 -26.461828 -18.731675
v 1005.249392 -31.180250 -18.606984
v 1004.278556 -35.618084 -18.053078
v 1003.543701 -40.520488 -16.505573
v 999.211067 -45.105257 -16.335164
v 986.156056 -82.754114 95.577449
v 986.717905 -87.890854 96.731171
v 986.987525 -93.355194 97.093419
v 987.432367 -99.025331 96.105009
v 991.579651 -100.233384 94.683237
v 990.343831 -73.372120 92.664243
v 987.909953 -77.558929 94.164698
v 987.364277 -106.179951 91.182208
v 987.655617 -103.433410 93.867608
v 992.178984 -107.296957 81.897505
v 991.282543 -60.245733 86.417775
v 988.658662 -108.253951 82.289144
v 990.945971 -47.403722 79.296528
v 983.883568 -46.167872 79.983605
v 991.227875 -52.533699 82.216490
v 992.607357 -107.907506 77.400094
v 992.671193 -108.640872 74.227603
v 991.921189 -35.332001 70.813969
v 988.242591 -112.240111 65.490013
v 992.189875 -112.432748 60.823207
v 989.390871 -28.963034 66.240584
v 991.673944 -115.402013 50.878718
v 988.462492 -115.642429 55.671406
v 992.219960 -113.631894 56.135002
v 991.050626 -117.867230 46.305445
v 992.456753 -115.978652 46.098516
v 995.541692 -15.690077 54.455119
v 993.306023 -12.633334 51.935276
v 990.242123 -123.289746 39.649453
v 989.895839 -121.524655 41.933486
v 997.101786 -3.963625 45.273815
v 992.553342 -4.112396 45.836302
v 993.438750 -126.477482 34.141082
v 993.833073 -138.989992 22.976464
v 993.984070 2.252139 33.909355
v 996.635115 -41.828920 24.773284
v 995.135558 -45.398540 28.374769
v 994.427533 -49.594712 28.036629
v 995.004116 -62.756855 22.454662
v 991.156957 -142.245428 17.298111
v 997.539265 2.985313 33.347267
v 995.039212 -44.702173 24.030233
v 995.521279 -44.040900 19.354948
v 994.187958 -48.091311 18.236174
v 994.075481 -49.021937 23.329682
v 994.099803 -54.170339 23.126447
v 994.239581 -140.300113 11.595874
v 994.915703 3.183129 27.193630
v 997.632090 -42.260756 15.788568
v 994.272175 -51.474963 13.288443
v 994.098995 -54.410520 19.575199
v 994.494529 -57.527464 17.279111
v 999.130268 3.831314 20.872931
v 996.344995 -43.807054 15.091066
v 994.162637 -131.760694 -2.214868
v 994.148050 -137.896771 6.049112
v 997.529388 -46.328953 5.313903
v 995.171303 -49.951798 8.417439
v 996.025632 -46.442329 9.607636
v 996.432545 -49.278220 3.976901
v 997.447459 0.405880 4.204813
v 1002.360461 2.237525 8.895257
v 998.663587 -44.880554 5.714258
v 998.248010 -49.379190 -1.204809
v 999.274657 -45.755720 2.524457
v 999.328027 -46.886335 0.157006
v 993.703177 -125.703903 -7.533660
v 1003.814338 -2.828614 -4.199545
v 990.976970 -109.449342 -14.967743
v 1003.146517 -6.161957 -9.498687
v 997.943576 -51.062304 -13.928214
v 995.709505 -65.536780 -13.265339
v 993.112017 -66.508385 -15.652837
v 996.242986 -61.472696 -12.559531
v 994.866639 -77.284478 -15.055397
v 994.009971 -82.503420 -15.797382
v 990.682038 -92.609191 -17.783537
v 990.998543 -104.097330 -16.060334
v 1003.343124 -13.065658 -15.317884
v 1002.506435 -10.748289 -14.042671
v 1002.135830 -21.376482 -18.580890
v 1004.082761 -16.702263 -16.851132
v 1000.647977 -25.938649 -19.403506
v 999.177988 -30.770659 -19.725817
v 1000.004424 -40.317208 -17.871616
v 991.789129 -76.209553 -16.990922
v 982.810348 -87.311610 96.196770
v 982.925947 -92.617861 96.756141
v 983.226000 -98.335488 96.370955
v 983.603992 -103.935687 94.167921
v 986.588857 -70.753618 91.590968
v 986.388979 -108.511090 86.512836
v 983.413743 -107.636225 90.958136
v 982.789923 -61.399634 87.582688
v 990.469872 -67.777957 90.345869
v 985.268513 -109.261399 81.608656
v 988.638606 -108.819287 76.789744
v 991.915033 -40.757033 74.705529
v 986.708458 -43.775710 77.871357
v 988.092211 -110.329406 71.491733
v 989.474034 -33.965212 70.172814
v 984.600962 -114.558729 60.231524
v 987.085770 -23.230198 60.980379
v 990.023051 -23.654113 61.521873
v 983.712060 -118.579220 50.924436
v 988.858068 -117.766437 49.953126
v 988.055798 -121.158403 44.976583
v 984.349194 -122.531127 44.765507
v 987.275520 -123.381774 42.055854
v 985.222358 -124.698056 41.808958
v 985.706118 -127.622707 38.961496
v 989.942356 -127.008154 36.687812
v 988.934449 -4.259468 46.088244
v 992.158156 -8.334882 48.976933
v 989.491066 -132.066583 33.286796
v 993.963910 0.730193 39.377488
v 992.924482 -1.831181 43.585253
v 988.736216 -142.604835 22.410835
v 990.321829 -137.422804 28.440611
v 990.438221 0.487440 38.071634
v 990.842058 -140.475254 23.433095
v 986.515073 -144.467904 17.369681
v 989.477352 -143.029655 16.358093
v 991.087038 -141.674207 12.058937
v 987.033543 -142.826598 11.046579
v 990.142502 0.902430 13.781304
v 992.102177 2.443157 20.386752
v 994.678809 -46.940723 14.403483
v 990.366815 -139.596479 6.530891
v 996.457612 2.910527 15.791636
v 986.792125 -137.643920 1.599331
v 990.144494 -136.175442 1.028702
v 996.982570 1.698094 9.060309
v 989.963142 -130.450896 -5.231696
v 994.874228 -3.205320 -4.608681
v 989.985474 -125.847463 -8.848137
v 986.028318 -128.086309 -8.367107
v 986.247739 -108.866804 -17.208963
v 989.632075 -115.416473 -13.968157
v 998.499009 -7.941619 -12.495122
v 994.647601 -56.042486 -15.581161
v 993.685579 -61.555935 -15.276543
v 991.494743 -70.351484 -17.002826
v 991.214891 -82.108413 -17.640813
v 989.595930 -97.401797 -17.909845
v 999.806437 -12.764292 -16.003150
v 996.287368 -12.400713 -16.232563
v 998.996856 -10.170384 -14.385557
v 999.265011 -16.767035 -17.888639
v 999.076227 -35.989115 -19.137284
v 995.886310 -41.328515 -18.991434
v 995.072809 -49.911645 -17.087442
v 990.282853 -65.205457 -18.101690
v 989.939745 -86.401908 -18.487093
v 993.103948 -39.777383 -20.370116
v 994.542926 -34.609068 -20.513303
v 979.145654 -81.588895 94.341038
v 978.968455 -91.930783 96.064611
v 979.905845 -77.539796 93.319263
v 979.485446 -65.386988 88.914355
v 980.495422 -110.650061 80.939673
v 983.319418 -109.529046 86.290620
v 976.796307 -49.965254 82.449663
v 983.454262 -56.992925 85.757158
v 987.046643 -53.330660 83.540261
v 984.781379 -109.753189 75.853936
v 983.702738 -110.604889 72.596529
v 985.222685 -39.668221 75.097233
v 980.582149 -38.759789 74.887252
v 982.138450 -29.316186 66.376085
v 985.433656 -28.988950 66.247261
v 986.214231 -34.114893 70.613332
v 984.141130 -116.608374 55.392837
v 990.726304 -18.523866 56.808880
v 980.759282 -121.270770 47.588480
v 980.501636 -123.667821 44.621519
v 988.116017 -14.884087 53.672732
v 983.021572 -126.918646 40.790119
v 989.431845 -2.033737 43.516979
v 985.246173 -132.382070 35.726077
v 982.077736 -141.275126 31.577802
v 986.076161 -137.320034 31.755693
v 981.117975 -145.404356 28.759028
v 986.576066 -142.147450 26.546584
v 984.432188 -142.255696 28.785697
v 982.507503 -145.504429 26.424126
v 980.878725 -146.533046 26.821955
v 986.101877 -144.287332 22.727995
v 982.341349 -146.724203 22.278440
v 986.900413 0.952700 28.122888
v 983.302707 -146.036919 18.173671
v 991.021166 2.204123 27.961536
v 989.965218 -0.672237 7.312483
v 986.174706 -133.444691 -3.671991
v 982.434776 -133.963788 -4.046299
v 987.387716 -121.587528 -12.140490
v 997.419457 -5.543129 -9.468047
v 986.800744 -98.070316 -19.392995
v 985.354245 -102.454096 -19.236716
v 983.007395 -114.349098 -16.408273
v 992.370451 -16.581871 -18.486461
v 995.684528 -16.486914 -18.284036
v 995.187848 -21.225294 -19.644468
v 991.096789 -55.164322 -18.557312
v 989.894001 -50.940082 -20.081322
v 990.055054 -60.400584 -18.668601
v 989.122774 -70.287406 -18.991820
v 988.302241 -76.824138 -19.864905
v 987.517359 -85.859669 -20.361327
v 990.070986 -34.410669 -21.617877
v 991.888407 -44.274557 -20.098211
v 986.983940 -54.284720 -21.673291
v 986.755272 -59.112531 -21.497053
v 978.937350 -86.613240 95.459866
v 979.033844 -97.606854 95.865073
v 979.457241 -103.196881 94.400582
v 979.562752 -107.101266 92.004216
v 975.360871 -70.720215 89.970686
v 979.198470 -71.369489 91.049298
v 979.519579 -108.659574 90.302118
v 976.438897 -55.013205 84.657097
v 979.707465 -110.506710 85.762615
v 979.233964 -42.714634 77.995633
v 978.017162 -45.350597 79.877166
v 980.582886 -110.722886 75.586434
v 976.414138 -111.656044 76.164192
v 979.747246 -113.339528 65.361833
v 981.739754 -33.629195 70.349228
v 977.541573 -115.356962 60.406291
v 983.137842 -26.799215 64.038221
v 980.895907 -115.427850 59.445014
v 980.288924 -119.359195 50.836145
v 977.076293 -120.338619 49.926882
v 984.457298 -12.589753 52.224222
v 980.886613 -126.283683 42.052317
v 976.913679 -130.666700 40.209748
v 980.311095 -130.806701 39.038033
v 977.245712 -135.512138 37.474831
v 976.723497 -141.231574 34.978171
v 977.187161 -145.562402 32.273714
v 986.017142 -2.276239 42.922342
v 987.324393 -8.440460 49.199669
v 982.091866 -4.318643 45.270660
v 981.920763 -136.909036 34.334209
v 980.954610 -137.209022 34.768632
v 977.193094 -146.672690 30.989581
v 977.939709 -148.013866 27.163082
v 983.190449 -1.586807 37.947540
v 986.588439 -0.545082 37.814894
v 982.999885 -0.754464 32.275307
v 983.552845 -0.171691 24.125222
v 983.285944 -144.384674 12.076708
v 986.408049 0.524699 18.593209
v 979.709098 -142.344419 6.950255
v 979.703263 -146.980527 17.334198
v 983.618419 -141.302498 6.199802
v 986.582969 -1.991262 7.238144
v 990.490969 -2.595485 0.952101
v 986.717220 -3.976091 1.428789
v 983.143297 -128.278219 -8.774546
v 979.725659 -135.212364 -3.003445
v 982.176600 -121.961893 -13.030952
v 978.722146 -117.278511 -15.604725
v 991.777402 -7.181272 -10.580045
v 992.763866 -11.239686 -15.297022
v 988.926073 -16.066360 -18.020306
v 991.706684 -20.993141 -20.041914
v 985.609673 -69.709991 -22.140516
v 982.469147 -95.488018 -21.952743
v 987.012058 -91.752918 -20.221891
v 979.406925 -101.504383 -21.220670
v 991.330397 -30.133455 -21.222198
v 988.298279 -25.387185 -21.214648
v 992.127881 -25.102430 -20.716614
v 989.917614 -39.287243 -21.561085
v 988.449683 -46.612704 -21.562157
v 984.965920 -49.087735 -23.275015
v 986.177044 -64.570602 -21.699878
v 982.130194 -74.589830 -24.492613
v 975.419495 -80.672313 93.306468
v 973.146130 -90.895598 94.607941
v 971.273474 -96.150982 94.091701
v 971.856446 -101.480883 93.434648
v 975.422361 -102.592619 93.920969
v 971.916568 -74.879416 90.323643
v 975.196459 -108.723324 89.996958
v 977.297509 -60.594683 86.876106
v 976.055449 -66.470451 88.726777
v 974.648904 -111.971746 79.855487
v 975.346556 -111.156321 85.538524
v 972.963638 -54.181122 83.789782
v 973.447835 -47.586647 80.935667
v 976.478850 -112.211184 70.697784
v 974.216831 -41.069169 76.600279
v 978.299626 -37.525213 73.783634
v 972.968548 -113.868626 65.167036
v 977.881599 -32.838016 69.422486
v 974.534564 -117.961479 55.092710
v 977.376173 -14.247864 53.532195
v 977.288382 -122.885529 46.017662
v 976.924696 -125.901576 43.363911
v 978.648659 -6.130427 47.115904
v 981.875545 -8.111818 49.265592
v 978.087659 -12.886506 52.766198
v 972.917723 -142.479628 36.305776
v 982.921140 -2.949421 42.702406
v 979.434854 -3.656114 41.878311
v 979.386851 -2.678177 36.520846
v 975.868097 -143.020527 7.737608
v 979.294117 -139.064759 1.710512
v 975.983551 -138.845822 1.331840
v 983.851250 -5.825293 0.072450
v 976.328094 -135.460367 -2.691428
v 978.947225 -130.561465 -7.376993
v 988.461743 -5.418217 -4.681038
v 979.586215 -124.951903 -11.476237
v 986.419366 -8.910495 -9.963476
v 979.082530 -113.004641 -17.390350
v 975.657276 -101.408068 -21.496805
v 979.127037 -106.090001 -19.836218
v 984.867543 -44.673026 -23.337383
v 982.298279 -67.841484 -24.571328
v 981.312773 -79.913095 -24.679394
v 975.152691 -74.316449 -27.272084
v 981.001533 -85.230463 -24.297423
v 971.831141 -85.416941 93.397227
v 968.013298 -89.941184 92.509279
v 971.897143 -106.362093 91.264789
v 970.678991 -80.454928 91.677656
v 967.991826 -84.985578 91.685114
v 971.752729 -108.434701 89.687624
v 971.566821 -111.397420 85.271750
v 968.752865 -110.480091 86.281596
v 972.528691 -64.901826 87.306713
v 972.356880 -59.325909 85.445779
v 972.869157 -69.515759 88.861755
v 970.316099 -47.694495 80.367419
v 971.994442 -112.357833 80.107304
v 973.437214 -44.656301 79.233156
v 969.105490 -112.879509 74.765984
v 975.188865 -36.373411 72.666699
v 972.460393 -112.823166 70.245439
v 972.634290 -27.814169 63.955408
v 977.482354 -28.669242 65.297586
v 972.525444 -31.432693 67.461165
v 975.500510 -32.046140 68.481013
v 968.692292 -118.160586 54.769189
v 977.223679 -19.649349 57.073507
v 973.368796 -23.475225 59.844281
v 973.594434 -122.775659 47.220701
v 973.115224 -125.153360 44.926314
v 973.077657 -135.379795 38.967836
v 977.639542 -8.653368 50.011166
v 973.874909 -145.889575 34.048795
v 970.370662 -146.103459 35.369092
v 973.559963 -147.790278 32.132561
v 978.332074 -148.274681 23.335862
v 974.819734 -148.834282 28.010849
v 972.620667 -147.493350 17.564999
v 980.550507 -1.349769 24.518906
v 979.148873 -2.536762 18.154247
v 978.908985 -3.868971 12.383136
v 983.762619 -1.656127 12.502534
v 975.915160 -130.613775 -7.247419
v 979.915670 -7.598485 0.519611
v 975.261132 -122.804167 -12.608201
v 978.912767 -10.295308 -4.403834
v 980.792105 -11.916875 -9.801343
v 988.641766 -11.829321 -14.735537
v 975.223265 -112.658586 -17.303874
v 972.065091 -106.827881 -19.295302
v 984.770428 -16.352114 -17.271481
v 981.432352 -20.306348 -18.836394
v 988.005734 -20.283282 -19.870644
v 984.897900 -23.762144 -20.864436
v 979.161165 -96.159076 -22.666235
v 975.891414 -106.921830 -19.539696
v 984.847563 -29.861699 -22.294278
v 980.388396 -29.547414 -22.436904
v 985.683435 -34.315464 -22.634429
v 979.516421 -39.002057 -24.341937
v 984.893028 -40.151348 -23.128962
v 977.748960 -45.842159 -25.613244
v 977.427668 -57.474376 -26.606652
v 981.445571 -49.210698 -24.824220
v 983.446693 -53.605023 -23.993040
v 982.563667 -58.347746 -24.378992
v 977.162462 -84.375580 -25.671396
v 977.203622 -90.404000 -24.460748
v 978.609139 -62.709027 -26.296166
v 967.864167 -95.559026 92.762245
v 968.356875 -106.486412 89.847060
v 964.039571 -89.930331 90.508453
v 967.696170 -101.572682 91.751923
v 964.834754 -105.554298 88.572548
v 964.481227 -110.455581 84.066093
v 963.997419 -77.861788 87.901754
v 968.505504 -112.515908 79.954083
v 968.001976 -111.499033 84.122154
v 969.933840 -57.188653 84.090742
v 966.399695 -53.548196 81.748769
v 964.894736 -112.756562 74.758227
v 970.929683 -41.033869 76.225112
v 965.718377 -114.115754 64.708370
v 968.852612 -113.187625 69.704728
v 969.567175 -113.777926 65.674059
v 971.621835 -34.563637 70.521228
v 968.995413 -31.195121 66.657609
v 968.952605 -115.483869 60.503908
v 972.921716 -120.436825 50.734938
v 973.624823 -18.983427 56.549380
v 969.536933 -18.826654 56.638261
v 970.033258 -126.260962 44.624403
v 966.075873 -127.124712 44.206185
v 969.627780 -130.624015 41.874773
v 966.225210 -136.396164 40.007225
v 969.431478 -142.089045 37.806020
v 974.232763 -8.775576 49.985884
v 974.226469 -13.376512 53.316348
v 969.537838 -136.676431 39.439301
v 966.641344 -143.583175 37.789657
v 970.453815 -148.263432 32.877320
v 975.267376 -6.481390 46.874176
v 975.936563 -4.767220 41.808446
v 976.352631 -3.781800 36.070157
v 972.579782 -5.898888 41.250964
v 976.264581 -3.224400 24.110373
v 972.023623 -145.266916 12.444126
v 981.147437 -4.812103 6.257778
v 972.188251 -141.844825 6.265097
v 969.049730 -138.032302 2.194836
v 971.666679 -136.992043 -0.077959
v 969.085829 -121.652461 -11.856153
v 973.050639 -129.927172 -7.302349
v 965.978251 -125.430820 -8.217152
v 972.917532 -118.450877 -14.544279
v 976.749998 -18.144873 -15.179688
v 980.446986 -16.676011 -15.710249
v 971.908905 -116.067905 -15.475237
v 980.600141 -23.933868 -20.547477
v 972.425418 -95.301471 -23.422801
v 977.576878 -25.437515 -20.763747
v 979.689483 -33.910254 -23.457283
v 975.808266 -39.164949 -24.873545
v 973.988701 -84.152162 -26.335946
v 974.392709 -79.180047 -27.020252
v 973.281796 -91.368466 -24.629333
v 974.947191 -48.243969 -26.545814
v 974.548935 -53.315196 -27.262072
v 975.826039 -64.018675 -27.340922
v 975.876045 -68.985162 -27.341168
v 971.209713 -78.052177 -27.721033
v 970.864392 -82.045443 -27.084270
v 960.548875 -94.242530 88.548287
v 963.395593 -99.823507 89.683268
v 964.829947 -94.808664 91.198431
v 965.240659 -68.919488 85.841548
v 962.794628 -58.229363 81.844617
v 967.015532 -59.045403 83.749304
v 961.123410 -112.181781 74.633575
v 964.775082 -112.134851 79.729945
v 963.949536 -47.547787 78.317562
v 969.835094 -43.906738 78.127525
v 968.152654 -33.907790 69.145262
v 967.786019 -41.626237 75.866185
v 963.970860 -113.230936 69.641503
v 958.885823 -113.677347 64.750541
v 962.965290 -115.332073 60.537293
v 970.409402 -23.910153 60.028638
v 966.070155 -28.422566 63.362765
v 959.708933 -125.899284 45.382988
v 966.080357 -130.485899 42.309992
v 962.778943 -136.255408 40.288156
v 962.341031 -141.881344 38.767475
v 966.643014 -141.294706 38.733958
v 968.987492 -8.244112 46.384696
v 970.186261 -13.767282 53.819717
v 968.144887 -10.909703 51.418964
v 970.948929 -9.306882 50.145350
v 968.110387 -147.810225 34.083513
v 969.272289 -7.296084 41.412212
v 972.087300 -7.155007 46.445453
v 969.731081 -149.267332 29.814296
v 969.321172 -6.584092 28.395059
v 970.384767 -148.886033 22.682315
v 975.038219 -3.735217 28.568019
v 964.774892 -144.106026 13.842543
v 967.803981 -147.128452 18.379319
v 972.885265 -5.636813 17.558446
v 968.792268 -145.073200 13.104477
v 973.595033 -6.604658 11.815648
v 975.853467 -7.668312 5.490310
v 968.903479 -129.601802 -6.201733
v 964.699893 -130.476236 -3.402319
v 967.464193 -134.235085 -1.273560
v 976.426155 -15.198697 -10.990547
v 976.443128 -13.100879 -7.254717
v 968.286294 -118.413973 -13.403447
v 971.278356 -111.282107 -17.384077
v 968.436532 -111.565528 -16.716324
v 973.772540 -21.283822 -16.761864
v 977.754715 -20.527210 -17.827597
v 965.805194 -96.063565 -22.532319
v 969.557365 -100.761076 -21.289416
v 972.658413 -34.591235 -23.858192
v 969.106638 -68.005054 -28.921499
v 968.011106 -81.774599 -27.167341
v 960.454979 -82.296106 87.232545
v 960.076092 -88.654138 88.141142
v 960.203734 -105.136174 85.400858
v 961.014081 -65.595351 83.183933
v 961.260698 -73.110712 85.283662
v 957.227248 -105.170945 82.845133
v 959.596164 -110.014210 79.886695
v 959.079098 -62.767080 81.560303
v 961.339227 -111.044461 79.626511
v 963.301196 -53.169323 80.490635
v 961.812737 -37.370453 70.155247
v 961.371941 -44.609096 75.547419
v 965.243008 -32.324786 66.847374
v 966.782558 -21.349799 58.163236
v 963.252302 -23.449261 59.176136
v 960.739515 -118.318685 53.945013
v 962.662794 -120.615636 50.758780
v 958.060651 -120.539991 50.568523
v 965.623116 -122.969781 47.993380
v 966.706331 -16.124458 55.200043
v 964.761601 -125.853576 45.251386
v 959.473990 -136.477860 40.308572
v 962.447572 -131.073639 41.918401
v 965.958930 -9.245223 45.245110
v 967.780989 -9.858682 49.581370
v 959.091415 -139.637332 39.455591
v 960.444232 -145.852364 35.328173
v 972.857497 -5.240875 35.970811
v 965.657269 -8.753433 39.784238
v 964.325945 -147.926051 24.142888
v 965.982163 -8.315602 34.328304
v 961.312043 -139.774818 9.661320
v 964.900159 -137.194755 3.586039
v 966.321017 -141.817219 9.001191
v 967.541950 -9.948172 11.387455
v 961.140749 -130.935737 -0.936442
v 972.736460 -15.749576 -8.209767
v 967.709368 -19.850230 -10.135267
v 964.617941 -117.614569 -12.663659
v 973.510245 -16.895870 -11.140731
v 968.876271 -22.114282 -14.629562
v 965.925137 -104.338391 -19.196621
v 965.159605 -113.438935 -14.959176
v 969.463151 -26.465527 -19.307939
v 973.285001 -19.704947 -14.822003
v 974.356078 -24.842814 -19.744823
v 976.356673 -29.155060 -22.168620
v 970.218369 -29.800219 -21.646435
v 966.831980 -88.076308 -25.410876
v 971.428012 -53.256312 -27.831006
v 970.548652 -61.371602 -28.539106
v 968.569256 -72.812072 -28.631309
v 957.074248 -85.163177 85.842260
v 957.724990 -77.663003 84.675481
v 957.275922 -69.870626 82.615755
v 952.957619 -87.719874 83.546687
v 956.575363 -98.636585 85.290642
v 957.140831 -101.290971 84.883834
v 957.052475 -108.935656 79.078554
v 953.847976 -103.361992 81.253492
v 953.582195 -106.357484 78.971560
v 956.153475 -57.347458 78.742409
v 954.346159 -109.154373 76.254338
v 956.909911 -47.957348 75.370073
v 960.444727 -47.872972 76.970399
v 957.481470 -111.245412 74.662201
v 956.820718 -112.332525 69.525837
v 957.768507 -37.042567 68.318735
v 956.822869 -114.356972 61.932000
v 956.654818 -115.419432 59.095407
v 962.209006 -27.666796 61.998934
v 962.180952 -32.475814 66.061295
v 958.987260 -28.987244 62.346544
v 963.250001 -18.681325 56.389120
v 961.531800 -12.405622 49.721831
v 963.503849 -14.185957 53.342902
v 958.522361 -130.626842 42.352738
v 955.859796 -135.848613 40.395656
v 965.057541 -10.162807 47.781146
v 964.955426 -11.519528 50.820131
v 957.883015 -142.537728 37.809033
v 963.432861 -148.428767 29.957699
v 962.417465 -10.010471 34.516181
v 962.745684 -10.090466 40.026825
v 959.989407 -146.414244 25.000060
v 962.443714 -9.986040 27.879516
v 966.578578 -7.948513 28.814287
v 969.605048 -6.637849 22.537563
v 958.293279 -141.346984 14.817359
v 957.267958 -137.883239 10.228226
v 967.558496 -8.421680 17.035054
v 957.986673 -134.017497 4.455848
v 961.148434 -136.550635 5.290076
v 971.656472 -9.311419 6.853565
v 958.077111 -125.794679 -4.070167
v 972.386193 -11.578154 0.771053
v 969.317857 -13.688388 -0.103567
v 964.825598 -18.263067 -4.074817
v 961.454904 -124.560695 -6.804547
v 956.043714 -117.311946 -9.705403
v 961.724278 -105.241157 -17.835922
v 961.965839 -112.544888 -14.403069
v 960.674828 -95.768346 -21.742117
v 966.647835 -30.189185 -21.101317
v 966.732503 -27.209527 -18.874218
v 969.205072 -34.619374 -23.718327
v 963.729119 -83.307046 -26.583301
v 960.717959 -88.302443 -24.614283
v 965.398023 -37.701802 -24.749875
v 969.350142 -42.041408 -26.007800
v 968.933496 -48.113206 -27.387786
v 964.195284 -52.963993 -28.710974
v 966.369327 -62.873609 -29.234891
v 967.360644 -53.126963 -28.438477
v 965.707701 -67.787964 -29.311514
v 961.806409 -72.798006 -28.809851
v 967.222580 -76.180114 -28.293015
v 951.397907 -71.464331 80.292802
v 952.239427 -79.035737 82.108268
v 947.366236 -86.361045 80.292935
v 955.162091 -93.143244 85.062197
v 950.157863 -103.063958 78.589818
v 954.905896 -61.224803 79.350390
v 951.789544 -66.291069 79.282596
v 955.272383 -67.096459 81.055449
v 950.903730 -107.786949 75.431588
v 951.908900 -51.341000 74.548010
v 953.626397 -110.343199 73.509554
v 958.066325 -40.675008 71.326844
v 956.522927 -44.522669 73.353222
v 956.005725 -24.826431 58.813008
v 959.225977 -24.539059 59.260096
v 951.708270 -118.002710 53.674906
v 952.291049 -120.280843 50.504762
v 957.776454 -122.917494 47.978391
v 957.415537 -14.943220 51.206641
v 951.652947 -130.539829 42.405214
v 954.877007 -130.935272 42.341523
v 954.985804 -126.171186 45.280991
v 952.152386 -141.921671 35.785623
v 955.178809 -138.703094 39.344633
v 962.236443 -10.788135 44.707021
v 958.637265 -12.563525 45.260776
v 955.327621 -143.984601 35.039227
v 956.443526 -145.483447 29.731818
v 959.535074 -144.400930 19.874245
v 963.466981 -9.654125 21.898374
v 953.369042 -141.306038 20.088495
v 954.119930 -139.261106 15.135028
v 954.531998 -132.494363 4.969005
v 960.988411 -13.735158 10.534700
v 964.887357 -13.306853 6.088391
v 965.392943 -14.280794 3.266439
v 961.014918 -117.410502 -11.522214
v 955.589599 -110.008969 -13.856804
v 958.944420 -99.459122 -19.789077
v 954.182519 -99.772747 -18.689071
v 962.724526 -30.494225 -20.214085
v 965.659832 -33.969908 -23.129828
v 959.824569 -38.299399 -24.542929
v 960.354387 -83.578569 -26.146694
v 960.458098 -59.325996 -29.438181
v 963.245543 -61.522273 -29.480860
v 961.146181 -67.454097 -29.453365
v 960.658636 -78.624258 -27.549340
v 950.617338 -92.074317 82.005941
v 950.886627 -97.794868 81.215881
v 947.571936 -76.151806 79.463886
v 951.079883 -56.219446 76.066386
v 955.039232 -37.353999 67.523589
v 949.030921 -112.592226 64.415806
v 956.321784 -34.051825 65.465905
v 954.751032 -117.123440 55.461857
v 955.052527 -30.763823 62.546838
v 956.860014 -18.053885 54.494161
v 951.094128 -126.007508 45.263851
v 957.217387 -14.284962 49.487560
v 954.553252 -15.716614 49.265736
v 952.352865 -135.345983 40.416084
v 951.845807 -137.883863 39.202029
v 955.207892 -14.133529 43.780649
v 957.256743 -12.811446 39.132520
v 958.222635 -12.143453 32.843160
v 952.363869 -143.470508 30.328678
v 952.837337 -142.728048 24.682585
v 949.573167 -139.706529 20.639951
v 953.299905 -136.098188 10.739632
v 957.207992 -13.860070 16.509072
v 960.922309 -10.890561 22.022101
v 954.195065 -130.267597 2.548654
v 955.914206 -18.510003 5.627012
v 954.684783 -127.426919 -0.753939
v 961.790297 -17.739257 0.307899
v 961.506102 -21.790990 -7.131896
v 958.773457 -18.770917 1.628353
v 949.659932 -106.852896 -13.893387
v 955.882940 -94.585830 -21.321310
v 952.407100 -94.225933 -20.802529
v 962.654771 -34.525549 -22.982386
v 959.226883 -34.328451 -22.043496
v 953.631221 -87.834355 -23.679833
v 962.213537 -40.153899 -25.521791
v 961.243735 -48.200706 -27.837128
v 955.938339 -72.888032 -28.185331
v 947.732938 -65.913406 77.475157
v 944.796620 -67.891941 76.717457
v 946.919894 -91.763116 79.755335
v 946.320273 -106.993182 73.114063
v 946.497967 -55.590751 73.770376
v 949.532582 -109.104000 72.814280
v 943.585155 -109.540764 68.420493
v 945.895727 -46.135599 69.336259
v 952.360863 -46.209904 72.291233
v 948.330243 -110.265443 69.951656
v 950.333335 -42.003491 68.838019
v 946.922278 -114.506170 59.401590
v 952.346262 -31.417910 62.281440
v 947.858915 -117.335241 54.435473
v 952.951366 -23.311002 56.891437
v 944.449517 -121.686645 48.597981
v 950.589779 -121.961126 48.564488
v 953.369023 -18.305171 52.676182
v 948.043030 -130.534266 42.196568
v 948.754784 -134.976897 40.175042
v 945.003961 -134.468264 39.824263
v 951.406524 -17.305811 48.795174
v 946.723654 -136.588723 38.817227
v 949.095602 -142.034521 30.889832
v 953.926797 -14.288712 27.066190
v 949.464910 -141.450067 25.706292
v 956.296218 -13.342762 22.329450
v 947.337099 -133.012666 10.506967
v 950.876522 -19.400171 11.016916
v 950.656908 -130.831299 5.470841
v 951.252155 -126.475982 0.054239
v 950.279019 -122.437178 -3.427657
v 951.365541 -116.076341 -8.769524
v 957.406575 -22.401677 -3.547475
v 958.342023 -25.493237 -10.543800
v 955.093885 -105.163732 -16.293446
v 955.524997 -29.862188 -15.200978
v 961.895437 -25.935091 -14.605657
v 958.853785 -31.099907 -19.077331
v 951.440081 -72.758236 -27.651214
v 957.608641 -47.991220 -27.708698
v 959.275806 -52.826772 -28.743442
v 953.775809 -67.677477 -28.783073
v 955.146609 -77.197310 -27.146030
v 940.646889 -74.621547 76.235767
v 945.751591 -73.165314 78.135143
v 940.768605 -80.253040 76.798902
v 940.783666 -85.903336 76.866116
v 944.346400 -80.713548 78.475282
v 946.421567 -97.004070 78.436974
v 941.686472 -101.441930 73.842223
v 940.321283 -67.158280 74.726240
v 945.983296 -60.850767 75.345424
v 940.640944 -103.789358 72.115459
v 946.464704 -52.236656 72.443978
v 950.932055 -36.101225 65.058514
v 943.822810 -112.354621 62.936916
v 948.851749 -33.117112 62.331049
v 943.976760 -116.893426 54.656938
v 948.847035 -28.320678 59.100669
v 945.563709 -31.840154 60.204745
v 945.252958 -120.112175 50.380515
v 947.053822 -21.716089 52.385058
v 949.290518 -23.851589 55.956453
v 950.344013 -19.636412 52.233317
v 945.956906 -126.836789 44.328963
v 940.562299 -128.443417 42.952130
v 950.986356 -16.522577 43.805635
v 947.655631 -19.252353 47.598495
v 950.565431 -16.418755 38.259191
v 945.222360 -139.115592 35.105334
v 942.044805 -138.906757 30.130615
v 945.026156 -140.105802 30.572376
v 945.955706 -139.888245 25.653510
v 946.109198 -138.189215 20.777925
v 948.664069 -136.649806 15.445102
v 946.910682 -129.473876 5.913478
v 951.082535 -21.687195 5.234068
v 947.722212 -124.610068 -0.091421
v 950.746383 -26.758637 -4.377574
v 947.146730 -113.130179 -9.366345
v 947.388744 -116.970735 -6.671586
v 954.375586 -22.492001 -0.381248
v 944.741627 -108.993716 -11.292523
v 948.143884 -110.404732 -11.426735
v 948.864167 -99.571189 -17.551715
v 945.421726 -93.112670 -19.945156
v 949.251316 -93.117807 -20.672831
v 955.438614 -33.466946 -19.720695
v 955.289774 -39.013621 -24.039723
v 951.843509 -38.704973 -22.598209
v 950.508395 -82.810067 -24.861006
v 955.138548 -43.573709 -26.057398
v 954.225050 -53.216351 -28.470552
v 951.947162 -48.598099 -27.102851
v 952.527390 -57.156170 -28.656782
v 949.342542 -62.527570 -28.343527
v 956.227597 -62.572999 -29.401731
v 947.071016 -71.812049 -27.116664
v 937.403880 -85.150809 75.386138
v 940.831306 -95.751964 75.411474
v 938.804921 -64.561469 73.429638
v 940.785896 -106.436145 70.412636
v 941.953987 -50.448851 69.779349
v 942.489004 -59.308303 73.325592
v 939.371836 -59.892434 72.262370
v 945.582213 -40.007071 65.594315
v 940.027696 -111.871795 62.706668
v 940.300275 -116.807968 54.351508
v 946.337726 -25.085748 55.524912
v 937.503491 -120.028246 49.988446
v 941.267695 -120.910530 49.237457
v 943.900076 -23.828772 52.133168
v 941.256962 -134.635146 38.677181
v 945.030938 -19.399349 32.115539
v 941.488941 -137.403795 35.557371
v 951.398653 -15.760583 32.454132
v 948.738799 -17.847401 22.567614
v 950.096266 -18.284686 15.952132
v 942.858676 -130.685970 9.889060
v 941.576845 -133.807376 15.605428
v 946.172931 -20.712518 15.956771
v 939.595589 -130.330518 11.195359
v 943.051080 -123.108250 0.512671
v 940.192020 -116.566179 -4.389390
v 943.860283 -116.999537 -5.307917
v 951.523059 -28.905845 -9.433754
v 945.346064 -99.694670 -16.659212
v 951.416223 -34.892224 -18.972608
v 946.141564 -77.215995 -25.769612
v 950.027584 -43.726192 -24.910929
v 947.311234 -48.490040 -25.935577
v 948.690100 -52.972275 -27.325595
v 948.759020 -67.449576 -27.956159
v 937.696014 -79.681114 75.461459
v 934.426436 -84.571753 74.094093
v 937.336694 -95.107863 73.775392
v 939.713223 -90.798442 75.887241
v 934.958289 -78.923492 74.282836
v 935.834965 -99.969434 71.566755
v 937.493599 -105.429112 69.568683
v 933.750053 -104.779889 68.318288
v 936.557170 -108.084894 67.036438
v 933.576934 -107.054713 66.679966
v 939.427832 -108.830782 67.441782
v 939.113439 -45.870709 66.363278
v 941.011651 -33.649098 59.610616
v 931.743368 -120.406640 49.332581
v 942.616020 -28.869452 56.669201
v 940.215904 -25.843583 51.300990
v 935.181892 -129.230071 41.994065
v 934.779610 -132.035728 39.586725
v 943.378798 -21.951046 47.145467
v 944.634188 -20.280455 42.413508
v 934.776732 -135.762583 34.647680
v 940.916678 -137.870291 25.577063
v 935.805350 -134.386510 20.783947
v 940.846910 -136.111541 20.738975
v 946.082333 -19.105128 25.813771
v 940.347418 -24.277684 15.070173
v 940.781220 -126.732880 5.709894
v 946.582121 -22.102251 10.667341
v 937.118216 -125.352288 5.630182
v 944.343011 -25.581928 5.330309
v 947.952262 -26.235401 -0.219407
v 941.731076 -110.373268 -9.541723
v 941.219066 -103.718179 -13.552387
v 950.284298 -31.878677 -13.826910
v 944.185391 -33.285137 -10.070855
v 939.378979 -97.677143 -16.445230
v 941.833660 -99.363881 -16.095824
v 939.613158 -88.843112 -20.664751
v 943.044918 -93.579846 -19.247369
v 947.901161 -39.548060 -21.484456
v 944.175901 -39.504209 -19.413206
v 949.787337 -87.080405 -23.288002
v 944.939148 -82.497416 -24.039962
v 943.697712 -52.917871 -26.131383
v 943.728198 -62.796000 -27.076624
v 944.348554 -67.221211 -27.091287
v 933.924700 -63.790702 71.336799
v 934.870521 -74.696802 73.877680
v 931.173160 -84.738773 72.735787
v 934.164582 -90.386832 73.340194
v 932.471824 -95.080521 71.585592
v 930.522872 -89.841116 71.865423
v 933.034863 -59.309985 69.611355
v 930.074387 -109.371780 63.298580
v 939.528917 -40.729023 63.558857
v 937.560662 -51.677632 68.461196
v 934.298301 -48.843515 65.827259
v 932.859066 -110.666916 62.558786
v 935.287763 -117.020386 53.595914
v 935.279050 -37.100947 59.473362
v 937.631135 -39.084407 61.786913
v 930.196396 -117.012883 53.233785
v 939.093210 -29.508941 55.131518
v 935.847454 -121.222012 48.659580
v 929.377701 -125.453570 44.713871
v 936.115133 -126.479136 44.119700
v 934.727872 -134.509283 36.868109
v 931.259275 -135.577042 30.628447
v 931.766942 -134.872872 25.279369
v 935.116554 -135.875607 25.353785
v 937.854716 -137.423089 30.705575
v 932.599747 -133.228417 20.398429
v 935.949652 -131.982271 15.873965
v 935.929075 -129.892428 12.427425
v 938.037728 -27.047719 10.405435
v 936.130407 -122.196435 2.342948
v 942.141224 -27.812466 3.256936
v 934.742525 -110.444301 -7.641861
v 945.753136 -29.653463 -4.535558
v 943.868894 -35.781169 -14.498216
v 944.374779 -43.705920 -22.756356
v 942.531539 -48.452115 -24.413704
v 937.073150 -77.861956 -23.832522
v 941.038795 -77.062922 -24.835166
v 939.940026 -82.755566 -23.008735
v 939.194272 -52.796278 -24.714310
v 944.572718 -57.659418 -27.057811
v 938.947317 -63.173043 -25.915561
v 928.254040 -73.379175 71.256319
v 932.188343 -71.540872 72.371059
v 930.177518 -79.065801 72.472116
v 927.432177 -89.148611 70.806258
v 929.016356 -99.518057 68.834628
v 933.401846 -53.193169 67.397484
v 930.926038 -48.551339 64.370343
v 929.304223 -112.331995 59.429927
v 934.576062 -43.819660 63.330163
v 932.586229 -115.643206 55.290655
v 931.711497 -39.317730 59.340871
v 935.724975 -28.111826 50.499994
v 936.495212 -30.353176 54.288868
v 935.452891 -34.001481 57.200008
v 929.613682 -34.297941 53.944603
v 933.405129 -28.321335 48.190016
v 931.311186 -129.240656 41.751426
v 930.916640 -132.187685 38.851015
v 932.051537 -26.849170 40.659682
v 931.216762 -134.539217 35.395251
v 937.798273 -23.914723 40.407082
v 938.167939 -23.166540 31.084048
v 938.786339 -23.101195 26.049456
v 935.824101 -26.641921 15.108801
v 931.992473 -130.519561 15.566793
v 932.055267 -118.948642 0.402287
v 933.332205 -123.774508 5.208257
v 941.529223 -29.501142 0.435748
v 939.357745 -28.531540 4.980310
v 934.092760 -116.392655 -2.640744
v 939.373943 -35.181807 -8.803471
v 934.825229 -107.197335 -9.920960
v 940.484154 -37.186684 -13.843104
v 932.461864 -99.431131 -14.068767
v 935.557856 -100.920642 -13.891833
v 935.149120 -92.761705 -18.038873
v 936.133844 -87.437014 -20.559588
v 940.392317 -44.063988 -21.252906
v 941.382433 -39.798045 -18.081153
v 938.919625 -57.098556 -25.447559
v 935.740396 -57.692612 -24.604416
v 931.920206 -77.440746 -22.847145
v 938.310027 -72.047802 -25.211195
v 924.675446 -78.183703 70.481190
v 927.589252 -83.956114 71.455945
v 925.391299 -94.088098 69.039437
v 926.429095 -71.128008 70.292804
v 927.356432 -104.182781 66.293120
v 924.008593 -104.178728 65.193593
v 931.017621 -53.949388 66.801051
v 926.650587 -109.531070 62.114798
v 927.737396 -44.138941 60.767137
v 924.727000 -116.628911 53.359070
v 926.814147 -120.399035 49.179002
v 937.286658 -25.360714 46.102111
v 924.730071 -133.214310 34.619020
v 933.312498 -25.637527 35.561247
v 927.347173 -134.447594 29.594671
v 928.507664 -133.926507 25.195414
v 934.413884 -25.039606 30.273767
v 928.452451 -132.171488 20.667876
v 935.575819 -24.852670 24.830925
v 938.250947 -24.169897 20.183150
v 932.223185 -28.471524 14.782147
v 932.126206 -127.168238 10.177873
v 929.972407 -123.464099 6.084561
v 931.393926 -32.454813 4.858905
v 928.250488 -116.179592 -1.232734
v 934.687838 -35.171533 -4.076027
v 929.903834 -111.273663 -5.794739
v 933.414117 -38.495427 -9.477397
v 931.085526 -106.069306 -9.792703
v 928.875707 -92.663772 -16.912647
v 936.839435 -39.750030 -14.820008
v 937.061029 -44.265846 -19.726584
v 931.428762 -48.095742 -19.789154
v 934.736328 -48.652104 -21.533471
v 934.877334 -63.035621 -24.815807
v 935.056981 -67.406115 -24.851021
v 933.318467 -72.485009 -24.021597
v 923.524924 -83.069918 70.091009
v 919.867562 -92.918935 67.444264
v 923.625881 -57.777473 65.692492
v 927.359746 -66.111564 69.559220
v 929.504939 -58.375429 67.983599
v 921.821621 -73.225692 69.122269
v 922.110155 -108.678735 61.763457
v 918.982658 -103.472027 63.978896
v 923.478081 -52.995778 63.666567
v 924.857932 -43.102544 58.974720
v 925.813460 -114.951306 55.467915
v 927.788803 -39.344753 57.554855
v 923.653914 -119.498973 50.064812
v 930.774800 -30.708771 50.024732
v 924.697238 -37.899903 54.824182
v 920.506813 -123.053891 46.616722
v 924.155760 -123.615707 46.060408
v 926.020131 -32.881617 49.395728
v 926.608029 -129.289872 41.392699
v 925.850829 -131.229950 39.028555
v 931.609357 -28.076661 45.002730
v 926.878389 -29.080499 39.620015
v 922.733772 -133.316470 29.607678
v 930.792722 -26.729220 30.564390
v 924.889233 -132.983519 25.124815
v 928.026879 -28.327485 24.782634
v 927.419971 -28.216452 30.487020
v 923.950526 -130.622733 19.747077
v 931.110222 -27.630996 20.207393
v 928.302471 -29.007706 19.697213
v 925.886579 -128.777946 15.372013
v 921.537501 -121.109274 5.812324
v 923.977424 -125.006716 10.177016
v 923.728197 -116.573046 0.242267
v 926.926760 -122.262395 5.580363
v 921.441884 -110.772997 -4.503980
v 934.303113 -33.467542 -0.234673
v 928.010603 -103.343038 -10.957769
v 936.313409 -82.281498 -22.408954
v 930.752308 -87.389896 -19.540711
v 934.228033 -53.389679 -23.186798
v 927.479008 -72.451979 -22.716592
v 921.143691 -88.447005 68.747228
v 918.723615 -67.346267 67.131709
v 918.378663 -72.636054 68.041065
v 922.311975 -66.724621 68.036808
v 918.270032 -78.065290 68.504913
v 921.666534 -77.913538 69.501451
v 917.793147 -83.237702 68.337050
v 922.981587 -98.964336 66.826477
v 921.666804 -47.543040 60.411268
v 920.398300 -112.311493 58.014296
v 914.955580 -122.604349 46.916297
v 926.591453 -30.559053 44.976215
v 922.325975 -33.843191 47.929035
v 921.843045 -127.980337 42.411653
v 920.432522 -130.659880 38.858561
v 923.896831 -29.749480 34.850461
v 924.140958 -29.984184 24.355602
v 924.879695 -30.440432 19.905293
v 928.679184 -30.008271 15.024747
v 929.071024 -31.605235 9.665238
v 925.146239 -31.782450 14.210296
v 919.547105 -123.905521 9.946210
v 927.707385 -36.051781 0.760395
v 918.587350 -102.781408 -9.777579
v 917.736639 -109.911878 -4.500076
v 928.490495 -38.215735 -4.286918
v 923.174012 -95.639180 -14.613261
v 921.434214 -99.144042 -12.452564
v 925.241593 -104.839050 -9.498812
v 933.461133 -43.815945 -17.367910
v 928.998228 -43.377835 -13.764848
v 925.469602 -46.148045 -14.804285
v 925.156087 -76.789890 -21.649409
v 924.743332 -88.282470 -18.175064
v 929.082276 -53.385617 -21.343199
v 931.987220 -57.915955 -23.461026
v 924.316140 -67.559992 -22.215904
v 929.983017 -67.299739 -23.608621
v 923.951648 -72.148704 -22.003073
v 918.033298 -87.581938 67.955282
v 914.179974 -92.839925 65.826403
v 914.412184 -56.887887 62.624337
v 919.950722 -58.247569 64.753404
v 915.012493 -105.972667 61.592233
v 916.232007 -108.649913 60.336651
v 919.028368 -114.425837 55.532189
v 914.204891 -111.846095 57.298411
v 921.122091 -42.472989 56.980727
v 919.466662 -35.507660 48.583873
v 921.877749 -38.168243 53.546972
v 918.396002 -37.944963 51.435147
v 917.234719 -127.895697 42.114462
v 923.515758 -30.652492 40.302774
v 919.692139 -33.280359 44.006220
v 915.967745 -131.639848 34.264751
v 920.928847 -30.808493 31.825795
v 923.795145 -29.702122 29.636445
v 916.588346 -130.969255 24.547552
v 921.213636 -32.038954 19.189834
v 915.306151 -128.849367 19.614901
v 920.132061 -127.537619 15.337668
v 925.507992 -35.141615 4.820273
v 919.062659 -115.614097 0.309300
v 925.863603 -41.610212 -8.494945
v 922.234316 -44.053430 -9.774547
v 926.074076 -48.829845 -17.577255
v 924.890920 -53.409338 -19.733859
v 921.113606 -62.302686 -20.949638
v 920.538268 -71.935482 -21.337719
v 923.083774 -82.398023 -19.961865
v 925.499089 -57.642491 -21.359876
v 925.128313 -62.217911 -22.053571
v 914.520605 -67.077534 65.912513
v 913.587969 -72.399292 66.767298
v 912.236378 -86.496878 66.506438
v 916.032764 -97.508572 65.126428
v 920.166802 -52.326939 62.320393
v 917.955446 -46.893566 58.756075
v 908.171827 -115.076541 53.160001
v 913.747121 -114.529248 54.678416
v 918.163054 -41.362760 54.907119
v 916.991955 -116.273017 53.274190
v 916.078898 -34.813826 44.200187
v 913.883097 -128.273973 41.328322
v 910.984459 -127.863473 41.492910
v 915.355498 -130.184630 38.594097
v 916.512765 -32.560713 34.423900
v 908.213525 -129.365122 24.083188
v 916.900077 -33.675394 19.134998
v 920.774319 -31.299941 24.452816
v 915.895784 -126.299452 14.548136
v 915.808303 -123.317010 10.160515
v 920.847014 -33.750444 13.432185
v 921.878800 -36.837960 4.342638
v 921.903819 -41.115981 -4.420059
v 918.447521 -43.190089 -5.703130
v 918.374626 -40.605818 -0.755789
v 915.097171 -97.989745 -12.210654
v 916.534279 -92.339674 -15.283904
v 920.584460 -48.893297 -14.908108
v 918.705231 -53.394276 -17.278562
v 921.111644 -57.448663 -19.837508
v 919.927855 -77.146976 -20.617054
v 919.310479 -86.814844 -17.936050
v 912.694632 -77.322502 67.051609
v 907.924655 -82.097840 65.850571
v 914.537677 -82.638752 67.484479
v 907.697848 -87.177719 65.305297
v 910.689492 -97.436203 63.710706
v 911.100464 -102.166507 62.176095
v 906.883245 -102.252172 61.045393
v 913.370943 -62.340402 64.296983
v 910.067284 -110.884732 57.178219
v 913.165113 -48.461307 58.118309
v 908.307892 -117.905355 50.633430
v 915.614824 -37.283559 48.861313
v 907.820842 -127.036398 42.163264
v 910.311156 -129.682547 38.330757
v 913.278150 -33.728776 34.625842
v 910.955932 -130.858131 33.871552
v 912.887670 -131.159873 29.259172
v 917.130195 -32.611608 24.952109
v 913.476058 -33.523948 29.198651
v 913.821673 -33.895551 23.973559
v 911.942360 -128.267439 19.475531
v 915.654938 -36.701240 10.313045
v 913.594449 -37.962050 8.886170
v 911.749466 -122.213028 9.422831
v 913.656261 -118.800028 4.746229
v 912.368302 -115.917580 1.856844
v 918.815059 -95.837573 -13.899822
v 914.816515 -49.321366 -12.358024
v 914.513426 -47.567631 -10.073844
v 918.120585 -50.449862 -15.003740
v 918.983336 -47.627868 -12.592864
v 914.321136 -87.168582 -17.148272
v 917.626782 -62.442425 -20.049532
v 918.002556 -57.805787 -18.993566
v 919.718542 -66.755216 -21.122982
v 914.598126 -71.777076 -20.116021
v 916.404769 -77.081791 -19.995760
v 919.103501 -81.982080 -19.411011
v 906.574770 -77.164345 65.557949
v 904.748441 -87.123550 64.661001
v 906.993253 -60.697747 62.273309
v 905.772405 -67.111972 63.856734
v 910.477298 -107.800248 59.339647
v 906.543576 -109.965454 56.990655
v 907.661662 -50.643204 57.949414
v 912.532542 -52.050321 59.925166
v 910.715947 -46.402817 56.019485
v 914.216130 -41.808142 53.579314
v 909.224922 -122.998453 46.266918
v 908.646265 -39.503651 48.221820
v 912.292254 -37.402299 46.803387
v 912.474724 -35.983853 43.695195
v 904.241716 -129.882647 33.382163
v 906.956041 -129.352767 38.138322
v 915.403124 -33.580304 38.889403
v 907.595594 -130.361655 33.663938
v 910.068716 -34.656376 29.022711
v 908.257519 -36.575999 19.154984
v 913.643449 -34.819293 19.210040
v 909.342986 -41.215010 4.673251
v 911.046346 -108.986331 -4.267593
v 911.780777 -103.490124 -8.363908
v 914.499157 -44.872444 -5.936553
v 910.907416 -45.638916 -5.000351
v 908.968858 -94.484299 -13.391714
v 908.315390 -97.562929 -11.666347
v 909.016047 -86.493477 -16.741366
v 908.261441 -91.713625 -14.638199
v 914.744786 -53.857857 -16.071109
v 910.787809 -58.085519 -16.931508
v 914.589571 -58.100949 -18.054190
v 913.741789 -67.152239 -19.760546
v 912.400715 -82.955679 -18.214394
v 911.558509 -77.133354 -19.185370
v 901.269372 -86.626376 63.970109
v 907.248580 -96.437863 63.114587
v 903.396281 -73.915398 64.600677
v 899.233898 -106.820574 57.159984
v 904.212959 -106.594950 58.351540
v 902.802248 -110.087168 56.025866
v 903.053416 -56.503475 59.835211
v 905.533128 -47.836084 55.633513
v 900.359670 -114.327267 52.538402
v 907.712506 -42.376671 51.584875
v 904.312146 -43.500302 51.544515
v 902.137688 -125.443699 43.362596
v 904.830166 -121.446497 47.282454
v 903.791243 -127.105316 41.546346
v 902.530949 -128.983713 37.471496
v 908.936722 -35.799293 38.944029
v 909.538166 -34.892259 34.301232
v 901.456542 -128.319139 23.664320
v 904.510254 -129.699292 28.677002
v 910.097484 -35.067255 24.121072
v 906.510901 -121.874974 9.783960
v 905.928898 -124.796964 14.344608
v 899.475479 -121.452646 10.140873
v 910.276809 -37.463290 13.591703
v 903.582215 -41.195438 8.766488
v 910.700068 -113.304444 -0.450393
v 904.995062 -117.711731 4.847969
v 902.723615 -114.706473 1.740580
v 907.335153 -44.591342 -1.074806
v 914.634893 -40.354432 2.564477
v 905.575680 -108.305864 -4.241050
v 907.219161 -101.919251 -8.931090
v 907.669605 -48.823431 -8.179234
v 907.039900 -47.309816 -5.673044
v 907.543245 -52.690180 -12.501735
v 910.662804 -49.191056 -10.048357
v 913.357222 -52.801245 -14.867526
v 904.687787 -92.121162 -14.110956
v 907.554420 -57.947571 -15.943769
v 912.537166 -62.745310 -18.839668
v 910.144929 -67.075898 -19.003551
v 908.123194 -71.694888 -18.952721
v 903.694916 -81.819797 64.911101
v 901.924826 -66.236328 62.849688
v 902.021061 -71.835687 64.031139
v 897.933083 -86.008366 63.388055
v 899.459790 -96.610483 61.321233
v 900.315592 -91.933891 62.762805
v 903.594798 -101.465548 60.566739
v 902.431339 -117.740613 50.175649
v 900.907098 -45.282323 52.285099
v 904.793041 -40.635227 48.063582
v 905.394552 -36.782727 38.587564
v 907.332095 -37.558221 43.307672
v 900.869482 -129.390065 33.111474
v 899.354661 -129.066258 29.528517
v 906.618523 -35.676865 31.331248
v 906.715397 -36.125593 24.378857
v 898.397723 -126.291402 18.627152
v 900.840328 -124.114487 14.078975
v 903.485584 -126.924928 18.959438
v 902.922607 -38.778015 16.693812
v 900.846528 -120.620343 8.832687
v 903.722182 -112.706758 -0.324461
v 903.730067 -49.393337 -7.052795
v 901.313038 -81.388462 -17.251888
v 905.310836 -81.506441 -17.657415
v 907.376573 -62.361175 -17.494274
v 905.362415 -67.155070 -18.102657
v 899.708624 -76.313179 -17.648950
v 905.575830 -76.430208 -18.372895
v 899.274313 -61.234306 60.862188
v 898.230374 -71.170798 63.231936
v 897.785155 -81.606875 63.737434
v 898.360533 -76.643663 63.861620
v 897.635001 -101.458500 59.272705
v 896.251125 -63.279244 61.024883
v 897.344211 -112.324904 53.367291
v 899.397834 -55.663473 58.692695
v 899.540610 -47.929027 54.217078
v 897.277794 -46.568673 52.460080
v 901.317089 -41.662588 48.027781
v 897.828746 -126.837767 41.037634
v 901.287082 -37.926123 38.754771
v 901.774232 -39.290872 43.638386
v 902.708292 -36.816986 33.424256
v 895.240260 -127.441047 22.841198
v 903.099202 -37.238257 23.661672
v 900.364109 -41.428298 10.581618
v 892.242828 -120.267516 9.193435
v 898.155704 -117.069077 4.747370
v 899.886033 -113.661662 0.906622
v 902.072959 -43.486645 4.358035
v 903.599193 -45.783678 -1.053922
v 899.869510 -49.797188 -5.845806
v 901.979455 -100.589380 -9.398231
v 900.918061 -96.679793 -11.595961
v 903.292144 -52.983767 -11.157759
v 901.058502 -57.793015 -14.066524
v 902.783685 -62.495349 -16.500349
v 899.828030 -90.924642 -14.285724
v 902.794218 -71.683649 -18.088728
v 892.140267 -65.839647 61.107453
v 895.430864 -66.594187 61.805572
v 894.952835 -91.421445 61.794514
v 894.393883 -86.138834 62.684805
v 893.630941 -96.120725 60.362921
v 891.655048 -105.274088 56.468984
v 896.477228 -54.982355 57.805854
v 891.950448 -55.609798 57.331840
v 895.100697 -116.635404 49.917832
v 889.055289 -116.067968 49.540043
v 895.148066 -120.725159 46.713630
v 896.237823 -124.965440 43.171226
v 891.600512 -126.357226 40.799038
v 898.078590 -40.212424 43.386893
v 897.495526 -42.530722 47.713995
v 895.224203 -39.543158 39.023923
v 895.450847 -128.290579 37.095702
v 895.216046 -38.755145 34.394786
v 894.401605 -128.316238 28.005606
v 896.298745 -128.859053 33.120788
v 899.125598 -37.712999 32.831988
v 897.632898 -38.502081 24.381277
v 891.759895 -126.995787 22.425494
v 899.111448 -38.814678 20.560201
v 893.441885 -123.247229 13.636948
v 895.339819 -40.637073 16.879841
v 894.135948 -114.039145 1.716603
v 899.824258 -47.159573 -1.541865
v 896.046656 -45.521177 3.624025
v 898.014398 -108.732952 -3.338833
v 894.726218 -105.919645 -5.344310
v 896.770697 -53.026185 -8.791613
v 899.589448 -53.999315 -10.826539
v 896.674269 -62.223564 -15.086635
v 899.135903 -67.043733 -16.933319
v 897.459679 -71.086923 -17.210820
v 898.837481 -81.087535 -17.054889
v 901.581970 -87.180025 -15.777434
v 891.606695 -70.647024 62.098535
v 891.523330 -76.009798 62.659804
v 887.732482 -90.530844 60.793034
v 892.642361 -100.820229 58.603478
v 890.233262 -61.147834 59.355107
v 886.972396 -100.398745 57.822509
v 887.346437 -105.880938 55.443525
v 892.118809 -48.416936 52.878188
v 893.034640 -51.535295 55.306320
v 890.676466 -111.035909 53.054237
v 889.987393 -46.456142 50.471928
v 883.421596 -120.705279 45.719010
v 889.031731 -124.415167 42.935956
v 894.414098 -43.344838 47.781027
v 890.790790 -128.107494 32.436244
v 895.711238 -38.549301 28.903236
v 892.090662 -39.374797 33.009147
v 891.025045 -127.900948 27.790872
v 891.740974 -39.461077 28.643596
v 892.761898 -44.025902 8.661305
v 891.281132 -116.538165 4.558706
v 896.108348 -47.826599 -0.872569
v 896.053755 -50.418519 -5.108689
v 897.759222 -100.165240 -9.357044
v 896.820203 -57.835487 -12.965483
v 893.553912 -57.204847 -11.643936
v 893.815009 -76.069390 -16.951371
v 888.680171 -67.161660 60.952702
v 887.893441 -80.771484 62.147231
v 889.376246 -85.819284 61.891307
v 884.153485 -90.493694 60.291580
v 885.281508 -111.554040 51.985428
v 886.737074 -46.509012 49.640164
v 887.732664 -44.856893 47.742588
v 888.464282 -127.505518 36.726215
v 891.584328 -40.227940 38.466075
v 893.650198 -41.173360 43.179930
v 885.887481 -127.514476 31.932501
v 887.420331 -127.134140 24.965107
v 892.240603 -39.828091 24.009405
v 888.675742 -40.541438 24.037890
v 888.198802 -125.193408 18.217020
v 885.358051 -119.464821 8.475905
v 889.442646 -45.276047 7.468003
v 886.146069 -116.245339 4.358589
v 891.089885 -110.853272 -1.224532
v 885.754647 -113.426941 1.370478
v 892.784272 -48.956110 -1.274054
v 887.416559 -99.362674 -9.533437
v 885.236827 -105.408237 -5.390445
v 892.633103 -53.006498 -7.242135
v 888.520443 -53.549685 -6.415964
v 889.568917 -57.009882 -10.348681
v 892.835706 -96.534077 -11.287614
v 891.761486 -62.107716 -13.977732
v 894.620981 -66.329843 -15.940091
v 888.941680 -66.528803 -15.080895
v 889.420249 -71.342273 -16.160058
v 893.389693 -81.147059 -16.551069
v 884.634359 -71.046878 61.199661
v 883.782819 -81.510293 61.554650
v 886.979629 -75.678350 61.993516
v 886.714028 -95.689808 59.351692
v 882.192216 -65.252948 59.603162
v 880.368156 -99.896084 57.045988
v 883.457734 -102.848573 56.286096
v 887.022718 -55.341590 56.479502
v 887.197068 -51.326888 54.137769
v 879.671959 -110.807769 51.820354
v 883.691130 -116.036371 48.981599
v 886.632986 -49.207637 52.332801
v 883.612289 -123.690484 43.157705
v 883.592361 -125.785332 40.500224
v 883.349534 -46.008216 48.061779
v 879.847923 -125.446698 40.603560
v 887.492662 -42.626884 43.347833
v 884.273297 -127.127353 27.383886
v 888.251289 -40.147903 28.703708
v 888.794082 -41.617402 18.897705
v 879.194859 -122.042316 12.776292
v 885.127469 -43.057346 16.325380
v 889.059332 -122.934302 13.561647
v 885.352218 -45.718933 8.456990
v 885.450910 -47.720352 4.078519
v 882.757882 -116.281504 4.491484
v 888.985674 -102.290463 -7.722375
v 885.067162 -96.138167 -11.267399
v 886.256838 -59.646126 -11.549968
v 885.202745 -71.073311 -15.608801
v 884.676819 -80.727244 -15.860949
v 890.045575 -85.948320 -15.358000
v 888.630004 -90.617106 -13.852480
v 882.086845 -70.525187 60.752035
v 881.416652 -75.638609 61.251899
v 882.644251 -85.452109 60.995908
v 880.675967 -94.830646 58.718392
v 877.952773 -89.983111 59.559211
v 877.137395 -94.130231 58.467934
v 877.125943 -100.055982 56.578993
v 880.744516 -105.257705 54.823154
v 882.400028 -54.938788 55.545009
v 877.244948 -118.742398 46.834903
v 880.172838 -120.131285 45.999486
v 882.594574 -50.528982 52.644661
v 884.160060 -41.788633 38.528921
v 883.471184 -127.025323 36.467512
v 880.661304 -126.952732 31.827727
v 886.530023 -40.588013 34.024322
v 882.838831 -126.222865 22.590995
v 884.785674 -124.956959 18.181593
v 878.910762 -116.330117 4.636604
v 882.132248 -113.378278 1.362711
v 887.619155 -49.252711 0.347027
v 881.738143 -110.201482 -1.507714
v 885.446182 -51.734662 -2.853175
v 881.970041 -52.358187 -2.536077
v 881.249838 -101.752599 -7.894597
v 885.578244 -55.927381 -8.212577
v 882.517875 -57.515582 -8.962727
v 882.314321 -91.348091 -13.298273
v 886.014380 -62.124211 -12.919622
v 886.676655 -75.781553 -16.216549
v 883.979257 -85.537726 -15.062445
v 877.896608 -75.117400 60.768014
v 874.485853 -80.196476 60.406175
v 879.682736 -59.947835 57.518390
v 875.059745 -65.680604 58.849997
v 878.642333 -66.048180 59.427361
v 873.672332 -99.889982 56.217653
v 877.365176 -105.037511 54.516615
v 879.122129 -51.814578 53.051211
v 876.863731 -110.748629 51.577936
v 879.780455 -115.493996 48.993420
v 873.809859 -123.259218 43.134120
v 877.885114 -123.466996 43.089886
v 873.705555 -45.005410 43.014590
v 876.715836 -47.505935 48.322618
v 877.123238 -126.511850 36.394339
v 883.852897 -43.378518 43.395324
v 880.567729 -42.458407 38.554927
v 880.792503 -41.645031 33.592681
v 884.661003 -40.827582 29.752717
v 877.516909 -126.490317 27.051076
v 878.930272 -126.440104 25.548525
v 880.895641 -43.049948 19.436882
v 884.406266 -41.532246 23.209517
v 877.278558 -42.814608 23.366735
v 881.071612 -44.892393 12.948374
v 872.371336 -118.865386 7.978296
v 876.367751 -112.435360 0.557246
v 882.187763 -49.130257 2.781102
v 877.669596 -106.942428 -4.171256
v 878.584904 -57.843520 -8.218252
v 879.440659 -88.261854 -14.193059
v 877.326605 -95.660457 -11.343680
v 880.894507 -61.800428 -11.800970
v 885.365055 -66.776339 -14.611674
v 879.705234 -75.586473 -15.549882
v 871.287375 -74.563187 59.920918
v 877.556181 -85.198145 60.390833
v 874.069905 -89.514886 59.196450
v 875.060794 -60.515687 57.150277
v 873.317645 -69.433690 59.487206
v 871.523351 -65.135366 58.227487
v 873.721796 -94.931292 57.789125
v 873.851863 -105.555568 53.877499
v 871.992226 -56.069895 54.765529
v 877.942331 -55.192185 55.072785
v 872.840000 -114.670283 49.113013
v 871.430052 -110.449412 51.262330
v 873.659151 -118.568379 46.837968
v 875.763106 -50.207560 51.195258
v 875.212016 -121.275833 44.992930
v 878.240288 -45.691711 45.982097
v 872.913115 -47.773407 47.834870
v 874.767420 -125.161500 40.497462
v 875.352397 -126.510567 31.659039
v 874.815541 -42.770486 34.209691
v 874.146412 -126.238166 26.912788
v 876.790274 -42.271831 28.563989
v 872.278219 -125.946518 25.214128
v 874.910500 -44.427447 18.132778
v 877.951802 -124.500772 17.911850
v 872.817135 -124.852669 19.654281
v 876.469464 -47.657119 8.321130
v 869.837753 -105.027139 -5.655657
v 874.383073 -57.536135 -6.837875
v 881.592784 -55.214709 -6.263182
v 874.383626 -101.387432 -8.129933
v 875.376298 -98.753723 -9.690385
v 879.903638 -70.819618 -14.983676
v 879.450260 -80.477635 -15.532965
v 870.772831 -84.542428 59.602578
v 868.107428 -70.828973 59.191629
v 869.556999 -88.984183 58.773560
v 870.716383 -94.753087 57.518401
v 870.099200 -105.721781 53.407680
v 866.824783 -109.249503 51.481906
v 867.121311 -118.207112 46.886433
v 872.233897 -51.153598 51.423975
v 869.121443 -120.778968 45.235494
v 870.372538 -123.167149 43.083689
v 875.368954 -43.357582 38.652077
v 870.227044 -43.418554 33.030559
v 873.620960 -43.471772 23.181283
v 873.167633 -121.952573 12.908489
v 875.455997 -45.843101 13.405720
v 870.994881 -115.585419 3.812929
v 876.970879 -49.489843 4.279455
v 871.536489 -111.707839 -0.097786
v 876.732863 -53.335498 -2.166341
v 871.427051 -58.097140 -6.705572
v 874.456827 -61.176727 -10.142728
v 871.996942 -90.585971 -13.275564
v 874.659132 -70.578207 -14.380323
v 872.033188 -65.356936 -12.229345
v 877.017923 -66.228483 -13.286631
v 874.465415 -75.326602 -15.123726
v 869.083606 -79.885518 -14.967078
v 875.322431 -84.984452 -14.773584
v 870.907899 -80.343230 59.968044
v 864.213020 -66.128038 57.783889
v 863.641138 -80.182795 59.253974
v 866.855430 -84.182408 59.227123
v 866.685269 -99.397081 55.651387
v 869.397338 -54.311534 53.405297
v 866.529039 -104.935898 53.465570
v 861.723776 -109.079934 51.251996
v 866.773350 -114.054656 49.124040
v 868.421424 -50.828562 50.484150
v 869.792289 -45.642282 43.039254
v 868.007002 -124.790645 40.300577
v 870.037083 -44.308170 38.790608
v 868.828143 -126.036242 31.325116
v 868.017566 -125.839069 26.034781
v 870.358075 -43.331055 28.435791
v 864.441702 -123.701118 17.116045
v 867.875919 -123.800141 17.091327
v 867.909514 -118.633958 7.626193
v 872.062409 -49.268887 6.705082
v 866.018549 -49.523302 8.357692
v 868.891343 -106.881050 -4.261049
v 871.374539 -52.935656 0.208609
v 868.167513 -58.377753 -6.263623
v 868.324421 -61.747263 -9.390876
v 863.401075 -98.350318 -9.945503
v 861.821510 -70.509423 58.476342
v 864.462336 -75.339717 59.309172
v 863.792712 -89.457346 58.079546
v 860.216420 -94.175395 56.596130
v 860.522541 -99.060192 55.186184
v 865.336600 -94.432124 57.039536
v 861.903293 -54.586645 52.613223
v 866.254040 -60.097401 55.980574
v 865.902905 -54.083786 52.771067
v 869.255411 -48.336951 47.818996
v 862.558501 -46.694086 43.148989
v 866.908390 -125.713868 35.853638
v 858.438743 -125.123923 35.581134
v 862.037351 -125.585076 31.061362
v 860.561704 -125.365878 26.369722
v 860.984253 -123.550679 17.109950
v 861.308263 -121.549194 12.503807
v 869.430304 -45.244616 18.490800
v 865.179851 -121.560126 12.417557
v 871.464170 -46.026186 14.932188
v 861.256638 -117.510100 6.077469
v 867.650477 -51.555938 3.743034
v 864.989979 -115.052690 3.173315
v 864.361287 -110.399299 -1.401438
v 863.788516 -106.615402 -4.546542
v 867.561339 -54.539029 -1.149690
v 867.724765 -65.957018 -11.959384
v 864.371969 -61.665643 -8.561002
v 868.799091 -85.701820 -14.352192
v 867.912240 -95.123218 -11.511665
v 867.550070 -74.958909 -14.628907
v 859.123136 -75.045264 58.746121
v 858.776910 -84.499293 58.456546
v 854.384791 -98.635891 54.823124
v 857.844684 -59.704656 55.014436
v 860.088350 -62.568917 56.326404
v 856.572370 -104.373775 52.998031
v 862.071669 -113.886337 48.972141
v 859.949751 -118.098770 46.695700
v 861.893545 -122.328561 43.599655
v 861.260644 -124.381270 40.200071
v 858.708344 -49.993135 47.878152
v 859.339871 -45.563975 38.274139
v 857.173937 -125.201783 26.281059
v 863.129983 -44.413620 33.420869
v 865.131127 -44.120490 28.516703
v 865.411373 -44.730953 23.352438
v 857.510259 -45.812808 23.652991
v 857.181692 -49.938718 10.608168
v 862.153966 -119.204596 8.420841
v 858.062190 -54.136602 2.232114
v 863.869884 -52.646493 2.942882
v 864.057415 -56.494511 -2.928738
v 864.127058 -59.812255 -6.786129
v 861.908906 -65.150860 -10.758603
v 860.640524 -61.095259 -7.346405
v 865.154722 -90.084052 -13.314433
v 860.233604 -94.725898 -11.680047
v 860.798059 -70.402200 -13.011668
v 866.398704 -70.331711 -13.535432
v 860.563177 -65.452669 57.272824
v 857.563124 -70.233737 57.965201
v 858.933795 -79.742024 58.848432
v 853.488446 -89.076689 57.234163
v 858.650982 -89.260899 57.664997
v 850.585199 -108.249633 51.031135
v 856.569218 -113.231236 49.050415
v 856.505170 -117.506927 46.957200
v 855.367869 -121.007795 44.619468
v 854.507721 -122.009012 43.629502
v 851.789071 -54.742091 51.553982
v 851.343223 -49.931454 46.480063
v 856.921052 -47.337658 42.918579
v 857.704444 -45.098127 33.483146
v 855.238791 -125.201567 30.906837
v 858.149712 -124.607312 21.320679
v 859.858090 -44.868186 28.499022
v 863.974970 -46.186111 18.228086
v 854.396552 -123.214456 16.747904
v 858.150295 -123.346654 16.839077
v 856.824989 -119.037418 8.235940
v 856.164308 -117.384135 5.902419
v 864.148897 -100.843035 -8.556177
v 857.718332 -65.479770 -10.354882
v 857.482262 -89.574020 -13.366583
v 862.254412 -67.678128 -12.151115
v 864.099597 -74.781814 -14.358890
v 858.771847 -79.310159 -14.444597
v 861.759244 -84.541539 -14.317007
v 854.507990 -84.005111 -14.192273
v 852.353047 -70.154556 57.503685
v 850.546442 -79.458764 58.061665
v 851.356790 -84.093853 57.791542
v 849.928133 -93.725214 55.860653
v 853.359012 -93.887822 56.076621
v 854.063904 -60.204125 54.873601
v 848.973352 -103.183221 52.900841
v 849.711036 -112.836866 49.005230
v 853.096878 -117.263967 47.024129
v 852.057039 -51.083653 48.146709
v 856.576762 -55.648970 52.639964
v 854.734987 -124.030736 39.887981
v 852.533723 -45.705558 33.267254
v 855.810104 -45.997273 38.225428
v 852.266851 -124.386088 21.480220
v 858.950758 -49.034075 12.171354
v 856.601390 -114.398844 2.400362
v 860.233102 -56.792617 -2.326969
v 851.012781 -109.862018 -2.205221
v 855.711148 -104.768794 -6.114307
v 856.852692 -62.217327 -7.689047
v 851.106604 -78.948591 -14.152693
v 844.371346 -64.985196 55.589246
v 847.106111 -69.744677 56.956237
v 853.888953 -75.017740 58.215888
v 843.979154 -84.448511 57.174160
v 848.303182 -88.915690 56.793942
v 850.897846 -65.057239 56.238015
v 850.270031 -48.118474 42.820686
v 848.206547 -124.556084 35.409421
v 851.842967 -46.470985 38.201764
v 852.045564 -124.942782 26.174425
v 854.117687 -45.584762 28.065914
v 847.172247 -124.221767 21.391174
v 849.110932 -123.171115 16.818380
v 852.997938 -47.411470 19.477213
v 849.391863 -121.396962 12.224112
v 849.390989 -117.059681 5.398601
v 850.032139 -118.986253 8.035310
v 851.982081 -52.301046 7.301458
v 850.125712 -53.404635 5.779511
v 853.481564 -55.190828 1.825204
v 853.539590 -58.827606 -3.266463
v 846.768100 -59.727718 -2.943998
v 852.631011 -100.340618 -9.028660
v 854.251158 -106.383166 -4.949805
v 848.609869 -104.392898 -6.579794
v 852.240734 -63.009834 -7.602492
v 856.756885 -69.471275 -12.306108
v 856.169094 -74.495460 -13.781721
v 846.973737 -74.833557 57.668098
v 844.372526 -93.395643 55.560717
v 843.338211 -98.102508 54.186961
v 849.075350 -98.407751 54.498267
v 849.899842 -56.444621 52.518870
v 846.170142 -102.353209 53.024378
v 842.840281 -112.364276 48.946163
v 843.683723 -116.776191 47.029769
v 848.854192 -120.489061 44.885593
v 841.581520 -57.237297 52.132030
v 847.816794 -121.808040 43.548744
v 845.009804 -124.725472 30.737908
v 841.518009 -47.552422 38.078608
v 848.536922 -124.864166 28.446116
v 845.788872 -46.580546 29.016194
v 849.286327 -46.189831 28.597652
v 847.890748 -46.964466 24.460631
v 846.171783 -50.896070 12.316415
v 847.417838 -115.592013 3.530620
v 849.406586 -55.218916 2.852657
v 848.963385 -106.893681 -4.733804
v 852.574545 -65.383504 -9.603413
v 853.418854 -70.973101 -12.577117
v 849.834529 -89.007777 -13.499723
v 850.892391 -94.167898 -11.939810
v 846.495197 -83.569775 -14.072194
v 842.508213 -70.196658 56.657049
v 845.093132 -79.464163 57.629020
v 847.449569 -60.776360 54.463345
v 843.246727 -120.250406 44.809635
v 843.321541 -51.765488 47.663501
v 842.412948 -121.328195 43.716846
v 845.172380 -123.553169 40.043323
v 842.375820 -48.777404 42.413806
v 839.641635 -124.211198 35.372454
v 848.353862 -46.215606 33.409656
v 843.757510 -124.117290 21.342315
v 842.545639 -47.031945 28.079497
v 846.124290 -48.734684 18.450786
v 853.117218 -49.601435 12.965038
v 842.922756 -53.450925 7.757847
v 843.649288 -119.002608 7.936017
v 846.675388 -56.882840 0.962872
v 843.226466 -60.272280 -2.836656
v 840.922850 -109.995618 -2.574583
v 844.248778 -106.570918 -5.180812
v 844.633863 -110.233241 -2.147350
v 852.337046 -98.358564 -10.100707
v 847.595521 -99.948792 -9.405573
v 842.290552 -103.880031 -7.198556
v 846.670557 -64.720635 -8.182705
v 849.947231 -69.253013 -11.546733
v 844.111553 -73.821855 -12.866941
v 843.763014 -78.452894 -13.846492
v 848.828499 -74.336848 -13.312051
v 842.997190 -75.011078 57.348106
v 838.036027 -83.991613 56.784013
v 838.100952 -79.382103 57.089643
v 837.931938 -88.635633 56.092223
v 837.846046 -93.270947 55.117520
v 840.711802 -66.962234 55.783909
v 838.577850 -102.990258 52.319102
v 841.124080 -107.582900 50.800290
v 841.704842 -54.937585 50.562554
v 837.013166 -55.012397 50.135303
v 839.486136 -123.235455 39.986917
v 841.524884 -50.043080 44.853133
v 838.099812 -49.306473 42.609866
v 838.593982 -47.312759 33.777898
v 842.304700 -46.855727 32.839284
v 840.097585 -124.544499 26.015411
v 840.217000 -49.157333 19.485786
v 844.101400 -121.367143 12.073189
v 842.283943 -123.078451 16.721142
v 839.755998 -51.319642 13.349998
v 838.136164 -118.868986 7.671112
v 842.767968 -56.822018 1.945680
v 842.679518 -98.764643 -10.184129
v 836.622563 -82.695858 -13.976949
v 839.921178 -88.268109 -13.629638
v 842.488428 -93.759787 -12.246465
v 840.088579 -78.680797 -13.751475
v 843.186629 -83.457388 -14.041898
v 834.223629 -69.893324 55.945531
v 836.564360 -74.702728 56.801498
v 832.929830 -92.766941 54.814180
v 837.712253 -65.341477 55.112053
v 834.252247 -107.166730 50.589871
v 837.675532 -111.996982 48.861500
v 834.270317 -116.169329 46.915001
v 836.619580 -119.735404 44.891331
v 835.701925 -121.022506 43.622716
v 835.929305 -57.738518 51.888095
v 837.852556 -51.820183 47.000524
v 834.901216 -48.155225 37.708908
v 838.140237 -124.512570 30.703470
v 834.774449 -50.056660 18.681879
v 835.573196 -54.651444 7.415561
v 840.932088 -116.677941 4.588410
v 834.130788 -60.431265 -1.271783
v 836.376644 -57.141107 2.940488
v 835.487543 -112.280206 -0.696249
v 840.871198 -65.621259 -8.038049
v 836.549822 -61.698154 -3.264854
v 838.330763 -103.145619 -7.886244
v 835.067745 -103.795008 -7.636533
v 839.510847 -107.962845 -4.366280
v 841.700511 -69.196673 -10.637069
v 836.605657 -73.043452 -12.038951
v 836.491892 -98.498624 -10.563168
v 831.268561 -79.263014 56.486480
v 831.136966 -83.856749 56.256170
v 826.192606 -92.789085 54.366797
v 831.032301 -88.433557 55.598085
v 830.736106 -97.707742 53.400858
v 836.679807 -60.438184 53.315635
v 830.108219 -65.311442 54.541653
v 830.792777 -111.530690 48.727103
v 830.004882 -119.348636 44.768070
v 829.576006 -120.532239 43.657846
v 831.383901 -55.392040 49.847886
v 830.894322 -122.815054 39.972546
v 832.785149 -123.896852 35.356730
v 834.070734 -49.726272 42.610875
v 834.739987 -47.690418 32.660754
v 833.352330 -124.172460 23.628397
v 836.854236 -47.671901 28.521770
v 835.451739 -123.012285 16.622543
v 836.985999 -48.123289 25.274489
v 835.734928 -121.335255 12.042879
v 836.624305 -53.037562 10.343630
v 831.713003 -115.417787 2.580843
v 833.033124 -57.496601 3.166589
v 835.072370 -107.604360 -4.874344
v 833.137887 -66.047388 -7.107341
v 835.801985 -68.997220 -9.817782
v 837.628009 -93.082844 -12.559044
v 836.011729 -77.310334 -13.326232
v 826.519897 -70.103996 55.310513
v 829.574369 -74.285289 56.162694
v 826.330527 -59.291456 51.854958
v 830.808069 -58.820419 52.024760
v 826.500015 -64.895326 54.133430
v 832.556307 -102.500896 52.132087
v 825.647071 -106.672120 50.378364
v 826.072932 -115.633175 46.766855
v 833.150561 -52.421951 47.078997
v 825.940206 -123.589568 35.406309
v 827.868773 -124.042965 30.679502
v 828.788503 -51.382505 16.920652
v 830.333950 -122.929175 16.585374
v 833.741945 -52.564580 12.350828
v 830.607140 -121.299050 11.983056
v 832.094235 -54.584931 8.454446
v 832.672199 -118.743411 7.317154
v 831.711199 -112.056299 -1.114034
v 828.857897 -62.720153 -3.004773
v 831.104188 -101.128335 -9.476649
v 831.727808 -103.641455 -7.917119
v 829.680689 -68.533298 -8.679117
v 831.959143 -73.267358 -11.802338
v 833.431230 -77.641050 -13.293348
v 833.164580 -82.363862 -13.941954
v 834.562508 -87.842068 -13.737874
v 830.967153 -92.751501 -12.866277
v 823.952807 -74.673097 55.710578
v 826.011654 -83.746532 55.826200
v 822.543422 -83.660847 55.545290
v 822.891546 -88.502955 55.015063
v 822.468812 -96.881909 53.189163
v 823.970929 -102.004102 51.830748
v 822.213935 -106.565138 50.250928
v 825.657579 -111.217594 48.649280
v 825.661957 -119.547982 44.323018
v 824.896447 -122.321277 40.395926
v 824.690262 -50.668742 42.485041
v 826.179795 -124.021983 25.942328
v 822.919130 -123.984982 25.918096
v 825.051454 -49.105116 27.356001
v 825.573081 -48.584923 33.041322
v 823.389178 -123.698622 21.640984
v 830.154140 -48.456901 28.037094
v 830.265036 -49.306913 23.419107
v 826.876121 -121.284842 12.004053
v 826.710203 -116.202480 3.284069
v 825.791233 -55.449603 8.474503
v 827.946866 -57.520161 4.337890
v 827.031261 -112.507940 -0.971118
v 829.168393 -108.163587 -4.779079
v 825.910214 -63.305604 -3.142328
v 828.275673 -103.499538 -8.209848
v 826.704846 -72.728364 -11.129746
v 828.617191 -77.292543 -13.033299
v 830.310313 -97.631027 -11.230764
v 824.405410 -79.149599 55.928853
v 819.086601 -78.635671 55.568172
v 818.590144 -94.072012 53.621350
v 824.805348 -55.414407 49.095273
v 819.778786 -55.246733 48.377664
v 824.071602 -53.346004 46.913606
v 825.078452 -49.144027 37.700314
v 821.143266 -49.074374 32.662389
v 819.645046 -123.862954 26.001718
v 822.757431 -123.939886 29.675537
v 819.812965 -123.813564 30.724180
v 821.721459 -122.823772 16.618087
v 823.959878 -53.160433 13.706663
v 822.054327 -121.255901 11.952219
v 824.032004 -119.093959 7.497054
v 821.931931 -54.200846 11.893418
v 826.036717 -114.553282 1.205197
v 821.255317 -116.545937 3.410442
v 823.449635 -60.059387 1.568379
v 822.521825 -64.231098 -3.585376
v 823.983437 -107.817381 -5.486370
v 823.629952 -68.936958 -8.294020
v 827.779479 -87.316811 -13.937848
v 824.188264 -92.183461 -13.296588
v 822.286635 -97.189535 -11.802816
v 822.703268 -100.813500 -10.156402
v 817.416683 -83.528342 55.256816
v 819.394764 -87.807064 54.879194
v 816.662116 -61.942903 52.209079
v 821.244214 -69.848079 54.861812
v 821.103713 -64.611434 53.552112
v 818.931564 -74.505134 55.332327
v 817.126089 -101.685247 51.510794
v 818.796106 -106.352793 50.158620
v 820.511208 -111.253275 48.431603
v 820.934673 -115.308109 46.677062
v 820.151441 -118.140561 45.028997
v 820.911765 -49.579288 37.661452
v 820.794351 -123.422455 35.377727
v 817.181825 -123.653302 32.394626
v 819.730794 -123.567616 20.985851
v 816.362895 -123.565855 20.991452
v 820.665050 -49.502692 27.541928
v 824.537230 -49.974238 23.164148
v 817.768968 -50.830199 22.441949
v 822.041772 -56.820831 6.792798
v 815.258005 -113.748446 -0.685457
v 818.406212 -108.398202 -5.437922
v 824.907359 -103.474961 -8.478632
v 820.652841 -69.629553 -8.525986
v 822.606454 -86.680312 -14.088955
v 819.109281 -91.812695 -13.581621
v 815.388752 -106.204396 50.052910
v 813.699860 -110.581413 48.377673
v 816.417095 -54.431317 47.128098
v 817.268816 -58.636721 50.604658
v 817.223835 -119.543606 43.710781
v 814.672040 -116.758967 45.606001
v 816.792539 -122.098073 40.057904
v 819.912580 -51.285775 42.716791
v 812.090016 -123.680580 30.508308
v 814.507377 -51.207225 22.190032
v 816.983436 -122.831179 16.857257
v 816.841786 -52.933569 16.175243
v 815.810166 -121.322801 12.030883
v 818.896047 -119.215598 7.489511
v 818.755309 -59.973910 2.497207
v 817.978706 -112.348702 -1.944299
v 814.135670 -102.132991 -10.101932
v 820.991089 -72.766380 -10.694789
v 821.999312 -81.898054 -13.861408
v 816.754358 -96.843481 -12.244206
v 822.252495 -77.555183 -12.891894
v 813.548654 -79.157834 55.138215
v 809.647864 -87.345251 54.305804
v 813.494889 -69.766135 54.209841
v 814.167517 -74.143264 54.938761
v 812.103397 -92.866696 53.439693
v 806.083782 -105.712170 49.664078
v 811.685360 -105.768403 49.978907
v 811.996524 -63.291578 52.319057
v 811.602848 -116.324623 45.676987
v 809.062568 -118.966683 43.665532
v 808.727809 -121.870005 39.882616
v 817.349927 -49.898305 37.521922
v 817.615394 -49.413544 32.882930
v 811.147028 -49.981437 32.244418
v 813.303785 -123.839107 26.093180
v 811.451859 -123.618994 21.366654
v 809.823743 -122.734539 16.481871
v 807.055838 -120.824829 10.361726
v 814.932719 -54.723128 12.453135
v 817.865060 -116.611863 3.237808
v 813.612911 -56.920000 8.387269
v 808.644459 -113.083224 -1.988292
v 819.012488 -63.474961 -2.086473
v 815.150660 -69.750585 -8.020995
v 810.986538 -106.976532 -7.287426
v 814.570728 -108.214138 -5.930720
v 815.511691 -72.232601 -9.914355
v 818.550800 -76.675468 -12.433093
v 816.068165 -85.958025 -14.217112
v 814.433406 -81.165228 -13.718707
v 814.023616 -91.379769 -13.909571
v 809.887529 -83.527857 54.703812
v 807.623156 -73.986480 54.416851
v 807.503778 -69.175706 53.627938
v 806.277003 -80.345596 54.546426
v 809.233558 -77.965835 54.765248
v 808.113032 -90.972418 53.596698
v 811.242209 -96.839633 52.472144
v 808.637616 -101.327425 51.126281
v 808.867344 -109.968198 48.356027
v 811.997581 -51.901926 42.316870
v 806.290123 -53.673791 44.687746
v 809.792351 -123.103521 35.648194
v 808.670329 -123.627565 30.531319
v 802.495317 -122.715681 36.441677
v 807.396314 -50.307738 33.246294
v 808.029759 -50.768634 37.712341
v 805.903031 -123.787216 25.860963
v 809.283603 -123.810273 25.858987
v 814.239346 -49.975313 28.344563
v 811.634923 -51.275843 22.997354
v 811.397227 -52.986959 17.570478
v 809.399042 -55.183174 12.689050
v 806.948851 -119.420674 7.113378
v 811.810018 -119.384868 7.401313
v 810.774658 -116.585575 2.612522
v 811.599936 -61.437642 1.751436
v 813.264487 -65.553566 -3.679512
v 810.322242 -109.528047 -5.265169
v 810.998942 -76.543692 -12.071367
v 809.741499 -71.327514 -8.729316
v 810.950986 -86.123032 -14.330247
v 810.264083 -96.092463 -13.001420
v 811.799166 -101.234339 -10.784472
v 805.492108 -87.796597 53.963283
v 803.967086 -110.016542 48.094407
v 807.632224 -59.109722 50.003345
v 803.408609 -63.583666 51.735582
v 802.739099 -59.577583 49.806379
v 802.357163 -68.601611 53.037500
v 804.944484 -114.582282 46.223361
v 805.719853 -118.622973 43.776477
v 803.251810 -121.545035 40.111172
v 804.925338 -56.006097 47.371669
v 803.928845 -51.098946 37.527819
v 805.450717 -123.583329 30.186863
v 804.206328 -50.570418 32.522902
v 805.710733 -50.776728 27.844644
v 806.303652 -51.914517 22.344722
v 806.119217 -123.518095 21.140449
v 804.652059 -53.470702 18.103277
v 805.429864 -56.367283 11.094017
v 808.817735 -56.396623 10.250660
v 805.167168 -60.634288 3.872200
v 808.994202 -59.750151 4.649057
v 805.481866 -117.113131 2.944099
v 809.225136 -65.415165 -2.978851
v 804.223896 -67.792583 -4.854763
v 811.178954 -67.773305 -5.748655
v 805.757397 -103.893488 -9.894386
v 804.790633 -109.810098 -5.558361
v 804.574151 -71.483780 -8.292572
v 808.910487 -81.155053 -13.691691
v 807.176104 -90.901467 -14.329421
v 805.266037 -95.763523 -13.463669
v 805.442863 -100.946551 -11.509597
v 801.092988 -73.721159 53.821700
v 800.567313 -78.385342 54.128489
v 800.445634 -82.918091 54.054121
v 801.946115 -96.474393 52.024507
v 803.562767 -101.105586 50.903080
v 798.918009 -109.752283 47.985600
v 800.088452 -114.562036 46.044879
v 799.920222 -55.910604 46.669010
v 799.241538 -63.435819 51.283963
v 800.616898 -118.553715 43.596547
v 804.759073 -52.712597 42.651365
v 799.087698 -122.477422 37.059558
v 802.302117 -123.503775 30.544030
v 799.119761 -123.651550 25.825973
v 804.876124 -123.083504 18.246332
v 799.604133 -122.696706 16.443993
v 803.639155 -121.476969 12.025261
v 799.996760 -121.372260 11.471543
v 804.714851 -58.269523 7.681831
v 805.820908 -63.668367 -0.405187
v 804.701579 -106.369394 -8.351466
v 806.127590 -76.052078 -11.584651
v 803.737679 -85.558022 -14.501950
v 801.854776 -95.378002 -13.830473
v 798.379874 -69.569304 52.867972
v 795.514389 -78.149764 53.705884
v 795.222558 -96.161519 51.676167
v 800.313782 -91.929398 52.967189
v 793.475398 -114.459365 45.793086
v 800.313475 -51.398763 37.510620
v 800.666918 -52.775608 42.067904
v 797.961816 -123.459319 30.401341
v 794.171682 -123.500066 23.453964
v 801.064795 -123.417314 21.129078
v 800.386274 -119.625908 7.057328
v 801.645114 -56.211843 12.238565
v 800.160090 -117.546721 3.135275
v 802.811115 -112.652820 -3.037304
v 804.444306 -114.283954 -1.019844
v 800.993695 -104.344986 -10.041214
v 799.832259 -75.902584 -11.165852
v 803.969866 -80.067141 -13.331060
v 795.579031 -73.418916 53.275433
v 793.744153 -82.605200 53.604375
v 795.293466 -91.682556 52.611417
v 791.826505 -100.508616 50.438979
v 796.845720 -100.778742 50.644771
v 791.827434 -104.952605 49.213648
v 796.847705 -105.241488 49.410218
v 798.633594 -59.158313 49.146795
v 793.597303 -67.162763 51.898068
v 794.905928 -53.464248 42.451840
v 797.425777 -121.223061 40.197074
v 794.435424 -122.563996 36.303261
v 793.468315 -51.898000 37.539193
v 798.832934 -51.027134 32.427961
v 797.369301 -51.506491 27.344827
v 798.474220 -52.754498 21.598832
v 794.507854 -122.701281 16.387418
v 796.411766 -121.565341 11.816080
v 800.480640 -59.300527 6.600134
v 797.047746 -117.675965 2.989131
v 795.442163 -114.811713 -1.283457
v 802.700745 -64.801934 -1.336232
v 801.190945 -109.848789 -5.843642
v 796.201771 -75.395244 -10.645945
v 798.146889 -104.199648 -10.408563
v 794.204603 -106.534314 -9.261707
v 800.117370 -81.438904 -13.775708
v 798.822362 -79.719270 -13.141791
v 794.808726 -89.561494 -15.075145
v 794.356944 -94.812770 -14.510500
v 797.916146 -100.441091 -12.398686
v 790.400039 -78.039123 53.283151
v 795.342623 -87.201722 53.316914
v 793.893478 -109.450624 47.847703
v 796.139267 -56.405070 46.722090
v 788.641584 -68.240073 51.800353
v 795.578879 -118.378184 43.544008
v 788.858519 -118.028019 43.500121
v 788.802013 -123.123546 30.515699
v 791.841942 -51.469275 32.631799
v 795.975934 -54.586016 17.094682
v 791.508247 -56.141415 14.291665
v 789.612630 -121.704669 11.689381
v 795.943760 -120.083115 7.621630
v 794.201193 -59.530633 7.314773
v 793.657731 -117.755170 2.773859
v 798.831867 -62.215495 2.523789
v 795.282721 -111.943480 -4.539664
v 794.860397 -67.672834 -3.580223
v 790.937301 -67.684470 -3.161333
v 791.065998 -104.928219 -10.690545
v 790.565189 -110.722260 -6.258159
v 792.326531 -75.594012 -10.558163
v 791.836008 -99.847595 -13.217808
v 792.266764 -84.492463 -14.682637
v 797.366391 -84.720698 -14.607079
v 788.737786 -72.641769 52.609384
v 786.525596 -82.261448 52.976970
v 788.566831 -91.399261 52.201649
v 791.163204 -96.256408 51.351631
v 787.461978 -104.483090 49.100809
v 786.806421 -100.232802 50.198672
v 788.853439 -109.159644 47.727433
v 789.358875 -59.000995 48.080977
v 790.952413 -63.410600 50.518723
v 788.555420 -120.760373 40.268375
v 789.401154 -57.150100 46.647987
v 787.453025 -121.880562 37.778194
v 788.384239 -52.278218 37.540585
v 787.359361 -122.610380 34.976258
v 790.694292 -123.427249 25.842541
v 792.523843 -51.890796 27.152037
v 792.428542 -53.018020 22.391629
v 783.017671 -121.836265 11.919841
v 791.061765 -54.725603 17.762949
v 786.378305 -120.308594 7.116733
v 789.966672 -120.025086 6.814565
v 788.611581 -66.592508 -1.711153
v 790.298483 -114.978132 -1.683003
v 788.687240 -72.562491 -7.865619
v 793.229959 -80.754548 -13.512432
v 791.928811 -79.306972 -12.815031
v 785.162252 -95.652981 51.154333
v 785.589506 -62.695960 49.780101
v 785.556214 -67.661106 51.405611
v 787.369471 -113.824699 45.856529
v 786.042428 -57.958721 46.970214
v 787.666136 -54.121501 42.455771
v 782.021513 -123.006107 30.464468
v 783.482019 -52.005289 32.407687
v 784.126215 -55.163002 17.863692
v 783.169578 -123.259489 21.563250
v 785.798199 -123.211818 21.010514
v 785.209598 -56.035171 15.565466
v 785.852520 -117.975933 2.254035
v 783.691827 -115.811472 -1.425798
v 786.400727 -111.960006 -5.634877
v 785.257512 -74.205771 -8.987524
v 781.156866 -98.941658 -14.682379
v 787.822085 -107.227890 -9.524138
v 787.087309 -84.170422 -14.726174
v 789.920378 -88.982394 -15.367424
v 787.758647 -93.945995 -15.261231
v 786.846337 -97.645896 -14.520668
v 780.052038 -72.588024 51.947364
v 785.246238 -77.392190 52.812281
v 781.614566 -81.870804 52.590950
v 781.398164 -87.687219 52.243405
v 780.094258 -99.844706 49.853819
v 783.475068 -92.986861 51.589108
v 782.129150 -104.468312 48.812549
v 782.104797 -117.741064 43.300563
v 784.488209 -120.479843 40.398239
v 781.931775 -121.551506 38.115990
v 779.831308 -52.911609 37.632583
v 783.263377 -52.666044 37.582652
v 781.693650 -123.299328 25.977061
v 787.136269 -52.194186 27.562054
v 784.266290 -53.016683 24.527916
v 782.586692 -122.665207 16.249148
v 779.320570 -121.853990 11.546168
v 788.779525 -59.762457 7.720131
v 780.889019 -60.564828 7.336855
v 783.551853 -118.503512 2.894067
v 791.131695 -63.377319 2.050721
v 780.786636 -63.500405 3.016883
v 779.082761 -115.979269 -1.766729
v 783.164445 -68.738546 -3.607964
v 785.256425 -109.567978 -7.972549
v 786.144850 -104.839256 -11.309503
v 779.897559 -103.739735 -12.704319
v 784.390781 -107.132025 -9.991060
v 786.300894 -80.702742 -13.379871
v 782.206333 -88.476323 -15.720760
v 781.303159 -93.346533 -15.868404
v 775.209008 -76.521388 51.981835
v 778.713423 -77.132635 52.304441
v 775.154070 -106.503693 47.833117
v 778.683590 -62.800332 49.197878
v 782.300729 -67.435918 51.084407
v 784.485119 -109.292964 47.483760
v 780.023443 -113.278364 45.757962
v 776.213848 -54.991793 42.380795
v 775.851764 -57.069879 44.998303
v 783.012516 -54.605893 42.602401
v 780.558703 -122.409061 34.940486
v 778.069662 -52.450142 29.479625
v 773.483941 -54.265770 22.049820
v 780.276075 -53.961165 21.868948
v 781.376137 -55.988754 16.316372
v 780.444472 -57.769926 12.505574
v 777.372675 -60.620198 7.669968
v 778.099672 -112.915460 -5.723001
v 777.464662 -70.754643 -5.263356
v 782.798762 -79.005707 -12.328500
v 779.480129 -107.170811 -10.616868
v 772.733145 -81.334703 51.990524
v 775.167569 -86.040868 51.943517
v 776.749575 -95.173416 50.728134
v 775.254706 -71.508202 51.312495
v 772.309076 -57.329599 44.850415
v 776.300464 -59.762366 47.249645
v 777.932526 -120.079415 40.451625
v 778.373286 -52.310560 31.912290
v 774.732168 -53.235938 37.710073
v 773.415585 -123.076095 27.758359
v 775.374669 -123.234581 25.688890
v 779.043683 -123.240779 21.066361
v 777.879073 -122.819693 16.727477
v 777.181092 -56.144007 16.492298
v 778.815518 -120.399080 6.672120
v 776.043590 -57.686665 13.161927
v 772.785216 -118.914917 2.381241
v 778.349670 -63.262020 3.621928
v 773.705014 -61.274970 6.983537
v 776.404401 -118.560629 2.112265
v 771.365768 -115.796550 -3.157967
v 779.476354 -75.084451 -9.377019
v 778.970324 -110.061627 -8.378477
v 780.730546 -83.922394 -14.726747
v 777.579330 -80.833541 -13.318497
v 775.248656 -79.256704 -12.290314
v 777.452018 -100.565788 -14.507908
v 777.573787 -97.828683 -15.396150
v 770.111239 -85.716469 51.608778
v 769.978690 -94.758091 50.356773
v 773.324738 -99.467995 49.573881
v 772.948328 -60.005432 47.025135
v 773.962673 -67.344810 50.246725
v 773.552503 -62.349059 48.374185
v 769.806686 -112.839432 45.424829
v 774.461742 -117.319451 43.142759
v 773.691674 -121.278827 38.044674
v 767.696333 -119.665261 40.474453
v 771.170490 -55.333940 42.245092
v 772.928081 -122.186198 34.880621
v 773.259304 -52.589979 32.770788
v 770.056094 -122.766716 30.396211
v 770.857167 -52.961488 28.002803
v 769.474513 -123.202789 20.734694
v 768.906098 -122.035123 11.400732
v 770.488494 -122.759527 16.050065
v 775.583406 -121.999058 11.772702
v 773.540746 -56.000428 17.219334
v 770.363867 -120.882737 7.013895
v 773.907144 -65.978243 0.392229
v 770.184636 -65.374914 1.452523
v 770.502341 -108.684614 -10.639334
v 770.000370 -112.759201 -7.038256
v 773.360904 -92.749673 -16.477580
v 776.145632 -87.923028 -15.919226
v 771.936584 -97.561785 -15.971786
v 768.998873 -76.881220 51.520018
v 764.615498 -75.811644 51.038322
v 765.013913 -80.442053 51.400036
v 764.956343 -99.367024 49.142348
v 769.181330 -104.803972 48.050320
v 768.143129 -66.647257 49.500161
v 764.681825 -112.570488 45.312982
v 768.612250 -121.128415 38.011653
v 769.647976 -53.549613 37.787117
v 766.427081 -52.947206 33.115835
v 766.752592 -123.137391 25.535436
v 765.297551 -122.782899 15.966926
v 768.722449 -59.150020 11.193816
v 770.526052 -62.697411 5.130232
v 769.300147 -119.081898 2.322732
v 765.741022 -119.339422 2.350892
v 766.961675 -116.909382 -2.032430
v 767.376952 -70.401474 -4.197521
v 772.384868 -70.330919 -4.488447
v 773.541706 -74.502111 -8.560501
v 766.838905 -109.973027 -10.136292
v 773.138532 -83.340398 -14.532061
v 768.692330 -87.158385 -16.014471
v 761.362989 -80.707361 51.089320
v 761.682031 -85.165445 51.014784
v 765.055771 -85.375135 51.233718
v 766.642946 -90.033023 50.922063
v 764.957604 -103.598301 48.141501
v 766.817640 -71.958841 50.701133
v 764.568783 -107.678426 46.994404
v 761.628287 -116.728431 42.917662
v 766.990611 -57.024318 43.883916
v 762.223364 -60.460635 46.265571
v 768.270609 -61.495856 47.442953
v 766.054924 -122.028207 34.867969
v 765.978649 -55.772257 42.182354
v 764.882553 -122.653096 30.339683
v 765.103712 -52.996065 30.164468
v 765.039799 -54.408059 22.726514
v 765.577309 -121.023539 6.791634
v 761.970764 -122.142728 11.269496
v 766.776609 -57.336142 15.063851
v 770.105240 -60.226713 9.113141
v 765.109845 -66.464384 0.464488
v 763.631258 -69.475987 -2.987426
v 766.427696 -113.815215 -6.356767
v 768.290312 -77.269100 -10.539074
v 769.140966 -80.901123 -13.180344
v 763.027352 -110.694940 -10.100896
v 767.881266 -83.094736 -14.413874
v 763.768195 -91.693584 -17.186558
v 766.912820 -102.618495 -14.835918
v 760.061089 -98.472575 49.012863
v 759.415669 -102.818002 47.995140
v 762.601182 -119.636589 40.194897
v 759.216353 -63.407739 47.499155
v 759.803683 -54.115304 37.633750
v 759.066892 -55.480388 40.766845
v 762.935336 -56.211631 42.379566
v 764.652923 -53.958210 38.031913
v 761.044320 -53.287025 33.815525
v 759.681619 -122.546294 30.276615
v 761.539824 -123.094804 25.416598
v 754.599750 -53.621312 27.944302
v 764.577632 -53.329258 27.254872
v 761.815198 -122.833968 15.907803
v 759.921108 -123.120048 20.588750
v 759.910908 -56.769038 16.922984
v 754.246390 -122.223418 11.024052
v 763.723989 -58.808822 12.356790
v 762.247439 -119.557812 2.283323
v 765.128289 -64.770180 2.685898
v 762.651254 -116.995639 -2.543885
v 763.898020 -74.217331 -7.828561
v 761.287890 -80.466371 -12.739400
v 762.961963 -107.292109 -12.779725
v 762.458874 -82.734353 -14.186651
v 763.865378 -86.982890 -16.136847
v 760.256312 -91.368390 -17.409789
v 760.143097 -96.456874 -17.511090
v 765.070526 -96.825391 -16.877927
v 763.420697 -101.664140 -15.717325
v 758.551923 -78.290743 50.768598
v 756.750071 -85.113141 50.663056
v 758.123378 -90.788061 50.218347
v 759.474701 -94.773334 49.710262
v 755.036672 -98.294231 48.735787
v 758.099884 -66.467197 48.540566
v 760.267560 -71.019061 49.938071
v 759.501841 -107.872708 46.663894
v 759.714518 -112.176459 45.199093
v 755.354146 -65.133980 47.780223
v 759.928701 -120.517486 38.489698
v 759.588035 -56.968589 43.025974
v 755.951967 -56.869616 42.480454
v 752.233983 -122.749029 14.829717
v 763.833328 -55.570413 19.491642
v 758.618757 -121.231045 6.646625
v 758.497785 -61.403610 8.148409
v 757.022469 -119.751802 2.063054
v 756.690383 -66.679895 0.701304
v 758.964055 -117.471649 -2.281359
v 754.370098 -73.430824 -6.748127
v 758.355862 -113.212708 -8.284721
v 758.851038 -107.447222 -13.297752
v 759.269517 -86.705459 -16.192986
v 759.358440 -104.491778 -15.032795
v 759.510166 -101.460212 -16.362140
v 754.404640 -93.524878 49.505710
v 755.610940 -75.175174 50.212925
v 753.445106 -70.267345 49.103485
v 753.815594 -102.390958 47.780073
v 751.010473 -107.227052 46.333594
v 754.728749 -116.415555 42.705568
v 758.042539 -60.561817 45.924399
v 755.621080 -119.353428 40.003739
v 754.721576 -120.225487 38.672544
v 755.671440 -121.675896 34.820240
v 752.725898 -122.420625 30.128002
v 756.284234 -54.342892 37.850940
v 756.295365 -122.991544 25.302505
v 751.100441 -122.262360 10.825470
v 760.682751 -62.641142 6.080916
v 759.887253 -64.924571 2.837956
v 752.748944 -65.321944 2.667541
v 759.342228 -110.663867 -10.702812
v 756.089125 -77.197448 -10.136502
v 751.632474 -84.239744 50.278781
v 748.355141 -79.823155 49.971967
v 748.957112 -88.819403 49.748386
v 751.460767 -97.946150 48.567455
v 753.101388 -111.932232 44.931327
v 752.057097 -60.948097 45.511825
v 750.454292 -121.523416 34.777258
v 751.532317 -57.582861 42.770881
v 752.556097 -54.704061 38.270852
v 756.172575 -53.406358 33.082782
v 752.940727 -123.083626 20.505430
v 751.075161 -122.905045 25.258135
v 748.027031 -123.073950 19.644748
v 755.593486 -54.661537 23.194201
v 753.470968 -55.468612 20.851552
v 752.710251 -56.681870 17.755880
v 760.917116 -58.846272 12.491288
v 748.069412 -121.480289 6.259338
v 747.670760 -122.342437 10.722354
v 750.344637 -121.212672 5.579840
v 751.599669 -120.066789 2.186307
v 753.522665 -62.034471 7.397046
v 750.549120 -70.086761 -3.153449
v 753.553543 -117.929415 -2.246892
v 750.428121 -73.550431 -6.773834
v 758.725023 -114.963785 -6.068358
v 755.395175 -81.443455 -13.336663
v 752.924408 -106.001961 -15.152270
v 748.537485 -111.870575 -11.263221
v 752.477524 -110.786080 -11.621912
v 749.908316 -81.990351 -13.680434
v 755.699313 -90.907878 -17.634996
v 754.861400 -95.848351 -18.116647
v 752.824712 -101.091909 -17.345127
v 748.925513 -107.960905 -14.551113
v 744.877395 -74.508305 49.159289
v 748.307103 -74.864847 49.515000
v 747.480066 -111.615701 44.753801
v 746.941480 -118.990476 39.834579
v 746.904973 -60.357939 44.568167
v 745.546899 -65.968776 47.088281
v 742.569374 -119.807021 38.413987
v 747.475636 -122.339622 29.997087
v 745.818622 -122.883668 25.139086
v 747.781879 -122.863303 15.381597
v 744.247986 -123.052612 20.809981
v 748.191305 -61.911857 7.892463
v 744.636160 -120.296347 1.685142
v 748.223665 -118.360162 -2.295771
v 748.747111 -115.290777 -7.233748
v 748.700363 -77.626231 -10.367675
v 752.517731 -86.259700 -16.168566
v 747.599080 -90.433134 -17.931643
v 749.572353 -95.276727 -18.607202
v 745.707468 -107.798508 -15.213531
v 746.123449 -69.516663 48.210696
v 741.339365 -69.642073 47.807459
v 746.619967 -84.181963 49.888181
v 746.065288 -96.648996 48.427586
v 744.111227 -106.865787 46.084093
v 745.937172 -102.360241 47.256814
v 744.350398 -115.868368 42.497836
v 741.984465 -64.821502 46.299806
v 745.585690 -58.070951 42.605546
v 747.462423 -55.046273 38.357064
v 742.382067 -55.386565 38.462582
v 747.685032 -54.974894 22.806970
v 742.827070 -56.653444 18.478108
v 747.630636 -56.778331 17.887742
v 746.299716 -58.783212 13.575333
v 742.776439 -121.721344 6.159393
v 744.630294 -63.598635 5.462699
v 744.558296 -118.892525 -1.774378
v 744.818166 -74.622577 -7.630768
v 745.081530 -110.729173 -12.994908
v 743.736476 -112.792207 -11.124455
v 744.930436 -85.572681 -15.925698
v 742.808821 -90.004707 -18.026849
v 741.737189 -104.697884 -17.584235
v 748.485858 -100.132120 -18.189063
v 746.248396 -105.597863 -16.450070
v 741.358745 -73.834666 48.704766
v 737.982392 -78.764283 49.035570
v 744.607187 -79.313539 49.692065
v 737.738107 -88.077489 48.995466
v 734.048381 -97.065404 47.597927
v 742.642000 -95.293503 48.449184
v 740.673495 -106.661708 45.930621
v 739.155985 -115.609964 42.332897
v 742.273620 -111.377988 44.543673
v 737.087882 -111.138210 44.290217
v 741.745347 -118.685703 39.895695
v 738.233538 -68.683583 47.261637
v 737.366153 -119.558559 38.491309
v 736.993987 -122.181427 29.909716
v 745.060860 -53.842582 33.523196
v 740.637230 -123.045959 19.977926
v 744.549629 -53.857545 28.312164
v 736.715848 -123.066488 20.166516
v 743.811250 -122.949692 15.673031
v 739.290015 -56.647285 18.643423
v 742.676154 -122.524517 10.916421
v 741.567870 -61.302895 9.234713
v 739.260451 -120.615397 1.694015
v 743.018871 -116.030137 -7.140953
v 739.711542 -71.020515 -3.899763
v 736.783629 -73.654046 -6.655356
v 741.961175 -108.362814 -15.382764
v 738.194268 -113.773050 -10.884203
v 744.899777 -95.013938 -19.012969
v 732.906133 -74.488645 48.041988
v 737.689345 -74.170960 48.430091
v 741.287853 -83.701573 49.479990
v 734.322464 -87.854473 48.753354
v 739.073971 -101.962027 46.919821
v 735.485431 -106.379738 45.650431
v 741.562847 -59.236684 43.169559
v 736.522743 -121.171710 34.672223
v 737.500413 -53.958048 28.766364
v 740.683031 -122.889249 23.822968
v 733.823177 -122.671136 10.842148
v 741.835551 -58.921065 13.550995
v 735.701944 -121.980290 6.279269
v 739.027973 -65.906111 2.288334
v 737.832793 -118.903206 -2.938002
v 735.643956 -68.509332 -0.986929
v 741.537088 -77.062323 -9.794125
v 734.574846 -113.365773 -12.063926
v 740.609252 -110.720343 -13.662428
v 736.806776 -85.123725 -15.787756
v 737.186209 -93.721344 -19.529789
v 740.981775 -99.209841 -19.418368
v 731.163756 -78.219518 48.376225
v 734.464014 -83.223340 48.909307
v 730.929012 -87.645792 48.527635
v 730.683572 -94.549533 47.778653
v 731.452375 -100.975139 46.695995
v 732.216978 -115.217078 42.117345
v 735.143928 -118.247775 39.935188
v 732.214209 -61.259160 43.537720
v 738.400374 -63.799809 45.543033
v 735.020312 -68.975428 47.022305
v 733.495677 -122.115249 29.856841
v 737.260424 -55.830770 38.572509
v 732.373060 -54.016921 29.043009
v 737.214983 -54.209714 33.847070
v 733.620732 -122.744922 25.298698
v 735.869166 -54.919734 23.659789
v 735.470543 -122.991718 15.525245
v 735.665892 -57.307370 17.126422
v 734.247008 -61.718514 8.718330
v 730.444111 -121.000663 1.581756
v 734.162052 -119.287148 -2.720812
v 735.214503 -116.759048 -7.280874
v 731.165696 -117.499057 -6.812194
v 734.969977 -109.622661 -15.621169
v 732.320795 -79.878269 -12.131582
v 734.662143 -104.568516 -18.747489
v 732.284053 -89.047934 -18.083542
v 731.964578 -93.606157 -19.859007
v 737.292731 -101.287432 -19.447397
v 728.016980 -82.984901 48.435140
v 726.861098 -95.770313 47.333705
v 727.031832 -114.902933 41.977279
v 730.189593 -110.725016 43.971707
v 732.407626 -119.405398 38.157565
v 731.300990 -120.991481 34.595310
v 731.544794 -58.570194 41.439607
v 732.101738 -56.276576 38.705167
v 732.277068 -54.448343 34.031974
v 726.566836 -122.562766 25.636107
v 732.456825 -123.075934 20.202772
v 726.682241 -123.092739 15.456576
v 730.252860 -123.041874 14.726092
v 726.591016 -60.307909 11.090256
v 730.407500 -122.098998 6.201514
v 732.506333 -65.147195 3.494493
v 729.880921 -69.927440 -2.578296
v 732.860585 -72.121709 -5.038071
v 727.200296 -114.996618 -11.503293
v 734.549849 -76.669675 -9.434851
v 728.353359 -76.222486 -9.108105
v 729.999368 -115.177708 -10.741158
v 729.551630 -108.637381 -17.367270
v 728.941696 -111.438965 -15.198512
v 732.722924 -98.400653 -20.420096
v 729.913049 -103.577775 -19.908489
v 727.492839 -87.421016 48.297008
v 727.037888 -101.276127 46.363185
v 723.791440 -96.660284 47.009679
v 724.141795 -110.400496 43.751671
v 726.862866 -105.928763 45.206292
v 721.818351 -114.575617 41.811845
v 724.617303 -67.607344 45.517402
v 728.314386 -68.678233 46.205578
v 729.246049 -62.617108 43.962167
v 728.381002 -58.454639 40.992419
v 724.343359 -120.700386 34.485753
v 724.753849 -121.957284 29.727976
v 727.715516 -54.711567 34.351600
v 726.185128 -123.071930 20.144539
v 728.297091 -54.078488 29.313439
v 725.609925 -54.766935 24.372762
v 729.492170 -57.771189 16.129251
v 726.750015 -122.860347 10.745259
v 726.827608 -122.245457 6.144172
v 727.982990 -65.576702 2.931771
v 727.535082 -119.634988 -3.060558
v 725.315155 -69.647545 -2.314603
v 727.355284 -117.515086 -7.520737
v 724.747127 -75.376492 -8.405818
v 727.392261 -84.346813 -15.512906
v 726.987552 -88.864019 -18.198740
v 728.439954 -93.333638 -19.996815
v 728.089637 -102.694962 -20.461517
v 725.907247 -77.923023 47.882580
v 724.191266 -82.463221 48.130426
v 720.599025 -77.444100 47.325168
v 723.673673 -91.896956 47.642212
v 722.821846 -106.132677 44.926238
v 722.988491 -72.831912 46.749253
v 725.354473 -117.247186 40.147668
v 725.196446 -119.071860 37.980015
v 726.741141 -56.708603 38.798247
v 719.920483 -63.720168 43.506618
v 725.175817 -62.962455 43.710891
v 723.320395 -122.608162 25.315323
v 719.561693 -122.614388 24.557275
v 727.361877 -56.544831 19.010433
v 722.673891 -122.952159 10.630904
v 721.554085 -122.495360 6.259362
v 723.491566 -62.169776 7.983687
v 725.604538 -121.386076 1.797650
v 722.979891 -65.837023 2.548682
v 722.279468 -118.215355 -7.230583
v 722.397173 -114.100128 -13.713274
v 723.413962 -115.798420 -11.160278
v 728.608911 -80.279615 -12.528825
v 721.084952 -75.507573 -8.558482
v 723.253324 -106.039758 -20.078408
v 716.989020 -112.762896 -16.280563
v 719.445947 -87.755652 -17.863007
v 725.191429 -97.645057 -21.198002
v 724.183953 -102.562545 -21.059344
v 720.396515 -81.953136 47.749007
v 723.680267 -87.109991 48.022240
v 718.403341 -100.821286 45.869583
v 717.488468 -116.712528 40.095967
v 717.394653 -118.689218 37.932475
v 721.779817 -57.110472 38.803163
v 724.577875 -58.798538 40.860824
v 718.067495 -61.879404 42.331429
v 719.213291 -57.648801 39.130745
v 720.270036 -123.145958 15.408562
v 713.634648 -56.152928 19.771057
v 724.344839 -57.664940 16.339836
v 714.518741 -122.686156 5.984615
v 721.730753 -120.268143 -2.512701
v 721.871744 -69.583427 -2.236664
v 722.162214 -72.397487 -5.425893
v 720.534469 -108.316372 -19.288101
v 721.307758 -97.353700 -21.522004
v 717.214525 -86.747405 47.472469
v 713.602120 -91.227626 46.918495
v 715.036671 -98.303173 46.134637
v 714.641987 -109.890145 43.310689
v 717.322552 -67.921002 44.848663
v 717.718943 -72.361817 46.161557
v 717.543996 -76.817938 46.993927
v 717.387243 -120.463676 34.530740
v 719.533380 -121.773337 30.048683
v 720.380504 -55.056343 34.601703
v 720.424189 -54.238582 29.736270
v 720.870235 -54.516131 25.752091
v 718.564237 -123.042741 20.037426
v 716.199642 -123.064708 10.620465
v 718.783323 -58.907725 13.678981
v 719.878668 -121.627730 1.477334
v 719.107371 -60.684565 10.440973
v 718.563948 -65.453852 3.001180
v 717.969541 -69.289491 -1.945878
v 715.598868 -67.328932 0.437073
v 713.350253 -120.164134 -4.474178
v 716.582557 -118.689293 -7.452108
v 716.184375 -116.302042 -11.856512
v 718.149432 -79.701659 -12.322406
v 722.157704 -84.025716 -15.405250
v 714.863375 -84.003300 -15.636208
v 717.776390 -97.038375 -21.774749
v 718.858814 -92.772354 -20.368435
v 714.270089 -96.747410 -21.989743
v 717.641013 -101.983012 -22.072114
v 717.395539 -107.227790 -20.451214
v 714.060615 -109.493697 -19.733158
v 713.071914 -105.185127 44.541928
v 709.617636 -105.016475 44.410243
v 709.682244 -113.860325 41.360176
v 714.293651 -72.091884 45.719940
v 712.627168 -76.804358 46.527846
v 713.970010 -80.821489 47.078311
v 713.402602 -66.708372 43.972580
v 711.237787 -62.505100 41.895431
v 712.930187 -56.825928 37.194114
v 713.470083 -55.417244 34.601382
v 712.703522 -54.414713 30.166205
v 712.281654 -54.454486 26.597042
v 715.452473 -123.182052 15.711105
v 716.804563 -57.598463 16.359704
v 712.697994 -123.091632 10.623341
v 707.312317 -123.119217 9.057997
v 715.130112 -62.402650 7.508743
v 711.453142 -121.971581 1.579587
v 714.923320 -71.562116 -4.676085
v 711.895134 -119.053634 -7.692580
v 712.734249 -113.088670 -16.887944
v 714.165454 -91.818212 -20.206785
v 710.625104 -86.833186 -17.686324
v 713.919498 -106.509371 -21.471979
v 707.257318 -91.217506 46.495776
v 709.796577 -100.364687 45.403168
v 708.879110 -115.759630 40.142833
v 708.319065 -121.450381 29.765053
v 714.120517 -122.439364 25.398767
v 710.869068 -122.988258 20.143001
v 705.863040 -55.821393 20.207318
v 705.635941 -123.250665 15.313095
v 708.202830 -58.373741 14.406767
v 711.137129 -61.511175 8.775239
v 706.682445 -121.159757 -2.987786
v 712.111594 -68.257702 -0.792300
v 704.691556 -76.461853 -9.970950
v 708.136157 -109.544422 -20.924873
v 708.435223 -112.390290 -18.546797
v 712.264425 -101.109834 -22.816843
v 709.990690 -106.275257 -22.278320
v 710.088341 -85.987887 46.921520
v 706.542928 -95.532316 45.958127
v 707.850860 -109.390657 43.064339
v 702.930199 -109.277131 42.760999
v 700.325980 -89.083774 46.090441
v 705.529534 -81.760830 46.408846
v 704.840350 -114.309244 40.777803
v 706.448497 -118.027769 37.792772
v 704.897907 -67.557782 43.417350
v 707.845642 -120.018989 34.512358
v 707.809176 -56.847660 36.608187
v 710.946953 -59.340911 39.752972
v 701.705390 -122.321963 24.885260
v 705.178806 -122.365730 24.791110
v 708.324312 -55.696928 34.590066
v 702.141847 -122.970455 20.122501
v 710.608935 -54.764004 24.450814
v 702.141168 -123.238138 15.289317
v 705.744300 -122.869381 5.573358
v 709.044125 -60.635132 10.228905
v 708.023471 -64.167366 4.592587
v 702.347929 -121.338130 -3.306255
v 704.218719 -122.190902 0.954022
v 708.802592 -71.168301 -4.346604
v 705.853891 -118.918462 -9.340799
v 707.681132 -117.348524 -12.059008
v 708.522688 -114.580051 -16.047713
v 708.969314 -82.961880 -15.183588
v 704.188333 -91.618325 -20.733076
v 709.018437 -96.314489 -22.308650
v 703.592607 -100.621529 -23.720911
v 706.525700 -106.126338 -22.842311
v 703.139007 -90.409037 46.231804
v 704.622336 -100.093274 45.072114
v 699.480214 -109.061076 42.603521
v 702.706551 -104.661476 43.988701
v 703.730777 -72.481435 44.761343
v 703.820749 -76.306287 45.594531
v 704.631045 -59.670780 39.372329
v 705.436985 -61.843134 40.923000
v 700.801056 -60.942624 39.866295
v 702.128422 -121.164176 30.331962
v 705.673053 -54.464107 27.177247
v 703.979262 -54.655794 24.876582
v 710.589539 -57.117743 17.207747
v 702.363492 -123.235243 10.598598
v 700.300544 -123.011621 5.548689
v 704.619016 -61.022860 9.462304
v 701.341873 -60.678077 9.959376
v 708.230736 -68.028499 -0.594931
v 703.307851 -64.009954 4.716550
v 698.933495 -120.285273 -7.872491
v 702.897241 -117.902505 -12.270258
v 712.884795 -73.660481 -6.933781
v 702.775774 -115.218626 -16.575495
v 701.714913 -119.575632 -9.096948
v 698.728678 -82.487339 -15.348473
v 701.152559 -111.620838 -20.812643
v 704.988896 -87.045816 -18.084958
v 702.487153 -96.067627 -22.723363
v 703.002160 -105.746616 -23.541572
v 699.616892 -110.296279 -22.117025
v 699.422581 -99.844113 44.763779
v 700.235337 -75.680388 45.136626
v 696.758240 -85.946408 45.823994
v 698.328766 -113.553239 40.758366
v 700.425023 -117.519954 37.930792
v 702.472251 -56.524787 35.484263
v 703.276007 -54.719342 30.614262
v 701.770894 -54.606729 29.331922
v 696.888709 -122.877144 20.151598
v 697.189456 -123.229885 15.320582
v 702.330441 -58.357569 14.170093
v 698.816355 -123.235505 10.847997
v 695.168840 -123.272129 10.241401
v 696.896212 -60.395215 10.332754
v 697.002320 -122.510319 1.176089
v 698.834879 -121.571338 -3.379005
v 695.420535 -120.503871 -7.937071
v 695.678721 -118.647494 -12.666004
v 697.414979 -77.682467 -11.482630
v 699.272977 -115.897829 -16.490434
v 700.242922 -86.193427 -17.850663
v 696.101284 -113.192090 -20.522051
v 696.899353 -90.910507 -20.838308
v 694.842478 -94.843004 -22.863695
v 699.030753 -104.932750 -24.274642
v 695.737977 -110.045901 -23.071544
v 700.230841 -100.500389 -24.067773
v 692.133886 -101.950729 43.825210
v 695.784294 -99.401862 44.545710
v 697.498232 -104.409999 43.670366
v 693.673405 -75.088773 44.375637
v 700.175498 -80.965027 45.875602
v 695.981104 -95.151517 45.228770
v 695.487818 -109.139824 42.297282
v 691.950432 -113.509207 40.337651
v 693.968425 -117.354775 37.599591
v 698.331951 -119.605350 34.455729
v 696.177365 -62.725315 40.381690
v 700.733071 -66.236720 42.494896
v 697.153889 -70.568750 43.576557
v 698.104035 -56.652674 35.142031
v 694.723966 -122.142527 24.931095
v 699.127940 -54.795606 30.358216
v 696.293807 -55.471409 20.710161
v 696.351705 -54.564069 25.780523
v 691.865207 -123.216155 15.070432
v 691.240009 -123.353454 10.451606
v 691.647865 -123.171870 5.699227
v 694.367795 -57.623652 15.195535
v 698.216034 -66.634224 0.807519
v 699.835414 -70.565434 -4.009978
v 698.432344 -73.658375 -7.518858
v 695.362855 -116.383942 -16.713327
v 692.681749 -85.740708 -17.963835
v 699.298218 -89.027036 -19.641334
v 694.544221 -97.256286 -23.806198
v 695.316628 -104.704294 -24.846341
v 689.577203 -85.184516 45.220047
v 693.047680 -85.357831 45.530766
v 692.848441 -90.112284 45.436678
v 690.934249 -64.364500 40.648901
v 693.672192 -70.602434 43.216974
v 687.943252 -119.140903 34.586323
v 693.459139 -57.308823 35.624994
v 694.150624 -60.373655 38.696636
v 694.430519 -55.029373 30.839736
v 689.492321 -122.038975 25.006546
v 690.415089 -122.762000 20.237820
v 695.434734 -56.451710 17.891645
v 696.330987 -63.316503 5.476600
v 691.836679 -122.214867 -1.644128
v 691.594800 -119.159492 -12.382429
v 694.064844 -76.141988 -10.228964
v 691.794672 -117.142516 -16.325455
v 691.934868 -113.412336 -21.265249
v 689.818038 -75.198012 44.000698
v 687.580447 -94.771348 44.633056
v 687.805235 -103.217294 43.288291
v 688.914915 -108.570286 42.025183
v 688.760609 -117.106274 37.538426
v 693.432438 -120.869675 30.495039
v 684.617895 -122.767599 19.970613
v 688.148137 -123.230960 15.551252
v 688.183145 -123.236352 5.766748
v 690.920697 -58.650650 13.144395
v 691.598450 -62.073307 7.209187
v 688.194887 -122.016321 -3.787126
v 688.389079 -120.983098 -8.093342
v 686.771322 -119.655486 -12.503485
v 685.200650 -117.528230 -17.404229
v 691.615254 -115.475743 -18.935488
v 687.481774 -95.317983 -23.624296
v 690.497155 -110.206737 -24.070399
v 689.890546 -99.531343 -24.923031
v 686.064088 -98.769174 -25.049881
v 689.189787 -79.984310 44.780006
v 687.654809 -89.880328 45.048073
v 683.786135 -99.115899 43.830866
v 688.518849 -112.979340 40.362983
v 683.671665 -116.859172 37.286295
v 682.673253 -118.797686 34.631639
v 686.512345 -64.999751 40.436882
v 689.493256 -60.573647 38.353571
v 685.039432 -58.042791 35.617526
v 682.512479 -121.826179 25.151947
v 689.170734 -55.285916 31.094307
v 689.253072 -54.607625 26.043610
v 691.034669 -55.311063 21.025840
v 691.038014 -56.209855 18.372684
v 686.806543 -123.399441 10.181942
v 683.604851 -57.374759 15.224457
v 684.687098 -122.901834 1.054587
v 687.245992 -62.982313 5.544135
v 686.047113 -60.621016 9.254737
v 683.394753 -122.317742 -3.582946
v 688.483927 -66.729713 0.311770
v 683.627444 -69.283108 -3.267854
v 681.349670 -120.169306 -12.713675
v 684.813468 -121.262870 -8.152620
v 688.353519 -72.251235 -6.454419
v 684.714578 -77.903235 -12.270879
v 681.585018 -81.004058 -15.180186
v 684.738403 -114.679135 -21.676732
v 688.542726 -83.559178 -16.688288
v 685.090943 -86.167974 -18.740619
v 687.960701 -90.483896 -21.189404
v 683.504450 -110.055012 -25.441175
v 682.694346 -94.185171 -23.511292
v 687.086986 -103.834895 -25.972998
v 687.823904 -107.433168 -25.582370
v 680.194145 -80.121942 43.982556
v 684.341724 -84.923434 44.756740
v 680.518793 -89.826023 44.453305
v 678.397076 -103.527314 42.626743
v 683.435060 -108.371090 41.754157
v 679.195626 -112.655613 39.854593
v 680.325311 -70.034804 41.667180
v 679.251952 -75.682963 43.082814
v 686.512533 -70.942588 42.588500
v 680.045410 -58.726760 35.727325
v 682.315277 -61.081744 37.853243
v 683.136098 -120.664294 30.113500
v 681.148047 -122.662554 20.409209
v 682.184499 -123.157805 15.621826
v 682.173869 -54.683349 26.417289
v 684.129382 -55.274908 20.832681
v 678.187191 -123.384737 9.783006
v 681.464616 -57.694182 14.385558
v 677.634626 -123.114813 0.984812
v 681.157016 -123.309992 5.780721
v 681.523634 -123.012174 1.025673
v 681.282804 -121.514532 -8.211609
v 676.016994 -120.659794 -12.754428
v 678.627499 -118.603356 -17.227248
v 680.891207 -115.770310 -21.329186
v 681.316945 -114.087223 -23.147299
v 680.593788 -98.752849 -25.545839
v 678.875563 -103.183669 -26.819717
v 682.013500 -108.195089 -26.297721
v 675.469455 -84.175804 43.953216
v 678.879959 -84.316405 44.261351
v 678.767145 -94.222400 44.051099
v 676.745839 -101.138790 42.959749
v 677.026175 -116.363075 37.246923
v 674.363329 -120.327085 30.088215
v 674.206682 -118.533864 34.352229
v 677.388222 -118.382066 34.927429
v 676.762848 -56.055556 31.609563
v 681.240808 -55.716725 31.415471
v 674.140575 -123.395699 10.617069
v 675.381466 -123.112947 15.385271
v 678.382556 -55.881331 18.412060
v 675.883813 -123.365614 5.781905
v 683.387713 -64.809754 2.650442
v 680.082094 -67.891953 -1.792412
v 681.589241 -73.648428 -8.379205
v 675.990945 -76.852760 -11.903689
v 677.255988 -83.223177 -17.214188
v 676.222735 -85.582585 -18.977280
v 677.421731 -89.470089 -21.389634
v 675.017102 -116.643383 -21.614606
v 678.065525 -108.050848 -26.971225
v 673.485351 -93.946107 43.638570
v 675.086599 -98.727264 43.224636
v 676.494346 -108.054295 41.375434
v 674.275306 -74.888252 42.425905
v 675.496545 -78.852099 43.350385
v 673.016298 -68.454618 40.381315
v 677.756575 -65.559635 39.718317
v 674.097493 -121.457291 25.736035
v 667.896315 -119.702966 31.448322
v 673.271899 -54.820455 26.835408
v 676.836656 -54.735301 26.677778
v 678.660412 -55.038326 21.558108
v 675.022043 -56.843421 15.679384
v 680.246177 -63.105141 4.890649
v 679.902285 -60.294268 9.449202
v 674.268069 -67.349557 -1.455809
v 676.978315 -64.785231 2.187059
v 678.656361 -72.664555 -7.555679
v 674.142897 -119.227657 -17.142146
v 670.625935 -121.005594 -13.151650
v 670.986837 -117.149078 -21.976760
v 677.451766 -111.092276 -26.049320
v 677.288840 -114.143281 -24.004470
v 670.938304 -89.998049 -22.213375
v 679.588498 -94.308716 -23.817386
v 669.383196 -84.034392 43.456325
v 671.899618 -89.122854 43.761607
v 672.007645 -112.286905 39.526634
v 671.387511 -116.027555 37.112229
v 669.123281 -70.896458 40.772735
v 670.445258 -118.197347 34.662730
v 675.695337 -59.727785 36.022245
v 672.594904 -64.447289 38.603991
v 669.682658 -54.924682 26.991249
v 669.327945 -122.695929 18.801398
v 670.606309 -54.867425 21.969594
v 668.891626 -123.435043 10.668305
v 666.768386 -56.378599 16.174975
v 670.621005 -123.495894 5.781716
v 672.378247 -123.272045 0.962622
v 670.811124 -122.205195 -8.196141
v 668.742600 -66.607554 -0.905910
v 664.177522 -122.550429 -8.472974
v 672.887566 -73.506111 -8.889934
v 668.859340 -70.982900 -6.388665
v 672.703066 -70.843275 -5.943149
v 667.210028 -121.323471 -13.006818
v 670.126350 -76.774279 -12.335148
v 670.735737 -80.296834 -15.385118
v 671.298152 -112.974202 -26.209116
v 673.353399 -98.362086 -26.089643
v 673.187643 -102.790283 -27.388251
v 672.096128 -107.734089 -27.907673
v 664.901358 -88.839854 43.231127
v 668.231251 -93.697729 43.292191
v 664.028658 -99.460855 42.302993
v 669.835883 -98.496923 42.876057
v 662.818895 -107.447847 40.549400
v 669.944289 -103.520930 42.011402
v 670.089504 -107.535622 41.025527
v 664.128967 -111.972094 39.095341
v 668.744588 -79.152305 42.855508
v 669.121913 -65.000681 38.474190
v 663.751314 -121.309715 25.461128
v 670.586463 -56.597036 31.767824
v 669.674793 -61.692762 36.672198
v 666.726877 -123.085811 15.320864
v 663.217640 -122.890053 16.435937
v 668.394764 -55.558337 18.691692
v 667.132398 -123.510341 5.824787
v 671.817351 -61.687309 6.483237
v 663.860010 -123.449790 0.858246
v 667.699660 -123.069829 -3.091239
v 669.836642 -68.619841 -3.455148
v 668.440132 -119.762155 -17.440662
v 663.661431 -118.193826 -22.188112
v 665.122941 -83.113547 -18.136960
v 667.812264 -114.643080 -25.672795
v 667.220322 -117.748414 -21.996883
v 668.008081 -102.497000 -27.917230
v 667.442295 -106.981388 -28.643732
v 667.692196 -112.117697 -27.415455
v 664.531096 -84.160155 43.017383
v 667.145858 -115.845940 36.999068
v 665.090553 -117.799806 34.830922
v 663.178503 -74.440901 41.201966
v 660.103244 -81.299559 42.305885
v 664.045720 -119.476059 31.580428
v 668.475230 -58.920748 34.389198
v 669.750315 -59.059428 10.766553
v 660.320038 -123.498985 1.354189
v 661.261330 -123.177099 -4.010618
v 666.280617 -69.684390 -5.058820
v 666.069568 -72.706241 -8.532083
v 663.884277 -120.068407 -17.928870
v 663.347391 -121.624998 -12.964306
v 662.251542 -76.263441 -12.468052
v 665.603983 -89.449996 -22.347122
v 660.454043 -118.966413 -21.627752
v 666.499855 -93.360744 -24.449770
v 662.670736 -102.111121 -28.383417
v 666.972534 -97.318123 -26.288519
v 664.147290 -115.404341 -25.837497
v 661.347986 -88.396520 42.933133
v 659.499136 -93.355408 42.666225
v 659.245660 -115.447650 36.737868
v 656.777124 -116.966140 35.114716
v 660.309645 -117.762065 34.399212
v 662.701045 -63.038831 36.766146
v 665.253143 -64.824323 37.979024
v 659.720238 -120.759354 27.112763
v 661.669183 -59.124966 33.865349
v 663.435572 -57.081283 31.703708
v 664.949215 -55.137948 27.373396
v 660.043402 -122.968648 15.600713
v 663.043785 -55.320880 18.986746
v 665.658535 -54.761996 22.317753
v 663.633113 -123.402219 10.753234
v 656.879141 -123.641842 5.533207
v 661.728192 -56.944796 14.256489
v 662.534332 -59.999920 8.426825
v 656.603428 -123.608136 0.760631
v 664.813166 -64.942654 1.052897
v 661.536587 -66.431576 -1.228482
v 658.331173 -73.329866 -9.838451
v 660.184347 -120.585670 -17.702415
v 661.843376 -80.453723 -16.278223
v 660.213680 -84.492561 -19.577552
v 657.868950 -87.957006 -22.132896
v 660.146091 -117.298056 -24.558460
v 657.590359 -115.809890 -26.923528
v 654.861591 -102.222314 -29.311775
v 661.116690 -112.062735 -28.685408
v 659.317031 -98.011874 42.161629
v 653.947640 -102.430042 41.102954
v 658.928257 -111.711882 38.849039
v 654.490446 -78.235693 41.298013
v 659.725787 -73.244262 40.587272
v 654.642868 -83.893156 42.118169
v 655.497411 -119.355288 30.852761
v 658.759355 -65.198627 37.449419
v 658.717153 -57.626899 31.914884
v 654.507737 -122.899357 15.612031
v 656.547154 -55.496594 27.567741
v 657.217757 -54.707258 22.660799
v 656.631478 -123.406270 10.714553
v 652.670573 -123.654484 0.978777
v 653.564111 -61.192960 5.623889
v 657.606726 -66.351431 -1.432604
v 658.941810 -70.010865 -6.024930
v 654.560584 -70.822705 -7.250528
v 656.683525 -122.093781 -13.177638
v 654.567610 -84.415973 -20.027448
v 653.878216 -117.429386 -26.075995
v 656.786568 -119.062507 -22.482930
v 661.138437 -93.187947 -24.858792
v 659.196288 -97.377922 -27.061721
v 658.039250 -106.875798 -29.842339
v 656.708862 -111.482840 -29.665687
v 653.514770 -110.889338 -30.334554
v 656.399201 -106.387165 -30.026520
v 653.293509 -115.984734 -27.784520
v 654.102395 -92.785522 42.228766
v 650.883469 -106.802381 39.907754
v 653.379989 -116.916119 34.832135
v 655.433680 -64.983452 37.009305
v 650.883889 -68.707107 38.214924
v 648.902883 -74.915545 40.073899
v 654.774329 -69.255073 38.778879
v 654.864223 -120.946933 25.750576
v 652.731521 -63.187261 35.680249
v 655.130378 -58.300973 32.191064
v 653.195512 -55.046153 19.188203
v 650.056711 -123.351038 10.763022
v 653.541229 -123.659293 5.195312
v 649.193471 -123.647445 1.037625
v 654.690904 -123.437858 -4.027750
v 649.664905 -123.229920 -8.473256
v 654.429304 -122.941721 -9.075888
v 653.195951 -122.420470 -13.237887
v 655.260953 -76.275281 -13.086143
v 653.203112 -119.606863 -22.344569
v 653.820514 -121.123236 -18.026336
v 657.958485 -80.378732 -16.567102
v 650.131049 -117.868036 -26.380684
v 650.561034 -86.704440 -21.994942
v 653.247994 -105.882842 -30.395255
v 650.108579 -113.015162 -30.357776
v 650.470606 -102.278584 40.855244
v 652.082550 -115.059101 36.487959
v 650.700692 -111.014102 38.585471
v 649.173629 -83.286386 41.620639
v 648.768180 -88.086357 41.891208
v 649.417164 -116.154722 35.412423
v 648.201391 -118.525634 32.036067
v 644.779489 -121.932137 20.724474
v 650.046435 -54.748768 22.965428
v 651.771473 -55.792890 27.652355
v 647.292479 -122.815181 15.507910
v 651.450611 -55.567546 16.736068
v 651.817881 -57.764830 11.439033
v 649.961285 -123.589923 6.678437
v 646.043420 -123.386878 10.252316
v 650.220236 -67.627292 -3.739853
v 648.781985 -69.755361 -6.523996
v 648.916420 -121.705704 -17.977855
v 647.593206 -122.630376 -13.971724
v 647.763069 -76.092956 -13.561098
v 651.138801 -75.434517 -12.604221
v 649.480365 -79.380553 -16.441112
v 654.274751 -92.175516 -24.976123
v 653.259944 -97.130426 -27.570597
v 649.367370 -115.871549 -28.773861
v 646.617713 -118.298211 -26.651846
v 648.903202 -105.430704 -30.865896
v 649.927045 -110.208154 -31.017511
v 648.685294 -95.303046 41.682582
v 643.481065 -101.964214 40.419381
v 645.960444 -110.637293 38.398135
v 647.925311 -78.115782 40.721921
v 642.838444 -113.873819 36.629400
v 643.568154 -115.573114 35.505748
v 645.937847 -120.737312 25.953816
v 644.894041 -59.986045 32.645785
v 644.174540 -62.818728 34.592130
v 649.188241 -59.751407 32.888051
v 648.670805 -57.494618 30.364025
v 640.947334 -123.270267 11.265925
v 644.968666 -57.196102 11.970653
v 641.673687 -60.315491 5.797902
v 642.766236 -123.744583 0.916904
v 642.638255 -123.693956 -3.675565
v 649.931135 -64.175302 0.882858
v 648.582664 -123.551029 -4.299897
v 646.125103 -123.328539 -8.526731
v 643.599323 -69.240060 -6.390463
v 647.507338 -73.071521 -10.449161
v 642.595054 -122.140147 -18.013397
v 641.464971 -79.092863 -16.889946
v 647.477067 -83.178650 -19.711008
v 648.317385 -120.317957 -22.237381
v 644.006163 -87.988789 -23.465441
v 645.896329 -116.066216 -29.328484
v 643.553723 -100.910615 -30.189797
v 648.862582 -101.503712 -29.792643
v 645.155986 -94.945947 41.429981
v 636.846772 -101.597292 39.971924
v 646.866980 -106.690188 39.646834
v 638.495221 -106.190705 39.194729
v 643.593983 -77.343267 40.190010
v 642.016445 -87.790296 41.385891
v 645.176221 -67.725160 37.204637
v 647.605665 -72.925398 39.372664
v 642.649907 -118.844899 31.019395
v 640.636901 -63.397944 34.587740
v 644.272870 -57.682204 30.142208
v 641.017293 -60.104573 32.324065
v 643.470809 -56.434972 28.121985
v 642.036612 -54.912392 23.337368
v 642.455026 -54.847575 19.704424
v 644.658342 -55.291068 17.127060
v 639.252014 -56.849751 12.165940
v 640.897220 -123.706193 4.154057
v 642.309242 -64.733771 -0.672673
v 642.592072 -123.435535 -8.553841
v 641.380840 -72.925484 -10.943786
v 642.026713 -75.300129 -13.373955
v 642.199431 -120.913519 -22.525618
v 642.475947 -84.341763 -21.049453
v 646.621498 -96.901443 -28.174400
v 639.770242 -91.965097 -26.333315
v 639.758534 -100.159701 -30.315760
v 639.418940 -116.097130 -30.791383
v 642.753351 -118.551137 -27.275859
v 641.068784 -105.353903 -31.833429
v 643.306163 -110.215393 -32.079189
v 644.676586 -113.567488 -31.120202
v 643.854609 -82.999331 41.180265
v 636.723070 -87.534821 40.904897
v 642.164640 -92.506306 41.346851
v 639.441109 -111.052158 37.655040
v 639.380952 -114.979751 35.640254
v 640.383340 -72.374418 38.512130
v 638.179194 -119.006179 30.483104
v 638.203255 -120.525026 26.260497
v 637.657275 -57.227860 28.715233
v 637.795509 -54.821938 21.954353
v 633.144347 -123.158177 11.556234
v 635.620893 -123.844732 -3.736201
v 639.112470 -123.788921 -3.735638
v 638.041535 -123.609627 -8.473451
v 633.123048 -123.283877 -14.784076
v 642.599766 -122.978525 -13.320723
v 635.938388 -122.575000 -18.148978
v 640.681966 -87.038073 -23.177047
v 639.099048 -119.275253 -27.075096
v 636.234072 -95.308367 -28.500941
v 639.164596 -114.292578 -31.894725
v 636.379929 -82.835850 40.481842
v 638.537075 -97.578890 40.666818
v 637.373126 -118.241973 31.777228
v 634.026411 -121.680957 20.964070
v 634.687159 -55.123594 23.249479
v 639.337272 -55.066078 17.477320
v 635.282088 -123.620332 5.956785
v 634.079534 -54.883814 18.407244
v 633.929379 -123.797267 1.249668
v 636.555665 -59.947688 5.908633
v 631.937814 -63.190042 0.403663
v 640.031742 -69.277769 -6.789578
v 636.842194 -73.765521 -12.266492
v 631.954855 -121.821480 -22.971495
v 634.004068 -78.742978 -17.356768
v 636.492370 -83.266934 -20.842745
v 634.958305 -119.876436 -27.124493
v 635.710996 -121.521247 -22.760947
v 637.127172 -89.543146 -25.141663
v 636.033569 -116.782812 -30.963641
v 636.058664 -100.295515 -30.805883
v 632.534181 -99.992836 -31.089713
v 635.942729 -104.875512 -32.360603
v 637.468224 -109.600427 -32.916234
v 633.311108 -114.014893 -33.046880
v 629.606598 -91.950552 40.363904
v 630.786625 -87.303212 40.440996
v 631.289567 -96.733354 40.200048
v 633.137414 -92.140980 40.620791
v 631.139388 -110.360484 37.395132
v 631.401345 -114.635456 35.268171
v 632.993098 -72.828214 37.949000
v 632.773084 -82.745580 40.152810
v 630.976553 -118.262754 31.311034
v 632.353423 -120.492957 25.719431
v 636.991965 -66.935367 36.045518
v 636.655911 -61.741748 33.090095
v 633.990290 -57.241922 28.266046
v 634.717728 -122.560383 16.281406
v 630.234468 -55.393276 23.747472
v 631.741503 -123.583286 6.198020
v 633.942164 -56.176625 13.217011
v 628.653958 -123.978813 -3.690587
v 629.692476 -59.951559 5.199580
v 629.093936 -123.836282 -9.469562
v 632.109466 -123.797446 -8.528966
v 632.411650 -73.496135 -12.420959
v 629.013625 -123.192137 -17.535889
v 633.059577 -95.944911 -29.175821
v 632.292855 -117.413284 -31.153471
v 629.477536 -101.291730 39.478292
v 630.998643 -106.110435 38.631625
v 630.553022 -70.939391 37.078256
v 635.079838 -78.080069 39.550077
v 629.208497 -82.026162 39.739138
v 628.594348 -120.137875 26.444538
v 629.682146 -66.277035 34.915410
v 626.204119 -67.419659 35.145906
v 626.506995 -58.290581 28.708429
v 630.106350 -57.905255 28.701613
v 626.052271 -56.737792 10.842557
v 628.559471 -55.835701 13.483889
v 632.360282 -57.165403 10.727116
v 631.845424 -66.875404 -4.592638
v 632.264167 -70.347895 -8.856065
v 628.573517 -123.606035 -13.646871
v 628.456418 -122.200897 -22.810577
v 628.822390 -77.161470 -16.408224
v 625.386584 -121.122586 -27.141280
v 632.775854 -83.246686 -21.219974
v 626.002674 -81.847602 -20.762817
v 629.549170 -120.575356 -27.143656
v 632.378316 -104.635846 -32.720872
v 628.798071 -104.399014 -33.099660
v 630.827032 -109.210806 -33.826740
v 627.610372 -117.684660 -31.826664
v 628.276454 -114.056267 -33.837580
v 625.997104 -86.613611 40.032866
v 626.043940 -91.711726 40.108749
v 626.041590 -96.493384 39.799166
v 624.387650 -100.677901 39.219671
v 622.362116 -110.055347 36.982396
v 624.456183 -114.343726 35.122043
v 626.243949 -77.062287 38.524640
v 622.808824 -72.063823 36.746157
v 625.477359 -121.265528 21.887414
v 622.018935 -61.381824 31.134381
v 626.211039 -60.879568 31.152171
v 627.007452 -122.390428 16.163978
v 622.946860 -58.545317 28.643324
v 623.702710 -122.987949 11.489951
v 625.605585 -123.577848 6.232242
v 628.547991 -54.803080 18.499285
v 625.527119 -123.827421 1.749879
v 627.424399 -60.522927 4.026927
v 623.344480 -63.217800 -0.505478
v 626.929045 -66.402990 -4.535834
v 622.329907 -124.010915 -7.975745
v 627.498181 -71.194928 -10.330274
v 621.554197 -123.453987 -18.144873
v 624.768177 -78.425770 -17.994487
v 621.846633 -74.886111 -14.888380
v 625.782835 -76.225809 -15.817425
v 621.591094 -121.236218 -27.844739
v 628.020086 -86.751612 -24.238148
v 626.515376 -119.890858 -29.304540
v 622.126802 -90.028925 -27.021710
v 625.948181 -95.260269 -29.635702
v 621.552774 -104.060741 -33.894645
v 625.176011 -108.830456 -34.600015
v 623.771971 -113.741413 -34.724546
v 622.612104 -81.531023 39.138636
v 622.511952 -91.527505 39.818929
v 622.334841 -105.636812 38.184710
v 618.868259 -109.900826 36.779038
v 618.908777 -105.388466 37.985739
v 620.424738 -76.905570 37.996551
v 619.066147 -81.906941 38.920778
v 621.710194 -118.381433 30.653926
v 623.513461 -117.414075 32.189026
v 623.021889 -66.085800 34.205789
v 619.949118 -119.873728 26.764441
v 622.005761 -121.147002 21.921901
v 621.309362 -122.249740 16.136142
v 625.348619 -55.651769 23.947059
v 620.152378 -55.416033 13.921044
v 624.952378 -59.821393 4.928801
v 621.746340 -123.847121 1.400453
v 621.959961 -124.020775 -3.799804
v 618.274404 -124.008847 -13.422184
v 615.762817 -69.283292 -9.330386
v 618.031608 -122.770567 -23.829573
v 619.398328 -78.101333 -18.206184
v 617.933984 -121.748253 -27.586770
v 618.175631 -86.339405 -25.037615
v 620.455290 -119.005091 -32.016297
v 623.624095 -99.404646 -31.845695
v 621.922867 -108.944570 -35.070871
v 620.223552 -112.903153 -35.445381
v 621.766939 -118.175456 -32.646156
v 618.121059 -119.817478 -31.462192
v 617.774152 -103.921210 -34.283399
v 622.252965 -96.142829 39.551023
v 617.614578 -100.695045 38.710804
v 618.856624 -114.105721 34.855454
v 618.861068 -90.959274 39.547716
v 616.662733 -71.034112 35.764900
v 618.938082 -65.551708 33.484217
v 619.140321 -59.201969 28.916742
v 619.427184 -56.047360 24.270290
v 620.803910 -123.532026 6.193230
v 621.562833 -54.804572 18.901344
v 616.516032 -123.984011 -0.746776
v 617.785249 -58.650770 6.186953
v 618.644090 -124.082745 -3.848130
v 616.234580 -63.171567 -1.302005
v 617.713452 -124.123315 -8.590287
v 616.462657 -74.322345 -14.895030
v 614.349438 -122.081015 -27.604907
v 618.569516 -94.202169 -29.868315
v 615.388336 -99.803327 -32.985248
v 616.468869 -108.065479 -35.629408
v 618.263444 -115.015642 -35.265089
v 611.998080 -95.781634 38.842031
v 615.091390 -91.390603 39.248090
v 612.789211 -109.274887 36.566472
v 615.408739 -109.735763 36.612759
v 619.531513 -73.671738 36.976614
v 611.985202 -75.686329 36.918324
v 613.608276 -88.527789 39.086971
v 614.857004 -116.646087 32.521982
v 615.646764 -118.125852 30.611780
v 618.564719 -121.027960 22.166451
v 615.542235 -60.041525 29.284093
v 615.011792 -122.048468 16.542163
v 613.068496 -123.847955 1.528231
v 611.269815 -124.042679 -2.858629
v 614.586089 -124.021165 -13.318040
v 610.552072 -123.800798 -19.345701
v 614.591659 -78.118895 -18.753944
v 616.051109 -81.245695 -21.306958
v 614.532008 -123.473877 -20.517025
v 614.570087 -120.236613 -31.707392
v 615.178041 -118.084814 -34.145464
v 612.076198 -103.455108 -34.884102
v 615.285242 -112.664953 -36.256849
v 614.253238 -115.513127 -35.823582
v 608.125789 -90.657435 38.661133
v 608.514947 -100.288501 38.091786
v 608.386454 -95.226241 38.604954
v 610.228409 -104.985507 37.430828
v 608.325547 -80.659171 37.750547
v 613.207119 -81.296654 38.291490
v 609.041161 -86.410862 38.537458
v 611.319863 -119.561349 27.052938
v 615.158527 -66.100473 33.372315
v 608.621489 -71.006821 35.040364
v 608.208292 -120.755285 22.438375
v 611.247697 -61.222534 29.787781
v 609.798859 -121.963667 16.624733
v 612.090529 -120.606865 23.456647
v 608.101920 -59.175078 27.587026
v 615.438861 -56.307351 24.459009
v 613.326583 -122.819612 11.877272
v 614.205622 -55.224458 14.203420
v 613.285906 -54.923013 19.264401
v 612.719409 -123.451658 6.471790
v 614.640525 -56.227799 11.005912
v 607.852018 -123.828941 1.574027
v 611.509721 -58.244293 6.307977
v 613.733525 -60.922795 1.833648
v 608.363783 -60.333972 2.179579
v 614.234505 -124.144751 -8.537996
v 612.281291 -66.472437 -6.259180
v 610.818809 -69.577128 -10.269644
v 607.502767 -124.014369 -18.134032
v 608.406239 -122.680039 -27.490822
v 613.790059 -89.490037 -27.659438
v 611.238642 -94.105817 -30.704655
v 607.384826 -120.770974 -32.582119
v 610.415715 -118.281319 -34.945166
v 609.093052 -107.611345 -36.564368
v 606.759489 -109.325918 36.102880
v 611.842760 -113.675008 34.687015
v 607.606506 -116.105214 32.655647
v 605.287284 -70.144501 34.380195
v 607.912073 -76.109541 36.717780
v 608.026555 -65.215240 32.148391
v 608.571597 -56.936563 24.782477
v 608.734188 -55.029700 19.534018
v 607.522392 -123.358396 6.608191
v 608.823064 -55.065035 14.340257
v 608.954195 -56.247465 10.307989
v 605.880823 -58.653921 4.869467
v 611.601653 -62.301945 -0.620627
v 604.839103 -63.161159 -2.725602
v 607.599216 -124.171521 -13.246212
v 605.636195 -65.726850 -6.171731
v 610.265113 -72.738169 -13.912482
v 604.868020 -72.519754 -14.312134
v 604.957617 -123.614843 -23.567964
v 609.711424 -80.335320 -21.201761
v 607.430844 -94.182979 -31.208254
v 609.211247 -90.185298 -28.597010
v 605.659046 -102.558863 -35.380015
v 603.749700 -107.218037 -37.140065
v 607.067723 -112.278375 -37.464522
v 607.447919 -117.151344 -36.295384
v 603.548055 -116.512883 -37.298440
v 602.583263 -99.444333 37.751701
v 605.031872 -104.743450 37.129431
v 601.944074 -113.144297 34.347028
v 601.482161 -85.660571 37.963737
v 605.010088 -85.907403 38.248887
v 606.066132 -117.725658 30.593115
v 605.009048 -119.311608 27.320358
v 601.581586 -75.724383 36.079741
v 604.566500 -64.113049 31.143613
v 604.898204 -122.664336 11.842394
v 603.683486 -57.145287 24.682888
v 604.213171 -123.372992 6.270125
v 605.043134 -54.943806 14.627479
v 605.137725 -55.109273 19.750042
v 603.016262 -56.771187 8.409011
v 604.694715 -124.037853 -3.124888
v 604.061710 -124.220943 -8.432487
v 605.011125 -68.798165 -10.102004
v 601.017944 -68.037243 -9.691076
v 598.200222 -72.219802 -14.743606
v 604.019509 -85.702536 -26.090946
v 601.777281 -118.873854 -36.140208
v 600.780731 -98.146212 -34.087324
v 600.253023 -102.293361 -35.987397
v 603.732973 -96.667899 -32.962906
v 603.416433 -111.665042 -37.959544
v 604.179820 -95.486020 38.235093
v 598.521712 -112.954925 34.265188
v 598.879834 -109.335606 35.650621
v 602.417943 -80.012159 37.190280
v 597.855822 -114.980748 32.975516
v 600.009076 -117.543155 30.558261
v 599.879933 -70.110691 33.964382
v 597.399395 -80.199759 36.880199
v 600.998805 -119.182517 27.445917
v 604.760227 -120.663874 22.425732
v 601.783374 -59.537873 27.314919
v 604.424801 -121.798558 16.981790
v 600.481002 -122.548651 11.878947
v 603.881441 -55.794512 10.987462
v 594.951128 -55.480762 10.918829
v 600.806078 -124.054741 -3.772114
v 598.482962 -58.357598 4.631018
v 600.130119 -62.551464 -2.404254
v 598.416327 -64.935934 -6.054683
v 596.967404 -124.361205 -18.089702
v 602.361314 -124.252666 -13.190393
v 600.366966 -123.914449 -22.965848
v 602.709766 -124.149998 -18.370606
v 603.154594 -81.157227 -22.568761
v 601.070155 -77.564559 -19.661676
v 603.187531 -123.022182 -27.667472
v 599.270298 -89.060395 -28.982195
v 602.164976 -93.168374 -31.262510
v 601.538507 -121.600887 -32.346073
v 597.006248 -119.291839 -36.607428
v 599.209676 -111.791332 -38.614490
v 599.617226 -116.403753 -37.984350
v 597.956041 -99.587176 37.433870
v 599.834930 -104.494904 36.811750
v 600.511881 -90.867106 38.163422
v 597.481686 -120.222578 24.042200
v 594.541941 -62.345774 29.132474
v 599.042622 -61.711482 28.984423
v 597.518424 -58.126347 25.427559
v 598.965289 -55.315089 20.024391
v 600.772685 -123.226737 6.791692
v 594.052932 -56.101051 8.957747
v 596.890981 -124.023625 -3.504048
v 597.550579 -68.500155 -10.641376
v 594.378953 -69.042597 -11.649737
v 593.806087 -80.696470 -23.302862
v 600.549634 -85.211928 -26.132889
v 593.112037 -123.493196 -28.164555
v 596.612763 -122.075338 -32.361113
v 595.624840 -101.597638 -36.316127
v 600.144810 -106.964794 -37.585222
v 596.106518 -116.417611 -38.537393
v 591.999298 -104.786288 36.235690
v 594.422059 -113.378577 33.788239
v 596.225975 -85.362284 37.559580
v 592.812120 -90.104115 37.610503
v 591.370078 -95.156623 37.345080
v 594.620493 -98.495779 37.279955
v 595.003959 -117.030882 30.919449
v 591.827029 -118.761747 27.825883
v 597.044248 -65.170800 31.268713
v 597.440642 -122.070971 14.970036
v 593.989675 -58.156765 25.094669
v 594.098236 -122.510153 11.363290
v 596.288032 -54.769046 15.005891
v 594.116591 -123.092518 6.912446
v 601.315142 -123.792843 0.999620
v 589.965726 -123.975557 -3.284786
v 588.320598 -124.416830 -13.201155
v 593.727960 -124.261034 -8.210595
v 593.600486 -124.377061 -13.163517
v 592.285667 -64.482369 -6.197837
v 592.278006 -66.754804 -9.163875
v 594.569554 -72.296615 -15.248942
v 590.417918 -124.135978 -24.010440
v 589.209531 -123.782397 -27.731322
v 590.360532 -88.560133 -29.688788
v 593.112561 -120.210681 -36.416159
v 593.258349 -122.448801 -32.152169
v 594.004453 -93.116467 -32.204173
v 590.651680 -96.902762 -34.723188
v 592.967088 -106.436851 -38.426491
v 592.916363 -111.190150 -39.482246
v 592.476360 -116.097457 -39.284860
v 589.620833 -120.042098 -37.203189
v 588.858410 -115.794010 -39.967608
v 594.897165 -108.486013 35.679413
v 588.288120 -108.009628 35.298972
v 587.997385 -112.810946 33.663432
v 586.987573 -75.020559 34.793278
v 590.872918 -84.695906 37.116448
v 591.062325 -75.117254 35.164004
v 592.314994 -120.595030 22.023730
v 593.073819 -70.282841 33.528600
v 591.296178 -59.278225 26.066170
v 590.521518 -63.991421 29.862044
v 588.970694 -122.204590 12.572392
v 594.444291 -55.573927 20.384737
v 590.656700 -123.027382 6.871036
v 589.179269 -54.786754 15.364655
v 590.318451 -123.558804 1.857022
v 589.273592 -57.960741 4.042797
v 590.247765 -124.250421 -8.145247
v 587.714223 -64.142537 -6.256783
v 589.719530 -61.481350 -2.057494
v 586.569715 -66.546341 -9.603965
v 587.464160 -124.411866 -19.295767
v 586.242999 -124.331727 -23.178694
v 592.914868 -75.608876 -18.802607
v 590.504737 -79.425252 -22.536186
v 589.437615 -122.812289 -32.007357
v 589.071705 -121.619940 -35.006001
v 589.469457 -101.547642 -37.114294
v 587.602551 -89.842060 37.231391
v 586.516421 -85.335406 36.872945
v 586.097479 -99.369323 36.619121
v 589.496515 -116.820829 30.845738
v 587.278293 -118.526375 28.017904
v 587.446276 -79.500051 36.067674
v 586.903097 -119.880920 24.378850
v 585.384121 -68.951342 32.205203
v 584.278015 -57.480886 23.078325
v 583.753780 -122.881986 7.113163
v 587.212512 -122.945008 7.099692
v 585.216565 -55.977774 20.449475
v 586.042998 -55.158639 11.157978
v 588.751315 -55.766649 9.205278
v 583.268660 -124.213667 -8.128118
v 583.306489 -124.461016 -13.517333
v 584.823750 -70.314209 -14.220650
v 589.464983 -71.904574 -15.433544
v 582.542849 -123.060600 -32.797831
v 589.465411 -83.076203 -25.745166
v 586.041317 -87.660959 -29.571516
v 581.735612 -121.256346 -37.114045
v 585.732012 -91.568077 -32.250512
v 585.510003 -105.790121 -39.224368
v 585.688438 -115.443839 -40.600159
v 586.011638 -120.281328 -37.633446
v 586.913492 -111.460896 -40.393606
v 584.216355 -94.456684 36.962186
v 580.749177 -94.269311 36.734497
v 580.832603 -98.991925 36.327505
v 582.593849 -103.667337 35.796405
v 582.626424 -108.217575 34.873475
v 580.931239 -112.529389 33.339219
v 580.054021 -74.875418 34.198144
v 581.849094 -81.047010 35.914146
v 577.419609 -69.027903 31.563658
v 587.793445 -71.398583 33.542243
v 585.443065 -120.420736 22.246751
v 580.809957 -60.070697 25.678472
v 581.348562 -65.681120 30.027911
v 582.218763 -122.005776 13.067775
v 579.848929 -54.883138 15.687310
v 583.886929 -54.836445 15.563907
v 585.424802 -123.503118 2.113435
v 579.540426 -123.941916 -3.104656
v 584.735040 -123.947086 -3.200637
v 578.032164 -124.438311 -13.603295
v 580.774822 -67.686317 -11.706119
v 582.902202 -124.423831 -23.147417
v 579.893676 -71.962151 -16.635238
v 585.832090 -123.891722 -28.070215
v 582.215464 -82.332844 -26.062455
v 578.981186 -121.948881 -36.492255
v 581.063264 -92.462358 -33.477820
v 582.213225 -117.346752 -40.596073
v 578.484757 -120.277501 -39.062164
v 578.748546 -105.007309 -39.895574
v 580.485547 -109.960324 -41.106260
v 580.192255 -85.029306 36.374310
v 577.443273 -103.441462 35.506963
v 583.010675 -116.363340 30.854118
v 576.997925 -118.210618 28.049363
v 578.883834 -79.171645 35.332468
v 580.881322 -118.217195 28.190617
v 577.894300 -72.628323 33.216898
v 576.948045 -60.140870 25.365816
v 581.670009 -63.083191 28.309194
v 573.575318 -122.008287 11.600934
v 578.568600 -122.780139 7.174088
v 579.996232 -56.504898 20.988331
v 580.318345 -55.129959 10.381892
v 576.691369 -123.307020 2.755035
v 576.884296 -54.979320 10.727048
v 582.051642 -57.101872 4.852809
v 582.453042 -58.079720 2.889917
v 576.290586 -124.184279 -8.080763
v 576.447209 -64.043122 -7.502466
v 575.463414 -124.598223 -18.072285
v 583.066512 -64.426711 -7.247016
v 576.919988 -67.129270 -11.498119
v 579.486335 -69.485345 -13.982948
v 581.111228 -75.379157 -19.960136
v 581.539883 -79.108008 -23.382933
v 579.407969 -99.326086 -37.390304
v 582.053255 -102.694830 -38.578586
v 579.856826 -114.703294 -41.605741
v 576.779085 -84.362942 36.088744
v 577.216216 -89.272539 36.492574
v 580.341536 -89.640442 36.736542
v 575.647642 -98.724530 36.039295
v 575.309921 -107.953681 34.513615
v 574.262677 -112.124501 33.117538
v 577.539476 -116.175062 30.755991
v 573.794806 -78.892543 34.895002
v 579.478520 -119.987610 23.495473
v 578.206112 -121.418289 16.469747
v 576.327087 -62.880250 27.663051
v 573.502117 -54.777977 13.051612
v 572.585452 -123.803364 -2.959922
v 573.026726 -55.007494 9.989619
v 576.059104 -123.873439 -3.094515
v 574.964218 -56.603578 5.060521
v 575.128812 -57.751079 2.554105
v 578.527271 -60.611608 -2.059997
v 575.708445 -124.574683 -22.874476
v 577.288930 -124.251215 -27.698574
v 577.117468 -123.502819 -32.445143
v 577.381353 -81.658642 -26.058257
v 572.425584 -95.387355 -36.260277
v 574.007977 -91.599969 -33.733982
v 578.951079 -117.441427 -41.073109
v 570.056381 -89.385852 36.039398
v 573.815347 -93.878095 36.237922
v 572.262897 -103.214921 35.278894
v 570.627774 -112.109087 32.907512
v 573.561237 -117.949068 28.401678
v 570.597313 -66.599592 29.740044
v 573.213077 -69.411888 31.425730
v 574.128339 -119.888341 23.675112
v 573.335228 -60.461313 25.450257
v 573.389909 -122.637864 7.200484
v 573.868718 -56.833943 21.054991
v 570.024758 -55.078276 15.854276
v 565.604081 -123.044234 2.242099
v 572.800044 -124.119080 -7.998851
v 569.798692 -66.686708 -11.841937
v 574.758719 -71.265227 -16.518820
v 574.103437 -74.246357 -19.653414
v 571.714311 -77.562348 -23.073049
v 571.839130 -123.747790 -32.456286
v 568.309979 -123.863348 -32.446237
v 574.954495 -88.041784 -31.259824
v 571.957884 -118.423135 -41.637179
v 568.098273 -119.347344 -41.599464
v 573.833005 -122.276458 -36.831056
v 572.920593 -120.399741 -39.910749
v 573.642420 -100.738334 -38.864465
v 569.311159 -104.545244 -41.045517
v 572.279733 -114.361050 -42.713296
v 571.532923 -109.377915 -42.233231
v 566.744841 -93.147581 35.835810
v 563.710471 -107.404978 33.967746
v 568.894980 -107.642770 34.268957
v 570.013651 -115.864251 30.694943
v 569.681507 -79.126554 34.589159
v 566.159320 -78.823114 34.278790
v 566.856156 -84.027375 35.373132
v 570.343515 -84.517598 35.673312
v 566.526821 -88.948876 35.775588
v 567.473654 -67.907606 30.248493
v 568.002749 -73.549417 32.789635
v 570.450746 -121.202656 16.857182
v 567.964676 -62.966294 27.085306
v 569.944033 -56.985220 20.919108
v 573.224095 -123.191717 2.825933
v 569.700277 -56.086663 5.686439
v 568.194404 -54.818259 10.802564
v 567.045193 -57.291780 2.560208
v 571.143479 -59.690798 -1.437359
v 563.681910 -124.496572 -13.447945
v 564.095505 -60.032055 -2.937144
v 569.457100 -124.443781 -12.955760
v 563.929615 -66.580929 -12.418971
v 569.051842 -70.631309 -16.517651
v 563.769692 -71.332466 -17.962520
v 565.054870 -72.685732 -19.190266
v 568.685986 -124.671623 -22.797274
v 565.227601 -77.898051 -24.205140
v 568.508019 -124.495069 -27.621054
v 568.611566 -83.076935 -28.291994
v 568.298282 -90.639915 -33.899021
v 568.250440 -122.422727 -37.473964
v 565.133955 -99.766465 -39.545335
v 567.368478 -113.987990 -43.445462
v 563.949803 -113.368192 -43.947411
v 570.434946 -98.436031 35.720630
v 563.542139 -98.134846 35.328503
v 565.456678 -111.930315 32.706261
v 564.132384 -115.636046 30.640002
v 563.265637 -117.541001 28.701394
v 567.788995 -117.942644 28.254929
v 567.737330 -119.312883 25.435018
v 564.223116 -119.737116 23.889632
v 568.075350 -61.179024 25.667561
v 562.213299 -61.964577 25.782376
v 563.473092 -67.879132 29.874112
v 565.280069 -121.081132 16.966793
v 561.016428 -121.603735 12.486441
v 566.256623 -57.510237 21.344904
v 562.778086 -57.766814 21.356844
v 561.269764 -56.887627 2.769157
v 569.229529 -124.137795 -8.158260
v 569.514017 -62.955793 -6.789778
v 568.462353 -124.663383 -17.958315
v 564.973443 -124.593778 -27.614744
v 563.564583 -82.162666 -28.204409
v 559.285601 -85.099368 -31.096984
v 564.698838 -94.940803 -37.030070
v 562.165407 -123.059549 -37.044343
v 565.770226 -109.084952 -42.974838
v 564.295427 -118.514785 -42.795682
v 560.159006 -102.658791 34.630107
v 561.816674 -88.348660 35.410224
v 562.284721 -77.931862 33.800575
v 561.745887 -73.156653 32.198362
v 558.745935 -67.964922 29.541626
v 564.720983 -122.344097 7.506093
v 566.160979 -55.333166 16.399087
v 560.966982 -54.741014 11.046796
v 562.156860 -123.632507 -2.708924
v 564.407702 -55.780989 5.903907
v 561.587554 -124.062349 -7.946296
v 557.555072 -124.340181 -12.480685
v 560.069586 -124.628391 -17.568012
v 562.584165 -63.023366 -7.794555
v 558.238221 -61.865338 -6.690856
v 564.344153 -124.630486 -23.381422
v 560.302335 -74.427992 -21.514847
v 563.713304 -124.068240 -32.720099
v 561.413708 -124.603910 -27.644696
v 560.960027 -90.613133 -34.847267
v 560.949165 -98.886376 -39.721290
v 561.971819 -104.112941 -41.921484
v 559.100708 -113.648513 -44.683782
v 560.324795 -118.353258 -43.535958
v 562.523357 -120.799185 -41.173172
v 562.715474 -83.324242 34.966375
v 556.569098 -88.473303 35.092637
v 559.925571 -92.093876 35.379922
v 560.242684 -121.218990 15.598723
v 559.518828 -122.893927 2.501091
v 557.388008 -55.490362 6.041583
v 556.460166 -59.811338 -3.655405
v 558.446245 -70.840851 -18.026964
v 556.120622 -124.661035 -27.618676
v 557.994915 -81.399975 -28.186795
v 556.069589 -123.369412 -37.076736
v 554.167444 -121.509159 -41.508254
v 557.739055 -121.152332 -41.502860
v 556.360069 -93.547847 -37.351723
v 558.973422 -108.751236 -43.911253
v 553.727029 -107.408527 -44.324500
v 553.723164 -115.557043 -45.386758
v 555.887801 -112.706720 -45.098137
v 556.824935 -118.200488 -44.099390
v 558.273941 -97.684877 35.028303
v 554.989557 -102.436510 34.370823
v 555.071170 -107.065416 33.621493
v 558.562682 -111.686861 32.527315
v 553.818897 -115.315540 30.400358
v 558.980788 -115.513099 30.579833
v 558.117674 -117.400285 28.751402
v 556.054131 -77.750059 33.296211
v 556.043538 -93.467329 35.119751
v 558.861769 -119.160953 25.711214
v 556.246417 -119.923808 23.291560
v 553.393912 -67.378798 28.749420
v 553.344581 -121.154637 15.883977
v 557.510204 -58.212261 21.443839
v 552.255269 -58.642945 21.483496
v 557.787762 -122.165421 7.704191
v 557.469984 -55.564551 16.520541
v 555.699457 -54.708794 11.231997
v 556.919236 -123.492311 -2.595880
v 552.109566 -55.272474 6.279970
v 555.772948 -57.916458 -0.239942
v 555.346564 -123.924553 -7.474557
v 552.867598 -62.532693 -8.397671
v 552.915587 -124.695985 -18.879391
v 554.959846 -73.667073 -21.416790
v 554.645876 -124.685653 -22.663056
v 550.969818 -73.394323 -21.642944
v 550.568534 -76.018691 -24.259481
v 556.063201 -77.403177 -24.834301
v 550.611430 -124.430644 -32.402408
v 557.644726 -124.272403 -32.439159
v 549.201833 -90.067590 -36.025294
v 553.650418 -90.708910 -35.960974
v 555.446522 -98.816566 -40.448866
v 556.827177 -103.962094 -42.617015
v 553.172337 -118.331139 -44.622298
v 549.453933 -117.365158 -45.603694
v 553.271590 -94.594096 34.910822
v 551.801208 -111.233840 32.295919
v 552.660140 -117.033375 28.892334
v 554.509158 -82.823575 34.299218
v 549.746715 -92.919209 34.777594
v 552.436329 -73.087554 31.479177
v 549.439874 -78.200411 32.896001
v 549.682530 -119.846388 23.391186
v 551.924625 -61.238621 24.160313
v 548.910371 -121.477314 12.827643
v 545.854804 -122.625470 3.141376
v 550.826819 -122.067035 7.896507
v 550.430761 -54.706674 11.365357
v 553.411844 -122.801049 2.600712
v 549.904384 -56.211798 2.988547
v 552.228564 -58.730320 -2.241189
v 551.155038 -124.349252 -12.922929
v 546.381680 -62.085677 -8.546187
v 551.093515 -124.726723 -22.681842
v 543.881713 -124.376421 -33.084650
v 554.023635 -82.528046 -29.660019
v 550.388896 -123.575325 -37.157991
v 550.285355 -121.505695 -42.015081
v 551.654783 -94.142291 -38.401380
v 548.346351 -103.967188 -43.817478
v 550.330456 -108.099094 -45.024921
v 546.479577 -107.110856 -45.252542
v 550.902775 -112.366016 -45.843696
v 549.603766 -101.830508 34.173050
v 549.883606 -106.830354 33.359372
v 546.611310 -111.558415 31.827375
v 549.956738 -115.042759 30.326017
v 548.467153 -83.104178 33.923236
v 551.266304 -87.914404 34.724771
v 551.156906 -118.959325 25.974871
v 545.725615 -115.274183 29.934713
v 548.677187 -72.820399 31.041475
v 543.148832 -120.748210 18.732157
v 550.635044 -63.606402 25.939955
v 548.733667 -68.057367 28.712523
v 545.242855 -56.123327 16.807349
v 548.824926 -58.749447 21.300939
v 550.476090 -55.867892 16.708391
v 547.644968 -124.304046 -12.894903
v 544.331783 -56.259836 2.235806
v 548.722741 -58.521323 -2.185012
v 547.840434 -124.606987 -17.623873
v 550.854189 -66.154289 -13.504212
v 543.804691 -124.744816 -27.524624
v 548.047365 -75.054675 -23.666343
v 547.584184 -69.800284 -18.193809
v 550.484217 -124.705614 -27.379374
v 543.406314 -85.484932 -33.349140
v 546.434953 -122.240229 -41.364818
v 543.343645 -123.651383 -37.548959
v 548.414997 -98.330927 -41.221281
v 544.440084 -111.987689 -46.710463
v 546.648048 -118.920589 -45.209468
v 543.028847 -119.568384 -45.282807
v 545.165830 -102.060640 33.845060
v 542.990616 -106.502481 32.999711
v 545.884930 -92.535640 34.545699
v 542.655408 -92.266284 34.313603
v 546.192603 -96.874842 34.413532
v 546.500783 -118.603398 26.394289
v 543.791226 -119.642105 23.897557
v 545.071435 -68.158497 28.521746
v 545.943353 -121.268662 14.591173
v 544.708799 -63.869692 25.695342
v 541.718070 -56.340892 16.963159
v 545.579553 -122.033035 7.776823
v 543.048584 -123.261492 -2.428872
v 551.853378 -123.846930 -7.287829
v 547.646851 -55.135114 6.328901
v 545.124307 -59.566919 -4.593347
v 547.894862 -124.707783 -22.051317
v 543.082248 -65.081693 -13.102901
v 544.479327 -72.893826 -21.889042
v 544.208102 -77.312329 -26.247999
v 544.993471 -81.873529 -30.206107
v 540.351149 -88.558482 -36.083572
v 541.987720 -122.294202 -41.743144
v 541.097208 -102.521527 -44.242094
v 542.801974 -107.152494 -45.813633
v 544.737407 -116.582606 -46.520959
v 538.086578 -106.326227 32.767004
v 543.582735 -80.445965 33.047639
v 542.006760 -82.755728 33.426814
v 543.048215 -99.360165 34.026859
v 539.608086 -114.966146 29.858583
v 542.764598 -115.188138 29.870985
v 539.977834 -118.640319 26.171907
v 543.189455 -118.830410 25.940805
v 542.294173 -77.100835 32.066112
v 539.165584 -71.102131 29.599349
v 543.406745 -61.353223 23.577345
v 540.427675 -121.963523 8.195364
v 542.479972 -121.243663 14.652778
v 543.466641 -59.323852 21.527066
v 542.275572 -54.775679 11.492647
v 541.583558 -54.968975 6.327771
v 543.431637 -123.975066 -9.297915
v 539.257608 -56.861397 0.022683
v 542.402088 -124.211014 -12.811437
v 537.355463 -59.944054 -6.327157
v 540.487722 -124.747754 -22.748221
v 539.338801 -73.660948 -23.208516
v 538.971946 -124.793898 -27.419014
v 539.996635 -124.460911 -32.647609
v 538.046464 -80.756006 -30.057136
v 537.658346 -123.888534 -37.013079
v 541.297738 -93.184411 -39.134507
v 538.295266 -121.828929 -43.111130
v 539.306128 -111.770667 -47.424952
v 535.718239 -111.486108 -47.922444
v 536.340288 -110.445462 31.605953
v 541.662376 -110.785103 31.820094
v 537.299537 -86.804223 33.698027
v 537.493943 -91.991975 33.969779
v 539.535469 -97.248497 33.972607
v 536.013323 -114.639230 29.810649
v 536.488825 -118.595863 26.165852
v 535.408599 -71.650298 29.567600
v 535.463618 -76.846213 31.515712
v 538.246095 -81.753398 32.996799
v 536.596315 -59.862627 21.563795
v 540.383265 -122.508013 3.602506
v 537.244935 -54.836224 6.545389
v 536.247425 -54.876481 11.608610
v 535.805024 -55.769607 2.541923
v 538.833602 -124.474209 -16.773112
v 533.851574 -62.617541 -10.866633
v 533.841603 -124.507118 -17.596134
v 537.030341 -124.717533 -22.511080
v 533.569657 -124.691620 -22.422636
v 539.313521 -65.659960 -14.308304
v 538.031656 -76.789387 -26.426870
v 535.627946 -84.223142 -33.320909
v 537.983714 -122.750036 -41.194846
v 532.928555 -87.779987 -36.490297
v 533.947462 -92.881249 -39.963810
v 538.667502 -97.782974 -42.223485
v 534.053559 -101.633099 -44.885212
v 536.178069 -106.589708 -46.583248
v 532.202148 -106.350989 -47.088118
v 538.397579 -119.558689 -45.919563
v 538.545558 -116.537167 -47.402542
v 532.335156 -91.699531 33.695270
v 534.192696 -96.666401 33.640553
v 532.587219 -101.332563 33.172788
v 532.961412 -111.160832 31.173873
v 532.517885 -115.139228 29.339375
v 538.265204 -119.707519 23.551105
v 530.900767 -118.150569 26.538142
v 537.153403 -66.832472 27.175619
v 534.442518 -120.702606 18.773979
v 536.965488 -121.286418 13.689303
v 536.891378 -64.380285 25.547960
v 536.498468 -56.615481 17.058689
v 532.606604 -122.403633 3.303447
v 534.676587 -123.075694 -2.211638
v 536.249564 -123.706632 -7.461641
v 531.381258 -56.419999 0.248786
v 534.900217 -124.213654 -13.327040
v 531.230796 -58.153294 -3.742029
v 530.515646 -62.352853 -10.849176
v 533.066517 -65.358651 -14.650625
v 531.912775 -68.472879 -18.542024
v 534.923897 -73.244804 -23.257218
v 530.075258 -124.763557 -27.168817
v 532.944567 -124.534126 -32.382948
v 529.258626 -80.105839 -30.492663
v 533.337217 -76.233599 -26.376452
v 531.623040 -123.957595 -37.274927
v 526.060114 -120.733652 -46.130409
v 529.469567 -122.969000 -41.561462
v 529.414756 -111.069676 -48.817617
v 531.798492 -86.855634 33.370739
v 528.099771 -76.642694 30.971132
v 531.526978 -65.603290 25.977528
v 530.432589 -60.871233 22.140045
v 531.274272 -121.800466 8.530163
v 527.548491 -59.384923 20.388967
v 526.932513 -122.035861 6.067100
v 531.198951 -54.986447 11.824794
v 529.511829 -123.006182 -2.068671
v 525.312849 -55.443817 2.485850
v 528.652287 -124.487743 -17.495770
v 527.099868 -65.281780 -15.235583
v 529.651240 -72.796795 -23.472588
v 527.922172 -85.095306 -34.969029
v 526.452445 -87.943707 -37.443485
v 532.779756 -120.042118 -46.156824
v 532.014681 -97.794062 -43.176582
v 526.954273 -101.318907 -45.745597
v 521.664732 -110.881942 -49.913937
v 530.047296 -115.953861 -48.721589
v 526.373861 -92.862518 33.317878
v 527.710987 -114.487392 29.406439
v 528.720829 -119.493545 23.924085
v 530.354899 -81.229875 32.342665
v 531.481428 -71.408969 29.191522
v 527.489189 -65.927887 25.884790
v 527.060211 -121.212043 14.013311
v 531.288622 -123.769948 -8.668540
v 527.619274 -54.710045 6.635586
v 523.348406 -124.109915 -12.498738
v 523.470724 -124.435925 -17.499407
v 529.310074 -124.132269 -12.416530
v 525.040934 -63.534427 -13.119622
v 528.372927 -124.668110 -22.760374
v 525.930466 -124.711159 -27.663522
v 525.134510 -75.001677 -26.178446
v 526.641389 -124.569420 -32.400779
v 525.851165 -124.066092 -37.155023
v 525.749258 -122.846436 -42.138874
v 525.945173 -93.317868 -41.315097
v 525.648015 -97.020810 -43.632690
v 521.523865 -105.851442 -48.554507
v 526.468747 -106.229735 -47.904279
v 524.191363 -115.717857 -49.556184
v 527.450453 -101.058345 32.894117
v 525.974709 -96.501754 33.221029
v 529.520199 -106.186204 32.233563
v 527.457245 -110.424369 31.062281
v 525.004289 -86.331384 32.839873
v 527.231321 -120.618000 19.504423
v 520.897582 -65.058794 24.770317
v 527.716539 -55.046561 11.891787
v 524.308963 -122.950543 -2.371645
v 524.461422 -122.396353 2.747395
v 522.409005 -54.683300 6.694074
v 524.210302 -57.827504 -3.977904
v 527.535258 -61.085309 -9.311892
v 520.737671 -57.673916 -3.958615
v 520.281280 -64.366464 -14.871979
v 521.650301 -124.637793 -22.938337
v 520.937752 -124.569980 -32.336065
v 521.645888 -78.872330 -30.306143
v 521.687987 -85.247236 -35.848924
v 518.936268 -87.836523 -38.302972
v 521.533040 -96.353443 -43.869118
v 520.078713 -121.404753 -45.789835
v 521.851756 -119.894547 -47.500451
v 520.980786 -115.017828 -50.152471
v 518.804385 -95.733296 32.845257
v 522.206796 -95.970920 33.009005
v 522.339083 -100.771909 32.625751
v 522.430578 -105.451458 31.957078
v 521.024560 -118.004657 26.223428
v 521.254683 -76.387117 30.431538
v 523.628128 -80.944690 31.796128
v 519.435097 -85.461561 32.391840
v 523.618454 -119.376749 24.035090
v 519.358133 -70.657113 27.968800
v 521.780458 -66.870419 26.007150
v 520.022351 -121.889985 6.972317
v 517.530947 -57.297691 16.836554
v 519.592342 -61.533044 21.941342
v 519.045047 -122.280201 2.765533
v 527.846761 -56.978276 17.040532
v 520.550781 -122.919106 -2.485367
v 519.686322 -123.470282 -7.407714
v 514.885463 -55.187453 2.432912
v 513.899288 -124.672230 -22.133020
v 517.012200 -66.326811 -17.748421
v 522.127646 -68.570285 -19.795076
v 517.313786 -75.677925 -27.738403
v 521.201556 -124.725049 -27.512157
v 518.720482 -83.157596 -34.467070
v 518.735021 -123.093942 -41.817028
v 515.495447 -121.558407 -45.949167
v 521.872939 -91.721959 -40.800232
v 520.797955 -100.806411 -46.428199
v 516.568028 -104.676767 -48.790261
v 512.819121 -100.570967 -47.410442
v 517.633089 -117.087325 -50.062311
v 518.129640 -110.053802 -50.260780
v 517.769009 -114.800172 -50.627056
v 521.215279 -90.790606 32.959694
v 517.233995 -100.464390 32.381727
v 522.491524 -110.008612 30.866933
v 515.734884 -113.976408 28.930403
v 521.923866 -114.296646 29.130994
v 523.693748 -73.417769 29.495535
v 513.789375 -63.560562 23.244371
v 517.695784 -59.168483 19.395276
v 520.814011 -55.185379 12.036592
v 513.762315 -54.643416 6.784567
v 518.210695 -124.029890 -12.410362
v 510.199556 -57.548976 -4.763493
v 520.059456 -55.923759 0.452707
v 518.322905 -124.432956 -17.489404
v 513.186612 -124.403859 -17.524634
v 519.547103 -61.795762 -11.319505
v 513.000877 -62.704049 -13.455030
v 514.742758 -67.790522 -19.744459
v 514.102460 -124.591702 -32.336297
v 512.579279 -79.295409 -31.738450
v 517.262469 -124.102171 -37.170617
v 511.779961 -82.666688 -34.897004
v 512.379084 -91.190375 -41.656570
v 512.326757 -95.798446 -44.774419
v 514.633117 -119.936566 -48.343919
v 511.511398 -90.656618 32.494587
v 512.249324 -104.870205 31.439974
v 519.029142 -105.261914 31.777137
v 514.920455 -119.121862 24.227329
v 510.693614 -76.674033 29.876752
v 515.527553 -74.771445 29.487960
v 511.435697 -80.083455 30.890666
v 517.286010 -81.463260 31.556304
v 514.343359 -69.958712 27.270248
v 514.593146 -121.196762 13.580776
v 512.179709 -58.663176 18.437339
v 513.923773 -55.315652 12.113217
v 508.890884 -122.128553 2.940882
v 512.369990 -122.771399 -2.233500
v 512.245365 -123.338328 -7.160328
v 514.617309 -58.305285 -5.836887
v 508.895392 -65.929324 -18.161050
v 514.763896 -124.715321 -27.548542
v 514.216273 -71.302287 -23.669471
v 506.735384 -71.554469 -24.753181
v 508.385481 -81.997256 -34.684493
v 513.459354 -87.473260 -38.690135
v 508.266901 -86.624660 -38.687712
v 510.205478 -123.250077 -41.908535
v 510.383026 -121.709068 -46.094271
v 511.167645 -120.073389 -48.544558
v 513.036269 -109.973401 -50.978769
v 512.649898 -114.600862 -51.364832
v 514.816038 -85.734354 32.157903
v 510.340750 -95.267448 32.435305
v 515.411809 -95.534654 32.671330
v 510.653038 -113.748575 28.722900
v 514.020557 -109.526212 30.425109
v 512.301231 -117.550379 26.332399
v 508.374661 -85.064045 31.716097
v 514.849150 -120.693944 18.838030
v 511.488603 -70.466495 27.366339
v 510.684375 -63.146220 22.765185
v 507.615055 -61.501573 21.176277
v 514.867192 -121.765222 7.723086
v 511.987711 -57.471426 16.761113
v 509.691415 -123.936058 -12.361020
v 509.679811 -55.509815 0.578575
v 508.104548 -124.405574 -17.492291
v 507.882724 -60.329811 -10.351958
v 509.531019 -63.969300 -15.616031
v 508.851862 -124.705450 -27.452294
v 511.650377 -76.798057 -29.483905
v 510.461009 -124.088091 -37.176893
v 507.319358 -124.509068 -32.323635
v 505.135170 -123.288007 -41.942965
v 504.701744 -86.725366 -39.249632
v 507.123601 -91.157007 -42.382832
v 504.553494 -99.584083 -48.073394
v 505.640892 -95.874171 -45.714507
v 511.020558 -117.579505 -50.641257
v 504.920013 -121.643020 -46.673553
v 510.502682 -104.938443 -49.779775
v 503.733958 -99.664036 31.737548
v 506.085784 -80.287621 30.688830
v 508.148121 -90.575233 32.295708
v 510.700046 -119.030279 24.243360
v 507.943327 -120.664105 19.077118
v 506.906254 -57.921136 17.044338
v 503.231329 -123.283152 -7.050850
v 504.061900 -122.735125 -2.612292
v 505.413369 -54.941943 2.305122
v 507.312331 -123.346321 -7.095278
v 503.260537 -123.790593 -11.873259
v 506.452559 -123.938730 -12.793163
v 506.659850 -124.632481 -22.278975
v 504.268920 -66.038052 -18.843330
v 508.211747 -76.532284 -29.617111
v 503.685210 -124.103435 -37.200687
v 505.355670 -83.152931 -36.092144
v 501.756541 -123.317608 -41.930199
v 501.562853 -91.296749 -43.142953
v 505.918572 -119.913530 -49.289954
v 506.080691 -109.643465 -51.915466
v 504.369748 -114.493387 -52.466877
v 504.920240 -118.348315 -50.851033
v 508.246590 -104.716477 31.230200
v 502.131287 -104.266828 31.008900
v 508.173934 -109.149280 30.196683
v 502.227597 -108.871055 29.975705
v 505.751690 -117.193487 26.242724
v 498.021438 -78.743419 29.883901
v 506.747836 -70.547456 27.176683
v 500.635178 -70.108083 26.648412
v 500.415337 -64.630071 23.298725
v 506.921538 -64.966314 23.897453
v 506.172498 -121.213311 13.781103
v 503.009407 -61.757572 21.150297
v 501.277341 -121.509850 8.971669
v 507.067460 -55.448494 12.181204
v 505.163705 -54.567617 6.806422
v 500.561323 -122.258454 0.603745
v 504.521439 -55.313665 0.662516
v 496.795413 -55.096885 0.726275
v 503.239505 -124.400349 -18.132618
v 504.789828 -57.031741 -4.237883
v 502.166183 -64.998690 -17.768202
v 502.291316 -124.693957 -27.431116
v 505.621505 -124.661520 -27.825407
v 495.171051 -71.285742 -25.769528
v 500.700284 -69.234091 -22.979326
v 502.494577 -78.209759 -31.931342
v 500.876826 -81.153036 -34.835300
v 500.983245 -121.941195 -46.313883
v 500.547569 -99.975799 -48.837328
v 504.099828 -104.460570 -50.512951
v 501.106475 -109.366317 -52.506646
v 500.896358 -113.931332 -52.964458
v 501.385720 -119.560774 -50.111747
v 497.275192 -118.224782 -51.764607
v 503.612123 -94.884677 32.091836
v 498.910584 -113.129541 28.336861
v 505.593463 -113.533209 28.547359
v 503.416030 -84.792842 31.445472
v 501.196201 -74.442572 28.588296
v 501.681973 -57.513817 16.160857
v 500.148873 -123.225268 -7.036856
v 497.867772 -56.671856 -4.047615
v 498.059738 -124.265856 -17.056092
v 503.365202 -57.780922 -6.008178
v 501.257423 -124.709249 -22.737144
v 495.309436 -124.118803 -37.234247
v 493.581927 -78.753890 -33.373951
v 494.601299 -83.037425 -37.221942
v 497.296965 -81.115902 -35.183910
v 498.405079 -123.335672 -41.956507
v 498.123147 -91.173071 -43.498111
v 499.644500 -86.258892 -39.464249
v 494.319605 -99.285795 -49.282994
v 497.693778 -104.344616 -51.279604
v 497.568579 -109.269828 -52.970866
v 497.021792 -114.148882 -53.437097
v 497.752923 -119.878248 -50.142071
v 495.441575 -103.880955 30.780031
v 499.278653 -116.927681 26.196660
v 498.476280 -85.155714 31.235046
v 498.898028 -118.842030 24.296669
v 499.285448 -120.746440 19.110516
v 499.499912 -121.258961 13.852930
v 499.412528 -67.132895 24.900885
v 494.626922 -121.490246 9.102847
v 495.742144 -54.505448 6.895027
v 494.139585 -55.586644 11.979030
v 495.619425 -122.481653 -1.802032
v 496.526813 -123.260022 -7.569052
v 495.980946 -54.731274 2.427066
v 492.318682 -124.235467 -16.472116
v 491.241130 -57.386584 -6.413014
v 494.248823 -60.293752 -11.666582
v 495.701738 -62.852625 -15.494142
v 495.245257 -124.672975 -22.484151
v 496.030442 -67.304398 -21.217610
v 497.243585 -124.553474 -32.357932
v 496.558109 -74.945082 -29.369602
v 491.404236 -84.926669 -39.231137
v 491.131273 -94.421656 -46.701617
v 500.026726 -95.622922 -46.309728
v 494.173324 -90.867214 -43.787139
v 494.295688 -104.260727 -51.699313
v 492.914591 -91.527476 31.549611
v 491.829548 -94.429353 31.526035
v 498.850644 -108.676064 29.844762
v 494.013573 -118.383849 24.622932
v 494.577921 -120.548238 20.373365
v 490.860892 -73.646787 27.722788
v 494.647729 -121.336436 13.539154
v 491.822265 -64.092138 22.419290
v 496.872510 -68.797167 25.742393
v 486.915816 -62.779304 21.125420
v 495.576725 -62.238628 21.169888
v 492.185316 -121.899368 3.103901
v 501.136485 -59.036176 18.214823
v 490.490489 -62.934042 -16.042904
v 495.830254 -124.732203 -27.509232
v 488.960026 -66.623713 -21.058861
v 488.921507 -124.619354 -32.414862
v 489.404391 -71.450206 -26.541951
v 487.967687 -90.262114 -44.094318
v 493.156258 -122.045116 -46.592382
v 485.134489 -94.589903 -47.607976
v 488.971113 -104.079297 -52.353552
v 489.981942 -109.210925 -53.952543
v 491.165273 -118.135462 -52.439635
v 490.167612 -113.776657 -54.269855
v 493.650523 -99.056948 31.338449
v 493.876712 -112.797221 28.207117
v 495.547318 -116.635717 26.190555
v 493.520648 -76.075297 28.792611
v 493.007350 -79.675339 29.842352
v 493.136461 -84.409350 30.852777
v 487.683971 -94.069175 31.361304
v 489.092503 -120.064811 21.706342
v 491.098805 -69.006220 25.521118
v 491.407994 -57.158855 14.991380
v 489.881234 -123.142397 -7.457441
v 489.302748 -56.342398 -4.065781
v 487.476674 -60.011036 -11.756496
v 489.141413 -124.209772 -16.114431
v 485.136037 -63.278481 -16.998114
v 487.351929 -124.711349 -30.004562
v 487.613515 -73.366037 -28.745091
v 483.802147 -66.328047 -21.182738
v 487.403694 -79.931677 -35.147191
v 491.286837 -124.122024 -37.342287
v 490.046031 -123.437652 -42.044746
v 487.878807 -120.149795 -50.577155
v 489.185891 -99.457217 -50.043386
v 486.152386 -118.037268 -53.060654
v 484.180327 -103.721803 -52.827466
v 488.455502 -98.341180 31.184687
v 487.205690 -112.422532 27.986178
v 486.299223 -107.930355 29.366475
v 488.378963 -116.429515 25.986061
v 488.039612 -84.077899 30.557043
v 484.867281 -88.842749 31.034830
v 488.428238 -89.357570 31.243883
v 489.803649 -120.917780 18.865448
v 486.486705 -73.737997 27.529145
v 487.830334 -78.329502 29.224855
v 486.060679 -121.437643 13.710212
v 488.946229 -58.905273 17.346261
v 485.981182 -55.902673 12.272703
v 487.415478 -122.547142 -2.982968
v 486.593130 -54.596515 2.564781
v 488.544191 -54.499652 6.873037
v 487.400981 -54.890254 0.748664
v 486.548048 -123.133193 -7.521287
v 487.208561 -123.660885 -11.657396
v 481.243552 -59.563153 -11.581122
v 484.466688 -57.322731 -6.839955
v 487.339945 -124.707391 -22.725031
v 484.157723 -124.740270 -27.605285
v 483.635110 -124.234326 -37.342310
v 485.063359 -123.486435 -42.097331
v 484.104616 -79.373434 -34.957950
v 483.052401 -84.772231 -40.106228
v 484.195308 -90.225731 -44.495971
v 481.661148 -120.331869 -50.789210
v 486.478446 -122.184285 -46.650488
v 484.129841 -99.346350 -50.663028
v 480.970850 -108.330220 -54.878076
v 486.194260 -115.871518 -54.270495
v 482.018908 -103.085821 30.260770
v 484.817862 -98.543348 30.974427
v 481.475804 -98.502410 30.808523
v 487.045087 -103.371408 30.432149
v 486.351383 -118.457748 24.282318
v 484.775067 -77.943897 28.967861
v 484.664844 -83.965227 30.384501
v 479.965367 -121.555738 12.274387
v 486.638081 -68.852383 25.186826
v 486.811428 -121.516335 8.815313
v 485.587650 -122.087479 0.755277
v 477.452728 -59.071610 17.038363
v 483.610247 -58.646336 16.732534
v 480.400032 -122.862094 -5.850604
v 481.590505 -123.426469 -10.117135
v 482.496798 -124.359775 -17.953705
v 476.316235 -124.369939 -18.326167
v 478.919016 -66.882856 -22.350532
v 482.683413 -72.560832 -28.483581
v 479.887825 -75.099976 -31.377026
v 478.764486 -78.299600 -34.607811
v 479.756320 -123.475887 -42.215945
v 476.242306 -86.310281 -42.252264
v 478.653001 -94.877816 -48.566376
v 480.191107 -115.723670 -54.879015
v 477.568062 -102.149259 -52.944110
v 483.475384 -113.265754 -55.116771
v 480.953261 -115.961111 25.940720
v 481.261561 -83.700803 30.196692
v 482.216389 -93.560438 31.116176
v 479.806324 -88.576544 30.793725
v 485.640809 -119.988558 21.909555
v 483.164315 -121.004500 18.886744
v 477.319879 -74.093040 27.307281
v 481.289736 -78.377498 28.969139
v 482.425085 -64.021081 21.875733
v 477.560812 -67.986880 24.280754
v 481.022327 -69.951198 25.534426
v 474.759760 -64.247489 21.697572
v 481.533465 -62.586599 20.713265
v 481.617266 -121.570571 8.827386
v 477.610427 -56.278279 12.596809
v 481.206548 -54.546542 6.836972
v 478.084649 -54.418398 3.482114
v 478.867963 -54.700218 0.819928
v 473.338800 -123.692486 -12.535602
v 479.011785 -62.718902 -16.824283
v 479.563557 -124.668074 -22.747119
v 479.158919 -124.739567 -27.663682
v 478.875496 -124.653895 -32.588783
v 475.911575 -72.056414 -28.622497
v 478.438411 -122.371286 -46.526889
v 474.399022 -81.589747 -38.157101
v 478.817053 -91.364493 -46.012915
v 474.810041 -122.314130 -46.828205
v 478.867047 -99.162755 -51.225269
v 479.394165 -118.584713 -53.095349
v 474.501372 -103.915006 -54.173133
v 477.521744 -108.543408 -55.391687
v 480.519299 -112.015755 27.769445
v 478.990947 -118.046651 24.384641
v 476.726893 -92.885594 30.930879
v 478.773533 -119.738873 22.256602
v 477.755562 -83.096178 29.941491
v 476.519207 -121.083965 18.899931
v 480.065661 -121.832588 3.252395
v 474.712202 -121.662544 9.588117
v 478.287009 -122.437579 -2.801994
v 476.483581 -55.977770 -4.244542
v 474.873103 -124.013504 -14.925044
v 476.050076 -57.096127 -7.208015
v 474.099511 -59.250012 -11.905096
v 473.355977 -124.694421 -22.608390
v 472.482697 -124.804724 -27.767456
v 468.747426 -70.646832 -27.764414
v 471.943631 -124.234758 -37.492723
v 476.965283 -124.223937 -37.423245
v 475.545726 -124.643169 -32.623588
v 471.281354 -74.259936 -31.445346
v 471.451547 -77.551704 -34.693105
v 473.367317 -123.528267 -42.201689
v 469.362127 -82.020042 -39.149975
v 475.515933 -113.172219 -55.992768
v 478.826083 -96.706751 30.857795
v 471.749701 -102.108901 29.991174
v 475.410487 -107.291957 29.045879
v 476.969595 -102.746141 30.081365
v 472.139063 -111.549021 27.515938
v 473.020423 -88.188650 30.455944
v 472.620947 -78.203181 28.514133
v 468.344718 -121.708859 14.211810
v 474.704873 -62.312541 20.188422
v 471.825203 -121.840496 3.186057
v 475.355638 -54.624013 0.964929
v 471.197125 -54.391272 4.793542
v 472.247471 -56.865107 -7.094192
v 473.001264 -62.869195 -17.647666
v 472.584340 -124.670765 -32.647437
v 470.908785 -86.431796 -42.956347
v 467.196963 -88.872367 -45.452095
v 468.131556 -122.409415 -46.865248
v 470.573103 -94.468194 -49.267757
v 474.045500 -98.755212 -51.553590
v 465.585848 -116.939167 -55.587189
v 474.051712 -118.450073 -53.639537
v 474.408286 -120.441662 -51.078045
v 469.082687 -103.294789 -54.575072
v 467.579269 -108.153535 -56.516275
v 468.314788 -113.166969 -56.837035
v 474.754258 -116.398050 -55.087167
v 470.289544 -106.964725 28.896342
v 468.785885 -111.389080 27.401748
v 473.574368 -115.778045 25.666292
v 470.679520 -83.293023 29.661424
v 469.938526 -92.974084 30.666011
v 472.743770 -117.800548 24.322399
v 470.831920 -70.343859 25.269502
v 470.179372 -73.456076 26.706992
v 469.006370 -121.189149 18.833434
v 466.817380 -62.035436 19.610674
v 469.802978 -59.158452 16.884736
v 466.264015 -55.984414 11.615765
v 470.682272 -122.234742 -1.619673
v 473.352298 -54.704060 7.530097
v 464.276149 -54.533161 6.388861
v 465.685106 -54.438233 1.207765
v 468.349156 -123.648225 -12.439562
v 469.683789 -124.237961 -17.571979
v 471.094939 -55.714933 -4.106719
v 469.120122 -56.805211 -7.312771
v 464.478619 -56.556594 -7.132079
v 466.059174 -124.736617 -22.949340
v 469.130017 -124.851295 -27.888681
v 473.102226 -66.332116 -22.214435
v 466.913619 -124.731027 -32.692896
v 467.368352 -76.439399 -33.999060
v 467.443277 -72.232430 -29.638366
v 466.947872 -124.266812 -37.551338
v 465.381819 -82.391371 -39.905454
v 467.808443 -84.904088 -41.935225
v 467.376477 -118.572796 -54.097933
v 465.804957 -98.886857 -52.680257
v 464.093361 -108.148983 -56.965979
v 468.317592 -102.717562 29.716874
v 465.678599 -110.895894 27.471326
v 464.509598 -87.573161 30.100014
v 467.924202 -87.864357 30.255256
v 470.428853 -119.430626 22.618007
v 465.855251 -119.180839 22.733354
v 462.566341 -78.613808 28.222136
v 465.065658 -73.208240 26.428845
v 464.640249 -59.225066 16.816193
v 467.290467 -64.605997 21.570066
v 462.728698 -61.703639 19.218764
v 469.251035 -121.710903 8.217578
v 466.583163 -122.930724 -7.547048
v 465.714672 -124.206020 -16.618257
v 465.437530 -55.537062 -4.126923
v 464.772761 -58.193059 -10.783285
v 465.917929 -61.868733 -17.024753
v 459.651645 -124.752692 -32.890899
v 464.100478 -124.879497 -27.980203
v 466.698152 -123.579342 -42.272576
v 461.434615 -122.538228 -46.887378
v 463.312435 -120.751839 -51.272747
v 464.957448 -105.875113 28.873231
v 458.693821 -107.432330 28.214593
v 464.852849 -115.436466 25.423974
v 467.249402 -82.709163 29.392564
v 467.807069 -98.055581 30.359019
v 466.901507 -117.292023 24.427810
v 464.126208 -70.574052 25.093789
v 467.897013 -78.459545 28.410732
v 463.593716 -64.997670 21.727226
v 464.710074 -121.801745 10.821820
v 459.546235 -62.896769 20.103931
v 463.260799 -122.232376 -2.061110
v 459.533656 -124.711904 -23.002670
v 458.944803 -124.217834 -16.864247
v 467.032356 -59.346308 -12.807934
v 463.471687 -76.180690 -34.141978
v 459.593917 -70.451458 -28.447455
v 459.590937 -77.657459 -36.023067
v 456.733013 -89.508933 -47.193403
v 461.322251 -88.417974 -45.749734
v 455.130601 -118.431987 -55.239305
v 461.230871 -95.119702 -50.831408
v 463.917010 -103.275266 -55.223236
v 461.007620 -98.949901 -53.339638
v 453.697176 -102.689858 -56.221000
v 462.128541 -113.024957 -57.593636
v 461.517228 -101.272436 29.689793
v 460.734658 -87.419820 29.953380
v 459.668658 -92.215704 30.232846
v 464.755451 -92.481431 30.466390
v 462.579119 -118.830319 22.903225
v 459.153997 -118.786988 22.705203
v 464.795327 -121.262787 18.624786
v 456.539631 -72.796837 25.817571
v 458.211699 -121.401313 18.396024
v 460.635571 -70.552301 24.948606
v 458.663403 -121.885349 13.478628
v 462.668655 -121.856129 3.083896
v 459.615746 -59.213107 16.652520
v 462.711346 -56.193485 12.008192
v 457.153351 -54.368951 0.929391
v 451.876208 -55.240074 -4.347279
v 459.458679 -61.206826 -16.593647
v 454.849136 -63.052407 -19.663169
v 459.071432 -66.203657 -23.460955
v 457.152269 -75.529342 -34.099932
v 456.869362 -124.428498 -37.704059
v 459.687140 -81.807104 -39.958702
v 453.171417 -123.784699 -42.289478
v 459.998107 -123.639913 -42.357648
v 453.459016 -94.960716 -51.706885
v 459.067827 -107.988580 -57.508793
v 457.108489 -112.959260 -58.140383
v 454.960782 -117.504316 -56.153142
v 461.571416 -110.864168 27.288740
v 458.331364 -82.789282 29.068011
v 452.149295 -82.059691 28.653989
v 454.585924 -91.982560 30.072540
v 458.708564 -115.286648 25.139720
v 455.789621 -118.819949 22.539094
v 450.363592 -76.972265 27.157110
v 456.055487 -80.075677 28.306977
v 458.340627 -66.912205 22.792433
v 454.310417 -121.919944 3.040771
v 457.272414 -63.222817 20.253206
v 458.844868 -121.859675 7.153473
v 457.360527 -122.205285 -1.598131
v 449.729224 -54.615708 6.271722
v 458.778950 -122.621226 -5.500359
v 452.068465 -54.334394 0.871283
v 456.662497 -123.633255 -12.410610
v 452.530155 -59.259026 -13.960463
v 455.924627 -124.895590 -28.164032
v 455.976581 -124.789474 -23.239948
v 454.991170 -65.785117 -23.308250
v 453.542894 -76.426521 -35.424826
v 454.579157 -84.086110 -42.692486
v 454.505216 -120.904618 -51.507913
v 454.524688 -98.458747 -53.829296
v 454.040756 -107.806916 -58.107433
v 453.876330 -112.429229 -58.566962
v 450.406278 -117.138998 -56.762307
v 456.083839 -111.004270 26.941843
v 452.611494 -86.970795 29.579346
v 456.636201 -97.042464 30.022350
v 451.818492 -101.679541 29.331168
v 454.174107 -71.134699 24.927388
v 454.832817 -121.902275 16.349569
v 451.187451 -122.198877 13.300176
v 454.918927 -122.032217 13.087876
v 452.787438 -59.284398 16.481993
v 451.647887 -122.295574 -2.331326
v 454.221864 -56.235664 11.790627
v 454.885659 -122.932473 -7.562064
v 448.498335 -55.146945 -4.261940
v 452.525158 -124.432672 -18.302686
v 449.484027 -62.186333 -18.986092
v 450.706807 -124.977191 -28.057239
v 449.513159 -65.402658 -23.411850
v 454.266486 -69.751483 -28.087684
v 452.231740 -124.765745 -34.921278
v 448.441118 -124.623758 -37.313929
v 446.033929 -74.524522 -34.157950
v 453.054356 -122.658067 -47.000120
v 449.500726 -80.182063 -39.520874
v 449.674013 -84.834510 -43.938527
v 449.480050 -121.051243 -51.523768
v 447.556774 -88.683810 -47.525417
v 450.534684 -90.094064 -48.417401
v 446.798717 -93.160678 -51.165688
v 448.840489 -118.735766 -55.259340
v 450.589175 -97.829836 -53.888194
v 450.116869 -107.940777 -58.568673
v 450.218512 -112.956244 -58.783365
v 447.527482 -86.738801 29.390716
v 447.856037 -91.730897 29.847627
v 451.417578 -96.612068 29.889234
v 452.029818 -110.539382 26.916255
v 454.253166 -105.631204 28.560008
v 450.742883 -118.694877 22.439371
v 447.209359 -81.473648 28.395295
v 453.174374 -121.380491 18.817151
v 448.124308 -121.454363 18.746408
v 446.221885 -67.092004 22.473220
v 452.811431 -67.538996 22.915262
v 449.616426 -122.097153 8.275161
v 452.241716 -62.424692 19.433504
v 447.605275 -121.960927 3.108126
v 447.445308 -56.264568 11.701069
v 448.783366 -56.184998 -7.486191
v 449.547892 -124.044237 -15.337244
v 448.436865 -58.579432 -12.957772
v 450.937400 -124.862313 -23.273182
v 444.968902 -62.410146 -19.664913
v 448.536417 -124.946010 -32.529845
v 442.555603 -65.445434 -24.067127
v 449.398692 -77.108112 -36.533472
v 446.222617 -122.835490 -46.902083
v 445.492700 -97.939807 -54.546027
v 447.077422 -103.005727 -57.129410
v 446.684200 -113.422960 -59.004762
v 444.162305 -108.069393 -59.204418
v 443.962985 -86.160292 29.195575
v 444.851109 -101.059006 29.146129
v 445.181631 -110.243767 26.771041
v 452.039287 -114.762663 25.103030
v 449.325710 -72.313790 25.284603
v 440.675670 -71.592588 24.685130
v 444.321531 -59.330565 16.266711
v 443.282475 -62.435299 19.202097
v 449.847797 -122.959044 -7.607680
v 445.795515 -124.417332 -18.227143
v 443.608447 -124.940261 -23.343156
v 441.800460 -61.837008 -19.030574
v 445.046211 -124.633135 -37.764695
v 446.828857 -68.851656 -27.781148
v 441.287355 -123.847470 -43.167913
v 444.125704 -80.704156 -40.586049
v 442.443965 -89.436870 -48.698635
v 441.035899 -92.712773 -51.442278
v 441.928230 -102.517765 -57.462751
v 443.709219 -105.463770 -58.506490
v 445.208900 -117.101219 -57.211318
v 441.015736 -114.212211 -59.223493
v 440.300965 -116.939784 -57.709250
v 440.919420 -107.612014 -59.460182
v 444.378646 -111.786858 -59.485908
v 441.237916 -96.143425 29.620970
v 444.368018 -91.369980 29.766700
v 444.628967 -96.285686 29.653955
v 442.310455 -118.537370 22.213813
v 445.261741 -114.539796 24.904568
v 445.662137 -118.594009 22.357716
v 443.652150 -76.772039 26.892469
v 441.275336 -81.394797 28.184455
v 448.484870 -121.924249 17.335865
v 446.163247 -122.355909 13.348909
v 440.700875 -122.230593 -1.834854
v 444.690937 -122.253285 -1.789989
v 443.096191 -122.926785 -7.515206
v 440.450991 -54.623152 6.128501
v 439.989983 -124.504921 -18.733171
v 442.018252 -56.023426 -7.652678
v 443.948668 -125.104414 -28.475863
v 438.497212 -125.139264 -33.458866
v 436.450017 -74.942473 -35.520599
v 441.184023 -76.607581 -36.761119
v 440.950800 -122.759238 -47.544092
v 439.264360 -80.255913 -40.625824
v 437.387140 -121.589853 -51.222451
v 442.716159 -121.250004 -51.548577
v 439.537156 -119.052968 -55.465716
v 440.150251 -111.891409 -59.888168
v 443.347255 -105.646296 28.156856
v 440.092377 -110.045214 26.665713
v 437.240034 -76.628711 26.677730
v 443.908819 -121.373755 19.003448
v 442.980269 -67.540042 22.639708
v 435.891347 -59.347899 16.086094
v 438.644422 -61.633000 18.410689
v 441.342783 -122.308708 8.335778
v 436.685990 -122.312740 -2.122995
v 440.693085 -56.289173 11.600218
v 440.248489 -54.236042 0.731016
v 439.782307 -123.604507 -12.325827
v 434.976735 -123.861857 -13.967239
v 438.327400 -125.184047 -28.887780
v 435.562726 -125.202170 -28.470652
v 437.884734 -65.703042 -24.787279
v 439.506266 -72.530738 -32.599315
v 439.029056 -69.071920 -28.756930
v 437.989453 -124.717882 -38.272483
v 437.087854 -84.138336 -44.587562
v 430.921634 -122.930319 -48.162978
v 431.043969 -84.376437 -45.431464
v 437.396581 -93.595149 -52.473548
v 438.627088 -97.880323 -55.256413
v 434.045513 -102.166684 -58.152201
v 434.636886 -106.863421 -59.934940
v 434.630356 -91.296061 29.434503
v 436.127007 -95.951581 29.483023
v 441.452170 -100.907084 29.060597
v 436.540654 -105.376279 28.009171
v 440.176112 -114.346578 24.741120
v 437.198872 -118.397607 22.061922
v 440.451700 -122.015664 17.316121
v 439.254601 -122.548523 13.244300
v 439.723831 -64.379042 20.548815
v 437.782254 -122.403170 8.164253
v 433.978634 -122.222934 1.830795
v 437.537455 -122.133165 2.478865
v 435.637415 -56.282406 11.443780
v 436.774956 -122.804075 -7.066281
v 433.607936 -122.383141 -2.679444
v 433.497368 -54.187861 0.632086
v 436.215601 -57.605357 -11.930788
v 437.939059 -125.015390 -23.550727
v 431.972035 -65.550825 -25.009211
v 433.925348 -121.385864 -51.974192
v 433.263380 -119.361546 -55.595619
v 436.091352 -90.580610 -50.286878
v 432.298424 -93.360969 -52.828864
v 436.954454 -117.210326 -57.697627
v 437.781295 -114.322736 -59.431652
v 433.341190 -111.693051 -60.594999
v 434.858128 -81.948293 28.168462
v 436.080045 -86.366198 29.022281
v 432.937473 -100.585937 28.918702
v 432.599532 -109.584568 26.568711
v 433.351381 -114.145599 24.546930
v 432.070784 -118.236868 21.894092
v 431.196478 -121.083049 18.989706
v 427.710753 -80.683626 27.665939
v 435.147041 -121.123514 19.084273
v 433.638060 -121.933981 17.565207
v 428.540362 -72.686628 24.890909
v 429.141225 -59.320108 15.919017
v 432.660006 -122.549828 8.097765
v 433.708058 -54.606958 6.048719
v 429.905932 -122.880041 -7.561017
v 429.687543 -123.687091 -12.983404
v 431.631950 -54.825847 -4.495442
v 427.245191 -56.248349 -9.564116
v 426.994416 -124.488087 -18.170610
v 435.585066 -124.442661 -18.204654
v 438.244204 -62.073752 -19.713695
v 432.158048 -125.320405 -28.353246
v 432.915954 -125.254195 -33.325623
v 427.944096 -124.980198 -38.029350
v 431.066383 -72.660113 -33.514666
v 431.666372 -124.890733 -37.999747
v 431.544338 -124.203219 -42.830233
v 432.941095 -78.289964 -39.327425
v 432.326839 -80.836574 -41.951297
v 427.501983 -122.991007 -48.372954
v 430.373814 -88.018911 -48.754131
v 428.353054 -116.995146 -58.624258
v 430.491111 -95.476347 29.337701
v 428.203064 -114.002479 24.376685
v 431.520711 -64.472516 20.362861
v 428.857521 -61.360262 17.940020
v 430.625734 -122.316883 3.377831
v 430.576375 -56.332842 11.401756
v 422.780950 -54.583420 5.936091
v 426.104730 -123.572177 -12.133004
v 428.075076 -122.428553 -2.416589
v 425.738700 -54.738185 -4.658521
v 429.426368 -125.098406 -23.200077
v 425.000053 -125.506503 -28.860229
v 428.595149 -60.906952 -18.634786
v 428.813240 -125.399213 -27.572929
v 427.748299 -125.390474 -33.270527
v 431.141894 -68.697200 -28.930697
v 425.563699 -71.870129 -33.133030
v 426.002687 -124.341391 -42.696188
v 425.739881 -76.585457 -38.197413
v 425.613022 -121.727526 -52.107123
v 429.793237 -90.324069 -50.710273
v 424.427964 -83.203411 -44.954365
v 421.238080 -89.318674 -50.802570
v 429.370965 -102.303751 -58.697330
v 430.200953 -97.160970 -55.669310
v 423.775159 -101.819153 -59.000536
v 426.487347 -111.502331 -61.214931
v 425.138391 -106.565826 -60.788074
v 425.680886 -115.213793 -60.052226
v 426.731375 -86.161440 28.746266
v 423.955386 -90.693963 29.199061
v 430.132081 -86.221612 28.842611
v 424.644947 -95.739162 29.206445
v 427.118521 -105.028877 27.788240
v 424.382851 -100.312905 28.724581
v 428.125277 -109.570473 26.365600
v 424.770248 -113.836612 24.305717
v 426.921297 -118.069875 21.834526
v 430.816831 -66.793094 21.832197
v 429.167330 -122.842055 13.378988
v 419.743927 -65.338715 20.738312
v 425.625158 -125.222701 -23.972099
v 420.673635 -62.876647 -22.158376
v 425.090148 -65.362070 -25.270088
v 424.009032 -68.230720 -29.018947
v 421.202304 -123.372537 -47.696903
v 424.831561 -80.436964 -42.239712
v 425.867207 -119.586298 -55.940322
v 425.466986 -92.877026 -53.151733
v 423.336273 -96.631554 -56.022581
v 419.580502 -111.201802 -61.864801
v 422.972254 -109.398978 26.238212
v 425.953933 -121.840652 17.572355
v 426.049143 -120.865256 19.129836
v 421.653202 -72.254748 24.508850
v 423.238978 -61.148936 17.664624
v 424.108622 -59.356095 15.944347
v 423.858799 -56.335100 11.334259
v 421.352374 -122.645922 3.213602
v 424.252148 -54.140688 0.505913
v 421.825471 -124.532710 -18.139353
v 423.633766 -59.158217 -16.061884
v 418.198580 -57.933080 -14.110310
v 418.024015 -60.386463 -18.495053
v 422.439129 -125.216856 -23.315445
v 421.173290 -125.553093 -28.587664
v 418.925235 -64.875320 -25.049904
v 417.061867 -63.166726 -22.827920
v 421.320357 -125.557891 -33.274119
v 418.727728 -67.643648 -28.599866
v 421.071495 -125.184811 -38.054744
v 417.172167 -123.609879 -47.329254
v 420.301450 -84.235852 -46.334696
v 419.345852 -80.934235 -43.233983
v 415.292263 -88.384155 -50.536589
v 420.371815 -119.973512 -55.735459
v 419.966831 -92.890609 -53.789678
v 419.851120 -116.848000 -59.404268
v 419.951948 -101.053361 -59.031390
v 416.964913 -115.876558 -60.367794
v 423.136750 -85.830867 28.584818
v 418.887865 -82.832235 27.904811
v 420.773974 -95.487711 29.103225
v 419.364819 -99.615662 28.659337
v 419.581626 -113.661389 24.075847
v 424.538685 -76.268388 26.215893
v 422.297216 -123.056633 13.352014
v 415.492449 -123.287364 8.827549
v 417.306097 -59.449832 15.944387
v 416.032269 -65.570621 20.816704
v 422.297286 -122.971965 8.223199
v 417.131552 -56.343387 11.210159
v 419.539374 -122.797324 -5.092232
v 411.866019 -54.644264 5.827100
v 419.304871 -123.691696 -12.574494
v 418.529147 -125.347785 -24.485574
v 417.405238 -125.621293 -28.608895
v 413.692754 -62.829383 -22.560036
v 415.230266 -71.704582 -33.787430
v 420.840155 -124.521627 -42.745616
v 415.590216 -75.377329 -37.822975
v 415.648592 -121.787272 -52.812802
v 416.156159 -95.551192 -56.053050
v 413.409334 -92.177683 -53.775875
v 418.220169 -106.175973 -61.353321
v 415.989394 -110.906144 -62.208546
v 417.382924 -95.190100 29.014438
v 414.080366 -100.014905 28.505799
v 419.398334 -104.768107 27.608018
v 416.070928 -109.164693 26.015209
v 417.410866 -117.669763 21.601532
v 419.151387 -120.334519 19.419892
v 413.003698 -74.529412 25.259048
v 417.435383 -80.424596 27.307289
v 411.708826 -81.113179 27.348170
v 419.564828 -121.728587 17.593994
v 415.861200 -123.194358 13.359644
v 412.846528 -65.041932 20.414722
v 418.755867 -60.966637 17.400080
v 416.622944 -122.946241 4.599201
v 415.755536 -122.734585 -3.138998
v 414.992805 -54.131699 0.435567
v 413.733507 -123.755572 -12.524890
v 416.918076 -124.601592 -18.229076
v 417.189226 -54.689626 -4.937051
v 414.830588 -58.113632 -14.716389
v 410.974858 -57.690898 -14.116877
v 410.509756 -59.871675 -18.223749
v 414.286828 -60.206078 -18.499440
v 412.454716 -125.490863 -38.052423
v 416.614585 -125.656858 -33.151604
v 414.603079 -65.089012 -25.627180
v 410.510332 -124.872101 -42.824465
v 412.873313 -81.663474 -44.553509
v 410.193108 -78.283994 -41.352960
v 409.836374 -84.119057 -47.159900
v 410.564874 -120.585806 -55.615080
v 412.182439 -122.398123 -51.581459
v 409.675460 -91.526986 -53.601626
v 412.494564 -95.504143 -56.332502
v 416.720356 -119.461105 -56.796352
v 409.510518 -100.842779 -59.904683
v 414.722100 -101.085536 -59.559050
v 411.270768 -105.746032 -61.883466
v 413.107519 -115.255182 -61.110578
v 414.816185 -85.880497 28.377541
v 413.897737 -95.276786 28.925091
v 414.212101 -104.626027 27.493810
v 414.369105 -113.572399 23.910182
v 409.472628 -74.715101 25.281354
v 411.649943 -118.590322 20.684031
v 413.455558 -121.612747 17.622041
v 414.204518 -70.571424 23.550674
v 410.210324 -123.344954 13.318489
v 410.397031 -56.351377 11.172169
v 409.751902 -54.586734 -4.885166
v 414.438862 -55.418902 -8.059018
v 411.862971 -124.611203 -17.899182
v 411.733601 -125.400586 -23.329898
v 410.805529 -125.785552 -28.337596
v 409.366013 -63.635590 -24.065495
v 410.281844 -68.794077 -30.629701
v 407.029118 -125.040340 -42.847572
v 408.477122 -71.926682 -34.562212
v 410.125731 -74.904589 -37.737053
v 413.701061 -123.728839 -47.356122
v 410.204985 -87.632055 -50.288830
v 409.719155 -95.727190 -56.733559
v 405.713700 -101.102969 -60.378661
v 407.754792 -110.421632 -62.947571
v 413.248210 -117.121119 -59.763582
v 411.996052 -90.414830 28.883528
v 410.499330 -113.132099 24.034935
v 404.188513 -73.874241 24.826586
v 408.583248 -81.986523 27.532767
v 407.730714 -121.537953 17.531694
v 406.277754 -66.111162 20.934273
v 407.173001 -123.707442 11.017160
v 405.419061 -64.817499 20.089620
v 410.364605 -123.478079 8.204927
v 410.250883 -59.454365 15.806007
v 409.429842 -123.119386 3.081944
v 411.208677 -122.871599 -2.149551
v 406.583677 -54.077239 0.291821
v 409.589608 -123.502618 -10.386958
v 408.377504 -124.654539 -17.939143
v 404.532677 -58.221447 -15.501935
v 407.724929 -125.445113 -23.312835
v 407.315719 -125.906481 -28.352219
v 407.959048 -59.466686 -17.693041
v 407.567441 -125.983910 -33.457069
v 405.220725 -68.163771 -30.286070
v 407.275398 -125.704829 -38.053117
v 403.530992 -125.232758 -42.838795
v 406.477139 -80.842458 -44.237843
v 405.230390 -77.814815 -41.260945
v 403.713694 -124.166517 -47.303476
v 405.606478 -83.227999 -46.644309
v 403.749291 -120.536516 -56.450254
v 406.074053 -95.511283 -56.882850
v 406.597256 -115.075909 -61.715285
v 404.862216 -105.599368 -62.426199
v 403.042810 -81.591481 27.339646
v 408.011078 -85.762919 28.266416
v 405.146259 -90.333383 28.766495
v 403.600391 -95.100773 28.798649
v 408.919618 -99.911859 28.437283
v 403.746838 -99.801998 28.315447
v 409.045036 -104.514794 27.454301
v 409.137282 -109.006662 25.944312
v 407.113206 -117.539621 21.221644
v 406.830170 -80.322882 27.090246
v 406.698739 -123.394738 13.754873
v 399.262487 -60.691998 16.727504
v 407.713801 -60.650872 16.913692
v 400.070732 -54.703428 5.708448
v 402.532472 -123.143319 -1.959923
v 404.677968 -54.565059 -5.008434
v 403.161863 -124.658851 -17.914959
v 404.428200 -60.820106 -20.230332
v 404.871809 -65.039717 -26.386722
v 403.793739 -71.454719 -34.284065
v 403.333398 -74.584106 -37.931898
v 404.873013 -122.578829 -52.067850
v 404.298364 -87.645255 -50.796103
v 397.021924 -87.495731 -51.288567
v 404.321320 -91.540490 -54.034574
v 403.873927 -117.652686 -60.134299
v 399.536608 -93.058765 -55.666269
v 400.932097 -105.246553 -62.615686
v 398.758344 -114.731247 -62.670418
v 402.359919 -114.855782 -62.282646
v 402.544679 -109.910558 -63.399868
v 396.750102 -81.104718 27.129885
v 400.562322 -104.209195 27.298505
v 401.703988 -109.165969 25.561069
v 404.432536 -113.340319 23.611733
v 400.101038 -80.000424 26.866761
v 400.096299 -116.970253 21.230145
v 404.284458 -121.310255 17.712636
v 401.148621 -123.346358 14.017889
v 402.559660 -123.885827 11.429067
v 400.342453 -64.672288 19.892718
v 406.503393 -123.688716 8.316339
v 405.352991 -56.404167 11.183110
v 403.439298 -59.277592 15.361984
v 402.169187 -123.279065 -6.812306
v 399.608557 -54.515430 -5.018141
v 403.286575 -55.161515 -7.714716
v 400.403881 -126.119541 -28.084773
v 402.330547 -56.897147 -12.778433
v 398.863127 -61.069065 -20.878444
v 394.186947 -66.294343 -28.707239
v 399.437445 -65.196864 -26.872707
v 403.538825 -125.915092 -37.992926
v 401.453316 -126.280846 -33.451105
v 398.718621 -67.913472 -30.404701
v 399.127157 -71.535972 -34.716570
v 397.761876 -75.266205 -39.045751
v 402.012267 -81.165898 -44.887605
v 399.072751 -124.400859 -47.387111
v 399.806990 -83.197924 -47.046393
v 394.766238 -121.327404 -56.129937
v 399.704781 -122.905415 -52.008119
v 399.069277 -120.585892 -56.915885
v 399.555466 -117.879878 -60.346621
v 402.954536 -96.272285 -57.672073
v 399.156847 -112.009416 -63.518917
v 401.470418 -85.854916 28.181668
v 396.621091 -90.341278 28.576066
v 397.387680 -94.964990 28.679884
v 396.950698 -104.234136 27.178532
v 399.209533 -99.383708 28.271994
v 400.905369 -113.077512 23.633997
v 396.754616 -74.388544 24.865359
v 400.682284 -121.313642 17.464360
v 397.686889 -123.685887 3.364469
v 399.062429 -123.269266 -1.840528
v 396.929041 -56.567086 11.041894
v 395.576329 -123.404864 -1.794753
v 399.605332 -123.915745 -12.693111
v 401.510556 -54.035654 0.203542
v 398.096161 -56.226752 -11.408006
v 395.557293 -126.293241 -28.216995
v 398.040410 -57.866837 -15.141695
v 394.930495 -125.622659 -42.813721
v 398.215907 -78.664695 -42.624518
v 396.664029 -82.281062 -46.386502
v 398.116183 -100.010142 -60.423337
v 395.292994 -114.685015 -62.983850
v 391.689661 -102.196605 -62.160147
v 394.255574 -104.975159 -63.086744
v 390.767568 -113.930754 -63.721660
v 397.262811 -109.261973 -63.786229
v 392.925572 -85.307063 27.938638
v 393.279134 -94.850073 28.623318
v 395.784623 -108.989214 25.457757
v 393.949775 -112.869732 23.508829
v 397.412153 -113.040188 23.490576
v 393.521432 -81.170358 27.047249
v 392.330761 -123.120916 14.485333
v 392.521873 -60.589517 16.538743
v 391.894466 -64.541079 19.682095
v 397.512046 -68.144046 21.913932
v 397.621054 -124.098898 8.282164
v 392.477731 -59.084875 14.891776
v 397.113736 -123.443063 -7.662256
v 392.820493 -123.526301 -7.200417
v 395.228013 -124.570188 -16.523506
v 398.202486 -55.077046 -7.741209
v 395.838849 -125.609692 -22.781099
v 393.845132 -56.085405 -11.282723
v 390.398974 -125.731562 -22.781672
v 392.601094 -60.929703 -21.013848
v 395.165497 -126.306019 -38.035283
v 395.455880 -126.520375 -33.143358
v 389.597730 -78.249131 -42.857862
v 392.936870 -82.381644 -46.849888
v 393.546053 -85.196617 -49.485659
v 388.993185 -84.358918 -49.108967
v 392.209802 -90.655822 -54.387185
v 385.205660 -118.931864 -60.584748
v 393.807946 -119.635388 -58.840956
v 394.283988 -95.613558 -57.988900
v 391.728303 -109.242911 -64.219770
v 388.671913 -113.062584 -64.203174
v 389.749490 -90.096308 28.493743
v 389.824066 -94.788224 28.581539
v 393.404276 -99.518685 28.199944
v 390.075731 -108.517093 25.537436
v 394.912772 -116.675444 21.268811
v 393.151740 -75.183572 25.077857
v 390.687900 -121.179581 17.357042
v 386.181379 -69.982768 22.694647
v 395.812227 -124.046821 11.614479
v 392.480169 -123.966257 3.518825
v 391.871579 -56.610794 10.946201
v 391.382864 -54.141041 0.059443
v 387.989461 -54.172516 -0.010685
v 391.624246 -54.845755 5.598677
v 387.786922 -123.644511 -6.724421
v 393.411077 -124.006351 -12.538395
v 391.149504 -54.496749 -5.093532
v 387.104467 -126.567547 -27.881731
v 391.108121 -63.079119 -24.383331
v 390.039658 -126.565698 -37.983012
v 390.257056 -126.747602 -33.073827
v 387.120175 -68.010043 -31.285936
v 390.667173 -71.046735 -34.712764
v 386.373343 -74.443544 -38.845599
v 385.445950 -79.263673 -44.217460
v 391.063775 -124.835809 -47.514549
v 387.702641 -123.602883 -52.116438
v 390.278137 -121.761346 -55.853280
v 387.781213 -99.194880 -60.856750
v 392.515523 -117.846514 -60.993592
v 389.041485 -104.548496 -63.377328
v 385.482757 -115.347110 -63.507343
v 386.339194 -90.045556 28.431628
v 385.841069 -85.555342 27.858263
v 389.258811 -85.746714 27.984484
v 386.589019 -104.008969 27.022406
v 391.592407 -104.201244 27.113924
v 386.607057 -108.443754 25.449574
v 388.113073 -112.580709 23.496669
v 388.046498 -116.727860 21.013808
v 388.309998 -124.070914 12.207367
v 385.894959 -123.043600 14.712504
v 391.144651 -124.431797 8.518227
v 385.510117 -124.599754 8.771895
v 391.083683 -66.192129 20.680738
v 389.148068 -60.646105 16.536512
v 390.218876 -123.632305 -1.876783
v 382.854681 -123.831098 -6.468989
v 386.069306 -54.497005 -5.074033
v 386.377335 -54.865416 -7.231435
v 388.585833 -124.875957 -17.699124
v 386.027332 -57.266861 -14.527100
v 386.802590 -126.878662 -32.972475
v 387.240056 -60.931240 -21.344942
v 384.720863 -65.185203 -27.794907
v 388.129906 -125.990001 -42.791048
v 389.223609 -87.068981 -51.568864
v 385.606424 -95.053513 -58.279067
v 385.930419 -121.471740 -56.925444
v 382.588531 -123.878609 -52.123169
v 386.495834 -101.252938 -62.107683
v 381.119231 -119.442636 -60.461233
v 382.736724 -112.966914 -64.743145
v 386.680821 -108.725857 -64.612314
v 383.496463 -84.160733 27.554287
v 382.906298 -89.941861 28.379032
v 383.003229 -94.810978 28.495172
v 386.424860 -94.834629 28.544931
v 386.518427 -99.474277 28.055648
v 383.090371 -99.420190 28.027133
v 383.165935 -108.315726 25.407826
v 383.558264 -112.474262 23.400536
v 387.470009 -82.104557 27.180298
v 385.725559 -120.849338 17.507865
v 382.398383 -60.591406 16.457480
v 386.831696 -64.461944 19.551618
v 378.389882 -64.376482 19.482772
v 387.114155 -124.301039 3.773017
v 381.514087 -58.819866 14.473490
v 380.824005 -54.896213 5.376826
v 387.010143 -54.844754 5.534620
v 385.812026 -124.102012 -12.121136
v 384.366189 -125.003113 -17.969856
v 384.149154 -125.775959 -22.108403
v 380.951729 -124.863062 -16.789795
v 383.687283 -55.881300 -11.206882
v 381.356016 -61.551591 -22.742828
v 380.243792 -126.780974 -27.780223
v 379.734142 -127.124168 -37.893883
v 383.143315 -126.930910 -37.936271
v 381.960774 -71.163706 -35.472724
v 382.837926 -126.246650 -43.146795
v 386.211051 -125.089401 -47.522450
v 379.573629 -126.515693 -42.985711
v 375.711730 -73.972457 -39.180040
v 382.107796 -78.692037 -43.829833
v 379.061515 -124.233114 -51.891916
v 382.050475 -84.011587 -49.279687
v 378.861661 -86.485424 -51.797610
v 382.035796 -90.510954 -55.034900
v 380.433549 -94.703914 -58.423849
v 382.172744 -103.962986 -63.758789
v 380.055513 -108.465057 -65.158090
v 379.652732 -99.370185 28.001826
v 380.939895 -79.667068 26.427990
v 379.117586 -117.242917 20.259598
v 383.049175 -117.391937 20.364051
v 383.750165 -73.317207 24.155069
v 381.025647 -123.963215 12.880080
v 384.430943 -56.694456 10.943826
v 383.410441 -124.008361 -1.482497
v 375.785319 -124.435937 -1.649367
v 380.606277 -54.626545 -6.142997
v 381.585484 -54.195710 -0.113925
v 380.108697 -125.962688 -22.596269
v 377.555698 -56.988862 -14.515916
v 384.148369 -60.123270 -20.234869
v 382.198885 -127.072312 -32.524662
v 376.475468 -68.178262 -32.249031
v 377.240028 -125.039654 -49.798723
v 378.426448 -81.971214 -47.564177
v 375.130468 -86.556901 -52.163882
v 378.160106 -90.430360 -55.257947
v 382.153179 -115.298909 -63.866113
v 381.324667 -117.865132 -62.117911
v 380.005386 -98.618643 -61.116759
v 374.877033 -108.131510 -65.550793
v 377.937398 -112.691070 -65.199209
v 379.309187 -84.209162 27.560404
v 378.626080 -94.742139 28.463829
v 379.488979 -89.932995 28.393818
v 379.718890 -108.226283 25.395107
v 381.021365 -103.921205 26.999673
v 377.538087 -112.013010 23.462226
v 378.172496 -120.688698 17.378541
v 381.421451 -123.046028 14.658656
v 377.355829 -60.466024 16.366243
v 378.627844 -124.794639 9.000310
v 382.097932 -124.582224 3.701093
v 375.002630 -56.707241 10.737941
v 375.107954 -124.379424 -11.110870
v 377.690072 -124.348866 -11.771641
v 377.590549 -124.091975 -6.622540
v 371.868359 -55.716762 -11.201430
v 377.194720 -60.074458 -20.617785
v 375.167608 -126.877294 -27.319051
v 373.410550 -127.525593 -33.007914
v 377.609952 -65.106301 -28.155844
v 374.420145 -126.846011 -42.799671
v 373.790302 -127.463187 -38.006919
v 372.743669 -125.961777 -47.841632
v 371.961442 -77.453333 -43.291625
v 375.377656 -77.664751 -43.300002
v 378.967908 -122.170231 -56.626176
v 377.735374 -84.256551 -49.846089
v 374.944352 -94.009876 -58.367265
v 371.378765 -94.235849 -58.812594
v 374.726410 -117.716275 -62.905174
v 375.949094 -89.470691 28.293663
v 372.284693 -89.873726 28.280392
v 376.236916 -99.326397 27.966287
v 376.257137 -108.222913 25.299334
v 373.208771 -112.184840 23.263590
v 378.169629 -74.144381 24.429144
v 375.559076 -80.191977 26.538190
v 384.318817 -66.068870 20.557823
v 375.201986 -69.901633 22.558043
v 372.948217 -122.367611 15.219521
v 373.209876 -125.117445 3.969599
v 376.455574 -58.853959 14.473713
v 371.398573 -58.594133 14.061685
v 371.610687 -56.717333 10.672352
v 376.170586 -54.236154 -0.086884
v 375.934879 -54.451059 -5.055343
v 375.943474 -125.210725 -18.031713
v 375.011150 -126.034019 -22.417424
v 366.550510 -126.229660 -22.163302
v 375.951116 -127.171219 -29.876147
v 374.002695 -62.250154 -24.369063
v 369.428220 -127.734780 -32.960065
v 366.288492 -127.601445 -42.287355
v 369.233960 -126.298832 -47.503386
v 372.052547 -73.819948 -39.307392
v 366.875729 -125.033239 -52.446318
v 373.034501 -124.744961 -51.798842
v 368.368479 -82.707532 -48.974942
v 372.069967 -122.824044 -56.462305
v 369.528026 -85.340633 -51.462477
v 367.769788 -89.454555 -55.274983
v 370.676027 -89.612140 -55.192510
v 368.734543 -120.204215 -61.047496
v 375.254610 -103.430673 -64.097804
v 374.816835 -98.243782 -61.284558
v 369.702720 -107.846550 -65.900167
v 372.757379 -112.436312 -65.757105
v 375.447146 -115.870066 -64.183233
v 368.482393 -116.772847 -64.354589
v 372.773487 -94.668692 28.366793
v 374.625213 -103.725293 26.943724
v 370.075567 -116.773867 20.183605
v 372.854517 -114.763980 21.684951
v 371.044200 -73.432468 24.094433
v 369.410492 -123.768830 13.087988
v 374.190630 -123.929618 12.797377
v 368.280568 -64.237392 19.421081
v 373.497767 -124.998525 9.168116
v 368.389875 -125.212393 9.282418
v 367.715650 -124.993978 -1.140701
v 371.462556 -124.705099 -1.573927
v 371.348770 -55.000879 5.327865
v 369.195282 -124.629324 -11.474021
v 368.943158 -125.176945 -16.130314
v 369.246264 -54.412770 -4.849165
v 369.419327 -54.659294 -6.868140
v 366.075993 -127.852598 -32.823288
v 368.035989 -61.877993 -24.089095
v 372.046903 -65.671372 -29.332630
v 366.964678 -127.924415 -37.540606
v 371.503100 -69.446545 -34.174214
v 369.226440 -123.265935 -56.102073
v 365.104838 -85.515935 -51.935724
v 366.723824 -94.493578 -59.312639
v 364.914562 -120.933648 -60.666485
v 364.560299 -107.556203 -66.209342
v 367.630400 -112.227169 -66.272996
v 364.716576 -116.104661 -65.159535
v 370.323137 -99.052383 27.932656
v 370.684883 -109.170536 24.795986
v 369.480523 -112.284625 23.109066
v 363.952374 -74.143436 24.336667
v 367.525317 -84.231317 27.392242
v 365.848908 -116.792760 20.040530
v 365.676602 -121.552183 15.915088
v 369.013361 -122.090351 15.427241
v 370.139050 -69.851310 22.512468
v 364.590552 -123.759023 13.057558
v 365.049318 -125.300367 9.406946
v 372.310726 -60.472501 16.371553
v 366.302235 -56.816707 10.524452
v 365.789972 -125.659166 4.632845
v 367.975902 -55.095051 5.292283
v 364.125699 -124.812953 -11.345450
v 369.341597 -124.522093 -6.535759
v 368.020891 -54.414765 0.308409
v 370.769204 -56.830855 -14.382875
v 370.392652 -59.795543 -20.557104
v 369.760254 -127.302265 -29.064272
v 365.435849 -64.790295 -28.506448
v 359.784435 -67.844610 -32.826686
v 365.098181 -77.162903 -43.330129
v 363.189204 -83.674632 -50.309383
v 364.346756 -89.476937 -55.533100
v 363.983404 -117.753205 -64.140968
v 361.049424 -97.488212 -61.774107
v 366.291105 -102.592186 -64.342296
v 361.926370 -111.848355 -66.791527
v 366.101602 -89.903344 28.193805
v 362.575817 -94.555542 28.340105
v 368.310231 -94.430234 28.323091
v 364.303719 -99.158777 27.909722
v 367.717083 -103.667218 26.895119
v 364.302102 -107.929251 25.202773
v 365.169593 -112.107682 23.081083
v 368.264416 -79.761222 26.340686
v 361.229106 -121.066089 16.250522
v 366.614011 -65.869657 20.411148
v 366.049882 -58.677111 14.074876
v 363.912738 -60.408396 16.235823
v 364.299183 -125.239663 -1.005754
v 358.739795 -55.317908 5.270160
v 361.299649 -125.396051 -16.375099
v 362.147249 -55.570433 -10.975345
v 359.119942 -59.830546 -21.058260
v 359.369432 -128.167966 -32.612916
v 359.308279 -64.320009 -28.139723
v 359.326206 -128.026609 -42.676025
v 362.902786 -128.178885 -37.766452
v 366.875169 -72.069612 -37.572301
v 358.516956 -71.831977 -37.784689
v 362.628831 -126.823581 -47.933610
v 355.600046 -73.945042 -40.366270
v 358.932929 -125.690438 -52.595100
v 361.856341 -81.114399 -47.772566
v 360.993858 -88.724387 -55.104835
v 359.899660 -120.944203 -61.371514
v 357.703609 -96.665787 -61.397054
v 358.506908 -102.597959 -64.786896
v 362.102495 -89.791554 28.164020
v 360.931042 -103.504566 26.842997
v 360.411590 -79.373583 26.168184
v 362.693464 -114.679757 21.416568
v 358.180344 -63.971543 19.277105
v 359.706207 -125.293226 10.090123
v 361.047780 -125.963072 6.361449
v 359.628166 -58.581094 13.714084
v 361.516918 -56.916306 10.470170
v 357.681049 -125.215579 -6.000525
v 364.369318 -124.836366 -6.264691
v 364.575697 -54.406144 -0.547985
v 362.313273 -56.664278 -14.269139
v 354.530999 -57.646163 -17.058839
v 355.545062 -56.465992 -14.097914
v 359.097691 -126.408636 -22.040672
v 360.361261 -127.564074 -28.262689
v 362.076197 -61.893938 -24.398493
v 359.538470 -128.365090 -37.738065
v 356.517854 -82.975513 -49.994445
v 360.053888 -123.062147 -58.159486
v 356.547144 -88.463252 -55.135192
v 361.064490 -93.657529 -59.080871
v 354.214581 -93.345262 -59.170027
v 359.423406 -107.289214 -66.532282
v 359.235838 -116.018295 -65.770719
v 357.056159 -89.757009 28.143063
v 355.806656 -94.446119 28.306397
v 359.216357 -99.090826 27.878923
v 358.630621 -107.423938 25.336107
v 355.854497 -103.414315 26.838410
v 352.326356 -84.115127 27.314786
v 359.796981 -111.798829 23.117668
v 356.241289 -116.175396 20.189935
v 361.001549 -69.786976 22.537197
v 357.488463 -74.851578 24.620197
v 355.828535 -123.418602 13.364733
v 357.383172 -65.896898 20.534802
v 359.780316 -126.072053 3.963953
v 355.649892 -56.944299 10.363320
v 357.187692 -60.359790 16.080630
v 362.872546 -54.448794 -5.204847
v 356.921182 -125.569644 -16.245316
v 354.826118 -54.974405 -8.777261
v 354.343913 -125.760493 -17.027497
v 356.005264 -128.308838 -32.528031
v 355.215131 -66.272476 -31.016590
v 352.326626 -70.901370 -36.967939
v 354.491312 -128.435278 -42.687354
v 358.915377 -77.364399 -43.947020
v 355.503298 -126.132634 -52.256658
v 351.978092 -124.372490 -57.233097
v 356.596726 -124.142736 -56.803802
v 351.321537 -122.289115 -60.868258
v 351.253807 -88.149557 -55.092424
v 351.166341 -97.967403 -62.650177
v 352.569042 -106.965868 -66.914964
v 354.360172 -111.723188 -67.373990
v 351.986702 -89.739190 28.149929
v 352.433310 -94.462518 28.379879
v 354.147232 -99.026053 27.861814
v 355.957219 -112.058369 22.890398
v 353.534686 -79.517863 26.204576
v 354.708175 -119.698112 17.318233
v 352.482745 -123.391040 13.404156
v 354.920589 -125.179437 10.478854
v 349.638834 -60.365592 15.822753
v 353.111578 -126.282526 7.067705
v 352.941952 -126.030574 -0.664634
v 357.630364 -54.532575 0.044328
v 357.198638 -125.644072 -1.389544
v 353.403429 -127.489905 -26.646815
v 354.145362 -128.742045 -37.799143
v 349.613711 -62.477057 -26.058292
v 354.349542 -67.873615 -33.136996
v 348.432214 -71.066470 -37.376886
v 355.587855 -127.466411 -47.627397
v 350.642649 -76.987358 -43.991536
v 349.321637 -81.050951 -48.386203
v 351.627435 -126.580744 -52.118617
v 352.062424 -95.577644 -60.951159
v 351.493768 -118.860347 -64.710558
v 352.505870 -102.162163 -64.995637
v 349.255719 -111.563069 -67.755707
v 352.671709 -115.904047 -66.486126
v 350.790758 -103.351586 26.865474
v 350.759704 -107.655587 25.179093
v 352.925242 -115.324441 20.698721
v 348.867523 -112.156406 22.780573
v 350.802734 -69.572594 22.441605
v 351.532785 -125.357126 10.272816
v 351.224414 -58.505700 13.283365
v 353.011946 -126.488215 4.438259
v 347.920296 -126.419609 -0.563864
v 349.240833 -125.724974 -5.939270
v 352.273658 -125.392218 -12.033584
v 346.813647 -54.904509 -8.651562
v 349.958721 -125.849648 -16.530973
v 350.279239 -126.940416 -23.219703
v 349.177891 -128.564896 -32.039627
v 347.801334 -129.133760 -37.663814
v 347.295875 -66.266915 -31.468182
v 346.867932 -73.659206 -40.458036
v 349.048748 -128.100668 -47.607252
v 350.779948 -93.184794 -59.248900
v 347.582519 -121.849936 -62.053855
v 346.459410 -118.935543 -65.227221
v 347.141403 -96.671249 -62.025437
v 344.144252 -101.684922 -65.280462
v 348.466962 -94.547626 28.404246
v 347.667910 -98.753749 28.020723
v 345.131072 -79.477668 26.169217
v 347.507383 -85.086553 27.477074
v 349.340039 -116.215139 20.042271
v 345.950614 -116.281873 19.916132
v 347.308124 -74.488118 24.464162
v 348.761031 -119.849195 17.066323
v 349.180634 -123.353141 13.416894
v 350.647017 -63.903728 19.143444
v 348.148719 -126.326845 7.605562
v 348.183837 -125.177631 10.649497
v 347.215116 -126.837543 4.538619
v 346.421481 -57.175993 10.190399
v 346.147401 -55.629732 5.195822
v 344.518050 -126.713540 -0.570776
v 343.258462 -126.095477 -6.927505
v 346.704203 -54.710802 0.205948
v 350.253535 -54.462016 -3.439926
v 339.837069 -58.861131 -20.420514
v 344.415970 -63.519653 -27.854634
v 345.389856 -128.804128 -32.406963
v 344.145830 -67.532923 -33.248386
v 342.420475 -129.348070 -42.956241
v 344.652622 -80.090312 -47.597673
v 345.428281 -127.113842 -52.379839
v 344.564278 -86.314983 -53.855133
v 342.761318 -122.985696 -61.364567
v 345.177897 -125.201513 -57.036639
v 347.818430 -89.421374 -56.399774
v 341.998659 -93.724845 -60.239712
v 344.205586 -121.358411 -63.242345
v 344.428592 -97.773551 -62.927048
v 345.737095 -106.651648 -67.305104
v 346.790826 -116.114958 -66.921801
v 345.834943 -89.627342 28.130778
v 342.381255 -103.216674 26.911194
v 345.732295 -103.295883 26.899029
v 345.746743 -111.979543 22.748143
v 342.301856 -115.726828 20.233004
v 342.009489 -118.476295 18.022020
v 343.258316 -69.436185 22.473797
v 340.361327 -60.446780 15.582895
v 348.147811 -65.739242 20.433211
v 343.143147 -125.040828 10.819110
v 341.304511 -58.690000 12.923585
v 342.728149 -54.590007 -2.667841
v 343.658438 -126.165682 -16.745305
v 344.220844 -125.825764 -10.919781
v 340.540880 -126.061459 -11.355664
v 340.041841 -55.859835 -13.094652
v 345.391348 -56.122304 -13.777831
v 344.363212 -57.323772 -16.946789
v 347.591235 -59.947129 -22.027488
v 338.752672 -129.698622 -42.790804
v 339.505730 -71.258596 -38.048035
v 341.944354 -127.534722 -52.262008
v 342.210081 -128.626266 -48.007938
v 338.249224 -126.124826 -56.798507
v 341.298163 -84.270372 -52.051565
v 335.517313 -84.243821 -52.307575
v 341.782646 -125.607158 -57.029424
v 340.498880 -89.072942 -56.567973
v 337.488016 -97.384189 -63.091533
v 340.524275 -101.754711 -65.536682
v 342.579093 -111.502702 -68.355772
v 340.397418 -115.684834 -67.855488
v 340.674926 -98.867156 27.942597
v 335.737147 -107.736787 25.036871
v 342.579377 -107.771454 25.069008
v 341.863770 -111.597374 22.978804
v 339.486486 -116.295211 19.785421
v 338.942437 -65.491657 20.390196
v 340.724110 -63.792574 19.078110
v 340.151611 -57.345902 9.984740
v 338.997980 -55.942043 5.457974
v 340.011842 -54.659037 -6.060607
v 334.228564 -57.068670 -16.722319
v 339.393061 -127.180498 -22.416525
v 343.003378 -128.932447 -32.351730
v 340.959219 -128.053350 -27.074924
v 338.936150 -62.655827 -26.946021
v 339.469074 -129.729906 -37.877629
v 338.576511 -66.697432 -32.560149
v 339.454131 -75.075340 -42.438320
v 338.917435 -128.958961 -47.954639
v 339.256832 -127.987213 -51.644786
v 335.331340 -126.259622 -57.191723
v 335.985717 -123.656754 -61.605041
v 337.294104 -93.019214 -59.994815
v 337.101206 -101.727719 -65.716311
v 340.324597 -106.872468 -67.776352
v 341.605543 -89.175454 28.063761
v 341.928465 -94.464171 28.352152
v 338.747075 -111.513082 22.951838
v 340.951590 -83.358500 27.087338
v 335.606935 -115.362002 20.335891
v 342.266893 -74.520265 24.597412
v 342.071557 -120.122196 16.563235
v 340.679473 -123.018324 13.613273
v 335.433678 -126.308836 8.717406
v 340.472648 -126.412234 8.181620
v 331.099411 -127.895498 -0.144166
v 339.461196 -127.252713 4.722765
v 337.692203 -126.675765 -5.593556
v 337.828556 -127.269386 -0.562746
v 333.974028 -54.871815 -8.211878
v 338.046626 -54.890998 0.047597
v 336.945905 -126.428259 -16.265906
v 336.957956 -55.945896 -13.450784
v 338.872329 -59.914341 -22.491041
v 335.874161 -129.366256 -32.417737
v 335.325360 -69.107024 -35.702908
v 334.438912 -74.324899 -41.825620
v 334.751977 -129.518664 -47.339313
v 335.663529 -80.586486 -48.547366
v 331.091972 -120.851294 -65.716545
v 334.701413 -121.552944 -64.455820
v 336.934563 -111.473712 -68.852523
v 336.193545 -115.983786 -68.216004
v 336.215998 -119.632195 -66.029484
v 335.364215 -86.827945 27.747146
v 332.274174 -94.308749 28.423555
v 337.542832 -103.109381 26.914143
v 335.650959 -98.822767 27.947386
v 332.847264 -86.067339 27.612544
v 332.865690 -111.239608 23.063781
v 336.556046 -69.384187 22.588124
v 335.087250 -119.908779 16.623777
v 335.632291 -122.899889 13.657580
v 335.809588 -125.033806 10.892311
v 336.048065 -58.507543 12.153722
v 333.754791 -54.924770 -0.334110
v 336.790301 -126.314407 -11.063877
v 330.245919 -126.833490 -16.155616
v 326.631317 -56.868208 -16.629855
v 331.754032 -127.347773 -21.483724
v 329.655488 -58.638769 -20.427803
v 329.548394 -59.592136 -22.278024
v 332.144358 -62.404972 -26.919502
v 329.215818 -61.849121 -26.175853
v 331.246659 -129.555570 -31.948036
v 333.440705 -66.125968 -32.086904
v 333.025272 -71.973966 -39.196183
v 334.797679 -130.033763 -43.225601
v 331.227107 -77.205463 -45.219785
v 327.517069 -77.370640 -45.588973
v 331.970200 -128.362817 -52.990659
v 330.429537 -80.729257 -48.944053
v 328.075464 -84.858767 -53.372345
v 328.797683 -126.889221 -57.480310
v 331.448534 -124.384620 -61.325864
v 333.589917 -89.224472 -57.095191
v 326.726124 -124.162643 -62.605603
v 331.852866 -92.797773 -60.126626
v 330.265228 -110.591377 -69.283178
v 325.966752 -115.559732 -69.473481
v 330.606447 -103.042686 26.893228
v 329.006152 -107.578862 24.992803
v 332.317483 -115.929417 19.906200
v 328.853926 -74.368018 24.654625
v 333.393960 -79.329675 26.135629
v 326.490448 -118.944538 17.433389
v 328.794879 -60.418719 14.940196
v 331.269307 -63.555770 18.671718
v 328.827214 -126.336245 8.934151
v 331.438801 -127.743781 4.680896
v 331.817791 -57.873771 10.472965
v 328.177953 -57.818569 10.012015
v 333.911935 -55.933424 4.911141
v 327.440370 -56.194228 5.192657
v 333.034312 -127.022947 -5.876229
v 326.848415 -127.104662 -16.253809
v 330.082596 -55.470502 -11.894161
v 329.318392 -128.604134 -27.062054
v 327.407540 -130.602770 -42.839269
v 330.014702 -130.347449 -37.635984
v 328.458469 -68.946572 -35.849190
v 327.176043 -130.078962 -47.879609
v 323.963742 -81.042864 -49.669086
v 325.319724 -127.627998 -56.987325
v 326.981970 -120.944220 -66.207360
v 324.506573 -122.068740 -65.526771
v 318.238616 -96.956117 -63.846664
v 329.781440 -97.175075 -63.421335
v 330.062523 -101.904842 -66.244109
v 324.147823 -116.748356 -69.257131
v 327.097821 -106.703564 -68.567021
v 324.374802 -105.384552 -68.225219
v 325.823391 -79.336864 26.192111
v 328.460600 -89.470516 28.141863
v 325.971360 -111.113889 23.040455
v 328.864862 -115.153140 20.422070
v 325.353124 -116.027734 19.738493
v 332.251009 -122.882132 13.574876
v 331.325776 -65.607931 20.405234
v 324.967953 -126.512948 8.772438
v 324.965429 -124.958757 11.071953
v 325.944465 -128.051727 4.844782
v 327.262411 -128.283001 2.596521
v 327.346534 -55.084136 0.024823
v 328.588117 -54.712605 -5.730687
v 330.477207 -126.785371 -11.000642
v 323.728503 -127.328106 -10.965119
v 324.503504 -55.328296 -11.490562
v 326.410607 -127.630374 -21.294144
v 319.481944 -58.280942 -20.414523
v 322.794209 -62.066998 -26.850299
v 326.344642 -129.979205 -32.844549
v 324.936009 -65.734274 -32.064785
v 322.349994 -131.052554 -42.897340
v 322.187574 -73.243490 -41.235592
v 320.984742 -76.944424 -45.463853
v 326.864812 -129.013445 -52.713668
v 318.856838 -80.536541 -49.397011
v 322.068005 -126.545989 -59.972686
v 323.923061 -88.920086 -57.320244
v 324.696581 -92.842731 -60.516997
v 320.211354 -106.042711 -68.708982
v 324.980977 -110.649695 -69.683572
v 325.106588 -89.555220 28.177603
v 322.193307 -94.175430 28.434572
v 327.233735 -98.710800 27.953515
v 326.616995 -94.373244 28.401642
v 325.675575 -84.791045 27.422577
v 322.291107 -115.005644 20.496946
v 326.449095 -69.335221 22.687976
v 321.901766 -73.473093 24.403000
v 321.981684 -122.755755 13.630156
v 321.326224 -63.437735 18.090134
v 325.830305 -128.297242 -0.781931
v 317.463956 -56.485652 5.187201
v 323.131280 -127.806009 -6.412440
v 322.049023 -54.733802 -5.724402
v 323.676541 -127.738464 -21.075428
v 316.914012 -56.554135 -16.378602
v 322.510393 -128.886611 -26.844667
v 319.813656 -128.125301 -22.041786
v 321.453663 -130.245567 -32.966312
v 318.748426 -131.165274 -37.756318
v 318.914015 -131.394540 -42.971934
v 322.998921 -130.845796 -37.774264
v 322.851333 -69.677309 -37.086657
v 320.322910 -74.681859 -42.985774
v 318.681068 -130.930531 -48.039666
v 322.102053 -130.556275 -47.976442
v 321.679951 -127.981131 -57.254200
v 321.028252 -84.298742 -53.117455
v 320.102384 -88.473961 -57.105678
v 321.691788 -101.205187 -66.290697
v 315.527508 -102.097679 -67.077259
v 323.541994 -120.277131 -67.293499
v 319.575742 -122.554671 -65.921799
v 318.461651 -110.684007 -70.193990
v 322.308640 -115.090433 -69.898219
v 321.749876 -89.557905 28.153658
v 322.281418 -102.970846 26.816407
v 320.400747 -107.204791 25.076673
v 319.480217 -111.154376 22.948411
v 321.852647 -119.311276 17.089630
v 320.861710 -61.015269 15.113967
v 319.114136 -128.625532 3.918826
v 319.513807 -58.312680 10.259021
v 313.946441 -55.159944 -10.692984
v 319.129216 -127.669860 -17.514891
v 316.042779 -69.419086 -37.106322
v 314.822387 -76.787827 -45.621154
v 319.336026 -129.679224 -53.215676
v 315.058434 -130.251231 -53.032649
v 314.843612 -84.757286 -53.881896
v 314.256361 -126.624504 -61.726882
v 314.860770 -128.441799 -58.044350
v 319.722364 -91.840131 -59.971563
v 316.876731 -120.635988 -68.032891
v 314.482583 -106.092560 -69.067429
v 318.242966 -117.039894 -69.794904
v 315.841637 -115.050833 -70.521972
v 315.442325 -94.194702 28.381593
v 318.819667 -94.183696 28.421349
v 315.450798 -98.616487 27.980740
v 321.705024 -98.801206 27.955508
v 316.083057 -81.976194 26.795306
v 318.604768 -115.330726 20.205811
v 318.878706 -69.084029 22.498015
v 317.301694 -120.065390 16.374038
v 318.520593 -122.199172 14.199550
v 314.656148 -61.182083 14.902241
v 320.282499 -65.574432 20.019089
v 314.300451 -63.071637 17.323233
v 321.323486 -125.516798 10.228367
v 319.519939 -128.138209 5.512560
v 319.173272 -128.880046 -0.701133
v 318.991206 -128.264436 -5.740469
v 313.949385 -128.791930 -5.766776
v 318.817839 -55.188147 -0.057968
v 315.265174 -128.052758 -11.080373
v 315.153277 -58.929886 -22.064919
v 316.015825 -130.533309 -32.724574
v 317.658772 -65.254240 -31.793296
v 316.108020 -61.680214 -26.659740
v 313.392222 -131.546497 -37.956170
v 316.195463 -72.461797 -40.687081
v 311.634564 -130.667539 -53.030424
v 313.423931 -79.326615 -48.450653
v 314.537027 -123.544162 -65.804387
v 310.217174 -91.872606 -60.545539
v 308.040725 -120.577067 -69.385002
v 313.423308 -120.528497 -68.670316
v 311.610690 -110.561629 -70.691857
v 313.591066 -118.224620 -69.917429
v 307.086371 -115.077155 -71.382120
v 317.508768 -89.735010 28.147177
v 317.099238 -102.831534 26.926083
v 314.427671 -106.672729 25.397905
v 315.805897 -110.419504 23.382288
v 310.843301 -66.252439 20.261484
v 315.162331 -68.444576 22.074435
v 313.399592 -122.534238 13.724083
v 315.302210 -124.580226 11.350558
v 314.719061 -128.147375 5.818643
v 314.099244 -128.851715 3.986655
v 314.254226 -129.283990 -0.476930
v 313.385345 -54.854491 -5.396621
v 313.746822 -55.295908 -0.006548
v 310.146825 -128.286694 -16.107652
v 312.592137 -128.509267 -21.809476
v 314.482472 -129.320643 -26.847601
v 312.302391 -130.671059 -32.403485
v 310.066259 -61.593882 -26.854623
v 309.599163 -68.310473 -36.036441
v 314.786152 -131.743826 -42.981798
v 310.362998 -75.964527 -44.986354
v 311.098681 -72.286263 -40.745583
v 314.315866 -131.412750 -48.016347
v 311.901094 -88.436000 -57.551493
v 310.248190 -126.266970 -63.146198
v 308.206114 -124.012478 -66.446838
v 309.687059 -96.787519 -64.227954
v 309.949112 -89.436239 28.102177
v 308.621340 -106.833797 25.354471
v 311.255789 -110.831667 23.262928
v 305.064843 -74.371953 24.741843
v 309.813515 -79.130897 26.134718
v 312.399519 -85.359006 27.447060
v 313.143759 -115.240029 20.297476
v 311.464195 -119.824133 16.592685
v 310.156547 -69.031387 22.391693
v 312.888880 -73.716547 24.527862
v 309.419697 -124.560977 11.390318
v 309.948577 -61.256441 14.710002
v 312.066867 -58.545654 10.024957
v 310.888095 -129.555304 -0.481471
v 310.539873 -129.115047 -5.842997
v 304.932085 -54.886121 -5.167892
v 306.242900 -55.165341 -10.586316
v 306.418792 -128.631970 -16.882097
v 309.413019 -129.598217 -26.770928
v 306.785051 -57.832731 -20.155677
v 308.379461 -58.666042 -21.917060
v 308.718448 -130.809228 -32.046981
v 306.277071 -132.412460 -43.267150
v 308.992989 -131.823089 -37.741997
v 303.936056 -68.904933 -37.080118
v 307.180681 -131.076619 -53.275540
v 304.550428 -129.931447 -57.876850
v 309.704329 -80.857687 -50.269152
v 309.710123 -129.378761 -57.384453
v 304.645083 -127.776758 -62.212735
v 308.027428 -127.365886 -61.929980
v 306.786846 -88.219187 -57.630179
v 306.071021 -92.160456 -61.034283
v 307.016624 -125.685967 -64.718330
v 306.785265 -105.881884 -69.457191
v 303.108645 -105.330837 -69.432281
v 307.144420 -118.248390 -70.638285
v 312.065487 -94.174712 28.396985
v 305.262835 -102.686364 26.852216
v 308.694589 -98.518492 27.959514
v 305.094819 -111.015335 23.253761
v 304.995267 -124.247893 11.740372
v 310.951543 -63.235902 17.280347
v 309.504588 -129.049704 3.885540
v 305.839929 -129.612350 -5.652090
v 309.019273 -56.741161 5.208212
v 310.101256 -55.400736 0.143361
v 300.337614 -129.498011 -11.080661
v 302.670203 -128.985681 -16.578946
v 309.186288 -128.786604 -21.935177
v 299.241840 -130.248491 -26.606991
v 309.219615 -56.446197 -16.312020
v 299.920518 -56.303161 -15.926202
v 298.216327 -58.403562 -21.604766
v 305.362324 -131.152752 -32.803162
v 303.527026 -61.823632 -27.601706
v 302.608069 -64.264432 -31.172012
v 305.115993 -132.260569 -48.243476
v 300.268155 -80.572880 -50.488160
v 304.333985 -78.983637 -48.602613
v 302.273366 -84.408716 -54.327040
v 301.174126 -130.335519 -57.971112
v 301.560455 -92.790235 -61.803372
v 299.382473 -98.749373 -66.124139
v 302.689826 -97.070323 -64.855253
v 299.711475 -101.728144 -67.817181
v 306.493141 -110.492075 -71.051484
v 300.407737 -119.801697 -70.908086
v 301.501253 -89.319617 28.128303
v 305.312175 -94.074766 28.405606
v 303.531783 -106.808165 25.363413
v 307.234718 -84.885968 27.368919
v 305.410987 -118.355628 17.995296
v 306.786810 -115.068642 20.534984
v 304.525756 -120.090748 16.401688
v 301.862069 -122.184734 14.226222
v 300.863561 -63.340371 16.839040
v 306.574523 -128.139205 6.128502
v 302.970676 -125.881343 9.638701
v 304.565515 -61.463131 14.581360
v 305.978168 -58.864346 10.141869
v 306.972720 -129.921810 -0.584639
v 300.563980 -56.984552 5.175134
v 308.253009 -128.602237 -11.728397
v 302.835975 -129.254494 -21.859928
v 305.055738 -60.747974 -25.781604
v 303.700155 -132.181165 -38.084702
v 296.812442 -61.706297 -27.663963
v 294.039262 -63.696220 -30.873456
v 298.780774 -132.006359 -53.666486
v 298.709426 -132.984960 -48.345718
v 303.438505 -74.064132 -43.191736
v 298.289608 -77.764430 -47.593857
v 299.192626 -90.080807 -59.715813
v 300.897001 -127.915208 -62.855919
v 297.489965 -128.598903 -62.537781
v 300.631185 -124.437535 -67.441417
v 297.051599 -121.972918 -70.214966
v 299.434202 -115.136077 -72.019533
v 296.626313 -119.497699 -71.552672
v 298.511320 -98.409540 27.910562
v 301.862408 -102.676143 26.844843
v 299.578887 -84.631255 27.345490
v 303.921404 -79.355705 26.238031
v 300.024557 -115.031201 20.637750
v 299.653936 -112.551282 22.380308
v 297.749834 -120.078631 16.477373
v 304.439938 -68.898958 22.165428
v 298.050702 -124.612261 11.454920
v 299.808356 -128.255874 6.206435
v 303.064374 -129.266685 3.916647
v 299.303720 -59.234747 10.326906
v 299.483201 -61.666227 14.480508
v 295.886671 -57.141689 5.310120
v 299.027738 -130.565715 -0.756109
v 297.835655 -130.335550 -6.782831
v 296.629343 -129.854223 -11.497866
v 301.874737 -55.541256 0.135710
v 299.429728 -129.296464 -17.216438
v 294.314084 -129.992217 -22.016479
v 297.066597 -132.670401 -38.100476
v 298.961998 -68.457569 -36.787293
v 301.064492 -132.839117 -43.223664
v 296.727579 -130.896620 -58.030523
v 296.521055 -80.720517 -50.855350
v 296.732971 -84.209455 -54.458405
v 293.896792 -129.345478 -62.217982
v 294.307336 -96.533932 -64.982828
v 297.677720 -125.505804 -66.850282
v 289.382269 -105.540138 -70.314115
v 299.553403 -105.656134 -69.801247
v 294.454936 -114.813787 -72.505395
v 292.610143 -110.832764 23.534137
v 296.090523 -66.438256 19.743250
v 298.649879 -74.720833 24.867417
v 298.164370 -122.191310 14.292952
v 294.411903 -61.879040 14.309448
v 297.888670 -125.931126 9.721736
v 297.176467 -129.504752 3.960732
v 290.666489 -59.429477 10.014157
v 293.252054 -131.031281 -5.024525
v 289.851504 -55.035434 -8.121172
v 297.475876 -57.642723 -19.885137
v 289.574234 -133.163801 -37.854747
v 296.894351 -131.730886 -32.674433
v 296.586338 -60.473983 -25.595000
v 294.499696 -68.582616 -37.167974
v 296.208569 -65.420434 -33.124658
v 293.229623 -133.491911 -42.424330
v 295.440155 -72.125688 -41.308681
v 293.611447 -76.005279 -45.864663
v 291.676858 -80.251675 -50.643999
v 292.300771 -83.610174 -54.132393
v 295.259512 -87.809092 -57.974018
v 294.731990 -92.676333 -62.119153
v 293.233055 -124.835424 -68.519372
v 294.136889 -99.809226 -67.055945
v 296.226756 -110.361252 -71.650226
v 293.996544 -122.177374 -70.568470
v 291.383598 -119.481088 -72.215078
v 294.651268 -89.315077 28.123529
v 291.810354 -85.010300 27.424688
v 296.838936 -94.028068 28.401381
v 295.123662 -106.524001 25.596662
v 296.258016 -79.214651 26.205683
v 293.551626 -118.216084 18.181208
v 293.208882 -114.898738 20.773731
v 291.691023 -68.851412 21.501919
v 288.319658 -122.205374 14.550817
v 290.904980 -131.179779 -0.868085
v 296.374718 -55.606448 0.098172
v 286.290824 -55.085742 -4.525235
v 294.774753 -54.986046 -4.800625
v 295.638122 -55.272877 -10.969393
v 292.778587 -130.795254 -26.977334
v 290.617881 -56.166367 -15.538327
v 288.634886 -131.029734 -26.384865
v 293.272958 -133.485421 -48.642893
v 288.530613 -71.841627 -41.381352
v 292.245096 -132.929165 -53.181222
v 291.159956 -131.285115 -59.048682
v 287.892621 -82.927178 -53.685387
v 289.085623 -88.802016 -59.245752
v 288.843500 -129.847387 -62.940475
v 287.581027 -92.695090 -62.620460
v 289.195960 -96.466903 -65.270466
v 289.903802 -125.101493 -68.976193
v 285.900925 -125.292354 -69.700720
v 292.570688 -126.422423 -66.959537
v 289.565799 -93.900856 28.367208
v 293.358668 -102.650292 26.910495
v 284.850653 -84.101635 27.324658
v 289.645526 -79.124990 26.203553
v 290.005588 -74.242295 24.525059
v 292.037237 -63.545472 16.380132
v 290.318488 -66.009575 18.961370
v 287.970253 -128.347270 6.517043
v 290.623094 -129.782202 3.828323
v 289.858045 -131.280544 -6.105702
v 290.005753 -55.775981 0.363652
v 291.271939 -130.065978 -16.581851
v 292.403864 -57.578600 -19.726139
v 285.633672 -57.378499 -19.357464
v 285.585319 -60.069009 -25.296043
v 278.994885 -61.214785 -27.596184
v 289.848266 -68.144312 -36.874057
v 288.061956 -133.985335 -43.419220
v 277.217863 -71.876984 -42.004080
v 288.028263 -133.410451 -53.447985
v 288.264534 -133.990909 -48.468412
v 282.526582 -76.850625 -47.369964
v 284.489447 -130.530211 -63.050740
v 287.781989 -132.073210 -58.397955
v 285.304843 -100.359677 -67.959621
v 282.592550 -105.435427 -70.724129
v 287.789794 -110.228990 -72.168051
v 287.953140 -114.946343 -73.032638
v 286.112617 -119.638663 -72.819444
v 290.148167 -89.120794 28.099903
v 290.008529 -98.373746 27.926706
v 285.549860 -106.777527 25.664484
v 285.039807 -118.148530 18.368422
v 287.367403 -124.841188 11.471916
v 284.843917 -63.068703 15.201923
v 287.726684 -125.896061 10.073548
v 289.255091 -62.109271 14.239764
v 283.353653 -131.840263 -1.490816
v 287.111140 -131.573461 -1.554006
v 283.550345 -131.941664 -6.145944
v 283.208669 -55.867075 0.519941
v 284.528390 -130.828403 -16.673359
v 289.594876 -130.669142 -11.014125
v 278.748837 -55.967158 -14.981118
v 280.389348 -55.200067 -10.242865
v 284.277629 -130.917572 -21.399797
v 284.088359 -131.253594 -25.299249
v 288.519395 -132.296602 -32.771762
v 285.215370 -133.655485 -38.715143
v 281.215007 -68.226561 -37.413610
v 281.653743 -134.723984 -48.559311
v 281.706845 -134.145100 -53.719661
v 279.909269 -79.710687 -50.760221
v 283.493938 -80.076952 -50.906256
v 284.419809 -132.595524 -58.251092
v 282.522510 -84.004114 -55.145662
v 285.034718 -89.312286 -59.947327
v 282.464370 -92.012011 -62.374743
v 285.802392 -96.315156 -65.394569
v 287.272616 -122.653817 -71.406840
v 287.385487 -127.554694 -66.837736
v 283.186477 -94.005488 28.363532
v 285.975136 -102.798861 26.928077
v 281.781951 -110.515264 23.921757
v 286.099181 -110.744670 23.786311
v 286.723245 -120.320158 16.454285
v 284.003730 -68.883333 21.145859
v 284.751108 -66.216369 18.841885
v 284.147093 -129.826044 4.131227
v 285.981176 -131.073927 1.075015
v 280.192389 -132.266198 -6.178172
v 285.216260 -57.381923 5.377722
v 283.232852 -131.359652 -11.388382
v 279.484401 -55.113005 -4.304553
v 279.678023 -131.673056 -12.268629
v 279.469288 -131.398425 -21.799579
v 278.581101 -132.069047 -27.409429
v 281.337675 -133.850805 -38.185616
v 286.972236 -65.044273 -33.032815
v 281.985899 -134.564186 -43.437226
v 278.307965 -135.095499 -48.595838
v 278.074496 -134.635187 -53.586314
v 281.119362 -133.041188 -58.348031
v 277.818621 -133.561591 -58.404813
v 280.094176 -131.333258 -62.956329
v 279.598335 -83.491680 -54.834783
v 278.992106 -88.063611 -59.323545
v 280.192464 -129.955403 -65.426176
v 275.380843 -88.360505 -59.782847
v 277.816270 -100.918056 -68.752370
v 282.722602 -110.146005 -72.508270
v 281.723088 -114.884338 -73.538093
v 281.168297 -119.579731 -73.426603
v 281.392297 -89.376816 28.120195
v 278.185204 -102.448223 27.089749
v 284.880824 -98.353088 27.947365
v 280.822284 -78.891544 26.126475
v 282.993745 -114.924993 20.979058
v 282.887745 -128.334787 6.791828
v 280.128462 -63.005260 14.751342
v 279.423058 -131.399268 1.041143
v 279.334226 -129.763268 4.601423
v 280.015808 -132.085625 -1.451941
v 282.045288 -59.750846 10.014847
v 278.081201 -55.946316 0.642467
v 279.215037 -62.976650 -30.482231
v 274.969852 -135.413160 -48.632078
v 280.071738 -75.719414 -46.233598
v 275.821828 -77.513740 -48.527372
v 276.511389 -79.587379 -50.792436
v 275.533437 -82.185279 -53.680484
v 276.315761 -84.458048 -56.043219
v 272.628096 -85.015941 -56.726640
v 273.281346 -129.892105 -67.679499
v 276.710502 -91.856645 -62.617963
v 276.308233 -96.661618 -66.208554
v 280.224457 -128.351506 -67.723788
v 277.531902 -105.372061 -70.999846
v 274.329067 -109.988369 -72.995043
v 274.266703 -119.210081 -74.237558
v 277.042354 -124.035135 -72.353650
v 274.555172 -126.311909 -71.244836
v 277.673065 -89.434583 28.126104
v 278.019859 -93.939972 28.394696
v 278.739431 -106.867716 25.737747
v 277.641165 -110.685186 23.930600
v 280.954603 -84.018921 27.333385
v 279.412683 -113.951794 21.763935
v 280.257236 -66.093483 18.411090
v 272.005002 -73.143887 23.678898
v 278.513216 -69.023806 20.936372
v 279.626963 -122.416236 14.637494
v 277.341453 -60.152084 10.360853
v 276.537188 -132.638218 -6.425176
v 278.368172 -57.570897 5.422008
v 276.461312 -132.155255 -11.517117
v 275.894501 -55.124711 -4.307026
v 275.875263 -131.863873 -22.361050
v 274.069726 -133.602615 -33.842441
v 274.969858 -57.462932 -19.890469
v 271.860194 -135.455646 -43.506809
v 275.994481 -134.269106 -38.166713
v 276.304062 -65.732619 -34.501336
v 276.839979 -134.992525 -43.400028
v 267.402993 -67.954629 -37.914561
v 272.143593 -76.282561 -47.341112
v 272.087479 -134.511642 -58.091127
v 274.760773 -135.074053 -53.635922
v 272.803703 -80.974339 -52.496807
v 274.380619 -132.098069 -63.532735
v 271.064953 -100.773607 -69.125373
v 269.296557 -109.863276 -73.329326
v 267.443592 -105.144951 -71.608985
v 274.523221 -114.731256 -74.075805
v 269.744052 -119.372195 -74.745366
v 274.872792 -83.155203 27.108262
v 269.023182 -83.535227 27.090392
v 272.856232 -93.914568 28.364463
v 276.317514 -98.315072 27.949204
v 274.211482 -106.545748 25.863954
v 275.719482 -78.563776 25.949859
v 274.090054 -113.291974 22.390249
v 268.902716 -114.560354 21.757875
v 273.953751 -120.554505 16.609627
v 271.406203 -118.276731 18.650757
v 273.633143 -68.868133 20.576096
v 275.021552 -125.516161 11.200033
v 272.152784 -66.950546 18.715445
v 275.874523 -128.347570 7.185954
v 272.336927 -63.335110 14.595185
v 273.871094 -131.429462 1.763055
v 274.375332 -132.499955 -1.334309
v 273.199716 -57.730593 5.504160
v 273.385115 -60.467647 10.634311
v 270.052646 -133.397090 -6.382802
v 271.236040 -132.619718 -13.354177
v 272.456634 -55.058656 -4.691863
v 275.444876 -131.799463 -17.454384
v 273.566014 -55.124889 -9.907350
v 272.141384 -132.224309 -22.057971
v 272.121584 -132.719669 -27.733763
v 269.400270 -133.682589 -31.813025
v 267.991192 -64.700654 -33.607942
v 271.077130 -135.874346 -48.624525
v 269.675537 -71.813807 -42.367803
v 266.066185 -70.840004 -41.434686
v 271.526389 -135.487552 -53.681138
v 266.424624 -76.426960 -47.822151
v 266.999287 -80.151478 -51.902642
v 271.022382 -132.819438 -63.283001
v 269.483560 -84.108209 -55.960268
v 267.709468 -133.415989 -63.325168
v 270.547859 -92.267305 -63.403105
v 272.280253 -95.907504 -65.958749
v 266.681904 -127.312222 -72.098945
v 271.042283 -124.207999 -73.262415
v 270.483078 -126.548741 -71.864459
v 270.926388 -88.789348 27.988010
v 271.145804 -98.279766 27.962914
v 272.856759 -102.587907 27.083062
v 267.674042 -102.543114 27.111364
v 270.717825 -79.127046 26.042566
v 270.166981 -68.926033 20.464889
v 267.075460 -71.969661 22.756812
v 265.154705 -118.499517 18.775358
v 273.145931 -121.968265 15.326132
v 270.178258 -126.421777 10.347807
v 266.644361 -67.192130 18.595168
v 265.458193 -126.866243 10.062514
v 270.130450 -130.280393 4.521761
v 265.598781 -60.096621 9.591312
v 271.213872 -56.040705 0.811290
v 269.436536 -132.514866 -17.157331
v 269.225311 -55.124963 -3.859665
v 270.230554 -55.806962 -14.601828
v 266.216892 -57.263701 -19.953418
v 268.713960 -134.870529 -38.082312
v 268.164799 -61.366188 -28.503184
v 265.546865 -134.296681 -33.209769
v 266.933857 -135.881093 -43.475948
v 262.170181 -70.828416 -41.651733
v 268.011407 -134.978800 -58.625510
v 265.617290 -92.296219 -63.851910
v 268.044103 -131.047656 -67.525930
v 269.983036 -129.356574 -69.234563
v 265.714976 -100.212691 -69.210997
v 264.110299 -119.330962 -75.333211
v 265.544927 -114.799490 -74.849443
v 266.409375 -124.137230 -74.035463
v 267.161486 -89.105403 28.028997
v 264.003210 -83.128810 27.019266
v 267.673300 -106.691328 25.838938
v 269.789827 -110.637008 24.108126
v 267.463712 -74.184125 24.210894
v 267.192265 -79.289400 26.107075
v 264.006748 -114.430273 22.002352
v 267.796756 -125.188168 12.109525
v 266.485020 -121.805972 15.724921
v 260.376823 -66.838640 17.907478
v 269.572035 -128.079234 8.063561
v 266.750366 -63.814060 14.822764
v 266.382404 -131.697278 2.120485
v 263.166816 -133.290684 -1.408008
v 265.022871 -133.900451 -6.209563
v 268.202598 -133.004769 -1.456602
v 265.393152 -57.911400 5.550504
v 264.168055 -133.174679 -16.985118
v 263.843628 -133.773573 -11.188008
v 264.026186 -133.129348 -22.010745
v 262.366169 -133.684392 -26.957023
v 260.932084 -58.919230 -24.297806
v 265.834916 -59.175231 -24.582174
v 259.211866 -57.013924 -19.709859
v 262.287043 -136.765260 -49.313220
v 264.572679 -136.289696 -54.020898
v 260.933808 -75.470360 -47.075520
v 261.750367 -79.275496 -51.296107
v 264.443898 -135.565086 -58.331916
v 261.018021 -83.881542 -56.306320
v 263.320254 -134.146849 -63.294885
v 261.532296 -95.648316 -66.645910
v 261.589081 -100.554835 -69.763901
v 255.901790 -109.166021 -74.121501
v 264.202407 -109.866723 -73.715864
v 263.048321 -123.756645 -74.728734
v 260.993128 -82.725659 26.913518
v 264.199928 -93.960929 28.298110
v 267.649367 -93.860438 28.268584
v 260.739878 -102.509501 27.140975
v 264.080795 -106.606461 25.900691
v 264.609545 -110.614726 24.164350
v 260.713949 -78.738021 25.948212
v 260.730549 -118.738669 18.801140
v 263.084180 -73.051810 23.363516
v 260.583865 -125.009946 12.755101
v 257.132923 -131.955354 2.595434
v 260.089365 -134.432292 -6.464928
v 264.309280 -56.122999 0.995981
v 263.278297 -54.968575 -9.444664
v 260.835161 -54.892479 -6.555789
v 259.290874 -133.703129 -21.961427
v 260.807362 -55.535010 -14.231722
v 263.860429 -60.532272 -27.278455
v 255.552414 -60.052270 -26.867610
v 262.770926 -63.566892 -32.212905
v 258.793476 -136.646913 -44.014254
v 263.231624 -68.387244 -38.676712
v 259.946464 -72.126864 -43.350206
v 261.390499 -135.480998 -60.300328
v 256.353404 -83.586170 -56.332240
v 256.546705 -91.346100 -63.753792
v 258.153951 -132.519878 -68.365214
v 263.564060 -129.541203 -70.795070
v 257.805481 -95.360913 -66.757175
v 259.845338 -114.468114 -75.232013
v 258.964293 -124.100972 -75.263111
v 261.189359 -119.461686 -75.628405
v 264.008197 -89.446087 28.086791
v 260.624360 -93.799948 28.287471
v 257.257675 -102.481850 27.138184
v 254.680654 -78.353936 25.634884
v 257.264029 -116.889594 20.490195
v 257.056533 -122.118090 15.959731
v 258.682471 -68.585723 19.520741
v 259.157342 -127.521537 9.607381
v 261.644423 -130.595572 4.564395
v 259.303758 -58.215842 5.936868
v 259.954069 -60.932351 10.572095
v 256.233732 -60.728886 10.139315
v 256.626867 -134.851388 -6.916884
v 256.467883 -56.212822 1.024808
v 259.890595 -133.854052 -15.211827
v 260.596778 -55.133241 -3.543067
v 254.209038 -134.286693 -22.020475
v 256.427669 -134.268963 -26.563781
v 261.693765 -134.658479 -33.221462
v 256.719161 -62.889628 -31.594239
v 258.954365 -65.909735 -35.825090
v 258.593345 -137.136665 -49.016310
v 253.465478 -67.678669 -38.419313
v 254.537511 -72.050273 -43.630253
v 255.855322 -69.701325 -40.795802
v 258.372053 -136.262614 -59.145664
v 259.561993 -136.954843 -54.024889
v 258.241381 -134.793129 -63.825737
v 251.509444 -87.222661 -60.501371
v 251.034892 -133.949889 -68.576888
v 255.896897 -87.261207 -60.128951
v 255.526984 -100.311636 -70.157987
v 257.366442 -104.886224 -72.319147
v 256.999459 -128.161948 -73.623685
v 254.770560 -114.123552 -75.656168
v 254.460628 -118.707253 -76.250618
v 255.466842 -98.161174 27.960311
v 257.264669 -106.603440 25.923592
v 256.486907 -83.844603 27.128848
v 254.104077 -114.720206 22.119963
v 255.413871 -73.961188 23.457491
v 259.744938 -64.107590 14.810013
v 259.812184 -133.498618 -1.435752
v 256.477171 -134.392418 -3.545171
v 251.899566 -55.165764 -3.302078
v 253.089587 -135.052362 -11.731747
v 258.113078 -54.905224 -9.210170
v 256.095787 -134.145673 -17.013562
v 251.182077 -54.770510 -8.886995
v 251.313097 -55.263746 -13.752294
v 256.818472 -135.055390 -32.890761
v 257.390719 -58.698158 -23.942189
v 253.587540 -64.209141 -33.753654
v 255.070591 -137.499102 -49.131571
v 255.323237 -137.009752 -44.050181
v 249.768342 -69.162349 -40.556039
v 255.198280 -137.527565 -53.901647
v 253.603467 -75.384877 -47.469100
v 252.657245 -135.677401 -64.175061
v 252.654443 -81.179821 -53.992234
v 246.578054 -93.361735 -66.308839
v 255.282877 -130.122636 -72.341071
v 250.150091 -128.342802 -74.789707
v 253.414847 -128.123115 -74.348181
v 249.186631 -108.823256 -74.614708
v 249.517068 -113.986532 -76.095028
v 253.721452 -123.392602 -76.093207
v 256.831096 -89.060903 28.064062
v 253.930914 -111.030933 24.136795
v 249.121913 -79.401873 25.833370
v 253.632087 -118.226066 19.600246
v 254.498573 -72.509981 22.367287
v 253.758090 -122.324672 15.979386
v 254.442631 -125.345009 12.703909
v 250.414649 -125.555747 12.825694
v 253.452764 -127.431542 10.197514
v 250.223598 -132.081613 3.176191
v 252.168754 -56.402568 1.602063
v 249.480377 -135.107741 -16.924211
v 252.862065 -134.608695 -16.825546
v 247.858245 -55.130900 -13.483505
v 249.181148 -134.962354 -22.031486
v 252.838673 -56.605373 -18.978843
v 248.168235 -58.333859 -23.829515
v 246.424099 -60.499173 -28.364674
v 251.522583 -137.316839 -43.639236
v 251.467310 -136.492088 -38.262175
v 251.752474 -61.413858 -29.569004
v 249.133789 -63.908845 -33.615628
v 247.340921 -71.492519 -43.476963
v 255.011226 -136.852571 -58.945259
v 249.267343 -82.824175 -56.028168
v 246.527012 -86.102729 -59.781902
v 250.352763 -91.300675 -64.268946
v 250.896678 -95.279908 -67.349592
v 250.497310 -100.152928 -70.535647
v 252.165716 -105.124916 -72.860336
v 250.958928 -131.044140 -72.479721
v 249.822811 -118.791548 -76.736962
v 247.202952 -123.054410 -76.961777
v 251.293986 -84.137761 27.233461
v 246.621725 -93.615550 28.378940
v 253.642897 -93.715882 28.303928
v 248.483698 -102.426934 27.184920
v 247.343764 -106.611604 25.964572
v 247.643325 -110.655243 24.379626
v 249.679545 -114.842573 22.118214
v 246.957780 -119.686641 18.711240
v 250.187283 -122.751353 15.812087
v 245.953291 -72.224530 21.690467
v 249.184120 -74.397978 23.335910
v 249.790008 -65.127173 15.554770
v 249.953015 -129.241828 7.935626
v 246.492039 -134.989707 -2.634637
v 248.898424 -58.188874 5.626878
v 248.996853 -61.217302 10.638002
v 250.155603 -134.453877 -1.996586
v 248.445521 -135.751760 -10.593913
v 251.289978 -54.815986 -6.298315
v 248.207495 -55.233841 -2.679357
v 246.065216 -135.560709 -17.169610
v 245.963499 -54.658698 -8.686873
v 245.298215 -135.647314 -27.531388
v 246.080991 -56.893493 -20.383654
v 251.490106 -135.148457 -29.387389
v 243.882865 -64.120810 -34.351635
v 249.411646 -138.046229 -48.234561
v 244.686521 -69.252003 -41.039386
v 240.813436 -71.222114 -43.608410
v 248.779639 -138.254405 -54.117249
v 245.344699 -75.332104 -47.988060
v 245.051357 -80.622456 -53.893257
v 244.909486 -136.930650 -64.523278
v 248.579585 -137.807990 -59.135570
v 246.653662 -134.982283 -68.343983
v 241.845397 -86.087162 -60.154372
v 245.024571 -133.712445 -71.065996
v 243.769254 -100.000809 -71.104024
v 243.955411 -104.272354 -73.277532
v 245.639907 -108.710139 -74.921757
v 241.155371 -113.682421 -76.870884
v 249.883563 -124.711016 -76.313586
v 241.764395 -88.500486 28.089701
v 244.804037 -83.997545 27.188435
v 248.274141 -88.840419 28.085507
v 243.207550 -102.417147 27.252036
v 250.209869 -98.133487 28.027908
v 243.263593 -110.577493 24.536789
v 244.864240 -114.435676 22.520079
v 246.319972 -68.885837 19.067160
v 246.386634 -129.009713 8.713410
v 245.665299 -61.548591 11.002603
v 246.852345 -134.006338 -0.147101
v 243.781667 -58.507091 6.178540
v 248.730423 -135.598121 -6.749612
v 244.694752 -55.057453 -3.460451
v 244.866231 -56.541710 1.887492
v 244.015096 -135.617478 -22.079622
v 242.331681 -55.955683 -18.031587
v 239.156390 -54.682950 -13.050750
v 241.771475 -58.491646 -24.855318
v 241.171543 -60.986051 -29.739257
v 245.618737 -136.955886 -37.570465
v 242.566063 -137.232618 -37.623300
v 245.906003 -137.770314 -43.154784
v 239.317642 -63.951481 -34.475725
v 245.185255 -138.767131 -54.368052
v 245.200393 -138.295846 -59.144357
v 243.731088 -82.993598 -56.632649
v 241.656527 -92.622399 -66.225479
v 244.267857 -95.796143 -68.377152
v 242.466750 -126.289064 -77.017716
v 240.227580 -128.466847 -76.657159
v 245.546922 -128.320235 -75.706773
v 241.502887 -118.474193 -77.616545
v 239.774788 -123.100173 -77.893857
v 239.678147 -102.382852 27.296467
v 241.483604 -106.554599 26.106245
v 245.092618 -77.840755 24.982401
v 246.598379 -81.574704 26.514776
v 244.703067 -123.804890 15.186378
v 242.029825 -71.964860 21.316495
v 242.595814 -68.634211 18.719758
v 242.811897 -132.383158 3.746177
v 241.944098 -61.400687 10.732419
v 242.946414 -136.212387 -14.268546
v 236.208053 -54.804529 -3.864866
v 243.103189 -54.581798 -7.259112
v 240.035760 -136.261007 -26.837966
v 239.069396 -137.022539 -33.680509
v 244.494478 -136.291332 -32.333754
v 241.762284 -138.900892 -48.975457
v 242.070078 -139.089518 -54.111671
v 241.919468 -138.716712 -59.204645
v 239.447467 -81.646524 -55.398227
v 241.719994 -137.618337 -64.200612
v 241.480055 -135.593996 -69.315607
v 237.341336 -85.801350 -60.174354
v 236.435892 -92.424377 -66.588632
v 242.327261 -132.419965 -73.484023
v 237.305893 -95.532467 -68.874804
v 238.577501 -100.167454 -71.730605
v 237.628895 -132.299487 -74.799704
v 236.293918 -108.458010 -75.835633
v 236.499622 -118.262544 -78.129881
v 237.317769 -81.301894 26.195828
v 236.068989 -97.983912 28.159534
v 241.108278 -93.572109 28.424603
v 243.148475 -98.059650 28.079033
v 238.000103 -110.544588 24.619660
v 240.253371 -114.414283 22.728220
v 238.721142 -78.077216 24.816213
v 239.905199 -118.771773 19.838996
v 237.823635 -124.527204 15.092722
v 242.082197 -121.910297 17.141156
v 241.569378 -73.728123 22.505862
v 240.091697 -126.193251 13.072577
v 235.940295 -129.122841 9.848247
v 240.361950 -129.078929 9.381331
v 240.001290 -131.495806 5.685253
v 238.399835 -61.477710 10.767166
v 238.552731 -64.865985 14.917909
v 238.812323 -132.516440 4.121835
v 241.501305 -134.364390 0.075793
v 235.976690 -135.899759 -2.637493
v 239.796555 -135.591498 -2.796949
v 236.489858 -58.586817 6.314489
v 241.425055 -136.360704 -7.043437
v 236.369977 -137.198244 -12.886531
v 238.832073 -136.305807 -22.298554
v 231.882224 -55.261528 -17.701875
v 241.530425 -138.174833 -42.934039
v 236.578062 -63.006167 -33.349094
v 236.042690 -139.745631 -54.205551
v 238.842521 -67.050253 -38.692511
v 232.041923 -72.012310 -45.218883
v 235.416088 -139.575610 -59.728485
v 237.110189 -77.714515 -51.133104
v 231.602217 -79.069571 -53.018291
v 238.247013 -138.307567 -64.007768
v 232.817956 -137.312763 -69.802997
v 236.510181 -134.124991 -73.263436
v 235.827834 -104.261927 -74.174556
v 233.941987 -132.435651 -75.619828
v 235.564117 -128.128013 -77.486737
v 232.506508 -104.140955 -74.511842
v 234.482849 -113.417979 -77.541803
v 236.215672 -122.938974 -78.313543
v 235.966641 -84.139121 27.156688
v 232.312482 -88.514220 28.179392
v 232.752577 -110.540409 24.696675
v 235.005286 -114.482693 22.784791
v 235.726048 -76.319299 23.824685
v 236.414807 -118.881280 19.954998
v 234.304252 -69.809788 19.399476
v 231.880652 -62.356979 11.841019
v 236.896064 -134.033317 1.535422
v 229.405720 -58.608496 6.512359
v 230.755172 -137.663233 -7.311550
v 236.746494 -56.517213 1.956572
v 234.304129 -137.026077 -19.970063
v 233.872836 -54.214690 -8.280806
v 235.832038 -137.373447 -33.298824
v 236.502894 -56.456711 -20.609191
v 234.609185 -57.568330 -23.742997
v 227.160436 -59.485036 -28.563130
v 238.476722 -137.603537 -37.503903
v 231.638415 -60.331753 -29.543186
v 234.218981 -139.597783 -49.083253
v 233.268345 -139.051383 -43.718816
v 231.040628 -66.683750 -38.951653
v 233.701962 -138.943144 -64.706352
v 234.024190 -85.141618 -59.667999
v 229.634245 -91.814500 -66.682294
v 231.754562 -134.942898 -73.866581
v 230.539806 -95.218428 -69.386463
v 229.902772 -99.182128 -72.149662
v 229.255767 -104.264005 -74.988863
v 231.838002 -108.591192 -76.421807
v 231.993641 -80.823360 25.858744
v 235.946467 -93.368507 28.509371
v 234.443784 -106.503595 26.187005
v 234.371333 -102.341989 27.360468
v 226.454047 -115.034184 22.715769
v 231.374727 -74.829790 22.796601
v 231.348575 -77.909426 24.500519
v 230.203536 -122.769968 17.268038
v 230.966924 -125.400131 14.814008
v 232.084300 -129.853322 9.237613
v 233.477434 -132.373132 5.160831
v 233.366844 -134.762749 0.617093
v 232.531869 -136.276607 -2.869155
v 236.358526 -136.964369 -7.189750
v 229.306863 -56.230595 1.663049
v 228.631930 -54.792316 -2.919685
v 232.359883 -137.472829 -17.324949
v 231.186929 -137.899933 -12.366253
v 228.881894 -137.841347 -20.862523
v 226.931957 -54.024343 -7.313276
v 226.467563 -138.211683 -29.109829
v 233.209670 -137.384144 -29.873083
v 228.877002 -138.748844 -38.391806
v 223.603880 -66.473742 -39.435445
v 229.131533 -63.237076 -34.484366
v 226.635712 -67.817754 -40.770242
v 232.155481 -140.244308 -54.663982
v 230.596366 -75.133209 -48.812544
v 228.022476 -83.238787 -58.027876
v 228.700068 -86.895659 -62.031904
v 231.327089 -129.507051 -77.758068
v 228.308108 -135.758586 -73.977718
v 230.730452 -132.739174 -76.180501
v 229.465777 -113.201304 -78.115819
v 229.830284 -118.003365 -78.908923
v 233.345191 -127.114343 -78.143023
v 224.975122 -97.505293 28.401171
v 227.120851 -88.612391 28.222518
v 230.016739 -83.782929 26.970656
v 228.623195 -93.175270 28.656690
v 227.346328 -105.825785 26.497740
v 230.623954 -100.024214 27.894375
v 229.432868 -119.138408 20.070568
v 224.153131 -74.683809 22.485359
v 229.433761 -71.256627 20.362100
v 226.876054 -68.265576 17.825838
v 230.687278 -130.907004 7.850989
v 224.344154 -132.020682 7.208794
v 229.198087 -134.066371 2.890263
v 229.183174 -136.687825 -3.072672
v 225.988044 -61.562579 10.750191
v 230.393477 -54.208840 -12.656732
v 225.632651 -138.620662 -33.304176
v 230.125837 -55.920665 -20.193085
v 229.339622 -138.059097 -32.454264
v 224.117164 -56.806881 -23.589390
v 227.856786 -139.550900 -43.374277
v 229.329175 -140.196843 -49.856945
v 228.465887 -140.664860 -54.378597
v 227.091603 -71.172110 -44.612367
v 228.889986 -140.541242 -59.530247
v 222.637258 -74.753189 -49.098805
v 220.894926 -78.000083 -52.795982
v 224.718607 -83.192245 -58.330717
v 225.769570 -138.637939 -70.442704
v 222.764601 -91.466641 -67.068737
v 225.111763 -95.348070 -70.102273
v 224.413827 -112.994254 -78.717457
v 230.194902 -122.805823 -79.123430
v 223.121936 -117.710420 -79.740880
v 225.154324 -127.171340 -79.392311
v 224.588030 -93.043716 28.722146
v 225.335680 -101.965070 27.565875
v 225.666350 -82.160918 26.182763
v 221.995111 -106.150250 26.496458
v 225.676409 -110.609327 24.778841
v 222.630673 -76.400540 23.415045
v 226.462678 -128.955257 11.225896
v 224.609971 -64.944170 14.643480
v 228.171687 -135.243029 0.695255
v 226.221883 -137.727282 -5.287770
v 226.184320 -138.317579 -8.140434
v 226.082499 -138.449391 -17.542241
v 219.942365 -53.663073 -7.592938
v 223.175612 -53.837776 -11.999097
v 221.328028 -54.579210 -17.486779
v 221.862384 -139.079254 -33.122936
v 222.154344 -62.005878 -33.427984
v 218.888761 -62.653328 -34.782288
v 221.760068 -140.691123 -47.849806
v 225.875489 -140.343489 -48.134184
v 218.170714 -74.374393 -49.071371
v 222.897136 -141.340646 -59.755275
v 221.787173 -82.947110 -58.381056
v 225.752858 -140.333072 -64.769264
v 218.249822 -86.103880 -62.137662
v 221.527875 -86.904542 -62.724128
v 217.646404 -89.834110 -66.076986
v 219.026711 -94.376772 -70.091050
v 226.997542 -132.768546 -76.940321
v 224.075254 -108.285234 -77.361182
v 218.726833 -101.659660 27.728871
v 221.631822 -88.005885 28.038386
v 217.583782 -88.062944 27.877154
v 219.337377 -93.061335 28.692329
v 222.138930 -102.217751 27.522740
v 218.759395 -110.571878 25.010671
v 223.036078 -118.695908 20.691175
v 219.605796 -81.872449 25.802168
v 225.548621 -122.421096 17.830016
v 220.558480 -127.001392 14.186015
v 219.203068 -63.390878 12.964616
v 217.879364 -70.458896 19.358344
v 218.874346 -61.524916 10.755456
v 219.475888 -135.640823 1.923997
v 224.053236 -137.181002 -2.763087
v 223.461786 -54.715256 -2.403569
v 219.539509 -139.517373 -13.031278
v 216.067596 -53.442545 -7.199590
v 222.413527 -138.718005 -22.942084
v 222.467667 -138.714978 -27.732796
v 219.794268 -55.595303 -21.213989
v 217.462799 -58.991118 -28.910132
v 223.203994 -141.185047 -54.025809
v 218.344921 -69.947191 -44.049930
v 218.862512 -141.888536 -59.833163
v 214.054028 -76.801052 -52.171123
v 222.167578 -140.965180 -64.930372
v 218.812565 -141.541986 -65.033012
v 222.039013 -136.340898 -75.332187
v 221.971037 -139.633154 -70.236494
v 219.198089 -137.693767 -74.733052
v 221.406899 -131.675558 -78.636238
v 218.010996 -133.844919 -78.319054
v 222.923735 -103.535050 -75.491933
v 221.110687 -99.386153 -73.456438
v 217.290313 -108.012062 -78.160084
v 217.627474 -112.704080 -79.532822
v 218.037965 -117.476801 -80.404252
v 221.831730 -122.471455 -80.207835
v 220.135764 -127.157505 -80.121504
v 217.533973 -131.436142 -79.496702
v 220.493748 -97.949250 28.399976
v 218.411307 -105.853526 26.629343
v 215.436648 -114.715117 23.253933
v 221.502946 -114.588943 23.137475
v 219.213279 -122.657188 18.132759
v 218.746615 -129.879537 11.095785
v 211.915010 -70.806504 19.527684
v 217.323740 -134.627688 4.254003
v 213.526970 -61.496031 10.795030
v 216.077500 -58.521342 6.694242
v 217.933745 -138.195048 -3.339468
v 220.713260 -139.039601 -8.019461
v 220.821968 -56.323660 2.381279
v 219.691097 -139.345387 -17.711349
v 219.384098 -53.619580 -12.499837
v 215.967597 -139.665009 -23.009246
v 219.603298 -139.138205 -27.356182
v 220.603649 -139.698754 -38.319228
v 216.825734 -141.287620 -49.191256
v 212.473348 -62.315502 -34.950752
v 213.586829 -65.733355 -39.466532
v 212.731995 -71.896410 -46.784692
v 215.470118 -140.976270 -70.463251
v 214.367614 -85.542589 -61.891946
v 215.654578 -82.020688 -57.830412
v 218.733542 -140.326630 -70.286824
v 211.872867 -89.341726 -66.234055
v 215.480408 -138.706322 -74.753854
v 212.768362 -96.652065 -72.696248
v 213.562506 -103.289274 -76.685356
v 214.919379 -134.100361 -78.885395
v 215.119940 -92.646836 28.683933
v 211.458885 -101.945317 27.885687
v 214.296025 -97.253992 28.640362
v 213.842003 -83.961913 26.371087
v 215.070059 -102.287910 27.678303
v 214.995008 -110.235294 25.220893
v 216.003512 -118.472936 21.117982
v 217.416042 -76.089218 23.039442
v 213.182770 -63.537571 13.104183
v 216.114228 -140.038709 -12.901801
v 213.279756 -55.950318 2.223119
v 211.257481 -54.157094 -2.133475
v 215.981429 -139.990584 -17.985529
v 214.286984 -54.053575 -17.369469
v 211.299748 -55.014851 -21.289368
v 215.422734 -139.997729 -33.974972
v 213.855747 -140.525457 -38.426310
v 213.475693 -58.597034 -28.633763
v 215.536266 -140.729169 -43.243195
v 212.266359 -142.384356 -54.571803
v 207.744963 -67.040370 -41.753376
v 212.235026 -142.765593 -60.007945
v 215.586951 -142.327193 -59.888274
v 218.937765 -141.680499 -54.442360
v 206.620400 -75.361187 -51.177251
v 210.773899 -82.474692 -58.788699
v 212.127969 -141.748272 -70.514432
v 214.899723 -142.205971 -65.265248
v 207.110662 -88.993958 -66.333096
v 214.427274 -136.913593 -77.006855
v 208.567908 -98.799888 -74.803196
v 211.181924 -117.135845 -81.313928
v 215.063804 -122.142020 -81.172205
v 216.247288 -127.037033 -80.765598
v 210.445547 -106.484747 26.683772
v 213.334335 -87.577350 27.587480
v 209.971354 -110.886340 25.164282
v 209.104582 -118.732692 21.327738
v 211.950318 -114.710502 23.402744
v 205.427174 -119.240771 21.272025
v 212.260520 -81.192481 25.300911
v 216.271991 -126.047397 15.548282
v 209.115816 -129.556629 12.651754
v 209.185815 -77.033155 23.381610
v 215.524682 -128.241244 13.460064
v 210.915732 -133.808655 6.862759
v 212.980162 -138.327720 -2.054692
v 209.654927 -138.476854 -1.565575
v 209.819711 -58.275185 6.599653
v 208.830542 -139.736835 -4.577113
v 213.008498 -140.244825 -9.134983
v 212.618664 -139.185468 -4.257318
v 209.196871 -141.071589 -13.664244
v 212.697888 -140.541240 -13.163886
v 212.589374 -140.506583 -18.194330
v 207.595610 -52.861922 -6.924389
v 209.248367 -140.965244 -18.782487
v 211.460297 -52.927063 -10.459246
v 212.551643 -140.201501 -22.903738
v 202.166804 -52.351596 -11.628614
v 212.786376 -140.139177 -28.558671
v 209.347575 -140.972823 -37.122731
v 212.162495 -141.201145 -44.304748
v 208.325996 -59.899915 -31.687420
v 210.424351 -141.941139 -49.439340
v 208.580253 -63.403814 -36.961109
v 202.352303 -66.609540 -41.878923
v 210.380154 -93.519285 -70.394101
v 204.774022 -94.703849 -72.139898
v 206.683338 -103.046578 -77.542085
v 212.528486 -112.485306 -80.229065
v 210.808629 -134.290123 -79.659724
v 212.188831 -131.556223 -80.458361
v 204.455675 -101.813585 28.088135
v 206.946861 -86.857467 27.092122
v 207.753933 -92.914985 28.515936
v 210.919100 -122.685015 18.686496
v 212.056821 -136.216694 2.568817
v 207.341457 -63.592502 13.210710
v 201.117944 -61.207088 10.836901
v 208.181858 -61.392116 10.790721
v 205.885124 -141.224252 -9.090835
v 209.295424 -140.686611 -8.828903
v 202.544556 -55.272558 2.108837
v 203.370525 -58.278526 7.063027
v 205.701060 -53.627881 -2.508428
v 208.054661 -141.005045 -22.390252
v 205.214726 -53.497924 -17.640213
v 208.699757 -140.914210 -34.102091
v 205.396970 -54.849877 -22.022702
v 208.565128 -141.615374 -43.902620
v 201.556609 -57.661070 -28.937492
v 205.592622 -57.081290 -27.159777
v 204.707575 -59.198747 -31.143390
v 204.853341 -63.082160 -36.916106
v 208.879376 -142.711300 -54.711133
v 198.016008 -69.100026 -45.212604
v 201.851628 -74.262824 -50.423955
v 204.824150 -78.598361 -54.945769
v 203.951714 -82.054179 -58.799761
v 204.994713 -143.262227 -71.253531
v 208.633759 -142.592268 -70.478720
v 201.284044 -94.205286 -72.108488
v 210.845669 -137.182058 -77.845792
v 211.469400 -139.687542 -75.080113
v 203.373543 -98.514999 -75.273478
v 208.508483 -108.033021 -79.467047
v 206.169025 -116.769604 -82.106669
v 208.730895 -126.784601 -81.936818
v 203.762796 -136.701148 -79.944026
v 203.774923 -131.638767 -81.915893
v 205.775112 -111.712729 -81.079325
v 205.622217 -97.398127 28.617723
v 204.939935 -110.063335 25.690940
v 203.742434 -86.934743 27.016808
v 206.406941 -114.674250 23.685445
v 202.538518 -80.624154 24.908184
v 205.543071 -126.647355 15.835797
v 202.274106 -130.979813 11.929404
v 200.673703 -76.770988 23.044644
v 203.230455 -133.458000 8.750737
v 203.132130 -70.006716 18.794215
v 205.908014 -136.378338 3.723845
v 199.200022 -63.580748 13.361884
v 205.668507 -138.606826 -0.670720
v 199.968294 -142.217865 -9.690840
v 198.628906 -56.609734 4.977044
v 196.141829 -53.083573 -1.948658
v 200.456418 -52.356002 -6.801170
v 205.557741 -141.237162 -28.611495
v 202.380521 -141.747130 -33.460894
v 201.182044 -53.259926 -17.751473
v 202.772679 -141.900513 -38.553476
v 197.294520 -56.813040 -27.831743
v 200.447361 -60.136232 -33.294480
v 203.810978 -142.649982 -49.436050
v 197.481909 -66.336506 -42.071047
v 197.803509 -62.540853 -37.141364
v 201.296847 -62.958165 -37.260832
v 203.832014 -143.264584 -54.839044
v 208.402163 -143.247092 -60.200435
v 202.597598 -144.025773 -60.999205
v 197.293555 -74.801616 -51.477832
v 200.376398 -77.590531 -54.173095
v 205.513110 -143.840386 -65.724535
v 203.909344 -87.844132 -65.379991
v 201.346694 -138.204500 -79.649382
v 205.126883 -140.861595 -75.921568
v 198.145784 -98.325856 -75.850052
v 201.127228 -136.077102 -80.854170
v 202.625124 -116.479060 -82.668796
v 202.953388 -121.794242 -83.086638
v 199.631301 -121.187029 -83.654302
v 201.814157 -92.638885 28.340962
v 196.842785 -97.174719 28.583812
v 200.961550 -101.706666 28.131055
v 201.606495 -112.297837 24.941572
v 199.620011 -87.082294 26.962510
v 198.554779 -114.625033 23.968645
v 202.006260 -122.597086 19.314566
v 202.314444 -125.159845 17.397060
v 199.848691 -136.750891 4.404916
v 202.324484 -138.793555 -0.151894
v 203.345024 -140.582152 -4.941005
v 192.673216 -54.701948 2.459409
v 198.757885 -142.583950 -19.567055
v 205.986851 -141.509727 -17.703526
v 199.115481 -142.618247 -14.569547
v 198.913634 -142.388822 -24.101807
v 202.691220 -141.827212 -22.785772
v 196.703940 -51.919414 -11.407782
v 201.355269 -141.879451 -29.231485
v 198.899211 -142.267737 -34.726963
v 199.301374 -55.425694 -24.590034
v 195.805812 -54.908728 -23.806630
v 201.818085 -142.428795 -44.632766
v 196.748686 -144.227868 -55.769070
v 198.980452 -144.439404 -59.721346
v 201.890821 -144.550327 -65.677446
v 198.151975 -88.301922 -66.417565
v 201.036941 -142.175141 -75.918547
v 202.203195 -144.006553 -71.299909
v 197.310372 -94.316197 -72.637736
v 198.775165 -143.161831 -75.476196
v 194.158516 -98.121761 -76.289859
v 200.080134 -103.064420 -78.558694
v 198.799453 -131.277343 -82.915129
v 196.783423 -107.218130 -81.038173
v 203.619633 -126.525453 -82.834678
v 193.317549 -95.261568 28.377308
v 200.117862 -105.643697 27.227446
v 198.069257 -110.792342 25.603357
v 194.452009 -110.473081 25.916845
v 195.196135 -91.379652 27.857767
v 199.970124 -118.759222 21.787427
v 198.501343 -125.981485 17.001380
v 194.418285 -83.694341 25.882305
v 198.640923 -131.151273 12.242714
v 195.197119 -74.160213 21.515834
v 199.419845 -133.730659 9.017468
v 197.877665 -70.511522 19.162313
v 193.539039 -63.241659 13.207413
v 197.824956 -140.039423 -1.497695
v 197.775788 -58.074959 7.214032
v 196.016237 -142.906297 -10.704484
v 195.999835 -52.800132 -17.231588
v 195.339959 -142.782640 -29.365158
v 195.461349 -142.718233 -33.949968
v 198.680929 -142.763106 -44.345656
v 198.260221 -142.528696 -39.244616
v 190.518376 -65.420890 -41.771924
v 193.412157 -67.409886 -43.784168
v 188.026291 -73.991602 -51.578200
v 196.099097 -145.666548 -65.801867
v 195.533872 -145.126482 -60.723359
v 193.318099 -78.566357 -55.856934
v 186.721462 -77.809942 -55.803894
v 196.555164 -82.699333 -60.195691
v 193.889334 -90.128417 -68.824269
v 198.111541 -141.242748 -78.077394
v 194.243373 -93.805770 -72.535085
v 194.447335 -102.347867 -79.055507
v 190.797202 -131.880747 -84.285268
v 198.349895 -137.866948 -80.540529
v 191.325495 -106.887916 -81.866217
v 195.258991 -111.672844 -82.885296
v 195.714359 -116.426838 -83.879203
v 196.830120 -126.143393 -84.053708
v 194.271651 -101.672277 28.228968
v 194.946502 -114.915508 24.025224
v 192.782913 -86.695274 26.697705
v 191.451921 -119.014572 22.125670
v 194.232442 -130.501916 13.552310
v 188.393680 -134.360401 10.282768
v 192.483035 -79.505298 24.274781
v 188.963783 -79.792916 24.372652
v 195.289023 -132.976853 10.675237
v 194.246194 -137.055636 5.281786
v 192.077030 -60.924501 10.928304
v 198.711609 -141.391413 -5.234566
v 190.109850 -57.093779 6.548838
v 192.279477 -143.679083 -15.058443
v 193.262246 -51.830788 -6.656680
v 187.042110 -51.573261 -14.951351
v 189.496099 -51.327905 -11.468332
v 192.107199 -143.264887 -29.954291
v 185.166201 -51.951824 -17.401160
v 191.854879 -143.293918 -34.834323
v 188.991015 -53.618095 -21.907542
v 192.216441 -57.376379 -29.548554
v 189.236570 -144.485548 -50.779616
v 197.015542 -143.445975 -49.701000
v 195.276149 -143.158341 -44.474894
v 192.978772 -59.699427 -33.403861
v 191.984722 -144.712272 -54.780336
v 187.697349 -67.538718 -44.717675
v 188.256193 -70.341256 -47.712719
v 195.900481 -145.501590 -71.408382
v 192.538241 -144.437215 -76.280421
v 191.162694 -85.299504 -63.639947
v 189.829514 -92.862202 -72.193023
v 186.647938 -97.844459 -77.191319
v 191.877842 -139.629206 -81.029998
v 188.467448 -101.973206 -79.841973
v 188.990423 -116.111442 -85.155236
v 194.321769 -121.061396 -84.635063
v 190.227460 -126.051402 -85.363058
v 189.701539 -95.819537 28.329264
v 189.775786 -111.143306 25.837567
v 192.827188 -106.968020 27.138948
v 187.799650 -114.862269 24.377034
v 191.357162 -114.981153 24.133954
v 189.861724 -84.409614 26.056008
v 188.141633 -91.021885 27.608130
v 195.527632 -122.803088 19.527048
v 188.239048 -123.204801 19.830019
v 195.128812 -126.404752 16.958637
v 189.441180 -136.841389 6.855465
v 188.990234 -73.310822 21.017873
v 188.362814 -138.724288 4.159273
v 192.221808 -140.542829 -0.554123
v 184.580925 -63.133313 13.567657
v 196.009128 -142.321506 -7.264482
v 180.589675 -56.121934 6.286270
v 188.768535 -144.233586 -20.194598
v 184.398358 -52.183053 -1.735794
v 193.339652 -143.422564 -20.078720
v 194.163985 -143.104638 -25.050710
v 194.275583 -143.049032 -39.027090
v 185.354590 -58.108027 -31.693259
v 186.628956 -62.951293 -39.086494
v 191.697275 -145.660940 -60.663760
v 179.423733 -69.843455 -48.181847
v 191.588105 -146.640646 -66.066885
v 182.581934 -77.588743 -55.900322
v 189.730050 -147.039285 -71.312134
v 184.429807 -80.159887 -58.529661
v 191.701963 -142.084413 -79.309078
v 182.955157 -92.317846 -72.423157
v 193.964031 -128.923753 -84.273304
v 187.864637 -141.413513 -80.941931
v 187.705968 -110.765269 -84.014050
v 189.235460 -121.013272 -85.635258
v 185.141039 -115.871538 -85.881042
v 186.927491 -130.896040 -85.336935
v 185.542545 -105.854371 27.585689
v 188.758539 -101.260767 28.276934
v 188.348387 -118.819714 22.389634
v 188.778441 -130.856880 13.868536
v 185.670242 -77.940754 23.476775
v 185.246862 -72.427227 20.494336
v 185.474118 -138.498943 5.329045
v 186.247897 -140.854948 0.907102
v 184.786440 -60.465742 10.974145
v 189.326032 -143.977699 -10.713976
v 189.863031 -143.072203 -6.256329
v 185.509934 -144.680983 -11.185311
v 188.913190 -144.281537 -15.370660
v 184.535786 -54.180349 2.666682
v 185.355970 -144.801436 -20.525562
v 188.640940 -144.022976 -25.068219
v 184.234327 -51.044865 -6.538644
v 185.120175 -144.369950 -30.398985
v 187.156388 -143.994622 -34.676990
v 188.499736 -143.853789 -29.603033
v 181.781862 -53.093555 -22.118453
v 182.842186 -55.800113 -27.904278
v 186.720925 -144.286223 -44.977685
v 181.515587 -61.567514 -37.880031
v 180.591879 -62.734449 -39.674535
v 181.862900 -67.070268 -44.843441
v 188.582176 -145.248348 -55.766934
v 177.561167 -65.261388 -43.251643
v 180.977377 -73.835331 -52.156746
v 179.182248 -82.099231 -61.102410
v 184.420305 -85.764562 -64.860320
v 181.502094 -99.052013 -78.885766
v 187.568617 -136.464824 -83.574396
v 187.155748 -106.524481 -82.433989
v 184.324976 -102.280561 -80.661504
v 183.440052 -125.431210 -86.865787
v 185.641002 -120.785793 -86.385497
v 182.769544 -130.606299 -86.367238
v 184.516828 -96.522956 28.224593
v 180.179766 -101.234455 28.239865
v 181.043395 -110.632613 26.453887
v 181.332783 -114.778398 24.803920
v 183.930661 -86.194419 26.434770
v 181.723862 -94.230448 27.897687
v 181.553700 -119.242194 22.609028
v 183.394556 -122.750340 20.499628
v 185.032561 -128.674750 16.206159
v 182.802955 -77.423858 23.218611
v 185.054694 -83.860331 25.784640
v 184.939306 -131.593000 13.694493
v 185.234800 -135.782923 9.130185
v 187.368797 -68.535990 17.818001
v 181.209947 -60.234619 11.007317
v 182.098429 -145.340187 -11.618341
v 186.159781 -143.591584 -5.990138
v 177.465172 -56.739412 7.466232
v 184.838191 -145.023135 -16.360411
v 180.727395 -54.091495 3.200748
v 180.735611 -51.844716 -1.703820
v 180.402322 -50.516791 -11.544385
v 185.151324 -144.523408 -25.800127
v 187.450047 -54.812641 -25.114447
v 176.130943 -52.563965 -21.895931
v 186.717539 -144.122869 -39.909015
v 179.444782 -58.372797 -33.056062
v 179.888330 -145.177269 -45.756973
v 182.440607 -145.167976 -50.473827
v 175.940326 -58.822379 -34.208801
v 185.774915 -146.704830 -61.067650
v 179.168669 -78.102793 -56.813600
v 186.151452 -147.861706 -71.883956
v 185.140913 -147.960903 -66.044118
v 178.421759 -85.956646 -65.565872
v 179.702150 -93.463123 -74.013805
v 186.445867 -145.919608 -76.920249
v 181.461895 -143.488733 -81.346047
v 176.392698 -93.391274 -74.350294
v 184.527982 -143.151480 -80.645613
v 182.774915 -141.040849 -82.518305
v 179.753200 -106.168950 -83.665337
v 181.316375 -115.439759 -86.607476
v 183.204980 -134.602348 -85.227162
v 177.660883 -95.887115 28.053206
v 180.317165 -105.682872 27.731206
v 176.771653 -105.624474 27.861756
v 177.397999 -114.730901 25.088433
v 179.320209 -90.687876 27.307789
v 179.089294 -83.344455 25.558484
v 182.090706 -135.110152 10.562066
v 182.076553 -139.172349 5.039126
v 177.226825 -69.481475 18.871565
v 171.972073 -69.725484 19.312573
v 182.304059 -142.012467 -0.296928
v 181.182020 -64.913808 15.298292
v 175.341404 -53.209069 2.654424
v 176.189086 -146.567066 -18.029040
v 178.754354 -50.546586 -6.456397
v 181.877173 -145.149232 -25.263127
v 176.360070 -50.171764 -11.840747
v 173.031097 -50.599655 -16.428140
v 176.876646 -50.811780 -15.698156
v 172.180004 -52.395448 -22.408839
v 173.328271 -54.670002 -27.069496
v 181.539305 -144.874322 -40.299191
v 178.128726 -145.736351 -50.944523
v 172.288570 -58.033720 -33.245508
v 183.361474 -145.830809 -55.572372
v 182.029287 -148.856633 -67.408752
v 174.934820 -72.027394 -51.019678
v 178.763682 -149.974141 -72.352610
v 184.073844 -148.336429 -72.293110
v 174.017210 -81.575938 -61.040986
v 175.550701 -89.007239 -69.428806
v 182.926629 -147.173244 -76.787087
v 172.746192 -93.795496 -75.158803
v 178.299559 -144.273641 -81.764538
v 176.321958 -97.387565 -78.364415
v 173.256606 -100.992074 -81.764350
v 178.884283 -101.809379 -81.366049
v 180.645572 -110.751774 -85.453870
v 180.298199 -120.525744 -87.565413
v 176.123110 -125.364763 -88.649385
v 176.617166 -135.269576 -86.730224
v 172.783177 -100.111119 28.191494
v 176.452669 -100.750841 28.244489
v 177.107614 -110.277399 26.763119
v 177.697126 -119.216487 22.925484
v 175.416003 -85.945943 26.250114
v 172.415317 -91.030689 27.309368
v 177.726123 -122.800331 20.968794
v 169.377444 -82.852964 25.400053
v 173.946358 -83.119808 25.462744
v 174.645509 -75.756831 22.520130
v 178.131063 -127.487233 17.901078
v 172.746538 -63.583839 14.839386
v 176.848234 -141.739994 2.249493
v 181.469585 -143.999790 -5.000790
v 179.977063 -141.825474 0.943878
v 176.153235 -144.538324 -3.924753
v 167.744286 -57.492677 9.602794
v 180.054856 -144.970848 -7.435470
v 175.249572 -51.276758 -1.639180
v 179.484835 -145.773540 -22.315045
v 174.899934 -146.501338 -24.341379
v 180.048083 -145.278802 -29.595825
v 178.416306 -145.747085 -26.234601
v 169.484478 -49.450590 -11.555447
v 174.899750 -146.152702 -31.048682
v 179.904470 -145.110599 -35.432979
v 168.326666 -57.937142 -33.525270
v 172.167145 -146.230040 -41.237389
v 172.366667 -61.625446 -38.922412
v 170.013436 -61.727236 -39.265529
v 171.628858 -65.953307 -44.651843
v 168.238198 -70.609469 -50.273764
v 174.864415 -150.392631 -67.257178
v 171.756133 -70.610337 -49.905101
v 168.203713 -77.498063 -57.233130
v 178.250916 -149.719950 -67.194438
v 172.260465 -85.501636 -65.609216
v 181.093700 -146.815123 -78.247695
v 168.631519 -90.755406 -71.864718
v 177.075034 -141.354513 -83.975480
v 173.797228 -140.192950 -85.590034
v 174.097659 -146.212889 -81.882197
v 173.274981 -106.224688 -84.968962
v 174.187800 -114.938605 -88.097487
v 174.270569 -111.039782 -86.861263
v 171.717025 -124.030785 -89.852027
v 179.071248 -130.312466 -87.339117
v 170.523822 -130.279438 -89.675904
v 177.088361 -136.888252 -86.039072
v 174.884040 -120.222887 -88.838085
v 170.164131 -110.194168 27.120360
v 171.222084 -105.921353 27.920661
v 173.836668 -110.183897 26.984438
v 173.146471 -119.043637 23.382308
v 172.629660 -123.640392 20.933243
v 171.510333 -85.884503 26.208159
v 171.516199 -95.358184 27.936086
v 172.112291 -131.426652 15.638552
v 169.831322 -135.014408 12.809483
v 175.476226 -131.392390 15.158296
v 178.087067 -134.879638 11.470278
v 176.108478 -138.226072 7.903531
v 171.879011 -143.194549 1.272360
v 174.881661 -60.075580 11.506897
v 174.335290 -146.039348 -7.717326
v 176.994202 -146.344710 -12.249011
v 171.796937 -147.397474 -17.625256
v 162.862175 -48.797105 -6.187613
v 168.189047 -50.473255 -1.353649
v 169.670198 -49.542762 -6.370212
v 172.695797 -51.257580 -19.068263
v 166.388688 -52.029919 -22.794593
v 174.790143 -145.828797 -45.560412
v 172.715146 -146.430866 -50.751313
v 163.126376 -57.900724 -34.155181
v 171.265738 -147.426669 -56.308661
v 174.939667 -146.869906 -55.900706
v 179.883625 -147.686803 -61.430289
v 171.603002 -148.740656 -61.325920
v 171.352274 -151.134711 -67.723130
v 174.972717 -151.074715 -72.719079
v 175.792137 -149.238747 -77.658918
v 166.818792 -87.984629 -68.658671
v 165.758081 -92.848200 -74.600854
v 168.980645 -135.244490 -88.959194
v 169.086353 -95.990502 -77.903779
v 165.543100 -101.268714 -83.382834
v 168.666444 -119.535565 -90.388416
v 167.514990 -118.758084 24.095176
v 166.825681 -114.792734 25.851188
v 170.449150 -114.717541 25.594147
v 167.124294 -85.383556 26.114551
v 172.014290 -135.865323 11.557121
v 170.673214 -75.125792 22.284937
v 172.240821 -141.620209 3.964754
v 168.818523 -142.436960 3.783415
v 166.420323 -62.152785 14.174179
v 160.449798 -51.785023 3.529325
v 172.722939 -56.198026 7.452141
v 168.090934 -52.410465 2.901791
v 171.537401 -146.976712 -26.723741
v 165.840304 -49.037739 -11.495009
v 171.379798 -146.743272 -31.458857
v 166.096604 -49.870151 -16.330601
v 171.989127 -146.382189 -37.213804
v 165.214228 -54.477782 -27.978854
v 161.947972 -58.922483 -35.986293
v 160.999948 -64.978674 -44.548987
v 166.427323 -65.119390 -44.161998
v 164.531659 -70.247347 -50.246393
v 165.032209 -73.824766 -53.903687
v 168.727133 -81.531720 -61.379090
v 162.794439 -84.210064 -64.694137
v 170.187573 -151.325541 -77.478129
v 170.929965 -148.389544 -81.294183
v 167.716336 -151.349668 -79.033887
v 164.592280 -90.595344 -71.869360
v 166.230425 -97.052498 -79.448211
v 163.921072 -104.440738 -85.866105
v 165.481962 -132.273817 -90.762657
v 170.039914 -109.224520 -87.133678
v 162.868304 -109.752362 -88.921678
v 163.898222 -119.543026 -91.595591
v 169.134622 -115.119535 -89.446363
v 163.609594 -123.203343 22.250329
v 164.759524 -119.048953 24.276842
v 166.989046 -100.065257 28.130545
v 163.211152 -105.952376 27.799499
v 162.600555 -110.081678 27.243918
v 166.653237 -110.114645 27.200000
v 163.877155 -115.397064 25.825397
v 164.256045 -127.047242 19.862928
v 167.386795 -123.461322 21.646300
v 166.961969 -91.107041 27.278989
v 168.357902 -131.510805 16.079624
v 165.324148 -139.056942 9.443376
v 166.133715 -70.369406 19.961086
v 165.787847 -79.876222 24.416170
v 167.972257 -140.180713 7.442506
v 160.341598 -63.760362 15.924000
v 167.688660 -144.151974 1.048273
v 168.605439 -146.060982 -3.993248
v 167.247456 -67.950215 18.437577
v 162.402266 -147.348865 -4.106905
v 159.438752 -58.158387 11.321247
v 170.294802 -147.471162 -11.753243
v 170.240871 -147.663685 -13.679357
v 160.635296 -54.852325 7.637688
v 158.706037 -49.289937 -1.166535
v 162.930468 -50.027943 -0.807614
v 158.889757 -48.255341 -6.106352
v 165.664540 -148.472633 -20.542923
v 168.290063 -147.862924 -22.387925
v 164.983441 -147.929501 -32.162582
v 168.147753 -147.597307 -27.047848
v 159.053944 -49.076152 -16.493475
v 159.609880 -48.275772 -11.231076
v 166.232298 -147.381343 -37.636223
v 170.995097 -146.442189 -46.400134
v 167.471811 -146.999493 -40.950348
v 161.657777 -54.270824 -28.138088
v 157.735975 -69.179622 -49.698535
v 165.881850 -152.200616 -68.070230
v 168.535235 -152.447080 -70.778002
v 168.790251 -152.578282 -73.254634
v 157.651118 -80.828477 -61.550357
v 164.488617 -153.613704 -73.405486
v 155.331353 -83.359965 -64.232733
v 164.766409 -152.721115 -78.149445
v 162.123631 -92.987495 -75.015993
v 170.395088 -145.414536 -83.865909
v 159.818116 -100.781413 -83.736597
v 161.753813 -96.448570 -79.208425
v 165.315419 -143.094677 -86.883279
v 160.732188 -124.481995 -92.804509
v 167.437584 -124.892473 -91.015989
v 163.148695 -119.204447 24.360043
v 160.302046 -125.423719 21.352790
v 164.580223 -95.195994 27.766899
v 159.515887 -100.609854 28.003926
v 159.274978 -105.019324 27.831476
v 161.156914 -127.822275 19.679481
v 158.247716 -85.252954 26.278638
v 165.273181 -129.196868 18.287529
v 164.912167 -132.781267 15.556842
v 161.998656 -67.960825 18.661487
v 157.312411 -74.673266 22.588748
v 154.603574 -67.318475 18.843346
v 161.862389 -148.942270 -10.022270
v 164.598632 -148.777813 -13.938049
v 155.345455 -50.373932 2.490526
v 164.687859 -148.246281 -27.469762
v 154.177598 -48.537897 -16.537430
v 158.668082 -50.990265 -22.074137
v 160.886648 -148.412128 -36.860440
v 157.226023 -53.323290 -27.043847
v 164.309401 -147.550248 -41.924533
v 166.008837 -147.458199 -51.365984
v 167.745423 -148.048928 -56.698462
v 166.968031 -149.418592 -61.397017
v 157.481883 -73.909651 -54.632230
v 153.198225 -76.443338 -57.465587
v 158.534357 -77.535996 -58.145329
v 161.188154 -153.566813 -78.198267
v 155.988048 -88.697936 -70.002922
v 156.585809 -93.138470 -75.476507
v 159.775826 -147.116519 -86.373315
v 165.325654 -149.540809 -82.521471
v 160.379391 -149.987510 -83.909450
v 157.935995 -95.848867 -78.836153
v 156.724266 -109.191086 -90.101338
v 160.940716 -114.321130 -91.144913
v 155.947535 -114.010013 -92.378124
v 161.588086 -129.746768 -92.280074
v 157.305133 -129.145046 -93.669770
v 159.931879 -115.145628 26.103317
v 157.709927 -112.214706 26.952713
v 159.168622 -118.861690 24.899079
v 156.802477 -123.445784 22.887975
v 160.415879 -122.623616 22.968203
v 155.778342 -104.906590 27.783412
v 157.724107 -130.420835 18.334452
v 158.053442 -95.465439 27.800986
v 157.174097 -90.076004 27.232077
v 161.551418 -137.657229 11.713656
v 157.390655 -81.600150 25.286312
v 158.634083 -140.649747 9.120130
v 164.546736 -142.120554 5.651237
v 152.027325 -74.116596 22.670387
v 156.174192 -70.453599 20.555464
v 155.283204 -52.040679 5.113474
v 161.490546 -149.381741 -18.726000
v 159.404972 -149.921477 -14.945762
v 154.941563 -48.619957 -1.603104
v 161.332750 -149.194783 -23.305698
v 161.121783 -148.641575 -32.469810
v 154.627525 -50.957476 -22.784085
v 153.759036 -53.160501 -27.225166
v 157.284266 -148.817542 -47.126987
v 160.658071 -148.217604 -46.872127
v 153.398292 -55.993684 -32.190244
v 154.256674 -58.459067 -36.054102
v 150.103172 -56.142200 -32.856339
v 157.304133 -148.931185 -51.953886
v 157.512006 -149.290747 -56.355500
v 160.822415 -148.320803 -51.648061
v 154.603464 -65.460510 -45.827919
v 158.351940 -150.745478 -62.267056
v 150.255115 -68.759520 -49.858121
v 161.259006 -152.926368 -68.332051
v 155.076254 -70.733536 -51.573009
v 157.575206 -154.274452 -78.365495
v 162.782457 -151.149625 -81.778084
v 154.306990 -95.514578 -78.614431
v 150.151669 -95.041669 -78.065675
v 162.442060 -140.472369 -88.998459
v 157.502208 -105.146280 -87.523284
v 151.556298 -109.155195 -91.507115
v 157.252672 -118.762384 -93.303350
v 156.892678 -124.183924 -93.986037
v 159.849812 -134.405360 -91.881237
v 156.935823 -138.640630 -91.433808
v 152.582026 -114.936109 26.410710
v 153.718548 -127.098836 21.230765
v 154.482227 -94.688397 27.739436
v 156.984568 -126.447991 21.165007
v 153.787747 -128.823742 20.049773
v 154.161062 -84.266592 26.152348
v 161.553342 -132.476518 16.266150
v 154.863631 -136.755815 13.857076
v 155.026247 -143.375997 6.664789
v 158.929204 -143.561886 5.185051
v 155.580089 -63.890246 16.480441
v 160.857441 -146.630275 -1.273806
v 154.675928 -149.705623 -6.107647
v 158.818289 -148.962296 -6.917258
v 157.329892 -150.046541 -10.570590
v 153.068779 -57.635247 11.727150
v 154.713403 -150.947597 -15.253500
v 152.130111 -54.117802 8.407708
v 150.950271 -50.074450 3.213144
v 157.797963 -149.922195 -23.918461
v 151.134620 -47.158449 -11.268866
v 153.926418 -47.555710 -6.319187
v 155.277672 -150.146654 -28.113524
v 154.416201 -149.956692 -33.416181
v 157.538189 -149.382656 -32.406745
v 149.381653 -49.981408 -21.794320
v 157.549447 -149.052878 -37.703606
v 150.518466 -51.611863 -24.829158
v 160.408355 -148.262314 -41.963350
v 154.309897 -62.855669 -42.483190
v 147.611484 -61.710928 -41.591989
v 150.872854 -58.824678 -37.046275
v 154.239334 -149.982105 -57.198616
v 160.845424 -149.372770 -58.895593
v 157.981329 -153.283350 -68.200063
v 148.591501 -77.311295 -58.646182
v 146.553321 -81.083893 -62.370352
v 158.144974 -154.661708 -74.014861
v 147.270055 -85.551874 -66.769946
v 153.811964 -90.084777 -71.768966
v 156.675606 -152.606643 -82.346812
v 155.240217 -150.457436 -85.176391
v 156.975972 -146.506909 -87.596542
v 153.995919 -101.055411 -84.887905
v 151.959591 -104.641747 -88.358195
v 148.270475 -108.687913 -92.194973
v 152.210614 -118.610173 -94.757317
v 151.716184 -128.468416 -95.375489
v 153.871908 -134.790300 -93.645843
v 152.106960 -140.160756 -92.397351
v 152.616946 -114.271573 -93.524998
v 152.974825 -124.052418 -95.147625
v 149.640986 -119.276991 25.441313
v 153.086889 -119.171550 25.196460
v 153.270058 -123.266150 23.366093
v 150.541851 -127.347748 21.454929
v 150.973024 -95.014775 27.812879
v 153.572446 -100.031398 27.933325
v 148.703463 -104.879971 27.723087
v 155.084820 -132.303977 17.313499
v 149.980960 -80.766479 25.329923
v 148.344132 -85.582350 26.634321
v 151.109136 -134.749365 16.217373
v 151.338642 -70.354377 20.840459
v 155.180680 -145.048664 4.153420
v 149.144965 -62.049194 15.840304
v 148.555951 -58.358150 13.038369
v 149.698189 -51.835056 6.263098
v 144.474466 -47.144169 -1.154449
v 148.087225 -47.780472 -1.225420
v 157.410498 -150.242499 -19.363006
v 152.371827 -151.155866 -23.303436
v 143.831241 -47.351505 -16.482801
v 144.367531 -46.357826 -11.658762
v 151.279313 -47.706543 -14.474620
v 153.946330 -149.479386 -42.538050
v 147.326904 -48.179425 -17.708032
v 146.851621 -53.463233 -28.753171
v 144.090680 -50.720248 -24.301789
v 143.577296 -57.843824 -36.362054
v 141.760696 -61.796284 -42.341543
v 143.662907 -66.072750 -47.438365
v 150.549584 -65.383911 -45.970118
v 146.285874 -69.722671 -51.211624
v 153.989967 -153.788821 -68.726618
v 146.030819 -73.351508 -55.004549
v 149.987311 -154.087829 -69.098040
v 154.261329 -154.967044 -73.710711
v 141.604749 -84.865066 -66.331578
v 144.989100 -90.126540 -71.803147
v 148.758838 -88.726295 -70.141768
v 154.128287 -154.731428 -78.470208
v 150.548134 -155.097041 -78.577309
v 143.863049 -96.487909 -80.355400
v 148.627222 -149.842795 -87.751383
v 151.922925 -145.570744 -89.840964
v 148.028972 -104.637508 -89.282784
v 147.234066 -100.753847 -85.730369
v 148.393434 -143.185017 -92.259237
v 146.660463 -113.154440 -94.813432
v 145.657509 -123.380293 -97.144447
v 145.857797 -128.211560 -97.119158
v 148.737304 -114.111286 26.623126
v 149.785411 -123.386011 23.667833
v 146.241019 -102.233150 27.893268
v 150.852784 -109.433557 27.342444
v 148.230053 -132.411907 18.422674
v 150.927686 -89.985948 27.318562
v 152.080042 -141.557208 9.916824
v 152.160099 -144.204302 6.520323
v 148.049713 -66.050182 18.615489
v 148.958136 -147.962687 1.635329
v 151.613503 -148.486051 -0.873093
v 143.610327 -61.693334 16.342082
v 151.414724 -151.461505 -11.177151
v 144.592671 -52.575256 8.327317
v 144.936915 -56.176217 11.808971
v 144.419409 -49.310248 4.032437
v 151.165526 -151.806918 -15.736744
v 148.046286 -152.366188 -20.723552
v 144.761243 -46.334478 -6.356165
v 147.391773 -151.486121 -33.933958
v 147.270983 -151.811649 -29.946694
v 150.808249 -150.730756 -33.571899
v 143.413286 -49.406100 -21.786197
v 143.441902 -53.538262 -29.403493
v 152.050345 -149.662099 -47.512988
v 152.136830 -149.924304 -53.392414
v 153.063604 -151.374519 -62.269399
v 150.289030 -150.686798 -57.751330
v 146.865039 -152.137165 -62.531210
v 135.909615 -72.849751 -55.367799
v 142.712205 -69.882671 -51.755557
v 142.526225 -75.839817 -57.670721
v 149.323636 -155.274866 -73.815919
v 139.827843 -90.552783 -72.407050
v 144.340216 -92.517160 -74.667960
v 150.032165 -153.292068 -83.371958
v 144.351873 -100.197961 -85.645071
v 143.624040 -103.501463 -89.455489
v 146.948745 -139.312113 -94.357019
v 146.368630 -118.371386 -96.330660
v 146.283590 -133.443632 -96.225406
v 144.321513 -119.816450 25.557682
v 146.050881 -123.357475 24.073236
v 147.920443 -130.785971 19.636826
v 146.426630 -127.752389 21.754932
v 143.855777 -95.346856 28.004749
v 144.270690 -110.270555 27.132521
v 145.469324 -137.112447 15.475264
v 148.831241 -137.500971 14.499760
v 148.914757 -142.335962 9.948582
v 148.986009 -145.156819 6.332853
v 137.524924 -70.004815 21.947960
v 143.589085 -70.144628 21.349986
v 134.730422 -62.285787 18.131996
v 147.159977 -150.323556 -2.755349
v 142.110910 -153.400946 -9.953559
v 148.199487 -151.062470 -5.862606
v 148.058059 -152.362884 -12.102063
v 141.584001 -54.418995 10.920242
v 137.424490 -54.304821 11.761363
v 139.052851 -47.958877 3.572215
v 139.945975 -46.369634 -0.996972
v 144.140304 -152.613385 -29.813068
v 140.492450 -45.774035 -11.746009
v 139.167265 -47.852960 -19.686592
v 137.528492 -46.596230 -16.980019
v 144.686713 -151.680239 -39.957212
v 148.558459 -150.430587 -44.929384
v 146.200106 -150.884567 -47.547084
v 139.430681 -59.385322 -39.135558
v 135.849094 -62.703517 -44.234759
v 138.949211 -64.034013 -45.575859
v 135.905365 -66.125006 -48.340824
v 142.870455 -154.199171 -68.364067
v 146.169535 -153.987060 -68.489474
v 136.211885 -76.706760 -58.984129
v 141.252374 -81.027932 -62.608428
v 143.189623 -155.163208 -73.735935
v 136.506302 -87.187416 -68.925042
v 146.298360 -153.875697 -83.139095
v 146.776962 -155.239498 -78.674423
v 139.580210 -95.227594 -78.619848
v 145.885533 -150.893179 -87.407091
v 139.772614 -98.793908 -84.449237
v 142.174903 -106.405037 -92.305588
v 137.005751 -139.040580 -96.582852
v 144.189494 -145.198736 -92.376341
v 138.494546 -108.362403 -94.537003
v 139.142229 -112.944132 -96.606798
v 140.015792 -124.062628 24.391601
v 142.181083 -115.244341 26.521214
v 140.461948 -120.515621 25.575231
v 143.118372 -127.959921 22.103113
v 141.985121 -89.903783 27.673085
v 141.420196 -104.347563 27.852330
v 135.325266 -104.854528 28.104590
v 138.754520 -110.003023 27.282722
v 143.898449 -132.370683 19.228796
v 137.169342 -91.258552 28.093093
v 145.239609 -141.193805 12.131274
v 138.391424 -73.172801 23.318767
v 142.798624 -148.979678 2.616582
v 145.452356 -149.362940 0.443278
v 142.104737 -151.469589 -2.614405
v 139.907834 -58.835480 14.882263
v 144.874068 -153.094720 -12.257221
v 138.872671 -50.919602 7.938989
v 145.299516 -153.201099 -16.791905
v 144.470986 -152.986764 -24.721567
v 138.911304 -45.300501 -6.325448
v 135.918470 -44.964857 -11.389017
v 139.189516 -48.942877 -22.090492
v 139.771058 -51.110190 -26.014572
v 139.833360 -152.591339 -43.220956
v 135.239129 -59.347885 -39.675273
v 146.400559 -151.356958 -57.718577
v 144.228691 -151.375048 -52.197137
v 131.914242 -66.260252 -48.947985
v 131.990419 -88.477065 -70.431365
v 136.360155 -81.570827 -63.513200
v 138.898440 -154.061053 -83.309423
v 142.554179 -154.090005 -83.242091
v 136.639708 -92.740252 -75.126712
v 136.161960 -95.815950 -79.627958
v 140.920875 -149.136544 -90.138659
v 131.917337 -104.617804 -93.093092
v 141.365387 -147.004625 -91.790138
v 137.693144 -147.145368 -92.197208
v 139.947692 -144.093079 -93.848410
v 139.697861 -122.987913 -98.538344
v 141.256349 -117.974067 -97.516350
v 133.559880 -127.686737 -99.563512
v 140.009790 -128.017801 -98.482702
v 141.530425 -137.786366 -96.196623
v 138.443380 -133.348047 -97.965957
v 136.322807 -123.787612 24.751529
v 140.115778 -131.794154 20.255359
v 136.900107 -132.666758 20.207020
v 140.176284 -134.778235 18.233072
v 136.686414 -95.536940 28.344403
v 139.371022 -95.648836 28.202049
v 132.286272 -85.983555 27.722547
v 135.812759 -85.661861 27.412845
v 140.841007 -81.635239 26.136569
v 133.837632 -75.819671 24.835708
v 144.222781 -144.973751 8.310400
v 138.220100 -146.450094 8.535632
v 138.970700 -148.901587 4.661209
v 134.626302 -69.014379 21.828039
v 138.944930 -152.633834 -3.399861
v 140.786690 -154.123821 -13.010376
v 134.316834 -54.069133 12.268456
v 130.898005 -54.405150 13.437316
v 129.980535 -47.281716 6.040622
v 133.773801 -49.978871 8.314171
v 133.154905 -47.003986 4.181382
v 141.094429 -154.253562 -17.694130
v 140.932722 -153.789258 -25.757435
v 133.421879 -45.139077 -0.826600
v 137.305625 -154.372461 -29.924346
v 130.915333 -43.826726 -6.874876
v 140.687922 -153.455625 -30.247628
v 131.296573 -45.647773 -16.958906
v 137.162491 -153.926330 -35.541910
v 142.392868 -152.626242 -34.965230
v 139.898146 -152.876084 -38.953129
v 140.135495 -152.289392 -48.842349
v 126.175902 -54.146807 -33.741221
v 137.988235 -55.318065 -33.228190
v 132.523827 -61.534019 -43.111174
v 139.665508 -152.660390 -57.738205
v 130.714924 -64.337907 -46.818671
v 141.562245 -152.993710 -62.793283
v 139.569647 -155.133300 -73.731353
v 139.276014 -154.585657 -68.629820
v 132.542918 -77.543896 -60.155907
v 141.521221 -155.129922 -78.848877
v 129.744497 -93.385845 -76.119371
v 132.799154 -93.176399 -75.801365
v 142.380094 -151.697373 -87.246867
v 136.692356 -100.041177 -86.924074
v 130.248080 -99.564707 -87.091160
v 133.976617 -147.027072 -92.447364
v 136.211196 -144.128297 -94.365874
v 133.259172 -108.057290 -95.422947
v 133.818940 -113.338600 -97.839703
v 134.069140 -122.956993 -99.529486
v 134.612986 -133.417677 -98.584705
v 133.288157 -117.610230 -99.030709
v 137.954901 -114.732964 26.662567
v 132.721866 -124.989610 24.492158
v 133.940691 -120.420126 25.798461
v 136.944486 -128.439335 22.674164
v 133.484638 -133.072378 20.489660
v 136.842567 -135.689826 18.240853
v 129.706920 -91.094593 28.621655
v 139.848172 -137.468010 16.351717
v 139.281910 -140.417864 14.282223
v 133.052182 -95.496269 28.538892
v 140.133166 -142.573862 12.222420
v 138.601056 -150.657976 1.649534
v 132.527901 -152.641616 1.140649
v 130.825641 -71.141012 23.317784
v 126.217416 -71.126427 24.092032
v 127.580435 -59.270375 17.812475
v 137.427571 -154.546810 -9.595692
v 134.561382 -153.914907 -3.671330
v 130.651039 -58.819275 16.747193
v 126.900146 -54.931485 15.060436
v 130.235405 -49.966849 9.466317
v 126.954102 -45.662225 4.552353
v 127.275647 -43.769133 -0.925428
v 126.502565 -42.915945 -6.248158
v 135.263480 -154.238598 -37.966876
v 126.685117 -43.600583 -12.464430
v 131.522043 -47.182259 -20.756827
v 130.187772 -48.035001 -22.932411
v 130.415856 -50.927111 -27.931438
v 133.119549 -154.235265 -44.626218
v 136.409682 -153.241049 -46.790452
v 130.859131 -57.753205 -38.208205
v 129.991223 -155.229719 -59.841486
v 136.129496 -154.106716 -63.429620
v 136.999846 -153.030989 -53.851718
v 130.644675 -72.293931 -55.402233
v 128.827501 -69.203938 -52.517174
v 125.186502 -73.046663 -56.627677
v 132.124198 -81.111453 -63.483272
v 133.997776 -155.386538 -73.681211
v 135.527895 -154.751054 -78.684647
v 129.266565 -84.228690 -66.571740
v 131.327943 -153.316104 -83.322440
v 125.553142 -92.592137 -75.323776
v 135.144880 -153.715628 -83.352968
v 129.046480 -97.965819 -84.176290
v 125.241016 -98.094217 -84.590422
v 133.130067 -151.479977 -87.526454
v 133.638318 -149.763257 -89.899307
v 132.418160 -144.097645 -94.637988
v 126.486071 -100.477710 -88.861333
v 129.210717 -102.035475 -90.800205
v 128.392832 -108.393138 -96.470783
v 127.243822 -112.659115 -98.570017
v 132.399541 -139.017432 -97.149125
v 127.074220 -121.888372 -100.242093
v 131.734826 -110.176793 27.540374
v 128.850731 -120.156902 25.979055
v 132.720105 -129.101276 22.769092
v 130.228320 -137.006026 18.786064
v 122.508942 -88.101099 29.064221
v 126.300854 -95.990989 29.057702
v 132.225000 -100.408149 28.513768
v 134.286160 -138.027248 17.206754
v 131.819470 -142.059151 14.970130
v 135.347170 -142.214798 13.923831
v 129.844647 -144.818162 13.405698
v 125.589939 -76.098659 26.005999
v 123.996879 -65.347659 21.979229
v 129.967564 -65.834260 20.967518
v 125.307810 -52.182566 13.295933
v 124.051328 -55.680864 16.498119
v 134.603369 -155.310481 -9.625625
v 134.524380 -155.855735 -13.633698
v 135.967286 -155.632185 -17.847532
v 137.538065 -155.012301 -22.025128
v 122.957387 -44.476175 4.371841
v 131.056120 -156.825305 -23.002092
v 130.402152 -156.636222 -27.158243
v 123.226322 -42.853194 -0.602219
v 133.664461 -155.701041 -26.843214
v 133.738729 -155.296582 -30.702014
v 130.657927 -156.060975 -31.691040
v 125.801521 -44.709082 -16.847038
v 125.349758 -46.955518 -22.257876
v 133.206547 -153.976959 -53.437003
v 121.799803 -53.916793 -34.401421
v 125.684611 -58.049918 -39.558475
v 122.630587 -61.517546 -44.278422
v 125.356769 -65.779225 -48.990896
v 133.290950 -154.706740 -63.512177
v 132.503690 -155.363666 -68.436112
v 127.759059 -77.433905 -60.391062
v 123.533011 -75.788599 -59.245296
v 125.260615 -80.917371 -63.808568
v 128.027704 -89.053725 -71.197584
v 125.479765 -96.636087 -81.429938
v 124.262367 -94.945251 -78.557868
v 130.332518 -146.461070 -92.900429
v 127.028163 -149.394112 -89.930524
v 125.863365 -104.332095 -93.753822
v 123.622003 -130.544106 -99.682056
v 127.501547 -139.505927 -97.283152
v 129.650629 -133.288914 -99.035795
v 126.873492 -117.543394 -99.854045
v 126.045035 -129.364915 23.461812
v 127.996344 -105.833652 28.328869
v 124.776371 -115.270369 27.034901
v 127.433160 -110.327562 27.759321
v 129.218086 -114.387220 27.023199
v 129.246836 -124.715390 24.778032
v 129.426157 -128.719801 23.304529
v 129.699939 -132.869496 21.273375
v 127.436887 -143.188358 15.314714
v 128.541509 -82.674094 27.442519
v 135.108588 -146.198036 10.166318
v 134.014294 -149.590837 6.055938
v 120.933280 -71.199935 25.073914
v 130.336930 -156.010079 -6.952830
v 124.279677 -48.613934 10.142995
v 129.611751 -157.365473 -14.665869
v 131.256007 -156.992965 -17.971434
v 123.045094 -46.992768 8.630792
v 122.172319 -42.784375 -12.350088
v 129.916712 -155.884060 -36.282325
v 115.963218 -43.076344 -17.002409
v 126.744965 -156.472954 -41.010259
v 129.541992 -155.045585 -49.542069
v 129.772528 -155.208837 -44.951506
v 123.817264 -50.575851 -28.945542
v 121.037713 -58.125689 -40.278924
v 128.298131 -155.944658 -63.429803
v 122.087137 -65.814902 -49.383523
v 122.999826 -68.139716 -51.891675
v 118.017386 -81.419317 -64.908975
v 128.563751 -155.978055 -74.022705
v 129.918252 -154.814085 -78.724439
v 123.724664 -85.468873 -68.043093
v 118.491147 -86.569693 -69.448899
v 124.285039 -155.058402 -78.967341
v 118.309718 -92.931777 -76.102016
v 119.557240 -90.791974 -73.561040
v 127.486302 -153.226639 -83.316213
v 127.541594 -151.133289 -87.470114
v 121.420079 -100.781561 -89.694958
v 125.761891 -146.560800 -92.904888
v 120.714492 -145.604028 -93.681263
v 120.826432 -104.052171 -93.838572
v 118.417435 -100.718397 -89.720865
v 124.173161 -140.055747 -97.113383
v 120.188122 -106.772154 -95.925043
v 119.553490 -108.877586 -97.118892
v 122.783558 -122.612203 -100.297768
v 124.203618 -127.210329 -100.078786
v 125.407324 -125.246367 24.919377
v 123.970325 -133.409579 21.988016
v 122.474606 -129.277441 23.892564
v 126.320209 -135.120761 20.704040
v 123.754142 -106.082045 28.527789
v 122.084988 -124.815069 25.190441
v 123.279341 -120.433627 26.056325
v 127.226755 -138.033143 18.804477
v 122.726942 -91.475540 29.331438
v 125.306819 -79.103513 26.947325
v 124.886881 -148.010851 12.016148
v 128.463119 -150.952047 6.806279
v 115.823897 -70.462533 25.922886
v 120.443619 -75.634900 26.640732
v 125.595052 -151.200463 7.883971
v 128.193126 -155.662560 -3.039638
v 119.823947 -60.089376 20.458831
v 120.748273 -64.458726 22.357214
v 125.584197 -157.107600 -5.156834
v 127.736768 -157.357507 -9.963779
v 115.722987 -48.448959 13.569116
v 118.540621 -50.050049 13.898792
v 119.716475 -51.575245 14.782162
v 124.554513 -158.917129 -15.019261
v 119.338669 -46.705516 9.920273
v 116.647080 -42.846226 4.843078
v 127.232090 -157.540502 -27.538617
v 116.009359 -40.731136 -6.226175
v 123.931940 -158.541253 -27.922147
v 115.834153 -41.399346 -11.684110
v 119.926212 -41.570475 -6.257990
v 123.616216 -158.198400 -32.332158
v 127.140590 -156.769166 -35.829173
v 119.138868 -46.660072 -23.557831
v 118.057501 -49.187854 -28.090998
v 118.908396 -52.127293 -32.457367
v 115.040640 -50.107927 -30.326583
v 125.053952 -156.338434 -50.694462
v 122.471658 -157.197067 -48.958999
v 129.406245 -155.020876 -54.202362
v 126.007625 -156.308916 -59.350693
v 122.605003 -157.070501 -55.080333
v 115.320654 -58.056140 -41.200775
v 116.591624 -61.683073 -45.516513
v 114.404002 -67.105756 -51.939138
v 121.827452 -157.782684 -69.548023
v 116.131259 -71.125177 -55.719494
v 125.403566 -156.844169 -69.139963
v 121.277569 -157.090686 -74.439199
v 117.900390 -77.483898 -61.324949
v 124.863246 -156.466922 -74.230858
v 113.003548 -89.078480 -72.350896
v 122.097052 -153.240409 -83.544937
v 120.996241 -98.164906 -84.786137
v 121.122818 -141.338315 -96.496321
v 114.578961 -105.031466 -94.459748
v 119.758401 -131.539047 -99.647818
v 117.978908 -138.203750 -97.906347
v 120.701186 -112.775333 -98.822839
v 119.262952 -117.445944 -99.863117
v 119.036768 -127.070931 -100.141803
v 115.382104 -122.875260 -100.022275
v 123.800233 -100.861333 29.026546
v 117.881287 -106.063614 29.042548
v 122.327107 -110.510271 28.001693
v 118.329034 -115.680230 27.295514
v 123.738932 -138.824465 19.137495
v 122.806494 -136.306200 20.750321
v 125.123673 -143.132663 15.999161
v 120.918967 -96.168821 29.557075
v 121.346584 -145.941683 15.147028
v 114.492941 -77.969392 28.437221
v 122.280455 -152.023778 8.470593
v 122.518508 -154.791383 3.872274
v 125.219021 -155.646901 -0.041497
v 117.320968 -62.204081 22.249446
v 116.110050 -56.222177 19.503659
v 124.226003 -158.453841 -9.683222
v 115.118327 -51.050449 16.234700
v 111.871578 -47.769581 14.782690
v 115.382902 -45.071560 9.689482
v 121.027151 -160.180781 -19.640197
v 125.836927 -158.602412 -19.414437
v 117.169908 -41.424690 -0.478965
v 120.277829 -158.927624 -36.563006
v 111.363670 -40.443434 -11.746031
v 110.505154 -45.432793 -24.029739
v 115.040278 -45.450323 -22.557991
v 123.102753 -157.604677 -41.240076
v 119.786360 -158.659934 -41.285279
v 115.526954 -54.718853 -36.760240
v 110.994181 -52.349866 -34.499557
v 121.581476 -157.660425 -59.731336
v 111.163987 -54.897700 -37.965830
v 111.002243 -61.415263 -46.245052
v 118.712126 -158.947410 -64.951180
v 114.755481 -74.131327 -58.685716
v 118.746870 -158.698239 -69.678156
v 116.052101 -153.467379 -83.700638
v 119.665801 -155.416245 -79.270256
v 118.696537 -150.331199 -88.721860
v 114.622474 -93.725868 -77.453325
v 118.012829 -96.574289 -81.617671
v 115.077867 -100.805267 -89.734913
v 118.224325 -146.201159 -93.140790
v 113.101259 -134.053133 -99.244095
v 112.600770 -141.244392 -96.766390
v 115.192533 -108.496844 -96.573365
v 113.012332 -112.869686 -98.030339
v 115.649989 -128.508605 -99.975395
v 112.412714 -128.433969 -99.950034
v 116.227665 -130.390697 24.105754
v 118.050179 -134.985111 22.205953
v 120.490974 -138.326076 20.177158
v 117.043439 -110.819889 28.302021
v 117.227552 -125.193980 25.403789
v 116.567152 -139.285933 20.473950
v 120.649457 -142.375400 17.773033
v 117.468345 -143.802485 17.729729
v 116.393960 -91.644780 30.077756
v 114.062310 -96.918939 30.317938
v 119.226366 -151.260040 10.972516
v 113.369256 -82.556598 29.689210
v 118.661638 -154.854821 6.472501
v 118.643943 -156.570857 3.306901
v 110.996307 -76.861081 28.921785
v 110.318251 -67.355438 26.307304
v 113.168327 -60.793717 22.933701
v 109.372389 -62.008187 24.751397
v 121.583399 -157.271458 -1.269908
v 110.993200 -56.591465 21.742028
v 112.440972 -51.973306 18.150024
v 108.358181 -52.712075 20.668080
v 108.323099 -49.796477 18.551879
v 118.029075 -160.818957 -11.614798
v 121.061955 -160.083702 -15.219344
v 108.682926 -46.482939 15.256347
v 109.263244 -43.445724 10.998752
v 112.877918 -42.090872 5.877075
v 112.719685 -40.292745 -0.198130
v 122.445550 -159.452402 -23.810760
v 120.471598 -159.446884 -30.458570
v 112.021566 -39.767216 -5.931145
v 118.112115 -159.996818 -33.353390
v 110.978612 -43.485106 -20.165067
v 116.291811 -159.828193 -42.116862
v 111.386129 -48.176656 -28.236955
v 116.236208 -159.399441 -49.241802
v 119.394686 -158.386324 -46.397521
v 113.259189 -51.392814 -32.591628
v 115.841172 -159.420900 -55.431469
v 119.249160 -158.102168 -53.653967
v 111.411395 -58.426498 -42.512295
v 107.612589 -67.332732 -53.350187
v 116.072231 -158.346696 -74.661713
v 112.273640 -79.251111 -63.511164
v 108.195847 -85.124121 -69.258816
v 104.577766 -89.005712 -73.301647
v 110.096125 -96.158322 -81.271169
v 115.273054 -150.576578 -88.600768
v 109.031224 -151.576050 -88.157124
v 108.359350 -101.553540 -90.124064
v 111.748604 -147.204719 -92.825788
v 108.644692 -132.958750 -99.734812
v 111.856465 -109.364306 -96.651348
v 111.713448 -104.993509 -94.286463
v 107.758320 -109.585004 -96.383567
v 112.574989 -118.166236 -99.288841
v 111.746875 -123.141228 -99.806577
v 109.232923 -106.638545 30.006647
v 111.834539 -101.503874 30.305322
v 115.254920 -120.952922 26.415120
v 112.325963 -87.012136 30.456360
v 106.929748 -87.654910 31.571150
v 108.570732 -97.455775 31.099106
v 114.953536 -147.937546 15.814772
v 110.170148 -71.929137 27.784612
v 105.997557 -67.782200 27.842623
v 115.474097 -158.415109 1.969977
v 103.519151 -53.131621 23.473484
v 112.861891 -161.981444 -6.617781
v 118.412275 -159.559897 -5.143284
v 104.761266 -49.174556 20.069860
v 116.223565 -161.826412 -16.027256
v 117.498154 -161.196902 -24.160497
v 117.420703 -161.451913 -20.302944
v 116.718295 -160.742770 -31.134541
v 113.231518 -161.379968 -37.978359
v 109.677911 -41.770145 -17.026909
v 112.924659 -161.123699 -42.402821
v 104.672716 -40.768242 -17.571651
v 112.116846 -160.871561 -55.694356
v 108.235255 -55.008332 -38.814991
v 115.590794 -159.764816 -60.350023
v 111.596113 -161.543796 -65.928051
v 115.307247 -160.179194 -65.070800
v 110.902169 -69.601032 -54.921978
v 110.381516 -73.225410 -58.412482
v 114.545360 -160.032284 -70.463875
v 107.782221 -80.779755 -65.432290
v 113.067267 -156.651519 -79.303081
v 107.208328 -156.873792 -81.081078
v 105.524007 -92.525078 -76.939172
v 104.550322 -94.410741 -79.222330
v 102.582982 -96.768498 -82.542600
v 107.492767 -98.728004 -85.430056
v 107.076609 -147.951649 -92.894526
v 109.628964 -143.980002 -95.666474
v 104.596348 -138.635825 -99.089976
v 111.981477 -138.184246 -98.047899
v 104.128911 -109.496470 -96.022314
v 105.889596 -118.483145 -99.370039
v 108.370697 -130.554140 24.892678
v 102.712216 -111.093544 30.032046
v 106.721972 -116.288425 28.293479
v 111.583229 -111.229111 28.863782
v 110.073156 -116.744375 27.785677
v 112.229784 -118.407682 27.176180
v 109.841167 -125.061301 25.899614
v 113.543118 -139.465726 21.019125
v 113.999097 -143.824029 18.659454
v 111.220202 -148.368375 16.781539
v 102.295421 -87.971574 32.528765
v 111.706452 -155.618221 9.842096
v 115.286553 -152.307505 11.720289
v 115.581021 -155.607927 7.253361
v 106.751593 -77.604327 30.175429
v 107.099679 -84.759691 31.291762
v 104.038548 -72.143532 29.642901
v 115.408304 -159.934425 -2.053293
v 105.269058 -57.812373 24.776809
v 105.344740 -62.296946 26.380636
v 105.432084 -45.425209 16.044088
v 110.803432 -163.962285 -17.089185
v 101.680293 -43.466550 16.352644
v 105.473665 -42.002671 11.365952
v 105.833989 -39.275142 4.908659
v 102.073750 -40.255833 11.136361
v 114.266353 -162.557972 -21.455894
v 105.791487 -38.070295 -0.489421
v 113.216715 -161.803134 -33.976511
v 106.299687 -38.110464 -6.009433
v 105.011169 -38.822521 -12.163309
v 112.398852 -161.027976 -47.029636
v 101.389021 -46.116783 -28.410649
v 106.812821 -51.541570 -34.478063
v 101.491756 -49.677541 -33.557924
v 111.603777 -161.127320 -51.486496
v 104.559190 -54.878236 -39.541093
v 101.313801 -53.724596 -38.959210
v 103.691654 -58.425947 -44.288529
v 112.376069 -160.907303 -60.129574
v 108.096807 -62.299707 -47.907829
v 101.659434 -60.416652 -47.193599
v 104.141546 -65.705388 -52.419065
v 107.424220 -160.825715 -75.469652
v 111.174258 -161.161625 -70.658417
v 104.298414 -77.209953 -62.932286
v 110.776768 -159.313568 -75.968355
v 101.169298 -81.646110 -67.250113
v 104.176861 -81.177652 -66.288002
v 104.813204 -154.739300 -84.617475
v 111.875905 -154.734011 -82.672648
v 107.628855 -149.597704 -91.019778
v 103.721743 -101.993847 -90.135768
v 102.463358 -143.687343 -97.155166
v 104.382668 -113.972976 -98.027018
v 100.660045 -114.367106 -98.303659
v 104.853698 -125.258804 26.351752
v 105.965160 -135.494356 23.856762
v 109.541387 -134.976465 23.473420
v 106.539848 -102.259359 30.994068
v 103.666376 -107.196050 30.716058
v 108.949864 -144.186088 19.850340
v 110.190268 -139.831682 21.575324
v 107.061986 -93.045970 31.607989
v 108.473238 -153.217342 14.148967
v 111.585397 -152.735364 13.032362
v 108.540122 -157.116081 10.145059
v 111.446086 -157.597299 7.245801
v 101.741371 -78.633315 31.707506
v 108.412190 -159.745250 6.059699
v 112.217479 -159.417271 2.973051
v 101.992773 -68.050427 29.396864
v 108.148263 -163.179559 -2.758576
v 98.616757 -53.981753 26.561224
v 102.400076 -62.524493 27.693498
v 97.576614 -50.942660 25.565166
v 99.087411 -45.747897 20.654671
v 113.026375 -162.779510 -12.658134
v 96.704616 -37.848964 11.728464
v 95.637526 -40.309786 16.981115
v 102.237116 -38.097072 5.916694
v 113.594750 -162.594055 -25.072851
v 101.858834 -36.539523 -5.371828
v 102.390730 -36.912900 0.416685
v 110.470772 -163.393266 -29.728973
v 101.948939 -37.670924 -11.508582
v 109.699810 -162.814347 -38.570249
v 105.955877 -164.009030 -43.227525
v 102.170664 -39.648271 -16.658527
v 102.380220 -42.619746 -22.334579
v 97.737165 -45.119357 -28.528344
v 108.631509 -162.584253 -47.926901
v 105.953721 -163.792043 -48.018432
v 108.980822 -162.341492 -60.301623
v 108.061520 -162.974538 -66.108487
v 105.841165 -163.781515 -61.504835
v 97.782454 -61.986839 -50.069067
v 97.518914 -57.677166 -45.113097
v 101.402760 -62.021372 -49.102457
v 107.750402 -162.372692 -71.003106
v 102.856024 -69.465019 -56.420799
v 97.794727 -68.765134 -56.976215
v 103.387634 -161.566580 -76.564390
v 98.071612 -73.406121 -61.128659
v 94.210927 -76.767347 -64.838621
v 97.461759 -84.980226 -70.794412
v 99.925791 -89.769093 -74.707714
v 95.531702 -97.822656 -84.574399
v 97.076048 -102.720708 -90.708071
v 103.889426 -105.381012 -93.399939
v 97.401818 -105.643461 -93.366872
v 97.079544 -114.350399 -98.444738
v 101.384932 -120.920874 -100.073164
v 104.525872 -128.026637 -100.491160
v 102.128244 -133.775898 -100.484279
v 100.773050 -138.663491 -99.707530
v 97.050877 -138.813226 -99.932732
v 103.033888 -116.728349 28.710354
v 104.876426 -130.709565 25.213337
v 101.281437 -126.368272 26.598395
v 106.672199 -140.048696 22.230192
v 103.818011 -98.347717 31.853761
v 101.386504 -102.494492 31.817691
v 107.475565 -149.261475 17.494206
v 106.117557 -157.203257 11.516094
v 95.988140 -78.359847 33.488489
v 102.948805 -84.380306 32.155263
v 98.847868 -73.584843 31.780759
v 97.690438 -58.744919 28.829489
v 107.561292 -161.965359 1.995240
v 93.740268 -52.421382 28.764519
v 99.815377 -50.837334 24.149797
v 106.012667 -165.415514 -9.424771
v 109.870246 -164.101896 -12.936081
v 104.640357 -166.477379 -13.519936
v 107.041172 -165.546237 -17.330121
v 98.105258 -36.234604 5.892054
v 103.776459 -166.328906 -30.217460
v 107.224282 -165.479465 -21.747983
v 96.446633 -34.464506 0.688193
v 98.808997 -35.329225 -4.808638
v 107.065329 -164.203897 -36.144720
v 97.385012 -36.002920 -11.259200
v 103.280799 -165.640147 -39.628964
v 98.702625 -38.603857 -16.718739
v 98.059653 -41.277873 -22.302020
v 94.319900 -43.704363 -28.058384
v 102.289667 -165.363448 -52.723349
v 107.689119 -162.765297 -52.331025
v 105.452088 -163.802827 -56.778848
v 97.701653 -50.397479 -35.919005
v 102.114072 -165.414161 -57.251461
v 102.099303 -165.549113 -61.977697
v 101.112869 -165.146210 -71.259293
v 102.890713 -165.197107 -66.566939
v 98.039275 -65.379154 -53.573720
v 99.645507 -163.143936 -76.291474
v 104.232494 -163.708218 -71.447361
v 94.781947 -80.818637 -67.999053
v 102.579464 -158.730351 -80.407226
v 101.012586 -155.629549 -84.578566
v 94.004334 -88.121657 -74.246898
v 100.843558 -92.706736 -77.581648
v 98.674362 -94.341474 -79.728004
v 103.235727 -148.094218 -93.432891
v 99.140588 -152.296520 -89.193432
v 101.054616 -150.355633 -91.332916
v 93.099791 -103.290391 -91.503205
v 94.776007 -142.635891 -98.264729
v 97.370735 -110.162802 -96.409125
v 93.389309 -134.081372 -100.898439
v 97.064242 -133.756949 -101.037301
v 98.784914 -143.809290 -97.611004
v 93.513495 -138.962938 -99.628091
v 92.566949 -123.537637 -101.064380
v 97.618333 -108.631089 31.412635
v 99.213679 -117.223461 29.134789
v 98.249610 -112.473959 30.438672
v 98.187156 -131.172293 26.017605
v 102.812713 -133.536555 24.882182
v 104.026878 -145.082823 20.759541
v 94.982517 -92.728111 34.323770
v 103.481559 -152.954745 16.495941
v 92.064442 -79.613096 35.008668
v 92.815254 -89.373607 35.026465
v 95.453701 -84.097917 34.185531
v 103.323610 -160.136635 9.625160
v 91.015869 -59.244495 32.693334
v 94.790233 -69.821889 32.725099
v 91.850865 -74.438138 34.658166
v 103.032653 -163.065447 4.913592
v 93.956363 -54.651328 29.536839
v 98.606019 -64.214440 29.882944
v 105.127747 -164.991512 -4.013648
v 87.749852 -39.328614 23.256638
v 94.543783 -43.935713 22.235114
v 90.705659 -45.711522 26.866173
v 94.167213 -48.558884 26.361551
v 101.455932 -168.283820 -18.527939
v 104.053914 -166.929482 -22.263672
v 100.946741 -168.243952 -26.159311
v 95.361422 -33.912270 -5.136734
v 104.071606 -165.672694 -35.025061
v 99.887537 -167.305918 -39.798043
v 91.851473 -35.193951 -15.433491
v 94.602721 -39.559571 -21.451812
v 102.576889 -165.384382 -48.172817
v 94.036831 -53.733221 -41.643423
v 91.203782 -57.004072 -46.668993
v 98.195974 -167.282925 -67.611222
v 90.946654 -60.200073 -50.378299
v 93.338665 -64.367901 -53.933226
v 93.124464 -70.280597 -59.577973
v 87.558176 -77.488943 -67.163215
v 93.309191 -84.517330 -71.287179
v 96.839204 -159.504186 -81.162449
v 98.390618 -156.785375 -83.772694
v 94.026431 -151.513639 -90.630916
v 95.279233 -148.205880 -94.088369
v 92.911572 -109.533351 -96.423472
v 93.000738 -105.818302 -93.823617
v 89.788456 -128.857205 -101.095040
v 94.252563 -128.700612 -101.367109
v 90.858836 -140.417883 -98.803515
v 90.084751 -119.705020 -100.428541
v 92.976371 -108.607023 32.443083
v 93.987055 -117.366441 30.013287
v 94.474633 -126.535526 27.613247
v 102.176370 -140.780088 22.922240
v 100.973270 -150.075990 19.157268
v 97.990274 -150.325858 20.077248
v 97.568409 -103.048490 32.557050
v 93.141792 -103.220555 33.521149
v 99.562634 -157.527401 14.867029
v 98.518216 -161.121331 11.799543
v 87.777272 -70.266979 36.290561
v 87.600613 -74.655779 36.687285
v 89.573643 -63.217120 34.348711
v 100.455121 -166.467356 -0.061463
v 88.913725 -54.969778 32.746807
v 87.204033 -48.886215 31.308039
v 87.633232 -43.336931 27.442134
v 90.917953 -50.788659 29.784555
v 100.046333 -168.273176 -7.523955
v 100.344342 -168.683487 -14.278888
v 97.595344 -170.210005 -14.925814
v 91.100690 -37.594221 17.368757
v 91.971304 -33.470286 6.689531
v 90.199977 -31.519576 0.778640
v 100.712059 -167.769041 -31.341552
v 87.671835 -31.090644 -10.043069
v 88.431448 -30.549537 -4.625507
v 91.480092 -33.084179 -10.191022
v 87.740562 -33.071528 -15.095561
v 99.415944 -167.192760 -44.278379
v 91.452810 -38.588084 -21.953853
v 98.427043 -167.369669 -52.874728
v 96.241587 -168.896331 -44.409030
v 91.431360 -41.736692 -26.796387
v 87.873618 -38.878394 -24.751362
v 88.728258 -42.000789 -28.776787
v 91.600279 -46.267505 -33.085396
v 88.201990 -45.163451 -33.416258
v 92.314476 -50.320709 -38.061466
v 98.797141 -167.131111 -57.177035
v 84.715034 -53.910849 -46.247504
v 98.899845 -167.090179 -61.659389
v 95.521110 -168.907581 -63.143254
v 85.532642 -59.362231 -51.725379
v 93.940724 -167.528288 -73.051718
v 98.123120 -166.222275 -71.891336
v 91.024040 -63.758308 -54.075024
v 96.422989 -164.325715 -76.271739
v 93.983357 -156.256989 -85.029853
v 88.098337 -85.788367 -73.685892
v 90.608617 -89.535012 -76.228055
v 92.457031 -93.628501 -79.816938
v 89.138751 -97.483883 -84.986142
v 88.695482 -101.299256 -89.604121
v 87.089472 -139.813686 -98.589254
v 92.914626 -145.049027 -96.682015
v 87.228570 -144.953226 -96.112789
v 87.778427 -103.346284 -91.892204
v 87.045265 -124.535750 -100.822415
v 89.834224 -134.448067 -100.431164
v 91.996388 -114.090291 -98.682277
v 90.339885 -104.089926 34.038940
v 87.224399 -108.764039 33.867128
v 87.900507 -113.303029 32.474760
v 91.674719 -112.825197 31.709634
v 94.701272 -131.425628 26.553422
v 92.926759 -141.285093 24.904700
v 97.410038 -146.133955 22.162517
v 96.623820 -140.084561 24.347803
v 95.134355 -154.242400 19.141369
v 84.823383 -85.555790 37.978608
v 88.783938 -85.087305 36.417960
v 88.827501 -95.344931 35.878500
v 86.245282 -98.893813 36.179234
v 89.693145 -98.894458 35.183457
v 98.583096 -154.223913 17.636266
v 94.928119 -159.118546 15.976552
v 92.979074 -164.880931 11.354669
v 98.793792 -163.616727 8.172658
v 84.297589 -65.092568 37.660340
v 95.916000 -167.932391 3.254593
v 98.108899 -169.724488 -11.442984
v 97.245897 -170.483603 -19.148340
v 97.459084 -170.029926 -27.331097
v 93.866420 -171.543633 -31.904852
v 97.107286 -169.747121 -31.698185
v 93.078651 -170.668729 -45.399332
v 88.080460 -35.191106 -18.902379
v 85.826159 -34.882300 -20.273226
v 95.184076 -169.220881 -49.276613
v 95.338073 -168.983978 -53.703408
v 87.951229 -49.130181 -38.785692
v 92.403490 -170.650593 -58.163707
v 88.261129 -53.139375 -43.489645
v 92.749904 -169.969474 -67.800359
v 87.551447 -64.978968 -56.494854
v 88.236094 -69.144946 -60.018227
v 85.097521 -72.420642 -63.754858
v 92.688931 -164.592759 -77.332132
v 88.693937 -164.379402 -78.395988
v 83.805312 -75.563032 -66.714162
v 89.021049 -80.958317 -69.651171
v 90.077024 -157.965695 -83.485773
v 91.429141 -160.939434 -80.743822
v 83.743737 -88.847039 -77.468837
v 89.023970 -151.689299 -90.319205
v 86.094983 -93.093334 -80.629067
v 83.176889 -97.396261 -85.780534
v 86.800163 -106.038047 -94.369248
v 85.728410 -114.314096 -98.828648
v 86.383534 -110.387158 -97.180256
v 82.981993 -119.438630 -99.939735
v 82.335616 -124.657903 -100.390683
v 85.954491 -129.540279 -100.728959
v 86.159844 -135.081987 -99.914322
v 82.777712 -100.060592 37.087935
v 86.166216 -104.188096 35.181589
v 84.144381 -113.730007 33.385968
v 85.043849 -118.234580 31.882397
v 88.651223 -119.521325 30.643411
v 90.390257 -127.000888 28.331023
v 89.659768 -131.953229 27.470479
v 91.580615 -155.256119 20.190192
v 86.511534 -90.551130 37.082761
v 82.166030 -67.894961 39.259737
v 87.899094 -79.558843 36.743275
v 94.447793 -166.183784 8.343162
v 82.090123 -51.355299 35.877055
v 81.131928 -43.757478 32.927372
v 95.285071 -169.878937 -1.412378
v 83.960379 -43.987727 30.840655
v 83.685736 -40.430758 28.332997
v 94.175651 -172.074215 -10.578962
v 81.783999 -34.978249 23.882850
v 91.528378 -173.972233 -15.678488
v 90.913922 -174.320117 -20.231438
v 87.299656 -32.461315 11.709311
v 84.207485 -33.524346 18.533971
v 94.555338 -171.820015 -25.192342
v 88.081080 -31.410286 6.722622
v 85.104127 -28.714549 1.393077
v 95.221586 -170.245116 -36.466752
v 90.906539 -173.264903 -32.855445
v 85.020824 -28.554945 -4.299828
v 84.814784 -31.272056 -14.654974
v 91.465260 -171.826525 -43.081678
v 84.621755 -37.247184 -24.760878
v 91.113440 -171.540441 -51.547239
v 82.354586 -38.317985 -28.031859
v 88.327293 -173.029375 -59.621538
v 83.989960 -45.465770 -36.387211
v 83.479447 -57.089701 -50.415138
v 90.128081 -169.295193 -72.939161
v 83.894598 -66.602824 -59.198446
v 80.363312 -72.428290 -65.382429
v 86.507179 -160.574426 -81.474420
v 86.671099 -156.199896 -85.251538
v 80.509540 -85.475325 -75.608358
v 83.687799 -83.337279 -72.914129
v 80.444918 -90.005061 -79.451266
v 83.374505 -153.353638 -87.812297
v 80.197510 -92.907625 -82.091632
v 88.299588 -147.899258 -94.051644
v 80.105854 -97.167051 -86.083719
v 82.689942 -102.421681 -91.300231
v 81.422892 -141.150619 -97.242517
v 82.842614 -106.259570 -94.604411
v 81.051816 -110.478142 -97.041539
v 78.890893 -119.963299 -99.630148
v 81.118570 -135.933031 -99.029510
v 77.357860 -81.520396 42.062205
v 81.945077 -89.506139 38.984934
v 78.323132 -91.172007 40.413147
v 82.371862 -94.250165 38.305451
v 83.450759 -109.169804 34.789617
v 82.761431 -104.867414 36.028289
v 81.214205 -118.446800 32.835689
v 83.536673 -132.448546 28.853459
v 89.805432 -135.525236 26.785295
v 85.906621 -141.217279 26.694732
v 92.355340 -147.421493 23.334507
v 89.426086 -146.189534 24.595175
v 89.099225 -159.648110 18.748788
v 90.239149 -163.001321 15.227766
v 80.642330 -76.255920 40.439569
v 77.055176 -76.588846 42.474999
v 84.123765 -81.254171 38.429795
v 81.241633 -86.007097 39.610805
v 79.950951 -55.461572 38.682435
v 89.081961 -170.840525 6.752561
v 92.316140 -169.274592 5.560048
v 91.911169 -170.930802 2.416051
v 88.505153 -173.856021 1.013388
v 79.995630 -37.559525 29.005053
v 91.423022 -173.518835 -7.047947
v 76.757137 -35.200811 29.847368
v 87.405943 -176.746554 -11.411509
v 76.352662 -30.984142 24.789657
v 87.435086 -176.857355 -16.513459
v 80.640545 -28.865868 13.901359
v 89.199441 -175.140387 -26.396301
v 80.454771 -25.716635 1.739072
v 81.116527 -27.361388 8.033098
v 78.203920 -24.129807 -3.975205
v 88.393732 -174.452929 -37.060151
v 86.565315 -175.213242 -41.567114
v 84.575414 -29.205607 -9.611325
v 81.121021 -32.298622 -20.309097
v 87.172964 -174.403819 -46.082062
v 79.095741 -33.712789 -24.264986
v 85.775425 -174.958299 -53.087018
v 77.748852 -41.355938 -35.803333
v 84.501016 -48.962817 -40.492056
v 88.162465 -173.029719 -63.913961
v 81.543401 -53.501125 -47.687678
v 77.078722 -49.220783 -45.681478
v 75.289512 -53.577005 -51.434407
v 83.617682 -172.052847 -73.138161
v 87.209803 -170.395278 -73.364526
v 80.977976 -60.782368 -55.165753
v 81.087552 -67.579640 -61.111039
v 85.658956 -166.727232 -77.203151
v 80.300853 -76.750760 -68.836961
v 83.088077 -155.553557 -85.631595
v 77.030367 -88.006297 -78.952415
v 78.684327 -154.177954 -85.994607
v 76.485013 -93.502270 -83.685587
v 80.082169 -145.795939 -94.143554
v 76.347576 -101.244060 -90.450340
v 76.079473 -140.125853 -96.247052
v 79.730321 -102.492951 -91.425299
v 73.200529 -106.498062 -94.248884
v 75.819707 -110.884867 -96.809560
v 75.600239 -115.423035 -98.368811
v 79.987914 -115.215745 -98.751785
v 75.455649 -120.246835 -99.234696
v 81.548644 -129.964664 -100.188379
v 76.484845 -124.941501 -99.680581
v 75.025960 -101.116704 39.910446
v 85.065716 -137.187039 27.615709
v 88.254848 -155.613971 21.532273
v 71.800633 -82.305116 45.544716
v 74.833218 -95.564759 41.321900
v 78.708455 -99.784803 38.677848
v 78.846329 -104.657009 37.449311
v 80.272532 -114.517074 34.266571
v 79.961603 -108.928479 35.945346
v 77.951851 -118.779406 33.719436
v 81.192354 -123.926430 31.407275
v 85.001974 -127.267315 29.561914
v 79.880205 -128.448094 30.635333
v 77.395351 -71.851958 42.366742
v 77.097842 -65.692607 42.146510
v 89.246157 -167.797302 10.903892
v 73.570080 -50.518063 41.897622
v 73.701036 -55.997742 43.013672
v 77.079146 -61.041897 41.502260
v 77.041157 -54.884973 40.480536
v 85.449327 -174.921704 4.145350
v 77.076061 -50.306381 39.160817
v 89.336585 -174.353988 -3.160671
v 72.946143 -42.386614 38.845895
v 77.140516 -40.879062 34.432392
v 84.867463 -177.933839 -3.898423
v 77.148251 -38.454410 32.619044
v 77.611105 -29.029871 19.314568
v 87.523209 -176.671625 -20.720246
v 84.734057 -178.893126 -17.134052
v 74.258420 -26.627832 19.842383
v 78.339896 -25.294569 7.328236
v 83.369745 -179.483124 -26.494697
v 75.469802 -22.164054 -3.416405
v 80.970932 -29.099739 -14.788358
v 78.323625 -30.113019 -19.531727
v 75.156192 -31.814124 -25.375191
v 77.987370 -35.134306 -27.239700
v 79.736137 -179.145242 -57.303418
v 85.333188 -174.967585 -59.934270
v 81.015381 -44.659924 -37.477164
v 84.742251 -175.111188 -64.205992
v 81.101162 -177.330485 -65.404524
v 84.463561 -173.961782 -69.207886
v 74.421257 -56.341816 -54.547037
v 78.286153 -64.204419 -59.431078
v 82.702692 -165.635064 -78.310912
v 80.295767 -161.707392 -80.761026
v 75.803360 -157.503505 -83.023316
v 80.070725 -81.034653 -72.250812
v 72.929042 -91.586036 -83.270653
v 79.269048 -149.232402 -90.934362
v 73.830946 -147.519081 -90.203756
v 77.105740 -97.203653 -86.677444
v 73.455874 -102.576192 -91.663570
v 73.983343 -135.313748 -97.392661
v 72.134874 -115.722872 -97.874880
v 75.504294 -130.556610 -98.974173
v 71.951192 -130.476980 -97.939045
v 69.705099 -78.766961 47.419916
v 73.774957 -91.485724 42.745081
v 73.931279 -114.389687 36.397189
v 76.944110 -114.714883 35.280481
v 77.013473 -123.362333 32.776110
v 74.736561 -119.579981 34.567463
v 76.089184 -128.568977 31.758247
v 77.127991 -133.189615 30.518441
v 80.105153 -147.616465 27.660969
v 83.027705 -142.487597 27.353613
v 85.758458 -147.473080 25.491529
v 81.771881 -161.021538 22.251815
v 83.665141 -156.705763 23.351980
v 84.912393 -160.832183 20.474309
v 73.292694 -77.342159 44.913333
v 73.321915 -86.582918 43.855655
v 85.998291 -164.660505 16.765467
v 79.884719 -165.914458 20.460705
v 83.099024 -170.612603 13.362051
v 73.137018 -65.664084 44.735290
v 70.098552 -61.638708 46.359351
v 72.449354 -71.686052 45.580518
v 86.483664 -168.017748 13.077032
v 85.707372 -172.580777 8.056503
v 82.797885 -174.329673 9.031720
v 73.745324 -61.342857 43.754412
v 84.377570 -177.357335 0.025573
v 70.080322 -34.563924 36.125921
v 81.217243 -181.053532 -4.757662
v 73.414834 -32.360916 30.348995
v 84.967627 -178.439944 -8.527646
v 80.804305 -181.905499 -8.994543
v 81.737166 -181.423127 -15.125684
v 75.608148 -22.720579 4.530668
v 72.126239 -19.763030 -2.733593
v 82.604016 -179.257157 -33.848134
v 83.073340 -177.715666 -42.751816
v 82.681001 -178.768463 -36.814406
v 72.236200 -20.969756 -8.915784
v 75.728688 -23.357982 -8.983726
v 74.948584 -24.651855 -13.771876
v 72.375568 -23.009331 -14.106669
v 75.090911 -35.853447 -30.914634
v 82.729018 -177.387028 -49.190157
v 71.297917 -28.858773 -25.225851
v 71.877971 -31.737150 -28.601416
v 81.274362 -177.823304 -60.796181
v 74.838765 -39.086562 -35.382071
v 74.299924 -42.389781 -39.826284
v 78.107066 -179.635027 -64.868389
v 77.299650 -178.224890 -69.023435
v 80.014874 -173.171050 -73.408670
v 79.791164 -176.476528 -69.395234
v 71.309511 -52.882479 -53.260477
v 82.519930 -169.945315 -75.571642
v 69.277994 -63.605810 -63.313900
v 74.321976 -64.324457 -61.373173
v 77.359524 -159.879843 -81.677014
v 76.705234 -70.589160 -65.274401
v 68.384540 -90.672336 -83.919269
v 72.923436 -141.294641 -94.364725
v 72.372173 -111.107268 -96.457791
v 69.188887 -107.021362 -94.037333
v 68.878139 -116.044618 -97.129382
v 72.018266 -120.577173 -98.557222
v 70.012660 -123.316959 -98.087885
v 65.722581 -80.666535 50.497921
v 67.202998 -92.875639 46.486807
v 78.235038 -157.648019 25.895644
v 65.278968 -76.252824 51.275049
v 69.783091 -89.477481 45.536482
v 70.865429 -96.640298 43.183947
v 69.282956 -104.452656 41.666563
v 73.448068 -108.191266 38.575114
v 69.911057 -115.268606 37.716716
v 71.821591 -124.335817 34.299676
v 73.775018 -133.597635 31.633397
v 72.681811 -128.963262 32.868093
v 81.088384 -137.870035 28.634049
v 75.024920 -139.207633 30.512641
v 79.261818 -142.726654 28.602734
v 82.614106 -152.291360 25.525185
v 66.838653 -72.601819 49.817542
v 80.322093 -170.903012 15.906600
v 63.228663 -43.575929 47.804435
v 69.456041 -50.629968 44.970699
v 70.090482 -56.207982 45.596305
v 80.718170 -179.338229 3.298380
v 67.303886 -40.656051 42.732780
v 70.089756 -46.651409 43.146793
v 81.453866 -179.936933 -0.336118
v 70.591779 -39.147888 38.954208
v 69.978333 -29.508488 30.992184
v 73.360170 -28.841106 25.452786
v 67.522815 -24.171656 26.523321
v 70.299765 -23.814281 21.088826
v 68.257646 -19.588301 14.725508
v 81.181277 -181.725373 -21.920433
v 69.549101 -19.089674 9.263347
v 71.887390 -19.804027 3.533877
v 78.024880 -183.428024 -32.971483
v 78.053496 -182.297143 -39.313663
v 69.074646 -20.590433 -14.155918
v 79.754089 -179.921514 -46.941476
v 75.260272 -183.012183 -55.653086
v 73.276603 -27.495213 -21.017697
v 79.693185 -179.467912 -52.703516
v 74.753370 -182.918889 -61.890213
v 71.728852 -35.442843 -33.572687
v 71.806840 -43.333754 -43.062305
v 76.364388 -176.605222 -71.536283
v 71.642319 -46.760552 -47.012470
v 69.688693 -48.921978 -50.714726
v 71.014115 -59.836053 -59.457669
v 75.239807 -164.348575 -79.114561
v 69.606897 -67.580436 -66.069235
v 71.908382 -77.588540 -72.618549
v 71.432290 -151.557704 -86.223828
v 71.609214 -156.487431 -83.167491
v 71.108795 -80.536616 -75.299339
v 70.249494 -84.221799 -78.562063
v 69.874330 -147.984451 -88.208309
v 65.688087 -135.446249 -93.478994
v 66.111608 -142.598339 -90.292956
v 69.663578 -143.992381 -90.854166
v 72.393343 -97.483783 -87.893475
v 69.414032 -102.011992 -91.164932
v 66.646036 -97.935108 -88.890821
v 66.006173 -102.513633 -91.326490
v 66.740147 -131.378938 -95.376287
v 65.112912 -125.669561 -95.833910
v 69.845133 -137.307200 -94.803864
v 67.900901 -112.039417 -95.815271
v 65.472085 -116.721310 -96.097980
v 68.765914 -126.636218 -97.350445
v 62.195073 -78.824772 53.933437
v 65.226134 -83.328158 50.449759
v 65.446659 -87.730391 49.203303
v 63.842478 -97.806598 47.134101
v 63.540319 -101.739677 45.915339
v 64.667190 -106.803751 43.316908
v 72.995592 -148.955649 30.724705
v 74.258673 -153.994771 29.341782
v 67.290862 -102.258900 43.460203
v 68.945507 -110.497761 39.734256
v 70.960243 -119.813635 35.936575
v 69.170971 -128.990671 34.183883
v 76.575845 -148.378142 29.099286
v 77.749020 -153.929772 27.445048
v 77.744707 -162.003717 24.334751
v 77.045087 -171.090396 19.045542
v 66.320791 -66.751541 49.891080
v 77.318069 -174.945705 15.170643
v 66.523340 -55.715628 48.169144
v 63.167267 -50.520689 49.912129
v 66.663744 -61.544350 48.916973
v 80.585563 -173.447603 12.889207
v 79.764556 -177.435616 8.540453
v 62.834969 -39.104524 46.128449
v 78.542270 -182.622674 -0.939888
v 66.786096 -34.943773 39.716505
v 75.163600 -186.022767 -1.451607
v 62.392814 -30.512134 41.266362
v 77.862905 -184.155113 -5.545221
v 62.731137 -26.337887 36.801878
v 65.429317 -26.048494 32.560416
v 66.311580 -30.205805 36.330287
v 76.967170 -185.765098 -13.943605
v 65.172014 -19.044879 20.530147
v 78.367740 -184.346392 -21.824950
v 78.161103 -184.236892 -26.750850
v 64.654184 -17.083913 16.483236
v 75.483755 -187.162471 -25.262340
v 65.911020 -15.264355 3.864979
v 65.604912 -16.004756 9.982567
v 68.810998 -17.317711 -2.480312
v 68.974147 -18.403048 -8.209818
v 65.851328 -18.092595 -13.797747
v 76.832123 -182.275958 -48.090634
v 68.514961 -26.390818 -24.738399
v 72.655427 -185.138646 -57.499261
v 72.983621 -185.050583 -52.904251
v 69.175045 -30.777085 -30.138066
v 69.091147 -37.892728 -39.116325
v 68.571321 -34.065603 -34.937325
v 71.485192 -185.610422 -61.696584
v 74.559483 -182.135084 -65.304305
v 74.025054 -181.121580 -67.896839
v 68.340134 -43.030185 -45.630535
v 67.938020 -54.980099 -57.250171
v 74.522589 -170.597949 -76.096191
v 65.321390 -159.911688 -80.727253
v 68.986051 -159.628178 -81.163755
v 70.434462 -165.266451 -78.558386
v 67.023578 -165.608736 -78.296536
v 64.962172 -59.706077 -62.783080
v 64.352310 -67.721696 -68.869107
v 67.511174 -71.894088 -70.208385
v 67.888162 -75.826480 -72.981098
v 64.586558 -152.655687 -84.448440
v 67.304570 -80.123902 -76.478234
v 62.546845 -143.490154 -88.928574
v 63.196177 -88.955766 -84.131617
v 66.293779 -93.740068 -86.426263
v 61.919496 -138.757829 -90.853268
v 65.858098 -107.211655 -93.542449
v 62.446307 -107.242654 -92.948671
v 61.058634 -126.327357 -94.163080
v 62.032461 -121.457740 -95.051953
v 61.345397 -131.345281 -93.074744
v 56.895980 -78.664785 59.747416
v 57.977195 -87.707618 55.770964
v 60.895022 -83.694405 54.213107
v 62.262571 -92.430479 50.270877
v 59.897340 -78.896006 56.351224
v 61.839257 -87.520028 52.253862
v 61.849836 -111.498083 43.029547
v 66.624847 -119.938110 37.714044
v 68.474036 -139.231525 33.163993
v 72.261702 -143.680718 31.364615
v 74.697292 -158.274682 27.905197
v 74.897705 -162.588337 26.102345
v 75.451858 -166.833504 23.478826
v 72.876916 -172.231684 22.541366
v 60.366579 -61.663115 54.403657
v 59.294658 -69.232035 56.496539
v 62.810012 -67.150759 52.822921
v 61.897134 -73.232173 54.439531
v 64.838696 -114.148757 40.418647
v 70.230212 -134.168371 32.896586
v 71.621242 -139.350560 31.823723
v 63.453517 -56.441348 50.619251
v 64.095244 -60.250575 50.751072
v 74.094780 -179.089510 14.918116
v 76.683708 -178.835715 11.267545
v 59.995384 -44.966773 51.244308
v 76.781257 -181.720425 6.288792
v 59.955521 -39.547833 49.199304
v 64.670448 -33.632241 41.092150
v 60.825576 -28.603751 41.575398
v 76.200747 -186.270255 -10.275802
v 72.098198 -190.058145 -6.340346
v 63.413255 -23.463233 31.792774
v 60.211581 -17.870386 28.212170
v 63.816774 -20.914380 26.964755
v 75.262653 -187.643669 -18.630654
v 61.551492 -16.423385 22.460808
v 62.994556 -14.223444 11.452690
v 75.251410 -186.431321 -31.282535
v 74.590093 -186.089191 -36.261183
v 63.049524 -14.105616 -7.590555
v 66.065708 -16.203107 -7.625608
v 72.309099 -185.940710 -48.906908
v 63.404128 -20.045423 -21.032635
v 68.563843 -22.234391 -18.146741
v 65.965631 -29.262812 -31.457917
v 68.523088 -187.943284 -61.993775
v 65.579244 -33.673592 -37.529213
v 65.660279 -37.885682 -42.381009
v 71.394501 -184.166661 -65.604581
v 62.453235 -34.272909 -41.405454
v 65.536848 -41.035096 -45.986381
v 71.600930 -176.684874 -72.725473
v 70.017955 -180.346639 -70.397452
v 66.213012 -48.433303 -52.938093
v 64.689975 -55.067335 -59.500346
v 61.256705 -63.071850 -67.437145
v 61.469320 -159.961697 -80.361833
v 60.713159 -153.773609 -83.421336
v 61.025737 -75.511438 -75.764270
v 64.603812 -71.713284 -71.552913
v 63.916648 -75.475746 -74.512973
v 63.669220 -83.755422 -80.450387
v 59.349139 -143.411838 -88.438284
v 63.295280 -147.208468 -87.184719
v 60.225707 -82.947721 -81.054719
v 62.971391 -97.523206 -88.811776
v 62.585567 -102.518844 -91.050712
v 58.901695 -107.499689 -92.350450
v 62.416567 -111.741638 -94.261801
v 58.602332 -112.287986 -93.433852
v 53.992975 -71.107158 63.073656
v 55.250474 -74.866050 61.986800
v 55.717194 -68.464261 60.484325
v 56.037126 -79.615089 60.541531
v 57.093871 -83.378643 58.237902
v 58.228379 -92.521776 53.581980
v 54.510101 -93.445720 56.715055
v 56.026951 -102.724332 50.925906
v 60.551735 -99.116498 48.990189
v 67.088711 -155.652023 33.960521
v 71.071209 -159.225569 30.212281
v 58.423579 -74.579709 58.215328
v 60.973646 -106.791238 45.592272
v 64.996534 -125.478280 36.836360
v 62.747344 -116.918522 40.535228
v 68.697782 -144.926779 32.985749
v 68.843976 -150.256894 32.910155
v 70.819232 -155.549719 31.142899
v 72.382823 -168.235203 25.375734
v 71.291903 -163.723437 28.590226
v 58.895485 -67.484753 56.660689
v 66.511799 -132.606940 34.632532
v 70.914056 -180.760436 17.779835
v 55.681484 -40.152435 53.778177
v 56.064890 -45.614650 55.068572
v 59.638373 -55.953663 53.933572
v 59.975280 -50.269461 52.527729
v 56.933236 -55.753906 56.426158
v 56.860130 -34.996818 50.217544
v 73.709641 -183.005219 10.056659
v 72.707064 -187.351004 3.488712
v 54.992161 -35.136069 51.970513
v 58.805716 -31.520912 46.255698
v 60.281152 -34.256183 46.347197
v 58.312637 -25.804449 41.931476
v 58.584800 -29.035528 44.645174
v 55.701321 -29.555279 47.798894
v 72.147964 -189.499562 -3.594311
v 70.729518 -190.716759 -1.763439
v 68.510469 -193.867484 -5.499857
v 71.676387 -191.171852 -10.475646
v 58.654961 -22.626674 37.857290
v 59.377679 -20.003022 33.381933
v 71.707863 -191.516477 -15.989603
v 72.754341 -190.110382 -24.976557
v 69.047301 -192.695791 -32.525424
v 72.037771 -189.738846 -31.766438
v 68.916215 -191.427814 -36.944765
v 61.632810 -12.007696 3.751546
v 62.529278 -12.699289 -1.133811
v 71.014737 -188.529573 -40.484937
v 72.270215 -188.540091 -35.588702
v 69.590590 -188.786444 -44.932481
v 63.012017 -15.907555 -13.462326
v 59.052487 -13.721742 -14.585568
v 66.787001 -190.467858 -49.039335
v 68.453528 -188.848205 -58.120590
v 65.968595 -191.178304 -54.610796
v 62.361045 -22.322007 -25.954291
v 65.824820 -189.821697 -62.386077
v 65.674349 -25.882120 -27.206101
v 68.396312 -185.374573 -66.509595
v 68.021427 -187.300210 -64.125445
v 69.858719 -182.450499 -68.768303
v 64.955657 -44.611528 -50.300966
v 65.713332 -177.254867 -72.757744
v 65.408001 -172.060508 -75.580635
v 60.455391 -43.528848 -53.073536
v 64.134176 -170.273459 -76.360767
v 62.612000 -49.560688 -56.581160
v 61.352091 -54.018292 -60.934209
v 60.778781 -69.511852 -71.999781
v 57.553190 -75.508358 -77.418272
v 58.100273 -138.084976 -90.283286
v 55.444262 -139.300583 -89.449009
v 60.634072 -148.594588 -86.155524
v 58.943746 -87.835206 -84.392691
v 58.380149 -132.880730 -91.860653
v 59.674318 -93.362954 -87.044080
v 56.717094 -97.889492 -88.841144
v 59.186559 -102.782417 -90.755697
v 55.234616 -112.600345 -92.760391
v 58.321700 -116.506142 -93.938239
v 58.228814 -122.195428 -93.925378
v 54.723623 -117.772052 -93.181172
v 51.588858 -79.509145 65.034367
v 60.299147 -159.156227 40.744839
v 52.854697 -74.687964 64.543330
v 53.270323 -78.798540 63.696331
v 53.082231 -83.094729 62.555879
v 54.399638 -88.563625 58.939675
v 66.875938 -160.821122 33.526775
v 67.339447 -164.840209 31.966024
v 63.436025 -170.048767 34.474996
v 54.910911 -97.548029 54.319697
v 52.127825 -104.480412 53.377212
v 57.506922 -107.600867 47.568555
v 54.244221 -112.292322 47.710876
v 57.891769 -111.633268 45.483204
v 66.176556 -147.489014 34.405426
v 65.712951 -150.912769 34.943286
v 65.472168 -156.638645 35.294482
v 66.832394 -169.635612 30.491649
v 52.666767 -65.152390 62.713702
v 59.067558 -116.272489 42.779511
v 61.253448 -124.769608 38.794558
v 63.891534 -135.202012 35.494863
v 64.502688 -140.188203 34.999518
v 65.695711 -144.419340 34.507730
v 69.394485 -171.839186 26.626777
v 69.788822 -177.505788 22.418277
v 52.778430 -51.042655 59.299675
v 56.572460 -63.976418 58.536252
v 55.229954 -51.328360 57.323239
v 57.060877 -51.129224 55.542856
v 70.799713 -184.770327 12.846324
v 68.039698 -187.877207 13.542504
v 70.261511 -188.902749 6.489163
v 52.361537 -40.431591 56.189092
v 67.808763 -190.097740 10.118999
v 66.600639 -193.320764 5.634141
v 64.347292 -196.762224 2.001739
v 65.276262 -196.151523 0.312488
v 69.190271 -191.730966 1.545391
v 53.259178 -23.556287 43.430267
v 68.738532 -193.969993 -7.396136
v 55.629605 -23.847350 42.330004
v 68.884046 -194.521246 -11.509077
v 57.122779 -15.453725 28.515834
v 69.185627 -194.522876 -15.920608
v 57.746497 -13.413602 23.131927
v 69.598198 -193.082634 -28.238328
v 69.759887 -193.534081 -23.984592
v 58.564179 -12.247553 17.213914
v 58.559335 -10.759035 10.645475
v 56.217098 -8.678791 0.001160
v 59.642688 -10.635302 1.647820
v 67.505228 -191.551552 -40.694063
v 57.847542 -10.471822 -6.222203
v 64.873581 -192.768069 -45.166199
v 56.341354 -11.166180 -12.108150
v 59.935237 -17.462223 -20.916254
v 63.545959 -193.275969 -50.228117
v 59.816551 -23.248050 -30.185824
v 62.616666 -191.756861 -62.482868
v 65.377778 -191.462406 -58.918721
v 65.559671 -187.180028 -66.179181
v 59.756287 -28.192881 -36.681410
v 63.863209 -182.285298 -69.929842
v 58.166238 -31.975859 -42.977696
v 61.592777 -41.084162 -49.693842
v 61.156083 -174.799326 -74.379732
v 57.106205 -49.136162 -60.250241
v 61.194556 -58.028523 -63.943526
v 58.074287 -159.841951 -79.975894
v 53.185757 -144.941141 -86.849647
v 55.138805 -148.726848 -85.219354
v 58.263747 -154.895758 -82.481344
v 54.933851 -66.078903 -73.075606
v 54.653837 -133.790633 -90.951168
v 51.928733 -138.821345 -89.010428
v 55.811268 -144.141517 -87.631490
v 57.154520 -83.656158 -82.496115
v 53.327204 -88.767913 -85.579725
v 53.740472 -83.934534 -83.497121
v 56.283849 -93.466701 -87.220426
v 51.547023 -122.755821 -92.479163
v 54.872671 -127.845740 -92.382631
v 56.465834 -106.943806 -91.732052
v 49.852790 -79.380292 66.447611
v 50.068664 -84.283100 64.959327
v 50.044476 -88.480804 63.357228
v 59.189768 -155.510290 41.343607
v 62.411303 -162.760878 38.122629
v 62.983385 -166.721189 36.416577
v 51.544680 -69.397097 64.724737
v 50.423177 -74.886610 66.400420
v 50.343301 -93.386544 60.786444
v 51.326052 -98.419187 57.303521
v 47.851444 -98.603276 60.476374
v 50.704603 -110.814953 51.285742
v 55.123810 -117.203061 44.784876
v 60.073901 -141.637516 37.504234
v 59.085605 -145.731430 38.719043
v 63.094256 -153.193168 37.060819
v 65.195243 -174.515699 30.064115
v 56.781638 -121.957551 41.943697
v 58.506643 -130.516495 38.821988
v 56.715876 -135.909976 39.195718
v 62.380967 -145.265725 36.476279
v 65.871941 -178.867743 26.837695
v 52.964226 -56.657951 60.412374
v 67.926186 -182.706393 20.493760
v 64.204350 -187.602800 21.777152
v 50.329631 -42.567723 58.130584
v 52.754157 -45.215756 57.731256
v 52.674631 -33.332587 52.332164
v 65.460441 -194.045779 7.403439
v 53.025734 -27.382750 47.611388
v 49.410289 -27.115960 48.772893
v 64.147431 -198.409694 -4.251393
v 53.371329 -19.916452 39.083882
v 50.064103 -22.545249 43.385885
v 64.393510 -198.970160 -8.310200
v 65.171169 -198.586708 -11.812088
v 50.215099 -15.872690 34.430530
v 62.171551 -201.589255 -12.886409
v 55.947987 -19.882655 37.409055
v 65.215244 -198.859344 -16.562027
v 62.395828 -201.314256 -20.669109
v 53.217914 -13.671131 28.971286
v 66.681637 -196.899920 -24.032854
v 62.020011 -200.978570 -25.089749
v 54.967386 -10.164745 17.850540
v 51.147587 -11.080173 23.895885
v 54.581866 -11.899422 23.593248
v 51.626470 -9.122132 18.192813
v 62.859376 -199.597951 -28.454237
v 65.433938 -197.165461 -29.436956
v 52.006752 -7.932701 12.335964
v 55.320368 -9.107272 11.944434
v 66.197929 -195.414452 -33.034588
v 52.636787 -7.143511 0.418760
v 52.968382 -7.800211 -5.386171
v 61.824264 -196.292519 -42.101185
v 52.940338 -8.884565 -10.827829
v 60.140098 -196.501433 -52.201565
v 62.783613 -194.096631 -55.083380
v 56.985967 -17.814436 -25.089940
v 62.921789 -193.512186 -58.379826
v 60.289081 -195.173937 -58.770296
v 56.256486 -22.464331 -32.770795
v 61.999191 -188.452160 -66.189528
v 55.707012 -25.647294 -37.589082
v 59.028351 -180.307228 -71.550374
v 53.270853 -30.100082 -45.102001
v 58.508855 -175.083951 -74.373072
v 56.483421 -163.506296 -78.338131
v 57.271155 -171.111820 -76.036556
v 55.764055 -40.643974 -54.197918
v 53.814331 -45.886817 -60.144825
v 53.424487 -160.931044 -78.960807
v 52.488410 -57.073283 -69.176494
v 52.043465 -61.456359 -72.070447
v 50.004486 -149.128108 -84.182094
v 54.191566 -154.405951 -82.150852
v 50.822824 -154.810904 -81.464415
v 54.674278 -70.556556 -75.837139
v 53.829348 -75.507968 -79.016775
v 48.424320 -139.663702 -88.118207
v 50.992217 -78.900978 -81.860151
v 50.803667 -94.039857 -87.386333
v 52.973901 -98.575961 -88.798576
v 47.934898 -123.604555 -91.763315
v 50.815492 -129.543647 -91.324592
v 52.070498 -102.966388 -89.860832
v 52.443271 -108.135495 -91.360633
v 52.087953 -113.079919 -92.252295
v 50.259040 -113.904697 -91.964366
v 56.227360 -165.317052 46.454678
v 58.777635 -164.469452 42.947638
v 47.291692 -79.358214 67.985768
v 44.910744 -74.264684 68.670971
v 44.301235 -79.136464 69.257294
v 47.331546 -84.174876 67.096306
v 47.235310 -88.999298 65.439249
v 47.214637 -93.928657 63.261179
v 44.878078 -99.374127 62.349093
v 56.119410 -152.830940 43.491716
v 58.948189 -168.491925 41.603977
v 60.172916 -172.212005 37.909114
v 48.314268 -69.282969 66.562722
v 48.247673 -74.614107 67.481668
v 48.724515 -103.724445 56.946568
v 61.107577 -175.688617 34.775542
v 49.352543 -62.517252 64.385569
v 48.932089 -66.523035 65.593688
v 44.916523 -62.108687 66.019811
v 52.920903 -121.931757 44.286762
v 54.494531 -131.642771 40.837671
v 53.374323 -136.970745 41.161282
v 59.292335 -149.375967 39.405814
v 62.903162 -180.227290 29.682871
v 63.448905 -183.756268 26.605489
v 60.641006 -189.044904 27.143255
v 49.390708 -57.584357 63.226435
v 61.239190 -192.715930 21.731295
v 61.029721 -195.992473 16.431502
v 58.505925 -200.448733 14.882415
v 49.324948 -46.282116 59.869090
v 45.941150 -48.199706 61.494173
v 48.725462 -51.798503 61.878039
v 64.177857 -191.750317 15.896341
v 60.352026 -199.165754 10.714380
v 57.887535 -202.407558 8.770972
v 49.874569 -36.824971 55.440450
v 63.404948 -195.355704 10.465117
v 62.226007 -198.063052 6.538882
v 46.336597 -30.105388 51.772596
v 49.163944 -32.706180 53.175323
v 45.627143 -33.251992 54.069018
v 62.667994 -197.957237 4.921933
v 57.326142 -203.539571 4.771133
v 58.928287 -202.056188 4.579544
v 46.553739 -27.384438 49.418546
v 61.196970 -200.443199 0.908935
v 60.532015 -202.134378 -4.262204
v 58.269456 -203.412520 0.042806
v 46.145106 -22.684507 44.069648
v 58.779266 -204.228876 -12.443656
v 61.076268 -202.168255 -8.565158
v 49.997375 -19.636669 39.681400
v 46.937884 -19.350019 39.853028
v 61.812838 -201.941976 -17.289820
v 47.012858 -13.022387 29.494588
v 55.546387 -8.510592 5.948546
v 60.641812 -199.296071 -35.483477
v 49.217364 -6.113025 0.778386
v 50.000438 -7.609466 -11.202820
v 61.246354 -195.883549 -45.806016
v 59.497659 -196.789729 -55.077694
v 56.677967 -198.450179 -55.498646
v 57.243382 -198.981969 -51.208083
v 53.299381 -13.264450 -21.081877
v 57.000413 -196.764416 -58.900629
v 53.725325 -15.440868 -24.589756
v 58.997907 -192.692243 -63.257005
v 58.074052 -188.868983 -66.449418
v 53.270027 -22.044660 -35.084648
v 53.396390 -26.146561 -40.371412
v 51.171607 -172.524390 -75.391179
v 52.799844 -35.144453 -51.054051
v 52.623345 -166.178406 -77.097089
v 54.182905 -174.725938 -74.644062
v 50.051398 -38.948345 -56.768435
v 53.648916 -52.879603 -65.564197
v 46.235445 -145.070573 -85.535434
v 46.601832 -150.397375 -82.959537
v 48.070908 -65.772423 -76.387191
v 48.662879 -68.409300 -77.469231
v 46.943246 -84.093247 -84.442662
v 50.347487 -83.997139 -84.114663
v 49.950079 -88.792855 -85.753677
v 48.495646 -107.804211 -90.530006
v 48.147970 -112.768659 -91.332025
v 44.852573 -113.763656 -90.886910
v 48.337899 -118.073016 -91.929982
v 47.578658 -128.472691 -90.963608
v 55.939492 -161.473238 47.091159
v 56.295768 -170.024165 44.831030
v 53.000306 -171.925902 48.668845
v 41.365200 -74.268251 69.675116
v 41.293449 -79.085420 70.151345
v 44.412794 -84.320151 68.583346
v 41.101768 -84.380436 69.761480
v 44.306887 -89.151201 67.035648
v 44.384946 -94.236064 64.918322
v 42.481848 -104.594818 61.592354
v 56.196624 -158.779683 46.119217
v 52.914148 -151.104942 45.772675
v 58.174472 -177.095712 38.368838
v 59.050710 -181.206454 34.763140
v 41.907153 -69.838226 68.638723
v 45.715447 -104.224307 59.311058
v 43.115765 -108.878463 59.127896
v 46.069690 -108.467532 56.883740
v 47.959959 -113.953342 51.876856
v 50.669201 -143.092475 44.068538
v 58.975673 -186.904116 31.666881
v 42.008549 -62.437568 66.810435
v 51.668116 -117.162193 47.128236
v 50.119128 -125.775242 44.803648
v 56.282646 -146.942484 41.056623
v 55.962705 -141.181563 40.003632
v 59.572278 -193.814587 24.415044
v 45.682160 -51.957343 62.907891
v 46.194736 -57.426851 64.416509
v 58.765433 -197.507834 21.028351
v 46.313216 -43.941964 59.813293
v 56.491801 -203.762785 8.935977
v 53.919986 -205.927810 8.787583
v 56.965315 -203.080120 11.491867
v 42.966858 -41.585460 59.167561
v 46.509228 -36.391795 55.842861
v 54.647509 -205.701971 4.626071
v 42.655912 -30.411514 52.347771
v 54.897619 -206.026607 -0.011250
v 43.020950 -26.624158 48.748828
v 56.793817 -205.224509 -4.755570
v 43.024861 -18.803805 39.458543
v 46.462770 -15.535363 34.441696
v 55.061400 -206.612883 -13.312433
v 43.353790 -12.788492 29.535701
v 56.589203 -205.502744 -17.233797
v 58.884574 -203.647558 -21.756683
v 47.749904 -9.632560 21.228314
v 44.255709 -8.149540 18.753609
v 55.236929 -204.170499 -30.032579
v 58.429851 -203.182734 -26.098849
v 48.445796 -7.166221 12.626133
v 58.320553 -202.366349 -30.149274
v 57.659210 -201.702264 -34.546414
v 45.311819 -5.579674 7.085544
v 48.881025 -6.404434 6.706985
v 56.922454 -201.111883 -38.610988
v 58.350162 -199.280867 -41.514516
v 54.624995 -202.684708 -38.493057
v 57.310700 -199.225967 -46.791513
v 54.612133 -201.994866 -42.720625
v 46.161310 -6.006587 -10.204239
v 49.444403 -6.449076 -5.073436
v 53.759839 -199.915624 -55.382391
v 50.374791 -9.884283 -17.128015
v 53.652987 -197.662491 -59.129862
v 50.216847 -16.070381 -29.138102
v 58.937374 -194.910403 -60.726682
v 54.855451 -188.992319 -66.660076
v 50.042871 -21.649103 -37.468467
v 52.226047 -182.716003 -70.747274
v 49.624586 -25.318006 -42.499801
v 49.880553 -29.971905 -47.640744
v 46.577949 -24.687002 -43.827005
v 51.062465 -177.292996 -73.628387
v 47.400903 -34.662822 -54.353390
v 44.919241 -161.606815 -77.653367
v 46.609949 -166.404278 -76.473766
v 46.553788 -41.351777 -61.083863
v 49.655000 -44.271275 -61.653563
v 47.621889 -160.184222 -78.627568
v 45.858910 -46.515937 -65.742768
v 49.207420 -47.631520 -64.616037
v 44.894771 -140.233938 -87.186596
v 49.302596 -60.005848 -72.760257
v 45.813551 -51.337800 -69.071445
v 45.386232 -56.126667 -72.316302
v 45.205735 -134.815360 -88.969529
v 48.049492 -74.662295 -80.772852
v 44.363090 -74.302414 -81.503456
v 43.892586 -79.283104 -83.322088
v 47.297493 -79.252352 -82.850695
v 46.578782 -88.912574 -85.930485
v 46.235944 -93.847149 -87.302921
v 43.288840 -98.592079 -87.972361
v 46.665036 -104.329430 -89.476229
v 44.989373 -108.646285 -90.070607
v 41.544360 -114.101900 -90.160955
v 44.692590 -118.816789 -91.201320
v 41.540997 -119.305234 -90.484307
v 44.851041 -129.346472 -90.196317
v 52.593220 -167.487350 50.782648
v 52.982786 -162.828523 51.131462
v 50.084691 -164.288791 54.234928
v 49.655728 -177.551133 50.796069
v 50.561285 -182.205485 47.218005
v 54.474430 -182.168319 41.169713
v 40.778142 -88.875911 68.528270
v 37.889557 -94.166227 67.500357
v 40.922897 -94.021577 66.555780
v 39.078209 -104.427616 63.324059
v 39.525301 -109.385427 61.191752
v 40.051011 -114.302997 58.724158
v 52.417170 -147.964581 44.571006
v 53.701041 -158.359195 49.182081
v 49.464107 -153.278235 50.708976
v 56.574351 -187.249390 35.256667
v 45.484290 -117.959451 51.719033
v 43.970049 -113.247769 56.199089
v 45.042669 -122.081535 49.914364
v 51.540163 -140.893902 42.855982
v 56.616015 -195.871384 29.774558
v 51.467642 -207.216800 25.470132
v 42.188345 -57.193061 65.231897
v 38.346257 -56.661090 65.752343
v 49.711792 -131.419753 43.850735
v 48.118333 -136.841079 44.660298
v 56.068039 -199.956749 26.790528
v 55.258143 -203.331836 22.994403
v 53.817338 -204.646734 25.510953
v 51.952179 -207.368775 21.915074
v 41.439431 -51.791900 63.670354
v 54.028895 -205.743087 17.848374
v 42.469059 -46.455386 61.495160
v 53.709951 -206.128336 13.580252
v 39.617289 -34.846717 55.999459
v 42.525101 -32.715773 54.020609
v 42.099279 -37.597925 57.091033
v 39.907660 -23.242686 45.172565
v 51.418444 -208.446232 -5.148222
v 51.288454 -208.507918 -9.592223
v 42.643052 -23.642241 45.332518
v 55.121000 -206.671145 -9.395988
v 51.740250 -208.137096 -13.549428
v 42.708718 -15.110450 34.001008
v 39.604446 -15.145796 34.477712
v 43.780083 -10.350566 24.146255
v 55.034308 -203.372166 -34.143502
v 51.595477 -204.447896 -38.261924
v 50.774310 -204.274580 -42.869719
v 45.608843 -5.066739 1.288007
v 53.629748 -202.059016 -46.985755
v 45.962966 -5.244001 -4.604874
v 46.282247 -7.347031 -15.124476
v 46.675112 -11.761979 -24.692178
v 50.186009 -198.157957 -59.290944
v 51.941605 -193.965769 -63.113830
v 46.789729 -20.154569 -38.030992
v 46.009336 -14.157208 -29.518491
v 50.889999 -186.457714 -68.453716
v 43.812574 -27.961059 -49.392260
v 43.245267 -172.650675 -74.698547
v 46.535987 -30.316846 -50.281046
v 42.468238 -166.160549 -75.837714
v 47.177561 -172.833481 -75.061172
v 43.073562 -41.749310 -63.447859
v 39.909883 -140.744050 -85.788120
v 42.963835 -149.435946 -82.702652
v 42.553826 -144.814570 -84.883576
v 44.038840 -153.175606 -81.078811
v 42.317397 -51.171084 -70.632043
v 45.427690 -60.967497 -75.151767
v 41.651269 -134.649502 -88.132215
v 37.919867 -134.576576 -87.103615
v 41.668918 -59.905153 -75.988740
v 44.595394 -69.275249 -79.347204
v 40.447267 -79.261156 -83.558451
v 40.076622 -84.204496 -84.832597
v 43.516408 -84.176197 -84.747300
v 43.168623 -89.092320 -85.981864
v 38.127522 -119.503667 -89.686525
v 37.808012 -124.259854 -89.225817
v 41.275404 -124.485727 -90.076484
v 49.527569 -169.257690 54.005436
v 49.550385 -173.194175 52.766499
v 47.797195 -179.231972 52.779477
v 37.202912 -88.491248 69.717234
v 50.218296 -159.255941 53.283534
v 45.748062 -158.570730 56.172404
v 52.651908 -189.457055 40.190130
v 37.643727 -73.549967 70.429807
v 36.345996 -80.324865 71.318348
v 38.294052 -83.562933 70.689555
v 34.241542 -98.425815 66.628418
v 40.005110 -99.584867 64.820394
v 35.100167 -104.106522 64.539640
v 37.991269 -119.132258 57.592247
v 42.594904 -145.812477 51.631661
v 46.601087 -144.023653 47.581855
v 54.510259 -192.932247 35.837067
v 53.310083 -198.090318 35.164650
v 38.705028 -62.306168 67.527109
v 37.979661 -67.230919 68.953109
v 43.022292 -127.921615 49.455565
v 42.880872 -137.887979 48.863363
v 45.598324 -133.013527 46.498306
v 46.384397 -138.147511 46.080636
v 52.840862 -202.751780 31.753333
v 52.271879 -205.184804 29.064091
v 35.398644 -61.393652 67.920221
v 51.469225 -207.803014 18.993255
v 38.756799 -46.891231 62.173914
v 47.619445 -208.733296 14.082061
v 47.778115 -208.641552 9.074183
v 50.679391 -207.626186 13.664351
v 39.497078 -38.965397 58.443236
v 48.302736 -208.652916 4.976838
v 51.263081 -207.529136 4.350340
v 39.318520 -31.406024 53.679121
v 51.609402 -207.817274 0.253902
v 39.664830 -26.933465 49.585446
v 35.699584 -21.338909 44.027035
v 39.435929 -20.452149 41.950152
v 48.179812 -209.277866 -13.704146
v 51.800306 -207.716409 -17.806916
v 35.891683 -11.410529 30.136405
v 48.312940 -208.526085 -20.053743
v 51.744439 -207.084985 -21.974946
v 39.772546 -12.226487 29.542254
v 40.008756 -9.505172 24.203550
v 48.296709 -207.481774 -26.303968
v 53.978715 -205.534286 -25.959711
v 36.703807 -6.123326 19.313561
v 40.661048 -7.336012 18.971785
v 51.850902 -205.587059 -30.237020
v 44.865802 -6.528394 13.304352
v 51.467654 -205.017206 -34.621322
v 48.304654 -205.890559 -39.146761
v 41.873773 -4.014791 1.864225
v 42.190060 -4.033198 -3.829916
v 53.546975 -201.446000 -50.923150
v 43.311192 -6.330645 -15.212844
v 50.167805 -201.082396 -55.188262
v 42.758397 -8.819640 -22.024060
v 51.262154 -195.913667 -61.497585
v 43.713697 -10.887053 -25.378783
v 50.510439 -190.869596 -65.495813
v 43.407690 -20.428130 -40.599060
v 44.842740 -181.410557 -71.743998
v 44.125828 -190.633321 -65.982390
v 39.816572 -17.926746 -39.177045
v 47.356209 -177.063531 -73.722386
v 35.529938 -166.874636 -74.554806
v 40.414528 -33.109456 -56.642182
v 43.149730 -31.488158 -53.589315
v 36.524459 -151.332966 -80.362585
v 40.488308 -156.585414 -78.851093
v 39.546437 -44.833960 -67.284123
v 35.190929 -135.540214 -86.037340
v 39.076496 -145.746870 -83.563812
v 42.102581 -55.753109 -73.611959
v 38.565883 -130.395822 -88.360945
v 35.032911 -129.878774 -87.499024
v 38.465421 -59.930992 -76.897359
v 42.317790 -64.926902 -78.087544
v 38.251156 -64.656814 -78.917765
v 40.901165 -74.362003 -82.064412
v 36.658904 -84.317301 -84.835686
v 37.106191 -79.238942 -83.733275
v 40.706968 -90.055732 -86.139654
v 39.196301 -99.216852 -87.598606
v 40.562424 -104.106056 -88.592571
v 37.181990 -106.819163 -88.630518
v 38.206546 -114.431194 -89.524907
v 33.710156 -117.007125 -88.656909
v 44.896435 -186.510412 53.701705
v 42.466569 -159.708776 58.161724
v 46.705231 -164.697057 57.074718
v 47.212224 -170.504976 56.242095
v 46.916458 -175.228343 55.365701
v 45.298398 -180.606228 55.417741
v 47.515918 -183.027902 51.693892
v 48.117278 -187.761260 48.495629
v 45.679525 -197.178789 47.458569
v 49.425637 -196.244504 42.529330
v 33.930716 -84.643152 71.315153
v 31.909159 -88.503984 70.447649
v 39.144351 -146.727898 54.532217
v 44.496503 -151.660242 53.532158
v 51.634514 -186.129437 43.442262
v 35.298410 -68.385124 69.786066
v 30.811809 -72.742263 71.845741
v 34.466909 -76.214242 71.538370
v 30.719546 -99.137745 66.251687
v 35.831301 -109.316018 62.622563
v 36.638202 -114.320573 60.521385
v 38.285636 -124.323443 55.080406
v 39.111511 -129.148628 52.584033
v 40.807657 -138.834440 50.814686
v 42.687310 -141.147851 49.752546
v 50.177334 -200.291147 39.144262
v 46.251196 -201.970289 43.155841
v 49.928169 -203.967978 35.884819
v 40.968990 -133.442113 50.260589
v 49.043261 -207.416774 29.615975
v 49.696812 -205.941178 32.603154
v 45.312832 -208.478778 32.637183
v 48.438652 -208.948565 22.678495
v 35.022264 -52.076941 65.049584
v 34.931219 -56.913543 66.660975
v 44.688625 -209.771585 25.328122
v 35.263680 -49.669953 64.054290
v 32.293487 -44.318182 63.001188
v 44.736839 -209.655055 9.691045
v 35.909591 -38.726619 59.384712
v 36.228242 -34.449458 56.805200
v 36.361498 -26.293236 49.809323
v 32.779954 -24.787044 49.614710
v 36.869823 -30.947218 53.915395
v 33.690784 -28.487816 53.023106
v 44.128230 -210.726604 -0.876679
v 44.451526 -210.802254 -5.077399
v 47.697285 -209.848466 -5.347220
v 47.794346 -209.394661 -0.811440
v 48.026214 -209.594712 -9.442753
v 32.324826 -16.480199 39.745239
v 36.128603 -16.534985 37.780651
v 44.658925 -210.371733 -11.658654
v 44.821308 -209.715690 -18.019484
v 36.421946 -8.382423 24.586519
v 44.688460 -209.121588 -22.492848
v 44.775356 -207.947879 -30.116755
v 48.269853 -206.832619 -30.463803
v 48.118271 -206.335691 -34.386649
v 37.217997 -4.481585 14.050223
v 38.027844 -2.925945 2.795982
v 41.179776 -4.470344 8.113525
v 36.092375 -2.185231 -2.581797
v 44.267989 -205.936400 -47.514400
v 48.593315 -203.405639 -51.150834
v 42.445909 -4.832704 -9.897553
v 44.175539 -204.393914 -51.162704
v 36.494555 -5.321081 -18.049477
v 46.912914 -201.974495 -54.621300
v 35.858966 -7.535910 -23.754203
v 39.731307 -6.460491 -18.803171
v 46.057694 -197.521427 -60.252766
v 43.137344 -16.282881 -34.899594
v 40.161190 -189.416698 -66.909460
v 41.666803 -181.077655 -71.847244
v 39.778467 -20.266258 -42.330370
v 43.375203 -24.258259 -45.335250
v 40.561855 -177.187753 -73.319708
v 33.502123 -156.631592 -77.250161
v 40.158444 -162.498813 -76.546547
v 39.986425 -29.770003 -53.361057
v 37.194222 -32.118599 -56.942332
v 40.162046 -150.115782 -81.727025
v 36.699274 -156.896224 -77.992019
v 39.703401 -35.688459 -59.448024
v 39.533294 -41.018185 -64.383368
v 35.502039 -141.357390 -84.228551
v 35.580743 -145.231805 -82.729702
v 38.282234 -47.637562 -69.664982
v 34.607156 -125.260882 -88.253819
v 38.687163 -55.454201 -74.617802
v 34.454048 -69.313362 -81.061675
v 40.818826 -69.901194 -80.463986
v 37.476080 -74.376251 -82.345493
v 33.579623 -79.286201 -83.828460
v 33.176679 -84.477214 -84.757241
v 36.300597 -89.376324 -85.739687
v 35.972631 -94.451598 -86.516723
v 32.558712 -94.686428 -86.219589
v 32.607248 -99.644629 -86.974321
v 34.908876 -120.255869 -88.861528
v 44.106370 -175.849659 57.527659
v 41.816362 -194.797341 52.897276
v 45.091040 -193.211925 50.331557
v 38.161618 -159.904170 59.408581
v 39.306583 -165.699435 59.929912
v 43.700337 -170.748652 58.397797
v 45.442746 -199.448148 46.250184
v 30.192507 -83.562739 71.837205
v 30.811589 -79.224471 72.327326
v 26.698181 -77.705311 72.738458
v 27.295122 -87.734968 70.266311
v 33.918450 -139.143647 56.062326
v 43.352858 -202.696004 44.892963
v 31.566958 -67.455603 70.522004
v 27.712821 -93.010470 68.173481
v 30.435377 -92.949095 68.715814
v 27.124485 -98.001441 66.044141
v 32.200079 -113.990760 61.678848
v 31.061546 -104.028075 64.707969
v 33.617264 -119.221867 59.580338
v 34.541609 -124.209239 57.416371
v 36.067102 -129.525547 54.977721
v 38.527246 -134.055481 52.277241
v 38.020865 -135.845953 52.779936
v 38.156782 -142.075219 53.730644
v 42.291710 -206.496796 41.559274
v 31.700579 -61.802050 69.019947
v 28.366192 -70.123769 71.823562
v 28.288157 -50.759412 66.857247
v 32.018028 -56.499767 67.264935
v 44.049425 -209.798720 13.899239
v 47.539532 -209.123202 19.286589
v 32.760858 -33.493379 57.538710
v 32.550624 -38.352615 60.436278
v 44.082686 -210.331686 4.352164
v 32.996020 -20.750191 44.664216
v 29.582876 -22.632804 49.220672
v 28.359410 -14.244837 39.994070
v 27.553409 -10.133478 35.366703
v 32.081044 -12.870257 34.957306
v 31.318567 -9.083929 29.888521
v 27.947474 -6.991889 29.801376
v 30.249751 -5.797929 25.189708
v 45.062948 -208.398686 -26.135361
v 33.271595 -3.143604 14.417419
v 40.931815 -208.919494 -33.065430
v 34.229933 -2.325960 8.600154
v 43.991971 -207.581031 -39.310445
v 40.859588 -207.818903 -43.500298
v 31.280796 -0.825429 4.789731
v 44.433911 -206.912231 -43.517743
v 32.096753 -1.244846 -7.884266
v 40.643567 -204.469182 -51.725024
v 43.231411 -202.752247 -54.097680
v 36.488180 -4.053531 -14.294094
v 39.845784 -201.506284 -55.902162
v 42.623117 -197.239110 -60.595447
v 36.717007 -13.239580 -33.553543
v 33.367031 -12.674575 -34.158188
v 33.218550 -16.277027 -39.736639
v 37.153993 -22.090837 -45.644732
v 32.937406 -172.607423 -73.431231
v 37.693452 -172.227439 -74.131940
v 36.755195 -177.735003 -72.990251
v 37.673004 -181.999649 -71.430389
v 33.044765 -21.066866 -45.924631
v 36.094471 -23.890301 -48.393903
v 37.403023 -28.895744 -53.579248
v 34.762983 -161.811442 -75.584222
v 33.642934 -33.720149 -59.708204
v 33.713671 -146.360724 -81.856987
v 33.385719 -152.143016 -79.224627
v 33.234058 -36.749601 -62.626822
v 36.947097 -36.984435 -61.787749
v 32.232139 -140.738917 -83.594162
v 28.734504 -141.636517 -82.375607
v 36.394488 -40.763814 -65.181115
v 34.607134 -49.120488 -71.847361
v 28.356378 -120.241208 -87.152441
v 31.698489 -125.081629 -87.483883
v 31.438634 -130.900639 -86.167613
v 31.864403 -59.369939 -77.632717
v 31.048162 -69.105774 -81.292888
v 31.321500 -64.320814 -79.731308
v 34.832149 -64.390393 -79.326828
v 30.597518 -74.262664 -82.765898
v 34.030284 -74.303472 -82.587717
v 30.102915 -79.405233 -83.869009
v 29.334295 -89.789046 -85.429770
v 32.808608 -89.609185 -85.506242
v 29.075717 -94.896144 -85.947246
v 33.530879 -107.241455 -88.042518
v 40.857323 -171.199661 59.720903
v 42.801331 -182.773167 56.530037
v 41.255792 -176.626799 58.932313
v 42.985296 -190.070782 54.077971
v 38.766595 -198.645452 52.278828
v 41.441201 -198.799750 50.559440
v 42.325214 -197.387534 50.882964
v 36.775138 -153.915825 58.290553
v 35.447304 -164.907695 60.489006
v 23.670128 -87.072280 69.519667
v 28.374561 -141.536472 58.971986
v 36.470946 -150.634668 57.284824
v 31.839493 -147.713533 58.497638
v 38.241412 -208.994861 36.921205
v 24.167847 -66.923424 71.806448
v 28.462306 -65.797309 70.838802
v 24.188726 -102.145435 63.709300
v 24.776578 -118.066941 60.384679
v 24.361926 -111.986220 61.664967
v 30.688815 -124.180361 58.680362
v 28.384963 -134.466553 58.205815
v 32.059459 -129.104812 57.101461
v 33.289243 -134.350501 56.209970
v 38.894954 -208.815488 38.005423
v 39.368150 -210.366997 25.590983
v 28.037484 -61.530584 69.931866
v 41.136745 -209.624135 31.659250
v 41.632146 -210.149422 26.485493
v 28.777773 -55.205840 67.974574
v 29.123390 -47.602334 65.527197
v 40.561950 -210.650194 19.040955
v 37.484489 -211.999182 14.445522
v 28.830743 -40.192262 63.014780
v 40.571040 -211.254860 10.215773
v 41.092406 -210.764646 14.636788
v 40.808824 -211.283187 8.382109
v 26.544968 -23.787528 53.129734
v 25.665036 -27.965917 57.581266
v 29.531407 -26.616417 53.612618
v 40.787338 -211.825543 -0.746772
v 40.467929 -211.739910 3.563249
v 40.977040 -211.723935 -5.135723
v 24.520849 -18.720773 49.512767
v 37.432541 -212.597064 -5.275442
v 29.308159 -18.526651 44.634954
v 40.945233 -211.504523 -9.779232
v 23.554578 -10.322824 40.173648
v 41.467388 -211.033555 -13.582947
v 22.084174 -6.475775 36.020387
v 37.873660 -210.963326 -22.593743
v 41.281167 -210.123271 -21.879072
v 40.899427 -209.711069 -26.289381
v 24.276773 -2.879872 25.638082
v 28.406688 -2.905093 20.438367
v 36.785839 -210.170002 -34.118729
v 29.194501 -1.538503 15.075948
v 40.736958 -208.564287 -39.651821
v 29.962887 -0.801834 9.451550
v 31.027808 -0.419181 -1.892478
v 37.249228 -208.317258 -43.611589
v 40.553522 -206.518956 -47.573890
v 27.777997 0.227433 -6.817838
v 31.894511 -2.325644 -13.525817
v 36.115830 -201.193349 -55.755447
v 37.991991 -197.064582 -60.232722
v 28.913200 -3.322387 -19.145532
v 32.615489 -4.435645 -18.867216
v 29.446408 -5.811393 -24.599164
v 33.020768 -8.150960 -26.727135
v 32.475353 -191.839028 -64.240755
v 37.259752 -193.290120 -63.727080
v 29.604748 -9.469943 -30.984880
v 31.412120 -167.942856 -73.674285
v 29.173326 -173.541673 -72.873163
v 33.106628 -177.888263 -72.624250
v 33.366488 -27.766366 -53.693134
v 25.893470 -153.341244 -77.290646
v 27.207009 -158.484115 -75.493838
v 31.064899 -162.883785 -74.595690
v 30.463524 -157.668108 -76.338053
v 23.017010 -148.446075 -78.258056
v 29.627862 -151.107774 -78.866065
v 27.797783 -130.650103 -85.242874
v 25.194174 -136.435476 -83.127175
v 30.886489 -137.363655 -84.339346
v 28.963554 -146.018283 -80.791158
v 33.011984 -44.614327 -69.114363
v 24.823203 -110.870378 -86.600063
v 28.096034 -110.040959 -87.275110
v 25.116945 -115.386499 -86.654577
v 28.198788 -125.820953 -86.251174
v 24.812367 -121.011810 -86.134538
v 32.862723 -55.177137 -75.590849
v 29.031735 -54.616726 -75.838822
v 27.460178 -69.112486 -81.771635
v 26.617683 -79.411346 -84.030470
v 26.117251 -84.771773 -84.721352
v 29.762803 -84.585637 -84.742148
v 25.614205 -95.027087 -85.790225
v 28.828071 -99.985693 -86.588713
v 25.443947 -100.208567 -86.223904
v 28.536928 -105.129586 -87.082822
v 34.082821 -179.099219 60.830171
v 32.604067 -154.527705 59.398123
v 38.143664 -200.350257 51.234970
v 35.349247 -203.265450 48.917218
v 24.226821 -82.661745 71.556813
v 38.960000 -203.306726 47.384063
v 38.287650 -207.244013 41.286304
v 34.962446 -208.449155 38.722644
v 23.406732 -78.743156 72.303524
v 24.022319 -75.895948 72.616779
v 21.360448 -82.005677 71.084857
v 20.763341 -86.974728 68.274298
v 23.590298 -92.338759 66.883100
v 23.579787 -97.657024 64.657193
v 23.991935 -107.846455 62.462187
v 20.857656 -117.407202 59.780925
v 25.759196 -123.079211 59.447130
v 22.499106 -128.232506 59.271405
v 26.936999 -128.599685 58.710761
v 21.415344 -51.751459 69.198156
v 20.819568 -96.704287 63.026942
v 21.072192 -45.527991 67.959252
v 24.892235 -46.038216 66.842186
v 24.600956 -56.288336 69.566274
v 24.288136 -41.456095 65.766356
v 24.734497 -36.880113 63.798563
v 36.905596 -212.266057 13.106431
v 29.456139 -30.884505 57.311870
v 28.986142 -35.281506 60.612875
v 37.091848 -212.379723 8.688381
v 20.494992 -19.551570 54.026906
v 37.331543 -212.593575 4.095726
v 37.300199 -212.761138 -0.855592
v 33.743136 -213.660933 -0.789505
v 20.544343 -14.850345 49.054300
v 24.603271 -14.865598 44.759750
v 37.699806 -212.023895 -13.932684
v 37.668337 -212.319088 -9.605140
v 36.952418 -212.135812 -14.587794
v 33.854162 -213.015053 -13.693222
v 19.544209 -2.768745 31.915182
v 23.796823 -4.931251 30.963061
v 37.539477 -210.576454 -27.107300
v 19.624770 -0.863718 26.507726
v 34.098582 -211.111276 -31.216719
v 20.944637 0.160084 21.425528
v 22.289178 1.328885 13.564213
v 24.900535 -0.018478 15.475906
v 26.302260 0.411958 10.506044
v 26.209095 1.000639 4.998611
v 37.475214 -209.380130 -39.478792
v 22.836401 2.103541 -0.233276
v 27.147536 0.874014 -1.271432
v 37.215459 -206.788666 -47.330509
v 36.237547 -204.377413 -51.512213
v 28.241709 -0.779437 -12.210431
v 24.787901 -1.878505 -18.286895
v 34.237179 -197.197214 -59.324288
v 31.964557 -200.564150 -55.197026
v 28.087282 -186.741434 -67.609108
v 30.589965 -180.642851 -71.486410
v 33.332412 -185.722368 -69.136655
v 27.459127 -183.852580 -69.488404
v 33.833921 -19.380601 -43.527805
v 25.616542 -174.240220 -72.240246
v 26.343268 -180.248198 -71.029622
v 29.789066 -178.036777 -72.263883
v 29.902379 -21.395051 -47.595888
v 30.193998 -26.694012 -53.474429
v 23.645560 -158.420316 -74.791779
v 27.634434 -162.965255 -74.048374
v 26.528992 -30.736658 -58.732341
v 25.199618 -141.840860 -81.188283
v 29.813019 -31.598167 -58.603035
v 29.754215 -40.382625 -66.561120
v 27.107329 -35.411673 -63.105358
v 22.111353 -137.288690 -81.827052
v 29.359844 -44.968605 -69.976239
v 25.960362 -44.556714 -70.293904
v 29.109683 -49.404900 -73.044360
v 21.884946 -106.077493 -86.023321
v 21.393953 -116.314945 -85.727164
v 24.227970 -127.186157 -84.790307
v 27.882771 -64.162126 -80.143703
v 28.257893 -59.325425 -78.169191
v 27.008134 -74.279423 -83.037626
v 22.625439 -84.880816 -84.606296
v 25.750797 -90.008574 -85.295961
v 25.274485 -105.407555 -86.554946
v 23.886720 -153.342857 61.638295
v 30.016650 -159.897421 60.707143
v 36.985965 -184.470522 59.232388
v 38.603087 -195.473117 54.117444
v 39.164862 -191.129745 56.032693
v 35.282233 -199.677059 53.173099
v 31.688321 -202.211597 50.890910
v 31.217412 -203.726867 48.971463
v 21.655501 -147.013541 61.073959
v 26.379705 -147.636840 60.370132
v 34.780549 -202.339068 50.300521
v 32.004961 -205.416617 46.581012
v 20.942675 -141.760079 60.726380
v 34.100170 -206.725117 43.429466
v 31.187839 -206.989410 42.658653
v 20.287695 -66.837897 71.784127
v 16.753061 -71.779245 71.074778
v 20.756554 -72.668358 72.109270
v 19.744189 -81.684851 70.451337
v 20.497400 -105.143679 61.009656
v 18.567483 -116.926429 59.277282
v 17.084007 -121.461537 58.917576
v 21.427963 -122.422342 59.447038
v 19.261319 -130.909394 59.725628
v 23.977656 -133.705165 59.234256
v 34.386782 -208.759132 36.974030
v 17.254350 -51.614731 70.010044
v 20.672410 -60.290681 71.010545
v 17.837947 -86.505718 66.033733
v 15.397572 -82.757961 66.165440
v 20.069216 -92.215377 64.297915
v 16.796707 -107.193115 58.270638
v 16.357819 -116.778911 58.539282
v 30.633646 -209.473850 31.401949
v 16.906205 -40.386337 67.836225
v 21.329493 -40.056736 66.462617
v 17.722251 -36.104248 66.358265
v 22.018689 -34.721694 64.101228
v 30.114806 -211.672480 22.108263
v 17.278881 -31.113135 64.257976
v 21.657093 -29.426034 61.339775
v 16.027365 -22.591289 59.075809
v 22.198096 -24.643395 57.491663
v 30.557019 -214.494566 -0.580561
v 33.932104 -213.452223 4.274188
v 17.793958 -15.457532 51.841650
v 17.748891 -9.329473 44.758045
v 18.490800 -10.558889 45.791190
v 33.792083 -213.606022 -5.422081
v 14.310515 -8.001608 44.674148
v 32.996792 -213.582762 -8.944240
v 14.992279 -3.110461 36.509251
v 18.361094 -6.528473 40.270126
v 30.634477 -213.239080 -18.521252
v 31.366329 -212.605511 -22.517330
v 34.179539 -211.630072 -26.961318
v 17.285701 2.353412 16.723712
v 34.081514 -210.593691 -35.431817
v 18.101137 2.931038 11.172359
v 28.977935 -202.628270 -51.889613
v 33.657325 -206.515957 -47.592455
v 23.765500 1.311674 -6.404762
v 20.709121 1.184856 -11.528980
v 32.532956 -204.884101 -49.978044
v 24.491423 0.371420 -11.534910
v 26.373482 -194.725953 -59.555927
v 31.001901 -197.048348 -58.590907
v 28.891821 -191.744919 -63.410075
v 24.977608 -4.750385 -24.941757
v 26.283492 -8.131486 -30.657807
v 25.301680 -191.695769 -62.302743
v 23.902511 -185.241410 -67.812514
v 22.726513 -8.755748 -33.596395
v 29.457595 -14.629973 -39.067524
v 22.126530 -11.325965 -37.689157
v 25.262872 -16.928693 -43.687226
v 24.160060 -163.884509 -73.281136
v 25.104552 -168.319813 -72.588540
v 26.540182 -21.640366 -49.040364
v 27.309847 -25.903667 -53.487859
v 23.291062 -26.216457 -54.965865
v 22.943405 -30.092612 -59.064883
v 25.535207 -39.241876 -66.486618
v 25.659101 -49.024048 -73.300570
v 18.092314 -111.421771 -85.220647
v 21.698122 -110.646101 -86.039278
v 18.086191 -116.693287 -84.773794
v 20.423173 -122.029655 -84.712832
v 25.640512 -52.752036 -75.360347
v 23.949898 -69.082706 -82.059107
v 24.322322 -64.057388 -80.392521
v 20.377491 -69.049568 -82.206430
v 23.520415 -74.255847 -83.113652
v 19.479901 -79.533280 -84.010920
v 23.056102 -79.509402 -84.044181
v 22.145251 -95.222216 -85.542706
v 21.783530 -100.772018 -85.778690
v 23.186506 -169.863318 61.173651
v 30.798150 -166.428596 61.178307
v 24.709583 -174.355984 61.124545
v 26.710978 -191.497916 57.911453
v 31.455114 -199.516137 53.480770
v 16.748689 -141.292618 61.441902
v 19.485905 -134.592753 60.243002
v 15.398237 -135.124425 60.949950
v 31.297863 -208.505144 37.963743
v 17.245351 -62.093106 71.226766
v 16.932491 -67.060557 71.340292
v 16.150166 -77.235352 69.756336
v 13.623765 -120.087962 57.977484
v 18.311623 -127.346213 59.476799
v 26.744901 -209.431220 31.315203
v 17.615414 -45.665110 68.881565
v 17.540037 -57.740340 70.868515
v 12.245686 -81.700137 63.914005
v 13.272585 -85.230112 61.600603
v 15.864501 -86.500040 63.826510
v 17.213033 -96.220160 59.366576
v 16.633947 -102.113586 57.860868
v 13.360594 -110.660917 56.062563
v 13.898753 -106.261033 55.461388
v 17.504756 -111.485238 58.953786
v 16.516675 -91.153816 61.015208
v 13.524058 -90.669946 55.819386
v 17.165541 -24.826580 60.348347
v 16.736688 -28.016401 62.639222
v 33.559574 -213.317412 9.204520
v 16.252897 -19.836206 56.757523
v 12.745204 -19.564872 57.337052
v 26.743630 -214.939247 -0.068814
v 30.447069 -214.268132 4.593222
v 11.271750 -10.732517 48.623117
v 11.778108 -14.925933 53.210217
v 15.372603 -14.929527 52.530936
v 11.073550 -12.878568 51.089161
v 26.982821 -215.187716 -5.008077
v 11.228161 -8.020834 45.021628
v 14.818670 -11.824709 49.304936
v 30.515725 -214.454587 -5.338604
v 27.389837 -215.009271 -7.142893
v 27.540049 -214.179043 -15.319920
v 30.445284 -214.099374 -10.416508
v 14.523784 -5.322819 40.613054
v 27.151816 -213.875216 -18.626762
v 15.384864 -1.301668 32.013058
v 27.153177 -213.334269 -22.879830
v 11.206326 -2.768115 36.603669
v 27.038788 -212.717129 -27.177448
v 16.148581 1.391017 22.555888
v 16.180084 0.066143 27.559886
v 30.538701 -211.637570 -31.283403
v 12.755515 3.039979 17.457569
v 26.831638 -209.664477 -39.328118
v 26.291207 -207.759637 -43.360640
v 32.870476 -208.342505 -43.692876
v 32.144864 -209.781271 -39.587302
v 18.435875 3.287770 5.337835
v 29.365509 -205.899107 -47.493684
v 13.141115 4.060168 1.099880
v 20.147816 2.474430 -3.503575
v 21.849097 -0.251724 -16.027999
v 17.460494 0.833114 -15.568105
v 26.740630 -199.332279 -54.743880
v 21.865280 -193.011444 -59.581000
v 17.248815 -2.504623 -23.929946
v 21.844991 -3.432009 -23.976190
v 22.059731 -6.532451 -30.014911
v 20.200704 -184.790002 -67.172502
v 18.127279 -5.764593 -30.224085
v 23.174681 -180.537448 -70.203011
v 21.502791 -169.460185 -71.652222
v 21.100955 -164.690652 -72.283374
v 17.462004 -170.001568 -70.233423
v 22.753193 -175.779843 -71.356708
v 19.568360 -17.213124 -46.454183
v 23.095697 -22.949511 -51.700833
v 16.566569 -149.408168 -75.683290
v 20.267157 -152.923006 -75.897987
v 16.471537 -155.251140 -73.674550
v 20.089674 -160.018525 -73.340188
v 19.042835 -142.810020 -78.916573
v 19.152188 -148.516531 -76.982116
v 17.265172 -28.034721 -58.283646
v 18.238779 -130.374218 -82.203199
v 23.081185 -39.959798 -67.404720
v 22.370905 -44.376482 -70.712211
v 21.332062 -48.521587 -73.593162
v 14.648194 -101.458233 -84.747868
v 18.251342 -100.355254 -85.395474
v 18.633078 -106.112884 -85.504923
v 23.763535 -58.667923 -78.286404
v 17.683438 -58.934543 -78.938590
v 22.080088 -54.364109 -76.537239
v 16.662261 -74.488856 -83.206820
v 19.108518 -84.995656 -84.576241
v 21.714490 -90.242019 -85.118568
v 18.698196 -152.719549 61.879347
v 15.876288 -157.829081 61.562419
v 21.029562 -159.064651 61.854769
v 17.284746 -163.590884 61.126801
v 18.365511 -169.099528 60.599209
v 21.995020 -164.326861 61.587139
v 20.376677 -180.383774 59.562002
v 27.681756 -181.410957 60.910182
v 23.114252 -195.434938 54.960708
v 31.282449 -196.089319 55.934884
v 26.900106 -199.052114 53.330515
v 28.431999 -202.376322 49.980937
v 15.057320 -145.850061 61.719367
v 14.866662 -152.436769 61.850814
v 23.326526 -199.629240 51.390643
v 27.047199 -202.220971 49.719052
v 28.088654 -206.274082 43.256662
v 10.852605 -126.040259 58.717990
v 26.513682 -205.532821 43.887581
v 27.973784 -208.170299 37.968927
v 13.411756 -61.558359 70.832438
v 13.495959 -66.392299 70.669677
v 12.675668 -76.370904 68.464545
v 15.194141 -128.481117 59.795694
v 25.877790 -207.815775 37.490889
v 13.423616 -46.238186 69.764832
v 13.792335 -51.399787 70.447497
v 12.975264 -57.154125 70.742329
v 8.511147 -76.648367 65.213638
v 9.944422 -80.467332 62.870880
v 10.662448 -111.128302 53.910889
v 13.442313 -115.631238 57.145838
v 13.109797 -121.525091 58.116314
v 23.139358 -208.874261 32.409464
v 26.526548 -211.007224 24.934727
v 13.591226 -34.951986 66.872458
v 13.524257 -42.299509 69.025668
v 12.970101 -86.864372 58.957210
v 12.413042 -89.574690 54.450972
v 12.798583 -99.903395 52.919470
v 23.118272 -212.076163 19.875448
v 9.208739 -93.230888 46.868901
v 10.242561 -99.168804 49.719589
v 12.866157 -94.797440 52.855077
v 26.805914 -212.410109 19.601523
v 23.823908 -213.588146 14.544694
v 13.421017 -29.620944 64.377108
v 9.805944 -87.443338 50.303169
v 9.869949 -89.362155 48.960492
v 15.895017 -213.232138 13.311699
v 13.194558 -22.409231 59.547194
v 23.530487 -214.935299 4.866192
v 23.353095 -215.187930 -0.067758
v 23.870633 -215.312895 -9.214544
v 26.617898 -214.871217 -10.214568
v 8.411389 -5.578890 40.573104
v 23.618812 -214.301530 -18.644176
v 11.808212 0.694804 27.143845
v 8.671168 2.102683 22.414622
v 9.782060 3.860575 11.495623
v 23.241309 -209.049991 -39.553899
v 26.759024 -211.969485 -31.807529
v 13.951133 3.655970 11.479938
v 14.642264 4.004849 6.169718
v 10.432719 4.194986 6.163359
v 25.764021 -205.299683 -47.149594
v 21.980649 -203.842118 -47.424549
v 15.970943 3.029678 -5.533916
v 11.752381 3.677272 -4.960801
v 19.818953 -194.163185 -57.595418
v 24.961238 -200.812927 -52.429299
v 13.144829 2.655058 -11.056241
v 13.487081 1.074214 -17.028740
v 13.904842 -2.075946 -24.251061
v 21.687684 -189.214839 -63.694487
v 17.412331 -187.548288 -63.855006
v 15.010235 -9.214703 -36.780142
v 18.752817 -174.595259 -70.082386
v 15.785581 -175.409799 -68.794762
v 19.568700 -179.486061 -69.424572
v 16.432124 -179.748412 -68.016704
v 18.961791 -9.212329 -35.758274
v 13.207061 -154.591459 -72.072994
v 13.763181 -160.024175 -70.879081
v 17.418390 -164.856375 -71.264872
v 19.210085 -13.831032 -42.278948
v 16.154505 -24.811330 -55.446048
v 19.753083 -25.131145 -54.829246
v 15.901751 -20.253589 -50.770913
v 14.485235 -132.790313 -79.875003
v 12.174407 -141.057091 -75.610019
v 15.607995 -139.068758 -78.551116
v 18.465408 -35.072155 -64.350332
v 16.236414 -39.351672 -67.842509
v 14.282369 -117.473605 -83.304951
v 11.807301 -122.538089 -81.073356
v 14.960628 -125.964649 -81.754338
v 18.951683 -43.998386 -70.874382
v 15.039601 -106.127258 -84.698123
v 14.733907 -111.802793 -84.192088
v 18.618837 -48.294662 -73.670666
v 15.544860 -54.114192 -76.724567
v 17.190794 -63.891316 -80.807503
v 12.720982 -74.358951 -83.016650
v 12.226672 -79.786003 -83.641898
v 15.794527 -79.712895 -83.902178
v 14.909975 -95.432870 -84.876864
v 18.607554 -95.500273 -85.272302
v 11.865057 -156.613000 60.923081
v 12.733634 -162.857206 60.302337
v 18.892057 -174.244415 60.015975
v 12.337513 -141.034240 61.410385
v 10.278672 -146.746714 61.134072
v 23.050895 -202.899396 47.076602
v 11.519850 -129.620162 59.734650
v 8.984318 -137.065835 60.235768
v 12.069856 -136.109424 61.026194
v 23.126953 -206.197444 40.501170
v 10.129382 -61.594816 70.275600
v 10.079382 -66.276752 69.767311
v 9.640589 -71.887937 68.679997
v 7.823792 -128.422823 58.494399
v 8.470518 -121.523224 56.486864
v 10.091974 -46.418175 69.855867
v 7.488073 -51.406681 69.870802
v 8.867662 -55.991168 70.341158
v 10.574596 -56.491490 70.598905
v 10.739494 -50.581391 70.437718
v 6.160317 -75.398043 64.115764
v 9.659046 -81.424595 61.298541
v 6.757678 -121.807137 55.804417
v 10.057757 -116.016241 55.347844
v 9.962663 -121.234165 56.962839
v 23.579213 -210.523560 26.228766
v 10.023278 -35.256390 66.971821
v 10.433928 -40.185496 68.534479
v 10.366944 -84.608633 56.583167
v 6.853551 -109.320074 49.771640
v 8.038389 -115.081298 53.385687
v 8.335380 -84.668207 50.659137
v 10.383738 -85.429681 54.803757
v 6.057449 -100.232319 45.222932
v 10.298533 -104.729018 51.371599
v 9.956117 -29.746329 64.228530
v 6.828464 -83.251910 49.703835
v 8.971188 -23.838972 60.149999
v 6.383677 -88.669313 42.837270
v 7.686774 -92.151025 44.344026
v 6.208599 -92.213743 42.343543
v 8.584699 -18.782962 56.344587
v 19.637210 -215.010416 0.206908
v 8.440541 -13.937380 51.663630
v 23.755891 -215.436178 -4.694672
v 6.353068 -12.443037 48.453637
v 7.983366 -11.027164 48.093237
v 20.123685 -215.257866 -5.134524
v 7.747509 -8.294137 44.511515
v 5.199078 -6.854338 39.881660
v 19.669353 -215.180697 -10.079633
v 19.720743 -214.917340 -13.926472
v 23.481534 -214.858882 -14.507338
v 7.526100 -3.099570 35.945844
v 6.989697 -1.373213 31.689309
v 23.559656 -213.655072 -22.928069
v 4.879339 -0.344556 26.180837
v 23.339266 -211.983627 -31.210210
v 4.940188 0.913897 21.860657
v 8.675134 3.303389 16.571585
v 22.716921 -210.715905 -35.299184
v 5.037938 2.110961 16.930127
v 19.048089 -207.827818 -39.858462
v 5.463369 3.163903 11.587564
v 18.728075 -205.844694 -43.134674
v 22.315531 -206.901646 -43.148736
v 20.473192 -200.496189 -50.835979
v 7.445656 3.429065 -5.530592
v 8.709440 2.949439 -10.655985
v 15.576557 -194.567443 -55.524407
v 9.456641 1.491639 -16.700310
v 14.218860 -182.419152 -65.793657
v 13.714903 -186.165085 -63.089590
v 15.131864 -6.069350 -31.469457
v 17.373588 -183.236654 -66.959147
v 14.994318 -13.504510 -42.826010
v 11.178563 -150.764880 -71.402583
v 8.841951 -152.010557 -68.478645
v 10.032539 -156.252235 -69.006034
v 13.696185 -165.168840 -69.532530
v 14.724295 -169.725958 -69.058551
v 12.419754 -15.911723 -46.319276
v 16.205428 -16.216777 -46.068070
v 13.185453 -149.689764 -73.552831
v 9.559865 -129.262666 -77.385542
v 9.267717 -134.488724 -75.173283
v 5.649763 -110.311582 -80.178722
v 12.088938 -128.517970 -79.653351
v 15.385866 -43.499979 -70.907300
v 11.938536 -40.916283 -69.203774
v 11.347031 -47.922466 -73.434007
v 11.627493 -90.441826 -84.313303
v 11.510676 -96.025559 -84.202973
v 11.559521 -101.112277 -84.002745
v 8.019054 -101.848264 -82.830758
v 11.407153 -106.830419 -83.621882
v 15.169787 -49.394380 -74.383908
v 14.029152 -58.604306 -78.707980
v 10.378422 -58.657143 -78.465164
v 13.234645 -69.063021 -81.946553
v 13.868727 -63.939048 -80.701496
v 9.250288 -74.503255 -82.471363
v 8.490155 -85.208584 -83.351074
v 13.644767 -85.137918 -84.279992
v 8.883781 -162.938027 59.141022
v 13.737630 -168.305616 59.636987
v 18.347893 -190.464056 56.096966
v 6.436889 -145.288418 59.306140
v 10.631214 -151.774111 61.081152
v 7.160145 -152.140189 59.507056
v 11.178232 -178.946268 56.236800
v 15.800949 -179.043925 58.374969
v 17.083810 -184.807052 57.558337
v 17.988067 -194.907897 53.160272
v 13.424595 -193.340841 52.063570
v 12.774702 -188.885422 53.778703
v 18.617200 -198.468811 50.553602
v 8.958218 -140.370721 60.470291
v 18.595728 -203.262099 44.703209
v 20.008469 -205.656102 40.557806
v 7.365941 -60.738245 69.736118
v 6.193382 -70.252753 67.320054
v 6.669272 -65.555742 68.860155
v 7.297564 -70.960502 67.820962
v 3.854593 -56.025722 67.852361
v 6.019821 -60.970476 69.155305
v 3.465458 -61.433131 67.176247
v 3.916520 -74.518691 63.041310
v 6.785170 -78.821962 61.692104
v 6.867149 -79.537876 60.706301
v 3.773511 -118.099554 52.220081
v 15.359457 -209.057969 30.563748
v 19.434435 -208.138885 33.970664
v 18.331496 -208.703174 32.394184
v 7.074683 -39.877608 67.503267
v 7.066151 -45.907041 69.066294
v 2.912831 -45.066376 65.074474
v 3.014261 -52.115648 66.750448
v 5.900789 -80.054534 56.691212
v 2.464182 -76.400896 57.166032
v 6.354594 -115.245092 52.108943
v 19.636761 -210.682697 25.416924
v 3.679614 -33.865689 61.196037
v 6.433927 -35.962353 65.778189
v 4.361232 -79.682012 52.023791
v 19.476353 -211.926387 19.960491
v 16.769697 -213.063009 14.904168
v 5.778617 -24.768947 58.664919
v 6.116120 -30.901809 62.923097
v 2.669263 -79.066335 46.650329
v 7.317435 -87.794063 44.669420
v 6.724290 -94.835122 43.690474
v 4.898779 -97.182179 42.581888
v 5.638987 -102.988680 45.986355
v 4.409583 -23.174440 55.236057
v 3.844363 -28.931046 58.141091
v 2.544624 -27.537952 52.965780
v 5.271288 -82.965351 45.725544
v 3.970610 -92.581890 40.311820
v 2.880444 -96.822934 40.393981
v 5.709955 -19.398731 54.488892
v 5.831688 -16.218961 51.781526
v 4.863099 -17.910492 51.736912
v 3.114260 -21.945247 50.413977
v 1.935245 -26.893514 47.922625
v 15.583670 -214.705719 -4.583350
v 5.359362 -9.971194 44.293090
v 2.403340 -20.984025 45.547207
v 5.050534 -13.593984 47.856708
v 1.790182 -22.456540 39.571916
v 4.212947 -10.155703 42.075194
v 2.236052 -13.668536 37.651115
v 1.739210 -19.030483 35.745754
v 1.464440 -26.696369 33.074903
v 16.214473 -214.346858 -14.233550
v 15.946511 -214.685717 -9.428168
v 1.825275 -12.598577 32.735301
v 1.202397 -28.805485 27.443790
v 19.954414 -214.514765 -18.445511
v 4.309340 -2.973309 31.153217
v 15.800775 -213.548523 -18.988535
v 2.914753 -7.612386 34.439050
v 1.327457 -11.349074 27.064998
v 1.482064 -18.724799 29.917266
v 15.502176 -212.535791 -23.294204
v 19.598264 -211.622705 -30.885739
v 19.924657 -213.777024 -22.530499
v 14.613014 -204.122258 -43.307483
v 2.654643 2.022150 6.455775
v 6.047942 3.716797 6.028688
v 17.617689 -202.586942 -47.049301
v 7.074151 4.059716 0.607342
v 16.882820 -199.214968 -50.838716
v 3.632422 2.664268 -5.680486
v 14.869676 -190.651700 -59.531939
v 6.057931 0.964919 -17.799447
v 10.963092 -189.548001 -58.394572
v 11.232873 -1.864433 -24.637253
v 6.367661 -1.540499 -24.085315
v 10.941858 -176.796905 -65.572352
v 13.449636 -180.274275 -66.255929
v 10.646532 -4.661252 -30.129589
v 11.635128 -7.582851 -34.835374
v 7.835368 -6.487516 -33.803119
v 8.735638 -157.643211 -67.401828
v 6.649406 -162.482869 -64.318508
v 11.712659 -170.374833 -67.213761
v 12.646659 -176.166022 -66.829325
v 8.160712 -10.378001 -39.919541
v 6.588415 -148.127538 -66.563089
v 8.337176 -146.026715 -69.730742
v 8.107553 -152.295895 -67.590634
v 9.667150 -146.234930 -71.383984
v 10.453439 -161.590058 -68.337340
v 11.559561 -12.987297 -42.841710
v 5.776732 -137.036309 -68.872052
v 7.550775 -141.155486 -70.211367
v 9.410115 -23.926783 -55.220797
v 12.853764 -24.537040 -55.574190
v 12.690029 -19.933470 -50.984778
v 8.762516 -137.599458 -73.305690
v 12.924665 -28.505466 -59.227867
v 9.567688 -36.188710 -65.949293
v 8.840631 -28.359735 -59.251401
v 5.542084 -113.564680 -79.142674
v 8.418424 -117.984466 -80.063584
v 7.759323 -122.334367 -78.219465
v 12.412397 -34.676489 -64.687195
v 4.033428 -43.567172 -69.974020
v 7.533917 -47.983520 -73.024653
v 8.088592 -95.248921 -83.337094
v 4.900703 -96.629438 -81.959651
v 5.039716 -90.829679 -82.205681
v 4.715053 -102.319696 -81.253211
v 7.860432 -107.589617 -82.072455
v 7.075848 -53.561216 -75.933844
v 11.079079 -52.795558 -76.120716
v 5.470787 -63.980141 -78.868855
v 7.102405 -58.997461 -77.986073
v 10.126331 -63.780057 -80.173121
v 9.575709 -69.192070 -81.408420
v 5.121194 -85.871261 -82.115636
v 10.571028 -173.118388 57.603487
v 3.809905 -156.293557 56.243786
v 9.520364 -166.856016 58.622719
v 5.672439 -167.393279 56.049523
v 7.853513 -176.956255 55.101814
v 9.358753 -187.924686 51.950936
v 12.119380 -184.329468 55.057029
v 4.170909 -133.161539 57.613982
v 5.558893 -142.873553 58.743956
v 2.773717 -138.598049 56.944678
v 10.660951 -201.142761 42.931945
v 14.852357 -198.317712 49.010318
v 15.133900 -202.313249 44.335155
v 14.857241 -205.382096 39.500801
v 1.606969 -127.027702 55.224496
v 0.079787 -137.776815 54.199890
v 15.293328 -207.743251 34.045412
v 15.657129 -206.248902 38.041897
v 12.128665 -208.016422 32.862950
v 1.582634 -59.985534 65.208747
v 2.859958 -74.122707 61.993545
v 2.794663 -70.157290 64.004724
v 3.566549 -75.683923 61.581008
v 0.076703 -119.517039 50.968069
v 3.621595 -125.133279 55.705830
v 11.809676 -209.770630 26.305883
v 0.608634 -55.782710 62.815125
v 0.912824 -65.808171 62.930041
v 2.993683 -66.583581 65.461126
v 0.978893 -73.843255 57.796055
v 3.481341 -114.163778 49.359365
v 15.076370 -210.010450 26.555366
v -0.061351 -50.312087 57.302161
v 1.653554 -46.134990 62.814066
v 2.195780 -77.067904 52.491114
v 3.996039 -106.759940 46.035721
v 2.696439 -113.339060 48.188844
v 12.115203 -212.462277 14.660970
v 15.733576 -211.315284 21.228375
v 2.350023 -38.725183 60.767347
v 1.737954 -34.997746 55.095462
v 0.838780 -44.516183 58.586598
v -0.088777 -75.268244 47.449246
v 1.689380 -32.434665 52.115706
v 0.530044 -41.908070 52.109279
v 4.387928 -87.438948 40.619956
v 3.312980 -99.956841 42.098605
v 0.581930 -40.248615 46.995404
v 3.552695 -82.390452 42.037648
v 1.312139 -82.377214 38.676535
v 0.389554 -92.060721 37.451505
v 1.399741 -31.359528 42.246981
v 1.541404 -30.878421 47.598256
v 15.680555 -214.558120 0.340002
v 1.396048 -30.434990 37.499981
v 0.327115 -41.871644 41.545571
v 12.301972 -213.922029 -9.237659
v 0.920454 -36.159239 38.197508
v 0.952394 -34.318555 31.352111
v 12.302509 -213.546461 -13.784524
v 0.386002 -39.450874 29.542267
v 0.414787 -38.452112 24.691291
v -0.318099 -44.662168 28.466563
v 1.109267 -27.218673 22.867810
v 0.867044 -33.553604 26.020081
v 0.456017 -37.431885 19.830608
v -0.022720 -42.396643 18.571230
v -0.455326 -45.679727 22.614050
v 11.864817 -211.664634 -22.603979
v 0.972585 -9.700151 22.867580
v 0.924631 -15.660930 21.457589
v 1.122492 -22.054089 21.978069
v 0.813722 -32.410401 21.191023
v 0.483857 -36.382161 14.971294
v -0.275250 -46.517094 12.630000
v 11.471057 -210.420740 -26.866811
v 2.298674 -3.201047 25.125524
v 1.699428 -5.439979 25.577258
v 0.569978 -9.133139 17.975843
v 0.836169 -29.895462 18.072024
v 0.531576 -28.367961 11.847806
v 0.123358 -41.775775 13.902234
v -1.087393 -53.139078 10.314538
v 2.089234 -0.448473 16.396825
v 1.065264 -3.218526 16.241890
v 0.566659 -19.783015 14.396467
v 0.431621 -35.268133 10.061706
v 0.231349 -40.284483 8.807227
v -0.015557 -45.292727 7.619281
v -0.104042 -48.445922 2.424965
v 15.034448 -210.094997 -31.615487
v 11.438138 -208.892575 -31.096066
v 11.261009 -207.005295 -35.173565
v 14.910422 -208.591497 -35.347871
v 2.262561 0.815520 11.458442
v 0.202083 -7.835795 13.168491
v 0.379603 -14.183059 15.151486
v -0.178917 -7.021663 8.547144
v -0.459911 -11.996815 6.599155
v 0.246315 -31.945910 4.888181
v 0.237572 -39.180819 3.862477
v 0.093402 -44.198029 2.652880
v -0.965523 -54.460333 -5.079437
v -1.165014 -55.740065 -0.423289
v 10.813879 -204.821754 -38.939548
v 0.798845 -1.568031 9.541258
v 0.026834 -43.029143 -2.431395
v -0.171159 -48.309279 -3.953546
v 14.577025 -206.430110 -39.463785
v 3.664709 3.037528 -0.406221
v 1.158440 0.485997 4.640054
v -0.300921 -1.840227 -0.209754
v 1.833183 1.790703 0.084718
v 10.031496 -199.237250 -46.855415
v 0.377889 -0.052257 -5.099242
v 11.874250 -197.971936 -49.764704
v 4.905499 2.500184 -10.287129
v 5.332266 1.539398 -15.515938
v 9.962256 -183.586508 -62.114170
v 10.364479 -187.828128 -59.465557
v 6.335176 -183.828150 -58.709801
v 6.811893 -4.273390 -29.952291
v 6.841013 -168.241881 -63.886270
v 4.512587 -168.892374 -61.417109
v 8.003009 -177.899880 -62.637231
v 4.938792 -148.489041 -63.927939
v 5.462103 -152.687251 -64.304888
v 6.094316 -157.629872 -64.484038
v 7.832187 -167.216042 -64.918657
v 8.439792 -172.345107 -64.635795
v 4.338453 -6.924735 -35.110253
v 3.369109 -138.029459 -62.811237
v 5.281736 -143.576317 -65.331378
v 8.757279 -13.948188 -44.435369
v 9.028106 -18.321762 -49.403491
v 8.802917 -21.517464 -52.881955
v 4.646734 -125.347985 -72.870796
v 3.126357 -132.446754 -65.552582
v 6.690426 -130.562081 -73.362432
v 4.702010 -21.013710 -52.544164
v 5.741167 -24.263918 -55.707797
v 4.474660 -119.016084 -75.840001
v 4.488357 -37.604971 -66.353105
v 4.885517 -107.489770 -80.327507
v 2.794548 -113.295863 -76.540917
v 5.636415 -118.992257 -77.263078
v 8.355627 -43.050073 -70.439399
v 3.969559 -48.729984 -72.789977
v 6.375724 -69.610881 -80.560645
v 4.238275 -79.989147 -81.156171
v 5.922923 -75.137303 -81.337871
v 4.927614 -161.873735 56.548163
v 6.133534 -172.369162 55.068173
v 2.349251 -171.836929 50.775024
v 7.816929 -182.245072 53.312077
v 8.911469 -193.129328 48.938865
v 0.881203 -143.958342 53.977293
v 2.738719 -153.195697 55.132092
v 2.643983 -160.369998 53.850656
v 6.613893 -196.635362 44.618183
v 5.226593 -191.738292 46.747070
v 9.756873 -197.571097 46.297726
v -0.356214 -132.019611 54.175708
v -1.739733 -136.524251 52.141592
v 0.606669 -148.258244 52.658534
v -1.265844 -153.224595 45.442655
v 0.668837 -153.870317 51.217283
v 0.420322 -158.473368 49.290587
v 9.732201 -202.194198 41.118535
v -0.316108 -121.307088 51.710659
v -1.428948 -126.027631 52.617403
v -3.935034 -130.470050 50.577154
v -1.672666 -142.193471 50.207045
v -3.287721 -146.153310 43.414396
v 8.750065 -205.371470 35.657596
v 0.334230 -54.482773 61.635704
v -0.320512 -59.354029 60.042385
v -0.406463 -64.218242 59.332732
v 0.694035 -60.955463 63.417871
v 0.861598 -70.384420 60.828434
v 7.323553 -207.635865 28.931199
v 9.543970 -208.782857 27.871588
v 8.703202 -210.528337 21.593462
v -0.642093 -54.540635 56.269877
v -1.064739 -59.383178 55.305283
[truncated: 465,417 more chars]
