# Supplementary material for: Sexual Dimorphism of the Human Tibia through Time: Insights into Shape Variation Using a Surface-Based Approach
Source: PLoS One. 2016 Nov 15;11(11):e0166461. doi: 10.1371/journal.pone.0166461 (PMC5112946; doi:10.1371/journal.pone.0166461)
Supplement: S1 Table — (XLSX) [file pone.0166461.s003.xlsx]

## Sheet: List1
Number	Type		Description
1	I		Medial intercondylar tubercle
2	I		Lateral intercondylar tubercle
3	III		Maximum point of width of tibial plateau (medial side)
4	III		Maximum point of width of tibial plateau (lateral side)
5	II		Maximum anterior point of medial facet
6	II		Maximum posterior point of medial facet
7	II		Maximum anterior point of lateral facet
8	II		Maximum posterior point of lateral facet
9	III		Central point of oval formation of tibial tuberosity
10	III		Point on inferior edge of medial condyle vertically below point 3
11	III		Point on inferior edge of medial condyle vertically below point 6
12	I		Point on inferior edge of lateral condyle at intersection with edge of fibular facet
13	III		Point on inferior edge of lateral condyle vertically below point 4
14	III		Maximum distal point of medial malleolus (computed as the most distant point from landmark 1)
15	II		Medial anterior corner of facies articularis inferior
16	II		Lateral anterior corner of facies articularis inferior
17	II		Lateral posterior corner of facies articularis inferior
18	II		Medial posterior corner of facies articularis inferior
19	II		Maximum medial point of medial malleolus
20	II		Maximum anterior and lateral point over fibular incisura
21	II		Maximum posterior and lateral point over fibular incisura
			Bookstein FL (1991) Morphometric tools for landmark data: geometry and biology. Cambridge: Cambridge University Press.
