# Supplementary material for: Sexual Dimorphism of the Human Tibia through Time: Insights into Shape Variation Using a Surface-Based Approach
Source: PLoS One. 2016 Nov 15;11(11):e0166461. doi: 10.1371/journal.pone.0166461 (PMC5112946; doi:10.1371/journal.pone.0166461)
Supplement: S2 Table — (XLSX) [file pone.0166461.s004.xlsx]

## Sheet: List1
Population	Males		Females
	9-10th century	20th century	9-10th century	20th century
20th century	0.001		<0.001
21st century	<0.001	0.005	<0.001	<0.001
